# Supplementary material for: Genome Sequencing and Comparative Genomics of the Broad Host-Range Pathogen Rhizoctonia solani AG8
Source: PLoS Genet. 2014 May 8;10(5):e1004281. doi: 10.1371/journal.pgen.1004281 (PMC4014442; doi:10.1371/journal.pgen.1004281)
Supplement: Table S1 — Summary of known R. solani anastomosis group host-ranges (A) and supporting publications (B). (XLSX) [file pgen.1004281.s003.xlsx]

## Sheet: A) Host-ranges
				Anastomosis group
			host range	1-1A	1-1B	1-1C	1-1D	2-1	2-2-IIIB	2-2-IV	2-3	3	4 (HGI, HGII, HGIII)	5	6 (HGI, GV)	7	8	9 (TP, TX)	10	11	12	13	BI
	non-pathogenic		N/A
	mycorrhizal		Orchid
	plant-pathogenic		Pine
			Other trees
		asterids	Carrot
			Chyrsanthenum
			Daisy
			Other Asterids
			Stevia
			Lettuce
			Hydrangea
			Tobacco
			Potato
			Eggplant
			Tomato
			Other Asterids
			Sugar beet
			Buckwheat
		fabids	Pea
			Other beans
			Soybean
			Alfalfa
			Medicago
			Chickpea
			Narrow-leafed lupin
			Curcubits
			Clover
			Crimson clover
			Woody legumes
			Flax
			Fig
			Strawberry
		brassicas	Canola
			Cabbage
			Japanese radish
			Other brassicas
			Cotton
			Konjak
			Onion
		poales	Grasses
			Rice
			Other cereals
			Wheat
			Barley
			Sorghum
			Maize (corn)
			Yam
			Tulip
			Camphor
			Brachypodium
			Switchgrass
			Poplar
			Arabidopsis
			Endive & escarole

## Sheet: B) References
anastomosis group
1-1A	1-1B	1-1C	1-1D	2-1	2-2-IIIB	2-2-IV	2-3	3	4 (HGI, HGII, HGIII)	5	6 (HGI, GV)	7	8	9 (TP, TX)	10	11	12	13	BI	Reference
																				Abd-Elsalam, K. A., M. R. Omar, et al. (2010). "First Report of Rhizoctonia solani AG-7 on Cotton in Egypt." Journal of Phytopathology 158(4): 307-309.
																				Adesina MF, Grosch R, Lembke A, Vatchev TD, Smalla K, (2009) In vitro antagonists of Rhizoctonia solani tested on lettuce: rhizosphere competence, biocontrol efficiency and rhizosphere microbial community response. FEMS Microbiol Ecol. 69(1): 62-74
																				Aghajani, M. A., H. Rahimian, et al. (2008). "First report of occurrence of aerial blight (Rhizoctonia solani) of soybean in Iran." Journal of Plant Pathology 90(2): 399-399.
																				Aiello, D., A. Vitale, et al. (2009). "First Report of Crown and Root Rot Caused by Rhizoctonia solani AG-4 on Orange Jessamine in Italy." Plant Disease 93(2): 204-204.
																				Aiello, D., G. Parlavecchio, et al. (2008). "First report of damping-off caused by Rhizoctonia solani AG-4 on Lagunaria patersonii in Italy." Plant Disease 92(5): 836-836.
																				Aiello, D., I. Castello, et al. (2008). "First report of damping-off on African daisy caused by Rhizoctonia solani AG-4 in Italy." Plant Disease 92(9): 1367-1367.
																				Anderson, J. P. and K. B. Singh (2011). "Interactions of Arabidopsis and M. truncatula with the same pathogens differ in dependence on ethylene and ethylene response factors." Plant signaling & behavior 6(4): 551-552.
																				Bacharis C, Gouziotis A, Kalogeropoulou P, Koutita O, Thessaloniki SA, Tzavella-Klonari K & Karaoglanidis GS (2010) Characterization of Rhizoctonia spp. Isolates Associated with Damping-Off Disease in Cotton and Tobacco Seedlings in Greece, Plant Disease 94(11):1314-1322
																				Bai, Q., N. Wang, et al. (2010). "First Report of Seedling Blight Caused by Rhizoctonia solani on Dioscorea nipponica in China." Plant Disease 94(7): 915-915.
																				Bai, Q., Y. Xie, et al. (2012). "First Report of Damping-Off of Rhodiola sachalinensis Caused by Rhizoctonia solani AG-4 HG-II in China." Plant Disease 96(1): 142-142.
																				Baird RE and Carling DE (1997) First Report of Rhizoctonia solani AG-7 in Georgia, Plant Disease 81(7): 832
																				Baird, R. E. and D. E. Carling (1995). "First Report of Rhizoctonia-Solani Ag-7 in Indiana." Plant Disease 79(3): 321-321.
																				Baiswar, P., S. Chandra, et al. (2012). "First Report of Leaf Blight of Basella alba Caused by Rhizoctonia solani AG 1-IB in India." Plant Disease 96(6): 911-911.
																				Ben Youssef, N. O., S. Krid, et al. (2010). "First report of Rhizoctonia solani AG 2-3 on chickpea in Tunisia." Phytopathologia Mediterranea 49(2): 253-257.
																				Bohlooli A, Okhowat SM, Javan-Nikkhah M (2005) Identification of anastomosis group of Rhizoctonia solani, the causal agent of seed rot and damping-off of bean in Iran, Commun Agric Appl Biol Sci. 70(3): 137-41
																				Bohlooli, A., S. M. Ohkhowat, et al. (2005). "Identification of anastomosis group of Rhizoctonia solani, the causal agent of seed rot and damping-off of bean in Iran." Commun Agric Appl Biol Sci 70(3): 137-141Commun Agric Appl Biol Sci 70(3): 137-141.
																				Caesar, A. J., R. T. Lartey, et al. (2009). "First Report of a Root and Crown Disease Caused by Rhizoctonia solani on Centaurea stoebe in Russia." Plant Disease 93(12): 1350-1350.
																				Cardenas, G. M., M. Galvan, et al. (2012). "First Report of Target Spot of Tobacco Caused by Rhizoctonia solani AG-2.1." Plant Disease 96(3): 456-456.
																				Carling DE and Brainard KA (1998) First Report of Rhizoctonia solani AG-7 on Potato in Mexico, Plant Disease 82(1):127
																				Carling DE, Baird RE, Gitaitis RD, Brainard KA and Kuninaga S (2002) Characterization of AG-13, a Newly Reported Anastomosis Group of Rhizoctonia solani, Phytopathology 92(8):893-899
																				Carling. DE, Leiner, RH, and Kebler, KM (1987) Characterization of a new anastomosis group (AG-9) of Rhizoctonia solani. Phytopathology 77:1609-1612
																				Chang, K. F., S. F. Hwang, et al. (2005). "First report of Rhizoctonia solani AG-4 and AG-2-2 on Lupinus angustifolius in Canada." Plant Disease 89(6): 685-685.
																				Colyer PD and Vernon PR (2005) Impact of Stale Seedbed Production on Seedling Diseases in Cotton, Plant Disease 89(7):744-748
																				Demirci, E., C. Eken, et al. (2002). "First report of Rhizoctonia solani and binucleate Rhizoctonia from Johnsongrass in Turkey." Plant Pathology 51(3): 391-391.
																				El Bakali MA, Martín MP, García FF, Montón RC, Moret BA, and Nadal PM (2000) First Report of Rhizoctonia solani AG-3 on Potato in Catalonia (NE Spain), Plant Disease 84(7): 806
																				Fiers M, Edel-Hermann V, Héraud C, Gautheron N, Chatot C, Le Hingrat Y, Bouchek-Mechiche K, Steinberg C (2011) Genetic diversity of Rhizoctonia solani associated with potato tubers in France, Mycologia [Epub ahead of print]
																				Garibaldi, A., A. Minuto, et al. (2003). "First report of web blight on yellow-sage (Lantana camara) caused by Rhizoctonia solani in Europe." Plant Disease 87(7): 875-875.
																				Garibaldi, A., D. Bertetti, et al. (2006). "First report of leaf blight caused by Rhizoctonia solani AG 1B on Madagascar periwinkle (Catharanthus roseus) in Italy." Plant Disease 90(10): 1361-1361.
																				Garibaldi, A., D. Bertetti, et al. (2009). "First Report of Leaf Blight on Hosta fortunei Caused by Rhizoctonia solani AG 4 in Italy." Plant Disease 93(4): 432-432.
																				Garibaldi, A., D. Bertetti, et al. (2012). "First Report of Web Blight on Winter Savory (Satureja Montana "Repandens") Caused by Rhizoctonia solani AG-1-IA in Italy." Plant Disease 96(4): 585-585.
																				Garibaldi, A., G. Gilardi, et al. (2006). "First report of Rhizoctonia solani AG 4 on lamb's lettuce in Italy." Plant Disease 90(8): 1109-1109.
																				Garibaldi, A., G. Gilardi, et al. (2007). "First report of leaf blight on coral bells (Heuchera sanguinea) caused by Rhizoctonia solani AG 1A in Italy." Plant Disease 91(9): 1206-1206.
																				Garibaldi, A., G. Gilardi, et al. (2009). "First Report of Leaf Blight on Fan Columbine (Aquilegia flabellata) Caused by Rhizoctonia solani AG 4 in Italy." Plant Disease 93(4): 433-433.
																				Garibaldi, A., G. Gilardi, et al. (2009). "First Report of Leaf Blight on Foxglove (Digitalis purpurea) Caused by Rhizoctonia solani AG-1-IA in Italy." Plant Disease 93(3).
																				Garibaldi, A., G. Gilardi, et al. (2010). "First Report of Leaf Blight on Woodland Sage Caused by Rhizoctonia solani AG 1 in Italy." Plant Disease 94(8): 1071-1071.
																				Garibaldi, A., G. Minuto, et al. (2003). "First report of a blight caused by Rhizoctonia solani on Anubias heterophylla in Italy." Plant Disease 87(8): 1005-1005.
																				González García V, Portal MA and Rubio V (2006) Review. Biology and Systematics of the form genus Rhizoctonia, Span J Agric Res 4(1):55-79
																				Gonzalez M, Pujol M, Metraux JP, Gonzalez-Garcia V, Bolton MD, Borrs-Hidalgo O (2011) Tobacco leaf spot and root rot caused by Rhizoctonia solani Kuhn. Mol Plant Pathol. 12(3): 209-16
																				Heremans B, Garrido Sepulveda A, Haesaert G (2007) Study of the aggressiveness of Rhizoctonia solani isolates, Commun Agric Appl Biol Sci. 72(4): 989-91
																				Holcomb, G. E. and D. E. Carling (2000). "First Report of Web Blight on Verbena Caused by Rhizoctonia solani." Plant Disease 84(4): 492-492.
																				Holtz, B. A., T. J. Michailides, et al. (1996). "First report of Rhizoctonia solani (AG-4) on pistachio rootstock seedlings." Plant Disease 80(11): 1303-1303.
																				Hsiao, W. W., Y. S. Wu, et al. (2008). "First report of Rhizoctonia blight of a coastal redwood tissue-culture-derived saplings caused by Rhizoctonia solani AG-IV in Taiwan." Plant Disease 92(4): 655-655.
																				Ivors, K. L., F. E. Bartz, et al. (2009). "First report of tomato foliar blight caused by Rhizoctonia solani AG-3 basidiospore infection in North America." Phytopathology 99(6): S57-S57.
																				Jeeva, M. L., V. Hegde, et al. (2006). "First report of Rhizoctonia solani causing blight on yam bean (Pachyrrhizus erosus) in India." Plant Pathology 55(2): 302-302.
																				Koike ST and Subbarao KV (1999) Damping-off of Swiss Chard, Caused by Rhizoctonia solani, in California, Plant Disease 83(7): 695
																				Koike ST and Subbarao KV (1999) Leaf Blight of Endive and Escarole, Caused by Rhizoctonia solani, in California, Plant Disease 83(11): 1070.
																				LaMondia, J. A. and C. R. Vossbrinck (2011). "First Report of Target Spot of Tobacco Caused by Rhizoctonia solani (AG-3) in Massachusetts." Plant Disease 95(4): 496-496.
																				LaMondia, J. A. and C. R. Vossbrinck (2012). "First Report of Target Spot of Broadleaf Tobacco Caused by Rhizoctonia solani (AG-3) in Connecticut." Plant Disease 96(9): 1378-1379.
																				Liao, X., Y. Fu, et al. (2012). "First Report of Damping-Off on Basella rubra Caused by Rhizoctonia solani Anastomosis Group 4 in Florida." Plant Disease 96(2): 288-288.
																				MacNish GC, Carling DE, Sweetingham MW, Ogoshi A and Brainard KA (1995) Characterisation of Anastomosis Group-10 (AG-10) of Rhizoctonia solani, Australasian Plant Pathology 24(4) 252-260
																				Misawa, T. and S. Kuninaga (2010). "The first report of tomato foot rot caused by Rhizoctonia solani AG-3 PT and AG-2-Nt and its host range and molecular characterization." Journal of General Plant Pathology 76(5): 310-319.
																				Molina-Torres J, Salazar-Cabrera CJ, Armenta-Salinas C, Ramirez-Chavez E (2004) Fungistatic and bacteriostatic activities of alkamides from Heliopsis longipes roots: affinin and reduced amides, J Agric Food Chem 52(15): 4700-4
																				Murray, G. M. and J. P. Brennan (2009). "Estimating disease losses to the Australian wheat industry." Australasian Plant Pathology 38(6): 558-570.
																				Murray, G. M. and J. P. Brennan (2010). "Estimating disease losses to the Australian barley industry." Australasian Plant Pathology 39(1): 85-96.
																				Nakasaki K, Hiraoka S, Nagata H (1998) A new operation for producing disease-suppressive compost from grass clippings, Appl Environ Microbiol. 64(10): 4015-20
																				Nicoletti, R., A. Carella, et al. (2007). "First report of Rhizoctonia solani causing crown rot of wormweed in Italy." Journal of Plant Pathology 89(2): 305-305.
																				Nicoletti, R., F. Raimo, et al. (2004). "First report of Rhizoctonia solani on Diplotaxis tenuifolia in Italy." Plant Pathology 53(6): 811-811.
																				O'Brien, C. A., K. Perez, et al. (2008). "First report of Rhizoctonia solani on mung bean (Vigna radiata) sprouts in California." Plant Disease 92(5): 831-831.
																				Paulitz, T. C., P. A. Okubara, et al. (2006). "First report of damping-off of canola caused by Rhizoctonia solani AG 2-1 in Washington State." Plant Disease 90(6): 829-829.
																				Pemberton, I. J., G. R. Smith, et al. (1998). "First report of Pythium ultimum, P-irregulare, Rhizoctonia solani AG4, and Fusarium proliferatum from arrowleaf clover (Trifolium vesiculosum): A disease complex." Plant Disease 82(1): 128-128.
																				Polizzi, G., D. Aiello, et al. (2009). "First Report of Crown and Root Rot Caused by Rhizoctonia solani AG-4 on Coprosma repens and C. lucida in Italy." Plant Disease 93(9): 972-972.
																				Polizzi, G., D. Aiello, et al. (2010). "First Report of Crown Rot and Stem Rot Caused by Rhizoctonia solani AG-4 on Marmalade Bush in Italy." Plant Disease 94(4): 486-486.
																				Polizzi, G., D. Aiello, et al. (2010). "First Report of Damping-Off Caused by Rhizoctonia solani AG-4 on Mediterranean Fan Palm in Italy." Plant Disease 94(1): 125-125.
																				Polizzi, G., D. Aiello, et al. (2011). "First Report of Crown and Root Rot Caused by Rhizoctonia solani AG-4 on Banana Passionflower (Passiflora mollissima) in Italy." Plant Disease 95(9): 1194-1194.
																				Polizzi, G., D. Aiello, et al. (2011). "First Report of Damping-Off Caused by Rhizoctonia solani AG-4 on Pink Ipe (Tabebuia impetiginosa) in Italy." Plant Disease 95(1): 78-78.
																				Reeleder, R. D., S. Monette, et al. (1996). "First report of target spot of tobacco caused by Rhizoctonia solani (AG-3) in Canada." Plant Disease 80(6): 712-712.
																				Schroeder, K. L. and T. C. Paulitz (2012). "First Report of Root Rot Caused by Rhizoctonia solani AG-10 on Canola in Washington State." Plant Disease 96(4): 584-584.
																				Semer, C. R. and R. Charudattan (1997). "First report of Rhizoctonia solani causing a foliar leaf spot on Brazilian pepper-tree (Schinus terebinthifolius) in Florida." Plant Disease 81(4): 424-424.
																				Sneh B, Burpee L & Ogoshi A, Identification of Rhizoctonia species, APS Press (1991), St. Paul, Minnesota, USA
																				Srinivasan, K. and S. Visalakchi (2010). "First Report of Rhizoctonia solani Causing a Disease of Sunflower in India." Plant Disease 94(4): 488-488.
																				Sumner, D. R. and D. K. Bell (1982). "Root Diseases Induced in Corn by Rhizoctonia-Solani and Rhizoctonia-Zeae." Phytopathology 72(1): 86-91.
																				Sumner, D. R. and S. C. Phatak (2003). "First report of Rhizoctonia solani AG-2-4 on carrot in Georgia." Plant Disease 87(10): 1264-1264.
																				Takenaka S, Nishio Z & Nakamura Y (2003) Induction of Defense Reactions in Sugar Beet and Wheat by Treatment with Cell Wall Protein Fractions from the Mycoparasite Pythium oligandrum, Phytopathology 93(10): 1228-32
																				Thuan, T. T. M., N. Tho, et al. (2008). "First report of Rhizoctonia solani subgroup AG 1-ID causing leaf blight on durian in Vietnam." Plant Disease 92(4): 648-648.
																				Tomaso-Peterson M and Trevathan LE (2004) Rhizoctonia solani AG-13 Isolated from Corn in Mississippi, Plant Disease 88(8): 908.1 908.1
																				Unal, F. and F. S. Dolar (2012). "First Report of Rhizoctonia solani AG 8 on Wheat in Turkey." Journal of Phytopathology 160(1): 52-54.
																				Verma, O. P., N. Singh, et al. (2007). "First report of Rhizoctonia solani causing leaf spot of Adhatoda vasica." Plant Pathology 56(4): 726-726.
																				Woodhall, J. W. and A. K. Lees (2004). "First report of Rhizoctonia solani anastomosis group 5 (AG5) on couch grass in Britain." Plant Pathology 53(4): 538-538.
																				Woodhall, J. W., A. R. Belcher, et al. (2012). "First Report of Rhizoctonia solani AG2-2IIIB Infecting Potato Stems and Stolons in the United States." Plant Disease 96(3): 460-460.
																				Woodhall, J. W., P. S. Wharton, et al. (2012). "First Report of Rhizoctonia solani AG4 HG-II Infecting Potato Stems in Idaho." Plant Disease 96(11): 1701-1701.
																				Wright, E. R., M. C. Rivera, et al. (2001). "First Report of Rhizoctonia solani AG-4-HG-II on Garden Pink in Buenos Aires, Argentina." Plant Disease 85(12): 1287-1287.
																				Wright, E. R., M. C. Rivera, et al. (2004). "First report of petunia root rot caused by Rhizoctonia solani in Argentina." Plant Disease 88(1): 86-86.
																				Wu, Y. H., Y. Q. Zhao, et al. (2012). "First Report of Target Spot of Flue-cured Tobacco Caused by Rhizoctonia solani AG-3 in China." Plant Disease 96(12): 1824-1824.
																				Yang, G. H., J. Y. Chen, et al. (2007). "First report of head rot of cabbage and web blight of snap bean caused by Rhizoctonia solani AG-4 HGI." Plant Pathology 56(2): 351-351.
																				Yang, G. H., R. L. Conner, et al. (2007). "First report of damping-off of Swiss chard caused by Rhizoctonia solani AG-4 HG I and binucleate Rhizoctonia AG-A in China." Plant Disease 91(11): 1516-1516.
																				Yang, G. H., X. Q. Chen, et al. (2004). "First report of foliar blight in Brassica rapa ssp chinensis caused by Rhizoctonia solani AG-4." Plant Pathology 53(2): 260-260.
																				Yang, Y. and X. Wu (2012). "First Report of Potato Stem Canker Caused by Rhizoctonia solani AG-5 in China." Plant Disease 96(10): 1579-1580.
																				Zachow C, Fatehi J, Cardinale M, Tilcher R, Berg G (2010) Strain-specific colonization pattern of Rhizoctonia antagonists in the root system of sugar beet, FEMS Microbiol Ecol. 74(1): 124-35
