# Supplementary material for: Genome Sequencing and Comparative Genomics of the Broad Host-Range Pathogen Rhizoctonia solani AG8
Source: PLoS Genet. 2014 May 8;10(5):e1004281. doi: 10.1371/journal.pgen.1004281 (PMC4014442; doi:10.1371/journal.pgen.1004281)
Supplement: Table S2 — Heterozygous SNP (A) and dinucleotide (B) mutations in the R. solani AG8 genome assembly. (XLS) [file pgen.1004281.s004.xls]

## Sheet: A) AG8_SNP_bias
		COUNTS	FROM	TO	PE-overlap	PE	2kb	5kb	10kb
			A	C	5105	20262	23051	22915	21559
			A	G	3174	26546	26018	24235	26517
			A	T	3890	16132	20653	21408	17477
			C	A	5057	20239	24225	24823	21509
			C	G	4349	17479	20585	21020	18722
			C	T	51638	181715	173948	160261	177609
			G	A	52246	181872	174616	160091	178262
			G	C	4494	17883	20968	21724	19057
			G	T	5163	20432	24425	25005	21632
			T	A	4056	16255	20707	21285	17604
			T	C	3130	27051	26498	24433	26768
			T	G	5077	20043	23219	22978	21310
		TOTAL	N	N	147379	565909	578913	550178	568026
		PERCENTAGE	FROM	TO	PE-overlap	PE	2kb	5kb	10kb
			A	C	3.5	3.6	4	4.2	3.8			Percent frequency matrix used in Figure 2 based on data to left
			A	G	2.2	4.7	4.5	4.4	4.7			Paired-end (PE) used as representative
			A	T	2.6	2.9	3.6	3.9	3.1				Reference SNP allele
			C	A	3.4	3.6	4.2	4.5	3.8		Heterozygous SNP allele		A	C	G	T
			C	G	3	3.1	3.6	3.8	3.3			A	0	3.6	32.1	2.9
			C	T	35	32.1	30	29.1	31.3			C	3.6	0	3.2	4.8
			G	A	35.5	32.1	30.2	29.1	31.4			G	4.7	3.1	0	3.5
			G	C	3	3.2	3.6	3.9	3.4			T	2.9	32.1	3.6	0
			G	T	3.5	3.6	4.2	4.5	3.8
			T	A	2.8	2.9	3.6	3.9	3.1
			T	C	2.1	4.8	4.6	4.4	4.7
			T	G	3.4	3.5	4	4.2	3.8
		RIP TOTAL	nonRIP	RIP	70.5	64.2	60.2	58.2	62.7
			Mutation type		PE-overlap	PE	2kb	5kb	10kb	Average
			C<-->A		6.9	7.1	8.2	8.7	7.6	7.7
			C<-->G		6	6.3	7.2	7.7	6.7	6.78
			C<-->T		74.8	73.7	69.3	67	72.1	71.38
			Other		12.3	13	15.4	16.5	13.8	14.2

## Sheet: B) AG8_RIPlike_dinuc_bias
Nucleotide biases within 5bp flanking polymorphic sites. Where C has been mutated to T (or the reverse complement G to A) between genome copies shows a minor bias towards preferential mutation of CpG (reverse complement CpG) dinucleotides. This bias is consistent with previous observations of RIP dinucleotide frequencies in other Basidiomycete species.
													Percent Frequency at base position
											Mutation	Base	-5	-4	-3	-2	-1	0	1	2	3	4	5
											A --> C	A	0.26	0.26	0.3	0.3	0.25	1	0.28	0.27	0.24	0.26	0.26
												C	0.24	0.26	0.23	0.22	0.28	0	0.22	0.24	0.25	0.24	0.25
												G	0.24	0.23	0.23	0.23	0.23	0	0.22	0.22	0.24	0.25	0.23
												T	0.26	0.25	0.24	0.25	0.24	0	0.28	0.26	0.27	0.25	0.26
											A --> G	A	0.26	0.27	0.27	0.25	0.18	1	0.23	0.26	0.26	0.26	0.26
												C	0.23	0.24	0.23	0.24	0.42	0	0.27	0.23	0.24	0.23	0.25
												G	0.24	0.24	0.24	0.25	0.2	0	0.23	0.23	0.24	0.25	0.23
												T	0.26	0.25	0.25	0.26	0.2	0	0.26	0.28	0.27	0.26	0.26
											A --> T	A	0.27	0.27	0.29	0.29	0.27	1	0.21	0.24	0.25	0.26	0.26
												C	0.24	0.24	0.23	0.23	0.26	0	0.26	0.25	0.24	0.24	0.25
												G	0.24	0.24	0.23	0.24	0.26	0	0.26	0.23	0.22	0.24	0.23
												T	0.26	0.26	0.25	0.24	0.21	0	0.27	0.28	0.29	0.26	0.27
											C --> A	A	0.27	0.26	0.29	0.3	0.24	0	0.28	0.27	0.24	0.26	0.25
												C	0.25	0.26	0.24	0.22	0.29	1	0.22	0.24	0.25	0.23	0.26
												G	0.24	0.22	0.23	0.23	0.22	0	0.22	0.23	0.25	0.25	0.23
												T	0.24	0.26	0.24	0.25	0.25	0	0.28	0.26	0.27	0.26	0.26
											C --> G	A	0.25	0.25	0.26	0.25	0.23	0	0.27	0.26	0.24	0.25	0.26
												C	0.24	0.26	0.26	0.25	0.25	1	0.24	0.24	0.25	0.23	0.25
												G	0.25	0.25	0.24	0.24	0.24	0	0.25	0.24	0.26	0.26	0.24
												T	0.26	0.24	0.24	0.26	0.28	0	0.24	0.26	0.25	0.26	0.24
											C --> T	A	0.26	0.25	0.26	0.28	0.25	0	0.22	0.25	0.24	0.24	0.25
												C	0.23	0.26	0.25	0.23	0.24	1	0.23	0.27	0.26	0.25	0.26
												G	0.26	0.23	0.25	0.25	0.29	0	0.37	0.25	0.24	0.25	0.23
												T	0.25	0.26	0.24	0.24	0.21	0	0.19	0.23	0.26	0.26	0.26
											G --> A	A	0.25	0.26	0.26	0.24	0.18	0	0.22	0.25	0.24	0.26	0.25
												C	0.24	0.26	0.24	0.25	0.38	0	0.29	0.25	0.25	0.23	0.25
												G	0.26	0.24	0.25	0.26	0.22	1	0.24	0.22	0.25	0.25	0.24
												T	0.25	0.24	0.24	0.25	0.22	0	0.25	0.28	0.26	0.26	0.26
											G --> C	A	0.26	0.25	0.25	0.26	0.23	0	0.28	0.25	0.24	0.25	0.26
												C	0.24	0.26	0.26	0.24	0.24	0	0.24	0.24	0.25	0.24	0.24
												G	0.24	0.24	0.25	0.24	0.25	1	0.25	0.25	0.26	0.26	0.25
												T	0.26	0.25	0.23	0.26	0.28	0	0.23	0.26	0.26	0.25	0.26
											G --> T	A	0.26	0.25	0.27	0.27	0.28	0	0.24	0.25	0.24	0.25	0.25
												C	0.23	0.25	0.24	0.22	0.22	0	0.23	0.23	0.23	0.22	0.24
												G	0.25	0.23	0.24	0.25	0.22	1	0.29	0.22	0.23	0.26	0.24
												T	0.26	0.26	0.24	0.26	0.28	0	0.25	0.3	0.3	0.26	0.27
											T --> A	A	0.27	0.27	0.29	0.29	0.27	0	0.21	0.24	0.25	0.25	0.26
												C	0.23	0.24	0.22	0.22	0.26	0	0.27	0.25	0.24	0.24	0.25
												G	0.25	0.24	0.25	0.25	0.26	0	0.26	0.22	0.22	0.24	0.24
												T	0.25	0.25	0.24	0.25	0.21	1	0.27	0.29	0.29	0.27	0.26
											T --> C	A	0.26	0.27	0.27	0.28	0.26	0	0.19	0.26	0.25	0.25	0.27
												C	0.23	0.24	0.24	0.22	0.24	0	0.2	0.26	0.24	0.24	0.24
												G	0.25	0.22	0.24	0.24	0.26	0	0.42	0.24	0.23	0.24	0.23
												T	0.27	0.27	0.25	0.26	0.23	1	0.18	0.24	0.27	0.27	0.26
											T --> G	A	0.26	0.25	0.27	0.26	0.28	0	0.24	0.25	0.24	0.25	0.25
												C	0.23	0.25	0.24	0.23	0.23	0	0.23	0.23	0.23	0.22	0.24
												G	0.25	0.23	0.25	0.24	0.22	0	0.29	0.21	0.23	0.26	0.25
												T	0.25	0.26	0.24	0.27	0.28	1	0.24	0.31	0.29	0.27	0.26
