# Supplementary material for: Genome Sequencing and Comparative Genomics of the Broad Host-Range Pathogen Rhizoctonia solani AG8
Source: PLoS Genet. 2014 May 8;10(5):e1004281. doi: 10.1371/journal.pgen.1004281 (PMC4014442; doi:10.1371/journal.pgen.1004281)
Supplement: Table S3 — Whole-genome alignments between assemblies of R. solani AG8, AG1-IA and AG3 depicted in Figure 3. (XLSX) [file pgen.1004281.s005.xlsx]

## Sheet: A) nucmer coords
Seq1: Start	Seq1:End	Seq2:Start	Seq2:End	Seq1:Length	Seq2:Length	%identity	Seq1:ID	Seq2:ID
1	9155	1	9155	9155	9155	100	AG8:Scaffold_1	AG8:Scaffold_1
3	1640	41466	43108	1638	1643	84.01	AG8:Scaffold_1	AG3:ctg1119142637413
2304	5657	43489	46827	3354	3339	88.03	AG8:Scaffold_1	AG3:ctg1119142637413
5918	7376	46993	48460	1459	1468	88.26	AG8:Scaffold_1	AG3:ctg1119142637413
6002	7213	4232106	4233327	1212	1222	83.51	AG8:Scaffold_1	AG1-IA:scaffold1
8011	9152	49495	50645	1142	1151	87.18	AG8:Scaffold_1	AG3:ctg1119142637413
14690	22991	14690	22991	8302	8302	100	AG8:Scaffold_1	AG8:Scaffold_1
14729	15429	4242239	4242966	701	728	83.13	AG8:Scaffold_1	AG1-IA:scaffold1
14730	15462	56567	57296	733	730	86.94	AG8:Scaffold_1	AG3:ctg1119142637413
16260	19327	57607	60685	3068	3079	82.26	AG8:Scaffold_1	AG3:ctg1119142637413
18636	18994	4245725	4246083	359	359	85.44	AG8:Scaffold_1	AG1-IA:scaffold1
19483	22990	60988	64482	3508	3495	85.44	AG8:Scaffold_1	AG3:ctg1119142637413
21248	21894	4248519	4249170	647	652	82.55	AG8:Scaffold_1	AG1-IA:scaffold1
23985	31314	23985	31314	7330	7330	100	AG8:Scaffold_1	AG8:Scaffold_1
23985	25802	65920	67716	1818	1797	83.24	AG8:Scaffold_1	AG3:ctg1119142637413
25822	28877	66614	69611	3056	2998	85.29	AG8:Scaffold_1	AG3:ctg1119142637413
27336	28215	4254186	4255107	880	922	83.53	AG8:Scaffold_1	AG1-IA:scaffold1
28900	31313	70214	72617	2414	2404	86.1	AG8:Scaffold_1	AG3:ctg1119142637413
28914	29833	4256348	4257284	920	937	83.9	AG8:Scaffold_1	AG1-IA:scaffold1
34939	38350	34939	38350	3412	3412	100	AG8:Scaffold_1	AG8:Scaffold_1
35167	37967	76493	79265	2801	2773	84.45	AG8:Scaffold_1	AG3:ctg1119142637413
38069	38349	79563	79843	281	281	90.18	AG8:Scaffold_1	AG3:ctg1119142637413
39194	40644	39194	40644	1451	1451	100	AG8:Scaffold_1	AG8:Scaffold_1
39194	40644	81242	82680	1451	1439	87.31	AG8:Scaffold_1	AG3:ctg1119142637413
40935	42280	40935	42280	1346	1346	100	AG8:Scaffold_1	AG8:Scaffold_1
40935	42280	83538	84874	1346	1337	88.93	AG8:Scaffold_1	AG3:ctg1119142637413
46929	48743	46929	48743	1815	1815	100	AG8:Scaffold_1	AG8:Scaffold_1
49573	50620	49573	50620	1048	1048	100	AG8:Scaffold_1	AG8:Scaffold_1
49573	50614	91704	92742	1042	1039	87.09	AG8:Scaffold_1	AG3:ctg1119142637413
50825	52218	50825	52218	1394	1394	100	AG8:Scaffold_1	AG8:Scaffold_1
50825	52218	93377	94777	1394	1401	86.96	AG8:Scaffold_1	AG3:ctg1119142637413
52701	85171	52701	85171	32471	32471	100	AG8:Scaffold_1	AG8:Scaffold_1
55048	55216	98574	98742	169	169	88.76	AG8:Scaffold_1	AG3:ctg1119142637413
55344	55715	98775	99146	372	372	88.71	AG8:Scaffold_1	AG3:ctg1119142637413
55717	55939	98924	99146	223	223	90.58	AG8:Scaffold_1	AG3:ctg1119142637413
56491	59933	99620	102995	3443	3376	83.15	AG8:Scaffold_1	AG3:ctg1119142637413
60728	64032	103716	106950	3305	3235	82.68	AG8:Scaffold_1	AG3:ctg1119142637413
64141	67356	107050	110134	3216	3085	83.17	AG8:Scaffold_1	AG3:ctg1119142637413
66348	66769	4296844	4297265	422	422	85.78	AG8:Scaffold_1	AG1-IA:scaffold1
67398	69461	110094	112090	2064	1997	80.61	AG8:Scaffold_1	AG3:ctg1119142637413
69487	72617	112571	115626	3131	3056	85.54	AG8:Scaffold_1	AG3:ctg1119142637413
70600	72357	4301335	4303006	1758	1672	79.04	AG8:Scaffold_1	AG1-IA:scaffold1
72616	74544	115880	117784	1929	1905	88.61	AG8:Scaffold_1	AG3:ctg1119142637413
73576	74125	4304476	4305041	550	566	85.09	AG8:Scaffold_1	AG1-IA:scaffold1
74572	75201	117730	118366	630	637	89.5	AG8:Scaffold_1	AG3:ctg1119142637413
74698	75200	4305542	4306043	503	502	85.69	AG8:Scaffold_1	AG1-IA:scaffold1
75199	76052	4305960	4306814	854	855	84.98	AG8:Scaffold_1	AG1-IA:scaffold1
75204	77314	118287	120273	2111	1987	85.21	AG8:Scaffold_1	AG3:ctg1119142637413
80249	81703	124029	125474	1455	1446	85.39	AG8:Scaffold_1	AG3:ctg1119142637413
82030	85171	125801	128840	3142	3040	83.98	AG8:Scaffold_1	AG3:ctg1119142637413
84430	84889	4315860	4316325	460	466	83.91	AG8:Scaffold_1	AG1-IA:scaffold1
85413	86950	85413	86950	1538	1538	100	AG8:Scaffold_1	AG8:Scaffold_1
85418	86946	129538	131045	1529	1508	84.12	AG8:Scaffold_1	AG3:ctg1119142637413
85591	86601	4317647	4318664	1011	1018	81.89	AG8:Scaffold_1	AG1-IA:scaffold1
87459	92542	87459	92542	5084	5084	100	AG8:Scaffold_1	AG8:Scaffold_1
90771	91977	135344	136543	1207	1200	82.99	AG8:Scaffold_1	AG3:ctg1119142637413
92628	95698	92628	95698	3071	3071	100	AG8:Scaffold_1	AG8:Scaffold_1
92628	94972	137214	139410	2345	2197	83.38	AG8:Scaffold_1	AG3:ctg1119142637413
99265	102377	99265	102377	3113	3113	100	AG8:Scaffold_1	AG8:Scaffold_1
99265	102362	143839	146926	3098	3088	91.01	AG8:Scaffold_1	AG3:ctg1119142637413
99265	102347	4337207	4340281	3083	3075	84.06	AG8:Scaffold_1	AG1-IA:scaffold1
102934	110822	102934	110822	7889	7889	100	AG8:Scaffold_1	AG8:Scaffold_1
102934	107584	148200	152751	4651	4552	86.53	AG8:Scaffold_1	AG3:ctg1119142637413
105027	105446	4343611	4344033	420	423	83.1	AG8:Scaffold_1	AG1-IA:scaffold1
107594	110822	152896	156183	3229	3288	86.7	AG8:Scaffold_1	AG3:ctg1119142637413
113974	122747	113974	122747	8774	8774	100	AG8:Scaffold_1	AG8:Scaffold_1
114010	117003	159128	162131	2994	3004	88.5	AG8:Scaffold_1	AG3:ctg1119142637413
114646	115363	4354001	4354717	718	717	83.31	AG8:Scaffold_1	AG1-IA:scaffold1
117674	118710	162704	163733	1037	1030	85.27	AG8:Scaffold_1	AG3:ctg1119142637413
117935	118291	4357219	4357578	357	360	87.57	AG8:Scaffold_1	AG1-IA:scaffold1
119359	120388	162704	163732	1030	1029	86.32	AG8:Scaffold_1	AG3:ctg1119142637413
119622	120380	4357221	4357972	759	752	84.53	AG8:Scaffold_1	AG1-IA:scaffold1
120385	121731	165105	166457	1347	1353	88.19	AG8:Scaffold_1	AG3:ctg1119142637413
120385	121266	4359354	4360235	882	882	83.84	AG8:Scaffold_1	AG1-IA:scaffold1
121729	122281	166373	166947	553	575	76.45	AG8:Scaffold_1	AG3:ctg1119142637413
125503	128359	125503	128359	2857	2857	100	AG8:Scaffold_1	AG8:Scaffold_1
125503	125634	242957	243088	132	132	98.48	AG8:Scaffold_1	AG8:Scaffold_1
125506	125631	56188	56313	126	126	92.13	AG8:Scaffold_1	AG8:Scaffold_66
126287	128356	170735	172780	2070	2046	89.08	AG8:Scaffold_1	AG3:ctg1119142637413
127093	128359	4366046	4367316	1267	1271	85.41	AG8:Scaffold_1	AG1-IA:scaffold1
129124	131458	129124	131458	2335	2335	100	AG8:Scaffold_1	AG8:Scaffold_1
132287	134113	132287	134113	1827	1827	100	AG8:Scaffold_1	AG8:Scaffold_1
132306	134096	178062	179779	1791	1718	81.36	AG8:Scaffold_1	AG3:ctg1119142637413
135233	136647	135233	136647	1415	1415	100	AG8:Scaffold_1	AG8:Scaffold_1
135234	136646	181707	182970	1413	1264	77.68	AG8:Scaffold_1	AG3:ctg1119142637413
136843	139833	136843	139833	2991	2991	100	AG8:Scaffold_1	AG8:Scaffold_1
136843	138807	183767	185727	1965	1961	85.25	AG8:Scaffold_1	AG3:ctg1119142637413
138809	139833	185862	186902	1025	1041	81.88	AG8:Scaffold_1	AG3:ctg1119142637413
140474	142101	140474	142101	1628	1628	100	AG8:Scaffold_1	AG8:Scaffold_1
141760	142101	189370	189711	342	342	92.11	AG8:Scaffold_1	AG3:ctg1119142637413
143158	148618	143158	148618	5461	5461	100	AG8:Scaffold_1	AG8:Scaffold_1
143158	145354	191337	193439	2197	2103	85.01	AG8:Scaffold_1	AG3:ctg1119142637413
143217	145348	4386301	4388423	2132	2123	83.22	AG8:Scaffold_1	AG1-IA:scaffold1
145406	146047	193781	194422	642	642	82.28	AG8:Scaffold_1	AG3:ctg1119142637413
148711	164853	148711	164853	16143	16143	100	AG8:Scaffold_1	AG8:Scaffold_1
148714	149407	197078	197770	694	693	87.9	AG8:Scaffold_1	AG3:ctg1119142637413
151174	154220	199358	202327	3047	2970	83.31	AG8:Scaffold_1	AG3:ctg1119142637413
154942	159569	203569	208101	4628	4533	81.12	AG8:Scaffold_1	AG3:ctg1119142637413
159226	159569	4403360	4403705	344	346	84.53	AG8:Scaffold_1	AG1-IA:scaffold1
159791	161313	208317	209845	1523	1529	84.24	AG8:Scaffold_1	AG3:ctg1119142637413
161638	164853	208317	211444	3216	3128	83.82	AG8:Scaffold_1	AG3:ctg1119142637413
166679	180218	166679	180218	13540	13540	100	AG8:Scaffold_1	AG8:Scaffold_1
167931	169978	215043	217093	2048	2051	86.61	AG8:Scaffold_1	AG3:ctg1119142637413
170784	171740	217891	218841	957	951	84.86	AG8:Scaffold_1	AG3:ctg1119142637413
171752	179351	218998	226556	7600	7559	83.31	AG8:Scaffold_1	AG3:ctg1119142637413
172700	173169	4415852	4416322	470	471	78.9	AG8:Scaffold_1	AG1-IA:scaffold1
180316	184187	180316	184187	3872	3872	100	AG8:Scaffold_1	AG8:Scaffold_1
181430	184183	229382	232028	2754	2647	83.19	AG8:Scaffold_1	AG3:ctg1119142637413
183024	183411	4425298	4425685	388	388	79.43	AG8:Scaffold_1	AG1-IA:scaffold1
184306	185799	184306	185799	1494	1494	100	AG8:Scaffold_1	AG8:Scaffold_1
184835	185793	232676	233618	959	943	84.59	AG8:Scaffold_1	AG3:ctg1119142637413
189272	199691	189272	199691	10420	10420	100	AG8:Scaffold_1	AG8:Scaffold_1
193709	193903	195559	195360	195	200	87.56	AG8:Scaffold_1	AG8:Scaffold_1
194201	194547	195363	195015	347	349	87.75	AG8:Scaffold_1	AG8:Scaffold_1
194590	194880	12610	12899	291	290	86.39	AG8:Scaffold_1	AG3:ctg1119142637414
195015	195363	194547	194201	349	347	87.75	AG8:Scaffold_1	AG8:Scaffold_1
195135	195363	12454	12229	229	226	83.98	AG8:Scaffold_1	AG3:ctg1119142637414
195360	195559	193903	193709	200	195	87.56	AG8:Scaffold_1	AG8:Scaffold_1
195951	198364	15863	18184	2414	2322	85.4	AG8:Scaffold_1	AG3:ctg1119142637414
196995	198364	4438370	4439739	1370	1370	82.49	AG8:Scaffold_1	AG1-IA:scaffold1
198443	199140	18788	19484	698	697	89.84	AG8:Scaffold_1	AG3:ctg1119142637414
200220	210022	200220	210022	9803	9803	100	AG8:Scaffold_1	AG8:Scaffold_1
200614	201315	21317	22000	702	684	83.66	AG8:Scaffold_1	AG3:ctg1119142637414
201317	208143	22629	29201	6827	6573	83.65	AG8:Scaffold_1	AG3:ctg1119142637414
203272	203958	4446122	4446809	687	688	82.78	AG8:Scaffold_1	AG1-IA:scaffold1
206132	207482	4448899	4450249	1351	1351	83.06	AG8:Scaffold_1	AG1-IA:scaffold1
208143	208326	72690	72517	184	174	94.02	AG8:Scaffold_1	AG8:Scaffold_122
208147	208326	190400	190579	180	180	97.22	AG8:Scaffold_1	AG8:Scaffold_19
208475	210018	29325	30858	1544	1534	87.08	AG8:Scaffold_1	AG3:ctg1119142637414
208550	209451	4451067	4451964	902	898	80.24	AG8:Scaffold_1	AG1-IA:scaffold1
213732	215355	213732	215355	1624	1624	100	AG8:Scaffold_1	AG8:Scaffold_1
216219	217352	216219	217352	1134	1134	100	AG8:Scaffold_1	AG8:Scaffold_1
216227	217352	37522	38581	1126	1060	79.39	AG8:Scaffold_1	AG3:ctg1119142637414
217839	226877	217839	226877	9039	9039	100	AG8:Scaffold_1	AG8:Scaffold_1
217840	219060	39507	40739	1221	1233	86.78	AG8:Scaffold_1	AG3:ctg1119142637414
218231	219060	4461742	4462573	830	832	86.4	AG8:Scaffold_1	AG1-IA:scaffold1
219827	223706	41230	45102	3880	3873	84.72	AG8:Scaffold_1	AG3:ctg1119142637414
220658	221047	4463954	4464344	390	391	79.05	AG8:Scaffold_1	AG1-IA:scaffold1
224259	226310	43048	45102	2052	2055	84.32	AG8:Scaffold_1	AG3:ctg1119142637414
227705	236308	227705	236308	8604	8604	100	AG8:Scaffold_1	AG8:Scaffold_1
227708	228855	47396	48548	1148	1153	91.77	AG8:Scaffold_1	AG3:ctg1119142637414
227736	228855	4469269	4470405	1120	1137	84.25	AG8:Scaffold_1	AG1-IA:scaffold1
229005	232289	48633	51774	3285	3142	80.74	AG8:Scaffold_1	AG3:ctg1119142637414
233943	235219	53689	54971	1277	1283	82.81	AG8:Scaffold_1	AG3:ctg1119142637414
235220	236306	239149	240238	1087	1090	97.52	AG8:Scaffold_1	AG8:Scaffold_1
237154	247087	237154	247087	9934	9934	100	AG8:Scaffold_1	AG8:Scaffold_1
238694	239142	60836	61285	449	450	84.67	AG8:Scaffold_1	AG3:ctg1119142637414
238720	239141	296980	297404	422	425	95.29	AG8:Scaffold_1	AG8:Scaffold_1
239149	240238	235220	236306	1090	1087	97.52	AG8:Scaffold_1	AG8:Scaffold_1
240843	241059	70372	70581	217	210	93.09	AG8:Scaffold_1	AG8:Scaffold_52
240845	241064	243612	243400	220	213	93.18	AG8:Scaffold_1	AG8:Scaffold_1
240845	241058	56102	56306	214	205	87.85	AG8:Scaffold_1	AG8:Scaffold_66
240851	241066	18937	19141	216	205	89.81	AG8:Scaffold_1	AG8:Scaffold_19
240990	241064	31885	31811	75	75	96	AG8:Scaffold_1	AG8:Scaffold_52
241266	241400	297414	297549	135	136	97.79	AG8:Scaffold_1	AG8:Scaffold_1
241274	241784	61303	61823	511	521	85.41	AG8:Scaffold_1	AG3:ctg1119142637414
242873	243078	56101	56305	206	205	91.75	AG8:Scaffold_1	AG8:Scaffold_66
242957	243088	125503	125634	132	132	98.48	AG8:Scaffold_1	AG8:Scaffold_1
243398	243474	31809	31885	77	77	98.7	AG8:Scaffold_1	AG8:Scaffold_52
243400	243612	241064	240845	213	220	93.18	AG8:Scaffold_1	AG8:Scaffold_1
243400	243609	70586	70377	210	210	96.67	AG8:Scaffold_1	AG8:Scaffold_52
243406	243606	19133	18937	201	197	94.03	AG8:Scaffold_1	AG8:Scaffold_19
244809	245207	297552	297949	399	398	89.72	AG8:Scaffold_1	AG8:Scaffold_1
245212	245605	297743	298130	394	388	94.42	AG8:Scaffold_1	AG8:Scaffold_1
245213	247029	63945	65725	1817	1781	82.89	AG8:Scaffold_1	AG3:ctg1119142637414
245709	246549	298227	299035	841	809	92.54	AG8:Scaffold_1	AG8:Scaffold_1
248086	252046	248086	252046	3961	3961	100	AG8:Scaffold_1	AG8:Scaffold_1
248304	250671	69583	71875	2368	2293	84.9	AG8:Scaffold_1	AG3:ctg1119142637414
250900	252046	71982	73131	1147	1150	86.1	AG8:Scaffold_1	AG3:ctg1119142637414
255028	260224	255028	260224	5197	5197	100	AG8:Scaffold_1	AG8:Scaffold_1
255031	256099	75955	77017	1069	1063	87.41	AG8:Scaffold_1	AG3:ctg1119142637414
256103	256368	76939	77203	266	265	90.98	AG8:Scaffold_1	AG3:ctg1119142637414
258550	259176	79148	79774	627	627	81.83	AG8:Scaffold_1	AG3:ctg1119142637414
260415	263450	260415	263450	3036	3036	100	AG8:Scaffold_1	AG8:Scaffold_1
260536	263450	81686	84436	2915	2751	81.88	AG8:Scaffold_1	AG3:ctg1119142637414
265544	268934	265544	268934	3391	3391	100	AG8:Scaffold_1	AG8:Scaffold_1
266395	268934	87393	89847	2540	2455	81.56	AG8:Scaffold_1	AG3:ctg1119142637414
268675	268933	4507569	4507827	259	259	88.42	AG8:Scaffold_1	AG1-IA:scaffold1
269025	270041	269025	270041	1017	1017	100	AG8:Scaffold_1	AG8:Scaffold_1
269028	270041	90474	91488	1014	1015	81.3	AG8:Scaffold_1	AG3:ctg1119142637414
270199	294255	270199	294255	24057	24057	100	AG8:Scaffold_1	AG8:Scaffold_1
272154	273138	94570	95556	985	987	83.38	AG8:Scaffold_1	AG3:ctg1119142637414
273192	274521	95414	96741	1330	1328	79.61	AG8:Scaffold_1	AG3:ctg1119142637414
274565	274645	4516035	4516115	81	81	95.06	AG8:Scaffold_1	AG1-IA:scaffold1
274955	275587	97725	98355	633	631	82.25	AG8:Scaffold_1	AG3:ctg1119142637414
275599	276941	95414	96741	1343	1328	80.06	AG8:Scaffold_1	AG3:ctg1119142637414
276980	278088	98257	99369	1109	1113	90.57	AG8:Scaffold_1	AG3:ctg1119142637414
276985	277972	4516937	4517922	988	986	81.19	AG8:Scaffold_1	AG1-IA:scaffold1
278714	279822	4518818	4519921	1109	1104	81.08	AG8:Scaffold_1	AG1-IA:scaffold1
278721	280983	100144	102323	2263	2180	86.36	AG8:Scaffold_1	AG3:ctg1119142637414
279822	280428	4519839	4520450	607	612	86.11	AG8:Scaffold_1	AG1-IA:scaffold1
281057	282509	102860	104305	1453	1446	85.52	AG8:Scaffold_1	AG3:ctg1119142637414
284218	284974	106373	107131	757	759	88.01	AG8:Scaffold_1	AG3:ctg1119142637414
284981	288564	107287	110792	3584	3506	84.88	AG8:Scaffold_1	AG3:ctg1119142637414
285272	285389	4526557	4526674	118	118	95.76	AG8:Scaffold_1	AG1-IA:scaffold1
285602	286827	4526890	4528113	1226	1224	85.64	AG8:Scaffold_1	AG1-IA:scaffold1
289026	289180	289180	289026	155	155	84.62	AG8:Scaffold_1	AG8:Scaffold_1
290244	290625	992	1375	382	384	87.53	AG8:Scaffold_1	AG3:ctg1119142637415
292808	294244	3561	4898	1437	1338	78.37	AG8:Scaffold_1	AG3:ctg1119142637415
294765	298130	294765	298130	3366	3366	100	AG8:Scaffold_1	AG8:Scaffold_1
295354	295921	6836	7404	568	569	87.26	AG8:Scaffold_1	AG3:ctg1119142637415
295930	296552	7696	8316	623	621	89.78	AG8:Scaffold_1	AG3:ctg1119142637415
296291	296574	4539020	4539305	284	286	86.01	AG8:Scaffold_1	AG1-IA:scaffold1
296980	297404	238720	239141	425	422	95.29	AG8:Scaffold_1	AG8:Scaffold_1
296980	297563	60862	61444	584	583	83.45	AG8:Scaffold_1	AG3:ctg1119142637414
297414	297549	241266	241400	136	135	97.79	AG8:Scaffold_1	AG8:Scaffold_1
297552	297949	244809	245207	398	399	89.72	AG8:Scaffold_1	AG8:Scaffold_1
297743	298130	245212	245605	388	394	94.42	AG8:Scaffold_1	AG8:Scaffold_1
298227	299035	245709	246549	809	841	92.54	AG8:Scaffold_1	AG8:Scaffold_1
298227	299899	298227	299899	1673	1673	100	AG8:Scaffold_1	AG8:Scaffold_1
298377	299004	64575	65223	628	649	84.28	AG8:Scaffold_1	AG3:ctg1119142637414
299040	299898	8741	9582	859	842	82.47	AG8:Scaffold_1	AG3:ctg1119142637415
299391	299898	4540102	4540604	508	503	79.37	AG8:Scaffold_1	AG1-IA:scaffold1
300036	304453	300036	304453	4418	4418	100	AG8:Scaffold_1	AG8:Scaffold_1
300722	303385	10169	12801	2664	2633	83.95	AG8:Scaffold_1	AG3:ctg1119142637415
305042	317866	305042	317866	12825	12825	100	AG8:Scaffold_1	AG8:Scaffold_1
305042	306774	15274	17000	1733	1727	85.13	AG8:Scaffold_1	AG3:ctg1119142637415
306808	307510	17186	17897	703	712	84.29	AG8:Scaffold_1	AG3:ctg1119142637415
306920	307456	4548433	4548977	537	545	79.35	AG8:Scaffold_1	AG1-IA:scaffold1
309287	311324	22298	24336	2038	2039	82.97	AG8:Scaffold_1	AG3:ctg1119142637415
311323	312589	24078	25336	1267	1259	86.13	AG8:Scaffold_1	AG3:ctg1119142637415
313362	313791	25955	26367	430	413	85.38	AG8:Scaffold_1	AG3:ctg1119142637415
313385	313509	4554009	4554135	125	127	88.28	AG8:Scaffold_1	AG1-IA:scaffold1
313786	315638	26570	28445	1853	1876	85.09	AG8:Scaffold_1	AG3:ctg1119142637415
315755	316664	28468	29378	910	911	89.3	AG8:Scaffold_1	AG3:ctg1119142637415
320983	324423	320983	324423	3441	3441	100	AG8:Scaffold_1	AG8:Scaffold_1
320983	322470	33374	34868	1488	1495	86.6	AG8:Scaffold_1	AG3:ctg1119142637415
321132	321523	4561861	4562254	392	394	83.66	AG8:Scaffold_1	AG1-IA:scaffold1
323408	324422	35825	36837	1015	1013	88.79	AG8:Scaffold_1	AG3:ctg1119142637415
324618	339098	324618	339098	14481	14481	100	AG8:Scaffold_1	AG8:Scaffold_1
324618	326459	37542	39345	1842	1804	82.88	AG8:Scaffold_1	AG3:ctg1119142637415
329637	331209	42328	43877	1573	1550	84.69	AG8:Scaffold_1	AG3:ctg1119142637415
330264	330532	904517	904255	269	263	77.5	AG8:Scaffold_1	AG1-IA:scaffold3
331233	333165	44046	45974	1933	1929	85.31	AG8:Scaffold_1	AG3:ctg1119142637415
333631	336470	46736	49583	2840	2848	83.56	AG8:Scaffold_1	AG3:ctg1119142637415
337376	339098	51093	52723	1723	1631	82.35	AG8:Scaffold_1	AG3:ctg1119142637415
339250	346428	339250	346428	7179	7179	100	AG8:Scaffold_1	AG8:Scaffold_1
339803	340681	53868	54744	879	877	88.42	AG8:Scaffold_1	AG3:ctg1119142637415
340691	341179	55406	55896	489	491	87.02	AG8:Scaffold_1	AG3:ctg1119142637415
341190	342009	55747	56497	820	751	80.85	AG8:Scaffold_1	AG3:ctg1119142637415
342123	342671	56510	57059	549	550	86.96	AG8:Scaffold_1	AG3:ctg1119142637415
346762	351074	346762	351074	4313	4313	100	AG8:Scaffold_1	AG8:Scaffold_1
348572	350069	62385	63808	1498	1424	78.82	AG8:Scaffold_1	AG3:ctg1119142637415
354344	356658	354344	356658	2315	2315	100	AG8:Scaffold_1	AG8:Scaffold_1
354913	356658	68181	69939	1746	1759	84.25	AG8:Scaffold_1	AG3:ctg1119142637415
359326	363521	359326	363521	4196	4196	100	AG8:Scaffold_1	AG8:Scaffold_1
359326	361170	72369	74215	1845	1847	88.75	AG8:Scaffold_1	AG3:ctg1119142637415
364360	371422	364360	371422	7063	7063	100	AG8:Scaffold_1	AG8:Scaffold_1
365504	367206	79382	81069	1703	1688	83.92	AG8:Scaffold_1	AG3:ctg1119142637415
367209	368484	81362	82618	1276	1257	87.36	AG8:Scaffold_1	AG3:ctg1119142637415
368499	369231	82789	83514	733	726	88.69	AG8:Scaffold_1	AG3:ctg1119142637415
369703	370258	83893	84447	556	555	84.96	AG8:Scaffold_1	AG3:ctg1119142637415
371546	386611	371546	386611	15066	15066	100	AG8:Scaffold_1	AG8:Scaffold_1
372947	373386	86933	87371	440	439	86.17	AG8:Scaffold_1	AG3:ctg1119142637415
373405	373651	87571	87815	247	245	83.53	AG8:Scaffold_1	AG3:ctg1119142637415
374689	374978	88501	88788	290	288	88.28	AG8:Scaffold_1	AG3:ctg1119142637415
375901	377255	89208	90518	1355	1311	83.22	AG8:Scaffold_1	AG3:ctg1119142637415
377256	381278	91255	95173	4023	3919	85.8	AG8:Scaffold_1	AG3:ctg1119142637415
383403	384847	4065	5499	1445	1435	82.32	AG8:Scaffold_1	AG3:ctg1119142637416
385105	385839	5656	6361	735	706	83.87	AG8:Scaffold_1	AG3:ctg1119142637416
386746	406680	386746	406680	19935	19935	100	AG8:Scaffold_1	AG8:Scaffold_1
386746	387963	7751	8979	1218	1229	85.89	AG8:Scaffold_1	AG3:ctg1119142637416
388116	391731	9385	12994	3616	3610	84.72	AG8:Scaffold_1	AG3:ctg1119142637416
392416	393506	13310	14381	1091	1072	87.47	AG8:Scaffold_1	AG3:ctg1119142637416
393642	396603	14782	17640	2962	2859	83.33	AG8:Scaffold_1	AG3:ctg1119142637416
396658	398433	17377	19163	1776	1787	83.57	AG8:Scaffold_1	AG3:ctg1119142637416
403218	405124	23521	25452	1907	1932	84.88	AG8:Scaffold_1	AG3:ctg1119142637416
403349	404257	828325	827428	909	898	78.45	AG8:Scaffold_1	AG1-IA:scaffold3
405128	405646	25822	26337	519	516	89.4	AG8:Scaffold_1	AG3:ctg1119142637416
405663	406551	26275	27166	889	892	85.63	AG8:Scaffold_1	AG3:ctg1119142637416
407363	418576	407363	418576	11214	11214	100	AG8:Scaffold_1	AG8:Scaffold_1
407366	407972	32653	33258	607	606	90.8	AG8:Scaffold_1	AG3:ctg1119142637416
408074	409079	33369	34380	1006	1012	87.69	AG8:Scaffold_1	AG3:ctg1119142637416
408490	408998	818174	817651	509	524	81.29	AG8:Scaffold_1	AG1-IA:scaffold3
409645	411256	28585	30223	1612	1639	84.44	AG8:Scaffold_1	AG3:ctg1119142637416
410099	411149	822972	821915	1051	1058	81.55	AG8:Scaffold_1	AG1-IA:scaffold3
411271	411869	821176	820577	599	600	93.37	AG8:Scaffold_1	AG1-IA:scaffold3
411272	413262	30821	32721	1991	1901	88.87	AG8:Scaffold_1	AG3:ctg1119142637416
412317	413257	820194	819255	941	940	81.88	AG8:Scaffold_1	AG1-IA:scaffold3
413286	414915	33177	34824	1630	1648	85.03	AG8:Scaffold_1	AG3:ctg1119142637416
413902	414387	818152	817651	486	502	80.51	AG8:Scaffold_1	AG1-IA:scaffold3
417220	417421	39324	39114	202	211	90.05	AG8:Scaffold_1	AG8:Scaffold_119
417220	417402	56313	56128	183	186	90.91	AG8:Scaffold_1	AG8:Scaffold_66
417221	417421	18617	18406	201	212	88.68	AG8:Scaffold_1	AG8:Scaffold_19
421171	422638	421171	422638	1468	1468	100	AG8:Scaffold_1	AG8:Scaffold_1
422032	422479	40548	41000	448	453	87.55	AG8:Scaffold_1	AG3:ctg1119142637416
422872	424390	422872	424390	1519	1519	100	AG8:Scaffold_1	AG8:Scaffold_1
422872	423259	41901	42293	388	393	89.82	AG8:Scaffold_1	AG3:ctg1119142637416
422872	423122	808733	808483	251	251	89.64	AG8:Scaffold_1	AG1-IA:scaffold3
423456	424161	42556	43285	706	730	84.17	AG8:Scaffold_1	AG3:ctg1119142637416
425190	432678	425190	432678	7489	7489	100	AG8:Scaffold_1	AG8:Scaffold_1
425440	426481	45313	46350	1042	1038	84.26	AG8:Scaffold_1	AG3:ctg1119142637416
426478	427211	46714	47450	734	737	86.49	AG8:Scaffold_1	AG3:ctg1119142637416
427383	430688	47537	50774	3306	3238	82.78	AG8:Scaffold_1	AG3:ctg1119142637416
427475	428185	802856	802148	711	709	78.67	AG8:Scaffold_1	AG1-IA:scaffold3
431467	432678	51402	52610	1212	1209	85.75	AG8:Scaffold_1	AG3:ctg1119142637416
431669	432139	798862	798392	471	471	86.02	AG8:Scaffold_1	AG1-IA:scaffold3
434999	443314	434999	443314	8316	8316	100	AG8:Scaffold_1	AG8:Scaffold_1
434999	435947	54712	55655	949	944	84.25	AG8:Scaffold_1	AG3:ctg1119142637416
438557	439109	57800	58352	553	553	88.79	AG8:Scaffold_1	AG3:ctg1119142637416
439110	439826	59018	59714	717	697	87.31	AG8:Scaffold_1	AG3:ctg1119142637416
440098	443314	59718	62909	3217	3192	86.82	AG8:Scaffold_1	AG3:ctg1119142637416
445659	446212	445659	446212	554	554	100	AG8:Scaffold_1	AG8:Scaffold_1
446705	447962	446705	447962	1258	1258	100	AG8:Scaffold_1	AG8:Scaffold_1
446705	447196	67718	68218	492	501	90.06	AG8:Scaffold_1	AG3:ctg1119142637416
448907	451696	448907	451696	2790	2790	100	AG8:Scaffold_1	AG8:Scaffold_1
449567	451696	71804	73829	2130	2026	83.89	AG8:Scaffold_1	AG3:ctg1119142637416
459304	464241	459304	464241	4938	4938	100	AG8:Scaffold_1	AG8:Scaffold_1
459306	460846	82015	83548	1541	1534	85.6	AG8:Scaffold_1	AG3:ctg1119142637416
461223	463635	84426	86819	2413	2394	89.49	AG8:Scaffold_1	AG3:ctg1119142637416
465557	476460	465557	476460	10904	10904	100	AG8:Scaffold_1	AG8:Scaffold_1
467915	468537	88949	89577	623	629	82.25	AG8:Scaffold_1	AG3:ctg1119142637416
470632	472208	1187953	1186389	1577	1565	83.35	AG8:Scaffold_1	AG8:Scaffold_1
473817	474204	2934	2552	388	383	91.77	AG8:Scaffold_1	AG8:Scaffold_129
473818	474204	54156	54536	387	381	91.73	AG8:Scaffold_1	AG8:Scaffold_29
473888	474109	348373	348158	222	216	91.89	AG8:Scaffold_1	AG8:Scaffold_13
475029	476212	996	2117	1184	1122	80.6	AG8:Scaffold_1	AG3:ctg1119142641161
477812	482118	477812	482118	4307	4307	100	AG8:Scaffold_1	AG8:Scaffold_1
482223	483952	482223	483952	1730	1730	100	AG8:Scaffold_1	AG8:Scaffold_1
484318	485616	484318	485616	1299	1299	100	AG8:Scaffold_1	AG8:Scaffold_1
484321	485616	9931	11245	1296	1315	81.63	AG8:Scaffold_1	AG3:ctg1119142641161
484618	484964	3458429	3458781	347	353	82.58	AG8:Scaffold_1	AG1-IA:scaffold1
485300	485616	3459222	3459538	317	317	88.33	AG8:Scaffold_1	AG1-IA:scaffold1
485878	496227	485878	496227	10350	10350	100	AG8:Scaffold_1	AG8:Scaffold_1
485878	488875	11997	14922	2998	2926	84.48	AG8:Scaffold_1	AG3:ctg1119142641161
486887	487503	3461467	3462080	617	614	85.26	AG8:Scaffold_1	AG1-IA:scaffold1
487504	488680	3461999	3463172	1177	1174	83.14	AG8:Scaffold_1	AG1-IA:scaffold1
490232	490946	16552	17268	715	717	86.09	AG8:Scaffold_1	AG3:ctg1119142641161
492147	493656	18214	19635	1510	1422	82.1	AG8:Scaffold_1	AG3:ctg1119142641161
493739	495038	19734	21035	1300	1302	84.66	AG8:Scaffold_1	AG3:ctg1119142641161
495039	496227	21280	22474	1189	1195	86.37	AG8:Scaffold_1	AG3:ctg1119142641161
496391	511775	496391	511775	15385	15385	100	AG8:Scaffold_1	AG8:Scaffold_1
496442	498500	23200	25276	2059	2077	86	AG8:Scaffold_1	AG3:ctg1119142641161
499967	501270	25636	26930	1304	1295	84.67	AG8:Scaffold_1	AG3:ctg1119142641161
501274	504359	26850	29934	3086	3085	84.57	AG8:Scaffold_1	AG3:ctg1119142641161
504384	506119	30174	31893	1736	1720	87.49	AG8:Scaffold_1	AG3:ctg1119142641161
508837	509529	2033	2719	693	687	78.42	AG8:Scaffold_1	AG3:ctg1119142641160
509529	510146	4750	5367	618	618	88.67	AG8:Scaffold_1	AG3:ctg1119142641160
510869	511775	3884	4781	907	898	89.42	AG8:Scaffold_1	AG3:ctg1119142641160
511862	521788	511862	521788	9927	9927	100	AG8:Scaffold_1	AG8:Scaffold_1
511890	513927	5495	7369	2038	1875	81.73	AG8:Scaffold_1	AG3:ctg1119142641160
515680	518862	9011	11941	3183	2931	80.06	AG8:Scaffold_1	AG3:ctg1119142641160
516069	516621	3490375	3490930	553	556	83.51	AG8:Scaffold_1	AG1-IA:scaffold1
518291	518872	3492381	3492966	582	586	84.16	AG8:Scaffold_1	AG1-IA:scaffold1
518875	519437	12436	13002	563	567	92.25	AG8:Scaffold_1	AG3:ctg1119142641160
518876	519437	3493436	3494007	562	572	88.66	AG8:Scaffold_1	AG1-IA:scaffold1
519432	520593	13131	14302	1162	1172	91.32	AG8:Scaffold_1	AG3:ctg1119142641160
519576	519833	3494287	3494546	258	260	93.08	AG8:Scaffold_1	AG1-IA:scaffold1
520653	521786	14833	15955	1134	1123	86.29	AG8:Scaffold_1	AG3:ctg1119142641160
521125	521626	3496330	3496833	502	504	84.48	AG8:Scaffold_1	AG1-IA:scaffold1
521905	526143	521905	526143	4239	4239	100	AG8:Scaffold_1	AG8:Scaffold_1
521955	523988	16678	18625	2034	1948	85.65	AG8:Scaffold_1	AG3:ctg1119142641160
522186	522721	3497765	3498300	536	536	87.34	AG8:Scaffold_1	AG1-IA:scaffold1
522837	523987	3498413	3499568	1151	1156	84.14	AG8:Scaffold_1	AG1-IA:scaffold1
524275	525278	18706	19717	1004	1012	87.49	AG8:Scaffold_1	AG3:ctg1119142641160
529724	530881	529724	530881	1158	1158	100	AG8:Scaffold_1	AG8:Scaffold_1
534107	544435	534107	544435	10329	10329	100	AG8:Scaffold_1	AG8:Scaffold_1
535383	538329	29513	32366	2947	2854	85.43	AG8:Scaffold_1	AG3:ctg1119142641160
539583	539877	33637	33930	295	294	90.94	AG8:Scaffold_1	AG3:ctg1119142641160
539870	541411	34334	35881	1542	1548	85.34	AG8:Scaffold_1	AG3:ctg1119142641160
542321	542636	41461	41146	316	316	97.47	AG8:Scaffold_1	AG8:Scaffold_66
542674	544425	38488	40220	1752	1733	82.62	AG8:Scaffold_1	AG3:ctg1119142641160
545464	553697	545464	553697	8234	8234	100	AG8:Scaffold_1	AG8:Scaffold_1
545464	547474	41824	43834	2011	2011	86.55	AG8:Scaffold_1	AG3:ctg1119142641160
548129	549814	44733	46422	1686	1690	85.97	AG8:Scaffold_1	AG3:ctg1119142641160
548447	549187	3526459	3527200	741	742	83.02	AG8:Scaffold_1	AG1-IA:scaffold1
549881	553125	952	4122	3245	3171	85.35	AG8:Scaffold_1	AG3:ctg1119142641159
550067	550300	3528101	3528332	234	232	91.45	AG8:Scaffold_1	AG1-IA:scaffold1
550748	552302	3528695	3530256	1555	1562	88.59	AG8:Scaffold_1	AG1-IA:scaffold1
556430	573740	556430	573740	17311	17311	100	AG8:Scaffold_1	AG8:Scaffold_1
556432	556818	7410	7793	387	384	87.86	AG8:Scaffold_1	AG3:ctg1119142641159
557040	557808	8035	8831	769	797	80.32	AG8:Scaffold_1	AG3:ctg1119142641159
559179	560062	10156	11034	884	879	83.37	AG8:Scaffold_1	AG3:ctg1119142641159
560851	565141	11318	15540	4291	4223	82.03	AG8:Scaffold_1	AG3:ctg1119142641159
566013	568357	16315	18574	2345	2260	80.49	AG8:Scaffold_1	AG3:ctg1119142641159
568469	569592	18600	19637	1124	1038	79.06	AG8:Scaffold_1	AG3:ctg1119142641159
569765	572011	19814	22056	2247	2243	84.21	AG8:Scaffold_1	AG3:ctg1119142641159
577550	585692	577550	585692	8143	8143	100	AG8:Scaffold_1	AG8:Scaffold_1
578619	579381	2640	3393	763	754	84.67	AG8:Scaffold_1	AG3:ctg1119142641158
579598	580110	3577	4094	513	518	86.1	AG8:Scaffold_1	AG3:ctg1119142641158
580613	581016	5088	5489	404	402	84.67	AG8:Scaffold_1	AG3:ctg1119142641158
582103	584506	6558	8900	2404	2343	80.12	AG8:Scaffold_1	AG3:ctg1119142641158
584708	585235	9003	9526	528	524	85.07	AG8:Scaffold_1	AG3:ctg1119142641158
588705	595303	588705	595303	6599	6599	100	AG8:Scaffold_1	AG8:Scaffold_1
588705	590224	16866	18394	1520	1529	88.06	AG8:Scaffold_1	AG3:ctg1119142641158
588709	589940	3571600	3572838	1232	1239	81.83	AG8:Scaffold_1	AG1-IA:scaffold1
591277	594151	18706	21608	2875	2903	84.02	AG8:Scaffold_1	AG3:ctg1119142641158
594470	595300	21845	22681	831	837	84.73	AG8:Scaffold_1	AG3:ctg1119142641158
596269	607559	596269	607559	11291	11291	100	AG8:Scaffold_1	AG8:Scaffold_1
596926	597590	24743	25408	665	666	83.95	AG8:Scaffold_1	AG3:ctg1119142641158
601190	601533	25951	26287	344	337	81.74	AG8:Scaffold_1	AG3:ctg1119142641158
604291	604900	30505	31112	610	608	86.66	AG8:Scaffold_1	AG3:ctg1119142641158
604902	606438	30795	32328	1537	1534	86.01	AG8:Scaffold_1	AG3:ctg1119142641158
605441	605993	3584220	3584772	553	553	81.98	AG8:Scaffold_1	AG1-IA:scaffold1
610104	611242	610104	611242	1139	1139	100	AG8:Scaffold_1	AG8:Scaffold_1
610104	611242	35373	36509	1139	1137	89.56	AG8:Scaffold_1	AG3:ctg1119142641158
611397	616698	611397	616698	5302	5302	100	AG8:Scaffold_1	AG8:Scaffold_1
611399	611998	37102	37732	600	631	82.32	AG8:Scaffold_1	AG3:ctg1119142641158
612380	613151	37989	38771	772	783	86.48	AG8:Scaffold_1	AG3:ctg1119142641158
614812	615302	40244	40718	491	475	86.76	AG8:Scaffold_1	AG3:ctg1119142641158
615314	616698	40931	42302	1385	1372	84.94	AG8:Scaffold_1	AG3:ctg1119142641158
615800	616698	3595767	3596692	899	926	79.96	AG8:Scaffold_1	AG1-IA:scaffold1
620261	623088	620261	623088	2828	2828	100	AG8:Scaffold_1	AG8:Scaffold_1
620267	621796	46143	47688	1530	1546	82.08	AG8:Scaffold_1	AG3:ctg1119142641158
623190	625002	623190	625002	1813	1813	100	AG8:Scaffold_1	AG8:Scaffold_1
623222	624998	49654	51436	1777	1783	89.61	AG8:Scaffold_1	AG3:ctg1119142641158
623225	624101	3603270	3604154	877	885	84.22	AG8:Scaffold_1	AG1-IA:scaffold1
625563	626731	625563	626731	1169	1169	100	AG8:Scaffold_1	AG8:Scaffold_1
625635	625965	52585	52918	331	334	89.61	AG8:Scaffold_1	AG3:ctg1119142641158
625674	625963	3606277	3606568	290	292	88.78	AG8:Scaffold_1	AG1-IA:scaffold1
627231	631685	627231	631685	4455	4455	100	AG8:Scaffold_1	AG8:Scaffold_1
627231	628571	54643	55992	1341	1350	84.9	AG8:Scaffold_1	AG3:ctg1119142641158
628572	629986	56318	57723	1415	1406	81.88	AG8:Scaffold_1	AG3:ctg1119142641158
630799	631685	58461	59345	887	885	89.8	AG8:Scaffold_1	AG3:ctg1119142641158
632777	640264	632777	640264	7488	7488	100	AG8:Scaffold_1	AG8:Scaffold_1
632779	634114	61004	62335	1336	1332	86.89	AG8:Scaffold_1	AG3:ctg1119142641158
634111	634824	62824	63539	714	716	77.41	AG8:Scaffold_1	AG3:ctg1119142641158
635366	636789	64090	65530	1424	1441	82.85	AG8:Scaffold_1	AG3:ctg1119142641158
636790	638752	65875	67829	1963	1955	86.23	AG8:Scaffold_1	AG3:ctg1119142641158
638754	640250	66380	67868	1497	1489	86.13	AG8:Scaffold_1	AG3:ctg1119142641158
640652	647726	640652	647726	7075	7075	100	AG8:Scaffold_1	AG8:Scaffold_1
640652	641570	69194	70106	919	913	87.28	AG8:Scaffold_1	AG3:ctg1119142641158
642582	644381	71796	73608	1800	1813	83.86	AG8:Scaffold_1	AG3:ctg1119142641158
644381	646175	71796	73607	1795	1812	83.34	AG8:Scaffold_1	AG3:ctg1119142641158
646181	646859	73531	74198	679	668	88.22	AG8:Scaffold_1	AG3:ctg1119142641158
646860	647376	73996	74506	517	511	86.73	AG8:Scaffold_1	AG3:ctg1119142641158
647498	647724	74597	74843	227	247	81.38	AG8:Scaffold_1	AG3:ctg1119142641158
647877	653446	647877	653446	5570	5570	100	AG8:Scaffold_1	AG8:Scaffold_1
647877	649624	75785	77522	1748	1738	84.86	AG8:Scaffold_1	AG3:ctg1119142641158
649835	651539	75911	77605	1705	1695	84.89	AG8:Scaffold_1	AG3:ctg1119142641158
649866	650731	3629884	3630747	866	864	81.01	AG8:Scaffold_1	AG1-IA:scaffold1
651995	653443	78300	79746	1449	1447	86.56	AG8:Scaffold_1	AG3:ctg1119142641158
654397	661939	654397	661939	7543	7543	100	AG8:Scaffold_1	AG8:Scaffold_1
654713	659466	80405	85072	4754	4668	82.71	AG8:Scaffold_1	AG3:ctg1119142641158
661769	661939	39328	39159	171	170	91.23	AG8:Scaffold_1	AG8:Scaffold_119
662604	668534	662604	668534	5931	5931	100	AG8:Scaffold_1	AG8:Scaffold_1
663922	664294	130759	130386	373	374	98.4	AG8:Scaffold_1	AG8:Scaffold_54
664741	668533	87732	91402	3793	3671	84.64	AG8:Scaffold_1	AG3:ctg1119142641158
665647	666110	3640049	3640521	464	473	82.18	AG8:Scaffold_1	AG1-IA:scaffold1
666274	668402	3640693	3642823	2129	2131	83.09	AG8:Scaffold_1	AG1-IA:scaffold1
668624	669253	668624	669253	630	630	100	AG8:Scaffold_1	AG8:Scaffold_1
669443	671261	669443	671261	1819	1819	100	AG8:Scaffold_1	AG8:Scaffold_1
669443	671261	92817	94637	1819	1821	87.61	AG8:Scaffold_1	AG3:ctg1119142641158
671731	687536	671731	687536	15806	15806	100	AG8:Scaffold_1	AG8:Scaffold_1
672130	672971	96046	96903	842	858	85.6	AG8:Scaffold_1	AG3:ctg1119142641158
672968	674947	97211	99102	1980	1892	83.53	AG8:Scaffold_1	AG3:ctg1119142641158
678865	680464	100144	101753	1600	1610	83.54	AG8:Scaffold_1	AG3:ctg1119142641158
681255	684294	102941	105959	3040	3019	85.06	AG8:Scaffold_1	AG3:ctg1119142641158
682321	683093	3655259	3656051	773	793	85.11	AG8:Scaffold_1	AG1-IA:scaffold1
683221	683652	3656215	3656647	432	433	83.37	AG8:Scaffold_1	AG1-IA:scaffold1
684436	687174	106158	108892	2739	2735	84.23	AG8:Scaffold_1	AG3:ctg1119142641158
684986	685186	3658224	3658420	201	197	83.01	AG8:Scaffold_1	AG1-IA:scaffold1
685996	686598	3659290	3659896	603	607	86.66	AG8:Scaffold_1	AG1-IA:scaffold1
688389	704169	688389	704169	15781	15781	100	AG8:Scaffold_1	AG8:Scaffold_1
688389	691192	110831	113382	2804	2552	79.67	AG8:Scaffold_1	AG3:ctg1119142641158
691560	693012	113761	115215	1453	1455	83.71	AG8:Scaffold_1	AG3:ctg1119142641158
694641	695932	117532	118809	1292	1278	89.41	AG8:Scaffold_1	AG3:ctg1119142641158
694649	695932	3669259	3670538	1284	1280	83.68	AG8:Scaffold_1	AG1-IA:scaffold1
696504	699354	119448	122281	2851	2834	83.77	AG8:Scaffold_1	AG3:ctg1119142641158
698358	698849	3673051	3673543	492	493	85.77	AG8:Scaffold_1	AG1-IA:scaffold1
699516	699985	122425	122898	470	474	85.05	AG8:Scaffold_1	AG3:ctg1119142641158
699829	699985	3674528	3674682	157	155	90.62	AG8:Scaffold_1	AG1-IA:scaffold1
700987	704169	123790	126976	3183	3187	86.51	AG8:Scaffold_1	AG3:ctg1119142641158
700996	701415	3675572	3675996	420	425	81.26	AG8:Scaffold_1	AG1-IA:scaffold1
704755	731328	704755	731328	26574	26574	100	AG8:Scaffold_1	AG8:Scaffold_1
704755	711838	128200	134993	7084	6794	83.71	AG8:Scaffold_1	AG3:ctg1119142641158
707065	707576	3682625	3683138	512	514	84.16	AG8:Scaffold_1	AG1-IA:scaffold1
708020	708177	3683597	3683752	158	156	87.97	AG8:Scaffold_1	AG1-IA:scaffold1
709621	710174	3685020	3685574	554	555	80.42	AG8:Scaffold_1	AG1-IA:scaffold1
711968	712970	135255	136256	1003	1002	85.08	AG8:Scaffold_1	AG3:ctg1119142641158
713285	714545	136785	138024	1261	1240	85.87	AG8:Scaffold_1	AG3:ctg1119142641158
715832	717655	138989	140824	1824	1836	84.15	AG8:Scaffold_1	AG3:ctg1119142641158
717654	719325	140741	142416	1672	1676	84.91	AG8:Scaffold_1	AG3:ctg1119142641158
719127	719328	3694468	3694669	202	202	88.78	AG8:Scaffold_1	AG1-IA:scaffold1
719395	720898	143096	144575	1504	1480	87.23	AG8:Scaffold_1	AG3:ctg1119142641158
721866	722107	145651	145892	242	242	91.32	AG8:Scaffold_1	AG3:ctg1119142641158
722320	722780	146016	146475	461	460	90.02	AG8:Scaffold_1	AG3:ctg1119142641158
722779	722872	146392	146485	94	94	96.81	AG8:Scaffold_1	AG3:ctg1119142641158
724154	727461	148003	151193	3308	3191	84.26	AG8:Scaffold_1	AG3:ctg1119142641158
725236	726986	3701294	3703050	1751	1757	82.05	AG8:Scaffold_1	AG1-IA:scaffold1
727464	729383	151424	153352	1920	1929	88.39	AG8:Scaffold_1	AG3:ctg1119142641158
729401	729932	153520	153983	532	464	76.97	AG8:Scaffold_1	AG3:ctg1119142641158
729770	729932	3706141	3706306	163	166	89.76	AG8:Scaffold_1	AG1-IA:scaffold1
729943	730349	153774	154189	407	416	91.59	AG8:Scaffold_1	AG3:ctg1119142641158
729986	730346	3706141	3706506	361	366	88.86	AG8:Scaffold_1	AG1-IA:scaffold1
730528	731328	154290	155087	801	798	84.01	AG8:Scaffold_1	AG3:ctg1119142641158
732441	733466	732441	733466	1026	1026	100	AG8:Scaffold_1	AG8:Scaffold_1
733012	733362	3709585	3709933	351	349	79.39	AG8:Scaffold_1	AG1-IA:scaffold1
733016	733466	157245	157698	451	454	83.22	AG8:Scaffold_1	AG3:ctg1119142641158
733638	735395	733638	735395	1758	1758	100	AG8:Scaffold_1	AG8:Scaffold_1
733638	734785	158258	159403	1148	1146	88.86	AG8:Scaffold_1	AG3:ctg1119142641158
733644	734170	3710611	3711143	527	533	87.87	AG8:Scaffold_1	AG1-IA:scaffold1
735796	741795	735796	741795	6000	6000	100	AG8:Scaffold_1	AG8:Scaffold_1
736984	739371	162417	164811	2388	2395	84.26	AG8:Scaffold_1	AG3:ctg1119142641158
739590	741795	164730	166936	2206	2207	83.98	AG8:Scaffold_1	AG3:ctg1119142641158
741887	755013	741887	755013	13127	13127	100	AG8:Scaffold_1	AG8:Scaffold_1
741887	744324	167042	169482	2438	2441	85.48	AG8:Scaffold_1	AG3:ctg1119142641158
744325	744996	169029	169698	672	670	85.29	AG8:Scaffold_1	AG3:ctg1119142641158
745260	745351	20331	20418	92	88	92.39	AG8:Scaffold_1	AG8:Scaffold_180
745260	745350	22924	22835	91	90	92.31	AG8:Scaffold_1	AG8:Scaffold_180
745260	745350	169886	169974	91	89	91.21	AG8:Scaffold_1	AG3:ctg1119142641158
745585	747914	170203	172522	2330	2320	85.25	AG8:Scaffold_1	AG3:ctg1119142641158
748162	748974	172885	173691	813	807	84.62	AG8:Scaffold_1	AG3:ctg1119142641158
749020	749710	174195	174875	691	681	85.9	AG8:Scaffold_1	AG3:ctg1119142641158
751437	755013	176654	180225	3577	3572	85.89	AG8:Scaffold_1	AG3:ctg1119142641158
753998	755011	3731905	3732918	1014	1014	83.35	AG8:Scaffold_1	AG1-IA:scaffold1
758682	760329	758682	760329	1648	1648	100	AG8:Scaffold_1	AG8:Scaffold_1
758682	760329	184137	185717	1648	1581	82.92	AG8:Scaffold_1	AG3:ctg1119142641158
759624	760307	3737710	3738388	684	679	83.41	AG8:Scaffold_1	AG1-IA:scaffold1
760564	766658	760564	766658	6095	6095	100	AG8:Scaffold_1	AG8:Scaffold_1
760583	760769	186530	186715	187	186	89.42	AG8:Scaffold_1	AG3:ctg1119142641158
765775	766649	190701	191565	875	865	84.68	AG8:Scaffold_1	AG3:ctg1119142641158
767204	770087	767204	770087	2884	2884	100	AG8:Scaffold_1	AG8:Scaffold_1
767204	768868	192694	194313	1665	1620	85.13	AG8:Scaffold_1	AG3:ctg1119142641158
768041	768369	3746810	3747133	329	324	86.36	AG8:Scaffold_1	AG1-IA:scaffold1
768920	769248	3747611	3747953	329	343	81.03	AG8:Scaffold_1	AG1-IA:scaffold1
769342	770060	194633	195305	719	673	81.79	AG8:Scaffold_1	AG3:ctg1119142641158
770696	777492	770696	777492	6797	6797	100	AG8:Scaffold_1	AG8:Scaffold_1
771216	772748	196992	198436	1533	1445	80.31	AG8:Scaffold_1	AG3:ctg1119142641158
773079	773459	198811	199197	381	387	87.63	AG8:Scaffold_1	AG3:ctg1119142641158
773651	774637	199201	200167	987	967	83.07	AG8:Scaffold_1	AG3:ctg1119142641158
775523	776123	201194	201790	601	597	84.47	AG8:Scaffold_1	AG3:ctg1119142641158
776478	777492	202118	203143	1015	1026	85.22	AG8:Scaffold_1	AG3:ctg1119142641158
776967	777471	3756980	3757490	505	511	79.7	AG8:Scaffold_1	AG1-IA:scaffold1
777938	786901	777938	786901	8964	8964	100	AG8:Scaffold_1	AG8:Scaffold_1
777938	778951	204136	205144	1014	1009	89.46	AG8:Scaffold_1	AG3:ctg1119142641158
778949	782383	205262	208710	3435	3449	84.27	AG8:Scaffold_1	AG3:ctg1119142641158
780432	780793	3761463	3761823	362	361	80.94	AG8:Scaffold_1	AG1-IA:scaffold1
782929	783515	208987	209573	587	587	86.1	AG8:Scaffold_1	AG3:ctg1119142641158
787847	794251	787847	794251	6405	6405	100	AG8:Scaffold_1	AG8:Scaffold_1
787848	788957	214506	215629	1110	1124	82.76	AG8:Scaffold_1	AG3:ctg1119142641158
789057	790273	215738	216955	1217	1218	85.76	AG8:Scaffold_1	AG3:ctg1119142641158
790345	790777	3771254	3771686	433	433	83.83	AG8:Scaffold_1	AG1-IA:scaffold1
790978	791769	217802	218596	792	795	83.9	AG8:Scaffold_1	AG3:ctg1119142641158
791970	794251	219233	221469	2282	2237	85	AG8:Scaffold_1	AG3:ctg1119142641158
794929	798728	794929	798728	3800	3800	100	AG8:Scaffold_1	AG8:Scaffold_1
795203	796301	502	1601	1099	1100	85.9	AG8:Scaffold_1	AG3:ctg1119142636413
796301	796955	1896	2544	655	649	84.63	AG8:Scaffold_1	AG3:ctg1119142636413
800909	807068	800909	807068	6160	6160	100	AG8:Scaffold_1	AG8:Scaffold_1
801974	803268	7554	8883	1295	1330	85.75	AG8:Scaffold_1	AG3:ctg1119142636413
803280	803730	8638	9088	451	451	90.51	AG8:Scaffold_1	AG3:ctg1119142636413
803736	807068	8983	12286	3333	3304	83.5	AG8:Scaffold_1	AG3:ctg1119142636413
807601	822983	807601	822983	15383	15383	100	AG8:Scaffold_1	AG8:Scaffold_1
807605	807948	13610	13948	344	339	81.4	AG8:Scaffold_1	AG3:ctg1119142636413
808266	808713	18061	18513	448	453	96.47	AG8:Scaffold_1	AG8:Scaffold_66
808714	809062	13606	13948	349	343	81.09	AG8:Scaffold_1	AG3:ctg1119142636413
815599	816333	19091	19837	735	747	83.07	AG8:Scaffold_1	AG3:ctg1119142636413
816333	818908	20258	22744	2576	2487	83.31	AG8:Scaffold_1	AG3:ctg1119142636413
819120	819923	22667	23387	804	721	79.65	AG8:Scaffold_1	AG3:ctg1119142636413
821794	822983	24423	25600	1190	1178	83.51	AG8:Scaffold_1	AG3:ctg1119142636413
823264	831671	823264	831671	8408	8408	100	AG8:Scaffold_1	AG8:Scaffold_1
824726	827228	28043	30509	2503	2467	85.92	AG8:Scaffold_1	AG3:ctg1119142636413
824731	825569	3800455	3801294	839	840	81.49	AG8:Scaffold_1	AG1-IA:scaffold1
828563	828992	690	1131	430	442	89.64	AG8:Scaffold_1	AG3:ctg1119142641157
829008	830167	1422	2566	1160	1145	84.99	AG8:Scaffold_1	AG3:ctg1119142641157
829377	830214	3805533	3806385	838	853	83.28	AG8:Scaffold_1	AG1-IA:scaffold1
830330	830576	2693	2939	247	247	89.07	AG8:Scaffold_1	AG3:ctg1119142641157
832377	833709	832377	833709	1333	1333	100	AG8:Scaffold_1	AG8:Scaffold_1
832396	833705	5226	6518	1310	1293	84.17	AG8:Scaffold_1	AG3:ctg1119142641157
832403	833108	3809156	3809863	706	708	81.17	AG8:Scaffold_1	AG1-IA:scaffold1
833852	835426	833852	835426	1575	1575	100	AG8:Scaffold_1	AG8:Scaffold_1
833852	835426	7193	8770	1575	1578	88.36	AG8:Scaffold_1	AG3:ctg1119142641157
833862	835426	3811172	3812738	1565	1567	83.3	AG8:Scaffold_1	AG1-IA:scaffold1
835788	849640	835788	849640	13853	13853	100	AG8:Scaffold_1	AG8:Scaffold_1
835827	837920	9645	11750	2094	2106	85.19	AG8:Scaffold_1	AG3:ctg1119142641157
838909	838984	106702	106627	76	76	100	AG8:Scaffold_1	AG8:Scaffold_19
838909	838985	499865	499941	77	77	100	AG8:Scaffold_1	AG8:Scaffold_2
839531	845511	12253	18077	5981	5825	84.73	AG8:Scaffold_1	AG3:ctg1119142641157
840156	841138	3816899	3817874	983	976	81.68	AG8:Scaffold_1	AG1-IA:scaffold1
845853	848555	18351	21015	2703	2665	85.34	AG8:Scaffold_1	AG3:ctg1119142641157
848601	849046	21569	22015	446	447	87.47	AG8:Scaffold_1	AG3:ctg1119142641157
849210	849633	22144	22563	424	420	85.75	AG8:Scaffold_1	AG3:ctg1119142641157
850250	852001	850250	852001	1752	1752	100	AG8:Scaffold_1	AG8:Scaffold_1
855448	857710	855448	857710	2263	2263	100	AG8:Scaffold_1	AG8:Scaffold_1
855448	857710	29956	32225	2263	2270	86.51	AG8:Scaffold_1	AG3:ctg1119142641157
857469	857684	3836151	3836366	216	216	83.03	AG8:Scaffold_1	AG1-IA:scaffold1
858258	859698	858258	859698	1441	1441	100	AG8:Scaffold_1	AG8:Scaffold_1
858525	859698	33641	34813	1174	1173	87.19	AG8:Scaffold_1	AG3:ctg1119142641157
862988	864066	862988	864066	1079	1079	100	AG8:Scaffold_1	AG8:Scaffold_1
863619	864062	38629	39061	444	433	84.27	AG8:Scaffold_1	AG3:ctg1119142641157
864159	869031	864159	869031	4873	4873	100	AG8:Scaffold_1	AG8:Scaffold_1
864159	864770	39155	39779	612	625	83.28	AG8:Scaffold_1	AG3:ctg1119142641157
864159	864446	3843371	3843662	288	292	81.63	AG8:Scaffold_1	AG1-IA:scaffold1
868046	868240	43586	43780	195	195	85.07	AG8:Scaffold_1	AG3:ctg1119142641157
869978	874206	869978	874206	4229	4229	100	AG8:Scaffold_1	AG8:Scaffold_1
869978	870461	46563	47046	484	484	86.33	AG8:Scaffold_1	AG3:ctg1119142641157
871708	873914	48301	50438	2207	2138	82.31	AG8:Scaffold_1	AG3:ctg1119142641157
872855	873352	3853836	3854333	498	498	81.4	AG8:Scaffold_1	AG1-IA:scaffold1
874295	883292	874295	883292	8998	8998	100	AG8:Scaffold_1	AG8:Scaffold_1
876087	877617	52462	53908	1531	1447	81.67	AG8:Scaffold_1	AG3:ctg1119142641157
877633	878277	54580	55222	645	643	87.77	AG8:Scaffold_1	AG3:ctg1119142641157
878310	878836	55172	55697	527	526	91.48	AG8:Scaffold_1	AG3:ctg1119142641157
878843	883069	55418	59621	4227	4204	87.49	AG8:Scaffold_1	AG3:ctg1119142641157
879411	880441	3860341	3861377	1031	1037	82.9	AG8:Scaffold_1	AG1-IA:scaffold1
882096	883292	3863220	3864419	1197	1200	83.98	AG8:Scaffold_1	AG1-IA:scaffold1
883391	893742	883391	893742	10352	10352	100	AG8:Scaffold_1	AG8:Scaffold_1
883392	883908	3864536	3865051	517	516	80.92	AG8:Scaffold_1	AG1-IA:scaffold1
884481	884896	62130	62542	416	413	89.23	AG8:Scaffold_1	AG3:ctg1119142641157
886199	888886	66417	69093	2688	2677	86.24	AG8:Scaffold_1	AG3:ctg1119142641157
888892	889632	69331	70079	741	749	87.5	AG8:Scaffold_1	AG3:ctg1119142641157
890148	891264	70486	71603	1117	1118	86.02	AG8:Scaffold_1	AG3:ctg1119142641157
891649	892493	71812	72653	845	842	86.01	AG8:Scaffold_1	AG3:ctg1119142641157
892488	893742	72907	74153	1255	1247	90.48	AG8:Scaffold_1	AG3:ctg1119142641157
892501	893742	3874022	3875258	1242	1237	85.57	AG8:Scaffold_1	AG1-IA:scaffold1
893833	899182	893833	899182	5350	5350	100	AG8:Scaffold_1	AG8:Scaffold_1
896058	897102	76512	77552	1045	1041	83.38	AG8:Scaffold_1	AG3:ctg1119142641157
897196	898311	78110	79225	1116	1116	87.99	AG8:Scaffold_1	AG3:ctg1119142641157
897205	898314	3879419	3880528	1110	1110	80.18	AG8:Scaffold_1	AG1-IA:scaffold1
899721	901593	899721	901593	1873	1873	100	AG8:Scaffold_1	AG8:Scaffold_1
900831	901340	82381	82884	510	504	89.06	AG8:Scaffold_1	AG3:ctg1119142641157
904181	932992	904181	932992	28812	28812	100	AG8:Scaffold_1	AG8:Scaffold_1
904181	907337	85455	88444	3157	2990	81.3	AG8:Scaffold_1	AG3:ctg1119142641157
907360	908506	88193	89337	1147	1145	83.75	AG8:Scaffold_1	AG3:ctg1119142641157
908507	910542	89760	91787	2036	2028	80.92	AG8:Scaffold_1	AG3:ctg1119142641157
914654	915755	92866	93954	1102	1089	84.42	AG8:Scaffold_1	AG3:ctg1119142641157
915750	917720	93772	95723	1971	1952	83.47	AG8:Scaffold_1	AG3:ctg1119142641157
920781	921166	922747	922365	386	383	97.67	AG8:Scaffold_1	AG8:Scaffold_1
922365	922747	921166	920781	383	386	97.67	AG8:Scaffold_1	AG8:Scaffold_1
923151	923231	261602	261682	81	81	96.3	AG8:Scaffold_1	AG8:Scaffold_7
923151	923233	283746	283664	83	83	100	AG8:Scaffold_1	AG8:Scaffold_7
923703	924270	1387	1954	568	568	87.54	AG8:Scaffold_1	AG3:ctg1119142637057
923706	924269	488303	488865	564	563	79.33	AG8:Scaffold_1	AG1-IA:scaffold3
924750	925779	2327	3344	1030	1018	84.24	AG8:Scaffold_1	AG3:ctg1119142637057
925924	926542	3407	4024	619	618	86.27	AG8:Scaffold_1	AG3:ctg1119142637057
927334	930049	4463	7235	2716	2773	82.66	AG8:Scaffold_1	AG3:ctg1119142637057
930237	931115	6345	7235	879	891	84.22	AG8:Scaffold_1	AG3:ctg1119142637057
931490	932107	7787	8403	618	617	88.03	AG8:Scaffold_1	AG3:ctg1119142637057
931806	932099	495099	495387	294	289	81.69	AG8:Scaffold_1	AG1-IA:scaffold3
932363	932992	8597	9216	630	620	87.78	AG8:Scaffold_1	AG3:ctg1119142637057
933217	937110	933217	937110	3894	3894	100	AG8:Scaffold_1	AG8:Scaffold_1
934458	934811	11165	11507	354	343	81.41	AG8:Scaffold_1	AG3:ctg1119142637057
937238	941400	937238	941400	4163	4163	100	AG8:Scaffold_1	AG8:Scaffold_1
941601	949029	941601	949029	7429	7429	100	AG8:Scaffold_1	AG8:Scaffold_1
942300	942859	20516	21078	560	563	81.08	AG8:Scaffold_1	AG3:ctg1119142637057
942900	943097	21038	21237	198	200	90.2	AG8:Scaffold_1	AG3:ctg1119142637057
943690	944380	21954	22638	691	685	84.65	AG8:Scaffold_1	AG3:ctg1119142637057
949121	951211	949121	951211	2091	2091	100	AG8:Scaffold_1	AG8:Scaffold_1
950457	951211	31687	32437	755	751	89.86	AG8:Scaffold_1	AG3:ctg1119142637057
951499	952363	951499	952363	865	865	100	AG8:Scaffold_1	AG8:Scaffold_1
952453	957548	952453	957548	5096	5096	100	AG8:Scaffold_1	AG8:Scaffold_1
952460	954787	34276	36616	2328	2341	83.25	AG8:Scaffold_1	AG3:ctg1119142637057
955133	956866	249	1983	1734	1735	86.82	AG8:Scaffold_1	AG3:ctg1119142641156
958407	960757	958407	960757	2351	2351	100	AG8:Scaffold_1	AG8:Scaffold_1
959557	960757	5221	6431	1201	1211	84.61	AG8:Scaffold_1	AG3:ctg1119142641156
961506	972511	961506	972511	11006	11006	100	AG8:Scaffold_1	AG8:Scaffold_1
961506	963544	7783	9735	2039	1953	83.59	AG8:Scaffold_1	AG3:ctg1119142641156
963710	964155	9819	10267	446	449	85.68	AG8:Scaffold_1	AG3:ctg1119142641156
964622	967184	10632	13200	2563	2569	84.46	AG8:Scaffold_1	AG3:ctg1119142641156
968960	969864	15007	15924	905	918	83.14	AG8:Scaffold_1	AG3:ctg1119142641156
970024	971220	14721	15924	1197	1204	82.41	AG8:Scaffold_1	AG3:ctg1119142641156
971375	971580	262597	262392	206	206	94.17	AG8:Scaffold_1	AG8:Scaffold_13
971587	971805	30554	30335	219	220	93.64	AG8:Scaffold_1	AG8:Scaffold_52
971588	971799	164618	164413	212	206	96.23	AG8:Scaffold_1	AG8:Scaffold_52
971588	971799	108251	108040	212	212	95.31	AG8:Scaffold_1	AG8:Scaffold_6
971588	971799	662246	662457	212	212	93.43	AG8:Scaffold_1	AG8:Scaffold_6
971588	971799	532946	532735	212	212	92.45	AG8:Scaffold_1	AG8:Scaffold_7
971589	971800	910	1121	212	212	92.96	AG8:Scaffold_1	AG8:Scaffold_7
972668	974551	972668	974551	1884	1884	100	AG8:Scaffold_1	AG8:Scaffold_1
972670	973972	17403	18686	1303	1284	86.66	AG8:Scaffold_1	AG3:ctg1119142641156
973085	973871	542095	542881	787	787	80.61	AG8:Scaffold_1	AG1-IA:scaffold3
975207	988953	975207	988953	13747	13747	100	AG8:Scaffold_1	AG8:Scaffold_1
975207	976674	23305	24773	1468	1469	88.46	AG8:Scaffold_1	AG3:ctg1119142641156
975934	976667	548007	548740	734	734	85.62	AG8:Scaffold_1	AG1-IA:scaffold3
979483	980207	27403	28128	725	726	88.17	AG8:Scaffold_1	AG3:ctg1119142641156
980208	981044	28041	28877	837	837	85.82	AG8:Scaffold_1	AG3:ctg1119142641156
983786	984581	31547	32341	796	795	86.9	AG8:Scaffold_1	AG3:ctg1119142641156
985047	988398	32782	36027	3352	3246	83.25	AG8:Scaffold_1	AG3:ctg1119142641156
989498	992683	989498	992683	3186	3186	100	AG8:Scaffold_1	AG8:Scaffold_1
991684	992112	39334	39762	429	429	86.28	AG8:Scaffold_1	AG3:ctg1119142641156
992113	992683	39681	40260	571	580	84.77	AG8:Scaffold_1	AG3:ctg1119142641156
995229	1008389	995229	1008389	13161	13161	100	AG8:Scaffold_1	AG8:Scaffold_1
997323	997980	44670	45337	658	668	79.97	AG8:Scaffold_1	AG3:ctg1119142641156
998348	1000995	46129	48605	2648	2477	80.11	AG8:Scaffold_1	AG3:ctg1119142641156
1002218	1003905	50504	52197	1688	1694	82.17	AG8:Scaffold_1	AG3:ctg1119142641156
1006645	1007391	54910	55653	747	744	85.81	AG8:Scaffold_1	AG3:ctg1119142641156
1009880	1028118	1009880	1028118	18239	18239	100	AG8:Scaffold_1	AG8:Scaffold_1
1009891	1010049	90022	89863	159	160	90	AG8:Scaffold_1	AG3:ctg1119142636967
1009970	1010049	449644	449565	80	80	100	AG8:Scaffold_1	AG8:Scaffold_7
1010095	1011629	57558	59080	1535	1523	83.31	AG8:Scaffold_1	AG3:ctg1119142641156
1011855	1013576	59289	60967	1722	1679	82.75	AG8:Scaffold_1	AG3:ctg1119142641156
1013925	1015390	61380	62855	1466	1476	83.29	AG8:Scaffold_1	AG3:ctg1119142641156
1017419	1017946	64243	64764	528	522	85.12	AG8:Scaffold_1	AG3:ctg1119142641156
1018246	1018616	64979	65348	371	370	88.14	AG8:Scaffold_1	AG3:ctg1119142641156
1019128	1020396	65732	66975	1269	1244	82.56	AG8:Scaffold_1	AG3:ctg1119142641156
1020237	1020397	595074	595234	161	161	86.34	AG8:Scaffold_1	AG1-IA:scaffold3
1020765	1022822	2467	4497	2058	2031	84.85	AG8:Scaffold_1	AG3:ctg1119142636571
1024003	1024227	5077	5301	225	225	88	AG8:Scaffold_1	AG3:ctg1119142636571
1024230	1025411	5077	6251	1182	1175	85.51	AG8:Scaffold_1	AG3:ctg1119142636571
1025704	1026657	6256	7215	954	960	85.11	AG8:Scaffold_1	AG3:ctg1119142636571
1027312	1027834	7059	7587	523	529	86.09	AG8:Scaffold_1	AG3:ctg1119142636571
1027408	1027835	600363	600792	428	430	83.87	AG8:Scaffold_1	AG1-IA:scaffold3
1029164	1033619	1029164	1033619	4456	4456	100	AG8:Scaffold_1	AG8:Scaffold_1
1029164	1029666	9720	10223	503	504	86.73	AG8:Scaffold_1	AG3:ctg1119142636571
1031089	1031918	11546	12369	830	824	83.55	AG8:Scaffold_1	AG3:ctg1119142636571
1032474	1033394	3258	4170	921	913	83.03	AG8:Scaffold_1	AG3:ctg1119142641155
1033539	1033619	1036485	1036405	81	81	100	AG8:Scaffold_1	AG8:Scaffold_1
1036386	1062284	1036386	1062284	25899	25899	100	AG8:Scaffold_1	AG8:Scaffold_1
1036405	1036485	1033619	1033539	81	81	100	AG8:Scaffold_1	AG8:Scaffold_1
1036869	1041260	4932	9212	4392	4281	82.86	AG8:Scaffold_1	AG3:ctg1119142641155
1037991	1038206	610937	611154	216	218	78.64	AG8:Scaffold_1	AG1-IA:scaffold3
1041260	1043588	9138	11462	2329	2325	86.4	AG8:Scaffold_1	AG3:ctg1119142641155
1049931	1051550	14633	16251	1620	1619	86.13	AG8:Scaffold_1	AG3:ctg1119142641155
1051561	1055401	16777	20607	3841	3831	84.86	AG8:Scaffold_1	AG3:ctg1119142641155
1056065	1057247	21607	22791	1183	1185	80.79	AG8:Scaffold_1	AG3:ctg1119142641155
1058139	1059411	23748	25017	1273	1270	86.54	AG8:Scaffold_1	AG3:ctg1119142641155
1059419	1060961	24943	26523	1543	1581	81.41	AG8:Scaffold_1	AG3:ctg1119142641155
1060961	1062284	26720	28050	1324	1331	82.78	AG8:Scaffold_1	AG3:ctg1119142641155
1066141	1066674	1066141	1066674	534	534	100	AG8:Scaffold_1	AG8:Scaffold_1
1066766	1067342	1066766	1067342	577	577	100	AG8:Scaffold_1	AG8:Scaffold_1
1066766	1067334	32653	33225	569	573	86.9	AG8:Scaffold_1	AG3:ctg1119142641155
1066771	1067153	636588	636976	383	389	83.38	AG8:Scaffold_1	AG1-IA:scaffold3
1067927	1071024	1067927	1071024	3098	3098	100	AG8:Scaffold_1	AG8:Scaffold_1
1067927	1068953	34154	35176	1027	1023	85.2	AG8:Scaffold_1	AG3:ctg1119142641155
1070658	1071024	36842	37217	367	376	90.77	AG8:Scaffold_1	AG3:ctg1119142641155
1074241	1075309	1074241	1075309	1069	1069	100	AG8:Scaffold_1	AG8:Scaffold_1
1074241	1075308	40309	41364	1068	1056	86	AG8:Scaffold_1	AG3:ctg1119142641155
1075603	1077235	1075603	1077235	1633	1633	100	AG8:Scaffold_1	AG8:Scaffold_1
1076031	1077235	42605	43806	1205	1202	85.82	AG8:Scaffold_1	AG3:ctg1119142641155
1078415	1101651	1078415	1101651	23237	23237	100	AG8:Scaffold_1	AG8:Scaffold_1
1078600	1079034	45587	46021	435	435	83.68	AG8:Scaffold_1	AG3:ctg1119142641155
1079325	1080456	46442	47573	1132	1132	82.86	AG8:Scaffold_1	AG3:ctg1119142641155
1081967	1083749	48988	50759	1783	1772	85.37	AG8:Scaffold_1	AG3:ctg1119142641155
1083943	1084234	121570	121870	292	301	93.07	AG8:Scaffold_1	AG8:Scaffold_2
1083943	1084230	3334	3050	288	285	87.15	AG8:Scaffold_1	AG8:Scaffold_7
1083960	1084233	678768	679039	274	272	92.34	AG8:Scaffold_1	AG8:Scaffold_6
1084098	1084198	190680	190580	101	101	98.02	AG8:Scaffold_1	AG8:Scaffold_19
1084280	1084402	50893	51015	123	123	91.06	AG8:Scaffold_1	AG3:ctg1119142641155
1084518	1085357	51131	51952	840	822	82.42	AG8:Scaffold_1	AG3:ctg1119142641155
1085425	1088375	52054	54908	2951	2855	80.58	AG8:Scaffold_1	AG3:ctg1119142641155
1089670	1093570	56035	59936	3901	3902	87.43	AG8:Scaffold_1	AG3:ctg1119142641155
1090632	1093398	662462	665221	2767	2760	80.57	AG8:Scaffold_1	AG1-IA:scaffold3
1096374	1098202	61660	63491	1829	1832	84.15	AG8:Scaffold_1	AG3:ctg1119142641155
1099540	1100199	64670	65329	660	660	86.58	AG8:Scaffold_1	AG3:ctg1119142641155
1103220	1104434	1103220	1104434	1215	1215	100	AG8:Scaffold_1	AG8:Scaffold_1
1105847	1109114	1105847	1109114	3268	3268	100	AG8:Scaffold_1	AG8:Scaffold_1
1111956	1127437	1111956	1127437	15482	15482	100	AG8:Scaffold_1	AG8:Scaffold_1
1111960	1113802	74533	76362	1843	1830	81.91	AG8:Scaffold_1	AG3:ctg1119142641155
1114365	1114489	76930	77054	125	125	93.6	AG8:Scaffold_1	AG3:ctg1119142641155
1114529	1114993	228598	229086	465	489	91.82	AG8:Scaffold_1	AG8:Scaffold_19
1115505	1116570	77983	79037	1066	1055	84.42	AG8:Scaffold_1	AG3:ctg1119142641155
1116743	1118162	79170	80608	1420	1439	86.57	AG8:Scaffold_1	AG3:ctg1119142641155
1119876	1120928	82172	83213	1053	1042	82.67	AG8:Scaffold_1	AG3:ctg1119142641155
1121790	1123341	83943	85403	1552	1461	84.67	AG8:Scaffold_1	AG3:ctg1119142641155
1121861	1122243	690233	690622	383	390	82.31	AG8:Scaffold_1	AG1-IA:scaffold3
1123388	1126066	85959	88535	2679	2577	82.2	AG8:Scaffold_1	AG3:ctg1119142641155
1126070	1127437	88865	90214	1368	1350	84.05	AG8:Scaffold_1	AG3:ctg1119142641155
1130160	1131472	1130160	1131472	1313	1313	100	AG8:Scaffold_1	AG8:Scaffold_1
1134511	1136916	1134511	1136916	2406	2406	100	AG8:Scaffold_1	AG8:Scaffold_1
1134511	1136913	96656	99062	2403	2407	86.19	AG8:Scaffold_1	AG3:ctg1119142641155
1134727	1134906	703464	703643	180	180	88.89	AG8:Scaffold_1	AG1-IA:scaffold3
1137012	1139166	1137012	1139166	2155	2155	100	AG8:Scaffold_1	AG8:Scaffold_1
1137613	1139119	100229	101739	1507	1511	85.63	AG8:Scaffold_1	AG3:ctg1119142641155
1140309	1141959	1140309	1141959	1651	1651	100	AG8:Scaffold_1	AG8:Scaffold_1
1140350	1140613	710268	710542	264	275	87.27	AG8:Scaffold_1	AG1-IA:scaffold3
1145152	1146836	1145152	1146836	1685	1685	100	AG8:Scaffold_1	AG8:Scaffold_1
1146438	1146823	109396	109782	386	387	84.83	AG8:Scaffold_1	AG3:ctg1119142641155
1149915	1156761	1149915	1156761	6847	6847	100	AG8:Scaffold_1	AG8:Scaffold_1
1151078	1152218	114314	115448	1141	1135	81.79	AG8:Scaffold_1	AG3:ctg1119142641155
1151082	1151790	20371	21082	709	712	81.46	AG8:Scaffold_1	AG3:ctg1119142637415
1154316	1154475	165422	165581	160	160	98.12	AG8:Scaffold_1	AG8:Scaffold_58
1158045	1166678	1158045	1166678	8634	8634	100	AG8:Scaffold_1	AG8:Scaffold_1
1158046	1161754	120683	116964	3709	3720	85.84	AG8:Scaffold_1	AG3:ctg1119142637416
1159895	1161172	733813	735094	1278	1282	81.85	AG8:Scaffold_1	AG1-IA:scaffold3
1161747	1162084	117177	116846	338	332	85.5	AG8:Scaffold_1	AG3:ctg1119142637416
1162788	1165151	115765	113403	2364	2363	85.33	AG8:Scaffold_1	AG3:ctg1119142637416
1165327	1166678	112989	111639	1352	1351	86.23	AG8:Scaffold_1	AG3:ctg1119142637416
1167751	1173244	1167751	1173244	5494	5494	100	AG8:Scaffold_1	AG8:Scaffold_1
1167751	1170302	109955	107420	2552	2536	85.59	AG8:Scaffold_1	AG3:ctg1119142637416
1169208	1169543	744104	744440	336	337	84.62	AG8:Scaffold_1	AG1-IA:scaffold3
1171277	1171795	106476	105959	519	518	81.92	AG8:Scaffold_1	AG3:ctg1119142637416
1171919	1172082	105823	105659	164	165	90.91	AG8:Scaffold_1	AG3:ctg1119142637416
1179144	1187953	1179144	1187953	8810	8810	100	AG8:Scaffold_1	AG8:Scaffold_1
1179239	1182134	98066	95341	2896	2726	80.27	AG8:Scaffold_1	AG3:ctg1119142637416
1184121	1185057	93604	92655	937	950	82.79	AG8:Scaffold_1	AG3:ctg1119142637416
1186389	1187953	472208	470632	1565	1577	83.05	AG8:Scaffold_1	AG8:Scaffold_1
1191716	1192818	1191716	1192818	1103	1103	100	AG8:Scaffold_1	AG8:Scaffold_1
1	7101	1	7101	7101	7101	100	AG8:Scaffold_10	AG8:Scaffold_10
7205	11010	7205	11010	3806	3806	100	AG8:Scaffold_10	AG8:Scaffold_10
11587	21637	11587	21637	10051	10051	100	AG8:Scaffold_10	AG8:Scaffold_10
21733	23483	21733	23483	1751	1751	100	AG8:Scaffold_10	AG8:Scaffold_10
25045	30110	25045	30110	5066	5066	100	AG8:Scaffold_10	AG8:Scaffold_10
30231	31567	30231	31567	1337	1337	100	AG8:Scaffold_10	AG8:Scaffold_10
30231	30717	54177	53693	487	485	83.61	AG8:Scaffold_10	AG3:ctg1119142637410
32220	33469	32220	33469	1250	1250	100	AG8:Scaffold_10	AG8:Scaffold_10
32430	33148	51576	50853	719	724	86.24	AG8:Scaffold_10	AG3:ctg1119142637410
34111	35571	34111	35571	1461	1461	100	AG8:Scaffold_10	AG8:Scaffold_10
34114	34856	49573	48828	743	746	88.24	AG8:Scaffold_10	AG3:ctg1119142637410
34905	35571	48654	47987	667	668	86.98	AG8:Scaffold_10	AG3:ctg1119142637410
36022	40577	36022	40577	4556	4556	100	AG8:Scaffold_10	AG8:Scaffold_10
36022	38149	47015	44897	2128	2119	89.41	AG8:Scaffold_10	AG3:ctg1119142637410
38167	40404	44629	42381	2238	2249	85.88	AG8:Scaffold_10	AG3:ctg1119142637410
40711	45098	40711	45098	4388	4388	100	AG8:Scaffold_10	AG8:Scaffold_10
40720	41125	41530	41125	406	406	84.98	AG8:Scaffold_10	AG3:ctg1119142637410
43668	44272	38572	37973	605	600	86.28	AG8:Scaffold_10	AG3:ctg1119142637410
44360	45097	37639	36906	738	734	87.63	AG8:Scaffold_10	AG3:ctg1119142637410
45190	46847	45190	46847	1658	1658	100	AG8:Scaffold_10	AG8:Scaffold_10
45190	45411	36806	36585	222	222	89.64	AG8:Scaffold_10	AG3:ctg1119142637410
48435	52870	48435	52870	4436	4436	100	AG8:Scaffold_10	AG8:Scaffold_10
49044	52860	32835	29016	3817	3820	85.68	AG8:Scaffold_10	AG3:ctg1119142637410
53755	55303	53755	55303	1549	1549	100	AG8:Scaffold_10	AG8:Scaffold_10
53810	55303	27163	25660	1494	1504	89.22	AG8:Scaffold_10	AG3:ctg1119142637410
55962	59931	55962	59931	3970	3970	100	AG8:Scaffold_10	AG8:Scaffold_10
55965	57668	24561	22882	1704	1680	84.24	AG8:Scaffold_10	AG3:ctg1119142637410
58528	59861	22231	20892	1334	1340	85.66	AG8:Scaffold_10	AG3:ctg1119142637410
60094	86334	60094	86334	26241	26241	100	AG8:Scaffold_10	AG8:Scaffold_10
60094	61295	20164	18957	1202	1208	83.77	AG8:Scaffold_10	AG3:ctg1119142637410
61570	64192	18687	16048	2623	2640	86.48	AG8:Scaffold_10	AG3:ctg1119142637410
64352	67627	15918	12644	3276	3275	84.92	AG8:Scaffold_10	AG3:ctg1119142637410
67736	73765	12521	6582	6030	5940	84.37	AG8:Scaffold_10	AG3:ctg1119142637410
73779	74513	6650	5910	735	741	88.39	AG8:Scaffold_10	AG3:ctg1119142637410
75173	75856	5644	4970	684	675	81.95	AG8:Scaffold_10	AG3:ctg1119142637410
76935	77523	4026	3445	589	582	83.89	AG8:Scaffold_10	AG3:ctg1119142637410
78736	79611	1527	664	876	864	83.22	AG8:Scaffold_10	AG3:ctg1119142637410
82364	84792	16653	14227	2429	2427	83.47	AG8:Scaffold_10	AG3:ctg1119142636772
84916	86331	13201	11780	1416	1422	87.54	AG8:Scaffold_10	AG3:ctg1119142636772
86439	88085	86439	88085	1647	1647	100	AG8:Scaffold_10	AG8:Scaffold_10
86814	88063	11246	10010	1250	1237	84.11	AG8:Scaffold_10	AG3:ctg1119142636772
88425	95753	88425	95753	7329	7329	100	AG8:Scaffold_10	AG8:Scaffold_10
88425	90994	8995	6431	2570	2565	86.54	AG8:Scaffold_10	AG3:ctg1119142636772
91003	95268	6274	2042	4266	4233	85.83	AG8:Scaffold_10	AG3:ctg1119142636772
96468	102592	96468	102592	6125	6125	100	AG8:Scaffold_10	AG8:Scaffold_10
96468	96724	64446	64193	257	254	94.16	AG8:Scaffold_10	AG8:Scaffold_7
96468	96725	6035	5779	258	257	91.15	AG8:Scaffold_10	AG3:ctg1119142640015
96641	96725	21717	21633	85	85	95.29	AG8:Scaffold_10	AG8:Scaffold_129
98012	98146	240247	240381	135	135	94.07	AG8:Scaffold_10	AG8:Scaffold_10
98238	98453	11638	11423	216	216	97.69	AG8:Scaffold_10	AG8:Scaffold_66
98240	98323	377255	377172	84	84	96.43	AG8:Scaffold_10	AG8:Scaffold_10
98769	98961	11231	11039	193	193	92.75	AG8:Scaffold_10	AG8:Scaffold_66
103269	106600	103269	106600	3332	3332	100	AG8:Scaffold_10	AG8:Scaffold_10
103269	103896	25294	24667	628	628	83.15	AG8:Scaffold_10	AG3:ctg1119142637409
104243	104522	24401	24117	280	285	81.38	AG8:Scaffold_10	AG3:ctg1119142637409
106890	112150	106890	112150	5261	5261	100	AG8:Scaffold_10	AG8:Scaffold_10
106890	112112	21493	16355	5223	5139	85.68	AG8:Scaffold_10	AG3:ctg1119142637409
112274	112845	112274	112845	572	572	100	AG8:Scaffold_10	AG8:Scaffold_10
112274	112843	16178	15609	570	570	87.37	AG8:Scaffold_10	AG3:ctg1119142637409
112961	116924	112961	116924	3964	3964	100	AG8:Scaffold_10	AG8:Scaffold_10
112962	114227	15475	14208	1266	1268	83.88	AG8:Scaffold_10	AG3:ctg1119142637409
114227	114938	13969	13252	712	718	87.07	AG8:Scaffold_10	AG3:ctg1119142637409
115096	115846	13079	12326	751	754	85.32	AG8:Scaffold_10	AG3:ctg1119142637409
115849	116924	12044	10972	1076	1073	84.62	AG8:Scaffold_10	AG3:ctg1119142637409
117818	123356	117818	123356	5539	5539	100	AG8:Scaffold_10	AG8:Scaffold_10
118157	118981	8939	8119	825	821	85.89	AG8:Scaffold_10	AG3:ctg1119142637409
118987	119507	8195	7673	521	523	90.65	AG8:Scaffold_10	AG3:ctg1119142637409
119507	121248	7755	6019	1742	1737	85.17	AG8:Scaffold_10	AG3:ctg1119142637409
121432	123317	7752	5881	1886	1872	83.65	AG8:Scaffold_10	AG3:ctg1119142637409
123468	126465	123468	126465	2998	2998	100	AG8:Scaffold_10	AG8:Scaffold_10
123468	125086	5717	4064	1619	1654	81.35	AG8:Scaffold_10	AG3:ctg1119142637409
125632	126446	3419	2597	815	823	86.84	AG8:Scaffold_10	AG3:ctg1119142637409
127197	139792	127197	139792	12596	12596	100	AG8:Scaffold_10	AG8:Scaffold_10
128498	129214	39612	38891	717	722	86.68	AG8:Scaffold_10	AG3:ctg1119142637408
128735	128936	36066	36267	202	202	82.76	AG8:Scaffold_10	AG3:ctg1119142637408
130080	131342	37424	36154	1263	1271	87.39	AG8:Scaffold_10	AG3:ctg1119142637408
134585	135878	32864	31584	1294	1281	88.78	AG8:Scaffold_10	AG3:ctg1119142637408
135889	136558	31268	30614	670	655	84.57	AG8:Scaffold_10	AG3:ctg1119142637408
137493	138585	29866	28792	1093	1075	87.89	AG8:Scaffold_10	AG3:ctg1119142637408
138601	139792	28562	27371	1192	1192	88.29	AG8:Scaffold_10	AG3:ctg1119142637408
140160	141481	140160	141481	1322	1322	100	AG8:Scaffold_10	AG8:Scaffold_10
140160	141481	18345	17032	1322	1314	83.76	AG8:Scaffold_10	AG3:ctg1119142637408
141793	148278	141793	148278	6486	6486	100	AG8:Scaffold_10	AG8:Scaffold_10
142174	144274	15982	13887	2101	2096	82.83	AG8:Scaffold_10	AG3:ctg1119142637408
144828	146921	13405	11331	2094	2075	83.73	AG8:Scaffold_10	AG3:ctg1119142637408
148394	158868	148394	158868	10475	10475	100	AG8:Scaffold_10	AG8:Scaffold_10
148394	149010	10423	9806	617	618	78.81	AG8:Scaffold_10	AG3:ctg1119142637408
149390	149522	9435	9303	133	133	91.73	AG8:Scaffold_10	AG3:ctg1119142637408
149693	152572	9166	6396	2880	2771	81.72	AG8:Scaffold_10	AG3:ctg1119142637408
152680	154274	6388	4815	1595	1574	84.37	AG8:Scaffold_10	AG3:ctg1119142637408
157973	158435	686	1161	463	476	81.97	AG8:Scaffold_10	AG3:ctg1119142637407
157973	158435	270955	270480	463	476	81.97	AG8:Scaffold_10	AG3:ctg1119142637407
159840	172537	159840	172537	12698	12698	100	AG8:Scaffold_10	AG8:Scaffold_10
159840	161230	3112	4479	1391	1368	80.74	AG8:Scaffold_10	AG3:ctg1119142637407
159840	161230	268529	267162	1391	1368	80.74	AG8:Scaffold_10	AG3:ctg1119142637407
163205	166017	6769	9581	2813	2813	84.37	AG8:Scaffold_10	AG3:ctg1119142637407
163205	166017	264872	262060	2813	2813	84.37	AG8:Scaffold_10	AG3:ctg1119142637407
166305	166731	9826	10242	427	417	85.25	AG8:Scaffold_10	AG3:ctg1119142637407
166305	166731	261815	261399	427	417	85.25	AG8:Scaffold_10	AG3:ctg1119142637407
167924	169567	11531	13164	1644	1634	85.73	AG8:Scaffold_10	AG3:ctg1119142637407
167924	169567	260110	258477	1644	1634	85.73	AG8:Scaffold_10	AG3:ctg1119142637407
169571	170015	13601	14044	445	444	85.39	AG8:Scaffold_10	AG3:ctg1119142637407
169571	170015	258040	257597	445	444	85.39	AG8:Scaffold_10	AG3:ctg1119142637407
171958	172537	15713	16285	580	573	84.34	AG8:Scaffold_10	AG3:ctg1119142637407
171958	172537	255928	255356	580	573	84.34	AG8:Scaffold_10	AG3:ctg1119142637407
172645	178971	172645	178971	6327	6327	100	AG8:Scaffold_10	AG8:Scaffold_10
172874	175500	17163	19757	2627	2595	83.75	AG8:Scaffold_10	AG3:ctg1119142637407
172874	175500	254478	251884	2627	2595	83.75	AG8:Scaffold_10	AG3:ctg1119142637407
176079	177582	20493	21989	1504	1497	84.01	AG8:Scaffold_10	AG3:ctg1119142637407
176079	177582	251148	249652	1504	1497	84.01	AG8:Scaffold_10	AG3:ctg1119142637407
178200	178971	22419	23187	772	769	85.57	AG8:Scaffold_10	AG3:ctg1119142637407
178200	178971	249222	248454	772	769	85.57	AG8:Scaffold_10	AG3:ctg1119142637407
180399	185876	180399	185876	5478	5478	100	AG8:Scaffold_10	AG8:Scaffold_10
180413	181516	25435	26540	1104	1106	87.45	AG8:Scaffold_10	AG3:ctg1119142637407
180413	181516	246206	245101	1104	1106	87.45	AG8:Scaffold_10	AG3:ctg1119142637407
182596	183877	27776	28964	1282	1189	79.44	AG8:Scaffold_10	AG3:ctg1119142637407
182596	183877	243865	242677	1282	1189	79.44	AG8:Scaffold_10	AG3:ctg1119142637407
184631	185680	29628	30689	1050	1062	84.83	AG8:Scaffold_10	AG3:ctg1119142637407
184631	185680	242013	240952	1050	1062	84.83	AG8:Scaffold_10	AG3:ctg1119142637407
188133	189282	188133	189282	1150	1150	100	AG8:Scaffold_10	AG8:Scaffold_10
188313	189274	33150	34119	962	970	84.12	AG8:Scaffold_10	AG3:ctg1119142637407
188313	189274	238491	237522	962	970	84.12	AG8:Scaffold_10	AG3:ctg1119142637407
189406	207366	189406	207366	17961	17961	100	AG8:Scaffold_10	AG8:Scaffold_10
189413	193297	34280	38152	3885	3873	84.54	AG8:Scaffold_10	AG3:ctg1119142637407
189413	193297	237361	233489	3885	3873	84.54	AG8:Scaffold_10	AG3:ctg1119142637407
193316	194032	37933	38650	717	718	85.12	AG8:Scaffold_10	AG3:ctg1119142637407
193316	194032	233708	232991	717	718	85.12	AG8:Scaffold_10	AG3:ctg1119142637407
196716	199175	41446	43797	2460	2352	78.8	AG8:Scaffold_10	AG3:ctg1119142637407
196716	199175	230195	227844	2460	2352	78.8	AG8:Scaffold_10	AG3:ctg1119142637407
199838	201557	44377	46052	1720	1676	85.32	AG8:Scaffold_10	AG3:ctg1119142637407
199838	201557	227264	225589	1720	1676	85.32	AG8:Scaffold_10	AG3:ctg1119142637407
203355	204692	47070	48409	1338	1340	83.16	AG8:Scaffold_10	AG3:ctg1119142637407
203355	204692	224571	223232	1338	1340	83.16	AG8:Scaffold_10	AG3:ctg1119142637407
206088	207363	50246	51508	1276	1263	81.75	AG8:Scaffold_10	AG3:ctg1119142637407
206088	207363	221395	220133	1276	1263	81.75	AG8:Scaffold_10	AG3:ctg1119142637407
207586	214645	207586	214645	7060	7060	100	AG8:Scaffold_10	AG8:Scaffold_10
209330	209685	53728	54083	356	356	87.11	AG8:Scaffold_10	AG3:ctg1119142637407
209330	209685	217913	217558	356	356	87.11	AG8:Scaffold_10	AG3:ctg1119142637407
209750	210522	54544	55309	773	766	83.46	AG8:Scaffold_10	AG3:ctg1119142637407
209750	210522	217097	216332	773	766	83.46	AG8:Scaffold_10	AG3:ctg1119142637407
211033	211260	55746	55973	228	228	91.27	AG8:Scaffold_10	AG3:ctg1119142637407
211033	211260	215895	215668	228	228	91.27	AG8:Scaffold_10	AG3:ctg1119142637407
211334	214635	56576	59702	3302	3127	83.93	AG8:Scaffold_10	AG3:ctg1119142637407
211334	214635	215065	211939	3302	3127	83.93	AG8:Scaffold_10	AG3:ctg1119142637407
214951	221112	214951	221112	6162	6162	100	AG8:Scaffold_10	AG8:Scaffold_10
215119	215813	60801	61498	695	698	82.29	AG8:Scaffold_10	AG3:ctg1119142637407
215119	215813	210840	210143	695	698	82.29	AG8:Scaffold_10	AG3:ctg1119142637407
215972	216878	61654	62562	907	909	89.7	AG8:Scaffold_10	AG3:ctg1119142637407
215972	216878	209987	209079	907	909	89.7	AG8:Scaffold_10	AG3:ctg1119142637407
216888	220840	62906	66848	3953	3943	88.43	AG8:Scaffold_10	AG3:ctg1119142637407
216888	220840	208735	204793	3953	3943	88.43	AG8:Scaffold_10	AG3:ctg1119142637407
222043	229968	222043	229968	7926	7926	100	AG8:Scaffold_10	AG8:Scaffold_10
222049	223381	68459	69805	1333	1347	83.27	AG8:Scaffold_10	AG3:ctg1119142637407
222049	223381	203182	201836	1333	1347	83.27	AG8:Scaffold_10	AG3:ctg1119142637407
225592	226556	71524	72482	965	959	84.53	AG8:Scaffold_10	AG3:ctg1119142637407
225592	226556	200117	199159	965	959	84.53	AG8:Scaffold_10	AG3:ctg1119142637407
227089	228350	73018	74274	1262	1257	84.54	AG8:Scaffold_10	AG3:ctg1119142637407
227089	228350	198623	197367	1262	1257	84.54	AG8:Scaffold_10	AG3:ctg1119142637407
228351	229109	71732	72482	759	751	84.53	AG8:Scaffold_10	AG3:ctg1119142637407
228351	229109	199909	199159	759	751	84.53	AG8:Scaffold_10	AG3:ctg1119142637407
233127	234132	233127	234132	1006	1006	100	AG8:Scaffold_10	AG8:Scaffold_10
233269	234132	85325	86203	864	879	85.01	AG8:Scaffold_10	AG3:ctg1119142637407
233269	234132	186316	185438	864	879	85.01	AG8:Scaffold_10	AG3:ctg1119142637407
234968	236095	234968	236095	1128	1128	100	AG8:Scaffold_10	AG8:Scaffold_10
234970	236089	87585	88621	1120	1037	83.21	AG8:Scaffold_10	AG3:ctg1119142637407
234970	236089	184056	183020	1120	1037	83.21	AG8:Scaffold_10	AG3:ctg1119142637407
236329	247198	236329	247198	10870	10870	100	AG8:Scaffold_10	AG8:Scaffold_10
236329	238028	89398	91091	1700	1694	84.62	AG8:Scaffold_10	AG3:ctg1119142637407
236329	238028	182243	180550	1700	1694	84.62	AG8:Scaffold_10	AG3:ctg1119142637407
240247	240381	98012	98146	135	135	94.07	AG8:Scaffold_10	AG8:Scaffold_10
240247	240386	193334	193195	140	140	97.86	AG8:Scaffold_10	AG8:Scaffold_14
240716	240793	92221	92298	78	78	100	AG8:Scaffold_10	AG3:ctg1119142637407
240716	240793	179420	179343	78	78	100	AG8:Scaffold_10	AG3:ctg1119142637407
241351	242941	92848	94437	1591	1590	89.79	AG8:Scaffold_10	AG3:ctg1119142637407
241351	242941	178793	177204	1591	1590	89.79	AG8:Scaffold_10	AG3:ctg1119142637407
242937	244529	94358	95891	1593	1534	83.91	AG8:Scaffold_10	AG3:ctg1119142637407
242937	244529	177283	175750	1593	1534	83.91	AG8:Scaffold_10	AG3:ctg1119142637407
244629	245139	95912	96420	511	509	86.74	AG8:Scaffold_10	AG3:ctg1119142637407
244629	245139	175729	175221	511	509	86.74	AG8:Scaffold_10	AG3:ctg1119142637407
245160	247190	96359	98368	2031	2010	83.38	AG8:Scaffold_10	AG3:ctg1119142637407
245160	247190	175282	173273	2031	2010	83.38	AG8:Scaffold_10	AG3:ctg1119142637407
251212	255309	251212	255309	4098	4098	100	AG8:Scaffold_10	AG8:Scaffold_10
252957	255309	106446	108788	2353	2343	84.75	AG8:Scaffold_10	AG3:ctg1119142637407
252957	255309	165195	162853	2353	2343	84.75	AG8:Scaffold_10	AG3:ctg1119142637407
255704	270853	255704	270853	15150	15150	100	AG8:Scaffold_10	AG8:Scaffold_10
255704	258647	109749	112672	2944	2924	89.93	AG8:Scaffold_10	AG3:ctg1119142637407
255704	258647	161892	158969	2944	2924	89.93	AG8:Scaffold_10	AG3:ctg1119142637407
258649	262318	112592	116225	3670	3634	88.06	AG8:Scaffold_10	AG3:ctg1119142637407
258649	262318	159049	155416	3670	3634	88.06	AG8:Scaffold_10	AG3:ctg1119142637407
262316	265263	116017	118924	2948	2908	84.35	AG8:Scaffold_10	AG3:ctg1119142637407
262316	265263	155624	152717	2948	2908	84.35	AG8:Scaffold_10	AG3:ctg1119142637407
265268	266796	119131	120656	1529	1526	82.56	AG8:Scaffold_10	AG3:ctg1119142637407
265268	266796	152510	150985	1529	1526	82.56	AG8:Scaffold_10	AG3:ctg1119142637407
268335	269796	121854	123214	1462	1361	78.3	AG8:Scaffold_10	AG3:ctg1119142637407
268335	269796	149787	148427	1462	1361	78.3	AG8:Scaffold_10	AG3:ctg1119142637407
272317	277734	272317	277734	5418	5418	100	AG8:Scaffold_10	AG8:Scaffold_10
275141	275417	128984	129274	277	291	85.62	AG8:Scaffold_10	AG3:ctg1119142637407
275141	275417	142657	142367	277	291	85.62	AG8:Scaffold_10	AG3:ctg1119142637407
275675	277196	129449	130877	1522	1429	80.09	AG8:Scaffold_10	AG3:ctg1119142637407
275675	277196	142192	140764	1522	1429	80.09	AG8:Scaffold_10	AG3:ctg1119142637407
277946	281307	277946	281307	3362	3362	100	AG8:Scaffold_10	AG8:Scaffold_10
278307	280224	132612	134514	1918	1903	85.25	AG8:Scaffold_10	AG3:ctg1119142637407
278307	280224	139029	137127	1918	1903	85.25	AG8:Scaffold_10	AG3:ctg1119142637407
279383	280222	24882	25716	840	835	82.12	AG8:Scaffold_10	AG1-IA:scaffold1
280227	281299	134761	135835	1073	1075	84.87	AG8:Scaffold_10	AG3:ctg1119142637407
280227	281299	136880	135806	1073	1075	84.87	AG8:Scaffold_10	AG3:ctg1119142637407
282749	284592	282749	284592	1844	1844	100	AG8:Scaffold_10	AG8:Scaffold_10
283866	284592	132285	131554	727	732	87.86	AG8:Scaffold_10	AG3:ctg1119142637407
283866	284592	139356	140087	727	732	87.86	AG8:Scaffold_10	AG3:ctg1119142637407
285295	286805	285295	286805	1511	1511	100	AG8:Scaffold_10	AG8:Scaffold_10
285296	286805	130272	128758	1510	1515	83.32	AG8:Scaffold_10	AG3:ctg1119142637407
285296	286805	141369	142883	1510	1515	83.32	AG8:Scaffold_10	AG3:ctg1119142637407
288038	297195	288038	297195	9158	9158	100	AG8:Scaffold_10	AG8:Scaffold_10
288286	289081	126485	125690	796	796	87.19	AG8:Scaffold_10	AG3:ctg1119142637407
288286	289081	145156	145951	796	796	87.19	AG8:Scaffold_10	AG3:ctg1119142637407
290500	292591	123888	121880	2092	2009	79.58	AG8:Scaffold_10	AG3:ctg1119142637407
290500	292591	147753	149761	2092	2009	79.58	AG8:Scaffold_10	AG3:ctg1119142637407
294166	295581	120713	119306	1416	1408	82.74	AG8:Scaffold_10	AG3:ctg1119142637407
294166	295581	150928	152335	1416	1408	82.74	AG8:Scaffold_10	AG3:ctg1119142637407
295583	296429	119160	118309	847	852	82.71	AG8:Scaffold_10	AG3:ctg1119142637407
295583	296429	152481	153332	847	852	82.71	AG8:Scaffold_10	AG3:ctg1119142637407
295596	296750	300783	301947	1155	1165	96.91	AG8:Scaffold_10	AG8:Scaffold_10
297974	299475	297974	299475	1502	1502	100	AG8:Scaffold_10	AG8:Scaffold_10
299565	301947	299565	301947	2383	2383	100	AG8:Scaffold_10	AG8:Scaffold_10
299566	300521	114128	113173	956	956	86.74	AG8:Scaffold_10	AG3:ctg1119142637407
299566	300521	157513	158468	956	956	86.74	AG8:Scaffold_10	AG3:ctg1119142637407
300783	301947	295596	296750	1165	1155	96.91	AG8:Scaffold_10	AG8:Scaffold_10
302349	303371	302349	303371	1023	1023	100	AG8:Scaffold_10	AG8:Scaffold_10
302364	303028	113005	112348	665	658	85.1	AG8:Scaffold_10	AG3:ctg1119142637407
302364	303028	158636	159293	665	658	85.1	AG8:Scaffold_10	AG3:ctg1119142637407
302431	302754	50379	50705	324	327	81.46	AG8:Scaffold_10	AG1-IA:scaffold1
304268	310258	304268	310258	5991	5991	100	AG8:Scaffold_10	AG8:Scaffold_10
304646	305470	111551	110734	825	818	81.86	AG8:Scaffold_10	AG3:ctg1119142637407
304646	305470	160090	160907	825	818	81.86	AG8:Scaffold_10	AG3:ctg1119142637407
305180	305465	52561	52840	286	280	75	AG8:Scaffold_10	AG1-IA:scaffold1
305650	306933	110544	109252	1284	1293	87.63	AG8:Scaffold_10	AG3:ctg1119142637407
305650	306933	161097	162389	1284	1293	87.63	AG8:Scaffold_10	AG3:ctg1119142637407
306415	306953	53813	54352	539	540	83.58	AG8:Scaffold_10	AG1-IA:scaffold1
306944	308017	54641	55723	1074	1083	83.32	AG8:Scaffold_10	AG1-IA:scaffold1
306946	310252	108960	105707	3307	3254	86.51	AG8:Scaffold_10	AG3:ctg1119142637407
306946	310252	162681	165934	3307	3254	86.51	AG8:Scaffold_10	AG3:ctg1119142637407
308250	308978	55971	56702	729	732	84.97	AG8:Scaffold_10	AG1-IA:scaffold1
311602	317643	311602	317643	6042	6042	100	AG8:Scaffold_10	AG8:Scaffold_10
311608	312448	103542	102709	841	834	89.31	AG8:Scaffold_10	AG3:ctg1119142637407
311608	312448	168099	168932	841	834	89.31	AG8:Scaffold_10	AG3:ctg1119142637407
314378	315010	100926	100294	633	633	83.28	AG8:Scaffold_10	AG3:ctg1119142637407
314378	315010	170715	171347	633	633	83.28	AG8:Scaffold_10	AG3:ctg1119142637407
315048	316960	100781	98855	1913	1927	82.51	AG8:Scaffold_10	AG3:ctg1119142637407
315048	316960	170860	172786	1913	1927	82.51	AG8:Scaffold_10	AG3:ctg1119142637407
321439	325272	321439	325272	3834	3834	100	AG8:Scaffold_10	AG8:Scaffold_10
324037	325244	94788	93585	1208	1204	85.14	AG8:Scaffold_10	AG3:ctg1119142637407
324037	325244	176853	178056	1208	1204	85.14	AG8:Scaffold_10	AG3:ctg1119142637407
324318	324668	68324	68673	351	350	86.32	AG8:Scaffold_10	AG1-IA:scaffold1
324832	325032	68907	69107	201	201	88.56	AG8:Scaffold_10	AG1-IA:scaffold1
325622	327812	325622	327812	2191	2191	100	AG8:Scaffold_10	AG8:Scaffold_10
325622	326764	91516	90460	1143	1057	83.13	AG8:Scaffold_10	AG3:ctg1119142637407
325622	326764	180125	181181	1143	1057	83.13	AG8:Scaffold_10	AG3:ctg1119142637407
325622	326201	71622	72201	580	580	87.26	AG8:Scaffold_10	AG1-IA:scaffold1
326926	327812	92497	91603	887	895	83.33	AG8:Scaffold_10	AG3:ctg1119142637407
326926	327812	179144	180038	887	895	83.33	AG8:Scaffold_10	AG3:ctg1119142637407
327350	327722	71014	71401	373	388	79.59	AG8:Scaffold_10	AG1-IA:scaffold1
328276	343540	328276	343540	15265	15265	100	AG8:Scaffold_10	AG8:Scaffold_10
331298	331657	87152	86795	360	358	86.58	AG8:Scaffold_10	AG3:ctg1119142637407
331298	331657	184489	184846	360	358	86.58	AG8:Scaffold_10	AG3:ctg1119142637407
331809	332758	86607	85661	950	947	84.25	AG8:Scaffold_10	AG3:ctg1119142637407
331809	332758	185034	185980	950	947	84.25	AG8:Scaffold_10	AG3:ctg1119142637407
334217	336082	84154	82294	1866	1861	84.41	AG8:Scaffold_10	AG3:ctg1119142637407
334217	336082	187487	189347	1866	1861	84.41	AG8:Scaffold_10	AG3:ctg1119142637407
337221	338811	80664	79101	1591	1564	82.65	AG8:Scaffold_10	AG3:ctg1119142637407
337221	338811	190977	192540	1591	1564	82.65	AG8:Scaffold_10	AG3:ctg1119142637407
338837	340214	79408	78071	1378	1338	84.04	AG8:Scaffold_10	AG3:ctg1119142637407
338837	340214	192233	193570	1378	1338	84.04	AG8:Scaffold_10	AG3:ctg1119142637407
340234	341410	77539	76378	1177	1162	83.8	AG8:Scaffold_10	AG3:ctg1119142637407
340234	341410	194102	195263	1177	1162	83.8	AG8:Scaffold_10	AG3:ctg1119142637407
341968	343533	75976	74426	1566	1551	83.55	AG8:Scaffold_10	AG3:ctg1119142637407
341968	343533	195665	197215	1566	1551	83.55	AG8:Scaffold_10	AG3:ctg1119142637407
344567	345394	344567	345394	828	828	100	AG8:Scaffold_10	AG8:Scaffold_10
344567	345394	72863	72036	828	828	88.16	AG8:Scaffold_10	AG3:ctg1119142637407
344567	345394	198778	199605	828	828	88.16	AG8:Scaffold_10	AG3:ctg1119142637407
345501	347310	345501	347310	1810	1810	100	AG8:Scaffold_10	AG8:Scaffold_10
345501	347310	71906	70101	1810	1806	87.21	AG8:Scaffold_10	AG3:ctg1119142637407
345501	347310	199735	201540	1810	1806	87.21	AG8:Scaffold_10	AG3:ctg1119142637407
355821	361885	355821	361885	6065	6065	100	AG8:Scaffold_10	AG8:Scaffold_10
355823	356828	60026	59042	1006	985	84.33	AG8:Scaffold_10	AG3:ctg1119142637407
355823	356828	211615	212599	1006	985	84.33	AG8:Scaffold_10	AG3:ctg1119142637407
356312	356788	105185	105660	477	476	81.61	AG8:Scaffold_10	AG1-IA:scaffold1
356858	358393	58733	57204	1536	1530	88.09	AG8:Scaffold_10	AG3:ctg1119142637407
356858	358393	212908	214437	1536	1530	88.09	AG8:Scaffold_10	AG3:ctg1119142637407
358400	359196	57283	56495	797	789	87.97	AG8:Scaffold_10	AG3:ctg1119142637407
358400	359196	214358	215146	797	789	87.97	AG8:Scaffold_10	AG3:ctg1119142637407
360902	361372	109783	110256	471	474	86.74	AG8:Scaffold_10	AG1-IA:scaffold1
362021	364457	362021	364457	2437	2437	100	AG8:Scaffold_10	AG8:Scaffold_10
362021	364446	54218	51823	2426	2396	84.06	AG8:Scaffold_10	AG3:ctg1119142637407
362021	364446	217423	219818	2426	2396	84.06	AG8:Scaffold_10	AG3:ctg1119142637407
369051	397355	369051	397355	28305	28305	100	AG8:Scaffold_10	AG8:Scaffold_10
369051	370848	46856	45066	1798	1791	85.29	AG8:Scaffold_10	AG3:ctg1119142637407
369051	370848	224785	226575	1798	1791	85.29	AG8:Scaffold_10	AG3:ctg1119142637407
375176	375380	52612	52408	205	205	91.71	AG8:Scaffold_10	AG8:Scaffold_19
377094	377172	64129	64207	79	79	98.73	AG8:Scaffold_10	AG8:Scaffold_52
377094	377172	22942	23020	79	79	98.73	AG8:Scaffold_10	AG8:Scaffold_58
377172	377255	98323	98240	84	84	96.43	AG8:Scaffold_10	AG8:Scaffold_10
377172	377255	11553	11636	84	84	96.43	AG8:Scaffold_10	AG8:Scaffold_66
378840	380529	42829	41242	1690	1588	79.64	AG8:Scaffold_10	AG3:ctg1119142637407
378840	380529	228812	230399	1690	1588	79.64	AG8:Scaffold_10	AG3:ctg1119142637407
380848	381058	375538	375328	211	211	91.51	AG8:Scaffold_10	AG8:Scaffold_7
382223	382608	40689	40301	386	389	85.38	AG8:Scaffold_10	AG3:ctg1119142637407
382223	382608	230952	231340	386	389	85.38	AG8:Scaffold_10	AG3:ctg1119142637407
382615	386783	39871	35787	4169	4085	83.19	AG8:Scaffold_10	AG3:ctg1119142637407
382615	386783	231770	235854	4169	4085	83.19	AG8:Scaffold_10	AG3:ctg1119142637407
387122	387485	35704	35340	364	365	86.3	AG8:Scaffold_10	AG3:ctg1119142637407
387122	387485	235937	236301	364	365	86.3	AG8:Scaffold_10	AG3:ctg1119142637407
388326	389102	34876	34101	777	776	86.28	AG8:Scaffold_10	AG3:ctg1119142637407
388326	389102	236765	237540	777	776	86.28	AG8:Scaffold_10	AG3:ctg1119142637407
389708	390562	34101	33271	855	831	83.47	AG8:Scaffold_10	AG3:ctg1119142637407
389708	390562	237540	238370	855	831	83.47	AG8:Scaffold_10	AG3:ctg1119142637407
392151	393260	31702	30586	1110	1117	84.34	AG8:Scaffold_10	AG3:ctg1119142637407
392151	393260	239939	241055	1110	1117	84.34	AG8:Scaffold_10	AG3:ctg1119142637407
393829	396318	30174	27732	2490	2443	83.71	AG8:Scaffold_10	AG3:ctg1119142637407
393829	396318	241467	243909	2490	2443	83.71	AG8:Scaffold_10	AG3:ctg1119142637407
396969	397355	26201	25813	387	389	91	AG8:Scaffold_10	AG3:ctg1119142637407
396969	397355	245440	245828	387	389	91	AG8:Scaffold_10	AG3:ctg1119142637407
401618	403010	401618	403010	1393	1393	100	AG8:Scaffold_10	AG8:Scaffold_10
402132	402539	21190	20781	408	410	84.78	AG8:Scaffold_10	AG3:ctg1119142637407
402132	402539	250451	250860	408	410	84.78	AG8:Scaffold_10	AG3:ctg1119142637407
403253	405227	403253	405227	1975	1975	100	AG8:Scaffold_10	AG8:Scaffold_10
403253	405013	19668	17903	1761	1766	87.66	AG8:Scaffold_10	AG3:ctg1119142637407
403253	405013	251973	253738	1761	1766	87.66	AG8:Scaffold_10	AG3:ctg1119142637407
403310	404030	148217	148939	721	723	81.71	AG8:Scaffold_10	AG1-IA:scaffold1
405337	409247	405337	409247	3911	3911	100	AG8:Scaffold_10	AG8:Scaffold_10
405476	406810	17235	15889	1335	1347	83.16	AG8:Scaffold_10	AG3:ctg1119142637407
405476	406810	254406	255752	1335	1347	83.16	AG8:Scaffold_10	AG3:ctg1119142637407
407641	408264	15652	15025	624	628	86.51	AG8:Scaffold_10	AG3:ctg1119142637407
407641	408264	255989	256616	624	628	86.51	AG8:Scaffold_10	AG3:ctg1119142637407
408265	409247	14881	13899	983	983	88.22	AG8:Scaffold_10	AG3:ctg1119142637407
408265	409247	256760	257742	983	983	88.22	AG8:Scaffold_10	AG3:ctg1119142637407
410050	411519	410050	411519	1470	1470	100	AG8:Scaffold_10	AG8:Scaffold_10
410053	410924	12464	11573	872	892	87.23	AG8:Scaffold_10	AG3:ctg1119142637407
410053	410924	259177	260068	872	892	87.23	AG8:Scaffold_10	AG3:ctg1119142637407
411100	411516	11433	11005	417	429	87.41	AG8:Scaffold_10	AG3:ctg1119142637407
411100	411516	260208	260636	417	429	87.41	AG8:Scaffold_10	AG3:ctg1119142637407
412646	414526	412646	414526	1881	1881	100	AG8:Scaffold_10	AG8:Scaffold_10
412646	412788	159956	160098	143	143	90.21	AG8:Scaffold_10	AG1-IA:scaffold1
412651	412795	9296	9149	145	148	89.86	AG8:Scaffold_10	AG3:ctg1119142637407
412651	412795	262345	262492	145	148	89.86	AG8:Scaffold_10	AG3:ctg1119142637407
415032	417782	415032	417782	2751	2751	100	AG8:Scaffold_10	AG8:Scaffold_10
415032	416619	6259	4667	1588	1593	86.85	AG8:Scaffold_10	AG3:ctg1119142637407
415032	416619	265382	266974	1588	1593	86.85	AG8:Scaffold_10	AG3:ctg1119142637407
417978	439545	417978	439545	21568	21568	100	AG8:Scaffold_10	AG8:Scaffold_10
421090	424663	1936	5489	3574	3554	83.59	AG8:Scaffold_10	AG3:ctg1119142636700
425559	426482	63074	63984	924	911	93.94	AG8:Scaffold_10	AG8:Scaffold_19
428703	428918	16198	16413	216	216	91.67	AG8:Scaffold_10	AG3:ctg1119142641365
428705	428918	47413	47626	214	214	91.59	AG8:Scaffold_10	AG3:ctg1119142636798
428987	429404	47446	47852	418	407	89.23	AG8:Scaffold_10	AG3:ctg1119142636798
428987	429404	16233	16639	418	407	89.23	AG8:Scaffold_10	AG3:ctg1119142641365
433711	433839	25099	25227	129	129	96.9	AG8:Scaffold_10	AG8:Scaffold_60
440026	441590	440026	441590	1565	1565	100	AG8:Scaffold_10	AG8:Scaffold_10
1	16558	1	16558	16558	16558	100	AG8:Scaffold_119	AG8:Scaffold_119
17483	28291	17483	28291	10809	10809	100	AG8:Scaffold_119	AG8:Scaffold_119
28743	44400	28743	44400	15658	15658	100	AG8:Scaffold_119	AG8:Scaffold_119
28905	29592	1210579	1211263	688	685	81.18	AG8:Scaffold_119	AG1-IA:scaffold1
32204	32690	1213881	1214362	487	482	83.27	AG8:Scaffold_119	AG1-IA:scaffold1
39109	39323	56099	56311	215	213	92.56	AG8:Scaffold_119	AG8:Scaffold_66
39111	39318	650989	651198	208	210	91.9	AG8:Scaffold_119	AG8:Scaffold_7
39114	39324	417421	417220	211	202	90.05	AG8:Scaffold_119	AG8:Scaffold_1
39114	39323	18406	18617	210	212	93.87	AG8:Scaffold_119	AG8:Scaffold_19
39159	39328	661939	661769	170	171	91.23	AG8:Scaffold_119	AG8:Scaffold_1
39350	39430	148899	148819	81	81	98.77	AG8:Scaffold_119	AG8:Scaffold_7
39351	39424	124320	124393	74	74	100	AG8:Scaffold_119	AG8:Scaffold_19
47258	56859	47258	56859	9602	9602	100	AG8:Scaffold_119	AG8:Scaffold_119
58089	61114	58089	61114	3026	3026	100	AG8:Scaffold_119	AG8:Scaffold_119
61476	65955	61476	65955	4480	4480	100	AG8:Scaffold_119	AG8:Scaffold_119
66653	76454	66653	76454	9802	9802	100	AG8:Scaffold_119	AG8:Scaffold_119
76836	78128	76836	78128	1293	1293	100	AG8:Scaffold_119	AG8:Scaffold_119
78345	83195	78345	83195	4851	4851	100	AG8:Scaffold_119	AG8:Scaffold_119
85305	88492	85305	88492	3188	3188	100	AG8:Scaffold_119	AG8:Scaffold_119
85305	85846	88923	89464	542	542	98.34	AG8:Scaffold_119	AG8:Scaffold_119
85975	86135	89464	89623	161	160	97.52	AG8:Scaffold_119	AG8:Scaffold_119
86420	86962	91960	92495	543	536	91.67	AG8:Scaffold_119	AG8:Scaffold_119
88923	89464	85305	85846	542	542	98.34	AG8:Scaffold_119	AG8:Scaffold_119
88923	91736	88923	91736	2814	2814	100	AG8:Scaffold_119	AG8:Scaffold_119
89464	89623	85975	86135	160	161	97.52	AG8:Scaffold_119	AG8:Scaffold_119
91960	92495	86420	86962	536	543	91.67	AG8:Scaffold_119	AG8:Scaffold_119
91960	93132	91960	93132	1173	1173	100	AG8:Scaffold_119	AG8:Scaffold_119
93232	96858	93232	96858	3627	3627	100	AG8:Scaffold_119	AG8:Scaffold_119
97073	98289	97073	98289	1217	1217	100	AG8:Scaffold_119	AG8:Scaffold_119
1	12724	1	12724	12724	12724	100	AG8:Scaffold_122	AG8:Scaffold_122
1950	3665	88783	90484	1716	1702	86.57	AG8:Scaffold_122	AG3:ctg1119142637449
2177	3663	1588711	1590196	1487	1486	79.83	AG8:Scaffold_122	AG1-IA:scaffold1
3737	4471	91209	91939	735	731	81.59	AG8:Scaffold_122	AG3:ctg1119142637449
6213	8043	94264	96099	1831	1836	84.59	AG8:Scaffold_122	AG3:ctg1119142637449
8056	12145	95377	99369	4090	3993	84.2	AG8:Scaffold_122	AG3:ctg1119142637449
15091	16525	15091	16525	1435	1435	100	AG8:Scaffold_122	AG8:Scaffold_122
15091	16525	101921	103356	1435	1436	83.86	AG8:Scaffold_122	AG3:ctg1119142637449
17448	18645	17448	18645	1198	1198	100	AG8:Scaffold_122	AG8:Scaffold_122
17448	18645	104886	106073	1198	1188	82.08	AG8:Scaffold_122	AG3:ctg1119142637449
19344	21791	19344	21791	2448	2448	100	AG8:Scaffold_122	AG8:Scaffold_122
19350	20331	107217	108195	982	979	85.64	AG8:Scaffold_122	AG3:ctg1119142637449
21037	21755	108813	109541	719	729	82.18	AG8:Scaffold_122	AG3:ctg1119142637449
22256	25573	22256	25573	3318	3318	100	AG8:Scaffold_122	AG8:Scaffold_122
22283	23499	111447	112668	1217	1222	84.06	AG8:Scaffold_122	AG3:ctg1119142637449
23530	25465	111447	113366	1936	1920	85.28	AG8:Scaffold_122	AG3:ctg1119142637449
24473	25161	1612305	1612991	689	687	81.03	AG8:Scaffold_122	AG1-IA:scaffold1
25669	33036	25669	33036	7368	7368	100	AG8:Scaffold_122	AG8:Scaffold_122
25670	26276	113608	114212	607	605	87.03	AG8:Scaffold_122	AG3:ctg1119142637449
26694	28356	114619	116289	1663	1671	82.37	AG8:Scaffold_122	AG3:ctg1119142637449
28991	33036	116995	121043	4046	4049	84.23	AG8:Scaffold_122	AG3:ctg1119142637449
31768	33019	1619727	1620977	1252	1251	81.62	AG8:Scaffold_122	AG1-IA:scaffold1
34238	35509	34238	35509	1272	1272	100	AG8:Scaffold_122	AG8:Scaffold_122
34238	35509	1623319	1624587	1272	1269	82.88	AG8:Scaffold_122	AG1-IA:scaffold1
34239	35506	123290	124554	1268	1265	89.92	AG8:Scaffold_122	AG3:ctg1119142637449
36271	37386	36271	37386	1116	1116	100	AG8:Scaffold_122	AG8:Scaffold_122
38338	40635	38338	40635	2298	2298	100	AG8:Scaffold_122	AG8:Scaffold_122
41497	45488	41497	45488	3992	3992	100	AG8:Scaffold_122	AG8:Scaffold_122
41497	42250	128857	129605	754	749	82.81	AG8:Scaffold_122	AG3:ctg1119142637449
42361	43473	129625	130737	1113	1113	84.04	AG8:Scaffold_122	AG3:ctg1119142637449
43478	45488	130062	132060	2011	1999	87.1	AG8:Scaffold_122	AG3:ctg1119142637449
46478	48299	46478	48299	1822	1822	100	AG8:Scaffold_122	AG8:Scaffold_122
46478	48299	134030	135847	1822	1818	87.15	AG8:Scaffold_122	AG3:ctg1119142637449
51639	58840	51639	58840	7202	7202	100	AG8:Scaffold_122	AG8:Scaffold_122
51641	52186	139125	139667	546	543	88.3	AG8:Scaffold_122	AG3:ctg1119142637449
52188	55564	139587	142930	3377	3344	85.89	AG8:Scaffold_122	AG3:ctg1119142637449
54437	54692	1642503	1642754	256	252	84.44	AG8:Scaffold_122	AG1-IA:scaffold1
56530	57462	143884	144806	933	923	85.81	AG8:Scaffold_122	AG3:ctg1119142637449
57691	58840	145256	146410	1150	1155	87.78	AG8:Scaffold_122	AG3:ctg1119142637449
57706	58792	1646046	1647143	1087	1098	80.85	AG8:Scaffold_122	AG1-IA:scaffold1
59113	60590	59113	60590	1478	1478	100	AG8:Scaffold_122	AG8:Scaffold_122
59113	60590	147118	148597	1478	1480	85.35	AG8:Scaffold_122	AG3:ctg1119142637449
61102	62873	61102	62873	1772	1772	100	AG8:Scaffold_122	AG8:Scaffold_122
61102	62409	149568	150870	1308	1303	87.42	AG8:Scaffold_122	AG3:ctg1119142637449
63019	65030	63019	65030	2012	2012	100	AG8:Scaffold_122	AG8:Scaffold_122
63019	64499	151997	153490	1481	1494	88.82	AG8:Scaffold_122	AG3:ctg1119142637449
68499	76088	68499	76088	7590	7590	100	AG8:Scaffold_122	AG8:Scaffold_122
68499	69577	157069	158135	1079	1067	86.69	AG8:Scaffold_122	AG3:ctg1119142637449
69580	71913	158260	160426	2334	2167	82.21	AG8:Scaffold_122	AG3:ctg1119142637449
71336	71872	1660807	1661342	537	536	82.14	AG8:Scaffold_122	AG1-IA:scaffold1
72517	72690	208326	208143	174	184	94.02	AG8:Scaffold_122	AG8:Scaffold_1
72517	72686	190579	190400	170	180	91.67	AG8:Scaffold_122	AG8:Scaffold_19
72901	74049	160518	161668	1149	1151	85.36	AG8:Scaffold_122	AG3:ctg1119142637449
74051	76088	161818	163869	2038	2052	86.4	AG8:Scaffold_122	AG3:ctg1119142637449
77479	86254	77479	86254	8776	8776	100	AG8:Scaffold_122	AG8:Scaffold_122
77479	78326	165859	166706	848	848	82.75	AG8:Scaffold_122	AG3:ctg1119142637449
78858	80701	167257	169021	1844	1765	79.83	AG8:Scaffold_122	AG3:ctg1119142637449
80863	81111	169160	169411	249	252	88.49	AG8:Scaffold_122	AG3:ctg1119142637449
81253	84533	170212	173409	3281	3198	86.73	AG8:Scaffold_122	AG3:ctg1119142637449
84346	86254	1	1908	1909	1908	96.56	AG8:Scaffold_122	AG8:Scaffold_13
84650	86039	173540	174914	1390	1375	84.24	AG8:Scaffold_122	AG3:ctg1119142637449
87254	89015	87254	89015	1762	1762	100	AG8:Scaffold_122	AG8:Scaffold_122
87660	88290	177031	177649	631	619	82.73	AG8:Scaffold_122	AG3:ctg1119142637449
88275	88604	4721	5049	330	329	95.15	AG8:Scaffold_122	AG8:Scaffold_13
89129	97139	89129	97139	8011	8011	100	AG8:Scaffold_122	AG8:Scaffold_122
95671	95745	40333	40407	75	75	96	AG8:Scaffold_122	AG8:Scaffold_60
96956	97139	45520	45703	184	184	96.2	AG8:Scaffold_122	AG8:Scaffold_60
1	31926	1	31926	31926	31926	100	AG8:Scaffold_129	AG8:Scaffold_129
2236	2356	372975	373095	121	121	92.56	AG8:Scaffold_129	AG8:Scaffold_13
2480	2933	54608	54156	454	453	96.48	AG8:Scaffold_129	AG8:Scaffold_29
2552	2934	474204	473817	383	388	91.77	AG8:Scaffold_129	AG8:Scaffold_1
2649	2864	348159	348374	216	216	94.44	AG8:Scaffold_129	AG8:Scaffold_13
5403	5522	617558	617439	120	120	96.67	AG8:Scaffold_129	AG8:Scaffold_7
5408	5522	618541	618427	115	115	98.26	AG8:Scaffold_129	AG8:Scaffold_7
6457	7196	45234	44497	740	738	89.13	AG8:Scaffold_129	AG8:Scaffold_19
6457	6760	2402	2100	304	303	86.56	AG8:Scaffold_129	AG8:Scaffold_54
7016	7254	117928	117694	239	235	85.83	AG8:Scaffold_129	AG8:Scaffold_66
10155	10793	114929	114291	639	639	83.72	AG8:Scaffold_129	AG8:Scaffold_66
12944	13026	14097	14015	83	83	98.8	AG8:Scaffold_129	AG8:Scaffold_129
13123	13407	14093	13809	285	285	99.3	AG8:Scaffold_129	AG8:Scaffold_129
13809	14093	13407	13123	285	285	99.3	AG8:Scaffold_129	AG8:Scaffold_129
14015	14097	13026	12944	83	83	98.8	AG8:Scaffold_129	AG8:Scaffold_129
14096	14196	586843	586948	101	106	92.45	AG8:Scaffold_129	AG8:Scaffold_6
14446	16962	55701	58230	2517	2530	84	AG8:Scaffold_129	AG3:ctg1119142641275
17754	18954	59013	60197	1201	1185	81.87	AG8:Scaffold_129	AG3:ctg1119142641275
20202	21491	61498	62807	1290	1310	84.22	AG8:Scaffold_129	AG3:ctg1119142641275
21633	21717	96725	96641	85	85	95.29	AG8:Scaffold_129	AG8:Scaffold_10
21634	21717	64193	64276	84	84	95.24	AG8:Scaffold_129	AG8:Scaffold_7
21709	21782	35387	35314	74	74	100	AG8:Scaffold_129	AG8:Scaffold_13
21709	21783	46311	46385	75	75	98.67	AG8:Scaffold_129	AG8:Scaffold_58
23553	23748	24135	23940	196	196	96.43	AG8:Scaffold_129	AG8:Scaffold_129
23940	24135	23748	23553	196	196	96.43	AG8:Scaffold_129	AG8:Scaffold_129
24636	25533	364921	365806	898	886	85.78	AG8:Scaffold_129	AG8:Scaffold_13
25536	25748	365604	365816	213	213	92.49	AG8:Scaffold_129	AG8:Scaffold_13
27975	28769	368067	367273	795	795	89.06	AG8:Scaffold_129	AG8:Scaffold_13
28829	29231	367675	367273	403	403	87.34	AG8:Scaffold_129	AG8:Scaffold_13
29663	29777	43057	43171	115	115	88.14	AG8:Scaffold_129	AG3:ctg1119142641275
29671	29775	294989	295092	105	104	89.52	AG8:Scaffold_129	AG8:Scaffold_14
29895	31926	63230	65265	2032	2036	86.33	AG8:Scaffold_129	AG3:ctg1119142641275
33301	39009	33301	39009	5709	5709	100	AG8:Scaffold_129	AG8:Scaffold_129
33301	34210	67339	68257	910	919	85.9	AG8:Scaffold_129	AG3:ctg1119142641275
34912	37129	68676	70829	2218	2154	79.54	AG8:Scaffold_129	AG3:ctg1119142641275
37796	39009	71285	72495	1214	1211	87.56	AG8:Scaffold_129	AG3:ctg1119142641275
39119	43414	39119	43414	4296	4296	100	AG8:Scaffold_129	AG8:Scaffold_129
39119	42078	72619	75567	2960	2949	83.71	AG8:Scaffold_129	AG3:ctg1119142641275
42097	42332	336458	336223	236	236	95.34	AG8:Scaffold_129	AG8:Scaffold_13
44749	67928	44749	67928	23180	23180	100	AG8:Scaffold_129	AG8:Scaffold_129
46254	47124	78629	79506	871	878	84.05	AG8:Scaffold_129	AG3:ctg1119142641275
47543	49052	79956	81452	1510	1497	82.78	AG8:Scaffold_129	AG3:ctg1119142641275
47550	48305	2399330	2400085	756	756	83.57	AG8:Scaffold_129	AG1-IA:scaffold1
50638	51469	82802	83633	832	832	88.37	AG8:Scaffold_129	AG3:ctg1119142641275
54529	54794	54794	54529	266	266	86.14	AG8:Scaffold_129	AG8:Scaffold_129
56803	59647	89126	91992	2845	2867	85.29	AG8:Scaffold_129	AG3:ctg1119142641275
60060	62014	92408	94378	1955	1971	85.61	AG8:Scaffold_129	AG3:ctg1119142641275
61542	61934	2413497	2413888	393	392	85.03	AG8:Scaffold_129	AG1-IA:scaffold1
64659	65780	96926	98051	1122	1126	85.51	AG8:Scaffold_129	AG3:ctg1119142641275
65897	66072	98166	98338	176	173	83.61	AG8:Scaffold_129	AG3:ctg1119142641275
68349	79598	68349	79598	11250	11250	100	AG8:Scaffold_129	AG8:Scaffold_129
68741	69015	101713	101994	275	282	83.74	AG8:Scaffold_129	AG3:ctg1119142641275
70471	70736	103054	103320	266	267	85.98	AG8:Scaffold_129	AG3:ctg1119142641275
71412	72385	103980	104986	974	1007	79.63	AG8:Scaffold_129	AG3:ctg1119142641275
73199	74264	106308	107279	1066	972	80.47	AG8:Scaffold_129	AG3:ctg1119142641275
74310	77476	107926	111008	3167	3083	82.26	AG8:Scaffold_129	AG3:ctg1119142641275
77502	77582	77994	77914	81	81	100	AG8:Scaffold_129	AG8:Scaffold_129
77914	77994	77582	77502	81	81	100	AG8:Scaffold_129	AG8:Scaffold_129
79688	81852	79688	81852	2165	2165	100	AG8:Scaffold_129	AG8:Scaffold_129
79695	81849	112974	115124	2155	2151	87.43	AG8:Scaffold_129	AG3:ctg1119142641275
82347	92838	82347	92838	10492	10492	100	AG8:Scaffold_129	AG8:Scaffold_129
89558	90340	2447937	2448737	783	801	80.69	AG8:Scaffold_129	AG1-IA:scaffold1
90650	90892	5590	5862	243	273	83.88	AG8:Scaffold_129	AG3:ctg1119142636327
91318	91432	2450111	2450224	115	114	88.03	AG8:Scaffold_129	AG1-IA:scaffold1
92569	92717	7498	7637	149	140	79.87	AG8:Scaffold_129	AG3:ctg1119142636327
1	1908	84346	86254	1908	1909	96.56	AG8:Scaffold_13	AG8:Scaffold_122
1	2481	1	2481	2481	2481	100	AG8:Scaffold_13	AG8:Scaffold_13
1	188	173222	173409	188	188	92.06	AG8:Scaffold_13	AG3:ctg1119142637449
1765	2429	174971	175635	665	665	85.26	AG8:Scaffold_13	AG3:ctg1119142637449
4721	5049	88275	88604	329	330	95.15	AG8:Scaffold_13	AG8:Scaffold_122
4721	17207	4721	17207	12487	12487	100	AG8:Scaffold_13	AG8:Scaffold_13
6147	6359	83471	83260	213	212	97.65	AG8:Scaffold_13	AG8:Scaffold_54
6657	8692	178217	180250	2036	2034	83.48	AG8:Scaffold_13	AG3:ctg1119142637449
8708	10136	179605	181032	1429	1428	85.58	AG8:Scaffold_13	AG3:ctg1119142637449
10469	10680	1227242	1227458	212	217	81.57	AG8:Scaffold_13	AG1-IA:scaffold1
10495	10680	97443	97254	186	190	82.63	AG8:Scaffold_13	AG3:ctg1119142636451
10504	10681	11314	11133	178	182	81.87	AG8:Scaffold_13	AG3:ctg1119142637446
10504	10630	1434571	1434445	127	127	92.91	AG8:Scaffold_13	AG1-IA:scaffold1
11555	12966	183003	184428	1412	1426	85.3	AG8:Scaffold_13	AG3:ctg1119142637449
13419	14659	184832	186073	1241	1242	85.12	AG8:Scaffold_13	AG3:ctg1119142637449
14692	15141	186321	186781	450	461	86.39	AG8:Scaffold_13	AG3:ctg1119142637449
14773	15125	1689335	1689689	353	355	85	AG8:Scaffold_13	AG1-IA:scaffold1
15269	16093	186858	187593	825	736	77.12	AG8:Scaffold_13	AG3:ctg1119142637449
16263	17207	187700	188642	945	943	85.23	AG8:Scaffold_13	AG3:ctg1119142637449
20130	22669	20130	22669	2540	2540	100	AG8:Scaffold_13	AG8:Scaffold_13
21144	22613	192424	193930	1470	1507	83.33	AG8:Scaffold_13	AG3:ctg1119142637449
23754	25017	23754	25017	1264	1264	100	AG8:Scaffold_13	AG8:Scaffold_13
26301	31203	26301	31203	4903	4903	100	AG8:Scaffold_13	AG8:Scaffold_13
26328	27082	199300	200059	755	760	85.88	AG8:Scaffold_13	AG3:ctg1119142637449
29837	30329	32337	32828	493	492	89.92	AG8:Scaffold_13	AG8:Scaffold_13
32332	35401	32332	35401	3070	3070	100	AG8:Scaffold_13	AG8:Scaffold_13
32337	32828	29837	30329	492	493	89.92	AG8:Scaffold_13	AG8:Scaffold_13
32862	32993	11840	11709	132	132	93.94	AG8:Scaffold_13	AG8:Scaffold_7
35314	35387	21782	21709	74	74	100	AG8:Scaffold_13	AG8:Scaffold_129
35314	35401	28749	28835	88	87	97.73	AG8:Scaffold_13	AG8:Scaffold_58
35314	35401	46384	46297	88	88	98.86	AG8:Scaffold_13	AG8:Scaffold_58
36221	39798	36221	39798	3578	3578	100	AG8:Scaffold_13	AG8:Scaffold_13
36221	36299	43425	43347	79	79	98.73	AG8:Scaffold_13	AG8:Scaffold_19
36231	36300	2133	2064	70	70	98.57	AG8:Scaffold_13	AG8:Scaffold_66
36470	36669	9924	10122	200	199	94.5	AG8:Scaffold_13	AG8:Scaffold_60
36471	36667	198250	198054	197	197	98.48	AG8:Scaffold_13	AG8:Scaffold_13
36471	36669	524001	524199	199	199	98.49	AG8:Scaffold_13	AG8:Scaffold_2
37476	37735	1707952	1708209	260	258	84.15	AG8:Scaffold_13	AG1-IA:scaffold1
37477	39250	1885	3664	1774	1780	81.3	AG8:Scaffold_13	AG3:ctg1119142637448
39951	44015	39951	44015	4065	4065	100	AG8:Scaffold_13	AG8:Scaffold_13
39951	41457	4988	6479	1507	1492	84.84	AG8:Scaffold_13	AG3:ctg1119142637448
41069	41442	1712209	1712598	374	390	77.3	AG8:Scaffold_13	AG1-IA:scaffold1
41458	44015	6651	9181	2558	2531	84.19	AG8:Scaffold_13	AG3:ctg1119142637448
41791	42536	1713146	1713903	746	758	82.68	AG8:Scaffold_13	AG1-IA:scaffold1
43018	43819	1714304	1715116	802	813	84	AG8:Scaffold_13	AG1-IA:scaffold1
44124	51702	44124	51702	7579	7579	100	AG8:Scaffold_13	AG8:Scaffold_13
44349	45261	9508	10421	913	914	85.62	AG8:Scaffold_13	AG3:ctg1119142637448
47880	49325	13410	14817	1446	1408	82.11	AG8:Scaffold_13	AG3:ctg1119142637448
50711	51702	16483	17470	992	988	81.93	AG8:Scaffold_13	AG3:ctg1119142637448
52101	59507	52101	59507	7407	7407	100	AG8:Scaffold_13	AG8:Scaffold_13
54143	55302	19660	20819	1160	1160	84.93	AG8:Scaffold_13	AG3:ctg1119142637448
55311	56401	20746	21821	1091	1076	85.68	AG8:Scaffold_13	AG3:ctg1119142637448
58238	58852	23676	24294	615	619	83.71	AG8:Scaffold_13	AG3:ctg1119142637448
59616	62900	59616	62900	3285	3285	100	AG8:Scaffold_13	AG8:Scaffold_13
59637	61219	25028	26617	1583	1590	84.31	AG8:Scaffold_13	AG3:ctg1119142637448
62090	62689	27391	27983	600	593	86.54	AG8:Scaffold_13	AG3:ctg1119142637448
63037	72659	63037	72659	9623	9623	100	AG8:Scaffold_13	AG8:Scaffold_13
63037	64034	29028	30025	998	998	87.04	AG8:Scaffold_13	AG3:ctg1119142637448
65075	66296	30843	32059	1222	1217	87.01	AG8:Scaffold_13	AG3:ctg1119142637448
66300	68248	31816	33680	1949	1865	83.11	AG8:Scaffold_13	AG3:ctg1119142637448
67734	68031	1741128	1741427	298	300	86.75	AG8:Scaffold_13	AG1-IA:scaffold1
68251	70669	33829	36228	2419	2400	85.86	AG8:Scaffold_13	AG3:ctg1119142637448
68794	69191	1742335	1742736	398	402	85.36	AG8:Scaffold_13	AG1-IA:scaffold1
73598	75117	73598	75117	1520	1520	100	AG8:Scaffold_13	AG8:Scaffold_13
73599	75107	40649	42153	1509	1505	87.67	AG8:Scaffold_13	AG3:ctg1119142637448
76040	83694	76040	83694	7655	7655	100	AG8:Scaffold_13	AG8:Scaffold_13
76049	76996	43693	44618	948	926	85.34	AG8:Scaffold_13	AG3:ctg1119142637448
80517	80996	49409	49888	480	480	84.58	AG8:Scaffold_13	AG3:ctg1119142637448
88376	93288	88376	93288	4913	4913	100	AG8:Scaffold_13	AG8:Scaffold_13
88376	89262	118926	119851	887	926	92.67	AG8:Scaffold_13	AG8:Scaffold_13
90723	91187	1763432	1763901	465	470	84.14	AG8:Scaffold_13	AG1-IA:scaffold1
93423	100984	93423	100984	7562	7562	100	AG8:Scaffold_13	AG8:Scaffold_13
96989	97447	653052	653520	459	469	83.19	AG8:Scaffold_13	AG8:Scaffold_7
97461	97582	30342	30463	122	122	93.44	AG8:Scaffold_13	AG8:Scaffold_52
97585	98072	653579	653090	488	490	96.74	AG8:Scaffold_13	AG8:Scaffold_7
97585	97750	653778	653613	166	166	96.39	AG8:Scaffold_13	AG8:Scaffold_7
101276	104405	101276	104405	3130	3130	100	AG8:Scaffold_13	AG8:Scaffold_13
103886	104144	1773777	1774035	259	259	85.06	AG8:Scaffold_13	AG1-IA:scaffold1
105166	108715	105166	108715	3550	3550	100	AG8:Scaffold_13	AG8:Scaffold_13
109371	135683	109371	135683	26313	26313	100	AG8:Scaffold_13	AG8:Scaffold_13
118926	119851	88376	89262	926	887	92.67	AG8:Scaffold_13	AG8:Scaffold_13
138402	147946	138402	147946	9545	9545	100	AG8:Scaffold_13	AG8:Scaffold_13
144020	144206	1435	1621	187	187	96.79	AG8:Scaffold_13	AG8:Scaffold_6
145171	146018	17635	18477	848	843	84.49	AG8:Scaffold_13	AG3:ctg1119142637446
145381	146022	58871	59512	642	642	87.23	AG8:Scaffold_13	AG8:Scaffold_6
146129	146547	59526	59938	419	413	88.78	AG8:Scaffold_13	AG8:Scaffold_6
148556	157536	148556	157536	8981	8981	100	AG8:Scaffold_13	AG8:Scaffold_13
148673	150346	19431	21098	1674	1668	86.39	AG8:Scaffold_13	AG3:ctg1119142637446
153148	153888	24187	24928	741	742	82.12	AG8:Scaffold_13	AG3:ctg1119142637446
156398	157530	29141	30280	1133	1140	85.04	AG8:Scaffold_13	AG3:ctg1119142637446
158582	164586	158582	164586	6005	6005	100	AG8:Scaffold_13	AG8:Scaffold_13
158582	160315	31793	33532	1734	1740	89.12	AG8:Scaffold_13	AG3:ctg1119142637446
160057	160315	1854156	1854414	259	259	91.51	AG8:Scaffold_13	AG1-IA:scaffold1
160454	162879	34146	36583	2426	2438	85.14	AG8:Scaffold_13	AG3:ctg1119142637446
163557	164586	36689	37715	1030	1027	86.13	AG8:Scaffold_13	AG3:ctg1119142637446
165157	173922	165157	173922	8766	8766	100	AG8:Scaffold_13	AG8:Scaffold_13
165158	166614	39142	40590	1457	1449	83.15	AG8:Scaffold_13	AG3:ctg1119142637446
169468	170498	43726	44742	1031	1017	84.93	AG8:Scaffold_13	AG3:ctg1119142637446
171858	171937	12272	12351	80	80	96.25	AG8:Scaffold_13	AG8:Scaffold_52
172025	172216	12433	12622	192	190	93.23	AG8:Scaffold_13	AG8:Scaffold_52
173687	173921	43730	43965	235	236	90.68	AG8:Scaffold_13	AG3:ctg1119142637446
176422	181044	176422	181044	4623	4623	100	AG8:Scaffold_13	AG8:Scaffold_13
176424	177147	50000	50732	724	733	82.64	AG8:Scaffold_13	AG3:ctg1119142637446
178171	178332	58390	58551	162	162	98.77	AG8:Scaffold_13	AG8:Scaffold_54
178188	178306	178306	178188	119	119	93.33	AG8:Scaffold_13	AG8:Scaffold_13
178188	178306	58525	58407	119	119	91.67	AG8:Scaffold_13	AG8:Scaffold_54
181153	182538	181153	182538	1386	1386	100	AG8:Scaffold_13	AG8:Scaffold_13
181871	182495	55770	56397	625	628	82.82	AG8:Scaffold_13	AG3:ctg1119142637446
182929	184537	182929	184537	1609	1609	100	AG8:Scaffold_13	AG8:Scaffold_13
182930	184266	57249	58530	1337	1282	80.93	AG8:Scaffold_13	AG3:ctg1119142637446
184680	189848	184680	189848	5169	5169	100	AG8:Scaffold_13	AG8:Scaffold_13
184697	185343	59529	60183	647	655	84.86	AG8:Scaffold_13	AG3:ctg1119142637446
187118	187383	61295	61581	266	287	86.46	AG8:Scaffold_13	AG3:ctg1119142637446
187483	189230	61696	63472	1748	1777	81.34	AG8:Scaffold_13	AG3:ctg1119142637446
190029	219186	190029	219186	29158	29158	100	AG8:Scaffold_13	AG8:Scaffold_13
191299	194151	66099	69003	2853	2905	82.28	AG8:Scaffold_13	AG3:ctg1119142637446
191433	191977	1888985	1889528	545	544	85.27	AG8:Scaffold_13	AG1-IA:scaffold1
192244	192678	1889795	1890229	435	435	86.91	AG8:Scaffold_13	AG1-IA:scaffold1
198050	198252	524201	523999	203	203	97.54	AG8:Scaffold_13	AG8:Scaffold_2
198054	198250	36667	36471	197	197	98.48	AG8:Scaffold_13	AG8:Scaffold_13
198054	198250	10120	9925	197	196	94.92	AG8:Scaffold_13	AG8:Scaffold_60
205933	206117	142687	142503	185	185	95.14	AG8:Scaffold_13	AG8:Scaffold_19
209809	213365	82091	85542	3557	3452	85.13	AG8:Scaffold_13	AG3:ctg1119142637446
212616	213363	1903480	1904231	748	752	85.39	AG8:Scaffold_13	AG1-IA:scaffold1
213366	213969	85713	86321	604	609	87.38	AG8:Scaffold_13	AG3:ctg1119142637446
214278	215909	86321	87954	1632	1634	82.81	AG8:Scaffold_13	AG3:ctg1119142637446
214362	214670	1905095	1905399	309	305	81.29	AG8:Scaffold_13	AG1-IA:scaffold1
218176	218257	117275	117194	82	82	100	AG8:Scaffold_13	AG8:Scaffold_14
218257	218336	1233	1312	80	80	97.5	AG8:Scaffold_13	AG8:Scaffold_29
218384	218666	117275	116993	283	283	100	AG8:Scaffold_13	AG8:Scaffold_14
219354	221067	219354	221067	1714	1714	100	AG8:Scaffold_13	AG8:Scaffold_13
222140	223283	222140	223283	1144	1144	100	AG8:Scaffold_13	AG8:Scaffold_13
223885	245539	223885	245539	21655	21655	100	AG8:Scaffold_13	AG8:Scaffold_13
225117	227730	52187	54819	2614	2633	86.07	AG8:Scaffold_13	AG8:Scaffold_7
226142	227424	52182	50895	1283	1288	84.4	AG8:Scaffold_13	AG8:Scaffold_54
227566	227728	178974	178812	163	163	85.54	AG8:Scaffold_13	AG8:Scaffold_7
227725	228083	245230	244872	359	359	96.66	AG8:Scaffold_13	AG8:Scaffold_13
242734	242944	15166	15376	211	211	92.92	AG8:Scaffold_13	AG8:Scaffold_58
243574	243653	142172	142093	80	80	100	AG8:Scaffold_13	AG8:Scaffold_19
243574	243648	606897	606971	75	75	98.67	AG8:Scaffold_13	AG8:Scaffold_7
243575	243653	240869	240947	79	79	96.2	AG8:Scaffold_13	AG8:Scaffold_7
244872	245230	228083	227725	359	359	96.66	AG8:Scaffold_13	AG8:Scaffold_13
248832	251554	248832	251554	2723	2723	100	AG8:Scaffold_13	AG8:Scaffold_13
249471	251485	92644	94658	2015	2015	84.43	AG8:Scaffold_13	AG3:ctg1119142637446
251875	254862	251875	254862	2988	2988	100	AG8:Scaffold_13	AG8:Scaffold_13
253752	253943	486753	486560	192	194	94.85	AG8:Scaffold_13	AG8:Scaffold_2
253752	253943	617	425	192	193	95.85	AG8:Scaffold_13	AG8:Scaffold_6
255035	259313	255035	259313	4279	4279	100	AG8:Scaffold_13	AG8:Scaffold_13
259438	264820	259438	264820	5383	5383	100	AG8:Scaffold_13	AG8:Scaffold_13
262392	262597	971580	971375	206	206	94.17	AG8:Scaffold_13	AG8:Scaffold_1
263338	263597	104928	105193	260	266	80.45	AG8:Scaffold_13	AG3:ctg1119142637446
265846	267447	265846	267447	1602	1602	100	AG8:Scaffold_13	AG8:Scaffold_13
265866	266730	107968	108841	865	874	84.02	AG8:Scaffold_13	AG3:ctg1119142637446
265950	266344	1932566	1932960	395	395	83.33	AG8:Scaffold_13	AG1-IA:scaffold1
267624	274745	267624	274745	7122	7122	100	AG8:Scaffold_13	AG8:Scaffold_13
268215	270945	110779	113518	2731	2740	84.53	AG8:Scaffold_13	AG3:ctg1119142637446
275928	277181	275928	277181	1254	1254	100	AG8:Scaffold_13	AG8:Scaffold_13
280542	281094	280542	281094	553	553	100	AG8:Scaffold_13	AG8:Scaffold_13
280650	280771	118266	118145	122	122	94.26	AG8:Scaffold_13	AG8:Scaffold_7
281198	308168	281198	308168	26971	26971	100	AG8:Scaffold_13	AG8:Scaffold_13
281199	281713	119524	120037	515	514	84.2	AG8:Scaffold_13	AG3:ctg1119142637446
288736	290304	128100	129643	1569	1544	80.08	AG8:Scaffold_13	AG3:ctg1119142637446
293107	293727	132854	133474	621	621	81.67	AG8:Scaffold_13	AG3:ctg1119142637446
309391	310725	309391	310725	1335	1335	100	AG8:Scaffold_13	AG8:Scaffold_13
311165	314944	311165	314944	3780	3780	100	AG8:Scaffold_13	AG8:Scaffold_13
315143	331022	315143	331022	15880	15880	100	AG8:Scaffold_13	AG8:Scaffold_13
317473	317907	318503	318155	435	349	78.85	AG8:Scaffold_13	AG8:Scaffold_13
317478	317563	146159	146244	86	86	97.67	AG8:Scaffold_13	AG8:Scaffold_66
318155	318503	317907	317473	349	435	78.62	AG8:Scaffold_13	AG8:Scaffold_13
318414	318498	146244	146160	85	85	97.65	AG8:Scaffold_13	AG8:Scaffold_66
318497	318988	4740	5226	492	487	86.64	AG8:Scaffold_13	AG3:ctg1119142657201
322259	322560	127326	127616	302	291	87.13	AG8:Scaffold_13	AG3:ctg1119142641332
331114	352100	331114	352100	20987	20987	100	AG8:Scaffold_13	AG8:Scaffold_13
332206	332395	332395	332206	190	190	77.32	AG8:Scaffold_13	AG8:Scaffold_13
335602	335724	336908	336786	123	123	97.56	AG8:Scaffold_13	AG8:Scaffold_13
336223	336458	42332	42097	236	236	95.34	AG8:Scaffold_13	AG8:Scaffold_129
336786	336908	335724	335602	123	123	97.56	AG8:Scaffold_13	AG8:Scaffold_13
342485	342571	2046	2132	87	87	96.55	AG8:Scaffold_13	AG8:Scaffold_7
348158	348373	474109	473888	216	222	91.89	AG8:Scaffold_13	AG8:Scaffold_1
348159	348374	2649	2864	216	216	94.44	AG8:Scaffold_13	AG8:Scaffold_129
348159	348373	54440	54226	215	215	94.88	AG8:Scaffold_13	AG8:Scaffold_29
349515	349626	300620	300731	112	112	98.21	AG8:Scaffold_13	AG8:Scaffold_14
352851	365901	352851	365901	13051	13051	100	AG8:Scaffold_13	AG8:Scaffold_13
363620	363743	496	619	124	124	95.16	AG8:Scaffold_13	AG8:Scaffold_180
363620	363743	717823	717946	124	124	95.97	AG8:Scaffold_13	AG8:Scaffold_2
363620	363743	434734	434857	124	124	95.97	AG8:Scaffold_13	AG8:Scaffold_7
364921	365806	24636	25533	886	898	85.78	AG8:Scaffold_13	AG8:Scaffold_129
365604	365816	25536	25748	213	213	92.49	AG8:Scaffold_13	AG8:Scaffold_129
366902	369184	366902	369184	2283	2283	100	AG8:Scaffold_13	AG8:Scaffold_13
366902	367093	18427	18235	192	193	96.37	AG8:Scaffold_13	AG8:Scaffold_259
366904	367093	57865	57676	190	190	99.47	AG8:Scaffold_13	AG8:Scaffold_60
367273	368067	28769	27975	795	795	89.06	AG8:Scaffold_13	AG8:Scaffold_129
367273	367665	29231	28839	393	393	87.79	AG8:Scaffold_13	AG8:Scaffold_129
368988	369184	369829	369633	197	197	98.48	AG8:Scaffold_13	AG8:Scaffold_13
369633	369829	369184	368988	197	197	98.48	AG8:Scaffold_13	AG8:Scaffold_13
369633	375319	369633	375319	5687	5687	100	AG8:Scaffold_13	AG8:Scaffold_13
371095	371410	258337	258022	316	316	93.04	AG8:Scaffold_13	AG8:Scaffold_19
372975	373095	2236	2356	121	121	92.56	AG8:Scaffold_13	AG8:Scaffold_129
1	1551	1	1551	1551	1551	100	AG8:Scaffold_14	AG8:Scaffold_14
8993	12603	8993	12603	3611	3611	100	AG8:Scaffold_14	AG8:Scaffold_14
16416	18632	16416	18632	2217	2217	100	AG8:Scaffold_14	AG8:Scaffold_14
18996	24430	18996	24430	5435	5435	100	AG8:Scaffold_14	AG8:Scaffold_14
25410	27509	25410	27509	2100	2100	100	AG8:Scaffold_14	AG8:Scaffold_14
28506	38992	28506	38992	10487	10487	100	AG8:Scaffold_14	AG8:Scaffold_14
34902	35119	27394	27609	218	216	82.73	AG8:Scaffold_14	AG3:ctg1119142641656
35589	35852	16462	16199	264	264	91.29	AG8:Scaffold_14	AG3:ctg1119142641656
36031	36774	16163	15427	744	737	81.61	AG8:Scaffold_14	AG3:ctg1119142641656
39278	43917	39278	43917	4640	4640	100	AG8:Scaffold_14	AG8:Scaffold_14
41476	41982	10294	9792	507	503	84.44	AG8:Scaffold_14	AG3:ctg1119142641656
45467	47244	45467	47244	1778	1778	100	AG8:Scaffold_14	AG8:Scaffold_14
49633	50190	49633	50190	558	558	100	AG8:Scaffold_14	AG8:Scaffold_14
49646	49883	2666	2429	238	238	90.34	AG8:Scaffold_14	AG3:ctg1119142641656
50310	69080	50310	69080	18771	18771	100	AG8:Scaffold_14	AG8:Scaffold_14
50310	51011	1965	1260	702	706	86.82	AG8:Scaffold_14	AG3:ctg1119142641656
51388	51458	622951	623021	71	71	97.18	AG8:Scaffold_14	AG8:Scaffold_2
70965	73176	70965	73176	2212	2212	100	AG8:Scaffold_14	AG8:Scaffold_14
73324	77951	73324	77951	4628	4628	100	AG8:Scaffold_14	AG8:Scaffold_14
78139	91725	78139	91725	13587	13587	100	AG8:Scaffold_14	AG8:Scaffold_14
82566	82798	111746	111514	233	233	87.98	AG8:Scaffold_14	AG8:Scaffold_14
96300	99140	96300	99140	2841	2841	100	AG8:Scaffold_14	AG8:Scaffold_14
99355	100685	99355	100685	1331	1331	100	AG8:Scaffold_14	AG8:Scaffold_14
100953	107164	100953	107164	6212	6212	100	AG8:Scaffold_14	AG8:Scaffold_14
107262	110339	107262	110339	3078	3078	100	AG8:Scaffold_14	AG8:Scaffold_14
110426	112172	110426	112172	1747	1747	100	AG8:Scaffold_14	AG8:Scaffold_14
111514	111746	82798	82566	233	233	87.98	AG8:Scaffold_14	AG8:Scaffold_14
112590	116463	112590	116463	3874	3874	100	AG8:Scaffold_14	AG8:Scaffold_14
113228	114726	178054	176556	1499	1499	84.46	AG8:Scaffold_14	AG8:Scaffold_14
116993	117275	218666	218384	283	283	100	AG8:Scaffold_14	AG8:Scaffold_13
116993	120289	116993	120289	3297	3297	100	AG8:Scaffold_14	AG8:Scaffold_14
117194	117275	218257	218176	82	82	100	AG8:Scaffold_14	AG8:Scaffold_13
120819	125595	120819	125595	4777	4777	100	AG8:Scaffold_14	AG8:Scaffold_14
126119	128316	126119	128316	2198	2198	100	AG8:Scaffold_14	AG8:Scaffold_14
131629	155713	131629	155713	24085	24085	100	AG8:Scaffold_14	AG8:Scaffold_14
139428	139753	171199	171524	326	326	88.96	AG8:Scaffold_14	AG8:Scaffold_58
139428	139697	171334	171603	270	270	91.48	AG8:Scaffold_14	AG8:Scaffold_58
139431	139736	170595	170900	306	306	88.89	AG8:Scaffold_14	AG8:Scaffold_58
139431	139987	170730	171353	557	624	79.81	AG8:Scaffold_14	AG8:Scaffold_58
139635	139987	170529	170881	353	353	88.95	AG8:Scaffold_14	AG8:Scaffold_58
139667	139987	168782	169102	321	321	84.74	AG8:Scaffold_14	AG8:Scaffold_52
139741	139967	171377	171603	227	227	90.31	AG8:Scaffold_14	AG8:Scaffold_58
143207	143304	144143	144046	98	98	94.9	AG8:Scaffold_14	AG8:Scaffold_14
144046	144143	143304	143207	98	98	94.9	AG8:Scaffold_14	AG8:Scaffold_14
156068	160149	156068	160149	4082	4082	100	AG8:Scaffold_14	AG8:Scaffold_14
163694	168017	163694	168017	4324	4324	100	AG8:Scaffold_14	AG8:Scaffold_14
169994	172698	169994	172698	2705	2705	100	AG8:Scaffold_14	AG8:Scaffold_14
173661	203744	173661	203744	30084	30084	100	AG8:Scaffold_14	AG8:Scaffold_14
176556	178054	114726	113228	1499	1499	84.46	AG8:Scaffold_14	AG8:Scaffold_14
193195	193334	240386	240247	140	140	97.86	AG8:Scaffold_14	AG8:Scaffold_10
195952	196234	57381	57099	283	283	98.59	AG8:Scaffold_14	AG8:Scaffold_19
198750	198843	281187	281280	94	94	97.87	AG8:Scaffold_14	AG8:Scaffold_6
201875	201978	135496	135393	104	104	100	AG8:Scaffold_14	AG8:Scaffold_66
201976	202081	142066	142171	106	106	96.23	AG8:Scaffold_14	AG8:Scaffold_19
201976	202081	119213	119108	106	106	99.06	AG8:Scaffold_14	AG8:Scaffold_66
201976	202081	119287	119392	106	106	96.23	AG8:Scaffold_14	AG8:Scaffold_66
201976	202083	240974	240867	108	108	96.3	AG8:Scaffold_14	AG8:Scaffold_7
201993	202081	111133	111221	89	89	97.75	AG8:Scaffold_14	AG8:Scaffold_66
202005	202081	111139	111063	77	77	98.7	AG8:Scaffold_14	AG8:Scaffold_66
202772	203122	34342	34681	351	340	92.31	AG8:Scaffold_14	AG8:Scaffold_54
202781	203123	35033	35429	343	397	77.45	AG8:Scaffold_14	AG8:Scaffold_54
202878	203123	35038	34804	246	235	89.84	AG8:Scaffold_14	AG8:Scaffold_54
203122	203462	203462	203122	341	341	84	AG8:Scaffold_14	AG8:Scaffold_14
203851	206880	203851	206880	3030	3030	100	AG8:Scaffold_14	AG8:Scaffold_14
206980	215573	206980	215573	8594	8594	100	AG8:Scaffold_14	AG8:Scaffold_14
215684	242618	215684	242618	26935	26935	100	AG8:Scaffold_14	AG8:Scaffold_14
222602	222761	223603	223443	160	161	98.14	AG8:Scaffold_14	AG8:Scaffold_14
223443	223603	222761	222602	161	160	98.14	AG8:Scaffold_14	AG8:Scaffold_14
229045	230046	3004	3920	1002	917	81.75	AG8:Scaffold_14	AG3:ctg1119142636179
229395	230046	2306739	2307388	652	650	82.7	AG8:Scaffold_14	AG1-IA:scaffold1
230049	233945	4204	8098	3897	3895	87.32	AG8:Scaffold_14	AG3:ctg1119142636179
231947	232643	2309837	2310526	697	690	78.95	AG8:Scaffold_14	AG1-IA:scaffold1
233945	235828	7029	8921	1884	1893	84.17	AG8:Scaffold_14	AG3:ctg1119142636179
236067	237638	8838	10388	1572	1551	88.15	AG8:Scaffold_14	AG3:ctg1119142636179
237637	238228	10186	10703	592	518	81.5	AG8:Scaffold_14	AG3:ctg1119142636179
237850	238228	2314123	2314505	379	383	87.31	AG8:Scaffold_14	AG1-IA:scaffold1
238229	238964	10820	11564	736	745	85.19	AG8:Scaffold_14	AG3:ctg1119142636179
242443	242575	2298	2432	133	135	94.81	AG8:Scaffold_14	AG3:ctg1119142641275
243666	253552	243666	253552	9887	9887	100	AG8:Scaffold_14	AG8:Scaffold_14
243667	243907	3906	4149	241	244	92.62	AG8:Scaffold_14	AG3:ctg1119142641275
247370	248552	7379	8568	1183	1190	82.13	AG8:Scaffold_14	AG3:ctg1119142641275
252667	253552	12735	13617	886	883	81.58	AG8:Scaffold_14	AG3:ctg1119142641275
253668	290615	253668	290615	36948	36948	100	AG8:Scaffold_14	AG8:Scaffold_14
253950	254641	14035	14723	692	689	84.17	AG8:Scaffold_14	AG3:ctg1119142641275
260128	260970	2329690	2330534	843	845	83.08	AG8:Scaffold_14	AG1-IA:scaffold1
260132	263037	15409	18293	2906	2885	86.26	AG8:Scaffold_14	AG3:ctg1119142641275
263197	263779	18434	19026	583	593	81.46	AG8:Scaffold_14	AG3:ctg1119142641275
267823	267906	860790	860707	84	84	98.81	AG8:Scaffold_14	AG8:Scaffold_2
271152	273548	28774	31155	2397	2382	85.82	AG8:Scaffold_14	AG3:ctg1119142641275
274320	274924	31988	32594	605	607	79.93	AG8:Scaffold_14	AG3:ctg1119142641275
276302	277666	33930	35287	1365	1358	88.01	AG8:Scaffold_14	AG3:ctg1119142641275
278174	278253	313419	313340	80	80	100	AG8:Scaffold_14	AG8:Scaffold_14
278809	279344	36209	36751	536	543	84.15	AG8:Scaffold_14	AG3:ctg1119142641275
279764	281022	37154	38411	1259	1258	81.47	AG8:Scaffold_14	AG3:ctg1119142641275
282003	282418	39350	39765	416	416	85.34	AG8:Scaffold_14	AG3:ctg1119142641275
284482	285138	293803	294459	657	657	94.22	AG8:Scaffold_14	AG8:Scaffold_14
285148	285380	38601	38369	233	233	91.85	AG8:Scaffold_14	AG8:Scaffold_6
285482	285954	294545	295018	473	474	87.84	AG8:Scaffold_14	AG8:Scaffold_14
293312	300021	293312	300021	6710	6710	100	AG8:Scaffold_14	AG8:Scaffold_14
293312	293403	106071	106159	92	89	91.3	AG8:Scaffold_14	AG8:Scaffold_58
293317	293394	33994	34071	78	78	100	AG8:Scaffold_14	AG8:Scaffold_58
293803	294459	284482	285138	657	657	94.22	AG8:Scaffold_14	AG8:Scaffold_14
294545	295018	285482	285954	474	473	87.84	AG8:Scaffold_14	AG8:Scaffold_14
294979	295092	43056	43169	114	114	88.79	AG8:Scaffold_14	AG3:ctg1119142641275
294989	295092	29671	29775	104	105	89.52	AG8:Scaffold_14	AG8:Scaffold_129
296417	296870	44690	45143	454	454	85.96	AG8:Scaffold_14	AG3:ctg1119142641275
296987	297830	2361617	2362466	844	850	84.29	AG8:Scaffold_14	AG1-IA:scaffold1
297002	299224	45242	47385	2223	2144	84.61	AG8:Scaffold_14	AG3:ctg1119142641275
299910	299987	173098	173175	78	78	100	AG8:Scaffold_14	AG8:Scaffold_52
299910	300021	173837	173948	112	112	100	AG8:Scaffold_14	AG8:Scaffold_52
299910	300021	174777	174666	112	112	100	AG8:Scaffold_14	AG8:Scaffold_52
300276	306917	300276	306917	6642	6642	100	AG8:Scaffold_14	AG8:Scaffold_14
300620	300731	349515	349626	112	112	98.21	AG8:Scaffold_14	AG8:Scaffold_13
304970	305988	49136	50156	1019	1021	80.14	AG8:Scaffold_14	AG3:ctg1119142641275
307012	315823	307012	315823	8812	8812	100	AG8:Scaffold_14	AG8:Scaffold_14
311595	312672	53724	54804	1078	1081	86.22	AG8:Scaffold_14	AG3:ctg1119142641275
313340	313419	278253	278174	80	80	100	AG8:Scaffold_14	AG8:Scaffold_14
314962	315069	315464	315357	108	108	93.52	AG8:Scaffold_14	AG8:Scaffold_14
314972	315463	487287	487778	492	492	93.29	AG8:Scaffold_14	AG8:Scaffold_6
315357	315464	315069	314962	108	108	93.52	AG8:Scaffold_14	AG8:Scaffold_14
316090	325923	316090	325923	9834	9834	100	AG8:Scaffold_14	AG8:Scaffold_14
326520	328809	326520	328809	2290	2290	100	AG8:Scaffold_14	AG8:Scaffold_14
1	11055	1	11055	11055	11055	100	AG8:Scaffold_180	AG8:Scaffold_180
1	358	8032	7675	358	358	87.99	AG8:Scaffold_180	AG8:Scaffold_180
437	656	717764	717983	220	220	96.82	AG8:Scaffold_180	AG8:Scaffold_2
437	535	362461	362559	99	99	95.96	AG8:Scaffold_180	AG8:Scaffold_7
437	656	434675	434893	220	219	96.36	AG8:Scaffold_180	AG8:Scaffold_7
496	619	363620	363743	124	124	95.16	AG8:Scaffold_180	AG8:Scaffold_13
4580	4827	4718694	4718941	248	248	85.08	AG8:Scaffold_180	AG1-IA:scaffold1
7661	8171	8171	7661	511	511	90.62	AG8:Scaffold_180	AG8:Scaffold_180
7675	8032	358	1	358	358	87.99	AG8:Scaffold_180	AG8:Scaffold_180
12150	28899	12150	28899	16750	16750	100	AG8:Scaffold_180	AG8:Scaffold_180
15265	16179	4728812	4729736	915	925	83.26	AG8:Scaffold_180	AG1-IA:scaffold1
16196	16727	4729490	4730024	532	535	82.99	AG8:Scaffold_180	AG1-IA:scaffold1
20246	20314	3722308	3722380	69	73	94.52	AG8:Scaffold_180	AG1-IA:scaffold1
20247	20314	4743103	4743174	68	72	94.44	AG8:Scaffold_180	AG1-IA:scaffold1
20328	20417	3722308	3722401	90	94	92.55	AG8:Scaffold_180	AG1-IA:scaffold1
20329	20417	169884	169974	89	91	93.41	AG8:Scaffold_180	AG3:ctg1119142641158
20329	21248	4743103	4744057	920	955	79.57	AG8:Scaffold_180	AG1-IA:scaffold1
20330	20417	22925	22835	88	91	94.51	AG8:Scaffold_180	AG8:Scaffold_180
20331	20418	745260	745351	88	92	92.39	AG8:Scaffold_180	AG8:Scaffold_1
22834	22925	169975	169885	92	91	93.48	AG8:Scaffold_180	AG3:ctg1119142641158
22835	22924	745350	745260	90	91	92.31	AG8:Scaffold_180	AG8:Scaffold_1
22835	22925	20417	20330	91	88	94.51	AG8:Scaffold_180	AG8:Scaffold_180
23378	23546	23546	23378	169	169	98.82	AG8:Scaffold_180	AG8:Scaffold_180
29530	41332	29530	41332	11803	11803	100	AG8:Scaffold_180	AG8:Scaffold_180
41431	51166	41431	51166	9736	9736	100	AG8:Scaffold_180	AG8:Scaffold_180
48042	48353	25098	25408	312	311	88.96	AG8:Scaffold_180	AG8:Scaffold_60
51971	62402	51971	62402	10432	10432	100	AG8:Scaffold_180	AG8:Scaffold_180
58529	58956	662729	663156	428	428	88.55	AG8:Scaffold_180	AG8:Scaffold_7
1	7602	1	7602	7602	7602	100	AG8:Scaffold_188	AG8:Scaffold_188
8242	11745	8242	11745	3504	3504	100	AG8:Scaffold_188	AG8:Scaffold_188
13145	23472	13145	23472	10328	10328	100	AG8:Scaffold_188	AG8:Scaffold_188
14087	14535	13138	13584	449	447	88	AG8:Scaffold_188	AG3:ctg1119142637414
14545	15297	13294	14045	753	752	85.43	AG8:Scaffold_188	AG3:ctg1119142637414
24199	36286	24199	36286	12088	12088	100	AG8:Scaffold_188	AG8:Scaffold_188
30662	32383	1869	3606	1722	1738	89.52	AG8:Scaffold_188	AG3:ctg1119142637441
30935	32329	2002284	2000871	1395	1414	85.66	AG8:Scaffold_188	AG1-IA:scaffold1
33334	33933	4619	5217	600	599	86.47	AG8:Scaffold_188	AG3:ctg1119142637441
34159	34275	36284	36168	117	117	96.58	AG8:Scaffold_188	AG8:Scaffold_188
36168	36284	34275	34159	117	117	96.58	AG8:Scaffold_188	AG8:Scaffold_188
39025	44256	39025	44256	5232	5232	100	AG8:Scaffold_188	AG8:Scaffold_188
44572	59662	44572	59662	15091	15091	100	AG8:Scaffold_188	AG8:Scaffold_188
52823	53083	124929	125186	261	258	89.18	AG8:Scaffold_188	AG8:Scaffold_58
53568	53709	45059	44918	142	142	91.55	AG8:Scaffold_188	AG8:Scaffold_66
54206	54487	58604	58888	282	285	86.32	AG8:Scaffold_188	AG8:Scaffold_19
55074	55169	465483	465576	96	94	93.81	AG8:Scaffold_188	AG8:Scaffold_6
59755	60440	59755	60440	686	686	100	AG8:Scaffold_188	AG8:Scaffold_188
1	8115	1	8115	8115	8115	100	AG8:Scaffold_19	AG8:Scaffold_19
8717	14320	8717	14320	5604	5604	100	AG8:Scaffold_19	AG8:Scaffold_19
15045	20033	15045	20033	4989	4989	100	AG8:Scaffold_19	AG8:Scaffold_19
18404	18617	56101	56312	214	212	94.88	AG8:Scaffold_19	AG8:Scaffold_66
18406	18617	417421	417221	212	201	88.68	AG8:Scaffold_19	AG8:Scaffold_1
18406	18617	39114	39323	212	210	93.87	AG8:Scaffold_19	AG8:Scaffold_119
18406	18617	650992	651203	212	212	94.34	AG8:Scaffold_19	AG8:Scaffold_7
18410	18613	70379	70581	204	203	91.18	AG8:Scaffold_19	AG8:Scaffold_52
18937	19141	240851	241066	205	216	89.81	AG8:Scaffold_19	AG8:Scaffold_1
18937	19133	243606	243406	197	201	94.03	AG8:Scaffold_19	AG8:Scaffold_1
18937	19133	70380	70580	197	201	93.03	AG8:Scaffold_19	AG8:Scaffold_52
22377	26578	22377	26578	4202	4202	100	AG8:Scaffold_19	AG8:Scaffold_19
27239	29124	27239	29124	1886	1886	100	AG8:Scaffold_19	AG8:Scaffold_19
29332	32813	29332	32813	3482	3482	100	AG8:Scaffold_19	AG8:Scaffold_19
32992	38379	32992	38379	5388	5388	100	AG8:Scaffold_19	AG8:Scaffold_19
38666	46513	38666	46513	7848	7848	100	AG8:Scaffold_19	AG8:Scaffold_19
43085	43347	634056	634317	263	262	94.68	AG8:Scaffold_19	AG8:Scaffold_7
43347	43425	36299	36221	79	79	98.73	AG8:Scaffold_19	AG8:Scaffold_13
43347	43415	2065	2133	69	69	97.1	AG8:Scaffold_19	AG8:Scaffold_66
44201	44413	171739	171527	213	213	89.67	AG8:Scaffold_19	AG8:Scaffold_58
44412	44497	664724	664639	86	86	97.67	AG8:Scaffold_19	AG8:Scaffold_7
44497	45234	7196	6457	738	740	89.13	AG8:Scaffold_19	AG8:Scaffold_129
44549	44769	1704	1924	221	221	80.44	AG8:Scaffold_19	AG8:Scaffold_54
47876	51937	47876	51937	4062	4062	100	AG8:Scaffold_19	AG8:Scaffold_19
52053	54253	52053	54253	2201	2201	100	AG8:Scaffold_19	AG8:Scaffold_19
52408	52612	375380	375176	205	205	91.71	AG8:Scaffold_19	AG8:Scaffold_10
52991	53581	180679	180090	591	590	86.82	AG8:Scaffold_19	AG8:Scaffold_7
53456	53564	54253	54145	109	109	96.33	AG8:Scaffold_19	AG8:Scaffold_19
54145	54253	53564	53456	109	109	96.33	AG8:Scaffold_19	AG8:Scaffold_19
54156	54253	180118	180215	98	98	92.86	AG8:Scaffold_19	AG8:Scaffold_7
55992	69578	55992	69578	13587	13587	100	AG8:Scaffold_19	AG8:Scaffold_19
57099	57381	196234	195952	283	283	98.59	AG8:Scaffold_19	AG8:Scaffold_14
58604	58888	54206	54487	285	282	86.32	AG8:Scaffold_19	AG8:Scaffold_188
59353	59442	11710	11621	90	90	97.78	AG8:Scaffold_19	AG8:Scaffold_7
63074	63984	425559	426482	911	924	93.94	AG8:Scaffold_19	AG8:Scaffold_10
65608	66945	90025	88658	1338	1368	92.46	AG8:Scaffold_19	AG8:Scaffold_19
70555	73094	70555	73094	2540	2540	100	AG8:Scaffold_19	AG8:Scaffold_19
74403	75874	74403	75874	1472	1472	100	AG8:Scaffold_19	AG8:Scaffold_19
75963	79333	75963	79333	3371	3371	100	AG8:Scaffold_19	AG8:Scaffold_19
79447	82549	79447	82549	3103	3103	100	AG8:Scaffold_19	AG8:Scaffold_19
82982	90025	82982	90025	7044	7044	100	AG8:Scaffold_19	AG8:Scaffold_19
85738	85891	86512	86362	154	151	91.56	AG8:Scaffold_19	AG8:Scaffold_19
86362	86512	85891	85738	151	154	91.56	AG8:Scaffold_19	AG8:Scaffold_19
88658	90025	66945	65608	1368	1338	92.46	AG8:Scaffold_19	AG8:Scaffold_19
90582	107220	90582	107220	16639	16639	100	AG8:Scaffold_19	AG8:Scaffold_19
106627	106702	838984	838909	76	76	100	AG8:Scaffold_19	AG8:Scaffold_1
106627	106764	499940	499803	138	138	99.28	AG8:Scaffold_19	AG8:Scaffold_2
107324	117823	107324	117823	10500	10500	100	AG8:Scaffold_19	AG8:Scaffold_19
111473	111717	112353	112109	245	245	97.56	AG8:Scaffold_19	AG8:Scaffold_19
112109	112353	111717	111473	245	245	97.56	AG8:Scaffold_19	AG8:Scaffold_19
118349	122557	118349	122557	4209	4209	100	AG8:Scaffold_19	AG8:Scaffold_19
123502	132289	123502	132289	8788	8788	100	AG8:Scaffold_19	AG8:Scaffold_19
124320	124393	39351	39424	74	74	100	AG8:Scaffold_19	AG8:Scaffold_119
124320	124417	148898	148801	98	98	98.98	AG8:Scaffold_19	AG8:Scaffold_7
132539	144920	132539	144920	12382	12382	100	AG8:Scaffold_19	AG8:Scaffold_19
141970	142171	241071	240869	202	203	94.58	AG8:Scaffold_19	AG8:Scaffold_7
142019	142172	119240	119393	154	154	92.9	AG8:Scaffold_19	AG8:Scaffold_66
142052	142171	119228	119108	120	121	95.87	AG8:Scaffold_19	AG8:Scaffold_66
142066	142171	201976	202081	106	106	96.23	AG8:Scaffold_19	AG8:Scaffold_14
142093	142172	243653	243574	80	80	100	AG8:Scaffold_19	AG8:Scaffold_13
142098	142174	606971	606895	77	77	98.7	AG8:Scaffold_19	AG8:Scaffold_7
142503	142687	206117	205933	185	185	95.14	AG8:Scaffold_19	AG8:Scaffold_13
145008	155494	145008	155494	10487	10487	100	AG8:Scaffold_19	AG8:Scaffold_19
146277	146437	177462	177632	161	171	87.86	AG8:Scaffold_19	AG8:Scaffold_2
155603	161487	155603	161487	5885	5885	100	AG8:Scaffold_19	AG8:Scaffold_19
161592	179683	161592	179683	18092	18092	100	AG8:Scaffold_19	AG8:Scaffold_19
180267	191991	180267	191991	11725	11725	100	AG8:Scaffold_19	AG8:Scaffold_19
190400	190579	208147	208326	180	180	97.22	AG8:Scaffold_19	AG8:Scaffold_1
190400	190579	72686	72517	180	170	91.67	AG8:Scaffold_19	AG8:Scaffold_122
190580	190680	1084198	1084098	101	101	98.02	AG8:Scaffold_19	AG8:Scaffold_1
195869	197999	195869	197999	2131	2131	100	AG8:Scaffold_19	AG8:Scaffold_19
198742	205728	198742	205728	6987	6987	100	AG8:Scaffold_19	AG8:Scaffold_19
202228	203104	131061	131980	877	920	88.49	AG8:Scaffold_19	AG8:Scaffold_60
204435	204661	130128	130352	227	225	90.31	AG8:Scaffold_19	AG8:Scaffold_60
206642	209889	206642	209889	3248	3248	100	AG8:Scaffold_19	AG8:Scaffold_19
211364	220178	211364	220178	8815	8815	100	AG8:Scaffold_19	AG8:Scaffold_19
218099	218294	368104	367896	196	209	86.19	AG8:Scaffold_19	AG8:Scaffold_2
220367	228298	220367	228298	7932	7932	100	AG8:Scaffold_19	AG8:Scaffold_19
228598	229086	1114529	1114993	489	465	91.82	AG8:Scaffold_19	AG8:Scaffold_1
228598	234819	228598	234819	6222	6222	100	AG8:Scaffold_19	AG8:Scaffold_19
232803	233286	128666	128169	484	498	85.2	AG8:Scaffold_19	AG3:ctg1119142641656
233609	234562	127934	126978	954	957	85.24	AG8:Scaffold_19	AG3:ctg1119142641656
236871	246311	236871	246311	9441	9441	100	AG8:Scaffold_19	AG8:Scaffold_19
237413	237930	124443	123895	518	549	81.23	AG8:Scaffold_19	AG3:ctg1119142641656
239382	239723	2653328	2653664	342	337	80.75	AG8:Scaffold_19	AG1-IA:scaffold1
239767	241110	125101	123750	1344	1352	81.94	AG8:Scaffold_19	AG3:ctg1119142641656
240605	240840	2654619	2654851	236	233	83.75	AG8:Scaffold_19	AG1-IA:scaffold1
249986	255436	249986	255436	5451	5451	100	AG8:Scaffold_19	AG8:Scaffold_19
249986	251371	114238	112855	1386	1384	86.67	AG8:Scaffold_19	AG3:ctg1119142641656
251379	254182	112454	109761	2804	2694	86.7	AG8:Scaffold_19	AG3:ctg1119142641656
252047	252630	2666800	2667381	584	582	84.62	AG8:Scaffold_19	AG1-IA:scaffold1
254326	254501	2669215	2669390	176	176	86.36	AG8:Scaffold_19	AG1-IA:scaffold1
254345	255384	109718	108687	1040	1032	85.67	AG8:Scaffold_19	AG3:ctg1119142641656
257577	260094	257577	260094	2518	2518	100	AG8:Scaffold_19	AG8:Scaffold_19
257577	257874	264493	264782	298	290	91.42	AG8:Scaffold_19	AG8:Scaffold_19
258022	258337	371410	371095	316	316	93.04	AG8:Scaffold_19	AG8:Scaffold_13
260322	265348	260322	265348	5027	5027	100	AG8:Scaffold_19	AG8:Scaffold_19
262030	263055	104011	102992	1026	1020	80.56	AG8:Scaffold_19	AG3:ctg1119142641656
264493	264782	257577	257874	290	298	91.42	AG8:Scaffold_19	AG8:Scaffold_19
265015	265347	326152	326483	333	332	93.09	AG8:Scaffold_19	AG8:Scaffold_6
265444	267480	265444	267480	2037	2037	100	AG8:Scaffold_19	AG8:Scaffold_19
265444	265762	326624	326950	319	327	90.52	AG8:Scaffold_19	AG8:Scaffold_6
267947	270998	267947	270998	3052	3052	100	AG8:Scaffold_19	AG8:Scaffold_19
271109	278574	271109	278574	7466	7466	100	AG8:Scaffold_19	AG8:Scaffold_19
1	1126	1	1126	1126	1126	100	AG8:Scaffold_2	AG8:Scaffold_2
5	81	7139	7215	77	77	98.7	AG8:Scaffold_2	AG8:Scaffold_2
5	186	7221	7408	182	188	95.21	AG8:Scaffold_2	AG8:Scaffold_2
1844	8170	1844	8170	6327	6327	100	AG8:Scaffold_2	AG8:Scaffold_2
5913	8170	39110	41294	2258	2185	82.4	AG8:Scaffold_2	AG3:ctg1119142636789
7139	7215	5	81	77	77	98.7	AG8:Scaffold_2	AG8:Scaffold_2
7221	7408	5	186	188	182	95.21	AG8:Scaffold_2	AG8:Scaffold_2
8260	30808	8260	30808	22549	22549	100	AG8:Scaffold_2	AG8:Scaffold_2
8635	10980	48046	50371	2346	2326	87.29	AG8:Scaffold_2	AG3:ctg1119142636789
9251	9981	248391	249156	731	766	81.07	AG8:Scaffold_2	AG1-IA:scaffold1
10983	13031	50512	52560	2049	2049	88.35	AG8:Scaffold_2	AG3:ctg1119142636789
10983	12099	250300	251413	1117	1114	84.18	AG8:Scaffold_2	AG1-IA:scaffold1
13112	14030	53152	54068	919	917	85.27	AG8:Scaffold_2	AG3:ctg1119142636789
14317	16987	54397	57065	2671	2669	85.38	AG8:Scaffold_2	AG3:ctg1119142636789
17012	17936	53152	54068	925	917	84.82	AG8:Scaffold_2	AG3:ctg1119142636789
18229	20476	54822	57065	2248	2244	85.11	AG8:Scaffold_2	AG3:ctg1119142636789
20916	22036	57986	59095	1121	1110	82.63	AG8:Scaffold_2	AG3:ctg1119142636789
23182	24080	61533	62408	899	876	83.56	AG8:Scaffold_2	AG3:ctg1119142636789
25656	26722	52627	53668	1067	1042	89.24	AG8:Scaffold_2	AG8:Scaffold_2
25682	25878	23041	23239	197	199	87.5	AG8:Scaffold_2	AG3:ctg1119142650291
26725	27034	53137	53436	310	300	86.45	AG8:Scaffold_2	AG8:Scaffold_2
29961	30803	65993	66838	843	846	83.23	AG8:Scaffold_2	AG3:ctg1119142636789
30951	33604	30951	33604	2654	2654	100	AG8:Scaffold_2	AG8:Scaffold_2
35982	37036	35982	37036	1055	1055	100	AG8:Scaffold_2	AG8:Scaffold_2
37156	39622	37156	39622	2467	2467	100	AG8:Scaffold_2	AG8:Scaffold_2
38754	39618	273410	274275	865	866	85.01	AG8:Scaffold_2	AG1-IA:scaffold1
38759	39622	6190	7052	864	863	87.2	AG8:Scaffold_2	AG3:ctg1119142650291
40531	42174	40531	42174	1644	1644	100	AG8:Scaffold_2	AG8:Scaffold_2
40531	41422	8560	9445	892	886	84.99	AG8:Scaffold_2	AG3:ctg1119142650291
42453	48304	42453	48304	5852	5852	100	AG8:Scaffold_2	AG8:Scaffold_2
42493	42753	11190	11450	261	261	86.21	AG8:Scaffold_2	AG3:ctg1119142650291
42989	45238	11516	13745	2250	2230	86.51	AG8:Scaffold_2	AG3:ctg1119142650291
44406	45238	280433	281277	833	845	79.31	AG8:Scaffold_2	AG1-IA:scaffold1
45309	46230	14481	15286	922	806	78.36	AG8:Scaffold_2	AG3:ctg1119142650291
46596	48301	15565	17255	1706	1691	82.34	AG8:Scaffold_2	AG3:ctg1119142650291
48577	50120	48577	50120	1544	1544	100	AG8:Scaffold_2	AG8:Scaffold_2
48577	50120	18104	19646	1544	1543	85.44	AG8:Scaffold_2	AG3:ctg1119142650291
50298	54731	50298	54731	4434	4434	100	AG8:Scaffold_2	AG8:Scaffold_2
50298	51627	20155	21490	1330	1336	86.99	AG8:Scaffold_2	AG3:ctg1119142650291
51640	52541	22032	22933	902	902	87.8	AG8:Scaffold_2	AG3:ctg1119142650291
52627	53668	25656	26722	1042	1067	89.24	AG8:Scaffold_2	AG8:Scaffold_2
52650	53005	23038	23394	356	357	87.53	AG8:Scaffold_2	AG3:ctg1119142650291
53137	53436	26725	27034	300	310	86.45	AG8:Scaffold_2	AG8:Scaffold_2
53633	54731	24091	25189	1099	1099	87.82	AG8:Scaffold_2	AG3:ctg1119142650291
57992	59443	57992	59443	1452	1452	100	AG8:Scaffold_2	AG8:Scaffold_2
57993	59443	29541	30997	1451	1457	88.19	AG8:Scaffold_2	AG3:ctg1119142650291
62352	78554	62352	78554	16203	16203	100	AG8:Scaffold_2	AG8:Scaffold_2
62352	63515	33349	34505	1164	1157	86.91	AG8:Scaffold_2	AG3:ctg1119142650291
64326	65591	35727	36997	1266	1271	87.91	AG8:Scaffold_2	AG3:ctg1119142650291
66008	68574	37806	40358	2567	2553	85.09	AG8:Scaffold_2	AG3:ctg1119142650291
66021	66559	305250	305788	539	539	83.18	AG8:Scaffold_2	AG1-IA:scaffold1
69326	70350	41092	42122	1025	1031	84.19	AG8:Scaffold_2	AG3:ctg1119142650291
70353	73246	41435	44456	2894	3022	84.25	AG8:Scaffold_2	AG3:ctg1119142650291
73107	73246	311964	312104	140	141	94.33	AG8:Scaffold_2	AG1-IA:scaffold1
73245	73647	44869	45273	403	405	88.42	AG8:Scaffold_2	AG3:ctg1119142650291
73265	73655	312556	312947	391	392	84.26	AG8:Scaffold_2	AG1-IA:scaffold1
73657	73929	45201	45473	273	273	90.48	AG8:Scaffold_2	AG3:ctg1119142650291
73924	75519	45381	46969	1596	1589	84.57	AG8:Scaffold_2	AG3:ctg1119142650291
75517	78455	47485	50278	2939	2794	83.01	AG8:Scaffold_2	AG3:ctg1119142650291
75674	76504	315292	316126	831	835	84.42	AG8:Scaffold_2	AG1-IA:scaffold1
79580	80684	79580	80684	1105	1105	100	AG8:Scaffold_2	AG8:Scaffold_2
79606	80678	50742	51816	1073	1075	83.42	AG8:Scaffold_2	AG3:ctg1119142650291
81300	82538	81300	82538	1239	1239	100	AG8:Scaffold_2	AG8:Scaffold_2
81300	81933	52917	53550	634	634	85.96	AG8:Scaffold_2	AG3:ctg1119142650291
82664	85916	82664	85916	3253	3253	100	AG8:Scaffold_2	AG8:Scaffold_2
82664	83369	54593	55291	706	699	87.98	AG8:Scaffold_2	AG3:ctg1119142650291
84340	85347	56563	57559	1008	997	86.38	AG8:Scaffold_2	AG3:ctg1119142650291
84577	85051	324693	325178	475	486	81.95	AG8:Scaffold_2	AG1-IA:scaffold1
86024	87892	86024	87892	1869	1869	100	AG8:Scaffold_2	AG8:Scaffold_2
86025	87198	58445	59612	1174	1168	85.46	AG8:Scaffold_2	AG3:ctg1119142650291
87203	87890	59741	60426	688	686	84.85	AG8:Scaffold_2	AG3:ctg1119142650291
88133	91948	88133	91948	3816	3816	100	AG8:Scaffold_2	AG8:Scaffold_2
89975	90667	331695	332387	693	693	84.87	AG8:Scaffold_2	AG1-IA:scaffold1
91608	91948	1921	2251	341	331	86.51	AG8:Scaffold_2	AG3:ctg1119142636309
92068	93947	92068	93947	1880	1880	100	AG8:Scaffold_2	AG8:Scaffold_2
92072	93947	2390	4185	1876	1796	83.99	AG8:Scaffold_2	AG3:ctg1119142636309
94241	95847	94241	95847	1607	1607	100	AG8:Scaffold_2	AG8:Scaffold_2
94241	95729	5048	6537	1489	1490	82.11	AG8:Scaffold_2	AG3:ctg1119142636309
95956	112226	95956	112226	16271	16271	100	AG8:Scaffold_2	AG8:Scaffold_2
96086	100759	6895	11502	4674	4608	83.23	AG8:Scaffold_2	AG3:ctg1119142636309
96774	97424	339503	340151	651	649	78.6	AG8:Scaffold_2	AG1-IA:scaffold1
100811	102257	10208	11644	1447	1437	85.74	AG8:Scaffold_2	AG3:ctg1119142636309
102636	109975	11891	19184	7340	7294	85.51	AG8:Scaffold_2	AG3:ctg1119142636309
106673	107490	348130	348947	818	818	80.68	AG8:Scaffold_2	AG1-IA:scaffold1
108579	109932	350009	351353	1354	1345	81.76	AG8:Scaffold_2	AG1-IA:scaffold1
110726	112223	19848	21263	1498	1416	82.78	AG8:Scaffold_2	AG3:ctg1119142636309
113277	129249	113277	129249	15973	15973	100	AG8:Scaffold_2	AG8:Scaffold_2
113277	113476	23370	23569	200	200	91.5	AG8:Scaffold_2	AG3:ctg1119142636309
113475	115275	23349	25169	1801	1821	81.38	AG8:Scaffold_2	AG3:ctg1119142636309
115280	116028	25306	26049	749	744	88.4	AG8:Scaffold_2	AG3:ctg1119142636309
115695	116005	358294	358605	311	312	80.83	AG8:Scaffold_2	AG1-IA:scaffold1
116761	117469	27006	27742	709	737	84.59	AG8:Scaffold_2	AG3:ctg1119142636309
117472	118309	28386	29143	838	758	79.74	AG8:Scaffold_2	AG3:ctg1119142636309
118453	119065	361795	362404	613	610	83.33	AG8:Scaffold_2	AG1-IA:scaffold1
118465	119568	29174	30184	1104	1011	83.74	AG8:Scaffold_2	AG3:ctg1119142636309
119597	120989	30125	31444	1393	1320	78.3	AG8:Scaffold_2	AG3:ctg1119142636309
121570	121870	1083943	1084234	301	292	93.07	AG8:Scaffold_2	AG8:Scaffold_1
121570	121866	3334	3050	297	285	86.2	AG8:Scaffold_2	AG8:Scaffold_7
121874	123573	31369	33073	1700	1705	88.41	AG8:Scaffold_2	AG3:ctg1119142636309
122689	123557	364827	365701	869	875	83.86	AG8:Scaffold_2	AG1-IA:scaffold1
123662	123898	33173	33410	237	238	88.8	AG8:Scaffold_2	AG3:ctg1119142636309
125133	126127	34257	35250	995	994	87.7	AG8:Scaffold_2	AG3:ctg1119142636309
126175	129248	1320	4391	3074	3072	85.56	AG8:Scaffold_2	AG3:ctg1119142650292
129644	138473	129644	138473	8830	8830	100	AG8:Scaffold_2	AG8:Scaffold_2
129647	133520	5495	9317	3874	3823	86.81	AG8:Scaffold_2	AG3:ctg1119142650292
133599	135065	9001	10472	1467	1472	88.2	AG8:Scaffold_2	AG3:ctg1119142650292
135890	136369	11344	11828	480	485	87.01	AG8:Scaffold_2	AG3:ctg1119142650292
136371	137206	12083	12928	836	846	83.9	AG8:Scaffold_2	AG3:ctg1119142650292
137298	137568	12879	13150	271	272	86.13	AG8:Scaffold_2	AG3:ctg1119142650292
138013	138470	13882	14335	458	454	87.45	AG8:Scaffold_2	AG3:ctg1119142650292
138066	138303	384370	384618	238	249	84.06	AG8:Scaffold_2	AG1-IA:scaffold1
138565	146614	138565	146614	8050	8050	100	AG8:Scaffold_2	AG8:Scaffold_2
138567	139442	14446	15314	876	869	85.4	AG8:Scaffold_2	AG3:ctg1119142650292
140314	140476	16109	16272	163	164	93.33	AG8:Scaffold_2	AG3:ctg1119142650292
141005	142920	16846	18785	1916	1940	87.56	AG8:Scaffold_2	AG3:ctg1119142650292
141007	141317	387687	387997	311	311	89.71	AG8:Scaffold_2	AG1-IA:scaffold1
141732	142397	388470	389135	666	666	84.53	AG8:Scaffold_2	AG1-IA:scaffold1
143579	146614	19435	22508	3036	3074	82.92	AG8:Scaffold_2	AG3:ctg1119142650292
143585	144004	390457	390876	420	420	82.66	AG8:Scaffold_2	AG1-IA:scaffold1
144944	145459	391865	392388	516	524	85.11	AG8:Scaffold_2	AG1-IA:scaffold1
150036	152523	150036	152523	2488	2488	100	AG8:Scaffold_2	AG8:Scaffold_2
150165	151356	25028	26212	1192	1185	87.54	AG8:Scaffold_2	AG3:ctg1119142650292
150807	151364	398602	399163	558	562	84.4	AG8:Scaffold_2	AG1-IA:scaffold1
151382	152523	26554	27670	1142	1117	85.44	AG8:Scaffold_2	AG3:ctg1119142650292
151600	152005	399714	400113	406	400	82.06	AG8:Scaffold_2	AG1-IA:scaffold1
153347	161439	153347	161439	8093	8093	100	AG8:Scaffold_2	AG8:Scaffold_2
153352	154687	29031	30353	1336	1323	86.16	AG8:Scaffold_2	AG3:ctg1119142650292
155004	155281	30666	30933	278	268	84.64	AG8:Scaffold_2	AG3:ctg1119142650292
155279	156893	31184	32780	1615	1597	83.07	AG8:Scaffold_2	AG3:ctg1119142650292
156933	159158	33325	35476	2226	2152	83.84	AG8:Scaffold_2	AG3:ctg1119142650292
157080	157708	406620	407258	629	639	82.24	AG8:Scaffold_2	AG1-IA:scaffold1
159466	159653	35805	35994	188	190	86.84	AG8:Scaffold_2	AG3:ctg1119142650292
159959	160881	36329	37256	923	928	88.09	AG8:Scaffold_2	AG3:ctg1119142650292
160222	160881	409905	410568	660	664	85.1	AG8:Scaffold_2	AG1-IA:scaffold1
160887	161438	37180	37730	552	551	84.96	AG8:Scaffold_2	AG3:ctg1119142650292
161710	165249	161710	165249	3540	3540	100	AG8:Scaffold_2	AG8:Scaffold_2
161716	162539	38763	39579	824	817	89.25	AG8:Scaffold_2	AG3:ctg1119142650292
161717	162541	413062	413874	825	813	83.23	AG8:Scaffold_2	AG1-IA:scaffold1
163522	165246	40192	41914	1725	1723	88.07	AG8:Scaffold_2	AG3:ctg1119142650292
165363	176176	165363	176176	10814	10814	100	AG8:Scaffold_2	AG8:Scaffold_2
165363	167026	42615	44280	1664	1666	84.89	AG8:Scaffold_2	AG3:ctg1119142650292
167170	169556	44363	46740	2387	2378	85.12	AG8:Scaffold_2	AG3:ctg1119142650292
169758	173549	46906	50568	3792	3663	83.03	AG8:Scaffold_2	AG3:ctg1119142650292
174223	174939	51542	52271	717	730	86.1	AG8:Scaffold_2	AG3:ctg1119142650292
176336	184407	176336	184407	8072	8072	100	AG8:Scaffold_2	AG8:Scaffold_2
176692	176771	79173	79094	80	80	95	AG8:Scaffold_2	AG8:Scaffold_54
177462	177632	146277	146437	171	161	87.86	AG8:Scaffold_2	AG8:Scaffold_19
177635	178728	54369	55462	1094	1094	91.14	AG8:Scaffold_2	AG3:ctg1119142650292
178738	179270	55099	55631	533	533	92.31	AG8:Scaffold_2	AG3:ctg1119142650292
179270	180903	55740	57287	1634	1548	83.84	AG8:Scaffold_2	AG3:ctg1119142650292
180903	182283	57427	58806	1381	1380	86.8	AG8:Scaffold_2	AG3:ctg1119142650292
182887	183614	59821	60540	728	720	82.86	AG8:Scaffold_2	AG3:ctg1119142650292
185548	187312	185548	187312	1765	1765	100	AG8:Scaffold_2	AG8:Scaffold_2
185860	187312	63464	64919	1453	1456	84.15	AG8:Scaffold_2	AG3:ctg1119142650292
188565	191289	188565	191289	2725	2725	100	AG8:Scaffold_2	AG8:Scaffold_2
188565	189578	66812	67829	1014	1018	83.3	AG8:Scaffold_2	AG3:ctg1119142650292
189687	191207	68238	69753	1521	1516	84.71	AG8:Scaffold_2	AG3:ctg1119142650292
191478	200258	191478	200258	8781	8781	100	AG8:Scaffold_2	AG8:Scaffold_2
194813	197760	72941	75887	2948	2947	83.76	AG8:Scaffold_2	AG3:ctg1119142650292
195958	197306	447818	449182	1349	1365	81.65	AG8:Scaffold_2	AG1-IA:scaffold1
197856	198176	75994	76289	321	296	84.83	AG8:Scaffold_2	AG3:ctg1119142650292
198592	199493	76631	77523	902	893	83.04	AG8:Scaffold_2	AG3:ctg1119142650292
199906	200258	77969	78328	353	360	86.15	AG8:Scaffold_2	AG3:ctg1119142650292
201884	207888	201884	207888	6005	6005	100	AG8:Scaffold_2	AG8:Scaffold_2
206198	206807	458761	459367	610	607	80.78	AG8:Scaffold_2	AG1-IA:scaffold1
210893	212977	210893	212977	2085	2085	100	AG8:Scaffold_2	AG8:Scaffold_2
211499	212228	7746	8466	730	721	82.49	AG8:Scaffold_2	AG3:ctg1119142650295
215535	217088	215535	217088	1554	1554	100	AG8:Scaffold_2	AG8:Scaffold_2
216238	217088	12407	13263	851	857	86.15	AG8:Scaffold_2	AG3:ctg1119142650295
218390	222658	218390	222658	4269	4269	100	AG8:Scaffold_2	AG8:Scaffold_2
218391	218663	15059	15331	273	273	91.21	AG8:Scaffold_2	AG3:ctg1119142650295
220055	220687	16767	17404	633	638	89.51	AG8:Scaffold_2	AG3:ctg1119142650295
221233	222653	18460	19800	1421	1341	82.11	AG8:Scaffold_2	AG3:ctg1119142650295
223070	224834	223070	224834	1765	1765	100	AG8:Scaffold_2	AG8:Scaffold_2
227697	228841	227697	228841	1145	1145	100	AG8:Scaffold_2	AG8:Scaffold_2
227748	227885	24886	25023	138	138	88.41	AG8:Scaffold_2	AG3:ctg1119142650295
228276	228841	25283	25848	566	566	93.11	AG8:Scaffold_2	AG3:ctg1119142650295
229127	231200	229127	231200	2074	2074	100	AG8:Scaffold_2	AG8:Scaffold_2
229128	229466	26776	27114	339	339	87.68	AG8:Scaffold_2	AG3:ctg1119142650295
229678	230178	27161	27660	501	500	86.11	AG8:Scaffold_2	AG3:ctg1119142650295
232371	250791	232371	250791	18421	18421	100	AG8:Scaffold_2	AG8:Scaffold_2
232373	235639	30392	33578	3267	3187	86.48	AG8:Scaffold_2	AG3:ctg1119142650295
235644	240012	33108	37396	4369	4289	84.15	AG8:Scaffold_2	AG3:ctg1119142650295
238096	238637	495130	495676	542	547	82.33	AG8:Scaffold_2	AG1-IA:scaffold1
240087	242674	37885	40466	2588	2582	83.91	AG8:Scaffold_2	AG3:ctg1119142650295
242800	245672	40471	43345	2873	2875	87.34	AG8:Scaffold_2	AG3:ctg1119142650295
245770	248416	43984	46540	2647	2557	84.58	AG8:Scaffold_2	AG3:ctg1119142650295
252066	253224	252066	253224	1159	1159	100	AG8:Scaffold_2	AG8:Scaffold_2
252384	252693	510619	510927	310	309	83.07	AG8:Scaffold_2	AG1-IA:scaffold1
253865	259763	253865	259763	5899	5899	100	AG8:Scaffold_2	AG8:Scaffold_2
253866	254690	52937	53766	825	830	87.24	AG8:Scaffold_2	AG3:ctg1119142650295
257946	258993	56724	57772	1048	1049	86.69	AG8:Scaffold_2	AG3:ctg1119142650295
259857	265063	259857	265063	5207	5207	100	AG8:Scaffold_2	AG8:Scaffold_2
259903	261843	58879	60829	1941	1951	86.27	AG8:Scaffold_2	AG3:ctg1119142650295
260571	260970	518799	519198	400	400	83	AG8:Scaffold_2	AG1-IA:scaffold1
261848	263540	59697	61398	1693	1702	84.44	AG8:Scaffold_2	AG3:ctg1119142650295
261854	262086	518966	519198	233	233	85.84	AG8:Scaffold_2	AG1-IA:scaffold1
265289	266723	265289	266723	1435	1435	100	AG8:Scaffold_2	AG8:Scaffold_2
266023	266721	523561	524250	699	690	82.81	AG8:Scaffold_2	AG1-IA:scaffold1
266024	266722	64258	64952	699	695	88.1	AG8:Scaffold_2	AG3:ctg1119142650295
266826	267921	266826	267921	1096	1096	100	AG8:Scaffold_2	AG8:Scaffold_2
266829	267921	65067	66164	1093	1098	86.47	AG8:Scaffold_2	AG3:ctg1119142650295
268185	269406	268185	269406	1222	1222	100	AG8:Scaffold_2	AG8:Scaffold_2
268185	268680	66874	67369	496	496	87.1	AG8:Scaffold_2	AG3:ctg1119142650295
270147	271700	270147	271700	1554	1554	100	AG8:Scaffold_2	AG8:Scaffold_2
270575	271700	69912	71035	1126	1124	84.68	AG8:Scaffold_2	AG3:ctg1119142650295
271792	278561	271792	278561	6770	6770	100	AG8:Scaffold_2	AG8:Scaffold_2
272398	272944	71877	72424	547	548	87.25	AG8:Scaffold_2	AG3:ctg1119142650295
273221	274443	72631	73854	1223	1224	82.83	AG8:Scaffold_2	AG3:ctg1119142650295
274497	276078	74048	75618	1582	1571	84.81	AG8:Scaffold_2	AG3:ctg1119142650295
276350	277754	75725	77137	1405	1413	83.85	AG8:Scaffold_2	AG3:ctg1119142650295
278868	288188	278868	288188	9321	9321	100	AG8:Scaffold_2	AG8:Scaffold_2
279535	280171	80552	81179	637	628	85.4	AG8:Scaffold_2	AG3:ctg1119142650295
280188	280777	81653	82247	590	595	87.23	AG8:Scaffold_2	AG3:ctg1119142650295
284830	287931	86052	89149	3102	3098	84.94	AG8:Scaffold_2	AG3:ctg1119142650295
289569	294053	289569	294053	4485	4485	100	AG8:Scaffold_2	AG8:Scaffold_2
289569	290504	91583	92531	936	949	89.61	AG8:Scaffold_2	AG3:ctg1119142650295
289589	290958	551958	553254	1370	1297	78.87	AG8:Scaffold_2	AG1-IA:scaffold1
291043	292196	553720	554887	1154	1168	80.64	AG8:Scaffold_2	AG1-IA:scaffold1
291082	294053	93391	96366	2972	2976	87.18	AG8:Scaffold_2	AG3:ctg1119142650295
292543	294049	555264	556773	1507	1510	82.33	AG8:Scaffold_2	AG1-IA:scaffold1
294695	313186	294695	313186	18492	18492	100	AG8:Scaffold_2	AG8:Scaffold_2
294697	295965	97612	98877	1269	1266	83.97	AG8:Scaffold_2	AG3:ctg1119142650295
295966	298128	98558	100735	2163	2178	83.23	AG8:Scaffold_2	AG3:ctg1119142650295
298150	298734	100948	101532	585	585	88.03	AG8:Scaffold_2	AG3:ctg1119142650295
300748	300981	102914	103147	234	234	91.03	AG8:Scaffold_2	AG3:ctg1119142650295
301106	302248	103436	104566	1143	1131	85.75	AG8:Scaffold_2	AG3:ctg1119142650295
304691	307322	107388	110016	2632	2629	85.27	AG8:Scaffold_2	AG3:ctg1119142650295
307548	308713	110535	111671	1166	1137	82.8	AG8:Scaffold_2	AG3:ctg1119142650295
309331	313080	112221	115993	3750	3773	84.11	AG8:Scaffold_2	AG3:ctg1119142650295
313596	328104	313596	328104	14509	14509	100	AG8:Scaffold_2	AG8:Scaffold_2
313596	314176	117054	117636	581	583	86.15	AG8:Scaffold_2	AG3:ctg1119142650295
315276	319160	118629	122427	3885	3799	84.13	AG8:Scaffold_2	AG3:ctg1119142650295
323351	324038	6345	7036	688	692	82.27	AG8:Scaffold_2	AG3:ctg1119142650296
324224	324722	7219	7720	499	502	89.64	AG8:Scaffold_2	AG3:ctg1119142650296
325557	326505	8388	9337	949	950	85.15	AG8:Scaffold_2	AG3:ctg1119142650296
[truncated: 5,488 more rows]
