# Supplementary material for: Genome Sequencing and Comparative Genomics of the Broad Host-Range Pathogen Rhizoctonia solani AG8
Source: PLoS Genet. 2014 May 8;10(5):e1004281. doi: 10.1371/journal.pgen.1004281 (PMC4014442; doi:10.1371/journal.pgen.1004281)
Supplement: Table S4 — Repetitive DNA content of R. solani AG8. (A) Summary tables of repeat proportions within the R. solani AG8 genome assembly. (B) Curated classifications of repeat types. (C) Genomic coordinates of repetitive DNA regions mapped by RepeatMasker. (D) Repeat predictions made via TransposonPSI. (E) Consensus sequences of de novo predicted AG8 repeat families in FASTA format. (XLS) [file pgen.1004281.s006.xls]

## Sheet: A) Summary_table
Repeat Class	Subclass	Number of families	Number of elements	Length occupied	% of genome assembly
Retroelements			1653	1654599	4.13
	LTR	25	1600	1643029	4.13
	Ty1/Copia	11	181	57557	0.14
	Gypsy/DIRS1	14	1419	1585472	3.98
DNA transposons		5	182	36963	0.09
	Hobo-Activator (hAT)	1	57	9533	0.02
	Tc1/Mariner	2	29	9539	0.02
	En-Spm	1	82	15073	0.04
	Harbinger	1	14	2818	0.01
Protein-encoding			776	411161	1.03
	Ribosomal protein	5	106	35921	0.09
	Helicase	2	78	17313	0.04
	Psuedouridylate synthase	1	6	2175	0.01
	Amino-acid repeats	6	509	318696	0.8
	WD40	5	332	127825	0.32
	tetratricopepeptide	1	177	190871	0.48
Non-coding RNA		20	989	185737	0.47
	miRNA	13	872	157622	0.4
	snRNA	4	76	23105	0.06
	CRISPR	1	26	3806	0.01
	tRNA	2	15	1204	0
Short-sequence repeats		n/a	444	22845	0.06
Low complexity sequences		n/a	410	23962	0.06
Unknown		413	9220	1661036	4.17
TOTAL		861		39828748	10.03

## Sheet: B) Consensus_curation
		Manual Curation		Annotation Support
RepeatID	Consensus length (bp)	class	type	CENSOR	blastx vs NR	blastx vs UNIREF50	RFAM
AG8-1_REP_1	6851	LTR	Gypsy	ltr/gypsy	retrotransposon	retrotransposon
AG8-1_REP_2	5795	LTR	Gypsy	ltr/gypsy	retrotransposon	retrotransposon
AG8-1_REP_3	5635	LTR	Gypsy	ltr/gypsy	retrotransposon	retrotransposon
AG8-1_REP_4	5058	LTR	Gypsy	ltr/gypsy	retrotransposon	retrotransposon
AG8-1_REP_5	3246	Protein	WD40	simple/sat	wd40 protein repeat	wd40 protein repeat
AG8-1_REP_6	3172	LTR	Gypsy	ltr/gypsy	retrotransposon	retrotransposon
AG8-1_REP_7	2694	LTR	Gypsy	ltr/gypsy	retrotransposon	retrotransposon
AG8-1_REP_8	2690	Protein	TPR		tetratricopeptide protein repeat	tetratricopeptide repeat
AG8-1_REP_9	2658	LTR	Gypsy	simple/sat	wd40 protein repeat	wd40 protein repeat
AG8-1_REP_10	2602	LTR	Gypsy	simple/sat	wd40 protein repeat	wd40 protein repeat
AG8-1_REP_11	2503	LTR	Gypsy	ltr/gypsy	retrotransposon	unknown protein
AG8-1_REP_12	1787	Unknown
AG8-1_REP_13	1686	Unknown
AG8-1_REP_14	1283	Unknown
AG8-1_REP_15	1213	Protein	Unknown		unknown protein	unknown protein
AG8-1_REP_16	1175	Unknown
AG8-1_REP_17	1156	Unknown
AG8-1_REP_18	1132	Unknown
AG8-1_REP_19	1064	Unknown
AG8-1_REP_20	973	LTR	Copia	ltr/copia	polyprotein	polyprotein
AG8-1_REP_21	904	ncRNA	miRNA		unknown protein	unknown protein	Mir-279:RF00754
AG8-1_REP_22	874	Protein	Ribosomal		40S ribosomal protein S9	40S ribosomal protein S9
AG8-1_REP_23	857	Unknown
AG8-1_REP_24	856	ncRNA	miRNA				Mir576:RF00984
AG8-1_REP_25	844	Unknown
AG8-1_REP_26	829	LTR	Copia	ltr/copia	polyprotein	polyprotein
AG8-1_REP_27	817	Unknown
AG8-1_REP_28	814	LTR	Copia	ltr/copia
AG8-1_REP_29	795	Unknown
AG8-1_REP_30	787	LTR	Copia	ltr/copia	polyprotein	polyprotein
AG8-1_REP_31	784	Protein	Unknown		unknown protein	unknown protein
AG8-1_REP_32	754	Unknown
AG8-1_REP_33	753	Unknown
AG8-1_REP_34	744	Unknown
AG8-1_REP_35	741	Unknown
AG8-1_REP_36	741	Unknown
AG8-1_REP_37	731	Unknown
AG8-1_REP_38	698	Unknown
AG8-1_REP_39	692	Unknown
AG8-1_REP_40	690	Unknown
AG8-1_REP_41	687	Unknown
AG8-1_REP_42	679	DNA	TcMar	dna/mariner	transposase	transposase
AG8-1_REP_43	677	LTR	Copia	ltr/copia	polyprotein	polyprotein
AG8-1_REP_44	672	Unknown
AG8-1_REP_45	670	ncRNA	miRNA				Mir164:RF00647
AG8-1_REP_46	666	Unknown
AG8-1_REP_47	662	LTR	Copia		polyprotein	polyprotein
AG8-1_REP_48	642	ncRNA	snRNA				Snoz39:RF00341
AG8-1_REP_49	634	Unknown
AG8-1_REP_50	626	Unknown
AG8-1_REP_51	619	LTR	Copia	ltr/copia	polyprotein	polyprotein
AG8-1_REP_52	612	LTR	Gypsy	ltr/gypsy	polyprotein	polyprotein
AG8-1_REP_53	611	DNA	TcMar	dna/mariner	tigger transposable element	transposase
AG8-1_REP_54	609	Unknown
AG8-1_REP_55	598	Unknown
AG8-1_REP_56	592	Unknown
AG8-1_REP_57	588	LTR	Gypsy	ltr/gypsy	polyprotein	polyprotein
AG8-1_REP_58	587	Unknown
AG8-1_REP_59	584	Protein	Unknown			unknown protein
AG8-1_REP_60	583	Unknown
AG8-1_REP_61	577	Unknown
AG8-1_REP_62	573	Unknown
AG8-1_REP_63	570	Protein	Helicase		DNA helicase	DNA helicase
AG8-1_REP_64	568	ncRNA	miRNA				MIR1444:RF00956
AG8-1_REP_65	566	Unknown
AG8-1_REP_66	546	Unknown
AG8-1_REP_67	545	Unknown
AG8-1_REP_68	541	Unknown
AG8-1_REP_69	541	ncRNA	miRNA				Mir-944:RF01024
AG8-1_REP_70	539	Unknown
AG8-1_REP_71	533	Unknown
AG8-1_REP_72	530	ncRNA	miRNA				MIR1444:RF00956
AG8-1_REP_73	528	Unknown
AG8-1_REP_74	517	Unknown
AG8-1_REP_75	516	Protein	WD40		wd40 protein repeat	wd40 protein repeat
AG8-1_REP_76	516	Unknown
AG8-1_REP_77	505	Unknown
AG8-1_REP_78	505	Unknown
AG8-1_REP_79	504	Unknown
AG8-1_REP_80	489	ncRNA	snRNA				rli23:RF01458
AG8-1_REP_81	481	Unknown
AG8-1_REP_82	474	Unknown
AG8-1_REP_83	469	Unknown
AG8-1_REP_84	467	Unknown
AG8-1_REP_85	467	Unknown
AG8-1_REP_86	454	Unknown
AG8-1_REP_87	454	Protein	Unknown			unknown protein
AG8-1_REP_88	453	Unknown
AG8-1_REP_89	453	Unknown
AG8-1_REP_90	452	Unknown
AG8-1_REP_91	452	Unknown
AG8-1_REP_92	452	LTR	Copia	ltr/copia	polyprotein	polyprotein
AG8-1_REP_93	451	Unknown
AG8-1_REP_94	449	Unknown
AG8-1_REP_95	448	Unknown
AG8-1_REP_96	445	Unknown
AG8-1_REP_97	434	Unknown
AG8-1_REP_98	434	Unknown
AG8-1_REP_99	433	Unknown
AG8-1_REP_100	432	Unknown
AG8-1_REP_101	431	Unknown
AG8-1_REP_102	421	Protein	Helicase		DNA helicase	DNA helicase
AG8-1_REP_103	420	Unknown
AG8-1_REP_104	420	Protein	WD40	simple/sat	wd40 protein repeat	wd40 protein repeat
AG8-1_REP_105	414	Protein	PUS		unknown protein	pseudouridylate synthase
AG8-1_REP_106	413	Unknown
AG8-1_REP_107	407	Unknown
AG8-1_REP_108	406	DNA	hAT	dna/hat
AG8-1_REP_109	396	Unknown
AG8-1_REP_110	391	DNA	En-Spm	dna/enspm
AG8-1_REP_111	390	Unknown
AG8-1_REP_112	389	Unknown
AG8-1_REP_113	389	Unknown
AG8-1_REP_114	387	Unknown
AG8-1_REP_115	385	DNA	Harbinger	dna/harbinger
AG8-1_REP_116	380	Unknown
AG8-1_REP_117	377	Unknown
AG8-1_REP_118	376	nonLTR	Penelope	nonltr/penelope
AG8-1_REP_119	374	Unknown
AG8-1_REP_120	374	Unknown
AG8-1_REP_121	372	Unknown
AG8-1_REP_122	371	Unknown
AG8-1_REP_123	369	LTR	Copia	ltr/copia
AG8-1_REP_124	368	Unknown
AG8-1_REP_125	366	Unknown
AG8-1_REP_126	363	Protein	WD40		wd40 protein repeat	wd40 protein repeat
AG8-1_REP_127	363	Unknown
AG8-1_REP_128	363	Unknown
AG8-1_REP_129	362	Unknown
AG8-1_REP_130	359	Unknown
AG8-1_REP_131	359	Unknown
AG8-1_REP_132	357	Unknown
AG8-1_REP_133	353	Unknown
AG8-1_REP_134	353	Unknown
AG8-1_REP_135	351	Unknown
AG8-1_REP_136	350	Unknown
AG8-1_REP_137	347	Unknown
AG8-1_REP_138	344	Protein	Unknown			unknown protein
AG8-1_REP_139	344	nonLTR	L1	nonltr/l1
AG8-1_REP_140	340	Unknown
AG8-1_REP_141	338	Unknown
AG8-1_REP_142	335	LTR	Copia	ltr/copia	polyprotein	polyprotein
AG8-1_REP_143	331	Unknown
AG8-1_REP_144	330	Unknown
AG8-1_REP_145	330	Unknown
AG8-1_REP_146	328	Unknown
AG8-1_REP_147	326	Unknown
AG8-1_REP_148	322	Protein	Unknown		unknown protein	unknown protein
AG8-1_REP_149	321	Unknown
AG8-1_REP_150	320	Unknown
AG8-1_REP_151	320	Unknown
AG8-1_REP_152	315	Unknown
AG8-1_REP_153	314	LTR	Gypsy	ltr/gypsy
AG8-1_REP_154	313	Unknown
AG8-1_REP_155	311	Unknown
AG8-1_REP_156	310	Unknown
AG8-1_REP_157	310	Unknown
AG8-1_REP_158	310	LTR	Gypsy	ltr/gypsy	reverse transcriptase	reverse transcriptase
AG8-1_REP_159	304	Unknown
AG8-1_REP_160	303	ncRNA	miRNA				MIR1444:RF00956
AG8-1_REP_161	302	Unknown
AG8-1_REP_162	302	Unknown
AG8-1_REP_163	298	Unknown
AG8-1_REP_164	298	Unknown
AG8-1_REP_165	297	Unknown
AG8-1_REP_166	297	Unknown
AG8-1_REP_167	295	Unknown
AG8-1_REP_168	295	Protein	Unknown		unknown protein	unknown protein
AG8-1_REP_169	294	Unknown
AG8-1_REP_170	293	Unknown
AG8-1_REP_171	289	Unknown
AG8-1_REP_172	289	Unknown
AG8-1_REP_173	288	Unknown
AG8-1_REP_174	287	Unknown
AG8-1_REP_175	286	Unknown
AG8-1_REP_176	285	Unknown
AG8-1_REP_177	284	Unknown
AG8-1_REP_178	282	Unknown
AG8-1_REP_179	280	Unknown
AG8-1_REP_180	280	Unknown
AG8-1_REP_181	279	Unknown
AG8-1_REP_182	278	Unknown
AG8-1_REP_183	276	Unknown
AG8-1_REP_184	272	Unknown
AG8-1_REP_185	272	Unknown
AG8-1_REP_186	271	Unknown
AG8-1_REP_187	269	Protein	Ribosomal		40S ribosomal protein S9	40S ribosomal protein S9
AG8-1_REP_188	268	Unknown
AG8-1_REP_189	265	Unknown
AG8-1_REP_190	264	ncRNA	miRNA				Mir-283:RF00747
AG8-1_REP_191	262	Unknown
AG8-1_REP_192	261	Unknown
AG8-1_REP_193	260	Unknown
AG8-1_REP_194	259	Unknown
AG8-1_REP_195	259	Unknown
AG8-1_REP_196	258	Unknown
AG8-1_REP_197	258	ncRNA	miRNA				Mir-255:RF00900
AG8-1_REP_198	258	Unknown
AG8-1_REP_199	257	Unknown
AG8-1_REP_200	257	Unknown
AG8-1_REP_201	253	Unknown
AG8-1_REP_202	252	Unknown
AG8-1_REP_203	249	Unknown
AG8-1_REP_204	246	Unknown
AG8-1_REP_205	245	Unknown
AG8-1_REP_206	244	Unknown
AG8-1_REP_207	243	Unknown
AG8-1_REP_208	241	Unknown
AG8-1_REP_209	240	Unknown
AG8-1_REP_210	240	Unknown
AG8-1_REP_211	238	Unknown
AG8-1_REP_212	238	Unknown
AG8-1_REP_213	238	Unknown
AG8-1_REP_214	237	Unknown
AG8-1_REP_215	237	Protein	Ribosomal		40S ribosomal protein S9	40S ribosomal protein S9
AG8-1_REP_216	235	Unknown
AG8-1_REP_217	235	Unknown
AG8-1_REP_218	234	Unknown
AG8-1_REP_219	234	Unknown
AG8-1_REP_220	233	Unknown
AG8-1_REP_221	231	Unknown
AG8-1_REP_222	231	Protein	Unknown		unknown protein	unknown protein
AG8-1_REP_223	228	Unknown
AG8-1_REP_224	228	Unknown
AG8-1_REP_225	224	Unknown
AG8-1_REP_226	224	Unknown
AG8-1_REP_227	223	Unknown
AG8-1_REP_228	222	Unknown
AG8-1_REP_229	222	Unknown
AG8-1_REP_230	222	Unknown
AG8-1_REP_231	221	Protein	WD40		wd40 protein repeat	wd40 protein repeat
AG8-1_REP_232	221	Unknown
AG8-1_REP_233	221	Unknown
AG8-1_REP_234	220	Unknown
AG8-1_REP_235	218	Unknown
AG8-1_REP_236	217	Unknown
AG8-1_REP_237	216	Unknown
AG8-1_REP_238	216	LTR	Gypsy	ltr/gypsy
AG8-1_REP_239	214	Unknown
AG8-1_REP_240	214	ncRNA	miRNA				Mir807:RF00886
AG8-1_REP_241	213	Unknown
AG8-1_REP_242	213	Unknown
AG8-1_REP_243	212	Unknown
AG8-1_REP_244	211	Unknown
AG8-1_REP_245	211	Unknown
AG8-1_REP_246	211	Unknown
AG8-1_REP_247	210	Unknown
AG8-1_REP_248	209	Unknown
AG8-1_REP_249	209	Unknown
AG8-1_REP_250	209	Unknown
AG8-1_REP_251	208	LTR	Copia	ltr/copia	wd40 protein repeat	wd40 protein repeat
AG8-1_REP_252	208	Unknown
AG8-1_REP_253	206	Unknown
AG8-1_REP_254	206	Unknown
AG8-1_REP_255	206	Unknown
AG8-1_REP_256	205	Unknown
AG8-1_REP_257	204	Unknown
AG8-1_REP_258	203	Unknown
AG8-1_REP_259	202	Unknown
AG8-1_REP_260	202	Protein	Ribosomal		40S ribosomal protein S9	40S ribosomal protein S9
AG8-1_REP_261	202	Unknown
AG8-1_REP_262	202	Unknown
AG8-1_REP_263	201	ncRNA	CRISPR				CRISPR-DR5:RF01369
AG8-1_REP_264	201	Unknown
AG8-1_REP_265	200	Protein	Ribosomal	nonltr/r1	unknown protein	30S ribosomal protein S4P
AG8-1_REP_266	199	Unknown
AG8-1_REP_267	199	Unknown
AG8-1_REP_268	198	nonLTR	Penelope	nonltr/penelope	reverse transcriptase	reverse transcriptase
AG8-1_REP_269	198	Unknown
AG8-1_REP_270	198	Unknown
AG8-1_REP_271	197	Unknown
AG8-1_REP_272	196	Unknown
AG8-1_REP_273	196	Unknown
AG8-1_REP_274	194	Unknown
AG8-1_REP_275	194	Unknown
AG8-1_REP_276	193	Unknown
AG8-1_REP_277	193	Unknown
AG8-1_REP_278	192	Unknown
AG8-1_REP_279	189	Unknown
AG8-1_REP_280	185	Unknown
AG8-1_REP_281	185	Unknown
AG8-1_REP_282	185	Unknown
AG8-1_REP_283	184	Unknown
AG8-1_REP_284	183	Unknown
AG8-1_REP_285	182	Unknown
AG8-1_REP_286	181	Unknown
AG8-1_REP_287	177	Unknown
AG8-1_REP_288	176	Unknown
AG8-1_REP_289	175	Unknown
AG8-1_REP_290	174	Unknown
AG8-1_REP_291	174	Unknown
AG8-1_REP_292	174	Unknown
AG8-1_REP_293	172	Unknown
AG8-1_REP_294	172	ncRNA	snRNA				U2:RF00004
AG8-1_REP_295	169	Unknown
AG8-1_REP_296	167	Unknown
AG8-1_REP_297	167	Unknown
AG8-1_REP_298	166	Unknown
AG8-1_REP_299	165	Unknown
AG8-1_REP_300	163	Unknown
AG8-1_REP_301	162	Unknown
AG8-1_REP_302	159	Unknown
AG8-1_REP_303	159	Unknown
AG8-1_REP_304	158	Unknown
AG8-1_REP_305	158	Unknown
AG8-1_REP_306	158	Unknown
AG8-1_REP_307	158	Unknown
AG8-1_REP_308	157	Unknown
AG8-1_REP_309	157	Unknown
AG8-1_REP_310	157	Unknown
AG8-1_REP_311	153	Unknown
AG8-1_REP_312	149	Unknown
AG8-1_REP_313	147	Unknown
AG8-1_REP_314	147	Unknown
AG8-1_REP_315	146	Unknown
AG8-1_REP_316	146	Unknown
AG8-1_REP_317	145	Unknown
AG8-1_REP_318	145	Unknown
AG8-1_REP_319	145	ncRNA	miRNA				Mir-317:RF00720
AG8-1_REP_320	145	Unknown
AG8-1_REP_321	144	Unknown
AG8-1_REP_322	144	Unknown
AG8-1_REP_323	143	Unknown
AG8-1_REP_324	143	Unknown
AG8-1_REP_325	141	Unknown
AG8-1_REP_326	140	Unknown
AG8-1_REP_327	140	Unknown
AG8-1_REP_328	140	Unknown
AG8-1_REP_329	138	Unknown
AG8-1_REP_330	138	Unknown
AG8-1_REP_331	137	Unknown
AG8-1_REP_332	137	Unknown
AG8-1_REP_333	136	Unknown
AG8-1_REP_334	133	Unknown
AG8-1_REP_335	130	Unknown
AG8-1_REP_336	129	Unknown
AG8-1_REP_337	127	Unknown
AG8-1_REP_338	127	Unknown
AG8-1_REP_339	126	Unknown
AG8-1_REP_340	125	Unknown
AG8-1_REP_341	123	Unknown
AG8-1_REP_342	123	Unknown
AG8-1_REP_343	122	Unknown
AG8-1_REP_344	121	Unknown
AG8-1_REP_345	121	ncRNA	snRNA		unknown protein	unknown protein	U6:RF00026
AG8-1_REP_346	121	Unknown
AG8-1_REP_347	120	Unknown
AG8-1_REP_348	119	Unknown
AG8-1_REP_349	117	Unknown
AG8-1_REP_350	117	Unknown
AG8-1_REP_351	116	ncRNA	miRNA				Mir-22:RF00653
AG8-1_REP_352	115	Unknown
AG8-1_REP_353	114	Unknown
AG8-1_REP_354	114	Unknown
AG8-1_REP_355	114	Unknown
AG8-1_REP_356	114	Unknown
AG8-1_REP_357	114	Unknown
AG8-1_REP_358	113	Unknown
AG8-1_REP_359	112	Unknown
AG8-1_REP_360	112	Unknown
AG8-1_REP_361	112	Unknown
AG8-1_REP_362	112	Unknown
AG8-1_REP_363	112	Unknown
AG8-1_REP_364	111	Unknown
AG8-1_REP_365	111	Unknown
AG8-1_REP_366	110	Unknown
AG8-1_REP_367	110	Unknown
AG8-1_REP_368	110	Unknown
AG8-1_REP_369	109	Unknown
AG8-1_REP_370	108	Unknown
AG8-1_REP_371	108	Unknown
AG8-1_REP_372	108	Unknown
AG8-1_REP_373	108	Unknown
AG8-1_REP_374	107	Unknown
AG8-1_REP_375	107	Unknown
AG8-1_REP_376	106	Unknown
AG8-1_REP_377	106	Unknown
AG8-1_REP_378	105	Unknown
AG8-1_REP_379	105	Unknown
AG8-1_REP_380	104	Unknown
AG8-1_REP_381	104	Unknown
AG8-1_REP_382	104	Unknown
AG8-1_REP_383	103	Unknown
AG8-1_REP_384	103	Unknown
AG8-1_REP_385	102	Unknown
AG8-1_REP_386	101	Unknown
AG8-1_REP_387	101	ncRNA	miRNA				Mir-556:RF00969
AG8-1_REP_388	100	Unknown
AG8-1_REP_389	100	Unknown
AG8-1_REP_390	99	Unknown
AG8-1_REP_391	98	Unknown
AG8-1_REP_392	98	Unknown
AG8-1_REP_393	98	Unknown
AG8-1_REP_394	97	Unknown
AG8-1_REP_395	97	Unknown
AG8-1_REP_396	96	Unknown
AG8-1_REP_397	95	Unknown
AG8-1_REP_398	95	Unknown
AG8-1_REP_399	94	Unknown
AG8-1_REP_400	93	Unknown
AG8-1_REP_401	93	Unknown
AG8-1_REP_402	93	Unknown
AG8-1_REP_403	93	Unknown
AG8-1_REP_404	91	Unknown
AG8-1_REP_405	91	tRNA					tRNA:RF00005
AG8-1_REP_406	91	Unknown
AG8-1_REP_407	91	Unknown
AG8-1_REP_408	90	Unknown
AG8-1_REP_409	90	Unknown
AG8-1_REP_410	90	Unknown
AG8-1_REP_411	89	Unknown
AG8-1_REP_412	88	Unknown
AG8-1_REP_413	88	Unknown
AG8-1_REP_414	87	Unknown
AG8-1_REP_415	86	Unknown
AG8-1_REP_416	85	Unknown
AG8-1_REP_417	85	Unknown
AG8-1_REP_418	84	Unknown
AG8-1_REP_419	84	Unknown
AG8-1_REP_420	83	Unknown
AG8-1_REP_421	83	Unknown
AG8-1_REP_422	83	Unknown
AG8-1_REP_423	83	Unknown
AG8-1_REP_424	83	Unknown
AG8-1_REP_425	82	Unknown
AG8-1_REP_426	81	Unknown
AG8-1_REP_427	81	Unknown
AG8-1_REP_428	81	Unknown
AG8-1_REP_429	81	tRNA					tRNA:RF00005
AG8-1_REP_430	81	Unknown
AG8-1_REP_431	81	Unknown
AG8-1_REP_432	81	Unknown
AG8-1_REP_433	81	Unknown
AG8-1_REP_434	81	Unknown
AG8-1_REP_435	80	Unknown
AG8-1_REP_436	80	Unknown
AG8-1_REP_437	80	Unknown
AG8-1_REP_438	80	Unknown
AG8-1_REP_439	80	Unknown
AG8-1_REP_440	80	Unknown
AG8-1_REP_441	79	Unknown
AG8-1_REP_442	79	Unknown
AG8-1_REP_443	79	Unknown
AG8-1_REP_444	79	Unknown
AG8-1_REP_445	79	Unknown
AG8-1_REP_446	79	Unknown
AG8-1_REP_447	78	Unknown
AG8-1_REP_448	77	Unknown
AG8-1_REP_449	77	Unknown
AG8-1_REP_450	76	Unknown
AG8-1_REP_451	76	Unknown
AG8-1_REP_452	75	Unknown
AG8-1_REP_453	75	Unknown
AG8-1_REP_454	74	Unknown
AG8-1_REP_455	74	Unknown
AG8-1_REP_456	74	Unknown
AG8-1_REP_457	74	Unknown
AG8-1_REP_458	73	Unknown
AG8-1_REP_459	73	Unknown
AG8-1_REP_460	72	Unknown
AG8-1_REP_461	72	Unknown
AG8-1_REP_462	72	Unknown
AG8-1_REP_463	71	Unknown
AG8-1_REP_464	70	Unknown
AG8-1_REP_465	70	Unknown
AG8-1_REP_466	70	Unknown
AG8-1_REP_467	68	Unknown
AG8-1_REP_468	68	Unknown
AG8-1_REP_469	68	Unknown
AG8-1_REP_470	67	Unknown
AG8-1_REP_471	67	Unknown
AG8-1_REP_472	66	Unknown
AG8-1_REP_473	66	Unknown
AG8-1_REP_474	66	Unknown
AG8-1_REP_475	65	Unknown
AG8-1_REP_476	65	Unknown
AG8-1_REP_477	64	Unknown
AG8-1_REP_478	64	Unknown
AG8-1_REP_479	64	Unknown
AG8-1_REP_480	63	Unknown
AG8-1_REP_481	63	Unknown
AG8-1_REP_482	62	Unknown
AG8-1_REP_483	59	Unknown
AG8-1_REP_484	59	Unknown
AG8-1_REP_485	57	Unknown
AG8-1_REP_486	55	Unknown
AG8-1_REP_487	55	Unknown
AG8-1_REP_488	55	Unknown

## Sheet: C) Raw_RepeatMasker
##gff-version 2
Scaffold_1	RepeatMasker	similarity	57316	57345	13.3	+	.	Target "Motif:(TCC)n" 2 31
Scaffold_1	RepeatMasker	similarity	125503	125630	13.5	-	.	Target "Motif:AG8-1_REP_240" 1 129
Scaffold_1	RepeatMasker	similarity	150499	150558	26.7	-	.	Target "Motif:AG8-1_REP_277" 47 107
Scaffold_1	RepeatMasker	similarity	150548	150614	18.2	+	.	Target "Motif:AG8-1_REP_277" 124 189
Scaffold_1	RepeatMasker	similarity	169964	170052	30.3	+	.	Target "Motif:(CAT)n" 3 91
Scaffold_1	RepeatMasker	similarity	179757	179809	1.9	+	.	Target "Motif:AG8-1_REP_164" 1 53
Scaffold_1	RepeatMasker	similarity	200795	200831	0	+	.	Target "Motif:(TTTTC)n" 3 39
Scaffold_1	RepeatMasker	similarity	208147	208326	1.1	+	.	Target "Motif:AG8-1_REP_285" 3 182
Scaffold_1	RepeatMasker	similarity	240843	241063	9.4	-	.	Target "Motif:AG8-1_REP_240" 1 214
Scaffold_1	RepeatMasker	similarity	242067	242269	6.4	-	.	Target "Motif:AG8-1_REP_259" 1 202
Scaffold_1	RepeatMasker	similarity	242459	242713	6.2	-	.	Target "Motif:AG8-1_REP_205" 4 245
Scaffold_1	RepeatMasker	similarity	242874	243084	12.9	-	.	Target "Motif:AG8-1_REP_240" 1 212
Scaffold_1	RepeatMasker	similarity	243401	243612	10.9	+	.	Target "Motif:AG8-1_REP_240" 1 212
Scaffold_1	RepeatMasker	similarity	257924	258074	25.7	+	.	Target "Motif:AG8-1_REP_190" 24 182
Scaffold_1	RepeatMasker	similarity	289027	289086	10	-	.	Target "Motif:AG8-1_REP_422" 24 83
Scaffold_1	RepeatMasker	similarity	289102	289179	10.3	+	.	Target "Motif:AG8-1_REP_422" 6 83
Scaffold_1	RepeatMasker	similarity	289184	289243	21.7	-	.	Target "Motif:AG8-1_REP_278" 1 60
Scaffold_1	RepeatMasker	similarity	307701	307818	14.4	+	.	Target "Motif:AG8-1_REP_461" 6 72
Scaffold_1	RepeatMasker	similarity	343388	343519	23.8	+	.	Target "Motif:AG8-1_REP_123" 5 135
Scaffold_1	RepeatMasker	similarity	370075	370096	0	+	.	Target "Motif:(TGG)n" 1 22
Scaffold_1	RepeatMasker	similarity	416803	416842	10	-	.	Target "Motif:AG8-1_REP_205" 206 245
Scaffold_1	RepeatMasker	similarity	416808	417022	23.3	+	.	Target "Motif:AG8-1_REP_205" 1 237
Scaffold_1	RepeatMasker	similarity	417221	417421	15	+	.	Target "Motif:AG8-1_REP_240" 1 211
Scaffold_1	RepeatMasker	similarity	418260	418293	17.6	+	.	Target "Motif:(TCTCTG)n" 5 38
Scaffold_1	RepeatMasker	similarity	440422	440463	19.1	+	.	Target "Motif:GA-rich" 2 43
Scaffold_1	RepeatMasker	similarity	465558	466006	2.5	+	.	Target "Motif:AG8-1_REP_94" 1 449
Scaffold_1	RepeatMasker	similarity	466071	466353	3.2	+	.	Target "Motif:AG8-1_REP_123" 1 283
Scaffold_1	RepeatMasker	similarity	466479	466542	15.9	-	.	Target "Motif:AG8-1_REP_341" 1 63
Scaffold_1	RepeatMasker	similarity	469787	469847	11.7	-	.	Target "Motif:AG8-1_REP_329" 78 138
Scaffold_1	RepeatMasker	similarity	469815	469896	4.9	+	.	Target "Motif:AG8-1_REP_410" 9 90
Scaffold_1	RepeatMasker	similarity	473818	474233	3.5	-	.	Target "Motif:AG8-1_REP_88" 1 453
Scaffold_1	RepeatMasker	similarity	474702	474957	21.4	-	.	Target "Motif:AG8-1_REP_110" 128 391
Scaffold_1	RepeatMasker	similarity	481168	481214	14.9	+	.	Target "Motif:AG8-1_REP_259" 5 51
Scaffold_1	RepeatMasker	similarity	481255	481496	5.4	+	.	Target "Motif:AG8-1_REP_205" 1 245
Scaffold_1	RepeatMasker	similarity	484593	484640	14.6	+	.	Target "Motif:(GAA)n" 3 50
Scaffold_1	RepeatMasker	similarity	508361	508380	0	+	.	Target "Motif:(GA)n" 1 20
Scaffold_1	RepeatMasker	similarity	538021	538095	24	+	.	Target "Motif:CT-rich" 2 77
Scaffold_1	RepeatMasker	similarity	538176	538230	21.8	+	.	Target "Motif:C-rich" 5 62
Scaffold_1	RepeatMasker	similarity	565869	565988	5	+	.	Target "Motif:AG8-1_REP_151" 190 309
Scaffold_1	RepeatMasker	similarity	565989	566013	0	+	.	Target "Motif:AT_rich" 1 25
Scaffold_1	RepeatMasker	similarity	585426	585472	21.3	-	.	Target "Motif:AG8-1_REP_442" 3 49
Scaffold_1	RepeatMasker	similarity	585492	585548	19.3	-	.	Target "Motif:AG8-1_REP_467" 3 68
Scaffold_1	RepeatMasker	similarity	621907	621932	0	+	.	Target "Motif:(CCCTA)n" 3 28
Scaffold_1	RepeatMasker	similarity	661774	661939	15.3	+	.	Target "Motif:AG8-1_REP_240" 1 166
Scaffold_1	RepeatMasker	similarity	663669	663691	4.3	+	.	Target "Motif:(TCTCG)n" 1 23
Scaffold_1	RepeatMasker	similarity	663924	664294	2.4	+	.	Target "Motif:AG8-1_REP_60" 1 371
Scaffold_1	RepeatMasker	similarity	676066	676208	2.8	+	.	Target "Motif:AG8-1_REP_313" 1 147
Scaffold_1	RepeatMasker	similarity	676176	676374	33.7	-	.	Target "Motif:AG8-1_REP_86" 187 384
Scaffold_1	RepeatMasker	similarity	676441	676604	30.5	-	.	Target "Motif:AG8-1_REP_86" 20 183
Scaffold_1	RepeatMasker	similarity	676602	676698	24.7	-	.	Target "Motif:AG8-1_REP_86" 86 182
Scaffold_1	RepeatMasker	similarity	676867	676978	17.9	+	.	Target "Motif:AG8-1_REP_32" 642 754
Scaffold_1	RepeatMasker	similarity	709079	709125	15.2	-	.	Target "Motif:AG8-1_REP_34" 308 353
Scaffold_1	RepeatMasker	similarity	745260	745350	5.5	+	.	Target "Motif:AG8-1_REP_405" 2 91
Scaffold_1	RepeatMasker	similarity	763530	763550	0	+	.	Target "Motif:AT_rich" 1 21
Scaffold_1	RepeatMasker	similarity	804948	804992	22.2	+	.	Target "Motif:C-rich" 4 48
Scaffold_1	RepeatMasker	similarity	805995	806019	4	+	.	Target "Motif:(TAAAA)n" 3 27
Scaffold_1	RepeatMasker	similarity	808282	808302	0	+	.	Target "Motif:(CGAGA)n" 1 21
Scaffold_1	RepeatMasker	similarity	808303	808388	0	+	.	Target "Motif:AG8-1_REP_385" 17 102
Scaffold_1	RepeatMasker	similarity	808575	808712	27.7	+	.	Target "Motif:AG8-1_REP_108" 250 387
Scaffold_1	RepeatMasker	similarity	812916	813015	30	-	.	Target "Motif:AG8-1_REP_79" 236 335
Scaffold_1	RepeatMasker	similarity	813079	813167	14.6	+	.	Target "Motif:AG8-1_REP_384" 1 103
Scaffold_1	RepeatMasker	similarity	838898	838985	14.3	-	.	Target "Motif:AG8-1_REP_229" 1 84
Scaffold_1	RepeatMasker	similarity	839035	839267	9.8	-	.	Target "Motif:AG8-1_REP_151" 1 318
Scaffold_1	RepeatMasker	similarity	914048	914140	10.8	+	.	Target "Motif:AG8-1_REP_403" 1 93
Scaffold_1	RepeatMasker	similarity	920293	920335	7	+	.	Target "Motif:AG8-1_REP_219" 1 47
Scaffold_1	RepeatMasker	similarity	920406	920486	12.3	+	.	Target "Motif:AG8-1_REP_278" 1 81
Scaffold_1	RepeatMasker	similarity	920482	920655	24.1	-	.	Target "Motif:AG8-1_REP_219" 2 176
Scaffold_1	RepeatMasker	similarity	920783	920905	5.7	+	.	Target "Motif:AG8-1_REP_341" 1 123
Scaffold_1	RepeatMasker	similarity	922626	922745	5	-	.	Target "Motif:AG8-1_REP_341" 1 123
Scaffold_1	RepeatMasker	similarity	937610	937631	0	+	.	Target "Motif:AT_rich" 1 22
Scaffold_1	RepeatMasker	similarity	949121	949152	0	-	.	Target "Motif:AG8-1_REP_410" 3 34
Scaffold_1	RepeatMasker	similarity	949147	949185	10.3	+	.	Target "Motif:AG8-1_REP_329" 1 39
Scaffold_1	RepeatMasker	similarity	971379	971582	13.7	-	.	Target "Motif:AG8-1_REP_257" 1 204
Scaffold_1	RepeatMasker	similarity	971588	971799	18.8	-	.	Target "Motif:AG8-1_REP_241" 1 213
Scaffold_1	RepeatMasker	similarity	988246	988268	0	+	.	Target "Motif:(TC)n" 1 23
Scaffold_1	RepeatMasker	similarity	997239	997324	29.1	+	.	Target "Motif:(CAT)n" 2 87
Scaffold_1	RepeatMasker	similarity	1043894	1044000	8.8	-	.	Target "Motif:AG8-1_REP_349" 15 117
Scaffold_1	RepeatMasker	similarity	1045539	1045856	15.2	+	.	Target "Motif:AG8-1_REP_101" 115 431
Scaffold_1	RepeatMasker	similarity	1048580	1048665	21	-	.	Target "Motif:AG8-1_REP_346" 40 121
Scaffold_1	RepeatMasker	similarity	1048747	1048832	17.3	-	.	Target "Motif:AG8-1_REP_346" 40 121
Scaffold_1	RepeatMasker	similarity	1049037	1049186	20.7	-	.	Target "Motif:AG8-1_REP_135" 110 271
Scaffold_1	RepeatMasker	similarity	1049315	1049595	24.6	-	.	Target "Motif:AG8-1_REP_135" 2 294
Scaffold_1	RepeatMasker	similarity	1066622	1066670	30.6	+	.	Target "Motif:(CTGGGG)n" 1 49
Scaffold_1	RepeatMasker	similarity	1083944	1084234	2.8	-	.	Target "Motif:AG8-1_REP_172" 1 289
Scaffold_1	RepeatMasker	similarity	1093376	1093430	29.1	+	.	Target "Motif:T-rich" 16 70
Scaffold_1	RepeatMasker	similarity	1094247	1094357	13.5	+	.	Target "Motif:AG8-1_REP_353" 1 112
Scaffold_1	RepeatMasker	similarity	1094342	1094634	3.4	+	.	Target "Motif:AG8-1_REP_170" 1 293
Scaffold_1	RepeatMasker	similarity	1094665	1095034	1.9	+	.	Target "Motif:AG8-1_REP_119" 1 370
Scaffold_1	RepeatMasker	similarity	1114540	1114993	1.3	+	.	Target "Motif:AG8-1_REP_86" 1 454
Scaffold_1	RepeatMasker	similarity	1153804	1153870	0	+	.	Target "Motif:AG8-1_REP_470" 1 67
Scaffold_1	RepeatMasker	similarity	1156662	1156697	16.7	+	.	Target "Motif:CT-rich" 2 37
Scaffold_1	RepeatMasker	similarity	1159271	1159332	24.6	+	.	Target "Motif:CT-rich" 5 65
Scaffold_1	RepeatMasker	similarity	1185353	1185407	14.8	+	.	Target "Motif:AG8-1_REP_468" 14 67
Scaffold_10	RepeatMasker	similarity	12681	12741	31.1	+	.	Target "Motif:G-rich" 5 65
Scaffold_10	RepeatMasker	similarity	60565	60653	29.9	+	.	Target "Motif:GA-rich" 3 89
Scaffold_10	RepeatMasker	similarity	60844	60890	17.4	+	.	Target "Motif:GA-rich" 2 47
Scaffold_10	RepeatMasker	similarity	80564	80872	1.6	+	.	Target "Motif:AG8-1_REP_136" 42 350
Scaffold_10	RepeatMasker	similarity	96481	96724	2	-	.	Target "Motif:AG8-1_REP_206" 1 244
Scaffold_10	RepeatMasker	similarity	98047	98215	7.1	-	.	Target "Motif:AG8-1_REP_292" 1 174
Scaffold_10	RepeatMasker	similarity	98238	98317	2.5	+	.	Target "Motif:AG8-1_REP_431" 2 81
Scaffold_10	RepeatMasker	similarity	98375	98453	8.9	+	.	Target "Motif:AG8-1_REP_235" 1 79
Scaffold_10	RepeatMasker	similarity	98448	98660	35.7	+	.	Target "Motif:AG8-1_REP_115" 172 384
Scaffold_10	RepeatMasker	similarity	98769	98966	7.1	+	.	Target "Motif:AG8-1_REP_269" 1 198
Scaffold_10	RepeatMasker	similarity	98940	99009	16.7	-	.	Target "Motif:AG8-1_REP_431" 1 67
Scaffold_10	RepeatMasker	similarity	99322	99448	5.5	-	.	Target "Motif:AG8-1_REP_333" 3 129
Scaffold_10	RepeatMasker	similarity	102214	102391	8.1	-	.	Target "Motif:AG8-1_REP_292" 1 174
Scaffold_10	RepeatMasker	similarity	115170	115191	0	+	.	Target "Motif:AT_rich" 1 22
Scaffold_10	RepeatMasker	similarity	131714	131907	8.8	+	.	Target "Motif:AG8-1_REP_261" 8 202
Scaffold_10	RepeatMasker	similarity	133916	134115	21.5	+	.	Target "Motif:AG8-1_REP_261" 1 202
Scaffold_10	RepeatMasker	similarity	162148	162215	0	+	.	Target "Motif:AG8-1_REP_469" 1 68
Scaffold_10	RepeatMasker	similarity	162281	162333	9.6	+	.	Target "Motif:AG8-1_REP_32" 698 754
Scaffold_10	RepeatMasker	similarity	170244	170270	11.1	+	.	Target "Motif:(TGG)n" 3 29
Scaffold_10	RepeatMasker	similarity	214226	214336	31.8	+	.	Target "Motif:GA-rich" 1 111
Scaffold_10	RepeatMasker	similarity	220849	220877	0	+	.	Target "Motif:AT_rich" 1 29
Scaffold_10	RepeatMasker	similarity	238713	238871	6.3	-	.	Target "Motif:AG8-1_REP_302" 1 159
Scaffold_10	RepeatMasker	similarity	239364	239560	33.5	-	.	Target "Motif:AG8-1_REP_53" 36 232
Scaffold_10	RepeatMasker	similarity	239765	239978	25.2	+	.	Target "Motif:AG8-1_REP_247" 1 210
Scaffold_10	RepeatMasker	similarity	240035	240105	24.3	+	.	Target "Motif:AG8-1_REP_404" 20 90
Scaffold_10	RepeatMasker	similarity	240282	240386	5.7	-	.	Target "Motif:AG8-1_REP_292" 70 174
Scaffold_10	RepeatMasker	similarity	293179	293262	11.1	+	.	Target "Motif:AG8-1_REP_348" 38 119
Scaffold_10	RepeatMasker	similarity	308003	308061	27.1	+	.	Target "Motif:G-rich" 4 63
Scaffold_10	RepeatMasker	similarity	321786	321950	26.1	+	.	Target "Motif:AG8-1_REP_261" 1 200
Scaffold_10	RepeatMasker	similarity	374182	374313	35.4	-	.	Target "Motif:AG8-1_REP_163" 1 127
Scaffold_10	RepeatMasker	similarity	374336	374470	28.9	+	.	Target "Motif:AG8-1_REP_310" 13 145
Scaffold_10	RepeatMasker	similarity	375331	375380	25	-	.	Target "Motif:AG8-1_REP_135" 118 165
Scaffold_10	RepeatMasker	similarity	375490	375636	27.9	+	.	Target "Motif:AG8-1_REP_310" 1 145
Scaffold_10	RepeatMasker	similarity	377094	377172	1.3	-	.	Target "Motif:AG8-1_REP_318" 67 145
Scaffold_10	RepeatMasker	similarity	377178	377255	6.4	-	.	Target "Motif:AG8-1_REP_431" 4 81
Scaffold_10	RepeatMasker	similarity	377509	377606	9	+	.	Target "Motif:AG8-1_REP_278" 1 192
Scaffold_10	RepeatMasker	similarity	378271	378330	1.7	-	.	Target "Motif:AG8-1_REP_353" 1 59
Scaffold_10	RepeatMasker	similarity	380844	381128	5.6	-	.	Target "Motif:AG8-1_REP_151" 36 320
Scaffold_10	RepeatMasker	similarity	396582	396660	1.3	-	.	Target "Motif:AG8-1_REP_135" 273 351
Scaffold_10	RepeatMasker	similarity	407131	407367	1.7	-	.	Target "Motif:AG8-1_REP_32" 515 754
Scaffold_10	RepeatMasker	similarity	407364	407459	6.2	-	.	Target "Motif:AG8-1_REP_32" 1 96
Scaffold_10	RepeatMasker	similarity	418452	418547	28.1	-	.	Target "Motif:AG8-1_REP_373" 13 108
Scaffold_10	RepeatMasker	similarity	418540	418922	2.4	+	.	Target "Motif:AG8-1_REP_114" 1 387
Scaffold_10	RepeatMasker	similarity	424999	425199	27	-	.	Target "Motif:AG8-1_REP_265" 1 200
Scaffold_10	RepeatMasker	similarity	425196	425564	28.2	-	.	Target "Motif:AG8-1_REP_123" 18 369
Scaffold_10	RepeatMasker	similarity	426616	426773	15.4	+	.	Target "Motif:AG8-1_REP_310" 1 156
Scaffold_10	RepeatMasker	similarity	427911	428043	12.9	-	.	Target "Motif:AG8-1_REP_304" 1 125
Scaffold_10	RepeatMasker	similarity	428352	428412	12.1	+	.	Target "Motif:AG8-1_REP_481" 9 68
Scaffold_10	RepeatMasker	similarity	429284	429406	29.5	+	.	Target "Motif:AG8-1_REP_108" 240 362
Scaffold_10	RepeatMasker	similarity	429777	429928	27.6	-	.	Target "Motif:AG8-1_REP_32" 587 741
Scaffold_10	RepeatMasker	similarity	432188	432543	30.8	+	.	Target "Motif:AG8-1_REP_86" 7 391
Scaffold_10	RepeatMasker	similarity	432503	432552	12	-	.	Target "Motif:AG8-1_REP_313" 90 147
Scaffold_10	RepeatMasker	similarity	432551	432587	5.4	+	.	Target "Motif:AG8-1_REP_353" 1 38
Scaffold_10	RepeatMasker	similarity	432558	432802	24.9	-	.	Target "Motif:AG8-1_REP_200" 22 257
Scaffold_10	RepeatMasker	similarity	432821	433050	27.9	-	.	Target "Motif:AG8-1_REP_200" 22 242
Scaffold_10	RepeatMasker	similarity	433564	433710	0.7	-	.	Target "Motif:AG8-1_REP_314" 1 147
Scaffold_10	RepeatMasker	similarity	433711	433845	0.7	-	.	Target "Motif:AG8-1_REP_157" 176 310
Scaffold_10	RepeatMasker	similarity	433842	433916	1.3	-	.	Target "Motif:AG8-1_REP_314" 1 75
Scaffold_10	RepeatMasker	similarity	433893	434142	7.2	+	.	Target "Motif:AG8-1_REP_95" 198 448
Scaffold_10	RepeatMasker	similarity	434142	434244	8.9	-	.	Target "Motif:AG8-1_REP_313" 1 90
Scaffold_10	RepeatMasker	similarity	437260	437313	13	+	.	Target "Motif:AG8-1_REP_342" 1 54
Scaffold_10	RepeatMasker	similarity	440628	440695	14.7	+	.	Target "Motif:AG8-1_REP_236" 130 203
Scaffold_100	RepeatMasker	similarity	2	186	21.6	+	.	Target "Motif:AG8-1_REP_37" 520 708
Scaffold_100	RepeatMasker	similarity	1905	1992	20	+	.	Target "Motif:AG8-1_REP_413" 1 86
Scaffold_100	RepeatMasker	similarity	2620	2861	30.2	+	.	Target "Motif:AG8-1_REP_219" 2 233
Scaffold_100	RepeatMasker	similarity	2953	3034	2.4	-	.	Target "Motif:AG8-1_REP_18" 1051 1132
Scaffold_100	RepeatMasker	similarity	3214	3456	31.2	-	.	Target "Motif:AG8-1_REP_219" 1 233
Scaffold_100	RepeatMasker	similarity	3453	3498	2.2	-	.	Target "Motif:AG8-1_REP_181" 1 46
Scaffold_100	RepeatMasker	similarity	9155	9446	10.6	-	.	Target "Motif:AG8-1_REP_132" 66 357
Scaffold_100	RepeatMasker	similarity	9747	9815	4.3	-	.	Target "Motif:AG8-1_REP_132" 1 69
Scaffold_100	RepeatMasker	similarity	9831	10139	8.4	+	.	Target "Motif:AG8-1_REP_132" 49 357
Scaffold_100	RepeatMasker	similarity	10588	10638	15.7	-	.	Target "Motif:AG8-1_REP_159" 254 304
Scaffold_100	RepeatMasker	similarity	11077	11097	0	+	.	Target "Motif:(ATTG)n" 3 23
Scaffold_100	RepeatMasker	similarity	13620	13756	0.7	+	.	Target "Motif:AG8-1_REP_332" 1 137
Scaffold_100	RepeatMasker	similarity	13796	13921	2.4	-	.	Target "Motif:AG8-1_REP_82" 1 129
Scaffold_100	RepeatMasker	similarity	14571	14638	24.6	-	.	Target "Motif:AG8-1_REP_303" 95 159
Scaffold_100	RepeatMasker	similarity	15320	15414	19.5	-	.	Target "Motif:AG8-1_REP_347" 1 87
Scaffold_100	RepeatMasker	similarity	16811	16855	11.6	+	.	Target "Motif:(CCA)n" 2 44
Scaffold_100	RepeatMasker	similarity	16926	16977	32.7	+	.	Target "Motif:(CCA)n" 3 54
Scaffold_100	RepeatMasker	similarity	17406	17436	9.7	+	.	Target "Motif:(T)n" 1 31
Scaffold_100	RepeatMasker	similarity	17451	17524	12.3	-	.	Target "Motif:AG8-1_REP_153" 241 314
Scaffold_100	RepeatMasker	similarity	17534	17647	27.2	-	.	Target "Motif:AG8-1_REP_357" 1 114
Scaffold_100	RepeatMasker	similarity	18900	18979	0	-	.	Target "Motif:AG8-1_REP_439" 1 80
Scaffold_100	RepeatMasker	similarity	18977	19050	20.3	+	.	Target "Motif:AG8-1_REP_450" 1 74
Scaffold_100	RepeatMasker	similarity	19182	19234	22.6	+	.	Target "Motif:AG8-1_REP_450" 22 74
Scaffold_100	RepeatMasker	similarity	19469	19531	1.6	-	.	Target "Motif:AG8-1_REP_480" 1 63
Scaffold_100	RepeatMasker	similarity	19569	19625	0	-	.	Target "Motif:AG8-1_REP_480" 1 57
Scaffold_100	RepeatMasker	similarity	19757	20177	1.2	-	.	Target "Motif:AG8-1_REP_102" 1 421
Scaffold_100	RepeatMasker	similarity	20181	20346	2.4	-	.	Target "Motif:AG8-1_REP_102" 1 166
Scaffold_100	RepeatMasker	similarity	21274	21346	11.6	+	.	Target "Motif:AG8-1_REP_439" 8 80
Scaffold_100	RepeatMasker	similarity	24282	24367	10.5	+	.	Target "Motif:AG8-1_REP_32" 668 754
Scaffold_100	RepeatMasker	similarity	39526	39638	17.8	+	.	Target "Motif:AG8-1_REP_123" 2 104
Scaffold_100	RepeatMasker	similarity	39723	39785	20.6	+	.	Target "Motif:AG8-1_REP_123" 234 299
Scaffold_100	RepeatMasker	similarity	41517	41581	7.7	+	.	Target "Motif:AG8-1_REP_467" 1 68
Scaffold_100	RepeatMasker	similarity	41599	41677	26.6	+	.	Target "Motif:AG8-1_REP_442" 1 79
Scaffold_100	RepeatMasker	similarity	44177	44242	21.2	+	.	Target "Motif:AG8-1_REP_460" 3 72
Scaffold_100	RepeatMasker	similarity	51207	51508	14.6	-	.	Target "Motif:AG8-1_REP_165" 1 297
Scaffold_100	RepeatMasker	similarity	51508	51556	14.3	-	.	Target "Motif:AG8-1_REP_453" 3 51
Scaffold_100	RepeatMasker	similarity	51626	51675	20	-	.	Target "Motif:AG8-1_REP_487" 5 54
Scaffold_100	RepeatMasker	similarity	56781	56843	22.2	+	.	Target "Motif:AG8-1_REP_64" 70 132
Scaffold_100	RepeatMasker	similarity	56791	56864	1.4	-	.	Target "Motif:AG8-1_REP_64" 495 568
Scaffold_100	RepeatMasker	similarity	60802	60855	3.7	-	.	Target "Motif:AG8-1_REP_439" 12 80
Scaffold_100	RepeatMasker	similarity	62438	62518	3.7	-	.	Target "Motif:AG8-1_REP_64" 1 81
Scaffold_100	RepeatMasker	similarity	62493	62544	14	+	.	Target "Motif:AG8-1_REP_2" 5732 5783
Scaffold_100	RepeatMasker	similarity	62552	64694	17.5	+	.	Target "Motif:AG8-1_REP_2" 1 2653
Scaffold_100	RepeatMasker	similarity	64859	65124	26	-	.	Target "Motif:AG8-1_REP_140" 72 338
Scaffold_100	RepeatMasker	similarity	65659	67422	13.4	-	.	Target "Motif:AG8-1_REP_2" 4032 5788
Scaffold_100	RepeatMasker	similarity	67423	70396	13.6	-	.	Target "Motif:AG8-1_REP_2" 826 3795
Scaffold_100	RepeatMasker	similarity	71950	72054	26.5	+	.	Target "Motif:AG8-1_REP_204" 73 177
Scaffold_100	RepeatMasker	similarity	84006	84158	5.2	-	.	Target "Motif:AG8-1_REP_301" 1 153
Scaffold_100	RepeatMasker	similarity	84150	84537	1.8	-	.	Target "Motif:AG8-1_REP_111" 3 390
Scaffold_100	RepeatMasker	similarity	84683	84944	19.7	+	.	Target "Motif:AG8-1_REP_64" 80 335
Scaffold_100	RepeatMasker	similarity	84957	85195	18.5	-	.	Target "Motif:AG8-1_REP_64" 80 313
Scaffold_100	RepeatMasker	similarity	86612	86804	5.2	-	.	Target "Motif:AG8-1_REP_24" 3 193
Scaffold_100	RepeatMasker	similarity	86800	86912	0	+	.	Target "Motif:AG8-1_REP_354" 1 113
Scaffold_100	RepeatMasker	similarity	86972	87125	5.2	+	.	Target "Motif:AG8-1_REP_134" 1 154
Scaffold_100	RepeatMasker	similarity	89445	89587	29.4	-	.	Target "Motif:AG8-1_REP_28" 609 751
Scaffold_100	RepeatMasker	similarity	90086	91710	15.4	+	.	Target "Motif:AG8-1_REP_1" 1765 3388
Scaffold_100	RepeatMasker	similarity	91716	91892	0.6	-	.	Target "Motif:AG8-1_REP_72" 354 530
Scaffold_100	RepeatMasker	similarity	93146	93720	12.5	+	.	Target "Motif:AG8-1_REP_1" 5120 5694
Scaffold_100	RepeatMasker	similarity	93721	93832	2.7	+	.	Target "Motif:AG8-1_REP_362" 1 112
Scaffold_100	RepeatMasker	similarity	93833	93961	19.7	+	.	Target "Motif:AG8-1_REP_64" 80 315
Scaffold_100	RepeatMasker	similarity	93970	94234	18.3	-	.	Target "Motif:AG8-1_REP_64" 80 332
Scaffold_100	RepeatMasker	similarity	94235	96499	19.7	+	.	Target "Motif:AG8-1_REP_1" 5693 6841
Scaffold_100	RepeatMasker	similarity	96499	97532	14.3	-	.	Target "Motif:AG8-1_REP_2" 1005 2038
Scaffold_100	RepeatMasker	similarity	99120	99609	8	+	.	Target "Motif:AG8-1_REP_31" 40 530
Scaffold_100	RepeatMasker	similarity	99609	99869	5.8	+	.	Target "Motif:AG8-1_REP_31" 437 697
Scaffold_100	RepeatMasker	similarity	99869	99923	9.4	-	.	Target "Motif:AG8-1_REP_32" 698 754
Scaffold_100	RepeatMasker	similarity	99957	100010	9.4	-	.	Target "Motif:AG8-1_REP_32" 698 754
Scaffold_100	RepeatMasker	similarity	102180	102247	2.9	-	.	Target "Motif:AG8-1_REP_469" 1 68
Scaffold_100	RepeatMasker	similarity	102286	102365	24.1	-	.	Target "Motif:AG8-1_REP_442" 1 79
Scaffold_100	RepeatMasker	similarity	102394	102461	10.3	-	.	Target "Motif:AG8-1_REP_467" 1 68
Scaffold_100	RepeatMasker	similarity	104500	105886	35.9	-	.	Target "Motif:AG8-1_REP_8" 967 2344
Scaffold_100	RepeatMasker	similarity	108825	108892	1.5	-	.	Target "Motif:AG8-1_REP_184" 205 272
Scaffold_100	RepeatMasker	similarity	108954	109142	1.1	-	.	Target "Motif:AG8-1_REP_130" 1 189
Scaffold_100	RepeatMasker	similarity	109289	109541	19.9	+	.	Target "Motif:AG8-1_REP_206" 1 244
Scaffold_100	RepeatMasker	similarity	109885	109995	24.8	-	.	Target "Motif:AG8-1_REP_372" 3 104
Scaffold_101	RepeatMasker	similarity	13270	13408	41	+	.	Target "Motif:T-rich" 4 143
Scaffold_101	RepeatMasker	similarity	15220	15260	12.2	+	.	Target "Motif:AG8-1_REP_380" 1 42
Scaffold_101	RepeatMasker	similarity	22997	23035	13.2	+	.	Target "Motif:(TTCA)n" 4 41
Scaffold_101	RepeatMasker	similarity	24421	24487	21.2	+	.	Target "Motif:AG8-1_REP_467" 1 68
Scaffold_101	RepeatMasker	similarity	25343	25450	21.3	+	.	Target "Motif:AG8-1_REP_296" 1 110
Scaffold_101	RepeatMasker	similarity	26763	26935	17.3	+	.	Target "Motif:AG8-1_REP_284" 1 183
Scaffold_101	RepeatMasker	similarity	28010	28139	3.9	+	.	Target "Motif:AG8-1_REP_117" 1 130
Scaffold_101	RepeatMasker	similarity	28137	28251	15.7	-	.	Target "Motif:AG8-1_REP_32" 639 754
Scaffold_101	RepeatMasker	similarity	36572	36750	29.1	+	.	Target "Motif:AG8-1_REP_86" 7 183
Scaffold_101	RepeatMasker	similarity	36817	37000	35	+	.	Target "Motif:AG8-1_REP_86" 187 371
Scaffold_101	RepeatMasker	similarity	36983	37142	10.1	-	.	Target "Motif:AG8-1_REP_313" 1 147
Scaffold_101	RepeatMasker	similarity	41336	41682	16.4	-	.	Target "Motif:AG8-1_REP_135" 1 351
Scaffold_101	RepeatMasker	similarity	42078	42174	21.6	+	.	Target "Motif:AG8-1_REP_135" 1 97
Scaffold_101	RepeatMasker	similarity	42175	42267	16.1	-	.	Target "Motif:AG8-1_REP_396" 4 96
Scaffold_101	RepeatMasker	similarity	43708	43786	3.8	+	.	Target "Motif:AG8-1_REP_65" 1 79
Scaffold_101	RepeatMasker	similarity	43919	44000	17.1	+	.	Target "Motif:AG8-1_REP_135" 5 86
Scaffold_101	RepeatMasker	similarity	44026	44121	1	-	.	Target "Motif:AG8-1_REP_396" 1 96
Scaffold_101	RepeatMasker	similarity	44118	44372	14.1	+	.	Target "Motif:AG8-1_REP_135" 93 351
Scaffold_101	RepeatMasker	similarity	44893	45026	26.1	+	.	Target "Motif:AG8-1_REP_62" 1 143
Scaffold_101	RepeatMasker	similarity	45058	45380	29.9	+	.	Target "Motif:AG8-1_REP_62" 237 557
Scaffold_101	RepeatMasker	similarity	45699	45803	23.8	-	.	Target "Motif:AG8-1_REP_12" 1680 1787
Scaffold_101	RepeatMasker	similarity	45817	45973	30.8	+	.	Target "Motif:AG8-1_REP_13" 80 235
Scaffold_101	RepeatMasker	similarity	45977	46047	5.6	-	.	Target "Motif:AG8-1_REP_122" 1 77
Scaffold_101	RepeatMasker	similarity	46054	46266	7.5	+	.	Target "Motif:AG8-1_REP_238" 2 214
Scaffold_101	RepeatMasker	similarity	46267	46585	8.8	-	.	Target "Motif:AG8-1_REP_116" 49 367
Scaffold_101	RepeatMasker	similarity	46779	46836	1.7	+	.	Target "Motif:AG8-1_REP_68" 1 60
Scaffold_101	RepeatMasker	similarity	46957	47013	0	+	.	Target "Motif:AG8-1_REP_68" 1 57
Scaffold_101	RepeatMasker	similarity	47234	47688	2	+	.	Target "Motif:AG8-1_REP_68" 87 541
Scaffold_101	RepeatMasker	similarity	47664	47864	4.5	+	.	Target "Motif:AG8-1_REP_263" 1 201
Scaffold_101	RepeatMasker	similarity	49235	49324	7.8	+	.	Target "Motif:AG8-1_REP_125" 1 90
Scaffold_101	RepeatMasker	similarity	50235	50641	17.4	-	.	Target "Motif:AG8-1_REP_107" 1 407
Scaffold_101	RepeatMasker	similarity	50894	50974	9.9	-	.	Target "Motif:AG8-1_REP_418" 1 81
Scaffold_101	RepeatMasker	similarity	52374	52479	12.5	+	.	Target "Motif:AG8-1_REP_125" 280 361
Scaffold_101	RepeatMasker	similarity	52428	52515	1.1	-	.	Target "Motif:AG8-1_REP_412" 1 88
Scaffold_101	RepeatMasker	similarity	53992	54104	23.4	+	.	Target "Motif:AG8-1_REP_45" 546 667
Scaffold_101	RepeatMasker	similarity	54171	54317	3.4	-	.	Target "Motif:AG8-1_REP_314" 1 147
Scaffold_101	RepeatMasker	similarity	54294	54543	7.6	+	.	Target "Motif:AG8-1_REP_95" 198 448
Scaffold_101	RepeatMasker	similarity	54931	55080	33.5	+	.	Target "Motif:AG8-1_REP_34" 256 411
Scaffold_101	RepeatMasker	similarity	58256	58407	19.9	-	.	Target "Motif:AG8-1_REP_325" 1 141
Scaffold_101	RepeatMasker	similarity	58604	59063	18.3	-	.	Target "Motif:AG8-1_REP_83" 1 469
Scaffold_101	RepeatMasker	similarity	59190	59509	15.7	-	.	Target "Motif:AG8-1_REP_122" 1 319
Scaffold_101	RepeatMasker	similarity	59464	59702	11	+	.	Target "Motif:AG8-1_REP_209" 1 240
Scaffold_101	RepeatMasker	similarity	59767	61536	12.9	+	.	Target "Motif:AG8-1_REP_12" 1 1787
Scaffold_101	RepeatMasker	similarity	61622	62198	19.4	-	.	Target "Motif:AG8-1_REP_62" 1 565
Scaffold_101	RepeatMasker	similarity	65623	65932	30.1	+	.	Target "Motif:AG8-1_REP_62" 241 557
Scaffold_101	RepeatMasker	similarity	66263	66367	25.7	-	.	Target "Motif:AG8-1_REP_12" 1680 1787
Scaffold_101	RepeatMasker	similarity	66364	66527	26.2	+	.	Target "Motif:AG8-1_REP_13" 65 235
Scaffold_101	RepeatMasker	similarity	66524	66601	9	-	.	Target "Motif:AG8-1_REP_122" 1 84
Scaffold_101	RepeatMasker	similarity	66555	66670	6	+	.	Target "Motif:AG8-1_REP_209" 1 116
Scaffold_101	RepeatMasker	similarity	66670	66740	17.1	+	.	Target "Motif:AG8-1_REP_461" 3 72
Scaffold_101	RepeatMasker	similarity	66883	66917	2.9	+	.	Target "Motif:(GA)n" 2 36
Scaffold_101	RepeatMasker	similarity	67302	67436	11.5	+	.	Target "Motif:AG8-1_REP_209" 106 240
Scaffold_101	RepeatMasker	similarity	70765	70843	5.1	+	.	Target "Motif:AG8-1_REP_211" 154 232
Scaffold_101	RepeatMasker	similarity	70846	70907	27.4	-	.	Target "Motif:AG8-1_REP_445" 16 77
Scaffold_101	RepeatMasker	similarity	71165	71317	2.6	+	.	Target "Motif:AG8-1_REP_275" 1 151
Scaffold_101	RepeatMasker	similarity	71311	71504	4.1	+	.	Target "Motif:AG8-1_REP_275" 1 194
Scaffold_101	RepeatMasker	similarity	72038	72121	2.4	-	.	Target "Motif:AG8-1_REP_145" 1 88
Scaffold_101	RepeatMasker	similarity	72433	72654	3.1	-	.	Target "Motif:AG8-1_REP_230" 1 222
Scaffold_101	RepeatMasker	similarity	72958	73046	23.6	+	.	Target "Motif:C-rich" 5 93
Scaffold_101	RepeatMasker	similarity	73804	73878	1.3	-	.	Target "Motif:AG8-1_REP_354" 40 114
Scaffold_101	RepeatMasker	similarity	74609	74832	20.4	+	.	Target "Motif:AG8-1_REP_222" 2 230
Scaffold_101	RepeatMasker	similarity	74927	75071	12.4	-	.	Target "Motif:AG8-1_REP_320" 1 145
Scaffold_101	RepeatMasker	similarity	75483	76142	10.6	+	.	Target "Motif:AG8-1_REP_47" 1 662
Scaffold_101	RepeatMasker	similarity	76144	76381	8	+	.	Target "Motif:AG8-1_REP_211" 1 238
Scaffold_101	RepeatMasker	similarity	76588	77240	5.4	+	.	Target "Motif:AG8-1_REP_13" 1 653
Scaffold_101	RepeatMasker	similarity	81135	81428	28.5	+	.	Target "Motif:AG8-1_REP_62" 218 556
Scaffold_101	RepeatMasker	similarity	81779	81893	34.5	-	.	Target "Motif:AG8-1_REP_12" 1675 1787
Scaffold_101	RepeatMasker	similarity	81885	82764	15.3	+	.	Target "Motif:AG8-1_REP_13" 65 941
Scaffold_101	RepeatMasker	similarity	82747	83749	15.8	+	.	Target "Motif:AG8-1_REP_13" 689 1685
Scaffold_101	RepeatMasker	similarity	83852	84047	26.6	-	.	Target "Motif:AG8-1_REP_209" 56 238
Scaffold_101	RepeatMasker	similarity	84054	84834	15.4	-	.	Target "Motif:AG8-1_REP_31" 1 784
Scaffold_101	RepeatMasker	similarity	85534	85760	21.3	+	.	Target "Motif:AG8-1_REP_222" 1 225
Scaffold_101	RepeatMasker	similarity	85862	85984	29.3	-	.	Target "Motif:AG8-1_REP_320" 23 145
Scaffold_101	RepeatMasker	similarity	86392	87051	9.8	+	.	Target "Motif:AG8-1_REP_47" 1 662
Scaffold_101	RepeatMasker	similarity	87053	87289	9.7	+	.	Target "Motif:AG8-1_REP_211" 1 238
Scaffold_101	RepeatMasker	similarity	87501	89186	6	+	.	Target "Motif:AG8-1_REP_13" 1 1686
Scaffold_101	RepeatMasker	similarity	89294	89447	26.8	-	.	Target "Motif:AG8-1_REP_209" 99 240
Scaffold_101	RepeatMasker	similarity	89492	89865	6.5	-	.	Target "Motif:AG8-1_REP_31" 400 784
Scaffold_101	RepeatMasker	similarity	90039	90098	18.3	+	.	Target "Motif:AG8-1_REP_13" 1 60
Scaffold_101	RepeatMasker	similarity	90461	92117	7.6	+	.	Target "Motif:AG8-1_REP_13" 58 1686
Scaffold_101	RepeatMasker	similarity	92229	92372	25.6	-	.	Target "Motif:AG8-1_REP_209" 108 240
Scaffold_101	RepeatMasker	similarity	92426	92741	7.7	-	.	Target "Motif:AG8-1_REP_31" 473 784
Scaffold_101	RepeatMasker	similarity	92749	94419	8.5	+	.	Target "Motif:AG8-1_REP_13" 18 1684
Scaffold_101	RepeatMasker	similarity	94529	94643	29.5	-	.	Target "Motif:AG8-1_REP_209" 129 240
Scaffold_101	RepeatMasker	similarity	94734	95516	7.3	-	.	Target "Motif:AG8-1_REP_31" 1 784
Scaffold_101	RepeatMasker	similarity	96362	96592	3	+	.	Target "Motif:AG8-1_REP_222" 1 231
Scaffold_101	RepeatMasker	similarity	96744	97397	11.8	+	.	Target "Motif:AG8-1_REP_47" 1 662
Scaffold_101	RepeatMasker	similarity	97405	97641	7.6	+	.	Target "Motif:AG8-1_REP_211" 1 238
Scaffold_101	RepeatMasker	similarity	97823	99507	7.8	+	.	Target "Motif:AG8-1_REP_13" 5 1686
Scaffold_101	RepeatMasker	similarity	99616	99832	25.1	-	.	Target "Motif:AG8-1_REP_209" 37 239
Scaffold_101	RepeatMasker	similarity	99859	99957	29.3	+	.	Target "Motif:AG8-1_REP_122" 42 148
Scaffold_101	RepeatMasker	similarity	101558	101605	10.4	+	.	Target "Motif:AG8-1_REP_211" 191 238
Scaffold_101	RepeatMasker	similarity	101860	101974	20.9	+	.	Target "Motif:AG8-1_REP_77" 1 115
Scaffold_101	RepeatMasker	similarity	101978	102076	20.2	-	.	Target "Motif:AG8-1_REP_77" 1 99
Scaffold_101	RepeatMasker	similarity	104047	104233	28.9	+	.	Target "Motif:AG8-1_REP_62" 218 400
Scaffold_101	RepeatMasker	similarity	104342	104384	9.3	+	.	Target "Motif:AG8-1_REP_211" 196 238
Scaffold_101	RepeatMasker	similarity	106068	106358	28.6	-	.	Target "Motif:AG8-1_REP_12" 8 298
Scaffold_101	RepeatMasker	similarity	106434	106537	32.7	-	.	Target "Motif:AG8-1_REP_209" 140 240
Scaffold_101	RepeatMasker	similarity	106536	106919	31.7	-	.	Target "Motif:AG8-1_REP_107" 23 407
Scaffold_101	RepeatMasker	similarity	107353	107399	17	-	.	Target "Motif:AG8-1_REP_418" 1 47
Scaffold_101	RepeatMasker	similarity	107504	108287	7.1	-	.	Target "Motif:AG8-1_REP_31" 1 784
Scaffold_101	RepeatMasker	similarity	108902	109127	24.4	+	.	Target "Motif:AG8-1_REP_222" 1 227
Scaffold_101	RepeatMasker	similarity	109227	109320	20.2	-	.	Target "Motif:AG8-1_REP_320" 52 145
Scaffold_101	RepeatMasker	similarity	109786	109832	14.9	-	.	Target "Motif:AG8-1_REP_418" 1 47
Scaffold_101	RepeatMasker	similarity	109934	110712	7.3	-	.	Target "Motif:AG8-1_REP_31" 1 784
Scaffold_101	RepeatMasker	similarity	111326	111551	25.3	+	.	Target "Motif:AG8-1_REP_222" 1 227
Scaffold_101	RepeatMasker	similarity	111651	111795	24.8	-	.	Target "Motif:AG8-1_REP_320" 1 145
Scaffold_101	RepeatMasker	similarity	112201	112255	16.4	+	.	Target "Motif:AG8-1_REP_47" 1 55
Scaffold_102	RepeatMasker	similarity	1	177	3.4	-	.	Target "Motif:AG8-1_REP_92" 1 177
Scaffold_102	RepeatMasker	similarity	187	769	3.8	-	.	Target "Motif:AG8-1_REP_51" 36 619
Scaffold_102	RepeatMasker	similarity	770	847	3.9	+	.	Target "Motif:AG8-1_REP_76" 2 79
Scaffold_102	RepeatMasker	similarity	935	1446	9.2	-	.	Target "Motif:AG8-1_REP_76" 3 516
Scaffold_102	RepeatMasker	similarity	1691	1739	20.8	+	.	Target "Motif:AG8-1_REP_401" 1 48
Scaffold_102	RepeatMasker	similarity	1851	1929	1.3	+	.	Target "Motif:AG8-1_REP_444" 1 79
Scaffold_102	RepeatMasker	similarity	1852	1948	30.9	-	.	Target "Motif:AG8-1_REP_312" 53 149
Scaffold_102	RepeatMasker	similarity	2048	2557	16.5	-	.	Target "Motif:AG8-1_REP_189" 1 430
Scaffold_102	RepeatMasker	similarity	2159	2769	26.6	+	.	Target "Motif:AG8-1_REP_18" 269 900
Scaffold_102	RepeatMasker	similarity	2771	3003	28.9	+	.	Target "Motif:AG8-1_REP_176" 55 285
Scaffold_102	RepeatMasker	similarity	3004	3231	9.2	-	.	Target "Motif:AG8-1_REP_2" 3076 3309
Scaffold_102	RepeatMasker	similarity	3228	5404	11.4	-	.	Target "Motif:AG8-1_REP_2" 1146 3248
Scaffold_102	RepeatMasker	similarity	10743	10822	0	+	.	Target "Motif:AG8-1_REP_135" 272 351
Scaffold_102	RepeatMasker	similarity	10823	11124	7	+	.	Target "Motif:AG8-1_REP_125" 63 366
Scaffold_102	RepeatMasker	similarity	11071	11177	11.9	-	.	Target "Motif:AG8-1_REP_412" 1 86
Scaffold_102	RepeatMasker	similarity	12914	13007	22.5	-	.	Target "Motif:AG8-1_REP_77" 1 94
Scaffold_102	RepeatMasker	similarity	18563	18672	31.2	+	.	Target "Motif:CT-rich" 1 109
Scaffold_102	RepeatMasker	similarity	25181	25224	12.2	+	.	Target "Motif:C-rich" 2 42
Scaffold_102	RepeatMasker	similarity	37408	37448	14.6	+	.	Target "Motif:AG8-1_REP_433" 1 41
Scaffold_102	RepeatMasker	similarity	70570	70704	6.7	+	.	Target "Motif:AG8-1_REP_327" 5 139
Scaffold_102	RepeatMasker	similarity	70700	70728	6.9	+	.	Target "Motif:AG8-1_REP_2" 5767 5795
Scaffold_102	RepeatMasker	similarity	71517	71604	20.7	-	.	Target "Motif:AG8-1_REP_346" 34 121
Scaffold_102	RepeatMasker	similarity	71617	71737	25.8	+	.	Target "Motif:AG8-1_REP_346" 1 121
Scaffold_102	RepeatMasker	similarity	71774	71992	7.5	-	.	Target "Motif:AG8-1_REP_147" 1 326
Scaffold_102	RepeatMasker	similarity	72059	72132	24.3	-	.	Target "Motif:AG8-1_REP_420" 1 80
Scaffold_102	RepeatMasker	similarity	76253	76520	4.8	-	.	Target "Motif:AG8-1_REP_153" 47 314
Scaffold_102	RepeatMasker	similarity	76650	76844	22.3	-	.	Target "Motif:AG8-1_REP_248" 1 209
Scaffold_102	RepeatMasker	similarity	77163	77185	16.4	+	.	Target "Motif:AG8-1_REP_357" 45 114
Scaffold_102	RepeatMasker	similarity	77186	77233	10.4	+	.	Target "Motif:AG8-1_REP_153" 267 314
Scaffold_102	RepeatMasker	similarity	86429	86523	28.6	+	.	Target "Motif:G-rich" 4 94
Scaffold_103	RepeatMasker	similarity	2032	3500	9.1	+	.	Target "Motif:AG8-1_REP_3" 2976 4438
Scaffold_103	RepeatMasker	similarity	3850	4167	9.1	+	.	Target "Motif:AG8-1_REP_3" 5316 5635
Scaffold_103	RepeatMasker	similarity	4185	4410	23.8	+	.	Target "Motif:AG8-1_REP_7" 303 531
Scaffold_103	RepeatMasker	similarity	4405	4738	7.2	-	.	Target "Motif:AG8-1_REP_67" 1 335
Scaffold_103	RepeatMasker	similarity	4733	4995	9.2	+	.	Target "Motif:AG8-1_REP_64" 307 568
Scaffold_103	RepeatMasker	similarity	4998	5793	15.8	-	.	Target "Motif:AG8-1_REP_3" 1236 2030
Scaffold_103	RepeatMasker	similarity	5975	6289	17.8	+	.	Target "Motif:AG8-1_REP_2" 5327 5619
Scaffold_103	RepeatMasker	similarity	6660	6987	11	+	.	Target "Motif:AG8-1_REP_145" 1 329
Scaffold_103	RepeatMasker	similarity	6898	7022	17.6	-	.	Target "Motif:AG8-1_REP_79" 240 370
Scaffold_103	RepeatMasker	similarity	23405	23511	11.2	-	.	Target "Motif:AG8-1_REP_236" 111 217
Scaffold_103	RepeatMasker	similarity	23564	23736	26.1	-	.	Target "Motif:AG8-1_REP_123" 7 284
Scaffold_103	RepeatMasker	similarity	23737	23846	15.9	-	.	Target "Motif:AG8-1_REP_371" 2 108
Scaffold_103	RepeatMasker	similarity	23846	23962	19.7	-	.	Target "Motif:AG8-1_REP_236" 3 119
Scaffold_103	RepeatMasker	similarity	24474	24557	15.7	-	.	Target "Motif:AG8-1_REP_329" 55 138
Scaffold_103	RepeatMasker	similarity	24502	24591	11	+	.	Target "Motif:AG8-1_REP_410" 9 90
Scaffold_103	RepeatMasker	similarity	31656	31892	3.8	-	.	Target "Motif:AG8-1_REP_214" 1 237
Scaffold_103	RepeatMasker	similarity	32362	32699	26.6	+	.	Target "Motif:AG8-1_REP_36" 411 741
Scaffold_103	RepeatMasker	similarity	38920	39052	7.5	-	.	Target "Motif:AG8-1_REP_334" 1 133
Scaffold_103	RepeatMasker	similarity	45412	45488	22.7	-	.	Target "Motif:AG8-1_REP_404" 24 89
Scaffold_103	RepeatMasker	similarity	51267	51362	8.3	+	.	Target "Motif:AG8-1_REP_396" 1 96
Scaffold_103	RepeatMasker	similarity	51430	51733	11.6	-	.	Target "Motif:AG8-1_REP_162" 1 302
Scaffold_103	RepeatMasker	similarity	55100	55201	18.4	+	.	Target "Motif:AG8-1_REP_44" 24 129
Scaffold_103	RepeatMasker	similarity	55461	55671	15.6	+	.	Target "Motif:AG8-1_REP_243" 1 212
Scaffold_103	RepeatMasker	similarity	55900	56030	11.1	-	.	Target "Motif:AG8-1_REP_44" 2 129
Scaffold_103	RepeatMasker	similarity	60865	60939	19.4	+	.	Target "Motif:AG8-1_REP_461" 1 72
Scaffold_103	RepeatMasker	similarity	66316	66524	26.9	+	.	Target "Motif:AG8-1_REP_165" 1 194
Scaffold_103	RepeatMasker	similarity	66409	66451	13.9	-	.	Target "Motif:AG8-1_REP_259" 109 151
Scaffold_103	RepeatMasker	similarity	66526	66828	26.8	+	.	Target "Motif:AG8-1_REP_165" 1 296
Scaffold_103	RepeatMasker	similarity	66998	67068	18.3	+	.	Target "Motif:AG8-1_REP_441" 1 71
Scaffold_103	RepeatMasker	similarity	71111	71328	22.5	-	.	Target "Motif:AG8-1_REP_233" 1 220
Scaffold_103	RepeatMasker	similarity	72543	72767	1.8	-	.	Target "Motif:AG8-1_REP_226" 1 224
Scaffold_103	RepeatMasker	similarity	74165	74192	3.6	+	.	Target "Motif:GC_rich" 1 28
Scaffold_103	RepeatMasker	similarity	82209	82276	10.3	+	.	Target "Motif:AG8-1_REP_467" 1 68
Scaffold_103	RepeatMasker	similarity	82279	82455	0.6	+	.	Target "Motif:AG8-1_REP_287" 1 177
Scaffold_103	RepeatMasker	similarity	82460	82550	12.4	+	.	Target "Motif:AG8-1_REP_287" 87 177
Scaffold_103	RepeatMasker	similarity	82641	82796	22.7	+	.	Target "Motif:AG8-1_REP_190" 73 233
Scaffold_103	RepeatMasker	similarity	83374	83478	20.6	+	.	Target "Motif:AG8-1_REP_64" 233 334
Scaffold_103	RepeatMasker	similarity	83492	83618	20.4	-	.	Target "Motif:AG8-1_REP_64" 93 313
Scaffold_103	RepeatMasker	similarity	83619	83730	4.5	-	.	Target "Motif:AG8-1_REP_362" 1 112
Scaffold_103	RepeatMasker	similarity	84656	85040	1.3	+	.	Target "Motif:AG8-1_REP_115" 1 385
Scaffold_103	RepeatMasker	similarity	85381	85502	0	-	.	Target "Motif:AG8-1_REP_343" 1 122
Scaffold_103	RepeatMasker	similarity	96251	96447	1	-	.	Target "Motif:AG8-1_REP_271" 1 197
Scaffold_103	RepeatMasker	similarity	97095	97140	4.3	+	.	Target "Motif:AG8-1_REP_139" 1 46
Scaffold_103	RepeatMasker	similarity	97138	97173	5.6	+	.	Target "Motif:AG8-1_REP_271" 162 197
Scaffold_103	RepeatMasker	similarity	99399	99636	32.8	+	.	Target "Motif:AG8-1_REP_21" 65 306
Scaffold_103	RepeatMasker	similarity	100055	100100	21.7	+	.	Target "Motif:AG8-1_REP_1" 1765 1810
Scaffold_103	RepeatMasker	similarity	100099	100317	4.1	-	.	Target "Motif:AG8-1_REP_232" 3 221
Scaffold_103	RepeatMasker	similarity	100321	100625	9.3	+	.	Target "Motif:AG8-1_REP_1" 1809 2113
Scaffold_103	RepeatMasker	similarity	101876	105530	14.1	+	.	Target "Motif:AG8-1_REP_1" 2106 5760
Scaffold_103	RepeatMasker	similarity	105530	105829	17.3	-	.	Target "Motif:AG8-1_REP_25" 544 844
Scaffold_103	RepeatMasker	similarity	107840	107926	2.3	+	.	Target "Motif:AG8-1_REP_64" 482 568
Scaffold_103	RepeatMasker	similarity	107927	111108	16	+	.	Target "Motif:AG8-1_REP_1" 2 2252
Scaffold_103	RepeatMasker	similarity	111227	111346	11.7	-	.	Target "Motif:AG8-1_REP_71" 414 533
Scaffold_104	RepeatMasker	similarity	1146	1160	16.9	-	.	Target "Motif:AG8-1_REP_123" 6 128
Scaffold_104	RepeatMasker	similarity	1161	1269	15.7	-	.	Target "Motif:AG8-1_REP_371" 1 108
Scaffold_104	RepeatMasker	similarity	4518	4596	17.7	+	.	Target "Motif:AG8-1_REP_371" 1 80
Scaffold_104	RepeatMasker	similarity	5614	5750	28.1	+	.	Target "Motif:AG8-1_REP_53" 339 473
Scaffold_104	RepeatMasker	similarity	28759	28868	21.8	+	.	Target "Motif:GA-rich" 1 110
Scaffold_104	RepeatMasker	similarity	36420	36439	0	+	.	Target "Motif:(CCAA)n" 3 22
Scaffold_104	RepeatMasker	similarity	46149	46319	29.4	+	.	Target "Motif:AG8-1_REP_25" 14 185
Scaffold_104	RepeatMasker	similarity	52959	53156	4	+	.	Target "Motif:AG8-1_REP_268" 1 198
Scaffold_104	RepeatMasker	similarity	53224	53537	30.4	+	.	Target "Motif:AG8-1_REP_118" 5 312
Scaffold_104	RepeatMasker	similarity	53868	54027	16.9	-	.	Target "Motif:AG8-1_REP_97" 1 165
Scaffold_104	RepeatMasker	similarity	54213	54404	17.2	-	.	Target "Motif:AG8-1_REP_278" 1 192
Scaffold_104	RepeatMasker	similarity	66624	66669	17.4	-	.	Target "Motif:AG8-1_REP_203" 51 97
Scaffold_104	RepeatMasker	similarity	72274	72338	12.7	+	.	Target "Motif:AG8-1_REP_232" 137 191
Scaffold_104	RepeatMasker	similarity	77218	77398	35.8	-	.	Target "Motif:AG8-1_REP_8" 2255 2445
Scaffold_104	RepeatMasker	similarity	79472	79547	21.6	-	.	Target "Motif:AG8-1_REP_224" 35 111
Scaffold_104	RepeatMasker	similarity	79573	79649	15.6	-	.	Target "Motif:AG8-1_REP_445" 3 79
Scaffold_104	RepeatMasker	similarity	79929	79949	0	+	.	Target "Motif:AT_rich" 1 21
Scaffold_104	RepeatMasker	similarity	80295	80352	21.4	+	.	Target "Motif:AG8-1_REP_224" 55 110
Scaffold_104	RepeatMasker	similarity	81990	82047	17.5	+	.	Target "Motif:AG8-1_REP_208" 10 74
Scaffold_104	RepeatMasker	similarity	82097	82144	12.5	+	.	Target "Motif:AG8-1_REP_63" 1 51
Scaffold_104	RepeatMasker	similarity	82618	82809	20.4	-	.	Target "Motif:AG8-1_REP_114" 197 387
Scaffold_104	RepeatMasker	similarity	82841	82955	0.9	-	.	Target "Motif:AG8-1_REP_352" 1 115
Scaffold_104	RepeatMasker	similarity	84744	84874	27	+	.	Target "Motif:AG8-1_REP_326" 1 130
Scaffold_104	RepeatMasker	similarity	84982	85225	13.5	-	.	Target "Motif:AG8-1_REP_189" 1 244
Scaffold_104	RepeatMasker	similarity	85337	85789	17.7	+	.	Target "Motif:AG8-1_REP_189" 1 254
Scaffold_104	RepeatMasker	similarity	87051	87139	24.7	-	.	Target "Motif:AG8-1_REP_299" 15 103
Scaffold_104	RepeatMasker	similarity	87387	87422	13.9	-	.	Target "Motif:AG8-1_REP_110" 166 201
Scaffold_104	RepeatMasker	similarity	88184	88279	5.4	-	.	Target "Motif:AG8-1_REP_271" 105 197
Scaffold_104	RepeatMasker	similarity	95614	95969	14.9	-	.	Target "Motif:AG8-1_REP_130" 1 356
Scaffold_104	RepeatMasker	similarity	101947	102016	27.5	+	.	Target "Motif:AG8-1_REP_382" 23 91
Scaffold_104	RepeatMasker	similarity	103903	104206	2	-	.	Target "Motif:AG8-1_REP_159" 1 304
Scaffold_104	RepeatMasker	similarity	104254	104433	1.1	-	.	Target "Motif:AG8-1_REP_285" 3 182
Scaffold_104	RepeatMasker	similarity	104552	104619	29.4	+	.	Target "Motif:AG8-1_REP_81" 414 481
Scaffold_104	RepeatMasker	similarity	104719	104985	9.1	-	.	Target "Motif:AG8-1_REP_7" 1 267
Scaffold_104	RepeatMasker	similarity	104986	105121	0.7	+	.	Target "Motif:AG8-1_REP_123" 234 369
Scaffold_104	RepeatMasker	similarity	105118	105322	30.1	+	.	Target "Motif:AG8-1_REP_265" 1 196
Scaffold_105	RepeatMasker	similarity	4038	4084	10.6	-	.	Target "Motif:AG8-1_REP_95" 401 448
Scaffold_105	RepeatMasker	similarity	4295	4506	6.8	-	.	Target "Motif:AG8-1_REP_254" 1 206
Scaffold_105	RepeatMasker	similarity	4917	5114	3.5	+	.	Target "Motif:AG8-1_REP_200" 1 198
Scaffold_105	RepeatMasker	similarity	5115	5162	4.3	+	.	Target "Motif:AG8-1_REP_63" 1 51
Scaffold_105	RepeatMasker	similarity	6213	6413	8	-	.	Target "Motif:AG8-1_REP_265" 1 200
Scaffold_105	RepeatMasker	similarity	6436	6548	27.5	-	.	Target "Motif:AG8-1_REP_123" 231 343
Scaffold_105	RepeatMasker	similarity	6653	6727	16.2	-	.	Target "Motif:AG8-1_REP_353" 1 74
Scaffold_105	RepeatMasker	similarity	7133	7290	25.6	-	.	Target "Motif:AG8-1_REP_208" 2 167
Scaffold_105	RepeatMasker	similarity	7571	7620	16	+	.	Target "Motif:AG8-1_REP_402" 1 50
Scaffold_105	RepeatMasker	similarity	7897	7994	1	-	.	Target "Motif:AG8-1_REP_392" 1 98
Scaffold_105	RepeatMasker	similarity	11121	11166	17.8	+	.	Target "Motif:A-rich" 1 45
Scaffold_105	RepeatMasker	similarity	22512	22578	26.9	-	.	Target "Motif:AG8-1_REP_239" 1 67
Scaffold_105	RepeatMasker	similarity	27426	27504	15.2	+	.	Target "Motif:AG8-1_REP_353" 1 79
Scaffold_105	RepeatMasker	similarity	27520	27589	27.1	+	.	Target "Motif:AG8-1_REP_170" 22 92
Scaffold_105	RepeatMasker	similarity	32293	32344	19.2	+	.	Target "Motif:AG8-1_REP_219" 1 52
Scaffold_105	RepeatMasker	similarity	32549	32778	28.2	-	.	Target "Motif:AG8-1_REP_219" 1 220
Scaffold_105	RepeatMasker	similarity	52461	52606	13.7	-	.	Target "Motif:AG8-1_REP_286" 1 146
Scaffold_105	RepeatMasker	similarity	55140	55328	25.9	+	.	Target "Motif:AG8-1_REP_196" 36 230
Scaffold_105	RepeatMasker	similarity	69002	69207	15.1	+	.	Target "Motif:AG8-1_REP_243" 1 211
Scaffold_105	RepeatMasker	similarity	69453	69525	4.1	+	.	Target "Motif:AG8-1_REP_458" 1 73
Scaffold_105	RepeatMasker	similarity	71628	71663	16.7	-	.	Target "Motif:AG8-1_REP_101" 115 150
Scaffold_105	RepeatMasker	similarity	75555	75812	1.9	+	.	Target "Motif:AG8-1_REP_196" 1 258
Scaffold_105	RepeatMasker	similarity	96714	96746	9.1	+	.	Target "Motif:AG8-1_REP_366" 78 110
Scaffold_105	RepeatMasker	similarity	103592	103675	29.8	-	.	Target "Motif:AG8-1_REP_347" 1 85
Scaffold_105	RepeatMasker	similarity	104821	104936	12.6	-	.	Target "Motif:AG8-1_REP_461" 5 71
Scaffold_106	RepeatMasker	similarity	1	276	8.7	+	.	Target "Motif:AG8-1_REP_14" 967 1242
Scaffold_106	RepeatMasker	similarity	292	333	16.7	+	.	Target "Motif:AG8-1_REP_14" 962 1003
Scaffold_106	RepeatMasker	similarity	711	759	21.9	-	.	Target "Motif:AG8-1_REP_64" 81 236
Scaffold_106	RepeatMasker	similarity	760	869	10.9	-	.	Target "Motif:AG8-1_REP_362" 2 111
Scaffold_106	RepeatMasker	similarity	1676	3533	12	+	.	Target "Motif:AG8-1_REP_1" 1764 3622
Scaffold_106	RepeatMasker	similarity	3530	6093	14.2	+	.	Target "Motif:AG8-1_REP_1" 3546 6099
Scaffold_106	RepeatMasker	similarity	6518	6584	14.9	+	.	Target "Motif:AG8-1_REP_467" 1 67
Scaffold_106	RepeatMasker	similarity	6783	7236	4	-	.	Target "Motif:AG8-1_REP_87" 1 454
Scaffold_106	RepeatMasker	similarity	7428	7724	0.7	+	.	Target "Motif:AG8-1_REP_166" 1 297
Scaffold_106	RepeatMasker	similarity	7736	7812	11.8	+	.	Target "Motif:AG8-1_REP_442" 3 79
Scaffold_106	RepeatMasker	similarity	22207	22283	1.3	+	.	Target "Motif:AG8-1_REP_174" 1 77
Scaffold_106	RepeatMasker	similarity	22279	23897	14	+	.	Target "Motif:AG8-1_REP_2" 2463 4096
Scaffold_106	RepeatMasker	similarity	23898	23978	2.5	+	.	Target "Motif:AG8-1_REP_160" 1 81
Scaffold_106	RepeatMasker	similarity	23979	24060	1.2	+	.	Target "Motif:AG8-1_REP_71" 257 338
Scaffold_106	RepeatMasker	similarity	24061	24363	2	+	.	Target "Motif:AG8-1_REP_160" 1 303
Scaffold_106	RepeatMasker	similarity	24358	24561	5.9	+	.	Target "Motif:AG8-1_REP_71" 330 533
Scaffold_106	RepeatMasker	similarity	25441	25514	1.4	+	.	Target "Motif:AG8-1_REP_64" 1 74
Scaffold_106	RepeatMasker	similarity	25523	25703	11.6	-	.	Target "Motif:AG8-1_REP_4" 3861 4042
Scaffold_106	RepeatMasker	similarity	25702	25872	11.2	+	.	Target "Motif:AG8-1_REP_2" 5370 5539
Scaffold_106	RepeatMasker	similarity	25875	26230	9.6	+	.	Target "Motif:AG8-1_REP_2" 5439 5795
Scaffold_106	RepeatMasker	similarity	26232	26310	2.5	-	.	Target "Motif:AG8-1_REP_444" 1 79
Scaffold_106	RepeatMasker	similarity	26307	26539	18.4	-	.	Target "Motif:AG8-1_REP_2" 5328 5562
Scaffold_106	RepeatMasker	similarity	27453	27574	3.3	-	.	Target "Motif:AG8-1_REP_182" 1 122
Scaffold_106	RepeatMasker	similarity	28830	29084	9.8	-	.	Target "Motif:AG8-1_REP_190" 1 264
Scaffold_106	RepeatMasker	similarity	29114	29431	12.8	+	.	Target "Motif:AG8-1_REP_157" 1 310
Scaffold_106	RepeatMasker	similarity	30714	30812	25.2	+	.	Target "Motif:AG8-1_REP_377" 1 100
Scaffold_106	RepeatMasker	similarity	30840	30918	23.1	+	.	Target "Motif:AG8-1_REP_408" 11 88
Scaffold_106	RepeatMasker	similarity	44294	44632	33.9	+	.	Target "Motif:AG8-1_REP_10" 209 535
Scaffold_106	RepeatMasker	similarity	45361	45865	5.2	-	.	Target "Motif:AG8-1_REP_78" 1 505
Scaffold_106	RepeatMasker	similarity	45866	46010	2.1	+	.	Target "Motif:AG8-1_REP_313" 1 145
Scaffold_106	RepeatMasker	similarity	46006	46059	3.7	+	.	Target "Motif:AG8-1_REP_483" 6 59
Scaffold_106	RepeatMasker	similarity	46022	46196	34.9	-	.	Target "Motif:AG8-1_REP_86" 187 363
Scaffold_106	RepeatMasker	similarity	46263	46422	30.6	-	.	Target "Motif:AG8-1_REP_86" 24 183
Scaffold_106	RepeatMasker	similarity	46435	46612	29.9	-	.	Target "Motif:AG8-1_REP_86" 6 183
Scaffold_106	RepeatMasker	similarity	48108	48206	13.1	+	.	Target "Motif:AG8-1_REP_32" 654 754
Scaffold_106	RepeatMasker	similarity	48632	48865	28.1	-	.	Target "Motif:AG8-1_REP_101" 120 353
Scaffold_106	RepeatMasker	similarity	50211	50381	31	+	.	Target "Motif:AG8-1_REP_101" 126 296
Scaffold_106	RepeatMasker	similarity	70173	70398	25.9	-	.	Target "Motif:AG8-1_REP_123" 7 336
Scaffold_106	RepeatMasker	similarity	70399	70504	19.8	-	.	Target "Motif:AG8-1_REP_371" 2 108
Scaffold_106	RepeatMasker	similarity	70892	71105	6.1	+	.	Target "Motif:AG8-1_REP_238" 1 214
Scaffold_106	RepeatMasker	similarity	71106	71472	5.8	-	.	Target "Motif:AG8-1_REP_116" 1 367
Scaffold_106	RepeatMasker	similarity	71677	72056	2.9	+	.	Target "Motif:AG8-1_REP_68" 1 390
Scaffold_106	RepeatMasker	similarity	76829	76907	22.8	-	.	Target "Motif:AG8-1_REP_445" 1 79
Scaffold_106	RepeatMasker	similarity	77042	77083	14.3	-	.	Target "Motif:AG8-1_REP_422" 42 83
Scaffold_106	RepeatMasker	similarity	77084	77150	17.9	+	.	Target "Motif:AG8-1_REP_190" 1 68
Scaffold_106	RepeatMasker	similarity	81181	81250	8.6	-	.	Target "Motif:AG8-1_REP_25" 774 844
Scaffold_106	RepeatMasker	similarity	82371	82411	7.3	+	.	Target "Motif:(TCTCC)n" 4 46
Scaffold_106	RepeatMasker	similarity	86773	86849	28.6	-	.	Target "Motif:AG8-1_REP_445" 3 79
Scaffold_106	RepeatMasker	similarity	87615	87781	30.3	+	.	Target "Motif:(AAATG)n" 3 171
Scaffold_106	RepeatMasker	similarity	88326	88423	20.9	-	.	Target "Motif:AG8-1_REP_7" 434 525
Scaffold_106	RepeatMasker	similarity	88832	88928	10.3	+	.	Target "Motif:(CTAA)n" 3 99
Scaffold_106	RepeatMasker	similarity	89212	89238	3.7	+	.	Target "Motif:(ATTAG)n" 1 27
Scaffold_106	RepeatMasker	similarity	89366	89496	14.2	+	.	Target "Motif:AG8-1_REP_131" 229 359
Scaffold_106	RepeatMasker	similarity	89505	89771	4.5	+	.	Target "Motif:AG8-1_REP_69" 275 541
Scaffold_106	RepeatMasker	similarity	89848	90413	4.6	+	.	Target "Motif:AG8-1_REP_65" 1 566
Scaffold_106	RepeatMasker	similarity	90559	90599	17.1	-	.	Target "Motif:AG8-1_REP_2" 451 491
Scaffold_106	RepeatMasker	similarity	92297	93017	6	+	.	Target "Motif:AG8-1_REP_14" 2 725
Scaffold_106	RepeatMasker	similarity	93330	94752	9	-	.	Target "Motif:AG8-1_REP_7" 1 1412
Scaffold_106	RepeatMasker	similarity	94753	95494	11.5	+	.	Target "Motif:AG8-1_REP_23" 116 857
Scaffold_106	RepeatMasker	similarity	95483	95592	16.2	-	.	Target "Motif:AG8-1_REP_356" 8 225
Scaffold_106	RepeatMasker	similarity	95797	96481	17.5	+	.	Target "Motif:AG8-1_REP_36" 3 741
Scaffold_106	RepeatMasker	similarity	96482	96571	18	+	.	Target "Motif:AG8-1_REP_23" 768 857
Scaffold_106	RepeatMasker	similarity	96755	96831	18.4	-	.	Target "Motif:AG8-1_REP_428" 5 81
Scaffold_106	RepeatMasker	similarity	103706	104190	8.1	+	.	Target "Motif:AG8-1_REP_4" 3671 4150
Scaffold_106	RepeatMasker	similarity	104184	104646	8.9	-	.	Target "Motif:AG8-1_REP_3" 5074 5538
Scaffold_106	RepeatMasker	similarity	104647	104729	15.7	-	.	Target "Motif:AG8-1_REP_3" 5073 5155
Scaffold_106	RepeatMasker	similarity	104727	105555	30.2	+	.	Target "Motif:AG8-1_REP_25" 2 844
Scaffold_106	RepeatMasker	similarity	106144	106173	6.7	+	.	Target "Motif:(CCTAA)n" 1 30
Scaffold_106	RepeatMasker	similarity	106508	106584	15.8	+	.	Target "Motif:AG8-1_REP_428" 5 81
Scaffold_106	RepeatMasker	similarity	107137	107410	12.6	+	.	Target "Motif:AG8-1_REP_131" 1 271
Scaffold_106	RepeatMasker	similarity	107431	107494	13.3	+	.	Target "Motif:AG8-1_REP_145" 265 328
Scaffold_106	RepeatMasker	similarity	107590	107741	12	-	.	Target "Motif:AG8-1_REP_64" 399 568
Scaffold_106	RepeatMasker	similarity	107741	107833	7.5	+	.	Target "Motif:AG8-1_REP_395" 1 93
Scaffold_106	RepeatMasker	similarity	107916	108374	11.6	-	.	Target "Motif:AG8-1_REP_2" 5329 5795
Scaffold_106	RepeatMasker	similarity	108616	108794	18.9	+	.	Target "Motif:AG8-1_REP_38" 1 178
Scaffold_106	RepeatMasker	similarity	108924	109202	13.8	+	.	Target "Motif:AG8-1_REP_189" 1 385
Scaffold_107	RepeatMasker	similarity	1	192	1.6	+	.	Target "Motif:AG8-1_REP_24" 665 856
Scaffold_107	RepeatMasker	similarity	1404	1712	11.4	+	.	Target "Motif:AG8-1_REP_157" 1 310
Scaffold_107	RepeatMasker	similarity	1810	1904	1.1	-	.	Target "Motif:AG8-1_REP_263" 107 201
Scaffold_107	RepeatMasker	similarity	8546	8572	7.4	+	.	Target "Motif:(CGAGA)n" 1 27
Scaffold_107	RepeatMasker	similarity	8573	8636	6.2	+	.	Target "Motif:AG8-1_REP_406" 28 91
Scaffold_107	RepeatMasker	similarity	8833	8974	35.9	+	.	Target "Motif:AG8-1_REP_108" 249 392
Scaffold_107	RepeatMasker	similarity	9230	9322	16.9	+	.	Target "Motif:AG8-1_REP_146" 235 327
Scaffold_107	RepeatMasker	similarity	9382	9461	0	-	.	Target "Motif:AG8-1_REP_439" 1 80
Scaffold_107	RepeatMasker	similarity	9463	9540	0	-	.	Target "Motif:AG8-1_REP_436" 1 78
Scaffold_107	RepeatMasker	similarity	9565	9644	0	-	.	Target "Motif:AG8-1_REP_439" 1 80
Scaffold_107	RepeatMasker	similarity	9642	9715	20.3	+	.	Target "Motif:AG8-1_REP_450" 1 74
Scaffold_107	RepeatMasker	similarity	9949	10011	0	-	.	Target "Motif:AG8-1_REP_480" 1 63
Scaffold_107	RepeatMasker	similarity	10143	10360	1.4	-	.	Target "Motif:AG8-1_REP_102" 204 421
Scaffold_107	RepeatMasker	similarity	10362	10782	1.9	-	.	Target "Motif:AG8-1_REP_102" 1 421
Scaffold_107	RepeatMasker	similarity	10891	10967	0	-	.	Target "Motif:AG8-1_REP_102" 1 77
Scaffold_107	RepeatMasker	similarity	12151	12230	14.5	+	.	Target "Motif:AG8-1_REP_439" 1 80
Scaffold_107	RepeatMasker	similarity	14949	15101	28.4	+	.	Target "Motif:AG8-1_REP_138" 3 160
Scaffold_107	RepeatMasker	similarity	16643	16780	7.2	+	.	Target "Motif:AG8-1_REP_330" 1 138
Scaffold_107	RepeatMasker	similarity	16826	16898	12.7	+	.	Target "Motif:AG8-1_REP_460" 1 71
Scaffold_107	RepeatMasker	similarity	16889	17068	22.6	+	.	Target "Motif:AG8-1_REP_110" 56 225
Scaffold_107	RepeatMasker	similarity	17384	17456	5.5	-	.	Target "Motif:AG8-1_REP_330" 1 73
Scaffold_107	RepeatMasker	similarity	26544	26585	10	+	.	Target "Motif:(CCCCCA)n" 5 44
Scaffold_107	RepeatMasker	similarity	36153	36210	24.1	+	.	Target "Motif:GA-rich" 1 58
Scaffold_107	RepeatMasker	similarity	39798	39864	22.4	+	.	Target "Motif:AG8-1_REP_471" 1 67
Scaffold_107	RepeatMasker	similarity	41093	41402	4.2	+	.	Target "Motif:AG8-1_REP_157" 1 310
Scaffold_107	RepeatMasker	similarity	41614	41833	1.8	+	.	Target "Motif:AG8-1_REP_232" 1 220
Scaffold_107	RepeatMasker	similarity	47520	47606	33.3	+	.	Target "Motif:AG8-1_REP_101" 344 430
Scaffold_107	RepeatMasker	similarity	51484	51535	13.5	-	.	Target "Motif:AG8-1_REP_90" 353 404
Scaffold_107	RepeatMasker	similarity	51597	51776	21.1	-	.	Target "Motif:AG8-1_REP_141" 159 338
Scaffold_107	RepeatMasker	similarity	51774	51853	0	-	.	Target "Motif:AG8-1_REP_303" 80 159
Scaffold_107	RepeatMasker	similarity	71927	72127	11.9	+	.	Target "Motif:AG8-1_REP_261" 1 202
Scaffold_107	RepeatMasker	similarity	73616	73992	28.3	+	.	Target "Motif:AG8-1_REP_123" 1 369
Scaffold_107	RepeatMasker	similarity	73991	74193	24.1	+	.	Target "Motif:AG8-1_REP_265" 3 199
Scaffold_108	RepeatMasker	similarity	2143	2217	18.7	-	.	Target "Motif:AG8-1_REP_200" 179 253
Scaffold_108	RepeatMasker	similarity	2222	2312	5.5	+	.	Target "Motif:AG8-1_REP_64" 478 568
Scaffold_108	RepeatMasker	similarity	2920	2946	0	+	.	Target "Motif:AG8-1_REP_353" 1 27
Scaffold_108	RepeatMasker	similarity	2946	3229	1.1	+	.	Target "Motif:AG8-1_REP_145" 1 330
Scaffold_108	RepeatMasker	similarity	3175	3332	13.3	-	.	Target "Motif:AG8-1_REP_79" 171 328
Scaffold_108	RepeatMasker	similarity	13379	13469	18	+	.	Target "Motif:AG8-1_REP_110" 123 215
Scaffold_108	RepeatMasker	similarity	24197	24295	8.1	+	.	Target "Motif:AG8-1_REP_390" 1 99
Scaffold_108	RepeatMasker	similarity	32576	32631	17.9	-	.	Target "Motif:AG8-1_REP_467" 1 56
Scaffold_108	RepeatMasker	similarity	39111	39179	23.2	-	.	Target "Motif:AG8-1_REP_442" 1 79
Scaffold_108	RepeatMasker	similarity	39215	39282	20.6	-	.	Target "Motif:AG8-1_REP_467" 1 68
Scaffold_108	RepeatMasker	similarity	40887	41076	16.9	+	.	Target "Motif:AG8-1_REP_279" 1 189
Scaffold_108	RepeatMasker	similarity	57689	58030	18.4	+	.	Target "Motif:AG8-1_REP_1" 6305 6675
Scaffold_108	RepeatMasker	similarity	58031	58543	8.4	+	.	Target "Motif:AG8-1_REP_69" 1 541
Scaffold_108	RepeatMasker	similarity	58565	59018	13.3	-	.	Target "Motif:AG8-1_REP_100" 1 432
Scaffold_108	RepeatMasker	similarity	59005	60149	29.9	+	.	Target "Motif:AG8-1_REP_1" 13 1083
Scaffold_108	RepeatMasker	similarity	60231	60743	7.6	+	.	Target "Motif:AG8-1_REP_69" 1 518
Scaffold_108	RepeatMasker	similarity	60741	60939	4.5	-	.	Target "Motif:AG8-1_REP_266" 1 199
Scaffold_108	RepeatMasker	similarity	60937	60975	2.6	-	.	Target "Motif:AG8-1_REP_69" 1 39
Scaffold_108	RepeatMasker	similarity	60984	61148	21.9	+	.	Target "Motif:AG8-1_REP_1" 1166 1330
Scaffold_108	RepeatMasker	similarity	61150	61516	6	+	.	Target "Motif:AG8-1_REP_65" 1 367
Scaffold_108	RepeatMasker	similarity	61512	62358	17.5	-	.	Target "Motif:AG8-1_REP_4" 2756 3603
Scaffold_108	RepeatMasker	similarity	62371	62591	21	+	.	Target "Motif:AG8-1_REP_1" 2293 2513
Scaffold_108	RepeatMasker	similarity	62605	62739	22.8	-	.	Target "Motif:AG8-1_REP_4" 585 696
Scaffold_108	RepeatMasker	similarity	62740	64381	13.5	+	.	Target "Motif:AG8-1_REP_11" 1 1643
Scaffold_108	RepeatMasker	similarity	64388	65256	14.3	-	.	Target "Motif:AG8-1_REP_4" 4042 4906
Scaffold_108	RepeatMasker	similarity	65258	65369	3.6	-	.	Target "Motif:AG8-1_REP_64" 457 568
Scaffold_108	RepeatMasker	similarity	65516	65957	11.1	-	.	Target "Motif:AG8-1_REP_2" 5331 5772
Scaffold_108	RepeatMasker	similarity	66677	67031	7.8	-	.	Target "Motif:AG8-1_REP_69" 1 541
Scaffold_108	RepeatMasker	similarity	67149	67451	11.3	-	.	Target "Motif:AG8-1_REP_1" 1958 2250
Scaffold_108	RepeatMasker	similarity	67452	67919	4.1	-	.	Target "Motif:AG8-1_REP_84" 1 467
Scaffold_108	RepeatMasker	similarity	70070	70618	4.8	+	.	Target "Motif:AG8-1_REP_67" 1 545
Scaffold_108	RepeatMasker	similarity	72164	72546	10.8	+	.	Target "Motif:AG8-1_REP_84" 84 467
Scaffold_108	RepeatMasker	similarity	72870	72917	2.1	+	.	Target "Motif:AG8-1_REP_65" 1 48
Scaffold_108	RepeatMasker	similarity	72930	73078	0.7	+	.	Target "Motif:AG8-1_REP_69" 86 233
Scaffold_108	RepeatMasker	similarity	72947	73136	20	-	.	Target "Motif:AG8-1_REP_69" 1 179
Scaffold_108	RepeatMasker	similarity	73137	73623	7.2	-	.	Target "Motif:AG8-1_REP_65" 1 521
Scaffold_108	RepeatMasker	similarity	73622	73740	15.3	-	.	Target "Motif:AG8-1_REP_84" 171 285
Scaffold_108	RepeatMasker	similarity	73862	76532	16.4	+	.	Target "Motif:AG8-1_REP_7" 1 2692
Scaffold_108	RepeatMasker	similarity	76498	79701	17.7	-	.	Target "Motif:AG8-1_REP_6" 1 3172
Scaffold_108	RepeatMasker	similarity	79675	79905	19.6	+	.	Target "Motif:AG8-1_REP_7" 1 223
Scaffold_108	RepeatMasker	similarity	80438	80678	18.2	+	.	Target "Motif:AG8-1_REP_64" 80 315
Scaffold_108	RepeatMasker	similarity	80687	80844	23.3	+	.	Target "Motif:AG8-1_REP_72" 218 366
Scaffold_108	RepeatMasker	similarity	80712	80827	16.4	-	.	Target "Motif:AG8-1_REP_64" 200 313
Scaffold_108	RepeatMasker	similarity	80850	81029	7.1	-	.	Target "Motif:AG8-1_REP_387" 1 164
Scaffold_108	RepeatMasker	similarity	81057	81190	14.7	+	.	Target "Motif:AG8-1_REP_387" 1 117
Scaffold_108	RepeatMasker	similarity	81234	81432	19.3	-	.	Target "Motif:AG8-1_REP_387" 1 164
Scaffold_108	RepeatMasker	similarity	82378	82895	7.2	-	.	Target "Motif:AG8-1_REP_69" 1 541
Scaffold_108	RepeatMasker	similarity	82902	82949	12.5	+	.	Target "Motif:AG8-1_REP_417" 32 79
Scaffold_108	RepeatMasker	similarity	84519	84574	17.9	+	.	Target "Motif:GA-rich" 2 57
Scaffold_108	RepeatMasker	similarity	87684	88127	8.6	+	.	Target "Motif:AG8-1_REP_69" 1 540
Scaffold_108	RepeatMasker	similarity	88237	88364	23.6	+	.	Target "Motif:AG8-1_REP_79" 203 332
Scaffold_108	RepeatMasker	similarity	88306	88664	23.1	-	.	Target "Motif:AG8-1_REP_145" 1 330
Scaffold_108	RepeatMasker	similarity	89359	90585	26.1	+	.	Target "Motif:AG8-1_REP_14" 48 1283
Scaffold_108	RepeatMasker	similarity	91127	91386	11.5	-	.	Target "Motif:AG8-1_REP_3" 5375 5635
Scaffold_108	RepeatMasker	similarity	91390	91509	14.4	-	.	Target "Motif:AG8-1_REP_3" 4327 4443
Scaffold_108	RepeatMasker	similarity	91588	91690	21.4	-	.	Target "Motif:AG8-1_REP_3" 4219 4328
Scaffold_108	RepeatMasker	similarity	91694	91782	4.5	+	.	Target "Motif:AG8-1_REP_64" 1 89
Scaffold_108	RepeatMasker	similarity	91764	91852	3.4	-	.	Target "Motif:AG8-1_REP_64" 1 89
Scaffold_108	RepeatMasker	similarity	91856	92303	16.2	-	.	Target "Motif:AG8-1_REP_3" 3771 4214
Scaffold_108	RepeatMasker	similarity	92293	93125	8.4	-	.	Target "Motif:AG8-1_REP_3" 2055 2887
Scaffold_108	RepeatMasker	similarity	93174	95148	9.8	-	.	Target "Motif:AG8-1_REP_4" 2379 4351
Scaffold_108	RepeatMasker	similarity	101284	101578	11.9	-	.	Target "Motif:AG8-1_REP_3" 5076 5371
Scaffold_108	RepeatMasker	similarity	101605	102185	17.3	-	.	Target "Motif:AG8-1_REP_4" 1671 2250
Scaffold_108	RepeatMasker	similarity	102185	103291	20.5	-	.	Target "Motif:AG8-1_REP_7" 743 1852
Scaffold_108	RepeatMasker	similarity	103292	103722	11.6	+	.	Target "Motif:AG8-1_REP_100" 1 432
Scaffold_108	RepeatMasker	similarity	103723	103839	14.5	-	.	Target "Motif:AG8-1_REP_7" 633 749
Scaffold_108	RepeatMasker	similarity	103844	104258	6.3	+	.	Target "Motif:AG8-1_REP_65" 1 415
Scaffold_108	RepeatMasker	similarity	104259	104630	3.3	-	.	Target "Motif:AG8-1_REP_124" 1 368
Scaffold_108	RepeatMasker	similarity	104784	104866	25.4	+	.	Target "Motif:AG8-1_REP_25" 335 395
Scaffold_108	RepeatMasker	similarity	105223	105257	14.3	+	.	Target "Motif:AG8-1_REP_4" 3856 3890
Scaffold_108	RepeatMasker	similarity	105263	105785	4.5	+	.	Target "Motif:AG8-1_REP_69" 1 541
Scaffold_108	RepeatMasker	similarity	105788	106316	16.2	-	.	Target "Motif:AG8-1_REP_23" 298 829
Scaffold_108	RepeatMasker	similarity	107584	107648	3.1	-	.	Target "Motif:AG8-1_REP_398" 1 65
Scaffold_108	RepeatMasker	similarity	107649	107820	9.3	+	.	Target "Motif:AG8-1_REP_100" 261 432
Scaffold_108	RepeatMasker	similarity	107824	107912	7.9	+	.	Target "Motif:AG8-1_REP_285" 93 181
Scaffold_108	RepeatMasker	similarity	108016	108046	12.9	-	.	Target "Motif:AG8-1_REP_141" 308 338
Scaffold_108	RepeatMasker	similarity	108047	108099	5.7	-	.	Target "Motif:AG8-1_REP_64" 515 568
Scaffold_108	RepeatMasker	similarity	108295	108343	2.1	+	.	Target "Motif:AG8-1_REP_64" 38 84
Scaffold_108	RepeatMasker	similarity	108339	108441	8.8	+	.	Target "Motif:AG8-1_REP_72" 191 293
Scaffold_108	RepeatMasker	similarity	108451	108753	5.6	-	.	Target "Motif:AG8-1_REP_14" 981 1283
Scaffold_109	RepeatMasker	similarity	3256	3325	0	+	.	Target "Motif:AG8-1_REP_443" 10 79
Scaffold_109	RepeatMasker	similarity	6060	6333	5.9	-	.	Target "Motif:AG8-1_REP_24" 585 856
Scaffold_109	RepeatMasker	similarity	15936	16069	8.5	+	.	Target "Motif:AG8-1_REP_334" 3 131
Scaffold_109	RepeatMasker	similarity	27892	28045	35.7	+	.	Target "Motif:(CTGGGG)n" 4 160
Scaffold_109	RepeatMasker	similarity	71720	71821	25.5	+	.	Target "Motif:AG8-1_REP_377" 1 104
Scaffold_109	RepeatMasker	similarity	71845	71923	11.5	+	.	Target "Motif:AG8-1_REP_408" 13 90
Scaffold_109	RepeatMasker	similarity	93713	93859	21.7	+	.	Target "Motif:AG8-1_REP_229" 1 147
Scaffold_109	RepeatMasker	similarity	94904	95013	8.2	-	.	Target "Motif:AG8-1_REP_368" 1 110
Scaffold_11	RepeatMasker	similarity	8	112	3.8	+	.	Target "Motif:AG8-1_REP_195" 155 259
Scaffold_11	RepeatMasker	similarity	113	235	7.3	-	.	Target "Motif:AG8-1_REP_333" 3 136
Scaffold_11	RepeatMasker	similarity	8440	8489	26	+	.	Target "Motif:(CTGGGG)n" 6 55
Scaffold_11	RepeatMasker	similarity	31728	31854	0	+	.	Target "Motif:AG8-1_REP_338" 1 127
Scaffold_11	RepeatMasker	similarity	32379	32698	7.5	+	.	Target "Motif:AG8-1_REP_141" 1 322
Scaffold_11	RepeatMasker	similarity	33585	33728	9.8	+	.	Target "Motif:AG8-1_REP_141" 196 338
Scaffold_11	RepeatMasker	similarity	33770	34091	8.5	-	.	Target "Motif:AG8-1_REP_141" 1 338
Scaffold_11	RepeatMasker	similarity	36886	37106	2.7	+	.	Target "Motif:AG8-1_REP_232" 1 221
Scaffold_11	RepeatMasker	similarity	42878	43046	6	+	.	Target "Motif:AG8-1_REP_179" 37 280
Scaffold_11	RepeatMasker	similarity	61831	61891	13.1	+	.	Target "Motif:AG8-1_REP_229" 1 62
Scaffold_11	RepeatMasker	similarity	61911	62021	20.2	-	.	Target "Motif:AG8-1_REP_229" 1 111
Scaffold_11	RepeatMasker	similarity	69073	69276	33.3	+	.	Target "Motif:AG8-1_REP_41" 479 682
Scaffold_11	RepeatMasker	similarity	69296	69635	27.8	-	.	Target "Motif:AG8-1_REP_117" 1 376
Scaffold_11	RepeatMasker	similarity	72029	72769	2.4	+	.	Target "Motif:AG8-1_REP_35" 1 741
Scaffold_11	RepeatMasker	similarity	77178	77259	1.2	+	.	Target "Motif:AG8-1_REP_163" 1 82
Scaffold_11	RepeatMasker	similarity	98566	98710	1.4	+	.	Target "Motif:AG8-1_REP_318" 1 145
Scaffold_11	RepeatMasker	similarity	106121	106324	12.8	-	.	Target "Motif:AG8-1_REP_257" 1 204
Scaffold_11	RepeatMasker	similarity	117414	117641	4.2	-	.	Target "Motif:AG8-1_REP_239" 1 214
Scaffold_11	RepeatMasker	similarity	137623	137801	2.2	-	.	Target "Motif:AG8-1_REP_285" 3 181
Scaffold_11	RepeatMasker	similarity	139802	139827	0	+	.	Target "Motif:(TATATG)n" 4 28
Scaffold_11	RepeatMasker	similarity	140476	140540	26.1	+	.	Target "Motif:(TTG)n" 2 66
Scaffold_11	RepeatMasker	similarity	166290	166481	16.1	-	.	Target "Motif:AG8-1_REP_261" 1 202
Scaffold_11	RepeatMasker	similarity	166820	166978	10.1	-	.	Target "Motif:AG8-1_REP_302" 1 159
Scaffold_11	RepeatMasker	similarity	166981	167102	23.8	-	.	Target "Motif:AG8-1_REP_143" 210 331
Scaffold_11	RepeatMasker	similarity	167155	167331	25.4	+	.	Target "Motif:AG8-1_REP_143" 154 331
Scaffold_11	RepeatMasker	similarity	167598	168336	4.2	+	.	Target "Motif:AG8-1_REP_35" 1 741
Scaffold_11	RepeatMasker	similarity	168333	168501	1.2	-	.	Target "Motif:AG8-1_REP_35" 1 169
Scaffold_11	RepeatMasker	similarity	168665	168822	12	-	.	Target "Motif:AG8-1_REP_278" 1 192
Scaffold_11	RepeatMasker	similarity	173363	173741	36.1	+	.	Target "Motif:AG8-1_REP_5" 1695 2070
Scaffold_11	RepeatMasker	similarity	174424	174496	30.1	+	.	Target "Motif:AG8-1_REP_9" 1656 1728
Scaffold_11	RepeatMasker	similarity	174773	174911	34.3	+	.	Target "Motif:AG8-1_REP_9" 1579 1720
Scaffold_11	RepeatMasker	similarity	181065	181138	1.4	-	.	Target "Motif:AG8-1_REP_153" 241 314
Scaffold_11	RepeatMasker	similarity	181252	181308	21.1	+	.	Target "Motif:AG8-1_REP_357" 58 114
Scaffold_11	RepeatMasker	similarity	194970	195181	9	-	.	Target "Motif:AG8-1_REP_243" 1 212
Scaffold_11	RepeatMasker	similarity	197296	197376	24.7	+	.	Target "Motif:AG8-1_REP_241" 1 81
Scaffold_11	RepeatMasker	similarity	197968	198049	0	+	.	Target "Motif:AG8-1_REP_425" 1 82
Scaffold_11	RepeatMasker	similarity	198831	199015	0.5	+	.	Target "Motif:AG8-1_REP_281" 1 185
Scaffold_11	RepeatMasker	similarity	199507	199608	22.6	-	.	Target "Motif:AG8-1_REP_76" 2 103
Scaffold_11	RepeatMasker	similarity	200199	200282	2.4	-	.	Target "Motif:AG8-1_REP_412" 1 84
Scaffold_11	RepeatMasker	similarity	201040	201189	10.5	+	.	Target "Motif:AG8-1_REP_261" 6 202
Scaffold_11	RepeatMasker	similarity	224601	224697	19.1	-	.	Target "Motif:AG8-1_REP_110" 123 211
Scaffold_11	RepeatMasker	similarity	232804	232881	17.9	+	.	Target "Motif:AG8-1_REP_418" 1 78
Scaffold_11	RepeatMasker	similarity	235522	235743	23	-	.	Target "Motif:AG8-1_REP_226" 1 222
Scaffold_11	RepeatMasker	similarity	235781	236180	27.6	+	.	Target "Motif:AG8-1_REP_107" 1 399
Scaffold_11	RepeatMasker	similarity	236191	236262	20.8	+	.	Target "Motif:AG8-1_REP_107" 336 407
Scaffold_11	RepeatMasker	similarity	267008	267099	23.5	+	.	Target "Motif:AG8-1_REP_349" 24 111
Scaffold_11	RepeatMasker	similarity	273765	273815	22.9	+	.	Target "Motif:G-rich" 2 49
Scaffold_11	RepeatMasker	similarity	291225	291317	4.3	+	.	Target "Motif:AG8-1_REP_77" 1 93
Scaffold_11	RepeatMasker	similarity	301474	301573	14.3	-	.	Target "Motif:AG8-1_REP_371" 4 105
Scaffold_11	RepeatMasker	similarity	314620	314816	17.8	-	.	Target "Motif:AG8-1_REP_261" 1 202
Scaffold_11	RepeatMasker	similarity	339411	339475	15.6	+	.	Target "Motif:AG8-1_REP_477" 1 64
Scaffold_11	RepeatMasker	similarity	339655	339819	24.5	-	.	Target "Motif:AG8-1_REP_296" 1 181
Scaffold_11	RepeatMasker	similarity	342326	342504	1.1	+	.	Target "Motif:AG8-1_REP_285" 3 181
Scaffold_11	RepeatMasker	similarity	352976	353047	9.7	+	.	Target "Motif:AG8-1_REP_384" 1 73
Scaffold_11	RepeatMasker	similarity	352997	353069	26	-	.	Target "Motif:AG8-1_REP_384" 1 73
Scaffold_11	RepeatMasker	similarity	353739	354032	27.3	+	.	Target "Motif:AG8-1_REP_151" 1 309
Scaffold_11	RepeatMasker	similarity	354040	354220	15.6	+	.	Target "Motif:AG8-1_REP_286" 1 181
Scaffold_11	RepeatMasker	similarity	357315	357515	22.4	+	.	Target "Motif:AG8-1_REP_61" 1 199
Scaffold_11	RepeatMasker	similarity	374853	374920	11.8	+	.	Target "Motif:AG8-1_REP_467" 1 68
Scaffold_11	RepeatMasker	similarity	374959	375016	13.8	+	.	Target "Motif:AG8-1_REP_442" 1 58
Scaffold_11	RepeatMasker	similarity	377318	377467	31.3	-	.	Target "Motif:AG8-1_REP_198" 100 258
Scaffold_11	RepeatMasker	similarity	378781	378925	34.7	-	.	Target "Motif:AG8-1_REP_108" 250 398
Scaffold_11	RepeatMasker	similarity	379074	379175	8.8	-	.	Target "Motif:AG8-1_REP_385" 1 102
Scaffold_11	RepeatMasker	similarity	386599	386683	21.7	-	.	Target "Motif:AG8-1_REP_9" 155 242
Scaffold_11	RepeatMasker	similarity	388219	388295	25.7	+	.	Target "Motif:G-rich" 3 76
Scaffold_11	RepeatMasker	similarity	388558	388745	2.1	+	.	Target "Motif:AG8-1_REP_208" 1 197
Scaffold_11	RepeatMasker	similarity	388737	388836	4	-	.	Target "Motif:AG8-1_REP_128" 72 172
Scaffold_11	RepeatMasker	similarity	389035	389593	4.2	-	.	Target "Motif:AG8-1_REP_63" 1 570
Scaffold_11	RepeatMasker	similarity	389593	389943	10.8	+	.	Target "Motif:AG8-1_REP_68" 186 541
Scaffold_11	RepeatMasker	similarity	389919	390119	3.5	+	.	Target "Motif:AG8-1_REP_263" 1 201
Scaffold_11	RepeatMasker	similarity	390588	390843	12.2	-	.	Target "Motif:AG8-1_REP_229" 1 256
Scaffold_11	RepeatMasker	similarity	390842	390944	3.9	+	.	Target "Motif:AG8-1_REP_278" 90 192
Scaffold_11	RepeatMasker	similarity	392381	392465	22.9	-	.	Target "Motif:AG8-1_REP_9" 155 242
Scaffold_11	RepeatMasker	similarity	404554	404632	1.3	-	.	Target "Motif:AG8-1_REP_441" 1 79
Scaffold_11	RepeatMasker	similarity	416128	416214	5.8	-	.	Target "Motif:AG8-1_REP_380" 1 87
Scaffold_11	RepeatMasker	similarity	419159	419334	30.9	+	.	Target "Motif:AG8-1_REP_110" 133 301
Scaffold_11	RepeatMasker	similarity	419637	419704	18.2	+	.	Target "Motif:AG8-1_REP_123" 1 66
Scaffold_11	RepeatMasker	similarity	419958	420053	21.9	+	.	Target "Motif:AG8-1_REP_265" 1 96
Scaffold_11	RepeatMasker	similarity	420741	420823	20.7	+	.	Target "Motif:AG8-1_REP_217" 139 235
Scaffold_110	RepeatMasker	similarity	3237	3421	1.1	-	.	Target "Motif:AG8-1_REP_281" 1 185
Scaffold_110	RepeatMasker	similarity	7794	7875	8.5	-	.	Target "Motif:AG8-1_REP_342" 1 83
Scaffold_110	RepeatMasker	similarity	9852	9891	17.5	-	.	Target "Motif:AG8-1_REP_86" 415 454
Scaffold_110	RepeatMasker	similarity	21133	21330	9.8	+	.	Target "Motif:AG8-1_REP_110" 1 196
Scaffold_110	RepeatMasker	similarity	21329	21435	10.3	+	.	Target "Motif:AG8-1_REP_110" 230 336
Scaffold_110	RepeatMasker	similarity	21592	21753	14	+	.	Target "Motif:AG8-1_REP_163" 140 298
Scaffold_110	RepeatMasker	similarity	21813	22021	3.4	+	.	Target "Motif:AG8-1_REP_210" 32 240
Scaffold_110	RepeatMasker	similarity	22131	22225	13.3	+	.	Target "Motif:AG8-1_REP_403" 3 93
Scaffold_110	RepeatMasker	similarity	23077	23210	5.2	-	.	Target "Motif:AG8-1_REP_333" 3 136
Scaffold_110	RepeatMasker	similarity	24609	24694	22.4	-	.	Target "Motif:AG8-1_REP_408" 4 88
Scaffold_110	RepeatMasker	similarity	24715	24815	23.5	-	.	Target "Motif:AG8-1_REP_377" 1 100
Scaffold_110	RepeatMasker	similarity	30264	30446	24.9	+	.	Target "Motif:AG8-1_REP_63" 1 175
Scaffold_110	RepeatMasker	similarity	30585	30739	19.5	+	.	Target "Motif:AG8-1_REP_250" 56 209
Scaffold_110	RepeatMasker	similarity	34643	34854	11.4	+	.	Target "Motif:AG8-1_REP_240" 1 212
Scaffold_110	RepeatMasker	similarity	35229	35268	12.5	+	.	Target "Motif:AG8-1_REP_441" 15 54
Scaffold_110	RepeatMasker	similarity	35587	35915	31.4	+	.	Target "Motif:AG8-1_REP_116" 1 367
Scaffold_110	RepeatMasker	similarity	35949	36085	9.9	+	.	Target "Motif:AG8-1_REP_273" 1 131
Scaffold_110	RepeatMasker	similarity	36099	36283	13.5	-	.	Target "Motif:AG8-1_REP_278" 2 192
Scaffold_110	RepeatMasker	similarity	36838	37173	9	+	.	Target "Motif:AG8-1_REP_139" 3 342
Scaffold_110	RepeatMasker	similarity	37538	37641	30.8	+	.	Target "Motif:AG8-1_REP_342" 1 117
Scaffold_110	RepeatMasker	similarity	39526	39571	6.5	-	.	Target "Motif:AG8-1_REP_456" 1 46
Scaffold_110	RepeatMasker	similarity	40162	40258	10.3	+	.	Target "Motif:AG8-1_REP_137" 222 319
Scaffold_110	RepeatMasker	similarity	40736	40800	23.8	-	.	Target "Motif:AG8-1_REP_385" 1 63
Scaffold_110	RepeatMasker	similarity	44056	44137	1.2	-	.	Target "Motif:AG8-1_REP_202" 171 252
Scaffold_110	RepeatMasker	similarity	44299	44519	2.7	-	.	Target "Motif:AG8-1_REP_232" 1 221
Scaffold_110	RepeatMasker	similarity	49193	49275	12.1	+	.	Target "Motif:AG8-1_REP_420" 1 83
Scaffold_110	RepeatMasker	similarity	49675	49753	2.5	+	.	Target "Motif:AG8-1_REP_430" 3 81
Scaffold_110	RepeatMasker	similarity	50018	50102	11.9	+	.	Target "Motif:AG8-1_REP_163" 1 86
Scaffold_110	RepeatMasker	similarity	58185	58260	10.5	+	.	Target "Motif:AG8-1_REP_8" 267 342
Scaffold_110	RepeatMasker	similarity	85648	85670	0	+	.	Target "Motif:GC_rich" 1 23
Scaffold_110	RepeatMasker	similarity	87064	87144	4.9	-	.	Target "Motif:AG8-1_REP_282" 1 82
Scaffold_111	RepeatMasker	similarity	6075	6153	12.8	+	.	Target "Motif:AG8-1_REP_308" 80 157
Scaffold_111	RepeatMasker	similarity	33646	33871	0.4	+	.	Target "Motif:AG8-1_REP_214" 12 237
Scaffold_111	RepeatMasker	similarity	46278	46398	18.6	-	.	Target "Motif:AG8-1_REP_346" 2 121
Scaffold_111	RepeatMasker	similarity	46302	46410	25.5	+	.	Target "Motif:AG8-1_REP_190" 25 134
Scaffold_111	RepeatMasker	similarity	67907	68091	15.3	-	.	Target "Motif:AG8-1_REP_240" 5 189
Scaffold_111	RepeatMasker	similarity	70513	70671	6.3	+	.	Target "Motif:AG8-1_REP_205" 42 245
Scaffold_111	RepeatMasker	similarity	70718	70795	11.5	-	.	Target "Motif:AG8-1_REP_243" 84 192
Scaffold_111	RepeatMasker	similarity	72067	72187	20	-	.	Target "Motif:AG8-1_REP_346" 1 121
Scaffold_111	RepeatMasker	similarity	72091	72267	25	+	.	Target "Motif:AG8-1_REP_190" 25 200
Scaffold_111	RepeatMasker	similarity	73740	73958	11.1	-	.	Target "Motif:AG8-1_REP_236" 1 217
Scaffold_111	RepeatMasker	similarity	81810	81906	15.5	+	.	Target "Motif:AG8-1_REP_61" 1 104
Scaffold_111	RepeatMasker	similarity	89938	90032	2.1	+	.	Target "Motif:AG8-1_REP_64" 474 568
Scaffold_111	RepeatMasker	similarity	90476	90566	13.3	-	.	Target "Motif:AG8-1_REP_346" 2 121
Scaffold_111	RepeatMasker	similarity	90593	90700	24.5	+	.	Target "Motif:AG8-1_REP_346" 14 121
Scaffold_111	RepeatMasker	similarity	90769	91108	8.2	-	.	Target "Motif:AG8-1_REP_64" 229 568
Scaffold_111	RepeatMasker	similarity	93892	96271	13.9	+	.	Target "Motif:AG8-1_REP_2" 1335 3714
Scaffold_111	RepeatMasker	similarity	97318	98380	12.5	+	.	Target "Motif:AG8-1_REP_2" 4445 5499
Scaffold_111	RepeatMasker	similarity	98380	98466	5.8	+	.	Target "Motif:AG8-1_REP_2" 5709 5795
Scaffold_111	RepeatMasker	similarity	98487	99025	3.5	-	.	Target "Motif:AG8-1_REP_70" 1 539
Scaffold_111	RepeatMasker	similarity	99077	99205	1.6	+	.	Target "Motif:AG8-1_REP_336" 1 129
Scaffold_112	RepeatMasker	similarity	443	596	3.2	+	.	Target "Motif:AG8-1_REP_120" 221 374
Scaffold_112	RepeatMasker	similarity	1454	1493	10	-	.	Target "Motif:AG8-1_REP_63" 1 42
Scaffold_112	RepeatMasker	similarity	1593	1829	27.4	-	.	Target "Motif:AG8-1_REP_214" 9 237
Scaffold_112	RepeatMasker	similarity	2184	2898	28	+	.	Target "Motif:AG8-1_REP_36" 56 741
Scaffold_112	RepeatMasker	similarity	7076	7296	3.6	+	.	Target "Motif:AG8-1_REP_233" 1 221
Scaffold_112	RepeatMasker	similarity	7913	8254	4.4	-	.	Target "Motif:AG8-1_REP_7" 194 534
Scaffold_112	RepeatMasker	similarity	8985	11063	17.2	+	.	Target "Motif:AG8-1_REP_6" 1086 3172
Scaffold_112	RepeatMasker	similarity	11027	13197	13.3	-	.	Target "Motif:AG8-1_REP_7" 524 2694
Scaffold_112	RepeatMasker	similarity	16227	16447	0.9	+	.	Target "Motif:AG8-1_REP_233" 1 221
Scaffold_112	RepeatMasker	similarity	17422	17502	2.5	-	.	Target "Motif:AG8-1_REP_98" 354 434
Scaffold_112	RepeatMasker	similarity	21949	22019	24.3	+	.	Target "Motif:AG8-1_REP_203" 45 116
Scaffold_112	RepeatMasker	similarity	21957	22077	22.5	-	.	Target "Motif:AG8-1_REP_346" 1 121
Scaffold_112	RepeatMasker	similarity	21981	22196	23.4	+	.	Target "Motif:AG8-1_REP_190" 25 240
Scaffold_112	RepeatMasker	similarity	22100	22220	17.5	+	.	Target "Motif:AG8-1_REP_346" 1 121
Scaffold_112	RepeatMasker	similarity	25143	25200	10.8	-	.	Target "Motif:AG8-1_REP_468" 10 68
Scaffold_112	RepeatMasker	similarity	35504	35580	28.9	+	.	Target "Motif:G-rich" 4 80
Scaffold_112	RepeatMasker	similarity	43147	43296	27.2	+	.	Target "Motif:AG8-1_REP_146" 160 307
Scaffold_112	RepeatMasker	similarity	48082	48180	23.5	+	.	Target "Motif:AG8-1_REP_346" 1 102
Scaffold_112	RepeatMasker	similarity	48583	48693	9	+	.	Target "Motif:AG8-1_REP_365" 1 111
Scaffold_112	RepeatMasker	similarity	51730	51928	17.6	-	.	Target "Motif:AG8-1_REP_261" 1 202
Scaffold_112	RepeatMasker	similarity	70133	70342	24.4	+	.	Target "Motif:AG8-1_REP_216" 1 220
Scaffold_112	RepeatMasker	similarity	70415	70507	3.2	-	.	Target "Motif:AG8-1_REP_64" 476 568
Scaffold_112	RepeatMasker	similarity	71805	74494	7.9	+	.	Target "Motif:AG8-1_REP_7" 1 2694
Scaffold_112	RepeatMasker	similarity	74458	77258	14	-	.	Target "Motif:AG8-1_REP_6" 385 3172
Scaffold_112	RepeatMasker	similarity	77257	77938	12.2	-	.	Target "Motif:AG8-1_REP_6" 36 710
Scaffold_112	RepeatMasker	similarity	82011	82106	6.2	-	.	Target "Motif:AG8-1_REP_394" 2 97
Scaffold_112	RepeatMasker	similarity	84568	84641	31.1	+	.	Target "Motif:(TTGGGG)n" 2 75
Scaffold_112	RepeatMasker	similarity	85075	85126	21.1	-	.	Target "Motif:AG8-1_REP_237" 165 216
Scaffold_112	RepeatMasker	similarity	86377	86426	24	+	.	Target "Motif:(TCG)n" 2 51
Scaffold_113	RepeatMasker	similarity	6560	6667	10.2	+	.	Target "Motif:AG8-1_REP_261" 1 108
Scaffold_113	RepeatMasker	similarity	6766	6857	18.7	-	.	Target "Motif:AG8-1_REP_367" 3 93
Scaffold_113	RepeatMasker	similarity	7003	7095	8.6	-	.	Target "Motif:AG8-1_REP_403" 1 93
Scaffold_113	RepeatMasker	similarity	7754	7846	8.6	+	.	Target "Motif:AG8-1_REP_403" 1 93
Scaffold_113	RepeatMasker	similarity	15523	15635	6.2	-	.	Target "Motif:AG8-1_REP_113" 277 389
Scaffold_113	RepeatMasker	similarity	16631	16705	26	+	.	Target "Motif:AG8-1_REP_115" 1 73
Scaffold_113	RepeatMasker	similarity	19259	19565	15	+	.	Target "Motif:AG8-1_REP_150" 1 308
Scaffold_113	RepeatMasker	similarity	20054	20234	20	-	.	Target "Motif:AG8-1_REP_286" 1 181
Scaffold_113	RepeatMasker	similarity	20233	20688	5.7	+	.	Target "Motif:AG8-1_REP_95" 3 448
Scaffold_113	RepeatMasker	similarity	48190	48348	24.5	+	.	Target "Motif:AG8-1_REP_276" 40 193
Scaffold_113	RepeatMasker	similarity	48233	48413	27.2	-	.	Target "Motif:AG8-1_REP_97" 189 358
Scaffold_113	RepeatMasker	similarity	56383	56456	4	-	.	Target "Motif:AG8-1_REP_453" 1 75
Scaffold_113	RepeatMasker	similarity	65037	65097	19.7	+	.	Target "Motif:AG8-1_REP_347" 5 65
Scaffold_113	RepeatMasker	similarity	74081	74119	10.3	+	.	Target "Motif:AG8-1_REP_185" 1 39
Scaffold_113	RepeatMasker	similarity	80475	80654	34.1	+	.	Target "Motif:AG8-1_REP_286" 1 180
Scaffold_113	RepeatMasker	similarity	81216	81372	5.1	+	.	Target "Motif:AG8-1_REP_310" 1 157
Scaffold_113	RepeatMasker	similarity	84040	84121	2.4	-	.	Target "Motif:AG8-1_REP_353" 2 83
Scaffold_113	RepeatMasker	similarity	97766	97920	5.2	-	.	Target "Motif:AG8-1_REP_77" 1 155
Scaffold_113	RepeatMasker	similarity	98248	98316	15.9	-	.	Target "Motif:AG8-1_REP_346" 1 70
Scaffold_113	RepeatMasker	similarity	98330	98398	15.9	-	.	Target "Motif:AG8-1_REP_346" 1 70
Scaffold_113	RepeatMasker	similarity	98448	98527	21.8	-	.	Target "Motif:AG8-1_REP_239" 128 214
Scaffold_113	RepeatMasker	similarity	98747	98910	16.3	+	.	Target "Motif:AG8-1_REP_239" 1 163
Scaffold_113	RepeatMasker	similarity	98960	98990	6.5	+	.	Target "Motif:AG8-1_REP_261" 1 31
Scaffold_113	RepeatMasker	similarity	99087	99287	10.4	+	.	Target "Motif:AG8-1_REP_261" 1 202
Scaffold_114	RepeatMasker	similarity	4	1261	8.4	-	.	Target "Motif:AG8-1_REP_5" 1343 2593
Scaffold_114	RepeatMasker	similarity	4079	4467	4.6	+	.	Target "Motif:AG8-1_REP_112" 1 389
Scaffold_114	RepeatMasker	similarity	4674	5820	4.2	-	.	Target "Motif:AG8-1_REP_16" 1 1175
Scaffold_114	RepeatMasker	similarity	5381	6077	15.6	+	.	Target "Motif:AG8-1_REP_17" 461 1148
Scaffold_114	RepeatMasker	similarity	6115	6195	4.9	-	.	Target "Motif:AG8-1_REP_427" 1 81
Scaffold_114	RepeatMasker	similarity	6197	6277	8.6	-	.	Target "Motif:AG8-1_REP_427" 1 81
Scaffold_114	RepeatMasker	similarity	13943	13977	2.9	+	.	Target "Motif:AG8-1_REP_427" 47 81
Scaffold_114	RepeatMasker	similarity	14025	14059	2.9	+	.	Target "Motif:AG8-1_REP_427" 47 81
Scaffold_114	RepeatMasker	similarity	14142	15204	4.5	+	.	Target "Motif:AG8-1_REP_19" 1 1064
Scaffold_114	RepeatMasker	similarity	14913	15784	34.4	-	.	Target "Motif:AG8-1_REP_17" 261 1118
Scaffold_114	RepeatMasker	similarity	15855	16467	14.9	+	.	Target "Motif:AG8-1_REP_16" 555 1171
Scaffold_114	RepeatMasker	similarity	16546	16572	0	+	.	Target "Motif:AG8-1_REP_488" 1 27
Scaffold_114	RepeatMasker	similarity	18113	18287	11	+	.	Target "Motif:AG8-1_REP_283" 1 182
Scaffold_114	RepeatMasker	similarity	18884	19193	3.5	+	.	Target "Motif:AG8-1_REP_157" 1 310
Scaffold_114	RepeatMasker	similarity	29251	29384	3	+	.	Target "Motif:AG8-1_REP_333" 1 134
Scaffold_114	RepeatMasker	similarity	32599	32730	25.2	-	.	Target "Motif:AG8-1_REP_198" 100 222
Scaffold_114	RepeatMasker	similarity	33303	33387	22.4	-	.	Target "Motif:AG8-1_REP_385" 1 85
Scaffold_114	RepeatMasker	similarity	35578	35994	28.3	+	.	Target "Motif:AG8-1_REP_44" 1 419
Scaffold_114	RepeatMasker	similarity	36052	36134	8.5	-	.	Target "Motif:AG8-1_REP_422" 1 83
Scaffold_114	RepeatMasker	similarity	36155	36237	10.8	+	.	Target "Motif:AG8-1_REP_422" 1 83
Scaffold_114	RepeatMasker	similarity	36239	36436	34.3	+	.	Target "Motif:AG8-1_REP_44" 474 671
Scaffold_114	RepeatMasker	similarity	37042	37530	6.5	+	.	Target "Motif:AG8-1_REP_80" 1 489
Scaffold_114	RepeatMasker	similarity	37169	37678	26.9	+	.	Target "Motif:AG8-1_REP_40" 160 686
Scaffold_114	RepeatMasker	similarity	41257	45734	12.9	-	.	Target "Motif:AG8-1_REP_2" 1 4483
Scaffold_114	RepeatMasker	similarity	47338	47492	23.5	-	.	Target "Motif:AG8-1_REP_261" 37 202
Scaffold_114	RepeatMasker	similarity	50263	50421	4.4	+	.	Target "Motif:AG8-1_REP_303" 1 159
Scaffold_114	RepeatMasker	similarity	57222	57482	16.5	-	.	Target "Motif:AG8-1_REP_143" 51 331
Scaffold_114	RepeatMasker	similarity	57559	57869	19.2	+	.	Target "Motif:AG8-1_REP_143" 1 310
Scaffold_114	RepeatMasker	similarity	61738	61936	5.5	-	.	Target "Motif:AG8-1_REP_267" 1 199
Scaffold_114	RepeatMasker	similarity	62937	63135	6	-	.	Target "Motif:AG8-1_REP_267" 1 199
Scaffold_114	RepeatMasker	similarity	75541	75739	12.1	-	.	Target "Motif:AG8-1_REP_261" 1 202
Scaffold_114	RepeatMasker	similarity	83525	83586	11.6	+	.	Target "Motif:AG8-1_REP_327" 1 60
Scaffold_114	RepeatMasker	similarity	84319	84456	25.4	-	.	Target "Motif:AG8-1_REP_327" 3 140
Scaffold_114	RepeatMasker	similarity	85096	85372	8.7	-	.	Target "Motif:AG8-1_REP_139" 1 289
Scaffold_114	RepeatMasker	similarity	85315	85382	10.3	+	.	Target "Motif:AG8-1_REP_468" 1 68
Scaffold_114	RepeatMasker	similarity	85389	85787	4.3	-	.	Target "Motif:AG8-1_REP_88" 1 400
Scaffold_114	RepeatMasker	similarity	87271	87432	19.8	-	.	Target "Motif:AG8-1_REP_261" 24 200
Scaffold_114	RepeatMasker	similarity	88116	88205	0	+	.	Target "Motif:AG8-1_REP_409" 1 90
Scaffold_114	RepeatMasker	similarity	88223	88289	25.4	-	.	Target "Motif:AG8-1_REP_55" 149 215
Scaffold_114	RepeatMasker	similarity	88303	88419	12.1	+	.	Target "Motif:AG8-1_REP_223" 112 228
Scaffold_114	RepeatMasker	similarity	97087	97280	12.4	-	.	Target "Motif:AG8-1_REP_261" 2 202
Scaffold_114	RepeatMasker	similarity	97817	98015	16.3	+	.	Target "Motif:AG8-1_REP_261" 1 201
Scaffold_114	RepeatMasker	similarity	98041	98176	29.4	+	.	Target "Motif:AG8-1_REP_150" 181 317
Scaffold_115	RepeatMasker	similarity	6659	6898	24.7	+	.	Target "Motif:AG8-1_REP_123" 9 246
Scaffold_115	RepeatMasker	similarity	12563	12587	8	+	.	Target "Motif:(CTAAG)n" 1 25
Scaffold_115	RepeatMasker	similarity	14518	14884	24.4	+	.	Target "Motif:AG8-1_REP_97" 69 434
Scaffold_115	RepeatMasker	similarity	15053	15133	2.5	+	.	Target "Motif:AG8-1_REP_426" 1 81
Scaffold_115	RepeatMasker	similarity	15239	15284	2.2	+	.	Target "Motif:AG8-1_REP_315" 1 46
Scaffold_115	RepeatMasker	similarity	16280	16378	11.1	-	.	Target "Motif:AG8-1_REP_390" 1 99
Scaffold_115	RepeatMasker	similarity	21096	21277	3.3	+	.	Target "Motif:AG8-1_REP_285" 1 182
Scaffold_115	RepeatMasker	similarity	22790	23129	5.3	-	.	Target "Motif:AG8-1_REP_140" 1 340
Scaffold_115	RepeatMasker	similarity	24621	24713	19.6	+	.	Target "Motif:AG8-1_REP_44" 55 146
Scaffold_115	RepeatMasker	similarity	25525	25560	8.3	+	.	Target "Motif:AG8-1_REP_140" 1 36
Scaffold_115	RepeatMasker	similarity	25798	26134	4.2	+	.	Target "Motif:AG8-1_REP_140" 1 340
Scaffold_115	RepeatMasker	similarity	26195	26255	26.2	+	.	Target "Motif:AG8-1_REP_190" 204 264
Scaffold_115	RepeatMasker	similarity	26261	26391	30.6	+	.	Target "Motif:AG8-1_REP_193" 71 199
Scaffold_115	RepeatMasker	similarity	31877	32112	35.5	-	.	Target "Motif:AG8-1_REP_163" 29 263
Scaffold_115	RepeatMasker	similarity	35919	35997	12.7	+	.	Target "Motif:AG8-1_REP_353" 1 79
Scaffold_115	RepeatMasker	similarity	53104	53172	12.7	-	.	Target "Motif:AG8-1_REP_481" 1 63
Scaffold_115	RepeatMasker	similarity	53857	53983	3.9	+	.	Target "Motif:AG8-1_REP_190" 1 128
Scaffold_115	RepeatMasker	similarity	53988	54063	1.3	+	.	Target "Motif:AG8-1_REP_221" 1 76
Scaffold_115	RepeatMasker	similarity	54878	55037	11.7	-	.	Target "Motif:AG8-1_REP_367" 1 214
Scaffold_115	RepeatMasker	similarity	56068	56156	20.2	+	.	Target "Motif:AG8-1_REP_152" 39 135
Scaffold_115	RepeatMasker	similarity	56176	56418	13.2	+	.	Target "Motif:AG8-1_REP_152" 73 315
Scaffold_115	RepeatMasker	similarity	57239	57368	21.6	-	.	Target "Motif:AG8-1_REP_114" 263 387
Scaffold_115	RepeatMasker	similarity	57369	57509	4.3	-	.	Target "Motif:AG8-1_REP_36" 602 741
Scaffold_115	RepeatMasker	similarity	57510	57555	6.5	-	.	Target "Motif:AG8-1_REP_153" 267 312
Scaffold_115	RepeatMasker	similarity	57968	58087	14.3	+	.	Target "Motif:AG8-1_REP_342" 1 123
Scaffold_115	RepeatMasker	similarity	58165	58205	17.1	+	.	Target "Motif:(TATG)n" 2 42
Scaffold_115	RepeatMasker	similarity	59174	59287	18.7	-	.	Target "Motif:AG8-1_REP_357" 1 114
Scaffold_115	RepeatMasker	similarity	59694	59758	18.5	+	.	Target "Motif:AG8-1_REP_32" 686 754
Scaffold_115	RepeatMasker	similarity	69107	69313	9.7	+	.	Target "Motif:AG8-1_REP_14" 2 208
Scaffold_115	RepeatMasker	similarity	69308	70470	5.6	+	.	Target "Motif:AG8-1_REP_14" 124 1283
Scaffold_115	RepeatMasker	similarity	73499	73566	14.7	-	.	Target "Motif:AG8-1_REP_422" 16 83
Scaffold_115	RepeatMasker	similarity	73600	73677	12.8	+	.	Target "Motif:AG8-1_REP_422" 6 83
Scaffold_115	RepeatMasker	similarity	77967	78174	15.9	+	.	Target "Motif:AG8-1_REP_252" 1 208
Scaffold_115	RepeatMasker	similarity	79961	80118	33.8	+	.	Target "Motif:GA-rich" 5 158
Scaffold_115	RepeatMasker	similarity	80163	80229	25.4	+	.	Target "Motif:(TTGGGG)n" 3 69
Scaffold_115	RepeatMasker	similarity	81958	82038	12.3	-	.	Target "Motif:AG8-1_REP_422" 3 83
Scaffold_115	RepeatMasker	similarity	82076	82153	12.8	+	.	Target "Motif:AG8-1_REP_422" 6 83
Scaffold_115	RepeatMasker	similarity	83578	83777	10.7	-	.	Target "Motif:AG8-1_REP_23" 657 857
Scaffold_115	RepeatMasker	similarity	83779	85420	24.1	-	.	Target "Motif:AG8-1_REP_40" 1 844
Scaffold_115	RepeatMasker	similarity	85460	86734	18.4	-	.	Target "Motif:AG8-1_REP_3" 4186 5435
Scaffold_115	RepeatMasker	similarity	86729	86898	8.2	+	.	Target "Motif:AG8-1_REP_387" 1 164
Scaffold_115	RepeatMasker	similarity	86909	87024	18.6	+	.	Target "Motif:AG8-1_REP_65" 179 300
Scaffold_115	RepeatMasker	similarity	86921	87026	14.4	+	.	Target "Motif:AG8-1_REP_64" 200 303
Scaffold_115	RepeatMasker	similarity	87039	87103	15.4	+	.	Target "Motif:AG8-1_REP_114" 125 189
Scaffold_115	RepeatMasker	similarity	89131	89554	4.5	-	.	Target "Motif:AG8-1_REP_72" 109 530
Scaffold_115	RepeatMasker	similarity	89542	89636	2.1	+	.	Target "Motif:AG8-1_REP_398" 1 95
Scaffold_115	RepeatMasker	similarity	89595	89646	9.6	-	.	Target "Motif:AG8-1_REP_79" 449 501
Scaffold_115	RepeatMasker	similarity	89775	89974	10	-	.	Target "Motif:AG8-1_REP_114" 188 387
Scaffold_115	RepeatMasker	similarity	90871	91013	14.7	+	.	Target "Motif:AG8-1_REP_72" 1 143
Scaffold_115	RepeatMasker	similarity	90994	91088	2.1	+	.	Target "Motif:AG8-1_REP_398" 1 95
Scaffold_115	RepeatMasker	similarity	91047	91550	6.6	-	.	Target "Motif:AG8-1_REP_79" 1 501
Scaffold_115	RepeatMasker	similarity	91552	92490	20.3	-	.	Target "Motif:AG8-1_REP_6" 1107 2049
Scaffold_115	RepeatMasker	similarity	92491	95451	14.8	-	.	Target "Motif:AG8-1_REP_11" 86 5635
Scaffold_115	RepeatMasker	similarity	95526	95656	6.1	+	.	Target "Motif:AG8-1_REP_64" 438 568
Scaffold_115	RepeatMasker	similarity	95656	95724	19.4	-	.	Target "Motif:AG8-1_REP_48" 85 152
Scaffold_115	RepeatMasker	similarity	95743	95850	29.9	-	.	Target "Motif:AG8-1_REP_18" 973 1080
Scaffold_115	RepeatMasker	similarity	96176	96252	18.2	+	.	Target "Motif:AG8-1_REP_277" 1 77
Scaffold_115	RepeatMasker	similarity	96865	96886	14.3	-	.	Target "Motif:AG8-1_REP_374" 69 107
Scaffold_115	RepeatMasker	similarity	96887	96983	22.7	+	.	Target "Motif:AG8-1_REP_24" 161 258
Scaffold_115	RepeatMasker	similarity	96984	97017	14.3	-	.	Target "Motif:AG8-1_REP_374" 3 68
Scaffold_115	RepeatMasker	similarity	97459	97565	23.4	+	.	Target "Motif:AG8-1_REP_277" 87 193
Scaffold_115	RepeatMasker	similarity	97565	97593	3.5	-	.	Target "Motif:AG8-1_REP_433" 1 29
Scaffold_115	RepeatMasker	similarity	97592	97786	22.1	-	.	Target "Motif:AG8-1_REP_277" 2 193
Scaffold_115	RepeatMasker	similarity	98463	98596	21.6	+	.	Target "Motif:AG8-1_REP_277" 57 192
Scaffold_115	RepeatMasker	similarity	99579	99657	25.6	-	.	Target "Motif:AG8-1_REP_136" 268 350
Scaffold_115	RepeatMasker	similarity	100545	101167	10.5	+	.	Target "Motif:AG8-1_REP_48" 1 642
Scaffold_115	RepeatMasker	similarity	101167	101506	10.1	+	.	Target "Motif:AG8-1_REP_136" 29 350
Scaffold_115	RepeatMasker	similarity	101623	101679	8.9	+	.	Target "Motif:AG8-1_REP_69" 1 57
Scaffold_116	RepeatMasker	similarity	1025	1165	31.2	+	.	Target "Motif:AG8-1_REP_148" 168 308
Scaffold_116	RepeatMasker	similarity	8350	8424	19.7	-	.	Target "Motif:AG8-1_REP_449" 1 71
Scaffold_116	RepeatMasker	similarity	9421	9593	9.2	+	.	Target "Motif:AG8-1_REP_290" 1 173
Scaffold_116	RepeatMasker	similarity	18424	18483	15	+	.	Target "Motif:AG8-1_REP_366" 1 62
Scaffold_116	RepeatMasker	similarity	29831	30085	11.4	+	.	Target "Motif:AG8-1_REP_229" 2 256
Scaffold_116	RepeatMasker	similarity	30766	30959	10.8	-	.	Target "Motif:AG8-1_REP_229" 1 194
Scaffold_116	RepeatMasker	similarity	33009	33268	5.4	+	.	Target "Motif:AG8-1_REP_120" 1 261
Scaffold_116	RepeatMasker	similarity	33267	33459	3.1	-	.	Target "Motif:AG8-1_REP_277" 1 193
Scaffold_116	RepeatMasker	similarity	33881	34077	8.8	+	.	Target "Motif:AG8-1_REP_277" 1 193
Scaffold_116	RepeatMasker	similarity	34073	34182	5.5	+	.	Target "Motif:AG8-1_REP_120" 257 366
Scaffold_116	RepeatMasker	similarity	34183	34328	21.1	+	.	Target "Motif:AG8-1_REP_313" 1 147
Scaffold_116	RepeatMasker	similarity	34320	34496	35.3	-	.	Target "Motif:AG8-1_REP_86" 188 363
Scaffold_116	RepeatMasker	similarity	34564	34741	33.7	-	.	Target "Motif:AG8-1_REP_86" 6 183
Scaffold_116	RepeatMasker	similarity	35727	36008	2.1	+	.	Target "Motif:AG8-1_REP_49" 6 286
Scaffold_116	RepeatMasker	similarity	36011	36477	1.9	+	.	Target "Motif:AG8-1_REP_49" 167 634
Scaffold_116	RepeatMasker	similarity	36949	37178	19.6	-	.	Target "Motif:AG8-1_REP_216" 3 233
Scaffold_116	RepeatMasker	similarity	37740	37949	2.9	+	.	Target "Motif:AG8-1_REP_247" 1 210
Scaffold_116	RepeatMasker	similarity	38098	38216	26.5	-	.	Target "Motif:AG8-1_REP_208" 55 176
Scaffold_116	RepeatMasker	similarity	38487	38528	9.5	+	.	Target "Motif:AG8-1_REP_151" 279 320
Scaffold_116	RepeatMasker	similarity	38535	38608	4	-	.	Target "Motif:AG8-1_REP_455" 1 74
Scaffold_116	RepeatMasker	similarity	55956	56729	37.2	+	.	Target "Motif:AG8-1_REP_8" 256 783
Scaffold_116	RepeatMasker	similarity	56736	56803	13.2	+	.	Target "Motif:(CCTG)n" 3 70
Scaffold_116	RepeatMasker	similarity	56804	56935	19.4	+	.	Target "Motif:AG8-1_REP_125" 42 171
Scaffold_116	RepeatMasker	similarity	57081	57242	2.5	-	.	Target "Motif:AG8-1_REP_296" 1 162
Scaffold_116	RepeatMasker	similarity	57286	57481	18.2	+	.	Target "Motif:AG8-1_REP_278" 1 192
Scaffold_116	RepeatMasker	similarity	58168	58286	2.5	+	.	Target "Motif:AG8-1_REP_157" 192 310
Scaffold_116	RepeatMasker	similarity	58305	58603	8.4	-	.	Target "Motif:AG8-1_REP_157" 1 310
Scaffold_116	RepeatMasker	similarity	59092	59465	3.7	+	.	Target "Motif:AG8-1_REP_120" 1 374
Scaffold_116	RepeatMasker	similarity	59450	60630	36.9	+	.	Target "Motif:AG8-1_REP_8" 15 783
Scaffold_116	RepeatMasker	similarity	60686	60771	12.8	+	.	Target "Motif:(CTTG)n" 1 86
Scaffold_116	RepeatMasker	similarity	60778	61654	36.5	+	.	Target "Motif:AG8-1_REP_8" 653 1530
Scaffold_116	RepeatMasker	similarity	61632	61883	29.7	+	.	Target "Motif:AG8-1_REP_8" 2309 2560
Scaffold_116	RepeatMasker	similarity	67910	68017	36.1	-	.	Target "Motif:AG8-1_REP_148" 207 318
Scaffold_116	RepeatMasker	similarity	86504	86620	15.4	+	.	Target "Motif:(TTCGGG)n" 6 122
Scaffold_116	RepeatMasker	similarity	90089	90374	28.6	-	.	Target "Motif:AG8-1_REP_118" 6 288
Scaffold_116	RepeatMasker	similarity	90374	90561	3.7	-	.	Target "Motif:AG8-1_REP_268" 1 188
Scaffold_116	RepeatMasker	similarity	100107	100393	30.1	-	.	Target "Motif:AG8-1_REP_118" 5 288
Scaffold_116	RepeatMasker	similarity	100461	100658	3	-	.	Target "Motif:AG8-1_REP_268" 1 198
Scaffold_116	RepeatMasker	similarity	100666	100792	6.3	-	.	Target "Motif:AG8-1_REP_268" 1 127
Scaffold_117	RepeatMasker	similarity	1	121	0.8	-	.	Target "Motif:AG8-1_REP_69" 1 121
Scaffold_117	RepeatMasker	similarity	318	515	23	-	.	Target "Motif:AG8-1_REP_80" 1 195
Scaffold_117	RepeatMasker	similarity	695	705	30.8	+	.	Target "Motif:AG8-1_REP_64" 77 94
Scaffold_117	RepeatMasker	similarity	706	809	15.4	+	.	Target "Motif:AG8-1_REP_362" 9 112
Scaffold_117	RepeatMasker	similarity	810	935	30.8	+	.	Target "Motif:AG8-1_REP_64" 95 312
Scaffold_117	RepeatMasker	similarity	955	974	30.8	+	.	Target "Motif:AG8-1_REP_72" 216 362
Scaffold_117	RepeatMasker	similarity	975	1089	21.9	-	.	Target "Motif:AG8-1_REP_64" 202 315
Scaffold_117	RepeatMasker	similarity	1090	1104	26.4	+	.	Target "Motif:AG8-1_REP_65" 253 389
Scaffold_117	RepeatMasker	similarity	1205	1506	12	-	.	Target "Motif:AG8-1_REP_64" 267 568
Scaffold_117	RepeatMasker	similarity	1512	1563	11.5	+	.	Target "Motif:AG8-1_REP_64" 506 563
Scaffold_117	RepeatMasker	similarity	1620	1730	23.4	-	.	Target "Motif:AG8-1_REP_362" 1 111
Scaffold_117	RepeatMasker	similarity	2787	2895	30.6	+	.	Target "Motif:AG8-1_REP_362" 1 111
Scaffold_117	RepeatMasker	similarity	3048	3206	27.6	-	.	Target "Motif:AG8-1_REP_64" 154 314
Scaffold_117	RepeatMasker	similarity	3171	3272	25.2	-	.	Target "Motif:AG8-1_REP_362" 11 111
Scaffold_117	RepeatMasker	similarity	3458	4236	20.8	-	.	Target "Motif:AG8-1_REP_1" 1468 2250
Scaffold_117	RepeatMasker	similarity	4241	4287	10.6	-	.	Target "Motif:AG8-1_REP_23" 518 564
Scaffold_117	RepeatMasker	similarity	4293	4460	13.2	+	.	Target "Motif:AG8-1_REP_387" 1 124
Scaffold_117	RepeatMasker	similarity	4500	4601	10.9	-	.	Target "Motif:AG8-1_REP_387" 10 101
Scaffold_117	RepeatMasker	similarity	4584	4640	10.7	-	.	Target "Motif:AG8-1_REP_69" 1 57
Scaffold_117	RepeatMasker	similarity	4920	6559	23.1	-	.	Target "Motif:AG8-1_REP_25" 1 844
Scaffold_117	RepeatMasker	similarity	6847	7114	7.5	-	.	Target "Motif:AG8-1_REP_69" 226 541
Scaffold_117	RepeatMasker	similarity	7119	7254	5.5	-	.	Target "Motif:AG8-1_REP_180" 1 120
Scaffold_117	RepeatMasker	similarity	7258	7294	23.7	+	.	Target "Motif:AG8-1_REP_72" 216 530
Scaffold_117	RepeatMasker	similarity	7295	7572	1.1	+	.	Target "Motif:AG8-1_REP_180" 1 280
Scaffold_117	RepeatMasker	similarity	7572	7629	13.8	-	.	Target "Motif:AG8-1_REP_3" 5076 5133
Scaffold_117	RepeatMasker	similarity	7634	7830	4.1	-	.	Target "Motif:AG8-1_REP_69" 1 195
Scaffold_117	RepeatMasker	similarity	7854	8211	12.3	-	.	Target "Motif:AG8-1_REP_131" 1 359
Scaffold_117	RepeatMasker	similarity	9637	10097	7.6	+	.	Target "Motif:AG8-1_REP_24" 347 856
Scaffold_117	RepeatMasker	similarity	10319	10437	22.1	+	.	Target "Motif:AG8-1_REP_64" 222 334
Scaffold_117	RepeatMasker	similarity	10426	10580	20.8	+	.	Target "Motif:AG8-1_REP_72" 218 363
Scaffold_117	RepeatMasker	similarity	10451	10689	19.4	-	.	Target "Motif:AG8-1_REP_64" 80 313
Scaffold_117	RepeatMasker	similarity	10858	10924	20.9	+	.	Target "Motif:AG8-1_REP_470" 1 67
Scaffold_117	RepeatMasker	similarity	11576	12208	11.4	-	.	Target "Motif:AG8-1_REP_1" 1617 2250
Scaffold_117	RepeatMasker	similarity	12208	12318	4.5	-	.	Target "Motif:AG8-1_REP_64" 458 568
Scaffold_117	RepeatMasker	similarity	33074	33252	1.1	+	.	Target "Motif:AG8-1_REP_285" 3 181
Scaffold_117	RepeatMasker	similarity	43737	43767	6.5	+	.	Target "Motif:(CACAC)n" 3 33
Scaffold_117	RepeatMasker	similarity	57144	57317	0	-	.	Target "Motif:AG8-1_REP_291" 1 174
Scaffold_117	RepeatMasker	similarity	63354	63473	25	-	.	Target "Motif:AG8-1_REP_337" 8 127
Scaffold_117	RepeatMasker	similarity	63474	63563	16.3	-	.	Target "Motif:AG8-1_REP_337" 1 90
Scaffold_117	RepeatMasker	similarity	63910	64040	25.6	+	.	Target "Motif:AG8-1_REP_261" 1 118
Scaffold_117	RepeatMasker	similarity	68520	68681	14.8	+	.	Target "Motif:AG8-1_REP_278" 1 192
Scaffold_117	RepeatMasker	similarity	75185	75270	22.1	-	.	Target "Motif:AG8-1_REP_407" 1 88
Scaffold_117	RepeatMasker	similarity	75606	75635	6.7	-	.	Target "Motif:AG8-1_REP_45" 638 667
Scaffold_117	RepeatMasker	similarity	76770	76855	16.3	-	.	Target "Motif:AG8-1_REP_407" 2 88
Scaffold_117	RepeatMasker	similarity	88955	89156	19.7	+	.	Target "Motif:AG8-1_REP_216" 1 194
Scaffold_117	RepeatMasker	similarity	89385	89826	10.7	-	.	Target "Motif:AG8-1_REP_2" 5355 5795
Scaffold_117	RepeatMasker	similarity	89830	89942	0	-	.	Target "Motif:AG8-1_REP_354" 1 113
Scaffold_117	RepeatMasker	similarity	89948	90760	2	+	.	Target "Motif:AG8-1_REP_24" 44 856
Scaffold_117	RepeatMasker	similarity	90780	92021	14.3	-	.	Target "Motif:AG8-1_REP_2" 4110 5340
Scaffold_117	RepeatMasker	similarity	92025	92079	20	-	.	Target "Motif:AG8-1_REP_190" 207 262
Scaffold_117	RepeatMasker	similarity	92144	92200	28.1	+	.	Target "Motif:AG8-1_REP_203" 128 184
Scaffold_117	RepeatMasker	similarity	93361	93438	32	+	.	Target "Motif:(TTCGGG)n" 6 83
Scaffold_118	RepeatMasker	similarity	1696	1813	0	-	.	Target "Motif:AG8-1_REP_232" 1 221
Scaffold_118	RepeatMasker	similarity	9518	9713	1.5	+	.	Target "Motif:AG8-1_REP_273" 1 196
Scaffold_118	RepeatMasker	similarity	10137	10255	16.8	+	.	Target "Motif:AG8-1_REP_261" 1 121
Scaffold_118	RepeatMasker	similarity	10248	10438	26	-	.	Target "Motif:AG8-1_REP_259" 1 191
Scaffold_118	RepeatMasker	similarity	22609	22840	9.7	-	.	Target "Motif:AG8-1_REP_205" 1 245
Scaffold_118	RepeatMasker	similarity	22805	22845	4.9	+	.	Target "Motif:AG8-1_REP_205" 205 245
Scaffold_118	RepeatMasker	similarity	40358	40457	18.2	-	.	Target "Motif:AG8-1_REP_346" 20 121
Scaffold_118	RepeatMasker	similarity	40450	40489	7.7	+	.	Target "Motif:AG8-1_REP_433" 1 39
Scaffold_118	RepeatMasker	similarity	41063	41187	26.4	-	.	Target "Motif:AG8-1_REP_338" 5 125
Scaffold_118	RepeatMasker	similarity	61422	61711	24.6	+	.	Target "Motif:AG8-1_REP_162" 1 292
Scaffold_118	RepeatMasker	similarity	66909	66987	8.9	+	.	Target "Motif:AG8-1_REP_296" 1 79
Scaffold_118	RepeatMasker	similarity	70222	70288	6	-	.	Target "Motif:AG8-1_REP_282" 16 83
Scaffold_118	RepeatMasker	similarity	70286	70349	4.7	-	.	Target "Motif:AG8-1_REP_466" 5 68
Scaffold_118	RepeatMasker	similarity	70350	70430	9.1	+	.	Target "Motif:AG8-1_REP_466" 1 121
Scaffold_118	RepeatMasker	similarity	70940	71049	12.7	+	.	Target "Motif:AG8-1_REP_353" 1 112
Scaffold_118	RepeatMasker	similarity	71034	71326	2	+	.	Target "Motif:AG8-1_REP_170" 1 293
Scaffold_118	RepeatMasker	similarity	71357	71408	3.9	+	.	Target "Motif:AG8-1_REP_119" 1 52
Scaffold_118	RepeatMasker	similarity	71430	71588	2.5	-	.	Target "Motif:AG8-1_REP_185" 1 159
Scaffold_118	RepeatMasker	similarity	82736	82860	7.6	-	.	Target "Motif:AG8-1_REP_348" 1 119
Scaffold_118	RepeatMasker	similarity	83193	83470	25.8	+	.	Target "Motif:AG8-1_REP_150" 1 271
Scaffold_119	RepeatMasker	similarity	460	601	32.9	-	.	Target "Motif:AG8-1_REP_108" 237 378
Scaffold_119	RepeatMasker	similarity	766	886	4.1	-	.	Target "Motif:AG8-1_REP_344" 1 121
Scaffold_119	RepeatMasker	similarity	1003	1217	11.6	-	.	Target "Motif:AG8-1_REP_223" 14 228
Scaffold_119	RepeatMasker	similarity	5204	5397	20.7	-	.	Target "Motif:AG8-1_REP_259" 1 201
Scaffold_119	RepeatMasker	similarity	7847	7987	24.6	-	.	Target "Motif:AG8-1_REP_279" 56 188
Scaffold_119	RepeatMasker	similarity	10333	10389	24.6	+	.	Target "Motif:(CGA)n" 2 59
Scaffold_119	RepeatMasker	similarity	25858	26030	24	+	.	Target "Motif:AG8-1_REP_294" 1 171
Scaffold_119	RepeatMasker	similarity	31558	31637	0	-	.	Target "Motif:AG8-1_REP_198" 179 258
Scaffold_119	RepeatMasker	similarity	40137	40182	19.6	+	.	Target "Motif:AG8-1_REP_203" 51 97
Scaffold_119	RepeatMasker	similarity	58860	58940	1.2	-	.	Target "Motif:AG8-1_REP_390" 1 81
Scaffold_119	RepeatMasker	similarity	58972	59176	13.7	+	.	Target "Motif:AG8-1_REP_240" 6 211
Scaffold_119	RepeatMasker	similarity	69999	70081	1.2	-	.	Target "Motif:AG8-1_REP_412" 1 83
Scaffold_119	RepeatMasker	similarity	70415	70464	24	+	.	Target "Motif:G-rich" 2 51
Scaffold_119	RepeatMasker	similarity	92610	92709	14	+	.	Target "Motif:AG8-1_REP_302" 35 147
Scaffold_119	RepeatMasker	similarity	94058	94217	25.6	-	.	Target "Motif:AG8-1_REP_259" 3 202
Scaffold_12	RepeatMasker	similarity	8769	8871	1	-	.	Target "Motif:AG8-1_REP_384" 1 103
Scaffold_12	RepeatMasker	similarity	12521	12677	3.2	+	.	Target "Motif:AG8-1_REP_310" 1 157
Scaffold_12	RepeatMasker	similarity	13286	13320	2.9	-	.	Target "Motif:AG8-1_REP_427" 47 81
Scaffold_12	RepeatMasker	similarity	21581	21687	14.2	+	.	Target "Motif:AG8-1_REP_346" 15 121
Scaffold_12	RepeatMasker	similarity	25192	25294	1	+	.	Target "Motif:AG8-1_REP_384" 1 103
Scaffold_12	RepeatMasker	similarity	33212	33779	30.3	-	.	Target "Motif:AG8-1_REP_8" 117 684
Scaffold_12	RepeatMasker	similarity	34908	34965	27.6	+	.	Target "Motif:GA-rich" 1 58
Scaffold_12	RepeatMasker	similarity	61315	61399	18.8	-	.	Target "Motif:AG8-1_REP_372" 28 107
Scaffold_12	RepeatMasker	similarity	80512	80647	18.4	-	.	Target "Motif:AG8-1_REP_8" 2426 2562
Scaffold_12	RepeatMasker	similarity	81215	83779	26	-	.	Target "Motif:AG8-1_REP_8" 1 2563
Scaffold_12	RepeatMasker	similarity	83814	85013	24.2	-	.	Target "Motif:AG8-1_REP_8" 1 824
Scaffold_12	RepeatMasker	similarity	86115	86551	28.5	+	.	Target "Motif:AG8-1_REP_8" 21 592
Scaffold_12	RepeatMasker	similarity	86519	86940	24.6	+	.	Target "Motif:AG8-1_REP_8" 2068 2557
Scaffold_12	RepeatMasker	similarity	153901	154008	16	+	.	Target "Motif:AG8-1_REP_206" 106 214
Scaffold_12	RepeatMasker	similarity	154002	154121	12.8	+	.	Target "Motif:AG8-1_REP_206" 125 244
Scaffold_12	RepeatMasker	similarity	154122	154321	30.5	-	.	Target "Motif:AG8-1_REP_82" 226 416
Scaffold_12	RepeatMasker	similarity	164594	164869	2.2	+	.	Target "Motif:AG8-1_REP_183" 1 276
Scaffold_12	RepeatMasker	similarity	165083	165164	14.7	+	.	Target "Motif:AG8-1_REP_246" 136 211
Scaffold_12	RepeatMasker	similarity	170015	170094	13.9	-	.	Target "Motif:AG8-1_REP_277" 114 193
Scaffold_12	RepeatMasker	similarity	173447	173953	6.7	+	.	Target "Motif:AG8-1_REP_45" 1 509
Scaffold_12	RepeatMasker	similarity	189139	189163	8	+	.	Target "Motif:(CAA)n" 3 27
Scaffold_12	RepeatMasker	similarity	189427	189450	0	+	.	Target "Motif:(TC)n" 1 24
Scaffold_12	RepeatMasker	similarity	207338	207365	7.1	+	.	Target "Motif:(GAA)n" 3 30
Scaffold_12	RepeatMasker	similarity	207896	207948	21.6	+	.	Target "Motif:GA-rich" 2 52
Scaffold_12	RepeatMasker	similarity	221433	221508	21.1	+	.	Target "Motif:AG8-1_REP_409" 3 80
Scaffold_12	RepeatMasker	similarity	259430	259549	2.5	+	.	Target "Motif:AG8-1_REP_345" 1 120
Scaffold_12	RepeatMasker	similarity	282073	282377	24.8	-	.	Target "Motif:AG8-1_REP_159" 5 304
Scaffold_12	RepeatMasker	similarity	282471	282951	0.8	+	.	Target "Motif:AG8-1_REP_81" 1 481
Scaffold_12	RepeatMasker	similarity	283252	283296	17.8	-	.	Target "Motif:AG8-1_REP_421" 1 45
Scaffold_12	RepeatMasker	similarity	294149	294254	24.5	+	.	Target "Motif:CT-rich" 3 108
Scaffold_12	RepeatMasker	similarity	296934	297279	1.4	-	.	Target "Motif:AG8-1_REP_136" 1 350
Scaffold_12	RepeatMasker	similarity	306353	306429	26	+	.	Target "Motif:AG8-1_REP_9" 167 246
Scaffold_12	RepeatMasker	similarity	308025	308103	21.8	-	.	Target "Motif:AG8-1_REP_445" 2 79
Scaffold_12	RepeatMasker	similarity	325465	325510	15.2	-	.	Target "Motif:AG8-1_REP_273" 151 196
Scaffold_12	RepeatMasker	similarity	325678	325719	0	-	.	Target "Motif:AG8-1_REP_279" 147 188
Scaffold_12	RepeatMasker	similarity	326069	326282	12.7	-	.	Target "Motif:AG8-1_REP_279" 1 189
Scaffold_12	RepeatMasker	similarity	331028	331931	6.5	-	.	Target "Motif:AG8-1_REP_14" 1 894
Scaffold_12	RepeatMasker	similarity	331964	333193	20.6	-	.	Target "Motif:AG8-1_REP_7" 1 1281
Scaffold_12	RepeatMasker	similarity	333532	333800	24.2	-	.	Target "Motif:AG8-1_REP_67" 255 545
Scaffold_12	RepeatMasker	similarity	338819	338874	12.7	-	.	Target "Motif:AG8-1_REP_151" 266 320
Scaffold_12	RepeatMasker	similarity	342424	342510	26.4	-	.	Target "Motif:AG8-1_REP_185" 1 89
Scaffold_12	RepeatMasker	similarity	346636	346735	13.5	-	.	Target "Motif:AG8-1_REP_371" 4 105
Scaffold_12	RepeatMasker	similarity	346808	346863	10.9	-	.	Target "Motif:AG8-1_REP_468" 14 68
Scaffold_12	RepeatMasker	similarity	348713	348791	1.3	-	.	Target "Motif:AG8-1_REP_18" 1054 1132
Scaffold_12	RepeatMasker	similarity	356861	356934	5.4	+	.	Target "Motif:AG8-1_REP_455" 1 74
Scaffold_12	RepeatMasker	similarity	357078	357193	11.1	+	.	Target "Motif:AG8-1_REP_455" 1 117
Scaffold_12	RepeatMasker	similarity	357201	357271	18.3	-	.	Target "Motif:AG8-1_REP_404" 4 74
Scaffold_12	RepeatMasker	similarity	361804	361835	32.4	+	.	Target "Motif:AG8-1_REP_5" 497 610
Scaffold_12	RepeatMasker	similarity	361836	361978	35.9	+	.	Target "Motif:AG8-1_REP_9" 1576 1718
Scaffold_12	RepeatMasker	similarity	361979	361996	32.4	+	.	Target "Motif:AG8-1_REP_5" 611 683
Scaffold_12	RepeatMasker	similarity	362793	362907	35.6	+	.	Target "Motif:AG8-1_REP_5" 2040 2154
Scaffold_12	RepeatMasker	similarity	363384	363553	30.7	+	.	Target "Motif:AG8-1_REP_5" 2738 2907
Scaffold_12	RepeatMasker	similarity	364452	364611	29.2	+	.	Target "Motif:AG8-1_REP_231" 58 217
Scaffold_12	RepeatMasker	similarity	368211	368325	32.2	+	.	Target "Motif:CT-rich" 2 116
Scaffold_12	RepeatMasker	similarity	373403	373647	14.3	-	.	Target "Motif:AG8-1_REP_189" 1 245
Scaffold_12	RepeatMasker	similarity	373681	373859	19.3	-	.	Target "Motif:AG8-1_REP_38" 9 186
Scaffold_12	RepeatMasker	similarity	373971	374239	12.7	+	.	Target "Motif:AG8-1_REP_189" 1 245
Scaffold_12	RepeatMasker	similarity	374400	374511	7.1	-	.	Target "Motif:AG8-1_REP_1" 2139 2250
Scaffold_12	RepeatMasker	similarity	374596	374677	2.4	+	.	Target "Motif:AG8-1_REP_391" 17 98
Scaffold_120	RepeatMasker	similarity	1887	2666	16.7	+	.	Target "Motif:AG8-1_REP_7" 1915 2694
Scaffold_120	RepeatMasker	similarity	2630	5805	11.7	-	.	Target "Motif:AG8-1_REP_6" 1 3172
Scaffold_120	RepeatMasker	similarity	5779	6328	11.6	+	.	Target "Motif:AG8-1_REP_7" 1 542
Scaffold_120	RepeatMasker	similarity	6401	6519	6.7	-	.	Target "Motif:AG8-1_REP_72" 1 119
Scaffold_120	RepeatMasker	similarity	6517	7006	19.6	-	.	Target "Motif:AG8-1_REP_2" 3329 3818
Scaffold_120	RepeatMasker	similarity	7009	8061	13.1	-	.	Target "Motif:AG8-1_REP_2" 1 1053
Scaffold_120	RepeatMasker	similarity	8117	8544	14.9	+	.	Target "Motif:AG8-1_REP_7" 1 417
Scaffold_120	RepeatMasker	similarity	8524	8722	6.6	+	.	Target "Motif:AG8-1_REP_7" 318 516
Scaffold_120	RepeatMasker	similarity	8723	8811	10.7	+	.	Target "Motif:AG8-1_REP_7" 447 531
Scaffold_120	RepeatMasker	similarity	8823	9078	27.9	-	.	Target "Motif:AG8-1_REP_2" 528 786
Scaffold_120	RepeatMasker	similarity	9079	9318	7.5	-	.	Target "Motif:AG8-1_REP_2" 5547 5795
Scaffold_120	RepeatMasker	similarity	9295	9400	4.7	-	.	Target "Motif:AG8-1_REP_64" 463 568
Scaffold_120	RepeatMasker	similarity	9375	9480	4.7	+	.	Target "Motif:AG8-1_REP_64" 463 568
Scaffold_120	RepeatMasker	similarity	9481	9729	14.9	-	.	Target "Motif:AG8-1_REP_2" 5331 5580
Scaffold_120	RepeatMasker	similarity	9730	10011	7.3	+	.	Target "Motif:AG8-1_REP_14" 962 1283
Scaffold_120	RepeatMasker	similarity	10065	10316	7.1	-	.	Target "Motif:AG8-1_REP_201" 1 253
Scaffold_120	RepeatMasker	similarity	10976	11163	19.2	+	.	Target "Motif:AG8-1_REP_277" 6 193
Scaffold_120	RepeatMasker	similarity	35938	36071	0	-	.	Target "Motif:AG8-1_REP_132" 224 357
Scaffold_120	RepeatMasker	similarity	41647	41716	24.3	-	.	Target "Motif:AG8-1_REP_241" 13 82
Scaffold_120	RepeatMasker	similarity	42196	42385	11.7	-	.	Target "Motif:AG8-1_REP_278" 1 192
Scaffold_120	RepeatMasker	similarity	42386	42443	6.9	-	.	Target "Motif:AG8-1_REP_331" 80 137
Scaffold_120	RepeatMasker	similarity	42443	42523	9.9	-	.	Target "Motif:AG8-1_REP_278" 1 81
Scaffold_120	RepeatMasker	similarity	42524	42660	2.9	-	.	Target "Motif:AG8-1_REP_331" 1 137
Scaffold_120	RepeatMasker	similarity	42660	42740	1.2	-	.	Target "Motif:AG8-1_REP_331" 1 81
Scaffold_120	RepeatMasker	similarity	42788	42899	20.2	-	.	Target "Motif:AG8-1_REP_108" 20 129
Scaffold_120	RepeatMasker	similarity	42900	42923	0	+	.	Target "Motif:(TCTCG)n" 2 25
Scaffold_120	RepeatMasker	similarity	44446	44806	10	+	.	Target "Motif:AG8-1_REP_1" 1765 2127
Scaffold_120	RepeatMasker	similarity	44799	44996	15.8	-	.	Target "Motif:AG8-1_REP_40" 362 554
Scaffold_120	RepeatMasker	similarity	55997	56073	26	-	.	Target "Motif:AG8-1_REP_442" 3 79
Scaffold_120	RepeatMasker	similarity	56115	56160	19.6	-	.	Target "Motif:AG8-1_REP_467" 1 46
Scaffold_120	RepeatMasker	similarity	60513	60597	22.6	-	.	Target "Motif:AG8-1_REP_61" 493 576
Scaffold_120	RepeatMasker	similarity	61088	61177	23.5	-	.	Target "Motif:AG8-1_REP_61" 493 577
Scaffold_120	RepeatMasker	similarity	61257	61374	23.7	+	.	Target "Motif:AG8-1_REP_346" 1 121
Scaffold_120	RepeatMasker	similarity	72278	72358	19.2	-	.	Target "Motif:AG8-1_REP_139" 7 91
Scaffold_120	RepeatMasker	similarity	72305	72373	10.4	+	.	Target "Motif:AG8-1_REP_468" 1 68
Scaffold_120	RepeatMasker	similarity	93562	94069	14.6	-	.	Target "Motif:AG8-1_REP_76" 1 511
Scaffold_120	RepeatMasker	similarity	94617	94693	1.3	-	.	Target "Motif:AG8-1_REP_377" 1 77
Scaffold_121	RepeatMasker	similarity	1659	1695	8.1	+	.	Target "Motif:AG8-1_REP_421" 1 37
Scaffold_121	RepeatMasker	similarity	1741	1777	8.1	+	.	Target "Motif:AG8-1_REP_421" 1 37
Scaffold_121	RepeatMasker	similarity	14623	14700	24.4	+	.	Target "Motif:AG8-1_REP_278" 115 192
Scaffold_121	RepeatMasker	similarity	21722	21827	5	-	.	Target "Motif:AG8-1_REP_341" 1 101
Scaffold_121	RepeatMasker	similarity	22292	22446	19.7	-	.	Target "Motif:AG8-1_REP_353" 1 163
Scaffold_121	RepeatMasker	similarity	22786	22940	19	-	.	Target "Motif:AG8-1_REP_353" 1 163
Scaffold_121	RepeatMasker	similarity	23055	23115	19.7	+	.	Target "Motif:AG8-1_REP_385" 1 61
Scaffold_121	RepeatMasker	similarity	23116	23334	14.7	+	.	Target "Motif:AG8-1_REP_232" 1 191
Scaffold_121	RepeatMasker	similarity	23570	23673	33.6	+	.	Target "Motif:AG8-1_REP_108" 250 353
Scaffold_121	RepeatMasker	similarity	25708	25742	5.7	+	.	Target "Motif:AG8-1_REP_467" 1 35
Scaffold_121	RepeatMasker	similarity	37666	37702	5.4	+	.	Target "Motif:AG8-1_REP_353" 1 38
Scaffold_121	RepeatMasker	similarity	37673	37752	10	-	.	Target "Motif:AG8-1_REP_200" 178 257
Scaffold_121	RepeatMasker	similarity	37978	38102	30.4	-	.	Target "Motif:AG8-1_REP_200" 32 159
Scaffold_121	RepeatMasker	similarity	38530	38612	22.9	+	.	Target "Motif:AG8-1_REP_254" 1 96
Scaffold_121	RepeatMasker	similarity	38863	38926	17.5	+	.	Target "Motif:AG8-1_REP_95" 385 448
Scaffold_121	RepeatMasker	similarity	66650	66748	2	-	.	Target "Motif:AG8-1_REP_390" 2 99
Scaffold_121	RepeatMasker	similarity	66927	67020	33.7	+	.	Target "Motif:AG8-1_REP_241" 1 95
Scaffold_121	RepeatMasker	similarity	67185	67231	12.8	-	.	Target "Motif:AG8-1_REP_468" 21 68
Scaffold_121	RepeatMasker	similarity	67988	68058	16.9	-	.	Target "Motif:AG8-1_REP_408" 14 90
Scaffold_121	RepeatMasker	similarity	68285	68392	20.4	+	.	Target "Motif:AG8-1_REP_346" 1 121
Scaffold_121	RepeatMasker	similarity	78590	78738	19.4	-	.	Target "Motif:AG8-1_REP_103" 259 414
Scaffold_121	RepeatMasker	similarity	78831	78993	22.1	-	.	Target "Motif:AG8-1_REP_277" 28 193
Scaffold_121	RepeatMasker	similarity	79435	79610	22.3	+	.	Target "Motif:AG8-1_REP_277" 18 193
Scaffold_121	RepeatMasker	similarity	79774	79893	19.2	+	.	Target "Motif:AG8-1_REP_346" 1 121
Scaffold_121	RepeatMasker	similarity	91022	91202	16	-	.	Target "Motif:AG8-1_REP_286" 1 181
Scaffold_121	RepeatMasker	similarity	92245	92552	13	-	.	Target "Motif:AG8-1_REP_157" 1 309
Scaffold_121	RepeatMasker	similarity	92759	92831	13.7	-	.	Target "Motif:AG8-1_REP_239" 120 214
Scaffold_121	RepeatMasker	similarity	93760	96382	19.1	+	.	Target "Motif:AG8-1_REP_9" 3 2600
Scaffold_121	RepeatMasker	similarity	96383	96476	28	-	.	Target "Motif:AG8-1_REP_50" 408 500
Scaffold_122	RepeatMasker	similarity	1539	1809	0.7	+	.	Target "Motif:AG8-1_REP_186" 1 271
Scaffold_122	RepeatMasker	similarity	2973	3233	34.9	-	.	Target "Motif:AG8-1_REP_51" 81 341
Scaffold_122	RepeatMasker	similarity	5718	5988	0.7	+	.	Target "Motif:AG8-1_REP_186" 1 271
Scaffold_122	RepeatMasker	similarity	8165	8303	28.1	-	.	Target "Motif:AG8-1_REP_327" 2 140
Scaffold_122	RepeatMasker	similarity	24321	24422	23.8	-	.	Target "Motif:AG8-1_REP_303" 56 158
Scaffold_122	RepeatMasker	similarity	24452	24623	1.7	+	.	Target "Motif:AG8-1_REP_285" 1 182
Scaffold_122	RepeatMasker	similarity	58216	58304	14.8	-	.	Target "Motif:AG8-1_REP_287" 87 177
Scaffold_122	RepeatMasker	similarity	58309	58485	2.3	-	.	Target "Motif:AG8-1_REP_287" 1 177
Scaffold_122	RepeatMasker	similarity	95992	96330	8.6	+	.	Target "Motif:AG8-1_REP_125" 14 366
Scaffold_122	RepeatMasker	similarity	96275	96383	12.8	-	.	Target "Motif:AG8-1_REP_412" 1 88
Scaffold_123	RepeatMasker	similarity	6626	6846	14.7	+	.	Target "Motif:AG8-1_REP_232" 1 221
Scaffold_123	RepeatMasker	similarity	7104	7155	23.1	-	.	Target "Motif:AG8-1_REP_226" 89 141
Scaffold_123	RepeatMasker	similarity	7582	7620	20.5	+	.	Target "Motif:(CGA)n" 1 39
Scaffold_123	RepeatMasker	similarity	8826	8893	13.2	+	.	Target "Motif:AG8-1_REP_467" 1 68
Scaffold_123	RepeatMasker	similarity	8900	9170	3.7	-	.	Target "Motif:AG8-1_REP_186" 1 271
Scaffold_123	RepeatMasker	similarity	9208	9286	5.1	+	.	Target "Motif:AG8-1_REP_442" 1 79
Scaffold_123	RepeatMasker	similarity	9423	9547	26.6	-	.	Target "Motif:AG8-1_REP_226" 27 141
Scaffold_123	RepeatMasker	similarity	11149	11238	6.7	-	.	Target "Motif:AG8-1_REP_350" 21 109
Scaffold_123	RepeatMasker	similarity	11501	11608	4.8	+	.	Target "Motif:AG8-1_REP_379" 1 105
Scaffold_123	RepeatMasker	similarity	12583	12680	28.6	-	.	Target "Motif:AG8-1_REP_141" 19 119
Scaffold_123	RepeatMasker	similarity	13054	13108	0	-	.	Target "Motif:AG8-1_REP_487" 1 55
Scaffold_123	RepeatMasker	similarity	13977	14085	31.2	-	.	Target "Motif:AG8-1_REP_141" 8 119
Scaffold_123	RepeatMasker	similarity	26889	26943	14.8	-	.	Target "Motif:AG8-1_REP_481" 3 60
Scaffold_123	RepeatMasker	similarity	30090	30372	28.5	+	.	Target "Motif:AG8-1_REP_181" 1 277
Scaffold_123	RepeatMasker	similarity	31662	32413	35.7	+	.	Target "Motif:AG8-1_REP_8" 10 758
Scaffold_123	RepeatMasker	similarity	36624	36889	18.9	+	.	Target "Motif:AG8-1_REP_114" 1 265
Scaffold_123	RepeatMasker	similarity	36890	37046	17	-	.	Target "Motif:AG8-1_REP_153" 159 314
Scaffold_123	RepeatMasker	similarity	37078	37222	22.1	+	.	Target "Motif:AG8-1_REP_114" 243 387
Scaffold_123	RepeatMasker	similarity	58278	58473	36.5	-	.	Target "Motif:AG8-1_REP_231" 28 217
Scaffold_123	RepeatMasker	similarity	59269	59512	36.9	-	.	Target "Motif:AG8-1_REP_5" 1982 2171
Scaffold_123	RepeatMasker	similarity	59459	59671	33.3	-	.	Target "Motif:AG8-1_REP_9" 1659 1865
Scaffold_123	RepeatMasker	similarity	70321	70440	12.7	+	.	Target "Motif:AG8-1_REP_366" 1 110
Scaffold_123	RepeatMasker	similarity	70905	70987	6	-	.	Target "Motif:AG8-1_REP_419" 2 84
Scaffold_123	RepeatMasker	similarity	73048	73138	19.8	+	.	Target "Motif:AG8-1_REP_156" 216 310
Scaffold_123	RepeatMasker	similarity	82152	82240	23.6	+	.	Target "Motif:(TTCGGG)n" 3 91
Scaffold_123	RepeatMasker	similarity	88762	88913	14.9	+	.	Target "Motif:AG8-1_REP_292" 3 155
Scaffold_123	RepeatMasker	similarity	89261	89390	4.6	+	.	Target "Motif:AG8-1_REP_117" 1 130
Scaffold_123	RepeatMasker	similarity	90625	90749	4	-	.	Target "Motif:AG8-1_REP_333" 1 134
Scaffold_123	RepeatMasker	similarity	91287	91433	26.1	+	.	Target "Motif:AG8-1_REP_113" 2 148
Scaffold_123	RepeatMasker	similarity	92628	92684	8.8	+	.	Target "Motif:AG8-1_REP_32" 698 754
Scaffold_123	RepeatMasker	similarity	93474	93583	13	-	.	Target "Motif:AG8-1_REP_304" 1 108
Scaffold_123	RepeatMasker	similarity	93828	93979	22.5	+	.	Target "Motif:AG8-1_REP_324" 2 143
Scaffold_123	RepeatMasker	similarity	93957	94297	26.7	-	.	Target "Motif:AG8-1_REP_8" 2346 2690
Scaffold_123	RepeatMasker	similarity	94298	95151	10.1	-	.	Target "Motif:AG8-1_REP_8" 1580 2433
Scaffold_124	RepeatMasker	similarity	557	716	2.8	+	.	Target "Motif:AG8-1_REP_186" 1 271
Scaffold_124	RepeatMasker	similarity	2496	2687	25	+	.	Target "Motif:AG8-1_REP_162" 111 302
Scaffold_124	RepeatMasker	similarity	2723	2788	21.2	+	.	Target "Motif:AG8-1_REP_159" 239 304
Scaffold_124	RepeatMasker	similarity	2920	3221	25.5	+	.	Target "Motif:AG8-1_REP_162" 1 302
Scaffold_124	RepeatMasker	similarity	11320	11575	19.9	-	.	Target "Motif:AG8-1_REP_161" 3 296
Scaffold_124	RepeatMasker	similarity	12774	12917	11.3	+	.	Target "Motif:AG8-1_REP_261" 1 201
Scaffold_124	RepeatMasker	similarity	14834	14915	29.1	+	.	Target "Motif:G-rich" 1 80
Scaffold_124	RepeatMasker	similarity	35834	35936	18.8	-	.	Target "Motif:AG8-1_REP_379" 1 105
Scaffold_124	RepeatMasker	similarity	38544	38736	5.7	+	.	Target "Motif:AG8-1_REP_261" 1 202
Scaffold_124	RepeatMasker	similarity	50020	50225	3.4	+	.	Target "Motif:AG8-1_REP_253" 1 206
Scaffold_124	RepeatMasker	similarity	50393	50512	27.2	-	.	Target "Motif:AG8-1_REP_346" 1 121
Scaffold_124	RepeatMasker	similarity	50588	50632	13.3	+	.	Target "Motif:AG8-1_REP_346" 77 121
Scaffold_124	RepeatMasker	similarity	50680	50785	0.9	+	.	Target "Motif:AG8-1_REP_376" 1 106
Scaffold_124	RepeatMasker	similarity	50787	50883	22.6	-	.	Target "Motif:AG8-1_REP_326" 1 97
Scaffold_124	RepeatMasker	similarity	57780	57829	4	+	.	Target "Motif:AG8-1_REP_152" 266 315
Scaffold_124	RepeatMasker	similarity	57897	58059	0	-	.	Target "Motif:AG8-1_REP_300" 1 163
Scaffold_124	RepeatMasker	similarity	58144	58243	6	+	.	Target "Motif:AG8-1_REP_2" 5695 5795
Scaffold_124	RepeatMasker	similarity	58635	58713	0	+	.	Target "Motif:AG8-1_REP_145" 1 79
Scaffold_124	RepeatMasker	similarity	58712	58793	2.4	+	.	Target "Motif:AG8-1_REP_383" 22 103
Scaffold_124	RepeatMasker	similarity	59002	59224	2.7	-	.	Target "Motif:AG8-1_REP_227" 1 223
Scaffold_124	RepeatMasker	similarity	59224	59335	12.6	+	.	Target "Motif:AG8-1_REP_193" 150 260
Scaffold_124	RepeatMasker	similarity	59386	59558	4.6	-	.	Target "Motif:AG8-1_REP_248" 37 209
Scaffold_124	RepeatMasker	similarity	63362	63408	12.8	+	.	Target "Motif:AG8-1_REP_418" 1 47
Scaffold_124	RepeatMasker	similarity	63813	64214	33.8	+	.	Target "Motif:AG8-1_REP_107" 5 407
Scaffold_124	RepeatMasker	similarity	72691	72826	27.3	+	.	Target "Motif:AG8-1_REP_299" 17 162
Scaffold_124	RepeatMasker	similarity	72760	72838	27.9	-	.	Target "Motif:AG8-1_REP_282" 1 81
Scaffold_124	RepeatMasker	similarity	76363	76404	9.5	-	.	Target "Motif:AG8-1_REP_402" 1 42
Scaffold_125	RepeatMasker	similarity	29343	29439	0	-	.	Target "Motif:AG8-1_REP_394" 1 97
Scaffold_125	RepeatMasker	similarity	42509	42605	20.6	+	.	Target "Motif:AG8-1_REP_35" 1 97
Scaffold_125	RepeatMasker	similarity	42605	42804	21.6	-	.	Target "Motif:AG8-1_REP_278" 1 181
Scaffold_125	RepeatMasker	similarity	42805	42969	25.9	-	.	Target "Motif:AG8-1_REP_237" 35 208
Scaffold_125	RepeatMasker	similarity	43058	43342	4.2	-	.	Target "Motif:AG8-1_REP_65" 282 566
Scaffold_125	RepeatMasker	similarity	43336	43364	6.9	+	.	Target "Motif:AG8-1_REP_65" 520 548
Scaffold_125	RepeatMasker	similarity	43367	43474	3.7	+	.	Target "Motif:AG8-1_REP_362" 5 112
Scaffold_125	RepeatMasker	similarity	43475	43577	20.6	+	.	Target "Motif:AG8-1_REP_64" 84 290
Scaffold_125	RepeatMasker	similarity	43576	43655	24.4	-	.	Target "Motif:AG8-1_REP_14" 1135 1212
Scaffold_125	RepeatMasker	similarity	43619	43744	18.2	+	.	Target "Motif:AG8-1_REP_14" 2 128
Scaffold_125	RepeatMasker	similarity	43776	44303	6.9	+	.	Target "Motif:AG8-1_REP_7" 1 530
Scaffold_125	RepeatMasker	similarity	44488	44887	6.8	-	.	Target "Motif:AG8-1_REP_69" 141 541
Scaffold_125	RepeatMasker	similarity	44888	45444	12.8	-	.	Target "Motif:AG8-1_REP_3" 5076 5635
Scaffold_125	RepeatMasker	similarity	45445	45589	0.7	-	.	Target "Motif:AG8-1_REP_69" 1 145
Scaffold_125	RepeatMasker	similarity	47109	47154	10.9	+	.	Target "Motif:AG8-1_REP_339" 12 57
Scaffold_125	RepeatMasker	similarity	47384	47477	12.8	-	.	Target "Motif:AG8-1_REP_339" 12 125
Scaffold_125	RepeatMasker	similarity	48938	49357	24	+	.	Target "Motif:AG8-1_REP_48" 181 640
Scaffold_125	RepeatMasker	similarity	50452	50702	26.8	+	.	Target "Motif:AG8-1_REP_14" 2 253
Scaffold_125	RepeatMasker	similarity	52630	52775	22.1	+	.	Target "Motif:AG8-1_REP_65" 415 565
Scaffold_125	RepeatMasker	similarity	56173	56286	27	+	.	Target "Motif:AG8-1_REP_14" 1173 1283
Scaffold_125	RepeatMasker	similarity	58128	58359	18.7	+	.	Target "Motif:AG8-1_REP_69" 3 246
Scaffold_125	RepeatMasker	similarity	58619	58754	14.1	+	.	Target "Motif:AG8-1_REP_131" 210 359
Scaffold_125	RepeatMasker	similarity	59079	59167	26.2	+	.	Target "Motif:AG8-1_REP_64" 1 133
Scaffold_125	RepeatMasker	similarity	59168	59278	17.1	+	.	Target "Motif:AG8-1_REP_362" 1 111
Scaffold_125	RepeatMasker	similarity	59279	59397	26.2	+	.	Target "Motif:AG8-1_REP_64" 134 315
Scaffold_125	RepeatMasker	similarity	59420	59571	26.4	-	.	Target "Motif:AG8-1_REP_64" 155 313
Scaffold_125	RepeatMasker	similarity	59537	59596	20	-	.	Target "Motif:AG8-1_REP_362" 52 111
Scaffold_125	RepeatMasker	similarity	59594	59765	18.6	+	.	Target "Motif:AG8-1_REP_77" 1 161
Scaffold_125	RepeatMasker	similarity	59899	60017	24.9	-	.	Target "Motif:AG8-1_REP_64" 80 315
Scaffold_125	RepeatMasker	similarity	60018	60128	17.1	-	.	Target "Motif:AG8-1_REP_362" 1 111
Scaffold_125	RepeatMasker	similarity	60616	60710	2.1	+	.	Target "Motif:AG8-1_REP_398" 1 95
Scaffold_125	RepeatMasker	similarity	60715	60776	1.6	+	.	Target "Motif:AG8-1_REP_398" 34 95
Scaffold_125	RepeatMasker	similarity	60735	61238	6	-	.	Target "Motif:AG8-1_REP_79" 1 501
Scaffold_125	RepeatMasker	similarity	61236	61310	4	-	.	Target "Motif:AG8-1_REP_64" 1 75
Scaffold_125	RepeatMasker	similarity	61318	62094	29.4	-	.	Target "Motif:AG8-1_REP_1" 492 1290
Scaffold_125	RepeatMasker	similarity	62185	62274	7.7	-	.	Target "Motif:AG8-1_REP_64" 1 78
Scaffold_125	RepeatMasker	similarity	63942	64183	30.9	-	.	Target "Motif:AG8-1_REP_219" 2 233
Scaffold_125	RepeatMasker	similarity	64764	64935	37.4	+	.	Target "Motif:(CCG)n" 1 172
Scaffold_125	RepeatMasker	similarity	92368	92479	16.1	+	.	Target "Motif:AG8-1_REP_32" 642 754
Scaffold_126	RepeatMasker	similarity	5159	5468	25.8	+	.	Target "Motif:AG8-1_REP_161" 1 302
Scaffold_126	RepeatMasker	similarity	5784	5846	27.4	-	.	Target "Motif:AG8-1_REP_422" 4 65
Scaffold_126	RepeatMasker	similarity	6016	6261	38.8	+	.	Target "Motif:AG8-1_REP_162" 1 262
Scaffold_126	RepeatMasker	similarity	12370	12515	27.9	+	.	Target "Motif:AG8-1_REP_233" 1 129
Scaffold_126	RepeatMasker	similarity	19709	19850	3.8	-	.	Target "Motif:AG8-1_REP_151" 186 318
Scaffold_126	RepeatMasker	similarity	24865	24957	1.1	+	.	Target "Motif:AG8-1_REP_402" 1 93
Scaffold_126	RepeatMasker	similarity	25551	26229	2.1	-	.	Target "Motif:AG8-1_REP_42" 1 679
Scaffold_126	RepeatMasker	similarity	26231	26257	0	-	.	Target "Motif:AG8-1_REP_462" 1 27
Scaffold_126	RepeatMasker	similarity	29676	29794	37.8	+	.	Target "Motif:(CGA)n" 2 120
Scaffold_126	RepeatMasker	similarity	32336	32493	17.4	+	.	Target "Motif:AG8-1_REP_225" 1 144
Scaffold_126	RepeatMasker	similarity	34858	34948	27.8	-	.	Target "Motif:AG8-1_REP_346" 30 121
Scaffold_126	RepeatMasker	similarity	36716	36868	23.5	+	.	Target "Motif:AG8-1_REP_306" 6 158
Scaffold_126	RepeatMasker	similarity	44052	44217	19.4	-	.	Target "Motif:AG8-1_REP_243" 1 170
Scaffold_126	RepeatMasker	similarity	45375	45581	12.1	-	.	Target "Motif:AG8-1_REP_252" 1 207
Scaffold_126	RepeatMasker	similarity	69643	69824	2.8	-	.	Target "Motif:AG8-1_REP_285" 1 182
Scaffold_126	RepeatMasker	similarity	70703	70779	9.1	-	.	Target "Motif:AG8-1_REP_342" 1 78
Scaffold_126	RepeatMasker	similarity	72817	72923	20.6	+	.	Target "Motif:AG8-1_REP_371" 1 108
Scaffold_126	RepeatMasker	similarity	72924	73129	29.5	+	.	Target "Motif:AG8-1_REP_123" 6 316
Scaffold_126	RepeatMasker	similarity	73136	73238	28.4	-	.	Target "Motif:AG8-1_REP_346" 19 121
Scaffold_126	RepeatMasker	similarity	73244	73545	5	-	.	Target "Motif:AG8-1_REP_161" 1 302
Scaffold_126	RepeatMasker	similarity	83561	83704	27	+	.	Target "Motif:AG8-1_REP_206" 1 190
Scaffold_126	RepeatMasker	similarity	83942	84001	15	-	.	Target "Motif:AG8-1_REP_372" 30 94
Scaffold_126	RepeatMasker	similarity	84511	84717	32.2	-	.	Target "Motif:AG8-1_REP_171" 72 289
Scaffold_126	RepeatMasker	similarity	85150	85184	11.4	+	.	Target "Motif:AG8-1_REP_171" 255 289
Scaffold_126	RepeatMasker	similarity	85170	86185	30.3	-	.	Target "Motif:AG8-1_REP_1" 141 1196
Scaffold_126	RepeatMasker	similarity	86262	86674	23.6	-	.	Target "Motif:AG8-1_REP_1" 6384 6799
Scaffold_126	RepeatMasker	similarity	88832	89186	16.9	+	.	Target "Motif:AG8-1_REP_1" 4803 5157
Scaffold_126	RepeatMasker	similarity	89188	90669	12.2	+	.	Target "Motif:AG8-1_REP_1" 5109 6590
Scaffold_126	RepeatMasker	similarity	90667	93134	14.9	+	.	Target "Motif:AG8-1_REP_1" 239 2515
Scaffold_126	RepeatMasker	similarity	93134	94327	16.8	+	.	Target "Motif:AG8-1_REP_1" 2453 3645
Scaffold_127	RepeatMasker	similarity	1947	2070	5.2	+	.	Target "Motif:AG8-1_REP_186" 1 235
Scaffold_127	RepeatMasker	similarity	2580	2629	2	+	.	Target "Motif:AG8-1_REP_186" 222 271
Scaffold_127	RepeatMasker	similarity	10172	10302	19.2	-	.	Target "Motif:AG8-1_REP_277" 43 183
Scaffold_127	RepeatMasker	similarity	10578	10746	19.9	+	.	Target "Motif:AG8-1_REP_277" 18 192
Scaffold_127	RepeatMasker	similarity	23819	23941	23.2	+	.	Target "Motif:AG8-1_REP_363" 1 112
Scaffold_127	RepeatMasker	similarity	27804	27993	24.2	-	.	Target "Motif:AG8-1_REP_278" 1 191
Scaffold_127	RepeatMasker	similarity	37739	37792	3.7	-	.	Target "Motif:AG8-1_REP_468" 15 68
Scaffold_127	RepeatMasker	similarity	40970	41092	17.9	-	.	Target "Motif:AG8-1_REP_290" 1 123
Scaffold_127	RepeatMasker	similarity	46337	46547	7.2	+	.	Target "Motif:AG8-1_REP_236" 3 214
Scaffold_127	RepeatMasker	similarity	46559	46629	8.7	+	.	Target "Motif:AG8-1_REP_236" 146 214
Scaffold_127	RepeatMasker	similarity	59678	59829	28.6	+	.	Target "Motif:GA-rich" 1 148
Scaffold_127	RepeatMasker	similarity	63533	63608	18.4	-	.	Target "Motif:AG8-1_REP_163" 1 76
Scaffold_127	RepeatMasker	similarity	65284	65323	17.5	+	.	Target "Motif:AG8-1_REP_174" 110 149
Scaffold_127	RepeatMasker	similarity	70921	71547	36.5	+	.	Target "Motif:AG8-1_REP_9" 1530 2596
Scaffold_127	RepeatMasker	similarity	71438	71576	32.8	+	.	Target "Motif:AG8-1_REP_5" 1178 1316
Scaffold_127	RepeatMasker	similarity	73499	73591	9.7	+	.	Target "Motif:AG8-1_REP_403" 1 93
Scaffold_127	RepeatMasker	similarity	73592	74039	3.8	-	.	Target "Motif:AG8-1_REP_94" 1 449
Scaffold_127	RepeatMasker	similarity	74708	74786	2.5	+	.	Target "Motif:AG8-1_REP_232" 1 79
Scaffold_127	RepeatMasker	similarity	77075	77153	16.5	+	.	Target "Motif:AG8-1_REP_442" 1 79
Scaffold_127	RepeatMasker	similarity	89454	89516	23.8	+	.	Target "Motif:CT-rich" 3 65
Scaffold_128	RepeatMasker	similarity	1	280	21.4	+	.	Target "Motif:AG8-1_REP_110" 127 391
Scaffold_128	RepeatMasker	similarity	113	297	13.7	-	.	Target "Motif:AG8-1_REP_282" 1 185
Scaffold_128	RepeatMasker	similarity	640	726	18.4	+	.	Target "Motif:AG8-1_REP_36" 655 741
Scaffold_128	RepeatMasker	similarity	909	974	25.8	-	.	Target "Motif:AG8-1_REP_467" 1 66
Scaffold_128	RepeatMasker	similarity	930	1079	9.7	+	.	Target "Motif:AG8-1_REP_321" 1 144
Scaffold_128	RepeatMasker	similarity	1079	1205	9.1	-	.	Target "Motif:AG8-1_REP_242" 1 121
Scaffold_128	RepeatMasker	similarity	1148	1293	12.3	+	.	Target "Motif:AG8-1_REP_316" 1 146
Scaffold_128	RepeatMasker	similarity	1612	1857	28.8	+	.	Target "Motif:AG8-1_REP_22" 1 253
Scaffold_128	RepeatMasker	similarity	1775	1908	15.8	-	.	Target "Motif:AG8-1_REP_187" 137 269
Scaffold_128	RepeatMasker	similarity	1902	2109	13.6	-	.	Target "Motif:AG8-1_REP_187" 26 231
Scaffold_128	RepeatMasker	similarity	2112	2259	9.6	-	.	Target "Motif:AG8-1_REP_187" 3 148
Scaffold_128	RepeatMasker	similarity	2289	2610	30	+	.	Target "Motif:AG8-1_REP_22" 536 870
Scaffold_128	RepeatMasker	similarity	2315	2496	24.7	-	.	Target "Motif:AG8-1_REP_260" 1 202
Scaffold_128	RepeatMasker	similarity	2845	3383	28.6	-	.	Target "Motif:AG8-1_REP_58" 4 587
Scaffold_128	RepeatMasker	similarity	3480	3564	27.7	-	.	Target "Motif:AG8-1_REP_58" 4 91
Scaffold_128	RepeatMasker	similarity	6376	6475	17.2	-	.	Target "Motif:AG8-1_REP_2" 5331 5432
Scaffold_128	RepeatMasker	similarity	6718	7182	11.9	-	.	Target "Motif:AG8-1_REP_2" 5331 5795
Scaffold_128	RepeatMasker	similarity	13666	13704	10.3	+	.	Target "Motif:(ATG)n" 2 40
Scaffold_128	RepeatMasker	similarity	14991	15072	23.4	+	.	Target "Motif:AG8-1_REP_259" 111 187
Scaffold_128	RepeatMasker	similarity	15002	15124	32	-	.	Target "Motif:AG8-1_REP_165" 1 134
Scaffold_128	RepeatMasker	similarity	17451	17499	10.2	+	.	Target "Motif:(TCC)n" 3 51
Scaffold_128	RepeatMasker	similarity	19665	19865	12.2	+	.	Target "Motif:AG8-1_REP_279" 1 189
Scaffold_128	RepeatMasker	similarity	19895	20076	5	+	.	Target "Motif:AG8-1_REP_285" 1 182
Scaffold_128	RepeatMasker	similarity	20229	20402	17.4	+	.	Target "Motif:AG8-1_REP_290" 1 174
Scaffold_128	RepeatMasker	similarity	24124	24195	11.1	-	.	Target "Motif:AG8-1_REP_461" 1 72
Scaffold_128	RepeatMasker	similarity	30974	31071	28.6	+	.	Target "Motif:AG8-1_REP_390" 1 99
Scaffold_128	RepeatMasker	similarity	36952	37027	6.6	-	.	Target "Motif:AG8-1_REP_95" 373 448
Scaffold_128	RepeatMasker	similarity	37298	37380	15.7	-	.	Target "Motif:AG8-1_REP_419" 2 84
Scaffold_128	RepeatMasker	similarity	37385	37616	9.9	-	.	Target "Motif:AG8-1_REP_95" 198 448
Scaffold_128	RepeatMasker	similarity	37598	37739	13.4	+	.	Target "Motif:AG8-1_REP_314" 6 147
Scaffold_128	RepeatMasker	similarity	38318	38791	2.3	+	.	Target "Motif:AG8-1_REP_82" 1 474
Scaffold_128	RepeatMasker	similarity	38928	39064	3.6	-	.	Target "Motif:AG8-1_REP_332" 1 137
Scaffold_128	RepeatMasker	similarity	39394	39472	14.1	+	.	Target "Motif:AG8-1_REP_200" 179 257
Scaffold_128	RepeatMasker	similarity	39443	39479	5.4	-	.	Target "Motif:AG8-1_REP_353" 1 38
Scaffold_128	RepeatMasker	similarity	49423	49528	20.9	-	.	Target "Motif:AG8-1_REP_286" 1 107
Scaffold_128	RepeatMasker	similarity	49750	49814	12.3	-	.	Target "Motif:AG8-1_REP_461" 7 71
Scaffold_128	RepeatMasker	similarity	51630	51692	11.1	-	.	Target "Motif:AG8-1_REP_481" 10 68
Scaffold_128	RepeatMasker	similarity	54705	54872	8.9	+	.	Target "Motif:AG8-1_REP_141" 171 338
Scaffold_128	RepeatMasker	similarity	54914	55250	11.6	-	.	Target "Motif:AG8-1_REP_141" 3 338
Scaffold_128	RepeatMasker	similarity	61496	61541	6.5	+	.	Target "Motif:AG8-1_REP_456" 1 46
Scaffold_128	RepeatMasker	similarity	62431	62513	22.9	+	.	Target "Motif:AG8-1_REP_135" 98 197
Scaffold_128	RepeatMasker	similarity	63246	63539	16.4	+	.	Target "Motif:AG8-1_REP_135" 1 351
Scaffold_128	RepeatMasker	similarity	63759	64109	27.1	-	.	Target "Motif:AG8-1_REP_130" 1 339
Scaffold_128	RepeatMasker	similarity	71291	71383	16.1	+	.	Target "Motif:AG8-1_REP_350" 1 93
Scaffold_128	RepeatMasker	similarity	71381	71489	17.4	+	.	Target "Motif:AG8-1_REP_350" 9 117
Scaffold_128	RepeatMasker	similarity	72727	72843	17.1	+	.	Target "Motif:AG8-1_REP_350" 1 117
Scaffold_128	RepeatMasker	similarity	79001	79097	7.2	+	.	Target "Motif:AG8-1_REP_40" 1 97
Scaffold_128	RepeatMasker	similarity	81328	81440	36.6	+	.	Target "Motif:G-rich" 6 118
Scaffold_128	RepeatMasker	similarity	82502	82539	13.2	+	.	Target "Motif:(TCG)n" 2 39
Scaffold_128	RepeatMasker	similarity	82701	82792	18.5	+	.	Target "Motif:CT-rich" 1 92
Scaffold_128	RepeatMasker	similarity	83903	83922	0	+	.	Target "Motif:(TTCTCC)n" 5 24
Scaffold_129	RepeatMasker	similarity	8631	8707	2.6	+	.	Target "Motif:AG8-1_REP_379" 29 105
Scaffold_129	RepeatMasker	similarity	13119	13139	0	+	.	Target "Motif:AT_rich" 1 21
Scaffold_129	RepeatMasker	similarity	14847	14923	7.8	+	.	Target "Motif:AG8-1_REP_229" 1 77
Scaffold_129	RepeatMasker	similarity	15259	15335	7.8	-	.	Target "Motif:AG8-1_REP_229" 1 77
Scaffold_129	RepeatMasker	similarity	38046	38309	9.5	+	.	Target "Motif:AG8-1_REP_190" 1 264
Scaffold_129	RepeatMasker	similarity	39777	39845	31.9	+	.	Target "Motif:(CCG)n" 1 69
Scaffold_129	RepeatMasker	similarity	49425	49510	4.8	+	.	Target "Motif:AG8-1_REP_263" 119 201
Scaffold_129	RepeatMasker	similarity	50548	50741	1	-	.	Target "Motif:AG8-1_REP_274" 1 194
Scaffold_129	RepeatMasker	similarity	57942	58070	17.6	+	.	Target "Motif:AG8-1_REP_461" 1 72
Scaffold_129	RepeatMasker	similarity	63428	63520	14.3	-	.	Target "Motif:AG8-1_REP_145" 219 329
Scaffold_129	RepeatMasker	similarity	63434	63491	12.5	+	.	Target "Motif:AG8-1_REP_79" 282 339
Scaffold_129	RepeatMasker	similarity	68165	68568	35.1	+	.	Target "Motif:AG8-1_REP_94" 64 448
Scaffold_129	RepeatMasker	similarity	68631	68691	0	+	.	Target "Motif:AG8-1_REP_145" 1 61
Scaffold_129	RepeatMasker	similarity	69778	70202	30.2	+	.	Target "Motif:AG8-1_REP_94" 64 448
Scaffold_129	RepeatMasker	similarity	70465	70530	19.7	+	.	Target "Motif:AG8-1_REP_18" 858 923
Scaffold_129	RepeatMasker	similarity	70846	70950	15.2	+	.	Target "Motif:AG8-1_REP_372" 1 108
Scaffold_129	RepeatMasker	similarity	71057	71130	1.4	-	.	Target "Motif:AG8-1_REP_308" 84 157
Scaffold_129	RepeatMasker	similarity	71122	71205	3.6	-	.	Target "Motif:AG8-1_REP_206" 1 84
Scaffold_129	RepeatMasker	similarity	78643	78750	4.6	-	.	Target "Motif:AG8-1_REP_174" 174 287
Scaffold_129	RepeatMasker	similarity	78742	79030	1	-	.	Target "Motif:AG8-1_REP_171" 1 289
Scaffold_129	RepeatMasker	similarity	79074	79141	7.3	-	.	Target "Motif:AG8-1_REP_171" 1 68
Scaffold_129	RepeatMasker	similarity	79432	79716	1.1	+	.	Target "Motif:AG8-1_REP_171" 1 285
Scaffold_129	RepeatMasker	similarity	79813	79895	1.2	+	.	Target "Motif:AG8-1_REP_171" 207 289
Scaffold_129	RepeatMasker	similarity	79977	80187	31.4	+	.	Target "Motif:AG8-1_REP_143" 101 312
Scaffold_129	RepeatMasker	similarity	80189	83378	5.7	-	.	Target "Motif:AG8-1_REP_4" 453 3651
Scaffold_129	RepeatMasker	similarity	83378	86454	15.9	+	.	Target "Motif:AG8-1_REP_3" 2512 5635
Scaffold_129	RepeatMasker	similarity	86696	86889	23.5	+	.	Target "Motif:AG8-1_REP_248" 2 209
Scaffold_129	RepeatMasker	similarity	87013	87312	7	+	.	Target "Motif:AG8-1_REP_153" 1 314
Scaffold_129	RepeatMasker	similarity	87317	87431	0.9	+	.	Target "Motif:AG8-1_REP_217" 119 233
Scaffold_129	RepeatMasker	similarity	88149	88178	0	+	.	Target "Motif:AT_rich" 1 30
Scaffold_129	RepeatMasker	similarity	88500	88582	25.3	+	.	Target "Motif:AG8-1_REP_408" 2 84
Scaffold_129	RepeatMasker	similarity	89324	89397	4	+	.	Target "Motif:AG8-1_REP_455" 1 74
Scaffold_129	RepeatMasker	similarity	89906	90358	4.6	-	.	Target "Motif:AG8-1_REP_88" 1 453
Scaffold_129	RepeatMasker	similarity	90359	90485	0	+	.	Target "Motif:AG8-1_REP_338" 1 127
Scaffold_129	RepeatMasker	similarity	90484	90599	10.5	+	.	Target "Motif:AG8-1_REP_455" 1 117
Scaffold_129	RepeatMasker	similarity	90702	90770	13.6	-	.	Target "Motif:AG8-1_REP_128" 117 182
Scaffold_129	RepeatMasker	similarity	91686	91719	8.8	-	.	Target "Motif:AG8-1_REP_250" 176 209
Scaffold_129	RepeatMasker	similarity	91720	92838	26.2	-	.	Target "Motif:AG8-1_REP_25" 1 844
Scaffold_13	RepeatMasker	similarity	1316	1363	10.4	-	.	Target "Motif:AG8-1_REP_153" 267 314
Scaffold_13	RepeatMasker	similarity	1364	1386	16.4	-	.	Target "Motif:AG8-1_REP_357" 45 114
Scaffold_13	RepeatMasker	similarity	1655	1726	5.6	-	.	Target "Motif:AG8-1_REP_417" 9 80
Scaffold_13	RepeatMasker	similarity	2226	2393	14.7	+	.	Target "Motif:AG8-1_REP_455" 1 175
Scaffold_13	RepeatMasker	similarity	2708	2838	32.1	+	.	Target "Motif:AG8-1_REP_108" 262 395
Scaffold_13	RepeatMasker	similarity	4291	4747	11.6	-	.	Target "Motif:AG8-1_REP_40" 2 458
Scaffold_13	RepeatMasker	similarity	5491	5687	1	-	.	Target "Motif:AG8-1_REP_271" 1 197
Scaffold_13	RepeatMasker	similarity	6136	6332	0.5	+	.	Target "Motif:AG8-1_REP_271" 1 197
Scaffold_13	RepeatMasker	similarity	6963	7253	14.4	-	.	Target "Motif:AG8-1_REP_63" 1 292
Scaffold_13	RepeatMasker	similarity	8228	8417	22.6	-	.	Target "Motif:AG8-1_REP_261" 11 202
Scaffold_13	RepeatMasker	similarity	9419	9503	1.2	-	.	Target "Motif:AG8-1_REP_417" 1 85
Scaffold_13	RepeatMasker	similarity	10328	10400	21.4	+	.	Target "Motif:AG8-1_REP_94" 32 104
Scaffold_13	RepeatMasker	similarity	10469	10630	18.6	-	.	Target "Motif:AG8-1_REP_25" 684 844
Scaffold_13	RepeatMasker	similarity	10629	10704	11.8	+	.	Target "Motif:AG8-1_REP_310" 1 77
Scaffold_13	RepeatMasker	similarity	11466	11578	8.7	-	.	Target "Motif:AG8-1_REP_384" 1 103
Scaffold_13	RepeatMasker	similarity	11577	11700	5.7	+	.	Target "Motif:AG8-1_REP_232" 38 161
Scaffold_13	RepeatMasker	similarity	11705	11807	26.7	+	.	Target "Motif:AG8-1_REP_384" 1 103
Scaffold_13	RepeatMasker	similarity	12511	12583	23.6	-	.	Target "Motif:AG8-1_REP_243" 140 212
Scaffold_13	RepeatMasker	similarity	16093	16352	8.1	+	.	Target "Motif:AG8-1_REP_191" 3 262
Scaffold_13	RepeatMasker	similarity	18146	18252	18.4	-	.	Target "Motif:AG8-1_REP_349" 13 117
Scaffold_13	RepeatMasker	similarity	18296	18571	24.5	-	.	Target "Motif:AG8-1_REP_184" 2 270
Scaffold_13	RepeatMasker	similarity	18709	18793	29.4	-	.	Target "Motif:AG8-1_REP_411" 5 89
Scaffold_13	RepeatMasker	similarity	19246	19602	16.7	-	.	Target "Motif:AG8-1_REP_130" 1 356
Scaffold_13	RepeatMasker	similarity	20076	20171	26.3	+	.	Target "Motif:AG8-1_REP_347" 2 105
Scaffold_13	RepeatMasker	similarity	20623	20717	23.2	-	.	Target "Motif:AG8-1_REP_101" 31 127
Scaffold_13	RepeatMasker	similarity	20777	20883	15.4	+	.	Target "Motif:AG8-1_REP_377" 1 106
Scaffold_13	RepeatMasker	similarity	21470	21552	15.8	+	.	Target "Motif:AG8-1_REP_408" 6 88
Scaffold_13	RepeatMasker	similarity	22099	22362	30.2	-	.	Target "Motif:AG8-1_REP_161" 44 302
Scaffold_13	RepeatMasker	similarity	22361	22469	1.8	-	.	Target "Motif:AG8-1_REP_277" 85 193
Scaffold_13	RepeatMasker	similarity	23238	23396	6.3	+	.	Target "Motif:AG8-1_REP_303" 1 159
Scaffold_13	RepeatMasker	similarity	25694	25805	0	-	.	Target "Motif:AG8-1_REP_181" 161 272
Scaffold_13	RepeatMasker	similarity	25806	26347	0.9	-	.	Target "Motif:AG8-1_REP_70" 1 539
Scaffold_13	RepeatMasker	similarity	26742	26862	17.5	-	.	Target "Motif:AG8-1_REP_346" 1 121
Scaffold_13	RepeatMasker	similarity	26927	27162	3.9	-	.	Target "Motif:AG8-1_REP_88" 168 453
Scaffold_13	RepeatMasker	similarity	27373	27404	9.4	+	.	Target "Motif:(CCA)n" 3 34
Scaffold_13	RepeatMasker	similarity	30332	30442	20.2	+	.	Target "Motif:AG8-1_REP_279" 60 189
Scaffold_13	RepeatMasker	similarity	30518	30562	6.7	+	.	Target "Motif:(TTC)n" 1 45
Scaffold_13	RepeatMasker	similarity	32742	32853	1	+	.	Target "Motif:AG8-1_REP_202" 150 249
Scaffold_13	RepeatMasker	similarity	34837	34889	9.4	-	.	Target "Motif:AG8-1_REP_61" 1 53
Scaffold_13	RepeatMasker	similarity	38410	38499	19.1	-	.	Target "Motif:AG8-1_REP_382" 15 104
Scaffold_13	RepeatMasker	similarity	38863	39056	2.6	+	.	Target "Motif:AG8-1_REP_274" 1 194
Scaffold_13	RepeatMasker	similarity	39570	39597	0	-	.	Target "Motif:AG8-1_REP_274" 1 28
Scaffold_13	RepeatMasker	similarity	39631	39720	21.4	+	.	Target "Motif:AG8-1_REP_382" 15 104
Scaffold_13	RepeatMasker	similarity	40124	40196	26	-	.	Target "Motif:AG8-1_REP_44" 495 567
Scaffold_13	RepeatMasker	similarity	42927	43009	20.5	-	.	Target "Motif:AG8-1_REP_422" 1 83
Scaffold_13	RepeatMasker	similarity	43031	43112	12.2	+	.	Target "Motif:AG8-1_REP_422" 2 83
Scaffold_13	RepeatMasker	similarity	43909	43990	17.5	+	.	Target "Motif:AG8-1_REP_342" 1 80
Scaffold_13	RepeatMasker	similarity	44001	44196	29.1	-	.	Target "Motif:AG8-1_REP_143" 135 331
Scaffold_13	RepeatMasker	similarity	44400	44486	17.6	-	.	Target "Motif:AG8-1_REP_346" 30 117
Scaffold_13	RepeatMasker	similarity	53066	53136	16.2	-	.	Target "Motif:AG8-1_REP_336" 60 129
Scaffold_13	RepeatMasker	similarity	56822	57165	0.3	-	.	Target "Motif:AG8-1_REP_137" 1 346
Scaffold_13	RepeatMasker	similarity	57413	57573	3.7	+	.	Target "Motif:AG8-1_REP_137" 1 161
Scaffold_13	RepeatMasker	similarity	57575	57842	0.8	+	.	Target "Motif:AG8-1_REP_137" 80 347
Scaffold_13	RepeatMasker	similarity	65128	65330	29.2	-	.	Target "Motif:AG8-1_REP_241" 1 213
Scaffold_13	RepeatMasker	similarity	70594	70648	13	-	.	Target "Motif:AG8-1_REP_90" 398 452
Scaffold_13	RepeatMasker	similarity	70649	70697	8.3	+	.	Target "Motif:(TTAGGG)n" 6 54
Scaffold_13	RepeatMasker	similarity	89570	89653	7.4	+	.	Target "Motif:AG8-1_REP_139" 1 82
Scaffold_13	RepeatMasker	similarity	89790	89851	14.5	+	.	Target "Motif:AG8-1_REP_363" 1 77
Scaffold_13	RepeatMasker	similarity	89880	89947	20.6	+	.	Target "Motif:AG8-1_REP_346" 1 70
Scaffold_13	RepeatMasker	similarity	90518	90728	5.2	-	.	Target "Motif:AG8-1_REP_246" 1 211
Scaffold_13	RepeatMasker	similarity	94549	94631	9.6	+	.	Target "Motif:AG8-1_REP_420" 1 83
Scaffold_13	RepeatMasker	similarity	94655	94741	3.5	-	.	Target "Motif:AG8-1_REP_414" 1 87
Scaffold_13	RepeatMasker	similarity	100588	100857	33.7	+	.	Target "Motif:AG8-1_REP_9" 1525 1794
Scaffold_13	RepeatMasker	similarity	100828	100966	25.4	+	.	Target "Motif:AG8-1_REP_9" 2428 2562
Scaffold_13	RepeatMasker	similarity	101127	101213	25	+	.	Target "Motif:AG8-1_REP_5" 2411 2497
Scaffold_13	RepeatMasker	similarity	102251	102742	33.3	-	.	Target "Motif:AG8-1_REP_75" 2 495
Scaffold_13	RepeatMasker	similarity	102552	102769	26.8	+	.	Target "Motif:AG8-1_REP_231" 4 221
Scaffold_13	RepeatMasker	similarity	111842	111877	16.7	+	.	Target "Motif:CT-rich" 2 37
Scaffold_13	RepeatMasker	similarity	112727	112930	16.7	-	.	Target "Motif:AG8-1_REP_257" 1 204
Scaffold_13	RepeatMasker	similarity	114922	115115	9.3	+	.	Target "Motif:AG8-1_REP_243" 1 212
Scaffold_13	RepeatMasker	similarity	115303	115517	37	+	.	Target "Motif:AG8-1_REP_75" 304 516
Scaffold_13	RepeatMasker	similarity	116697	116859	39	-	.	Target "Motif:AG8-1_REP_10" 2355 2522
Scaffold_13	RepeatMasker	similarity	116826	117031	36.8	-	.	Target "Motif:AG8-1_REP_5" 1814 2021
Scaffold_13	RepeatMasker	similarity	121377	121568	3.1	+	.	Target "Motif:AG8-1_REP_278" 1 192
Scaffold_13	RepeatMasker	similarity	129781	129830	4	-	.	Target "Motif:AG8-1_REP_308" 1 50
Scaffold_13	RepeatMasker	similarity	130973	131247	11.7	+	.	Target "Motif:AG8-1_REP_48" 1 279
Scaffold_13	RepeatMasker	similarity	131667	131745	0	-	.	Target "Motif:AG8-1_REP_64" 1 79
Scaffold_13	RepeatMasker	similarity	131881	132586	6.3	+	.	Target "Motif:AG8-1_REP_48" 1 639
Scaffold_13	RepeatMasker	similarity	147590	151435	14.7	-	.	Target "Motif:AG8-1_REP_2" 1668 5497
Scaffold_13	RepeatMasker	similarity	155538	155570	12.1	+	.	Target "Motif:(TTGGGG)n" 1 33
Scaffold_13	RepeatMasker	similarity	155782	155934	24.2	+	.	Target "Motif:AG8-1_REP_36" 5 157
Scaffold_13	RepeatMasker	similarity	156153	156329	27	+	.	Target "Motif:AG8-1_REP_36" 184 347
Scaffold_13	RepeatMasker	similarity	156355	156936	25.1	+	.	Target "Motif:AG8-1_REP_36" 184 741
Scaffold_13	RepeatMasker	similarity	156984	157063	1.2	-	.	Target "Motif:AG8-1_REP_354" 35 114
Scaffold_13	RepeatMasker	similarity	157069	157144	14.5	-	.	Target "Motif:AG8-1_REP_451" 1 76
Scaffold_13	RepeatMasker	similarity	167040	167131	10.9	-	.	Target "Motif:AG8-1_REP_396" 4 96
Scaffold_13	RepeatMasker	similarity	168889	168978	8	+	.	Target "Motif:AG8-1_REP_282" 5 93
Scaffold_13	RepeatMasker	similarity	169203	169390	2.7	-	.	Target "Motif:AG8-1_REP_262" 1 188
Scaffold_13	RepeatMasker	similarity	174669	174759	22.1	+	.	Target "Motif:AG8-1_REP_259" 98 202
Scaffold_13	RepeatMasker	similarity	175541	175611	12.7	+	.	Target "Motif:AG8-1_REP_190" 1 71
Scaffold_13	RepeatMasker	similarity	175646	175819	12.6	-	.	Target "Motif:AG8-1_REP_292" 1 174
Scaffold_13	RepeatMasker	similarity	175820	176020	18.4	+	.	Target "Motif:AG8-1_REP_190" 63 264
Scaffold_13	RepeatMasker	similarity	177070	177268	1	-	.	Target "Motif:AG8-1_REP_267" 1 199
Scaffold_13	RepeatMasker	similarity	180903	180983	0	+	.	Target "Motif:AG8-1_REP_273" 116 196
Scaffold_13	RepeatMasker	similarity	189832	189922	19.8	-	.	Target "Motif:AG8-1_REP_368" 1 103
Scaffold_13	RepeatMasker	similarity	203104	203401	4.4	+	.	Target "Motif:AG8-1_REP_163" 1 298
Scaffold_13	RepeatMasker	similarity	204487	204577	25.3	-	.	Target "Motif:AG8-1_REP_136" 268 350
Scaffold_13	RepeatMasker	similarity	206061	206147	12.6	+	.	Target "Motif:AG8-1_REP_346" 35 121
Scaffold_13	RepeatMasker	similarity	208402	208492	24.1	-	.	Target "Motif:AG8-1_REP_136" 268 350
Scaffold_13	RepeatMasker	similarity	222235	222412	13.4	+	.	Target "Motif:AG8-1_REP_278" 1 192
Scaffold_13	RepeatMasker	similarity	228591	228648	13.7	+	.	Target "Motif:AG8-1_REP_236" 166 217
Scaffold_13	RepeatMasker	similarity	250337	250984	29	+	.	Target "Motif:AG8-1_REP_25" 1 844
Scaffold_13	RepeatMasker	similarity	255115	255471	8.4	+	.	Target "Motif:AG8-1_REP_132" 1 357
Scaffold_13	RepeatMasker	similarity	277248	277613	3	-	.	Target "Motif:AG8-1_REP_107" 1 369
Scaffold_13	RepeatMasker	similarity	277731	277859	25	-	.	Target "Motif:AG8-1_REP_241" 1 130
Scaffold_13	RepeatMasker	similarity	277925	278331	14.7	+	.	Target "Motif:AG8-1_REP_107" 1 407
Scaffold_13	RepeatMasker	similarity	280408	280545	28.9	+	.	Target "Motif:AG8-1_REP_137" 219 346
Scaffold_13	RepeatMasker	similarity	338651	338849	1	+	.	Target "Motif:AG8-1_REP_267" 1 199
Scaffold_13	RepeatMasker	similarity	338962	339020	1.7	-	.	Target "Motif:AG8-1_REP_308" 99 157
Scaffold_13	RepeatMasker	similarity	339021	339099	1.3	-	.	Target "Motif:AG8-1_REP_176" 207 285
Scaffold_13	RepeatMasker	similarity	339919	340006	1.1	+	.	Target "Motif:AG8-1_REP_308" 70 157
Scaffold_13	RepeatMasker	similarity	340724	340749	7.7	+	.	Target "Motif:(A)n" 1 26
Scaffold_13	RepeatMasker	similarity	341404	341736	17.3	+	.	Target "Motif:AG8-1_REP_101" 95 431
Scaffold_13	RepeatMasker	similarity	341726	341782	16.7	-	.	Target "Motif:AG8-1_REP_44" 20 74
Scaffold_13	RepeatMasker	similarity	346633	346684	0	-	.	Target "Motif:AG8-1_REP_439" 29 80
Scaffold_13	RepeatMasker	similarity	368961	369035	0	+	.	Target "Motif:AG8-1_REP_452" 1 75
Scaffold_13	RepeatMasker	similarity	369122	369172	9.8	-	.	Target "Motif:AG8-1_REP_452" 1 53
Scaffold_13	RepeatMasker	similarity	369412	369451	5	+	.	Target "Motif:AG8-1_REP_477" 1 40
Scaffold_13	RepeatMasker	similarity	370106	370272	25.8	-	.	Target "Motif:AG8-1_REP_296" 1 167
Scaffold_130	RepeatMasker	similarity	1	593	5.2	+	.	Target "Motif:AG8-1_REP_14" 691 1283
Scaffold_130	RepeatMasker	similarity	9122	9225	8.7	-	.	Target "Motif:AG8-1_REP_381" 1 104
Scaffold_130	RepeatMasker	similarity	19672	19877	1.5	-	.	Target "Motif:AG8-1_REP_255" 1 206
Scaffold_130	RepeatMasker	similarity	20473	20535	19.1	+	.	Target "Motif:AG8-1_REP_453" 1 64
Scaffold_130	RepeatMasker	similarity	21413	21436	4.2	+	.	Target "Motif:(TAAA)n" 2 25
Scaffold_130	RepeatMasker	similarity	21654	21677	4.2	+	.	Target "Motif:(TAAA)n" 2 25
Scaffold_130	RepeatMasker	similarity	22029	22234	1.5	+	.	Target "Motif:AG8-1_REP_255" 1 206
Scaffold_130	RepeatMasker	similarity	22356	22383	0	+	.	Target "Motif:GC_rich" 1 28
Scaffold_130	RepeatMasker	similarity	27835	28026	7.8	+	.	Target "Motif:AG8-1_REP_278" 1 192
Scaffold_130	RepeatMasker	similarity	28281	28677	35.2	+	.	Target "Motif:AG8-1_REP_36" 5 382
Scaffold_130	RepeatMasker	similarity	29663	29692	10	+	.	Target "Motif:(CATTT)n" 5 34
Scaffold_130	RepeatMasker	similarity	30846	30877	9.4	-	.	Target "Motif:AG8-1_REP_153" 283 314
Scaffold_130	RepeatMasker	similarity	30874	30987	14.9	-	.	Target "Motif:AG8-1_REP_357" 1 114
Scaffold_130	RepeatMasker	similarity	31046	31113	8.8	-	.	Target "Motif:AG8-1_REP_153" 81 148
Scaffold_130	RepeatMasker	similarity	31392	31513	25.8	-	.	Target "Motif:AG8-1_REP_103" 249 379
Scaffold_130	RepeatMasker	similarity	33774	33794	0	+	.	Target "Motif:(TTGG)n" 2 22
Scaffold_130	RepeatMasker	similarity	40466	40590	25.8	-	.	Target "Motif:AG8-1_REP_287" 51 175
Scaffold_130	RepeatMasker	similarity	42888	43043	27.1	+	.	Target "Motif:AG8-1_REP_274" 21 177
Scaffold_130	RepeatMasker	similarity	43833	44049	31.5	-	.	Target "Motif:AG8-1_REP_123" 140 366
Scaffold_130	RepeatMasker	similarity	44160	44328	31.9	-	.	Target "Motif:AG8-1_REP_278" 18 191
Scaffold_130	RepeatMasker	similarity	46214	46298	0	-	.	Target "Motif:AG8-1_REP_415" 1 86
Scaffold_130	RepeatMasker	similarity	47335	47423	22.1	-	.	Target "Motif:AG8-1_REP_162" 1 88
Scaffold_130	RepeatMasker	similarity	48327	48609	9.1	-	.	Target "Motif:AG8-1_REP_174" 1 287
Scaffold_130	RepeatMasker	similarity	49360	49423	21.9	+	.	Target "Motif:AG8-1_REP_407" 9 73
Scaffold_130	RepeatMasker	similarity	51921	51992	18.9	-	.	Target "Motif:AG8-1_REP_461" 4 72
Scaffold_130	RepeatMasker	similarity	52229	52310	22.4	+	.	Target "Motif:AG8-1_REP_439" 1 80
Scaffold_130	RepeatMasker	similarity	54323	54411	26.2	+	.	Target "Motif:AG8-1_REP_385" 1 88
Scaffold_130	RepeatMasker	similarity	54614	54766	30.1	+	.	Target "Motif:AG8-1_REP_108" 243 395
Scaffold_130	RepeatMasker	similarity	55259	55629	5.7	-	.	Target "Motif:AG8-1_REP_123" 3 369
Scaffold_130	RepeatMasker	similarity	56284	56535	1.6	-	.	Target "Motif:AG8-1_REP_202" 1 252
Scaffold_130	RepeatMasker	similarity	56556	56658	8.7	-	.	Target "Motif:AG8-1_REP_232" 118 220
Scaffold_130	RepeatMasker	similarity	56815	56856	9.5	+	.	Target "Motif:(CAAA)n" 3 46
Scaffold_130	RepeatMasker	similarity	57018	57081	8.3	-	.	Target "Motif:AG8-1_REP_139" 7 66
Scaffold_130	RepeatMasker	similarity	57033	57097	13.8	+	.	Target "Motif:AG8-1_REP_468" 4 68
Scaffold_130	RepeatMasker	similarity	58476	58539	12.5	+	.	Target "Motif:AG8-1_REP_61" 1 64
Scaffold_130	RepeatMasker	similarity	58597	58682	2.3	-	.	Target "Motif:AG8-1_REP_415" 1 86
Scaffold_130	RepeatMasker	similarity	59221	59286	15.2	-	.	Target "Motif:AG8-1_REP_467" 1 66
Scaffold_130	RepeatMasker	similarity	64494	64606	25.4	+	.	Target "Motif:C-rich" 1 114
Scaffold_130	RepeatMasker	similarity	71483	71667	11.6	+	.	Target "Motif:AG8-1_REP_353" 1 145
Scaffold_130	RepeatMasker	similarity	72323	72630	25.8	+	.	Target "Motif:AG8-1_REP_110" 98 391
Scaffold_130	RepeatMasker	similarity	72463	72647	20.5	-	.	Target "Motif:AG8-1_REP_282" 1 185
Scaffold_130	RepeatMasker	similarity	72651	72772	18	-	.	Target "Motif:AG8-1_REP_310" 2 123
Scaffold_130	RepeatMasker	similarity	77179	77198	0	+	.	Target "Motif:(TTTTTA)n" 4 23
Scaffold_130	RepeatMasker	similarity	78816	78889	27	-	.	Target "Motif:AG8-1_REP_419" 7 80
Scaffold_130	RepeatMasker	similarity	80791	80907	26.1	-	.	Target "Motif:AG8-1_REP_161" 190 301
Scaffold_130	RepeatMasker	similarity	82746	82919	17.4	-	.	Target "Motif:AG8-1_REP_151" 149 317
Scaffold_130	RepeatMasker	similarity	85325	85349	8	+	.	Target "Motif:(GAA)n" 2 26
Scaffold_130	RepeatMasker	similarity	90134	90265	29.6	+	.	Target "Motif:AG8-1_REP_230" 48 179
Scaffold_131	RepeatMasker	similarity	423	705	25.6	+	.	Target "Motif:AG8-1_REP_162" 2 301
Scaffold_131	RepeatMasker	similarity	2023	2428	13.3	+	.	Target "Motif:AG8-1_REP_34" 1 407
Scaffold_131	RepeatMasker	similarity	2429	2649	12.7	-	.	Target "Motif:AG8-1_REP_234" 1 220
Scaffold_131	RepeatMasker	similarity	21179	21378	22	-	.	Target "Motif:AG8-1_REP_261" 1 202
Scaffold_131	RepeatMasker	similarity	23141	23357	14.4	+	.	Target "Motif:AG8-1_REP_234" 5 220
Scaffold_131	RepeatMasker	similarity	23358	23601	10.7	-	.	Target "Motif:AG8-1_REP_8" 1455 1698
Scaffold_131	RepeatMasker	similarity	23603	24868	17.4	-	.	Target "Motif:AG8-1_REP_8" 282 1566
Scaffold_131	RepeatMasker	similarity	24870	24948	0	+	.	Target "Motif:AG8-1_REP_198" 180 258
Scaffold_131	RepeatMasker	similarity	25908	26128	15.2	+	.	Target "Motif:AG8-1_REP_232" 1 221
Scaffold_131	RepeatMasker	similarity	33997	34032	13.9	+	.	Target "Motif:AG8-1_REP_140" 1 36
Scaffold_131	RepeatMasker	similarity	35780	36372	3.2	+	.	Target "Motif:AG8-1_REP_56" 1 592
Scaffold_131	RepeatMasker	similarity	35889	36654	22.9	+	.	Target "Motif:AG8-1_REP_10" 684 1425
Scaffold_131	RepeatMasker	similarity	39761	39848	22.7	+	.	Target "Motif:AG8-1_REP_110" 132 225
Scaffold_131	RepeatMasker	similarity	40179	40298	26.9	+	.	Target "Motif:AG8-1_REP_346" 1 121
Scaffold_131	RepeatMasker	similarity	40331	40496	10	-	.	Target "Motif:AG8-1_REP_10" 2439 2602
Scaffold_131	RepeatMasker	similarity	40497	40742	38.6	-	.	Target "Motif:AG8-1_REP_5" 488 733
Scaffold_131	RepeatMasker	similarity	40743	41975	10	-	.	Target "Motif:AG8-1_REP_10" 1213 2438
Scaffold_131	RepeatMasker	similarity	41969	42015	14.9	-	.	Target "Motif:AG8-1_REP_10" 837 883
Scaffold_131	RepeatMasker	similarity	42016	42879	3.2	-	.	Target "Motif:AG8-1_REP_10" 1 860
Scaffold_131	RepeatMasker	similarity	42967	43046	0	-	.	Target "Motif:AG8-1_REP_437" 1 80
Scaffold_131	RepeatMasker	similarity	43047	43128	4.9	+	.	Target "Motif:AG8-1_REP_234" 139 220
Scaffold_131	RepeatMasker	similarity	43166	43857	3.6	+	.	Target "Motif:AG8-1_REP_39" 1 692
Scaffold_131	RepeatMasker	similarity	43927	44431	5	+	.	Target "Motif:AG8-1_REP_78" 1 505
Scaffold_131	RepeatMasker	similarity	44732	44953	35.8	-	.	Target "Motif:AG8-1_REP_56" 163 366
Scaffold_131	RepeatMasker	similarity	44972	45069	29.6	-	.	Target "Motif:AG8-1_REP_355" 17 114
Scaffold_131	RepeatMasker	similarity	50495	50583	32.6	+	.	Target "Motif:AG8-1_REP_355" 26 114
Scaffold_131	RepeatMasker	similarity	50590	51158	19.3	-	.	Target "Motif:AG8-1_REP_6" 3186 3744
Scaffold_131	RepeatMasker	similarity	51156	53210	13.7	+	.	Target "Motif:AG8-1_REP_7" 638 2694
Scaffold_131	RepeatMasker	similarity	53174	56348	14	-	.	Target "Motif:AG8-1_REP_6" 3 3172
Scaffold_131	RepeatMasker	similarity	56324	56849	18.9	+	.	Target "Motif:AG8-1_REP_7" 1 538
Scaffold_131	RepeatMasker	similarity	56845	58196	14.5	+	.	Target "Motif:AG8-1_REP_7" 1132 2484
Scaffold_131	RepeatMasker	similarity	58199	59430	3.4	-	.	Target "Motif:AG8-1_REP_14" 1 1283
Scaffold_131	RepeatMasker	similarity	61212	61783	13.1	+	.	Target "Motif:AG8-1_REP_64" 1 568
Scaffold_131	RepeatMasker	similarity	63464	63584	28.6	-	.	Target "Motif:AG8-1_REP_346" 2 121
Scaffold_131	RepeatMasker	similarity	63615	63701	24.4	-	.	Target "Motif:AG8-1_REP_203" 31 125
Scaffold_131	RepeatMasker	similarity	63849	63962	16.2	-	.	Target "Motif:AG8-1_REP_355" 1 114
Scaffold_131	RepeatMasker	similarity	64621	64815	24.4	-	.	Target "Motif:AG8-1_REP_263" 7 201
Scaffold_131	RepeatMasker	similarity	64797	65264	30.9	-	.	Target "Motif:AG8-1_REP_68" 97 541
Scaffold_131	RepeatMasker	similarity	66377	66494	6.8	-	.	Target "Motif:AG8-1_REP_40" 1 118
Scaffold_131	RepeatMasker	similarity	66749	66944	4.6	+	.	Target "Motif:AG8-1_REP_273" 1 196
Scaffold_131	RepeatMasker	similarity	76521	76741	27.2	+	.	Target "Motif:AG8-1_REP_3" 3668 3876
Scaffold_131	RepeatMasker	similarity	77146	77290	23.2	-	.	Target "Motif:AG8-1_REP_6" 249 390
Scaffold_131	RepeatMasker	similarity	77202	77360	20.9	+	.	Target "Motif:AG8-1_REP_11" 2214 2369
Scaffold_131	RepeatMasker	similarity	77363	77556	22	+	.	Target "Motif:AG8-1_REP_2" 5151 5293
Scaffold_131	RepeatMasker	similarity	77537	77578	7.1	+	.	Target "Motif:AG8-1_REP_295" 1 42
Scaffold_131	RepeatMasker	similarity	85261	85801	7.2	-	.	Target "Motif:AG8-1_REP_7" 1 541
Scaffold_131	RepeatMasker	similarity	85775	88267	13.8	+	.	Target "Motif:AG8-1_REP_6" 1 2482
Scaffold_132	RepeatMasker	similarity	1225	1395	1.2	+	.	Target "Motif:AG8-1_REP_90" 282 452
Scaffold_132	RepeatMasker	similarity	11839	12075	0.4	-	.	Target "Motif:AG8-1_REP_214" 1 237
Scaffold_132	RepeatMasker	similarity	13821	14030	29.4	-	.	Target "Motif:AG8-1_REP_231" 12 221
Scaffold_132	RepeatMasker	similarity	13847	14251	35	+	.	Target "Motif:AG8-1_REP_75" 1 414
Scaffold_132	RepeatMasker	similarity	15216	15312	9.4	+	.	Target "Motif:AG8-1_REP_7" 1 96
Scaffold_132	RepeatMasker	similarity	31846	31924	0	+	.	Target "Motif:AG8-1_REP_86" 376 454
Scaffold_132	RepeatMasker	similarity	43562	43698	27.6	-	.	Target "Motif:AG8-1_REP_193" 70 206
Scaffold_132	RepeatMasker	similarity	43794	43871	15.4	-	.	Target "Motif:AG8-1_REP_90" 374 452
Scaffold_132	RepeatMasker	similarity	45180	45201	0	+	.	Target "Motif:(TA)n" 1 22
Scaffold_132	RepeatMasker	similarity	49810	49843	8.8	+	.	Target "Motif:(AAGTG)n" 4 37
Scaffold_132	RepeatMasker	similarity	50699	50787	9	-	.	Target "Motif:AG8-1_REP_348" 1 89
Scaffold_132	RepeatMasker	similarity	53204	53308	10.2	-	.	Target "Motif:AG8-1_REP_346" 22 121
Scaffold_132	RepeatMasker	similarity	53261	53337	11.7	+	.	Target "Motif:AG8-1_REP_346" 43 121
Scaffold_132	RepeatMasker	similarity	53888	53925	21.1	+	.	Target "Motif:T-rich" 4 41
Scaffold_132	RepeatMasker	similarity	60112	60219	18.5	-	.	Target "Motif:AG8-1_REP_367" 1 110
Scaffold_132	RepeatMasker	similarity	63073	63309	8.9	-	.	Target "Motif:AG8-1_REP_136" 107 350
Scaffold_132	RepeatMasker	similarity	63309	63351	11.6	+	.	Target "Motif:AG8-1_REP_185" 1 43
Scaffold_132	RepeatMasker	similarity	64099	64494	34.9	+	.	Target "Motif:AG8-1_REP_110" 1 391
Scaffold_132	RepeatMasker	similarity	64338	64511	26	-	.	Target "Motif:AG8-1_REP_282" 1 170
Scaffold_132	RepeatMasker	similarity	74437	74647	11.4	-	.	Target "Motif:AG8-1_REP_240" 1 211
Scaffold_132	RepeatMasker	similarity	83575	84008	4.2	+	.	Target "Motif:AG8-1_REP_54" 1 432
Scaffold_132	RepeatMasker	similarity	84009	84266	5.4	-	.	Target "Motif:AG8-1_REP_154" 56 313
Scaffold_132	RepeatMasker	similarity	84566	84610	2.2	+	.	Target "Motif:AG8-1_REP_154" 1 45
Scaffold_132	RepeatMasker	similarity	84611	84871	5.4	+	.	Target "Motif:AG8-1_REP_7" 1 263
Scaffold_132	RepeatMasker	similarity	84872	84974	1	-	.	Target "Motif:AG8-1_REP_354" 12 114
Scaffold_132	RepeatMasker	similarity	85997	86073	19.5	+	.	Target "Motif:AG8-1_REP_263" 124 201
Scaffold_133	RepeatMasker	similarity	43	89	19.1	+	.	Target "Motif:AG8-1_REP_238" 8 54
Scaffold_133	RepeatMasker	similarity	1535	1643	0.9	+	.	Target "Motif:AG8-1_REP_369" 1 109
Scaffold_133	RepeatMasker	similarity	1702	1977	32.4	-	.	Target "Motif:AG8-1_REP_116" 104 379
Scaffold_133	RepeatMasker	similarity	2109	2194	16.3	+	.	Target "Motif:AG8-1_REP_402" 1 89
Scaffold_133	RepeatMasker	similarity	2439	2510	9.7	-	.	Target "Motif:AG8-1_REP_462" 1 72
Scaffold_133	RepeatMasker	similarity	3878	3976	5	-	.	Target "Motif:AG8-1_REP_263" 2 100
Scaffold_133	RepeatMasker	similarity	3953	4493	3.5	-	.	Target "Motif:AG8-1_REP_68" 1 541
Scaffold_133	RepeatMasker	similarity	4698	5074	3.7	+	.	Target "Motif:AG8-1_REP_116" 1 376
Scaffold_133	RepeatMasker	similarity	5075	5290	3.7	-	.	Target "Motif:AG8-1_REP_238" 1 216
Scaffold_133	RepeatMasker	similarity	5525	5656	21.1	+	.	Target "Motif:AG8-1_REP_137" 219 346
Scaffold_133	RepeatMasker	similarity	6039	6141	17.6	-	.	Target "Motif:AG8-1_REP_238" 5 116
Scaffold_133	RepeatMasker	similarity	6412	6616	27.8	-	.	Target "Motif:AG8-1_REP_241" 1 213
Scaffold_133	RepeatMasker	similarity	6642	6697	14.3	-	.	Target "Motif:AG8-1_REP_442" 6 61
Scaffold_133	RepeatMasker	similarity	21010	21208	11.1	-	.	Target "Motif:AG8-1_REP_261" 1 202
Scaffold_133	RepeatMasker	similarity	23543	23647	17.4	+	.	Target "Motif:AG8-1_REP_412" 1 88
Scaffold_133	RepeatMasker	similarity	23600	23862	16.1	-	.	Target "Motif:AG8-1_REP_125" 96 358
Scaffold_133	RepeatMasker	similarity	24665	24720	14.8	+	.	Target "Motif:AG8-1_REP_412" 1 56
Scaffold_133	RepeatMasker	similarity	24724	25061	15.8	-	.	Target "Motif:AG8-1_REP_125" 2 356
Scaffold_133	RepeatMasker	similarity	25584	26035	4.7	+	.	Target "Motif:AG8-1_REP_88" 1 453
Scaffold_133	RepeatMasker	similarity	28148	28221	2.7	+	.	Target "Motif:AG8-1_REP_453" 1 75
Scaffold_133	RepeatMasker	similarity	28355	28456	15.8	-	.	Target "Motif:AG8-1_REP_342" 23 123
Scaffold_133	RepeatMasker	similarity	35952	36043	25.3	+	.	Target "Motif:AG8-1_REP_346" 1 94
Scaffold_133	RepeatMasker	similarity	40958	41112	22.6	-	.	Target "Motif:AG8-1_REP_305" 3 157
Scaffold_133	RepeatMasker	similarity	41120	41196	28.6	-	.	Target "Motif:AG8-1_REP_305" 3 85
Scaffold_133	RepeatMasker	similarity	48446	48804	27.3	+	.	Target "Motif:AG8-1_REP_120" 11 374
Scaffold_133	RepeatMasker	similarity	57789	57879	1.1	-	.	Target "Motif:AG8-1_REP_391" 8 98
Scaffold_133	RepeatMasker	similarity	65246	65547	2	-	.	Target "Motif:AG8-1_REP_162" 1 302
Scaffold_133	RepeatMasker	similarity	66875	66922	2.2	-	.	Target "Motif:AG8-1_REP_139" 1 46
Scaffold_133	RepeatMasker	similarity	67026	67182	24.2	-	.	Target "Motif:AG8-1_REP_305" 1 158
Scaffold_133	RepeatMasker	similarity	68962	69371	27.6	-	.	Target "Motif:AG8-1_REP_97" 2 434
Scaffold_133	RepeatMasker	similarity	71350	71495	28.1	-	.	Target "Motif:AG8-1_REP_305" 12 158
Scaffold_133	RepeatMasker	similarity	74238	74366	34.1	-	.	Target "Motif:AG8-1_REP_305" 2 130
Scaffold_133	RepeatMasker	similarity	76908	77191	26.9	+	.	Target "Motif:AG8-1_REP_97" 170 434
Scaffold_133	RepeatMasker	similarity	77680	77791	2.7	+	.	Target "Motif:AG8-1_REP_362" 1 112
Scaffold_133	RepeatMasker	similarity	77789	77943	21.5	-	.	Target "Motif:AG8-1_REP_72" 218 363
Scaffold_133	RepeatMasker	similarity	77792	77918	19	+	.	Target "Motif:AG8-1_REP_64" 80 313
Scaffold_133	RepeatMasker	similarity	77952	78192	19.2	-	.	Target "Motif:AG8-1_REP_64" 80 315
Scaffold_133	RepeatMasker	similarity	85082	85499	24.9	+	.	Target "Motif:AG8-1_REP_97" 1 434
Scaffold_134	RepeatMasker	similarity	2604	3141	10.4	+	.	Target "Motif:AG8-1_REP_7" 1 531
Scaffold_134	RepeatMasker	similarity	3511	3593	0	-	.	Target "Motif:AG8-1_REP_424" 1 83
Scaffold_134	RepeatMasker	similarity	3594	3646	22.1	-	.	Target "Motif:AG8-1_REP_64" 432 568
Scaffold_134	RepeatMasker	similarity	26736	26979	20.7	+	.	Target "Motif:AG8-1_REP_151" 76 318
Scaffold_134	RepeatMasker	similarity	27289	27386	23.2	+	.	Target "Motif:AG8-1_REP_346" 24 121
Scaffold_134	RepeatMasker	similarity	31238	31258	0	+	.	Target "Motif:AT_rich" 1 21
Scaffold_134	RepeatMasker	similarity	48168	48311	24.8	+	.	Target "Motif:AG8-1_REP_21" 769 904
Scaffold_134	RepeatMasker	similarity	60285	60507	19.9	-	.	Target "Motif:AG8-1_REP_217" 2 235
Scaffold_134	RepeatMasker	similarity	60585	60739	2.6	+	.	Target "Motif:AG8-1_REP_310" 1 157
Scaffold_134	RepeatMasker	similarity	60881	61060	7.2	+	.	Target "Motif:AG8-1_REP_284" 1 180
Scaffold_134	RepeatMasker	similarity	61077	61246	7.1	-	.	Target "Motif:AG8-1_REP_143" 162 331
Scaffold_134	RepeatMasker	similarity	61365	61481	12	+	.	Target "Motif:AG8-1_REP_350" 1 117
Scaffold_134	RepeatMasker	similarity	61820	61921	29.4	+	.	Target "Motif:AG8-1_REP_108" 251 352
Scaffold_134	RepeatMasker	similarity	62046	62143	1	-	.	Target "Motif:AG8-1_REP_129" 265 362
Scaffold_134	RepeatMasker	similarity	62147	62476	1.5	+	.	Target "Motif:AG8-1_REP_145" 1 330
Scaffold_134	RepeatMasker	similarity	68205	68303	5	+	.	Target "Motif:AG8-1_REP_384" 1 99
Scaffold_134	RepeatMasker	similarity	86679	86748	2.9	-	.	Target "Motif:AG8-1_REP_390" 30 99
Scaffold_135	RepeatMasker	similarity	4155	4212	17.5	-	.	Target "Motif:AG8-1_REP_321" 88 144
Scaffold_135	RepeatMasker	similarity	4214	4381	11.3	+	.	Target "Motif:AG8-1_REP_110" 1 172
Scaffold_135	RepeatMasker	similarity	5915	5988	13.5	-	.	Target "Motif:AG8-1_REP_453" 1 75
Scaffold_135	RepeatMasker	similarity	6045	6076	3.1	-	.	Target "Motif:AG8-1_REP_487" 24 55
Scaffold_135	RepeatMasker	similarity	6069	6151	16.9	+	.	Target "Motif:AG8-1_REP_185" 159 242
Scaffold_135	RepeatMasker	similarity	6176	6206	3.2	+	.	Target "Motif:AG8-1_REP_487" 1 31
Scaffold_135	RepeatMasker	similarity	6214	6290	13	-	.	Target "Motif:AG8-1_REP_185" 1 82
Scaffold_135	RepeatMasker	similarity	6557	6627	26.8	-	.	Target "Motif:AG8-1_REP_137" 233 303
Scaffold_135	RepeatMasker	similarity	6732	6942	2.8	+	.	Target "Motif:AG8-1_REP_244" 1 211
Scaffold_135	RepeatMasker	similarity	9049	9235	19.8	-	.	Target "Motif:AG8-1_REP_212" 1 200
Scaffold_135	RepeatMasker	similarity	9419	9677	23.3	+	.	Target "Motif:AG8-1_REP_194" 2 254
Scaffold_135	RepeatMasker	similarity	9727	9815	23.2	+	.	Target "Motif:AG8-1_REP_19" 626 712
Scaffold_135	RepeatMasker	similarity	9882	10949	22.8	-	.	Target "Motif:AG8-1_REP_17" 97 1142
Scaffold_135	RepeatMasker	similarity	10954	11189	23.9	-	.	Target "Motif:AG8-1_REP_17" 2 224
Scaffold_135	RepeatMasker	similarity	11319	11361	18.6	+	.	Target "Motif:AG8-1_REP_16" 753 795
Scaffold_135	RepeatMasker	similarity	11401	11487	18.4	+	.	Target "Motif:AG8-1_REP_16" 880 990
Scaffold_135	RepeatMasker	similarity	11541	11583	16.3	+	.	Target "Motif:AG8-1_REP_16" 753 795
Scaffold_135	RepeatMasker	similarity	11620	11709	20	+	.	Target "Motif:AG8-1_REP_16" 877 990
Scaffold_135	RepeatMasker	similarity	11776	11863	2.3	+	.	Target "Motif:AG8-1_REP_19" 1 88
Scaffold_135	RepeatMasker	similarity	11863	12700	5.4	+	.	Target "Motif:AG8-1_REP_19" 1 840
Scaffold_135	RepeatMasker	similarity	12693	12771	1.3	+	.	Target "Motif:AG8-1_REP_180" 202 280
Scaffold_135	RepeatMasker	similarity	12773	13001	19.7	+	.	Target "Motif:AG8-1_REP_19" 76 299
Scaffold_135	RepeatMasker	similarity	13031	13837	7.9	+	.	Target "Motif:AG8-1_REP_19" 1 1064
Scaffold_135	RepeatMasker	similarity	14318	14611	33.3	-	.	Target "Motif:AG8-1_REP_17" 60 341
Scaffold_135	RepeatMasker	similarity	14466	15067	9.9	+	.	Target "Motif:AG8-1_REP_16" 555 1175
Scaffold_135	RepeatMasker	similarity	15262	15650	4.1	-	.	Target "Motif:AG8-1_REP_112" 1 389
Scaffold_135	RepeatMasker	similarity	18684	18965	2.1	+	.	Target "Motif:AG8-1_REP_178" 1 282
Scaffold_135	RepeatMasker	similarity	20857	21389	26.4	-	.	Target "Motif:AG8-1_REP_73" 2 528
Scaffold_135	RepeatMasker	similarity	22111	22189	0	-	.	Target "Motif:AG8-1_REP_440" 2 80
Scaffold_135	RepeatMasker	similarity	22648	22903	35	+	.	Target "Motif:AG8-1_REP_30" 308 564
Scaffold_135	RepeatMasker	similarity	22904	23238	2.1	-	.	Target "Motif:AG8-1_REP_142" 1 335
Scaffold_135	RepeatMasker	similarity	23840	24005	1.2	+	.	Target "Motif:AG8-1_REP_298" 1 166
Scaffold_135	RepeatMasker	similarity	24045	25016	4.2	+	.	Target "Motif:AG8-1_REP_20" 1 973
Scaffold_135	RepeatMasker	similarity	25017	25210	1.1	+	.	Target "Motif:AG8-1_REP_178" 89 282
Scaffold_135	RepeatMasker	similarity	28865	28974	28.4	+	.	Target "Motif:AG8-1_REP_352" 2 110
Scaffold_135	RepeatMasker	similarity	31287	31479	16.7	+	.	Target "Motif:AG8-1_REP_114" 196 387
Scaffold_135	RepeatMasker	similarity	31481	31560	13.8	+	.	Target "Motif:AG8-1_REP_114" 308 387
Scaffold_135	RepeatMasker	similarity	37795	37869	26.7	+	.	Target "Motif:AG8-1_REP_140" 7 82
Scaffold_135	RepeatMasker	similarity	39230	39341	17	-	.	Target "Motif:AG8-1_REP_25" 732 844
Scaffold_135	RepeatMasker	similarity	39475	39650	2.3	-	.	Target "Motif:AG8-1_REP_65" 1 176
Scaffold_135	RepeatMasker	similarity	39683	40153	26	-	.	Target "Motif:AG8-1_REP_25" 1 482
Scaffold_135	RepeatMasker	similarity	40017	40337	8.4	+	.	Target "Motif:AG8-1_REP_149" 1 321
Scaffold_135	RepeatMasker	similarity	40359	40756	24.4	-	.	Target "Motif:AG8-1_REP_40" 291 690
Scaffold_135	RepeatMasker	similarity	40697	40763	13.8	+	.	Target "Motif:AG8-1_REP_133" 45 111
Scaffold_135	RepeatMasker	similarity	40766	40849	2.5	+	.	Target "Motif:AG8-1_REP_440" 1 80
Scaffold_135	RepeatMasker	similarity	41172	41493	25.6	+	.	Target "Motif:AG8-1_REP_144" 1 330
Scaffold_135	RepeatMasker	similarity	42266	42356	20.9	-	.	Target "Motif:AG8-1_REP_65" 1 92
Scaffold_135	RepeatMasker	similarity	42879	42981	1.9	-	.	Target "Motif:AG8-1_REP_312" 47 149
Scaffold_135	RepeatMasker	similarity	46154	46256	1.9	+	.	Target "Motif:AG8-1_REP_312" 47 149
Scaffold_135	RepeatMasker	similarity	46229	46831	18.3	-	.	Target "Motif:AG8-1_REP_40" 71 674
Scaffold_135	RepeatMasker	similarity	46871	47227	19.3	+	.	Target "Motif:AG8-1_REP_3" 797 1159
Scaffold_135	RepeatMasker	similarity	47229	54302	15.2	-	.	Target "Motif:AG8-1_REP_1" 1 6851
Scaffold_135	RepeatMasker	similarity	54303	55662	21.7	-	.	Target "Motif:AG8-1_REP_4" 613 1972
Scaffold_135	RepeatMasker	similarity	55665	56363	15.8	+	.	Target "Motif:AG8-1_REP_11" 754 1453
Scaffold_135	RepeatMasker	similarity	56370	56457	14.8	+	.	Target "Motif:AG8-1_REP_362" 1 88
Scaffold_135	RepeatMasker	similarity	56448	56535	14.8	-	.	Target "Motif:AG8-1_REP_362" 1 88
Scaffold_135	RepeatMasker	similarity	56536	56731	20.7	+	.	Target "Motif:AG8-1_REP_11" 1467 1665
Scaffold_135	RepeatMasker	similarity	56729	57145	16	+	.	Target "Motif:AG8-1_REP_23" 27 449
Scaffold_135	RepeatMasker	similarity	57120	57409	10.7	+	.	Target "Motif:AG8-1_REP_23" 569 857
Scaffold_135	RepeatMasker	similarity	57410	58169	17	-	.	Target "Motif:AG8-1_REP_2" 1587 2347
Scaffold_135	RepeatMasker	similarity	58167	58205	2.6	-	.	Target "Motif:AG8-1_REP_424" 1 39
Scaffold_135	RepeatMasker	similarity	58195	58301	21.7	-	.	Target "Motif:AG8-1_REP_64" 390 496
Scaffold_135	RepeatMasker	similarity	58305	58583	2.5	-	.	Target "Motif:AG8-1_REP_181" 1 279
Scaffold_135	RepeatMasker	similarity	58592	58977	21	+	.	Target "Motif:AG8-1_REP_64" 183 566
Scaffold_135	RepeatMasker	similarity	59058	59202	14.2	-	.	Target "Motif:AG8-1_REP_387" 1 125
Scaffold_135	RepeatMasker	similarity	59207	59593	17.3	-	.	Target "Motif:AG8-1_REP_6" 27 423
Scaffold_135	RepeatMasker	similarity	59594	60125	20	+	.	Target "Motif:AG8-1_REP_7" 1 532
Scaffold_135	RepeatMasker	similarity	60374	60473	6	-	.	Target "Motif:AG8-1_REP_100" 333 432
Scaffold_135	RepeatMasker	similarity	63602	64634	31.7	-	.	Target "Motif:AG8-1_REP_7" 1288 2326
Scaffold_135	RepeatMasker	similarity	65335	65427	14	-	.	Target "Motif:AG8-1_REP_100" 1 93
Scaffold_135	RepeatMasker	similarity	65681	66086	22.7	-	.	Target "Motif:AG8-1_REP_7" 120 532
Scaffold_135	RepeatMasker	similarity	66083	67182	13.6	-	.	Target "Motif:AG8-1_REP_4" 3313 4410
Scaffold_135	RepeatMasker	similarity	67184	67320	18.2	-	.	Target "Motif:AG8-1_REP_4" 1899 2035
Scaffold_135	RepeatMasker	similarity	72532	72832	7.7	+	.	Target "Motif:AG8-1_REP_64" 268 568
Scaffold_135	RepeatMasker	similarity	72833	75139	25.8	+	.	Target "Motif:AG8-1_REP_6" 134 2489
Scaffold_135	RepeatMasker	similarity	76184	76775	7.2	+	.	Target "Motif:AG8-1_REP_14" 689 1280
Scaffold_135	RepeatMasker	similarity	76776	79206	24	-	.	Target "Motif:AG8-1_REP_7" 30 2692
Scaffold_135	RepeatMasker	similarity	79208	83624	11.1	-	.	Target "Motif:AG8-1_REP_4" 1 4410
Scaffold_135	RepeatMasker	similarity	80498	84266	10.5	+	.	Target "Motif:AG8-1_REP_3" 2 3770
Scaffold_135	RepeatMasker	similarity	84267	84731	10.2	+	.	Target "Motif:AG8-1_REP_3" 5331 5795
Scaffold_135	RepeatMasker	similarity	84713	86276	16.5	+	.	Target "Motif:AG8-1_REP_3" 1 1918
Scaffold_135	RepeatMasker	similarity	86277	86396	11.7	+	.	Target "Motif:AG8-1_REP_14" 2 121
Scaffold_136	RepeatMasker	similarity	4997	7153	25.2	+	.	Target "Motif:AG8-1_REP_8" 406 2564
Scaffold_136	RepeatMasker	similarity	8109	8289	24.6	+	.	Target "Motif:AG8-1_REP_286" 1 181
Scaffold_136	RepeatMasker	similarity	9161	9198	13.2	-	.	Target "Motif:AG8-1_REP_477" 1 38
Scaffold_136	RepeatMasker	similarity	10584	10710	3.1	-	.	Target "Motif:AG8-1_REP_337" 1 127
Scaffold_136	RepeatMasker	similarity	10836	11340	12.1	-	.	Target "Motif:AG8-1_REP_7" 1 531
Scaffold_136	RepeatMasker	similarity	11314	14494	15.9	+	.	Target "Motif:AG8-1_REP_6" 1 3172
Scaffold_136	RepeatMasker	similarity	14458	17171	13.3	-	.	Target "Motif:AG8-1_REP_7" 1 2694
Scaffold_136	RepeatMasker	similarity	18284	18556	12.6	+	.	Target "Motif:AG8-1_REP_2" 5330 5603
Scaffold_136	RepeatMasker	similarity	18549	18963	9	+	.	Target "Motif:AG8-1_REP_2" 5381 5795
Scaffold_136	RepeatMasker	similarity	19048	19238	0	-	.	Target "Motif:AG8-1_REP_38" 508 698
Scaffold_136	RepeatMasker	similarity	19236	19269	11.8	-	.	Target "Motif:AG8-1_REP_146" 295 328
Scaffold_136	RepeatMasker	similarity	19284	19375	13	-	.	Target "Motif:AG8-1_REP_400" 1 93
Scaffold_136	RepeatMasker	similarity	20256	20583	1.8	+	.	Target "Motif:AG8-1_REP_146" 1 328
Scaffold_136	RepeatMasker	similarity	21333	21553	13.2	-	.	Target "Motif:AG8-1_REP_234" 1 220
Scaffold_136	RepeatMasker	similarity	23333	23660	2.4	+	.	Target "Motif:AG8-1_REP_146" 1 328
Scaffold_136	RepeatMasker	similarity	23656	24039	1.1	+	.	Target "Motif:AG8-1_REP_18" 188 567
Scaffold_136	RepeatMasker	similarity	24041	24727	2.2	+	.	Target "Motif:AG8-1_REP_18" 446 1132
Scaffold_136	RepeatMasker	similarity	26053	29436	22.4	+	.	Target "Motif:AG8-1_REP_1" 1749 5134
Scaffold_136	RepeatMasker	similarity	26514	30123	25.8	-	.	Target "Motif:AG8-1_REP_4" 272 3899
Scaffold_136	RepeatMasker	similarity	30124	30624	1.6	+	.	Target "Motif:AG8-1_REP_79" 1 502
Scaffold_136	RepeatMasker	similarity	30625	30760	6.7	+	.	Target "Motif:AG8-1_REP_295" 1 135
Scaffold_136	RepeatMasker	similarity	30761	30844	8.3	-	.	Target "Motif:AG8-1_REP_398" 1 94
Scaffold_136	RepeatMasker	similarity	30845	31862	20.7	-	.	Target "Motif:AG8-1_REP_7" 320 1366
Scaffold_136	RepeatMasker	similarity	31865	31967	4	-	.	Target "Motif:AG8-1_REP_386" 1 101
Scaffold_136	RepeatMasker	similarity	31988	32041	5.7	-	.	Target "Motif:AG8-1_REP_220" 1 63
Scaffold_136	RepeatMasker	similarity	32043	35927	14.9	+	.	Target "Motif:AG8-1_REP_3" 109 4000
Scaffold_136	RepeatMasker	similarity	35929	36101	15.3	+	.	Target "Motif:AG8-1_REP_125" 1 170
Scaffold_136	RepeatMasker	similarity	38897	39192	4.7	-	.	Target "Motif:AG8-1_REP_65" 1 297
Scaffold_136	RepeatMasker	similarity	41251	41379	3.1	+	.	Target "Motif:AG8-1_REP_125" 238 366
Scaffold_136	RepeatMasker	similarity	41435	41800	12.8	+	.	Target "Motif:AG8-1_REP_125" 1 366
Scaffold_136	RepeatMasker	similarity	41885	42023	24.5	+	.	Target "Motif:AG8-1_REP_3" 3994 4134
Scaffold_136	RepeatMasker	similarity	42027	42087	1.6	+	.	Target "Motif:AG8-1_REP_69" 1 61
Scaffold_136	RepeatMasker	similarity	42086	43106	18.2	+	.	Target "Motif:AG8-1_REP_3" 4624 5635
Scaffold_136	RepeatMasker	similarity	44438	44539	9.8	-	.	Target "Motif:AG8-1_REP_374" 7 183
Scaffold_136	RepeatMasker	similarity	44449	44572	22.8	+	.	Target "Motif:AG8-1_REP_71" 212 310
Scaffold_136	RepeatMasker	similarity	48206	48414	23.1	-	.	Target "Motif:AG8-1_REP_250" 1 209
Scaffold_136	RepeatMasker	similarity	48540	48722	22.1	-	.	Target "Motif:AG8-1_REP_63" 1 189
Scaffold_136	RepeatMasker	similarity	49339	49542	22.2	-	.	Target "Motif:AG8-1_REP_184" 6 208
Scaffold_136	RepeatMasker	similarity	50194	50521	20.5	-	.	Target "Motif:AG8-1_REP_130" 1 338
Scaffold_136	RepeatMasker	similarity	52403	52451	10.4	+	.	Target "Motif:AG8-1_REP_179" 233 280
Scaffold_136	RepeatMasker	similarity	53060	53268	24	-	.	Target "Motif:AG8-1_REP_250" 1 209
Scaffold_136	RepeatMasker	similarity	53495	53548	18.5	-	.	Target "Motif:AG8-1_REP_63" 3 59
Scaffold_136	RepeatMasker	similarity	56865	56913	14.6	+	.	Target "Motif:AG8-1_REP_179" 233 280
Scaffold_136	RepeatMasker	similarity	74032	74111	23.8	-	.	Target "Motif:AG8-1_REP_123" 239 318
Scaffold_136	RepeatMasker	similarity	74615	74865	29.3	-	.	Target "Motif:AG8-1_REP_121" 1 250
Scaffold_136	RepeatMasker	similarity	75787	75869	21	+	.	Target "Motif:AG8-1_REP_79" 1 83
Scaffold_136	RepeatMasker	similarity	75791	75864	0	-	.	Target "Motif:AG8-1_REP_457" 1 74
Scaffold_136	RepeatMasker	similarity	76145	76897	31.3	-	.	Target "Motif:AG8-1_REP_14" 195 947
Scaffold_136	RepeatMasker	similarity	77374	77406	15.2	+	.	Target "Motif:(CGGA)n" 1 33
Scaffold_136	RepeatMasker	similarity	80542	80672	26	+	.	Target "Motif:AG8-1_REP_326" 1 130
Scaffold_136	RepeatMasker	similarity	82769	82899	26.8	+	.	Target "Motif:AG8-1_REP_326" 1 130
Scaffold_136	RepeatMasker	similarity	83569	83705	30.9	-	.	Target "Motif:AG8-1_REP_65" 234 373
Scaffold_136	RepeatMasker	similarity	83687	83837	23.8	-	.	Target "Motif:AG8-1_REP_64" 190 339
Scaffold_136	RepeatMasker	similarity	83913	83989	22.1	+	.	Target "Motif:AG8-1_REP_447" 2 78
Scaffold_136	RepeatMasker	similarity	83990	84197	4.3	-	.	Target "Motif:AG8-1_REP_220" 1 208
Scaffold_136	RepeatMasker	similarity	85056	85280	1.3	-	.	Target "Motif:AG8-1_REP_226" 1 223
Scaffold_136	RepeatMasker	similarity	85627	85761	28	+	.	Target "Motif:AG8-1_REP_16" 295 429
Scaffold_137	RepeatMasker	similarity	155	354	3	-	.	Target "Motif:AG8-1_REP_265" 1 200
Scaffold_137	RepeatMasker	similarity	5908	6127	2.3	-	.	Target "Motif:AG8-1_REP_232" 1 220
Scaffold_137	RepeatMasker	similarity	6248	6713	29.4	+	.	Target "Motif:AG8-1_REP_25" 79 844
Scaffold_137	RepeatMasker	similarity	8005	8111	1.9	-	.	Target "Motif:AG8-1_REP_374" 1 107
Scaffold_137	RepeatMasker	similarity	8015	8204	22.1	+	.	Target "Motif:AG8-1_REP_71" 224 568
Scaffold_137	RepeatMasker	similarity	8364	8648	2.1	+	.	Target "Motif:AG8-1_REP_176" 1 285
Scaffold_137	RepeatMasker	similarity	9126	9257	4.5	-	.	Target "Motif:AG8-1_REP_193" 129 260
Scaffold_137	RepeatMasker	similarity	10035	10231	15.7	+	.	Target "Motif:AG8-1_REP_206" 1 180
Scaffold_137	RepeatMasker	similarity	12348	12532	14.7	+	.	Target "Motif:AG8-1_REP_206" 1 180
Scaffold_137	RepeatMasker	similarity	17564	17680	22.7	-	.	Target "Motif:AG8-1_REP_346" 1 121
Scaffold_137	RepeatMasker	similarity	17818	17883	1.5	+	.	Target "Motif:AG8-1_REP_384" 1 66
Scaffold_137	RepeatMasker	similarity	19452	19592	29.6	-	.	Target "Motif:AG8-1_REP_261" 58 202
Scaffold_137	RepeatMasker	similarity	19608	19709	22.4	-	.	Target "Motif:AG8-1_REP_214" 25 123
Scaffold_137	RepeatMasker	similarity	19950	20012	17.5	+	.	Target "Motif:AG8-1_REP_261" 5 67
Scaffold_137	RepeatMasker	similarity	21607	21651	11.1	+	.	Target "Motif:AG8-1_REP_346" 77 121
Scaffold_137	RepeatMasker	similarity	25429	25509	0	+	.	Target "Motif:AG8-1_REP_433" 1 81
Scaffold_137	RepeatMasker	similarity	26006	26086	2.5	-	.	Target "Motif:AG8-1_REP_433" 1 81
Scaffold_137	RepeatMasker	similarity	26824	26903	30	+	.	Target "Motif:AG8-1_REP_303" 77 157
Scaffold_137	RepeatMasker	similarity	27267	27384	15.4	+	.	Target "Motif:AG8-1_REP_347" 2 119
Scaffold_137	RepeatMasker	similarity	28265	28384	15.1	-	.	Target "Motif:AG8-1_REP_347" 1 120
Scaffold_137	RepeatMasker	similarity	30544	30692	2	-	.	Target "Motif:AG8-1_REP_98" 1 148
Scaffold_137	RepeatMasker	similarity	30694	30814	12.5	+	.	Target "Motif:AG8-1_REP_346" 1 121
Scaffold_137	RepeatMasker	similarity	31580	31710	13.7	-	.	Target "Motif:AG8-1_REP_223" 98 228
Scaffold_137	RepeatMasker	similarity	36783	36845	17.7	-	.	Target "Motif:AG8-1_REP_346" 60 121
Scaffold_137	RepeatMasker	similarity	36851	37024	30.2	-	.	Target "Motif:AG8-1_REP_193" 78 260
Scaffold_137	RepeatMasker	similarity	37963	38019	14	-	.	Target "Motif:AG8-1_REP_446" 20 76
Scaffold_137	RepeatMasker	similarity	38412	38549	11.6	-	.	Target "Motif:AG8-1_REP_315" 1 146
Scaffold_137	RepeatMasker	similarity	38645	38724	5.1	-	.	Target "Motif:AG8-1_REP_426" 3 81
Scaffold_137	RepeatMasker	similarity	38723	38803	15	-	.	Target "Motif:AG8-1_REP_430" 1 81
Scaffold_137	RepeatMasker	similarity	39541	39635	25.3	-	.	Target "Motif:AG8-1_REP_146" 234 328
Scaffold_137	RepeatMasker	similarity	39785	39921	16.7	-	.	Target "Motif:AG8-1_REP_278" 1 192
Scaffold_137	RepeatMasker	similarity	39924	40135	8	-	.	Target "Motif:AG8-1_REP_173" 55 288
Scaffold_137	RepeatMasker	similarity	40187	40278	15.2	+	.	Target "Motif:AG8-1_REP_400" 1 93
Scaffold_137	RepeatMasker	similarity	41571	41772	6.9	+	.	Target "Motif:AG8-1_REP_259" 1 202
Scaffold_137	RepeatMasker	similarity	44495	45089	27.2	-	.	Target "Motif:AG8-1_REP_8" 1964 2559
Scaffold_137	RepeatMasker	similarity	45158	45229	4.2	+	.	Target "Motif:AG8-1_REP_462" 1 72
Scaffold_137	RepeatMasker	similarity	47330	47449	15.8	+	.	Target "Motif:AG8-1_REP_342" 1 123
Scaffold_137	RepeatMasker	similarity	47654	47806	5.2	+	.	Target "Motif:AG8-1_REP_311" 1 153
Scaffold_137	RepeatMasker	similarity	47750	47832	12.2	-	.	Target "Motif:AG8-1_REP_288" 93 176
Scaffold_137	RepeatMasker	similarity	47841	47930	24.7	+	.	Target "Motif:AG8-1_REP_311" 63 153
Scaffold_137	RepeatMasker	similarity	47852	48014	6.8	-	.	Target "Motif:AG8-1_REP_288" 14 176
Scaffold_137	RepeatMasker	similarity	48012	48136	30.4	+	.	Target "Motif:AG8-1_REP_282" 55 183
Scaffold_137	RepeatMasker	similarity	48160	48257	27.7	-	.	Target "Motif:AG8-1_REP_110" 129 223
Scaffold_137	RepeatMasker	similarity	54135	54217	9.6	+	.	Target "Motif:AG8-1_REP_420" 1 83
Scaffold_137	RepeatMasker	similarity	54230	54499	8.9	+	.	Target "Motif:AG8-1_REP_177" 1 284
Scaffold_137	RepeatMasker	similarity	54516	54602	3.5	-	.	Target "Motif:AG8-1_REP_414" 1 87
Scaffold_137	RepeatMasker	similarity	55051	55131	4.9	+	.	Target "Motif:AG8-1_REP_430" 1 81
Scaffold_137	RepeatMasker	similarity	63253	63558	12.8	+	.	Target "Motif:AG8-1_REP_229" 1 295
Scaffold_137	RepeatMasker	similarity	64672	64786	29.8	-	.	Target "Motif:AG8-1_REP_229" 1 115
Scaffold_137	RepeatMasker	similarity	65117	65215	3	+	.	Target "Motif:AG8-1_REP_390" 1 99
Scaffold_137	RepeatMasker	similarity	77825	78033	10.5	-	.	Target "Motif:AG8-1_REP_243" 1 212
Scaffold_138	RepeatMasker	similarity	1	284	6.7	+	.	Target "Motif:AG8-1_REP_14" 1000 1283
Scaffold_138	RepeatMasker	similarity	483	642	4	+	.	Target "Motif:AG8-1_REP_186" 1 271
Scaffold_138	RepeatMasker	similarity	886	1052	25.1	-	.	Target "Motif:AG8-1_REP_296" 1 167
Scaffold_138	RepeatMasker	similarity	1181	1381	8.5	-	.	Target "Motif:AG8-1_REP_261" 2 202
Scaffold_138	RepeatMasker	similarity	1497	3523	15.2	-	.	Target "Motif:AG8-1_REP_4" 2379 4410
Scaffold_138	RepeatMasker	similarity	4634	4953	8.8	+	.	Target "Motif:AG8-1_REP_11" 277 596
Scaffold_138	RepeatMasker	similarity	4948	6734	14	+	.	Target "Motif:AG8-1_REP_1" 1759 3526
Scaffold_138	RepeatMasker	similarity	6735	8517	5.1	+	.	Target "Motif:AG8-1_REP_7" 1 1782
Scaffold_138	RepeatMasker	similarity	12393	12444	1.9	-	.	Target "Motif:AG8-1_REP_6" 1 52
Scaffold_138	RepeatMasker	similarity	12418	12949	3.6	+	.	Target "Motif:AG8-1_REP_7" 1 531
Scaffold_138	RepeatMasker	similarity	12950	15437	17.2	+	.	Target "Motif:AG8-1_REP_1" 3522 6004
Scaffold_138	RepeatMasker	similarity	21230	23434	12.5	+	.	Target "Motif:AG8-1_REP_2" 3195 5401
Scaffold_138	RepeatMasker	similarity	23441	24766	14.7	+	.	Target "Motif:AG8-1_REP_2" 4317 5635
Scaffold_138	RepeatMasker	similarity	24768	24985	7.8	+	.	Target "Motif:AG8-1_REP_2" 5565 5782
Scaffold_138	RepeatMasker	similarity	41582	41649	12.1	+	.	Target "Motif:AG8-1_REP_440" 15 80
Scaffold_138	RepeatMasker	similarity	41650	41827	12.4	-	.	Target "Motif:AG8-1_REP_7" 1 181
Scaffold_138	RepeatMasker	similarity	42664	42731	10.6	+	.	Target "Motif:AG8-1_REP_440" 15 80
Scaffold_138	RepeatMasker	similarity	47584	47719	18.5	+	.	Target "Motif:AG8-1_REP_36" 607 741
Scaffold_138	RepeatMasker	similarity	55880	55982	10.7	+	.	Target "Motif:AG8-1_REP_367" 1 110
Scaffold_138	RepeatMasker	similarity	55951	56130	22.1	+	.	Target "Motif:AG8-1_REP_162" 130 302
Scaffold_138	RepeatMasker	similarity	56151	56288	18	-	.	Target "Motif:AG8-1_REP_261" 1 202
Scaffold_138	RepeatMasker	similarity	57031	57204	14.7	+	.	Target "Motif:AG8-1_REP_367" 1 225
Scaffold_138	RepeatMasker	similarity	57203	57768	2.6	+	.	Target "Motif:AG8-1_REP_65" 1 566
Scaffold_138	RepeatMasker	similarity	57879	58016	18	-	.	Target "Motif:AG8-1_REP_261" 1 202
Scaffold_138	RepeatMasker	similarity	64631	64717	4.6	-	.	Target "Motif:AG8-1_REP_136" 264 350
Scaffold_138	RepeatMasker	similarity	65036	65127	12	+	.	Target "Motif:AG8-1_REP_210" 149 240
Scaffold_138	RepeatMasker	similarity	73388	73469	9.8	-	.	Target "Motif:AG8-1_REP_350" 33 114
Scaffold_138	RepeatMasker	similarity	78655	78846	26	+	.	Target "Motif:AG8-1_REP_170" 101 293
Scaffold_138	RepeatMasker	similarity	85157	85311	3.2	+	.	Target "Motif:AG8-1_REP_310" 1 157
Scaffold_139	RepeatMasker	similarity	495	596	35.3	+	.	Target "Motif:AG8-1_REP_191" 111 213
Scaffold_139	RepeatMasker	similarity	1614	1715	36.3	+	.	Target "Motif:AG8-1_REP_191" 111 213
Scaffold_139	RepeatMasker	similarity	14739	14929	2.6	-	.	Target "Motif:AG8-1_REP_278" 1 192
Scaffold_139	RepeatMasker	similarity	14963	15106	3.5	-	.	Target "Motif:AG8-1_REP_277" 50 193
Scaffold_139	RepeatMasker	similarity	16956	17148	3.6	-	.	Target "Motif:AG8-1_REP_277" 1 193
Scaffold_139	RepeatMasker	similarity	17660	17856	4.1	+	.	Target "Motif:AG8-1_REP_277" 1 193
Scaffold_139	RepeatMasker	similarity	18706	18749	4.5	-	.	Target "Motif:AG8-1_REP_86" 411 454
Scaffold_139	RepeatMasker	similarity	19152	19422	16.2	+	.	Target "Motif:AG8-1_REP_32" 433 697
Scaffold_139	RepeatMasker	similarity	19608	19869	39	-	.	Target "Motif:AG8-1_REP_199" 1 250
Scaffold_139	RepeatMasker	similarity	19695	19888	6.2	+	.	Target "Motif:AG8-1_REP_270" 1 197
Scaffold_139	RepeatMasker	similarity	24156	24279	4	+	.	Target "Motif:AG8-1_REP_64" 445 568
Scaffold_139	RepeatMasker	similarity	24273	24322	16	+	.	Target "Motif:AG8-1_REP_453" 3 53
[truncated: 12,401 more rows]

## Sheet: D) Raw_TransposonPSI
##gff-version 3
Scaffold_598	TransposonPSI	translated_nucleotide_match	654	1148	91	-	.	ID=match00001; Target=DDE_1; E=4e-07 343 527
Scaffold_598	TransposonPSI	translated_nucleotide_match	1214	1429	170	-	.	ID=match00002; Target=DDE_1; E=1e-16 268 341
Scaffold_598	TransposonPSI	translated_nucleotide_match	1518	1715	163	-	.	ID=match00003; Target=DDE_1; E=9e-16 189 256
Scaffold_598	TransposonPSI	translated_nucleotide_match	1971	2393	277	-	.	ID=match00004; Target=DDE_1; E=1e-29 5 143
Scaffold_283	TransposonPSI	translated_nucleotide_match	2048	3145	127	+	.	ID=match00005; Target=gypsy; E=9e-10 703 1044
Scaffold_174	TransposonPSI	translated_nucleotide_match	23370	23615	117	-	.	ID=match00006; Target=TY1_Copia; E=4e-08 978 1059
Scaffold_689	TransposonPSI	translated_nucleotide_match	4	1563	1112	-	.	ID=match00007; Target=gypsy; E=1e-141 744 1297
Scaffold_689	TransposonPSI	translated_nucleotide_match	160	546	106	-	.	ID=match00008; Target=ltr_Roo; E=2e-08 1332 1477
Scaffold_177	TransposonPSI	translated_nucleotide_match	32215	35154	1884	+	.	ID=match00009; Target=gypsy; E=0.0 450 1443
Scaffold_177	TransposonPSI	translated_nucleotide_match	34039	34446	108	+	.	ID=match00010; Target=ltr_Roo; E=7e-07 1339 1465
Scaffold_126	TransposonPSI	translated_nucleotide_match	93651	94268	145	-	.	ID=match00011; Target=TY1_Copia; E=3e-11 721 920
Scaffold_126	TransposonPSI	translated_nucleotide_match	88828	89169	271	-	.	ID=match00012; Target=gypsy; E=5e-26 572 696
Scaffold_126	TransposonPSI	translated_nucleotide_match	89169	90014	138	-	.	ID=match00013; Target=gypsy; E=2e-10 305 589
Scaffold_126	TransposonPSI	translated_nucleotide_match	93269	93607	104	-	.	ID=match00014; Target=gypsy; E=2e-06 1363 1443
Scaffold_126	TransposonPSI	translated_nucleotide_match	93606	94274	505	-	.	ID=match00015; Target=gypsy; E=2e-53 1149 1363
Scaffold_126	TransposonPSI	translated_nucleotide_match	25639	26229	313	+	.	ID=match00016; Target=mariner; E=7e-34 4 207
Scaffold_230	TransposonPSI	translated_nucleotide_match	6838	7566	161	-	.	ID=match00017; Target=TY1_Copia; E=2e-13 715 963
Scaffold_230	TransposonPSI	translated_nucleotide_match	14	1156	539	+	.	ID=match00018; Target=gypsy; E=9e-58 1122 1460
Scaffold_230	TransposonPSI	translated_nucleotide_match	6526	9453	1626	-	.	ID=match00019; Target=gypsy; E=0.0 554 1458
Scaffold_230	TransposonPSI	translated_nucleotide_match	42162	43163	760	-	.	ID=match00020; Target=mariner; E=6e-95 7 345
Scaffold_230	TransposonPSI	translated_nucleotide_match	42318	43112	309	-	.	ID=match00021; Target=mariner_ant1; E=5e-34 24 279
Scaffold_595	TransposonPSI	translated_nucleotide_match	382	1446	970	-	.	ID=match00022; Target=gypsy; E=1e-117 680 1037
Scaffold_595	TransposonPSI	translated_nucleotide_match	1383	2231	346	-	.	ID=match00023; Target=gypsy; E=8e-37 455 701
Scaffold_409	TransposonPSI	translated_nucleotide_match	9948	10127	205	-	.	ID=match00024; Target=TY1_Copia; E=3e-19 1575 1634
Scaffold_303	TransposonPSI	translated_nucleotide_match	7950	8303	133	+	.	ID=match00025; Target=gypsy; E=2e-10 439 544
Scaffold_303	TransposonPSI	translated_nucleotide_match	8386	9702	1110	+	.	ID=match00026; Target=gypsy; E=1e-128 580 1028
Scaffold_303	TransposonPSI	translated_nucleotide_match	9957	10865	526	+	.	ID=match00027; Target=gypsy; E=1e-56 1147 1423
Scaffold_728	TransposonPSI	translated_nucleotide_match	659	769	97	+	.	ID=match00028; Target=mariner_ant1; E=2e-08 240 276
Scaffold_496	TransposonPSI	translated_nucleotide_match	4781	4903	92	+	.	ID=match00029; Target=TY1_Copia; E=2e-06 305 345
Scaffold_496	TransposonPSI	translated_nucleotide_match	5068	5352	103	+	.	ID=match00030; Target=gypsy; E=1e-07 455 539
Scaffold_488	TransposonPSI	translated_nucleotide_match	6	395	110	+	.	ID=match00031; Target=TY1_Copia; E=2e-08 829 963
Scaffold_488	TransposonPSI	translated_nucleotide_match	3355	3651	100	-	.	ID=match00032; Target=TY1_Copia; E=3e-07 512 601
Scaffold_488	TransposonPSI	translated_nucleotide_match	3	707	381	+	.	ID=match00033; Target=gypsy; E=3e-40 1257 1458
Scaffold_488	TransposonPSI	translated_nucleotide_match	1562	3544	1292	-	.	ID=match00034; Target=gypsy; E=1e-154 328 1016
Scaffold_342	TransposonPSI	translated_nucleotide_match	2486	2785	96	+	.	ID=match00035; Target=TY1_Copia; E=3e-06 512 601
Scaffold_342	TransposonPSI	translated_nucleotide_match	2485	3468	173	+	.	ID=match00036; Target=gypsy; E=2e-15 273 631
Scaffold_15	TransposonPSI	translated_nucleotide_match	3855	3977	102	+	.	ID=match00037; Target=LINE; E=7e-06 1012 1052
Scaffold_15	TransposonPSI	translated_nucleotide_match	10318	10872	173	-	.	ID=match00038; Target=TY1_Copia; E=5e-14 774 964
Scaffold_15	TransposonPSI	translated_nucleotide_match	13150	13464	105	-	.	ID=match00039; Target=TY1_Copia; E=4e-06 232 347
Scaffold_15	TransposonPSI	translated_nucleotide_match	47980	48870	203	+	.	ID=match00040; Target=TY1_Copia; E=2e-17 19 332
Scaffold_15	TransposonPSI	translated_nucleotide_match	55595	56149	172	-	.	ID=match00041; Target=TY1_Copia; E=7e-14 774 964
Scaffold_15	TransposonPSI	translated_nucleotide_match	10150	10953	567	-	.	ID=match00042; Target=gypsy; E=3e-60 1181 1423
Scaffold_15	TransposonPSI	translated_nucleotide_match	10904	13036	1441	-	.	ID=match00043; Target=gypsy; E=1e-169 442 1152
Scaffold_15	TransposonPSI	translated_nucleotide_match	55427	56776	739	-	.	ID=match00044; Target=gypsy; E=1e-80 968 1423
Scaffold_15	TransposonPSI	translated_nucleotide_match	57487	58323	780	-	.	ID=match00045; Target=gypsy; E=1e-85 681 967
Scaffold_15	TransposonPSI	translated_nucleotide_match	58496	59170	275	-	.	ID=match00046; Target=gypsy; E=6e-26 451 682
Scaffold_15	TransposonPSI	translated_nucleotide_match	74764	75798	781	+	.	ID=match00047; Target=gypsy; E=1e-85 548 903
Scaffold_15	TransposonPSI	translated_nucleotide_match	81301	82011	282	+	.	ID=match00048; Target=gypsy; E=9e-27 1008 1273
Scaffold_15	TransposonPSI	translated_nucleotide_match	82029	82196	160	+	.	ID=match00049; Target=gypsy; E=2e-12 1277 1334
Scaffold_15	TransposonPSI	translated_nucleotide_match	62017	62721	476	-	.	ID=match00050; Target=helitronORF; E=2e-49 1112 1321
Scaffold_15	TransposonPSI	translated_nucleotide_match	62596	63861	735	-	.	ID=match00051; Target=helitronORF; E=2e-80 604 978
Scaffold_15	TransposonPSI	translated_nucleotide_match	63918	65267	896	-	.	ID=match00052; Target=helitronORF; E=1e-100 177 589
Scaffold_15	TransposonPSI	translated_nucleotide_match	65432	65608	117	-	.	ID=match00053; Target=helitronORF; E=2e-07 3 49
Scaffold_15	TransposonPSI	translated_nucleotide_match	55409	56437	119	-	.	ID=match00054; Target=ltr_Roo; E=2e-07 1321 1711
Scaffold_25	TransposonPSI	translated_nucleotide_match	8642	8989	170	+	.	ID=match00055; Target=hAT; E=3e-14 267 377
Scaffold_25	TransposonPSI	translated_nucleotide_match	10207	10713	161	+	.	ID=match00056; Target=hAT; E=4e-13 550 715
Scaffold_25	TransposonPSI	translated_nucleotide_match	198670	198876	159	-	.	ID=match00057; Target=hAT; E=7e-13 654 722
Scaffold_25	TransposonPSI	translated_nucleotide_match	200451	201206	213	-	.	ID=match00058; Target=hAT; E=3e-19 155 377
Scaffold_334	TransposonPSI	translated_nucleotide_match	15993	17639	1346	+	.	ID=match00059; Target=gypsy; E=1e-158 514 1071
Scaffold_334	TransposonPSI	translated_nucleotide_match	9281	9460	103	-	.	ID=match00060; Target=hAT; E=2e-07 660 719
Scaffold_217	TransposonPSI	translated_nucleotide_match	38494	39540	291	-	.	ID=match00061; Target=DDE_1; E=5e-30 36 371
Scaffold_217	TransposonPSI	translated_nucleotide_match	11382	11462	96	-	.	ID=match00062; Target=gypsy; E=7e-06 1011 1037
Scaffold_217	TransposonPSI	translated_nucleotide_match	33031	33378	205	+	.	ID=match00063; Target=hAT; E=5e-19 263 357
Scaffold_217	TransposonPSI	translated_nucleotide_match	34837	35028	151	+	.	ID=match00064; Target=hAT; E=1e-12 655 718
Scaffold_58	TransposonPSI	translated_nucleotide_match	104654	105091	123	-	.	ID=match00065; Target=DDE_1; E=5e-09 62 215
Scaffold_436	TransposonPSI	translated_nucleotide_match	2	643	650	+	.	ID=match00066; Target=gypsy; E=1e-71 719 944
Scaffold_436	TransposonPSI	translated_nucleotide_match	2741	2869	88	-	.	ID=match00067; Target=mariner_ant1; E=2e-06 239 282
Scaffold_85	TransposonPSI	translated_nucleotide_match	94286	94549	143	-	.	ID=match00068; Target=mariner_ant1; E=5e-12 251 323
Scaffold_85	TransposonPSI	translated_nucleotide_match	94590	94817	189	-	.	ID=match00069; Target=mariner_ant1; E=8e-18 181 256
Scaffold_85	TransposonPSI	translated_nucleotide_match	94853	95257	159	-	.	ID=match00070; Target=mariner_ant1; E=5e-14 71 188
Scaffold_164	TransposonPSI	translated_nucleotide_match	4840	5445	300	-	.	ID=match00071; Target=TY1_Copia; E=2e-29 1432 1631
Scaffold_164	TransposonPSI	translated_nucleotide_match	40336	40905	136	-	.	ID=match00072; Target=TY1_Copia; E=2e-10 774 964
Scaffold_164	TransposonPSI	translated_nucleotide_match	43367	43852	98	-	.	ID=match00073; Target=TY1_Copia; E=6e-06 189 341
Scaffold_164	TransposonPSI	translated_nucleotide_match	43241	43855	117	-	.	ID=match00074; Target=TY1_Copia; E=4e-08 464 653
Scaffold_164	TransposonPSI	translated_nucleotide_match	66444	67895	1044	-	.	ID=match00075; Target=TY1_Copia; E=1e-118 1151 1638
Scaffold_164	TransposonPSI	translated_nucleotide_match	68829	70583	750	-	.	ID=match00076; Target=TY1_Copia; E=3e-82 525 1055
Scaffold_164	TransposonPSI	translated_nucleotide_match	70236	70964	167	-	.	ID=match00077; Target=TY1_Copia; E=6e-14 100 363
Scaffold_164	TransposonPSI	translated_nucleotide_match	40126	40980	535	-	.	ID=match00078; Target=gypsy; E=1e-57 1183 1436
Scaffold_164	TransposonPSI	translated_nucleotide_match	41609	42097	325	-	.	ID=match00079; Target=gypsy; E=1e-32 899 1053
Scaffold_164	TransposonPSI	translated_nucleotide_match	69120	69683	154	-	.	ID=match00080; Target=gypsy; E=1e-12 1207 1382
Scaffold_164	TransposonPSI	translated_nucleotide_match	706	921	146	-	.	ID=match00081; Target=hAT; E=6e-12 654 726
Scaffold_164	TransposonPSI	translated_nucleotide_match	2413	2763	188	-	.	ID=match00082; Target=hAT; E=7e-17 266 377
Scaffold_114	TransposonPSI	translated_nucleotide_match	42302	42613	111	+	.	ID=match00083; Target=TY1_Copia; E=3e-07 232 347
Scaffold_114	TransposonPSI	translated_nucleotide_match	44894	45448	171	+	.	ID=match00084; Target=TY1_Copia; E=3e-14 774 964
Scaffold_114	TransposonPSI	translated_nucleotide_match	42280	43884	824	+	.	ID=match00085; Target=gypsy; E=2e-91 301 833
Scaffold_114	TransposonPSI	translated_nucleotide_match	43868	45616	1130	+	.	ID=match00086; Target=gypsy; E=1e-129 828 1423
Scaffold_114	TransposonPSI	translated_nucleotide_match	44801	45634	119	+	.	ID=match00087; Target=ltr_Roo; E=6e-08 1396 1711
Scaffold_143	TransposonPSI	translated_nucleotide_match	46122	46289	108	+	.	ID=match00088; Target=hAT; E=2e-07 665 720
Scaffold_516	TransposonPSI	translated_nucleotide_match	1345	1719	91	+	.	ID=match00089; Target=TY1_Copia; E=2e-06 221 347
Scaffold_516	TransposonPSI	translated_nucleotide_match	1435	1725	96	+	.	ID=match00090; Target=TY1_Copia; E=6e-07 515 602
Scaffold_516	TransposonPSI	translated_nucleotide_match	1833	3710	1261	+	.	ID=match00091; Target=gypsy; E=1e-153 442 1073
Scaffold_234	TransposonPSI	translated_nucleotide_match	882	1286	151	-	.	ID=match00092; Target=TY1_Copia; E=2e-12 774 910
Scaffold_234	TransposonPSI	translated_nucleotide_match	6824	7327	124	+	.	ID=match00093; Target=TY1_Copia; E=3e-09 738 904
Scaffold_234	TransposonPSI	translated_nucleotide_match	870	1775	470	-	.	ID=match00094; Target=gypsy; E=1e-49 1013 1341
Scaffold_234	TransposonPSI	translated_nucleotide_match	4803	5699	521	+	.	ID=match00095; Target=gypsy; E=1e-55 451 756
Scaffold_234	TransposonPSI	translated_nucleotide_match	5645	7324	1117	+	.	ID=match00096; Target=gypsy; E=1e-128 739 1330
Scaffold_234	TransposonPSI	translated_nucleotide_match	852	1574	126	-	.	ID=match00097; Target=ltr_Roo; E=3e-09 1321 1596
Scaffold_234	TransposonPSI	translated_nucleotide_match	6653	7234	120	+	.	ID=match00098; Target=ltr_Roo; E=2e-08 1321 1533
Scaffold_44	TransposonPSI	translated_nucleotide_match	159530	159760	127	-	.	ID=match00099; Target=LINE; E=5e-09 1092 1165
Scaffold_44	TransposonPSI	translated_nucleotide_match	189229	189753	166	-	.	ID=match00100; Target=LINE; E=1e-13 574 747
Scaffold_44	TransposonPSI	translated_nucleotide_match	24167	24634	111	-	.	ID=match00101; Target=TY1_Copia; E=5e-07 816 977
Scaffold_44	TransposonPSI	translated_nucleotide_match	18657	19676	485	-	.	ID=match00102; Target=gypsy; E=1e-50 499 840
Scaffold_44	TransposonPSI	translated_nucleotide_match	24221	24679	348	-	.	ID=match00103; Target=gypsy; E=1e-34 1235 1382
Scaffold_44	TransposonPSI	translated_nucleotide_match	25550	26617	521	-	.	ID=match00104; Target=gypsy; E=6e-55 1143 1458
Scaffold_44	TransposonPSI	translated_nucleotide_match	77537	79849	1643	+	.	ID=match00105; Target=gypsy; E=0.0 505 1327
Scaffold_44	TransposonPSI	translated_nucleotide_match	79819	80250	188	+	.	ID=match00106; Target=gypsy; E=6e-16 1329 1444
Scaffold_44	TransposonPSI	translated_nucleotide_match	18648	19316	130	-	.	ID=match00107; Target=ltr_Roo; E=6e-09 757 990
Scaffold_44	TransposonPSI	translated_nucleotide_match	79283	79777	123	+	.	ID=match00108; Target=ltr_Roo; E=4e-08 1350 1533
Scaffold_44	TransposonPSI	translated_nucleotide_match	94434	94655	168	+	.	ID=match00109; Target=mariner_ant1; E=5e-15 181 254
Scaffold_44	TransposonPSI	translated_nucleotide_match	94664	94912	153	+	.	ID=match00110; Target=mariner_ant1; E=4e-13 239 320
Scaffold_401	TransposonPSI	translated_nucleotide_match	10481	11050	146	+	.	ID=match00111; Target=TY1_Copia; E=3e-12 764 958
Scaffold_401	TransposonPSI	translated_nucleotide_match	8964	9914	437	+	.	ID=match00112; Target=gypsy; E=2e-46 569 844
Scaffold_401	TransposonPSI	translated_nucleotide_match	10367	11080	265	+	.	ID=match00113; Target=gypsy; E=3e-26 1158 1391
Scaffold_401	TransposonPSI	translated_nucleotide_match	10325	10618	118	+	.	ID=match00114; Target=ltr_Roo; E=8e-09 1356 1464
Scaffold_74	TransposonPSI	translated_nucleotide_match	135154	135351	128	-	.	ID=match00115; Target=hAT; E=2e-09 653 718
Scaffold_74	TransposonPSI	translated_nucleotide_match	3	398	294	-	.	ID=match00116; Target=mariner; E=4e-31 196 324
Scaffold_74	TransposonPSI	translated_nucleotide_match	358	945	324	-	.	ID=match00117; Target=mariner; E=4e-35 4 202
Scaffold_74	TransposonPSI	translated_nucleotide_match	96	446	156	-	.	ID=match00118; Target=mariner_ant1; E=1e-13 168 279
Scaffold_53	TransposonPSI	translated_nucleotide_match	170339	170977	223	-	.	ID=match00119; Target=cacta; E=3e-20 201 419
Scaffold_53	TransposonPSI	translated_nucleotide_match	177787	177924	118	+	.	ID=match00120; Target=hAT; E=3e-08 333 379
Scaffold_457	TransposonPSI	translated_nucleotide_match	6755	7003	101	+	.	ID=match00121; Target=gypsy; E=3e-07 569 652
Scaffold_457	TransposonPSI	translated_nucleotide_match	7570	7839	278	+	.	ID=match00122; Target=gypsy; E=6e-28 667 756
Scaffold_229	TransposonPSI	translated_nucleotide_match	42291	42788	138	+	.	ID=match00123; Target=LINE; E=6e-11 8 160
Scaffold_229	TransposonPSI	translated_nucleotide_match	42785	43570	216	+	.	ID=match00124; Target=LINE; E=5e-20 159 413
Scaffold_127	TransposonPSI	translated_nucleotide_match	89543	89662	97	-	.	ID=match00125; Target=cacta; E=9e-06 753 787
Scaffold_127	TransposonPSI	translated_nucleotide_match	89585	89680	98	-	.	ID=match00126; Target=cacta; E=7e-06 753 784
Scaffold_655	TransposonPSI	translated_nucleotide_match	2	955	925	-	.	ID=match00127; Target=gypsy; E=1e-114 569 908
Scaffold_655	TransposonPSI	translated_nucleotide_match	1009	1485	127	-	.	ID=match00128; Target=gypsy; E=4e-11 450 601
Scaffold_34	TransposonPSI	translated_nucleotide_match	53044	54609	619	-	.	ID=match00129; Target=TY1_Copia; E=2e-66 612 1081
Scaffold_34	TransposonPSI	translated_nucleotide_match	54826	55746	217	-	.	ID=match00130; Target=TY1_Copia; E=3e-19 19 340
Scaffold_34	TransposonPSI	translated_nucleotide_match	102896	103567	166	-	.	ID=match00131; Target=TY1_Copia; E=2e-13 738 964
Scaffold_34	TransposonPSI	translated_nucleotide_match	144144	144881	141	-	.	ID=match00132; Target=TY1_Copia; E=2e-10 721 964
Scaffold_34	TransposonPSI	translated_nucleotide_match	171644	171970	286	-	.	ID=match00133; Target=TY1_Copia; E=2e-27 1523 1631
Scaffold_34	TransposonPSI	translated_nucleotide_match	171935	173725	1091	-	.	ID=match00134; Target=TY1_Copia; E=1e-123 1056 1638
Scaffold_34	TransposonPSI	translated_nucleotide_match	173781	175202	731	-	.	ID=match00135; Target=TY1_Copia; E=1e-79 522 977
Scaffold_34	TransposonPSI	translated_nucleotide_match	174948	175673	264	-	.	ID=match00136; Target=TY1_Copia; E=9e-25 74 338
Scaffold_34	TransposonPSI	translated_nucleotide_match	176861	177265	150	-	.	ID=match00137; Target=TY1_Copia; E=2e-11 774 910
Scaffold_34	TransposonPSI	translated_nucleotide_match	17799	18437	658	-	.	ID=match00138; Target=gypsy; E=4e-71 625 843
Scaffold_34	TransposonPSI	translated_nucleotide_match	18410	18955	164	-	.	ID=match00139; Target=gypsy; E=4e-13 451 633
Scaffold_34	TransposonPSI	translated_nucleotide_match	53431	53967	154	-	.	ID=match00140; Target=gypsy; E=6e-12 1208 1374
Scaffold_34	TransposonPSI	translated_nucleotide_match	102728	105805	1851	-	.	ID=match00141; Target=gypsy; E=0.0 371 1423
Scaffold_34	TransposonPSI	translated_nucleotide_match	143880	145160	647	-	.	ID=match00142; Target=gypsy; E=9e-70 1014 1444
Scaffold_34	TransposonPSI	translated_nucleotide_match	145163	145714	503	-	.	ID=match00143; Target=gypsy; E=9e-53 824 1013
Scaffold_34	TransposonPSI	translated_nucleotide_match	145714	146718	887	-	.	ID=match00144; Target=gypsy; E=7e-99 531 879
Scaffold_34	TransposonPSI	translated_nucleotide_match	173838	174389	202	-	.	ID=match00145; Target=gypsy; E=1e-17 1208 1382
Scaffold_34	TransposonPSI	translated_nucleotide_match	176747	179401	1790	-	.	ID=match00146; Target=gypsy; E=0.0 451 1377
Scaffold_34	TransposonPSI	translated_nucleotide_match	103157	103744	113	-	.	ID=match00147; Target=ltr_Roo; E=6e-07 1319 1533
Scaffold_34	TransposonPSI	translated_nucleotide_match	144591	144857	106	-	.	ID=match00148; Target=ltr_Roo; E=4e-06 1377 1465
Scaffold_34	TransposonPSI	translated_nucleotide_match	176846	178660	134	-	.	ID=match00149; Target=ltr_Roo; E=2e-09 849 1591
Scaffold_228	TransposonPSI	translated_nucleotide_match	23225	23896	165	-	.	ID=match00150; Target=TY1_Copia; E=6e-14 738 964
Scaffold_228	TransposonPSI	translated_nucleotide_match	26050	26337	95	-	.	ID=match00151; Target=TY1_Copia; E=9e-06 515 601
Scaffold_228	TransposonPSI	translated_nucleotide_match	23243	26347	1845	-	.	ID=match00152; Target=gypsy; E=0.0 293 1382
Scaffold_228	TransposonPSI	translated_nucleotide_match	22533	22682	122	+	.	ID=match00153; Target=hAT; E=3e-09 660 709
Scaffold_228	TransposonPSI	translated_nucleotide_match	23339	23872	105	-	.	ID=match00154; Target=ltr_Roo; E=1e-06 1396 1598
Scaffold_78	TransposonPSI	translated_nucleotide_match	68	145	101	-	.	ID=match00155; Target=LINE; E=4e-06 1013 1038
Scaffold_78	TransposonPSI	translated_nucleotide_match	64194	65450	369	-	.	ID=match00156; Target=TY1_Copia; E=3e-37 616 1025
Scaffold_297	TransposonPSI	translated_nucleotide_match	415	2889	1617	+	.	ID=match00157; Target=gypsy; E=0.0 617 1458
Scaffold_371	TransposonPSI	translated_nucleotide_match	10592	11443	579	-	.	ID=match00158; Target=TY1_Copia; E=7e-63 1359 1638
Scaffold_371	TransposonPSI	translated_nucleotide_match	11908	12597	448	-	.	ID=match00159; Target=TY1_Copia; E=2e-47 1147 1381
Scaffold_371	TransposonPSI	translated_nucleotide_match	13217	14734	702	-	.	ID=match00160; Target=TY1_Copia; E=2e-77 525 975
Scaffold_371	TransposonPSI	translated_nucleotide_match	14480	14869	96	-	.	ID=match00161; Target=TY1_Copia; E=2e-06 220 338
Scaffold_371	TransposonPSI	translated_nucleotide_match	2348	5839	1747	-	.	ID=match00162; Target=gypsy; E=0.0 306 1423
Scaffold_371	TransposonPSI	translated_nucleotide_match	2774	3268	101	-	.	ID=match00163; Target=ltr_Roo; E=1e-06 1350 1533
Scaffold_257	TransposonPSI	translated_nucleotide_match	5478	6032	167	+	.	ID=match00164; Target=TY1_Copia; E=3e-14 774 964
Scaffold_257	TransposonPSI	translated_nucleotide_match	30411	30908	142	+	.	ID=match00165; Target=TY1_Copia; E=2e-11 744 910
Scaffold_257	TransposonPSI	translated_nucleotide_match	4455	6074	1124	+	.	ID=match00166; Target=gypsy; E=1e-129 829 1401
Scaffold_257	TransposonPSI	translated_nucleotide_match	28782	30992	1732	+	.	ID=match00167; Target=gypsy; E=0.0 590 1367
Scaffold_257	TransposonPSI	translated_nucleotide_match	5385	5930	115	+	.	ID=match00168; Target=ltr_Roo; E=5e-08 1396 1602
Scaffold_257	TransposonPSI	translated_nucleotide_match	30303	30923	119	+	.	ID=match00169; Target=ltr_Roo; E=2e-08 1350 1591
Scaffold_187	TransposonPSI	translated_nucleotide_match	36745	37383	138	+	.	ID=match00170; Target=TY1_Copia; E=1e-10 747 964
Scaffold_187	TransposonPSI	translated_nucleotide_match	816	1736	461	+	.	ID=match00171; Target=gypsy; E=2e-48 431 743
Scaffold_187	TransposonPSI	translated_nucleotide_match	34705	37461	1867	+	.	ID=match00172; Target=gypsy; E=0.0 450 1409
Scaffold_187	TransposonPSI	translated_nucleotide_match	37407	37748	111	+	.	ID=match00173; Target=gypsy; E=2e-07 1362 1443
Scaffold_187	TransposonPSI	translated_nucleotide_match	38434	39801	1010	-	.	ID=match00174; Target=gypsy; E=1e-115 450 921
Scaffold_103	TransposonPSI	translated_nucleotide_match	75896	76489	218	+	.	ID=match00175; Target=LINE; E=7e-20 977 1160
Scaffold_103	TransposonPSI	translated_nucleotide_match	102610	103269	140	-	.	ID=match00176; Target=TY1_Copia; E=1e-10 744 965
Scaffold_103	TransposonPSI	translated_nucleotide_match	5026	5787	670	+	.	ID=match00177; Target=gypsy; E=5e-73 637 908
Scaffold_103	TransposonPSI	translated_nucleotide_match	102358	105297	1830	-	.	ID=match00178; Target=gypsy; E=0.0 450 1443
Scaffold_103	TransposonPSI	translated_nucleotide_match	101281	101607	107	+	.	ID=match00179; Target=hAT; E=4e-07 624 711
Scaffold_539	TransposonPSI	translated_nucleotide_match	684	1373	155	-	.	ID=match00180; Target=TY1_Copia; E=6e-14 726 964
Scaffold_539	TransposonPSI	translated_nucleotide_match	423	1961	915	-	.	ID=match00181; Target=gypsy; E=1e-106 933 1443
Scaffold_539	TransposonPSI	translated_nucleotide_match	1964	3289	1044	-	.	ID=match00182; Target=gypsy; E=1e-124 521 950
Scaffold_539	TransposonPSI	translated_nucleotide_match	945	1397	101	-	.	ID=match00183; Target=ltr_Roo; E=2e-07 1377 1533
Scaffold_451	TransposonPSI	translated_nucleotide_match	6765	8378	1220	-	.	ID=match00184; Target=gypsy; E=1e-142 594 1091
Scaffold_247	TransposonPSI	translated_nucleotide_match	13568	14239	172	+	.	ID=match00185; Target=TY1_Copia; E=7e-15 738 964
Scaffold_247	TransposonPSI	translated_nucleotide_match	15678	16349	127	+	.	ID=match00186; Target=TY1_Copia; E=1e-09 122 349
Scaffold_247	TransposonPSI	translated_nucleotide_match	21034	21570	142	+	.	ID=match00187; Target=TY1_Copia; E=2e-11 774 961
Scaffold_247	TransposonPSI	translated_nucleotide_match	11519	14407	1935	+	.	ID=match00188; Target=gypsy; E=0.0 442 1423
Scaffold_247	TransposonPSI	translated_nucleotide_match	17676	18416	592	+	.	ID=match00189; Target=gypsy; E=4e-64 569 823
Scaffold_247	TransposonPSI	translated_nucleotide_match	18416	19639	410	+	.	ID=match00190; Target=gypsy; E=1e-42 781 1122
Scaffold_247	TransposonPSI	translated_nucleotide_match	20761	21855	594	+	.	ID=match00191; Target=gypsy; E=2e-64 1131 1440
Scaffold_247	TransposonPSI	translated_nucleotide_match	13592	14425	113	+	.	ID=match00192; Target=ltr_Roo; E=1e-07 1396 1711
Scaffold_5	TransposonPSI	translated_nucleotide_match	91315	92484	472	+	.	ID=match00193; Target=DDE_1; E=7e-52 6 372
Scaffold_5	TransposonPSI	translated_nucleotide_match	81016	81570	146	-	.	ID=match00194; Target=TY1_Copia; E=2e-10 774 964
Scaffold_5	TransposonPSI	translated_nucleotide_match	80848	81738	518	-	.	ID=match00195; Target=gypsy; E=5e-54 1155 1423
Scaffold_5	TransposonPSI	translated_nucleotide_match	82218	83612	1088	-	.	ID=match00196; Target=gypsy; E=1e-123 640 1112
Scaffold_5	TransposonPSI	translated_nucleotide_match	83869	84414	128	-	.	ID=match00197; Target=gypsy; E=2e-08 359 541
Scaffold_5	TransposonPSI	translated_nucleotide_match	79591	79875	174	+	.	ID=match00198; Target=hAT; E=3e-14 647 728
Scaffold_5	TransposonPSI	translated_nucleotide_match	259054	259305	113	+	.	ID=match00199; Target=hAT; E=5e-07 655 734
Scaffold_5	TransposonPSI	translated_nucleotide_match	667388	667549	126	+	.	ID=match00200; Target=helitronORF; E=3e-08 1269 1321
Scaffold_199	TransposonPSI	translated_nucleotide_match	828	1154	98	-	.	ID=match00201; Target=TY1_Copia; E=5e-06 501 601
Scaffold_199	TransposonPSI	translated_nucleotide_match	825	1358	99	-	.	ID=match00202; Target=TY1_Copia; E=4e-06 188 368
Scaffold_199	TransposonPSI	translated_nucleotide_match	1	1215	358	-	.	ID=match00203; Target=gypsy; E=2e-36 292 686
Scaffold_199	TransposonPSI	translated_nucleotide_match	3009	3899	469	+	.	ID=match00204; Target=gypsy; E=2e-49 1201 1462
Scaffold_355	TransposonPSI	translated_nucleotide_match	35	703	178	+	.	ID=match00205; Target=TY1_Copia; E=7e-16 738 963
Scaffold_355	TransposonPSI	translated_nucleotide_match	1523	2704	411	+	.	ID=match00206; Target=TY1_Copia; E=4e-43 727 1119
Scaffold_355	TransposonPSI	translated_nucleotide_match	5	874	590	+	.	ID=match00207; Target=gypsy; E=3e-64 1162 1423
Scaffold_355	TransposonPSI	translated_nucleotide_match	59	892	122	+	.	ID=match00208; Target=ltr_Roo; E=4e-09 1396 1711
Scaffold_594	TransposonPSI	translated_nucleotide_match	1062	1628	282	-	.	ID=match00209; Target=hAT; E=9e-30 197 378
Scaffold_520	TransposonPSI	translated_nucleotide_match	654	1289	133	+	.	ID=match00210; Target=TY1_Copia; E=2e-11 749 967
Scaffold_520	TransposonPSI	translated_nucleotide_match	2723	2845	90	-	.	ID=match00211; Target=TY1_Copia; E=3e-06 278 318
Scaffold_520	TransposonPSI	translated_nucleotide_match	78	1448	761	+	.	ID=match00212; Target=gypsy; E=3e-86 959 1423
Scaffold_200	TransposonPSI	translated_nucleotide_match	42384	42737	440	+	.	ID=match00213; Target=helitronORF; E=4e-46 867 984
Scaffold_200	TransposonPSI	translated_nucleotide_match	42739	42999	284	+	.	ID=match00214; Target=helitronORF; E=9e-28 935 1021
Scaffold_200	TransposonPSI	translated_nucleotide_match	42972	43901	698	+	.	ID=match00215; Target=helitronORF; E=8e-77 991 1268
Scaffold_175	TransposonPSI	translated_nucleotide_match	4709	5380	165	-	.	ID=match00216; Target=TY1_Copia; E=9e-14 738 964
Scaffold_175	TransposonPSI	translated_nucleotide_match	7537	7869	97	-	.	ID=match00217; Target=TY1_Copia; E=8e-06 500 602
Scaffold_175	TransposonPSI	translated_nucleotide_match	7543	7947	101	-	.	ID=match00218; Target=TY1_Copia; E=3e-06 199 347
Scaffold_175	TransposonPSI	translated_nucleotide_match	10872	11153	169	+	.	ID=match00219; Target=cacta; E=2e-14 326 419
Scaffold_175	TransposonPSI	translated_nucleotide_match	4541	7879	2014	-	.	ID=match00220; Target=gypsy; E=0.0 301 1423
Scaffold_175	TransposonPSI	translated_nucleotide_match	4523	5551	129	-	.	ID=match00221; Target=ltr_Roo; E=2e-09 1321 1711
Scaffold_135	TransposonPSI	translated_nucleotide_match	19170	20750	899	-	.	ID=match00222; Target=TY1_Copia; E=1e-100 1137 1638
Scaffold_135	TransposonPSI	translated_nucleotide_match	21486	22088	119	-	.	ID=match00223; Target=TY1_Copia; E=3e-08 951 1141
Scaffold_135	TransposonPSI	translated_nucleotide_match	22307	23623	585	-	.	ID=match00224; Target=TY1_Copia; E=1e-62 651 1080
Scaffold_135	TransposonPSI	translated_nucleotide_match	24062	24433	157	-	.	ID=match00225; Target=TY1_Copia; E=1e-12 8 152
Scaffold_135	TransposonPSI	translated_nucleotide_match	64241	64636	165	+	.	ID=match00226; Target=TY1_Copia; E=1e-13 774 908
Scaffold_135	TransposonPSI	translated_nucleotide_match	85333	85887	175	-	.	ID=match00227; Target=TY1_Copia; E=8e-15 774 964
Scaffold_135	TransposonPSI	translated_nucleotide_match	22676	23233	130	-	.	ID=match00228; Target=gypsy; E=1e-09 1208 1382
Scaffold_135	TransposonPSI	translated_nucleotide_match	46818	47045	123	-	.	ID=match00229; Target=gypsy; E=9e-09 994 1075
Scaffold_135	TransposonPSI	translated_nucleotide_match	47021	47164	139	-	.	ID=match00230; Target=gypsy; E=1e-10 955 1002
Scaffold_135	TransposonPSI	translated_nucleotide_match	50817	53018	1515	+	.	ID=match00231; Target=gypsy; E=1e-179 539 1325
Scaffold_135	TransposonPSI	translated_nucleotide_match	53006	53479	230	+	.	ID=match00232; Target=gypsy; E=3e-21 1317 1443
Scaffold_135	TransposonPSI	translated_nucleotide_match	54298	55617	938	-	.	ID=match00233; Target=gypsy; E=1e-105 514 939
Scaffold_135	TransposonPSI	translated_nucleotide_match	57410	58090	709	+	.	ID=match00234; Target=gypsy; E=1e-77 668 905
Scaffold_135	TransposonPSI	translated_nucleotide_match	63602	64645	648	+	.	ID=match00235; Target=gypsy; E=2e-70 962 1338
Scaffold_135	TransposonPSI	translated_nucleotide_match	74658	75122	152	+	.	ID=match00236; Target=gypsy; E=4e-12 451 605
Scaffold_135	TransposonPSI	translated_nucleotide_match	76777	76905	167	+	.	ID=match00237; Target=gypsy; E=7e-14 683 725
Scaffold_135	TransposonPSI	translated_nucleotide_match	76916	78769	1236	+	.	ID=match00238; Target=gypsy; E=1e-143 729 1382
Scaffold_135	TransposonPSI	translated_nucleotide_match	80076	83174	1722	-	.	ID=match00239; Target=gypsy; E=0.0 455 1458
Scaffold_135	TransposonPSI	translated_nucleotide_match	85165	86055	569	-	.	ID=match00240; Target=gypsy; E=6e-61 1155 1423
Scaffold_135	TransposonPSI	translated_nucleotide_match	64079	64627	116	+	.	ID=match00241; Target=ltr_Roo; E=1e-07 1376 1581
Scaffold_135	TransposonPSI	translated_nucleotide_match	85147	85980	118	-	.	ID=match00242; Target=ltr_Roo; E=6e-08 1396 1711
Scaffold_104	TransposonPSI	translated_nucleotide_match	83312	83989	173	+	.	ID=match00243; Target=LINE; E=1e-14 867 1085
Scaffold_104	TransposonPSI	translated_nucleotide_match	105050	106744	564	-	.	ID=match00244; Target=LINE; E=1e-60 710 1175
Scaffold_104	TransposonPSI	translated_nucleotide_match	106999	108921	776	-	.	ID=match00245; Target=LINE; E=1e-86 44 670
Scaffold_225	TransposonPSI	translated_nucleotide_match	39949	40620	177	+	.	ID=match00246; Target=TY1_Copia; E=2e-15 738 964
Scaffold_225	TransposonPSI	translated_nucleotide_match	38392	40788	1755	+	.	ID=match00247; Target=gypsy; E=0.0 606 1423
Scaffold_225	TransposonPSI	translated_nucleotide_match	38554	40806	137	+	.	ID=match00248; Target=ltr_Roo; E=2e-10 803 1711
Scaffold_225	TransposonPSI	translated_nucleotide_match	4472	4678	151	-	.	ID=match00249; Target=mariner_ant1; E=2e-13 249 321
Scaffold_225	TransposonPSI	translated_nucleotide_match	4704	4820	95	-	.	ID=match00250; Target=mariner_ant1; E=1e-06 218 256
Scaffold_225	TransposonPSI	translated_nucleotide_match	4918	5088	100	-	.	ID=match00251; Target=mariner_ant1; E=3e-07 149 205
Scaffold_57	TransposonPSI	translated_nucleotide_match	2222	2719	156	-	.	ID=match00252; Target=TY1_Copia; E=3e-12 774 937
Scaffold_57	TransposonPSI	translated_nucleotide_match	4999	5313	102	-	.	ID=match00253; Target=TY1_Copia; E=5e-06 232 347
Scaffold_57	TransposonPSI	translated_nucleotide_match	75342	76010	161	-	.	ID=match00254; Target=TY1_Copia; E=7e-13 19 253
Scaffold_57	TransposonPSI	translated_nucleotide_match	86640	87029	120	-	.	ID=match00255; Target=TY1_Copia; E=4e-08 774 904
Scaffold_57	TransposonPSI	translated_nucleotide_match	107559	108440	556	-	.	ID=match00256; Target=TY1_Copia; E=4e-59 1312 1604
Scaffold_57	TransposonPSI	translated_nucleotide_match	108413	108694	157	-	.	ID=match00257; Target=TY1_Copia; E=2e-12 1225 1324
Scaffold_57	TransposonPSI	translated_nucleotide_match	108682	109167	213	-	.	ID=match00258; Target=TY1_Copia; E=6e-19 1075 1232
Scaffold_57	TransposonPSI	translated_nucleotide_match	109432	110280	335	-	.	ID=match00259; Target=TY1_Copia; E=3e-33 810 1087
Scaffold_57	TransposonPSI	translated_nucleotide_match	110145	110906	285	-	.	ID=match00260; Target=TY1_Copia; E=2e-27 619 851
Scaffold_57	TransposonPSI	translated_nucleotide_match	110912	111358	158	-	.	ID=match00261; Target=TY1_Copia; E=2e-12 566 714
Scaffold_57	TransposonPSI	translated_nucleotide_match	111306	111500	111	-	.	ID=match00262; Target=TY1_Copia; E=5e-07 522 586
Scaffold_57	TransposonPSI	translated_nucleotide_match	111291	111977	206	-	.	ID=match00263; Target=TY1_Copia; E=4e-18 74 326
Scaffold_57	TransposonPSI	translated_nucleotide_match	150184	150738	158	-	.	ID=match00264; Target=TY1_Copia; E=2e-12 774 964
Scaffold_57	TransposonPSI	translated_nucleotide_match	153019	153342	101	-	.	ID=match00265; Target=TY1_Copia; E=7e-06 229 347
Scaffold_57	TransposonPSI	translated_nucleotide_match	2207	4855	1858	-	.	ID=match00266; Target=gypsy; E=0.0 451 1374
Scaffold_57	TransposonPSI	translated_nucleotide_match	86211	87077	473	-	.	ID=match00267; Target=gypsy; E=2e-49 1192 1443
Scaffold_57	TransposonPSI	translated_nucleotide_match	88315	88884	259	-	.	ID=match00268; Target=gypsy; E=3e-24 945 1132
Scaffold_57	TransposonPSI	translated_nucleotide_match	93046	93372	267	-	.	ID=match00269; Target=gypsy; E=3e-25 813 933
Scaffold_57	TransposonPSI	translated_nucleotide_match	99998	100828	466	-	.	ID=match00270; Target=gypsy; E=2e-48 518 809
Scaffold_57	TransposonPSI	translated_nucleotide_match	102544	103449	193	+	.	ID=match00271; Target=gypsy; E=1e-16 378 639
Scaffold_57	TransposonPSI	translated_nucleotide_match	103452	103895	422	+	.	ID=match00272; Target=gypsy; E=2e-43 641 794
Scaffold_57	TransposonPSI	translated_nucleotide_match	109828	110112	102	-	.	ID=match00273; Target=gypsy; E=5e-06 1289 1382
Scaffold_57	TransposonPSI	translated_nucleotide_match	115909	116568	245	+	.	ID=match00274; Target=gypsy; E=1e-22 450 673
Scaffold_57	TransposonPSI	translated_nucleotide_match	128151	128480	215	-	.	ID=match00275; Target=gypsy; E=3e-19 1187 1290
Scaffold_57	TransposonPSI	translated_nucleotide_match	129331	130731	1067	-	.	ID=match00276; Target=gypsy; E=1e-121 590 1066
Scaffold_57	TransposonPSI	translated_nucleotide_match	132614	133444	398	-	.	ID=match00277; Target=gypsy; E=1e-40 1220 1458
Scaffold_57	TransposonPSI	translated_nucleotide_match	134390	136957	1317	-	.	ID=match00278; Target=gypsy; E=1e-153 340 1223
Scaffold_57	TransposonPSI	translated_nucleotide_match	150016	152262	1671	-	.	ID=match00279; Target=gypsy; E=0.0 662 1423
Scaffold_57	TransposonPSI	translated_nucleotide_match	152264	152905	249	-	.	ID=match00280; Target=gypsy; E=4e-23 442 655
Scaffold_57	TransposonPSI	translated_nucleotide_match	2300	2812	109	-	.	ID=match00281; Target=ltr_Roo; E=1e-06 1396 1591
Scaffold_57	TransposonPSI	translated_nucleotide_match	149998	152085	128	-	.	ID=match00282; Target=ltr_Roo; E=9e-09 871 1711
Scaffold_345	TransposonPSI	translated_nucleotide_match	7080	7817	139	+	.	ID=match00283; Target=TY1_Copia; E=2e-11 721 964
Scaffold_345	TransposonPSI	translated_nucleotide_match	5129	6877	1403	+	.	ID=match00284; Target=gypsy; E=1e-165 450 1038
Scaffold_345	TransposonPSI	translated_nucleotide_match	6873	8078	608	+	.	ID=match00285; Target=gypsy; E=2e-66 1078 1443
Scaffold_345	TransposonPSI	translated_nucleotide_match	6963	7340	95	+	.	ID=match00286; Target=ltr_Roo; E=6e-06 1339 1455
Scaffold_111	TransposonPSI	translated_nucleotide_match	95678	96004	102	-	.	ID=match00287; Target=TY1_Copia; E=3e-06 501 601
Scaffold_111	TransposonPSI	translated_nucleotide_match	95666	96082	99	-	.	ID=match00288; Target=TY1_Copia; E=7e-06 199 340
Scaffold_111	TransposonPSI	translated_nucleotide_match	93894	95984	1319	-	.	ID=match00289; Target=gypsy; E=1e-154 302 1010
Scaffold_108	TransposonPSI	translated_nucleotide_match	61566	62171	267	-	.	ID=match00290; Target=gypsy; E=2e-25 1288 1458
Scaffold_108	TransposonPSI	translated_nucleotide_match	62159	62359	130	-	.	ID=match00291; Target=gypsy; E=2e-09 1232 1291
Scaffold_108	TransposonPSI	translated_nucleotide_match	62367	62549	99	-	.	ID=match00292; Target=gypsy; E=7e-06 514 574
Scaffold_108	TransposonPSI	translated_nucleotide_match	74798	75061	105	-	.	ID=match00293; Target=gypsy; E=1e-06 1357 1423
Scaffold_108	TransposonPSI	translated_nucleotide_match	75066	78131	1592	-	.	ID=match00294; Target=gypsy; E=0.0 322 1356
Scaffold_108	TransposonPSI	translated_nucleotide_match	92208	93134	156	+	.	ID=match00295; Target=gypsy; E=2e-12 366 623
Scaffold_108	TransposonPSI	translated_nucleotide_match	94017	95129	548	-	.	ID=match00296; Target=gypsy; E=2e-58 1122 1445
Scaffold_108	TransposonPSI	translated_nucleotide_match	102128	102895	456	+	.	ID=match00297; Target=gypsy; E=1e-47 1134 1386
Scaffold_471	TransposonPSI	translated_nucleotide_match	62	286	126	-	.	ID=match00298; Target=TY1_Copia; E=3e-10 1471 1543
Scaffold_471	TransposonPSI	translated_nucleotide_match	1267	1800	272	-	.	ID=match00299; Target=TY1_Copia; E=3e-27 864 1039
Scaffold_471	TransposonPSI	translated_nucleotide_match	1818	2771	280	-	.	ID=match00300; Target=TY1_Copia; E=3e-28 560 859
Scaffold_471	TransposonPSI	translated_nucleotide_match	3709	4191	128	-	.	ID=match00301; Target=TY1_Copia; E=2e-10 10 188
Scaffold_471	TransposonPSI	translated_nucleotide_match	5463	6212	196	-	.	ID=match00302; Target=cacta; E=1e-18 177 430
Scaffold_471	TransposonPSI	translated_nucleotide_match	1513	1788	119	-	.	ID=match00303; Target=gypsy; E=2e-09 1294 1382
Scaffold_82	TransposonPSI	translated_nucleotide_match	17309	17986	160	+	.	ID=match00304; Target=TY1_Copia; E=7e-13 738 967
Scaffold_82	TransposonPSI	translated_nucleotide_match	15287	18145	1796	+	.	ID=match00305; Target=gypsy; E=0.0 451 1423
Scaffold_82	TransposonPSI	translated_nucleotide_match	5552	5821	101	+	.	ID=match00306; Target=mariner; E=8e-07 57 154
Scaffold_386	TransposonPSI	translated_nucleotide_match	6429	6668	97	-	.	ID=match00307; Target=hAT; E=7e-07 270 348
Scaffold_50	TransposonPSI	translated_nucleotide_match	174363	174896	194	-	.	ID=match00308; Target=hAT; E=4e-17 542 706
Scaffold_130	TransposonPSI	translated_nucleotide_match	54926	55330	152	+	.	ID=match00309; Target=LINE; E=3e-12 1043 1175
Scaffold_130	TransposonPSI	translated_nucleotide_match	38190	38411	140	+	.	ID=match00310; Target=hAT; E=4e-11 264 334
Scaffold_130	TransposonPSI	translated_nucleotide_match	39731	40144	110	+	.	ID=match00311; Target=hAT; E=1e-07 591 697
Scaffold_130	TransposonPSI	translated_nucleotide_match	54597	54929	128	-	.	ID=match00312; Target=hAT; E=1e-09 630 718
Scaffold_115	TransposonPSI	translated_nucleotide_match	56724	57251	144	+	.	ID=match00313; Target=LINE; E=3e-11 867 1036
Scaffold_115	TransposonPSI	translated_nucleotide_match	90581	90781	96	-	.	ID=match00314; Target=mariner_ant1; E=2e-06 234 304
Scaffold_737	TransposonPSI	translated_nucleotide_match	1043	1165	92	-	.	ID=match00315; Target=TY1_Copia; E=4e-07 278 318
Scaffold_737	TransposonPSI	translated_nucleotide_match	1	333	299	-	.	ID=match00316; Target=gypsy; E=2e-32 590 705
Scaffold_737	TransposonPSI	translated_nucleotide_match	414	1022	140	-	.	ID=match00317; Target=gypsy; E=7e-13 402 598
Scaffold_26	TransposonPSI	translated_nucleotide_match	118542	118880	157	+	.	ID=match00318; Target=LINE; E=2e-12 1056 1165
Scaffold_26	TransposonPSI	translated_nucleotide_match	71855	72793	250	-	.	ID=match00319; Target=gypsy; E=4e-23 397 704
Scaffold_26	TransposonPSI	translated_nucleotide_match	82840	84051	511	+	.	ID=match00320; Target=gypsy; E=1e-53 357 742
Scaffold_390	TransposonPSI	translated_nucleotide_match	4103	5884	692	-	.	ID=match00321; Target=TY1_Copia; E=2e-76 1101 1618
Scaffold_390	TransposonPSI	translated_nucleotide_match	6341	7006	236	-	.	ID=match00322; Target=TY1_Copia; E=8e-23 891 1111
Scaffold_272	TransposonPSI	translated_nucleotide_match	173	409	140	+	.	ID=match00323; Target=TY1_Copia; E=3e-11 71 152
Scaffold_272	TransposonPSI	translated_nucleotide_match	6072	6599	146	+	.	ID=match00324; Target=TY1_Copia; E=7e-12 725 905
Scaffold_272	TransposonPSI	translated_nucleotide_match	7732	8127	99	+	.	ID=match00325; Target=TY1_Copia; E=2e-06 804 934
Scaffold_272	TransposonPSI	translated_nucleotide_match	4086	6611	1795	+	.	ID=match00326; Target=gypsy; E=0.0 450 1336
Scaffold_272	TransposonPSI	translated_nucleotide_match	6021	6503	105	+	.	ID=match00327; Target=ltr_Roo; E=7e-07 1355 1533
Scaffold_392	TransposonPSI	translated_nucleotide_match	5576	6088	145	-	.	ID=match00328; Target=TY1_Copia; E=4e-12 738 907
Scaffold_392	TransposonPSI	translated_nucleotide_match	5576	7288	1340	-	.	ID=match00329; Target=gypsy; E=1e-157 731 1334
Scaffold_392	TransposonPSI	translated_nucleotide_match	5678	7285	117	-	.	ID=match00330; Target=ltr_Roo; E=1e-08 882 1533
Scaffold_389	TransposonPSI	translated_nucleotide_match	3046	3717	166	-	.	ID=match00331; Target=TY1_Copia; E=1e-14 738 964
Scaffold_389	TransposonPSI	translated_nucleotide_match	5878	6177	91	-	.	ID=match00332; Target=TY1_Copia; E=7e-06 512 602
Scaffold_389	TransposonPSI	translated_nucleotide_match	7848	8252	154	+	.	ID=match00333; Target=TY1_Copia; E=3e-13 774 910
Scaffold_389	TransposonPSI	translated_nucleotide_match	8291	8527	96	+	.	ID=match00334; Target=TY1_Copia; E=2e-06 882 964
Scaffold_389	TransposonPSI	translated_nucleotide_match	2878	5172	1666	-	.	ID=match00335; Target=gypsy; E=0.0 646 1423
Scaffold_389	TransposonPSI	translated_nucleotide_match	5129	5740	241	-	.	ID=match00336; Target=gypsy; E=2e-23 451 655
Scaffold_389	TransposonPSI	translated_nucleotide_match	7152	7496	136	+	.	ID=match00337; Target=gypsy; E=4e-11 1011 1121
Scaffold_389	TransposonPSI	translated_nucleotide_match	7592	7801	160	+	.	ID=match00338; Target=gypsy; E=6e-14 1154 1220
Scaffold_389	TransposonPSI	translated_nucleotide_match	7809	8288	400	+	.	ID=match00339; Target=gypsy; E=5e-42 1195 1349
Scaffold_389	TransposonPSI	translated_nucleotide_match	8288	8695	263	+	.	ID=match00340; Target=gypsy; E=6e-26 1308 1423
Scaffold_389	TransposonPSI	translated_nucleotide_match	2860	3855	145	-	.	ID=match00341; Target=ltr_Roo; E=6e-12 1332 1711
Scaffold_389	TransposonPSI	translated_nucleotide_match	9776	10354	251	+	.	ID=match00342; Target=mariner; E=1e-26 109 291
Scaffold_389	TransposonPSI	translated_nucleotide_match	9776	10354	143	+	.	ID=match00343; Target=mariner_ant1; E=5e-13 110 276
Scaffold_282	TransposonPSI	translated_nucleotide_match	11824	12381	113	+	.	ID=match00344; Target=TY1_Copia; E=4e-08 774 964
Scaffold_282	TransposonPSI	translated_nucleotide_match	1390	2463	674	-	.	ID=match00345; Target=gypsy; E=5e-74 455 776
Scaffold_282	TransposonPSI	translated_nucleotide_match	10483	12651	1488	+	.	ID=match00346; Target=gypsy; E=1e-176 714 1450
Scaffold_282	TransposonPSI	translated_nucleotide_match	18260	18730	159	-	.	ID=match00347; Target=gypsy; E=2e-13 1334 1458
Scaffold_282	TransposonPSI	translated_nucleotide_match	11527	11904	112	+	.	ID=match00348; Target=ltr_Roo; E=1e-07 1339 1455
Scaffold_66	TransposonPSI	translated_nucleotide_match	109831	110475	292	+	.	ID=match00349; Target=DDE_1; E=2e-29 31 240
Scaffold_66	TransposonPSI	translated_nucleotide_match	110519	110920	275	+	.	ID=match00350; Target=DDE_1; E=2e-27 239 373
Scaffold_66	TransposonPSI	translated_nucleotide_match	89885	90292	111	-	.	ID=match00351; Target=gypsy; E=4e-07 299 433
Scaffold_66	TransposonPSI	translated_nucleotide_match	114204	115418	916	-	.	ID=match00352; Target=gypsy; E=1e-102 514 903
Scaffold_66	TransposonPSI	translated_nucleotide_match	18324	18533	153	-	.	ID=match00353; Target=hAT; E=2e-12 658 727
Scaffold_66	TransposonPSI	translated_nucleotide_match	32175	33221	490	-	.	ID=match00354; Target=mariner; E=5e-57 4 345
Scaffold_66	TransposonPSI	translated_nucleotide_match	32328	33176	237	-	.	ID=match00355; Target=mariner_ant1; E=7e-24 19 280
Scaffold_211	TransposonPSI	translated_nucleotide_match	40231	40443	110	+	.	ID=match00356; Target=hAT; E=7e-08 648 709
Scaffold_145	TransposonPSI	translated_nucleotide_match	37728	37946	120	+	.	ID=match00357; Target=DDE_1; E=5e-09 269 342
Scaffold_145	TransposonPSI	translated_nucleotide_match	7029	7220	122	+	.	ID=match00358; Target=mariner_ant1; E=1e-09 119 182
Scaffold_239	TransposonPSI	translated_nucleotide_match	35849	36613	330	-	.	ID=match00359; Target=cacta; E=1e-33 167 431
Scaffold_239	TransposonPSI	translated_nucleotide_match	27041	30367	1777	+	.	ID=match00360; Target=gypsy; E=0.0 378 1458
Scaffold_122	TransposonPSI	translated_nucleotide_match	1847	2734	746	-	.	ID=match00361; Target=TY1_Copia; E=1e-81 1347 1640
Scaffold_122	TransposonPSI	translated_nucleotide_match	2727	4202	684	-	.	ID=match00362; Target=TY1_Copia; E=2e-74 935 1345
Scaffold_122	TransposonPSI	translated_nucleotide_match	4371	4964	270	-	.	ID=match00363; Target=TY1_Copia; E=8e-26 527 696
Scaffold_122	TransposonPSI	translated_nucleotide_match	4725	5579	229	-	.	ID=match00364; Target=TY1_Copia; E=5e-21 17 338
Scaffold_251	TransposonPSI	translated_nucleotide_match	8638	8817	100	-	.	ID=match00365; Target=hAT; E=8e-07 658 717
Scaffold_251	TransposonPSI	translated_nucleotide_match	15679	15894	197	+	.	ID=match00366; Target=hAT; E=3e-18 263 334
Scaffold_162	TransposonPSI	translated_nucleotide_match	34275	34364	110	-	.	ID=match00367; Target=cacta; E=2e-07 757 786
Scaffold_162	TransposonPSI	translated_nucleotide_match	34278	34364	102	-	.	ID=match00368; Target=cacta; E=2e-06 755 783
Scaffold_162	TransposonPSI	translated_nucleotide_match	34293	34364	99	-	.	ID=match00369; Target=cacta; E=4e-06 753 776
Scaffold_162	TransposonPSI	translated_nucleotide_match	34293	34370	98	-	.	ID=match00370; Target=cacta; E=5e-06 752 777
Scaffold_162	TransposonPSI	translated_nucleotide_match	66869	67783	170	-	.	ID=match00371; Target=hAT; E=8e-15 461 729
Scaffold_162	TransposonPSI	translated_nucleotide_match	68499	69272	240	-	.	ID=match00372; Target=hAT; E=4e-23 154 377
Scaffold_113	TransposonPSI	translated_nucleotide_match	17439	18410	657	-	.	ID=match00373; Target=mariner; E=9e-80 23 345
Scaffold_113	TransposonPSI	translated_nucleotide_match	17523	18473	297	-	.	ID=match00374; Target=mariner_ant1; E=6e-32 1 303
Scaffold_24	TransposonPSI	translated_nucleotide_match	54899	55330	134	+	.	ID=match00375; Target=DDE_1; E=4e-10 2 142
Scaffold_24	TransposonPSI	translated_nucleotide_match	197030	197695	151	+	.	ID=match00376; Target=DDE_1; E=3e-12 34 256
Scaffold_24	TransposonPSI	translated_nucleotide_match	197791	198096	145	+	.	ID=match00377; Target=DDE_1; E=2e-11 269 369
Scaffold_24	TransposonPSI	translated_nucleotide_match	53508	53681	143	-	.	ID=match00378; Target=hAT; E=5e-11 660 717
Scaffold_260	TransposonPSI	translated_nucleotide_match	18773	19303	249	+	.	ID=match00379; Target=TY1_Copia; E=7e-24 18 193
Scaffold_136	TransposonPSI	translated_nucleotide_match	84220	85053	313	+	.	ID=match00380; Target=LINE; E=4e-31 912 1165
Scaffold_136	TransposonPSI	translated_nucleotide_match	15610	16014	136	+	.	ID=match00381; Target=TY1_Copia; E=3e-10 821 961
Scaffold_136	TransposonPSI	translated_nucleotide_match	27150	27887	148	-	.	ID=match00382; Target=TY1_Copia; E=1e-11 721 964
Scaffold_136	TransposonPSI	translated_nucleotide_match	12780	15560	1463	+	.	ID=match00383; Target=gypsy; E=1e-172 306 1239
Scaffold_136	TransposonPSI	translated_nucleotide_match	15601	16017	369	+	.	ID=match00384; Target=gypsy; E=2e-37 1247 1386
Scaffold_136	TransposonPSI	translated_nucleotide_match	26889	29930	1824	-	.	ID=match00385; Target=gypsy; E=0.0 455 1443
Scaffold_136	TransposonPSI	translated_nucleotide_match	30854	30946	106	+	.	ID=match00386; Target=gypsy; E=9e-07 1312 1342
Scaffold_136	TransposonPSI	translated_nucleotide_match	30949	31053	115	+	.	ID=match00387; Target=gypsy; E=8e-08 1348 1382
Scaffold_136	TransposonPSI	translated_nucleotide_match	32042	32506	308	-	.	ID=match00388; Target=gypsy; E=2e-30 1169 1314
Scaffold_136	TransposonPSI	translated_nucleotide_match	32770	33243	394	-	.	ID=match00389; Target=gypsy; E=2e-40 885 1037
Scaffold_136	TransposonPSI	translated_nucleotide_match	33240	34028	721	-	.	ID=match00390; Target=gypsy; E=4e-79 606 874
Scaffold_136	TransposonPSI	translated_nucleotide_match	80918	82075	134	-	.	ID=match00391; Target=hAT; E=2e-10 374 722
Scaffold_338	TransposonPSI	translated_nucleotide_match	4302	4940	192	+	.	ID=match00392; Target=LINE; E=1e-17 969 1174
Scaffold_338	TransposonPSI	translated_nucleotide_match	9936	10625	148	-	.	ID=match00393; Target=TY1_Copia; E=2e-12 726 964
Scaffold_338	TransposonPSI	translated_nucleotide_match	999	2603	968	+	.	ID=match00394; Target=gypsy; E=1e-111 305 866
Scaffold_338	TransposonPSI	translated_nucleotide_match	9750	12614	1973	-	.	ID=match00395; Target=gypsy; E=0.0 450 1429
Scaffold_422	TransposonPSI	translated_nucleotide_match	6834	7196	137	-	.	ID=match00396; Target=cacta; E=2e-11 153 293
Scaffold_101	TransposonPSI	translated_nucleotide_match	62765	62974	119	+	.	ID=match00397; Target=LINE; E=3e-08 1087 1156
Scaffold_101	TransposonPSI	translated_nucleotide_match	67068	67226	126	-	.	ID=match00398; Target=LINE; E=4e-09 1111 1163
Scaffold_101	TransposonPSI	translated_nucleotide_match	10011	10697	248	-	.	ID=match00399; Target=cacta; E=3e-23 208 448
Scaffold_101	TransposonPSI	translated_nucleotide_match	28907	30403	298	-	.	ID=match00400; Target=helitronORF; E=4e-29 858 1303
Scaffold_96	TransposonPSI	translated_nucleotide_match	44900	45835	270	+	.	ID=match00401; Target=TY1_Copia; E=1e-25 18 336
Scaffold_96	TransposonPSI	translated_nucleotide_match	46610	47263	325	+	.	ID=match00402; Target=TY1_Copia; E=4e-32 1387 1634
Scaffold_96	TransposonPSI	translated_nucleotide_match	101776	102696	294	+	.	ID=match00403; Target=cacta; E=1e-28 150 466
Scaffold_96	TransposonPSI	translated_nucleotide_match	5689	7638	1130	+	.	ID=match00404; Target=gypsy; E=1e-130 802 1458
Scaffold_96	TransposonPSI	translated_nucleotide_match	31528	31653	142	+	.	ID=match00405; Target=hAT; E=3e-11 654 695
Scaffold_96	TransposonPSI	translated_nucleotide_match	37237	37455	156	+	.	ID=match00406; Target=hAT; E=7e-13 262 334
Scaffold_96	TransposonPSI	translated_nucleotide_match	38779	39276	138	+	.	ID=match00407; Target=hAT; E=1e-10 593 727
Scaffold_264	TransposonPSI	translated_nucleotide_match	5642	6568	477	-	.	ID=match00408; Target=TY1_Copia; E=1e-50 1331 1634
Scaffold_264	TransposonPSI	translated_nucleotide_match	6613	6900	202	-	.	ID=match00409; Target=TY1_Copia; E=2e-18 1232 1325
Scaffold_264	TransposonPSI	translated_nucleotide_match	17840	18493	125	-	.	ID=match00410; Target=TY1_Copia; E=2e-09 748 964
Scaffold_264	TransposonPSI	translated_nucleotide_match	17579	20518	1748	-	.	ID=match00411; Target=gypsy; E=0.0 450 1443
Scaffold_264	TransposonPSI	translated_nucleotide_match	25634	26125	281	-	.	ID=match00412; Target=gypsy; E=1e-27 514 691
Scaffold_292	TransposonPSI	translated_nucleotide_match	22601	23272	179	-	.	ID=match00413; Target=TY1_Copia; E=7e-16 738 964
Scaffold_292	TransposonPSI	translated_nucleotide_match	22433	25321	1953	-	.	ID=match00414; Target=gypsy; E=0.0 442 1423
Scaffold_292	TransposonPSI	translated_nucleotide_match	22415	24550	142	-	.	ID=match00415; Target=ltr_Roo; E=3e-11 849 1711
Scaffold_158	TransposonPSI	translated_nucleotide_match	72926	73480	160	-	.	ID=match00416; Target=TY1_Copia; E=3e-13 774 964
Scaffold_158	TransposonPSI	translated_nucleotide_match	62579	64108	1173	+	.	ID=match00417; Target=gypsy; E=1e-142 514 1003
Scaffold_158	TransposonPSI	translated_nucleotide_match	72758	73573	552	-	.	ID=match00418; Target=gypsy; E=7e-60 1177 1423
Scaffold_158	TransposonPSI	translated_nucleotide_match	45364	45909	246	+	.	ID=match00419; Target=mariner; E=3e-25 18 206
Scaffold_158	TransposonPSI	translated_nucleotide_match	46047	46361	242	+	.	ID=match00420; Target=mariner; E=1e-24 242 345
Scaffold_158	TransposonPSI	translated_nucleotide_match	45343	45888	135	+	.	ID=match00421; Target=mariner_ant1; E=3e-11 11 190
Scaffold_158	TransposonPSI	translated_nucleotide_match	46005	46253	154	+	.	ID=match00422; Target=mariner_ant1; E=1e-13 213 292
Scaffold_83	TransposonPSI	translated_nucleotide_match	122536	122874	150	+	.	ID=match00423; Target=LINE; E=8e-12 1049 1159
Scaffold_83	TransposonPSI	translated_nucleotide_match	22619	23473	358	-	.	ID=match00424; Target=TY1_Copia; E=6e-36 1334 1613
Scaffold_83	TransposonPSI	translated_nucleotide_match	23941	24603	336	-	.	ID=match00425; Target=TY1_Copia; E=2e-33 1137 1339
Scaffold_776	TransposonPSI	translated_nucleotide_match	866	967	94	+	.	ID=match00426; Target=mariner_ant1; E=3e-08 243 276
Scaffold_14	TransposonPSI	translated_nucleotide_match	302815	302949	110	-	.	ID=match00427; Target=hAT; E=5e-07 334 379
Scaffold_14	TransposonPSI	translated_nucleotide_match	313635	313832	162	-	.	ID=match00428; Target=hAT; E=4e-13 648 713
Scaffold_827	TransposonPSI	translated_nucleotide_match	365	631	76	+	.	ID=match00429; Target=ISb; E=5e-06 18 97
Scaffold_205	TransposonPSI	translated_nucleotide_match	51784	52230	135	+	.	ID=match00430; Target=gypsy; E=2e-10 1026 1215
Scaffold_205	TransposonPSI	translated_nucleotide_match	39204	39425	214	+	.	ID=match00431; Target=mariner; E=3e-21 273 345
Scaffold_706	TransposonPSI	translated_nucleotide_match	1	963	858	-	.	ID=match00432; Target=gypsy; E=1e-106 532 867
Scaffold_235	TransposonPSI	translated_nucleotide_match	3755	4321	348	-	.	ID=match00433; Target=DDE_1; E=4e-37 240 435
Scaffold_235	TransposonPSI	translated_nucleotide_match	4384	5055	279	-	.	ID=match00434; Target=DDE_1; E=2e-28 12 234
Scaffold_277	TransposonPSI	translated_nucleotide_match	16706	17077	152	+	.	ID=match00435; Target=TY1_Copia; E=1e-12 8 152
Scaffold_245	TransposonPSI	translated_nucleotide_match	3500	4060	156	+	.	ID=match00436; Target=TY1_Copia; E=5e-13 774 967
Scaffold_245	TransposonPSI	translated_nucleotide_match	6452	6766	103	+	.	ID=match00437; Target=TY1_Copia; E=8e-07 232 347
Scaffold_245	TransposonPSI	translated_nucleotide_match	6473	6772	103	+	.	ID=match00438; Target=TY1_Copia; E=8e-07 512 602
Scaffold_245	TransposonPSI	translated_nucleotide_match	9447	10118	173	+	.	ID=match00439; Target=TY1_Copia; E=5e-15 738 964
Scaffold_245	TransposonPSI	translated_nucleotide_match	713	4309	1825	+	.	ID=match00440; Target=gypsy; E=0.0 275 1444
Scaffold_245	TransposonPSI	translated_nucleotide_match	6598	7569	271	+	.	ID=match00441; Target=gypsy; E=2e-26 351 677
Scaffold_245	TransposonPSI	translated_nucleotide_match	7560	10286	1905	+	.	ID=match00442; Target=gypsy; E=0.0 484 1423
Scaffold_245	TransposonPSI	translated_nucleotide_match	15413	15589	93	-	.	ID=match00443; Target=hAT; E=5e-06 658 718
Scaffold_245	TransposonPSI	translated_nucleotide_match	3299	3793	103	+	.	ID=match00444; Target=ltr_Roo; E=1e-06 1350 1533
Scaffold_245	TransposonPSI	translated_nucleotide_match	9276	10304	141	+	.	ID=match00445; Target=ltr_Roo; E=5e-11 1321 1711
Scaffold_163	TransposonPSI	translated_nucleotide_match	60046	60663	609	+	.	ID=match00446; Target=gypsy; E=8e-66 573 789
Scaffold_725	TransposonPSI	translated_nucleotide_match	1269	1406	112	-	.	ID=match00447; Target=hAT; E=8e-10 333 379
Scaffold_479	TransposonPSI	translated_nucleotide_match	2967	3452	141	+	.	ID=match00448; Target=TY1_Copia; E=5e-12 796 964
Scaffold_479	TransposonPSI	translated_nucleotide_match	2919	3713	461	+	.	ID=match00449; Target=gypsy; E=1e-49 1216 1443
Scaffold_73	TransposonPSI	translated_nucleotide_match	51128	52135	698	+	.	ID=match00450; Target=mariner; E=4e-85 4 345
Scaffold_73	TransposonPSI	translated_nucleotide_match	51122	51988	396	+	.	ID=match00451; Target=mariner_ant1; E=7e-45 1 281
Scaffold_717	TransposonPSI	translated_nucleotide_match	418	1329	883	-	.	ID=match00452; Target=gypsy; E=1e-109 664 973
Scaffold_584	TransposonPSI	translated_nucleotide_match	88	306	137	+	.	ID=match00453; Target=hAT; E=2e-12 654 725
Scaffold_347	TransposonPSI	translated_nucleotide_match	3348	3902	172	-	.	ID=match00454; Target=TY1_Copia; E=3e-15 774 964
Scaffold_347	TransposonPSI	translated_nucleotide_match	6169	6483	95	-	.	ID=match00455; Target=TY1_Copia; E=3e-06 250 340
Scaffold_347	TransposonPSI	translated_nucleotide_match	6175	6618	93	-	.	ID=match00456; Target=TY1_Copia; E=6e-06 217 348
Scaffold_347	TransposonPSI	translated_nucleotide_match	8522	9439	143	+	.	ID=match00457; Target=TY1_Copia; E=8e-12 620 920
Scaffold_347	TransposonPSI	translated_nucleotide_match	3180	5882	1844	-	.	ID=match00458; Target=gypsy; E=0.0 490 1423
Scaffold_347	TransposonPSI	translated_nucleotide_match	8825	9745	550	+	.	ID=match00459; Target=gypsy; E=1e-59 1149 1429
Scaffold_347	TransposonPSI	translated_nucleotide_match	13620	15140	1060	+	.	ID=match00460; Target=gypsy; E=1e-122 450 967
Scaffold_347	TransposonPSI	translated_nucleotide_match	3483	3995	113	-	.	ID=match00461; Target=ltr_Roo; E=4e-08 1396 1591
Scaffold_347	TransposonPSI	translated_nucleotide_match	8771	9112	104	+	.	ID=match00462; Target=ltr_Roo; E=5e-07 1341 1465
Scaffold_243	TransposonPSI	translated_nucleotide_match	36152	36418	102	+	.	ID=match00463; Target=cacta; E=1e-06 197 300
Scaffold_243	TransposonPSI	translated_nucleotide_match	31355	31795	143	+	.	ID=match00464; Target=mariner; E=2e-12 1 155
Scaffold_243	TransposonPSI	translated_nucleotide_match	32880	33014	95	+	.	ID=match00465; Target=mariner; E=1e-06 166 210
Scaffold_10	TransposonPSI	translated_nucleotide_match	238961	239839	176	+	.	ID=match00466; Target=DDE_1; E=6e-15 150 435
Scaffold_10	TransposonPSI	translated_nucleotide_match	381134	381739	232	-	.	ID=match00467; Target=LINE; E=6e-21 938 1133
Scaffold_10	TransposonPSI	translated_nucleotide_match	429201	429410	106	-	.	ID=match00468; Target=hAT; E=2e-06 672 737
Scaffold_10	TransposonPSI	translated_nucleotide_match	431411	431743	122	-	.	ID=match00469; Target=helitronORF; E=6e-08 913 1023
Scaffold_105	TransposonPSI	translated_nucleotide_match	50404	51690	529	+	.	ID=match00470; Target=DDE_1; E=4e-60 2 346
Scaffold_105	TransposonPSI	translated_nucleotide_match	5845	6342	187	+	.	ID=match00471; Target=LINE; E=3e-16 964 1124
Scaffold_556	TransposonPSI	translated_nucleotide_match	1694	1993	90	-	.	ID=match00472; Target=TY1_Copia; E=2e-06 512 602
Scaffold_556	TransposonPSI	translated_nucleotide_match	1700	2002	93	-	.	ID=match00473; Target=TY1_Copia; E=1e-06 250 347
Scaffold_556	TransposonPSI	translated_nucleotide_match	10	1080	944	-	.	ID=match00474; Target=gypsy; E=1e-111 531 915
Scaffold_556	TransposonPSI	translated_nucleotide_match	1083	1586	138	-	.	ID=match00475; Target=gypsy; E=5e-12 442 593
Scaffold_289	TransposonPSI	translated_nucleotide_match	25002	25652	149	+	.	ID=match00476; Target=TY1_Copia; E=3e-12 744 964
Scaffold_289	TransposonPSI	translated_nucleotide_match	3266	6475	1916	-	.	ID=match00477; Target=gypsy; E=0.0 417 1458
Scaffold_289	TransposonPSI	translated_nucleotide_match	15157	15474	134	+	.	ID=match00478; Target=gypsy; E=1e-10 1337 1423
Scaffold_289	TransposonPSI	translated_nucleotide_match	23351	24595	991	+	.	ID=match00479; Target=gypsy; E=1e-113 450 868
Scaffold_289	TransposonPSI	translated_nucleotide_match	24828	25913	611	+	.	ID=match00480; Target=gypsy; E=2e-66 1119 1443
Scaffold_324	TransposonPSI	translated_nucleotide_match	5597	5845	96	-	.	ID=match00481; Target=helitronORF; E=3e-06 833 923
Scaffold_36	TransposonPSI	translated_nucleotide_match	148557	149105	122	-	.	ID=match00482; Target=TY1_Copia; E=3e-08 774 961
Scaffold_36	TransposonPSI	translated_nucleotide_match	194179	194727	137	-	.	ID=match00483; Target=TY1_Copia; E=6e-10 774 961
Scaffold_36	TransposonPSI	translated_nucleotide_match	166066	166368	108	+	.	ID=match00484; Target=cacta; E=1e-06 335 430
Scaffold_36	TransposonPSI	translated_nucleotide_match	188911	189474	114	-	.	ID=match00485; Target=cacta; E=2e-07 216 397
Scaffold_36	TransposonPSI	translated_nucleotide_match	148272	149261	546	-	.	ID=match00486; Target=gypsy; E=7e-58 1160 1440
Scaffold_36	TransposonPSI	translated_nucleotide_match	193984	195624	751	-	.	ID=match00487; Target=gypsy; E=3e-82 938 1419
Scaffold_36	TransposonPSI	translated_nucleotide_match	195721	196413	526	-	.	ID=match00488; Target=gypsy; E=2e-55 722 964
Scaffold_36	TransposonPSI	translated_nucleotide_match	196363	197220	529	-	.	ID=match00489; Target=gypsy; E=7e-56 566 809
Scaffold_36	TransposonPSI	translated_nucleotide_match	194446	195060	105	-	.	ID=match00490; Target=ltr_Roo; E=5e-06 1304 1528
Scaffold_413	TransposonPSI	translated_nucleotide_match	1590	1673	92	-	.	ID=match00491; Target=cacta; E=4e-06 753 780
Scaffold_413	TransposonPSI	translated_nucleotide_match	1593	1676	92	-	.	ID=match00492; Target=cacta; E=4e-06 753 780
Scaffold_413	TransposonPSI	translated_nucleotide_match	1629	1733	91	-	.	ID=match00493; Target=cacta; E=5e-06 751 780
Scaffold_654	TransposonPSI	translated_nucleotide_match	302	484	124	-	.	ID=match00494; Target=hAT; E=4e-11 649 709
Scaffold_654	TransposonPSI	translated_nucleotide_match	1186	1536	81	-	.	ID=match00495; Target=hAT; E=5e-06 412 503
Scaffold_76	TransposonPSI	translated_nucleotide_match	135660	137669	709	-	.	ID=match00496; Target=TY1_Copia; E=2e-77 1002 1638
Scaffold_76	TransposonPSI	translated_nucleotide_match	214	1782	247	-	.	ID=match00497; Target=helitronORF; E=5e-23 824 1303
Scaffold_350	TransposonPSI	translated_nucleotide_match	15778	16218	101	+	.	ID=match00498; Target=TY1_Copia; E=7e-07 804 964
Scaffold_350	TransposonPSI	translated_nucleotide_match	9933	12068	1239	-	.	ID=match00499; Target=gypsy; E=1e-144 738 1444
Scaffold_350	TransposonPSI	translated_nucleotide_match	15820	16479	375	+	.	ID=match00500; Target=gypsy; E=6e-39 1258 1443
Scaffold_350	TransposonPSI	translated_nucleotide_match	2327	2914	288	+	.	ID=match00501; Target=hAT; E=2e-29 189 378
Scaffold_350	TransposonPSI	translated_nucleotide_match	3099	3368	118	+	.	ID=match00502; Target=hAT; E=3e-09 378 447
Scaffold_350	TransposonPSI	translated_nucleotide_match	3565	4272	202	+	.	ID=match00503; Target=hAT; E=3e-19 474 678
Scaffold_350	TransposonPSI	translated_nucleotide_match	6452	6847	160	-	.	ID=match00504; Target=hAT; E=3e-14 544 673
Scaffold_350	TransposonPSI	translated_nucleotide_match	7342	7569	106	-	.	ID=match00505; Target=hAT; E=7e-08 392 451
Scaffold_350	TransposonPSI	translated_nucleotide_match	7817	8182	232	-	.	ID=match00506; Target=hAT; E=1e-22 264 378
Scaffold_287	TransposonPSI	translated_nucleotide_match	21217	21417	125	-	.	ID=match00507; Target=DDE_1; E=4e-10 264 332
Scaffold_287	TransposonPSI	translated_nucleotide_match	7498	8169	168	+	.	ID=match00508; Target=TY1_Copia; E=2e-14 738 964
Scaffold_287	TransposonPSI	translated_nucleotide_match	9369	9617	94	-	.	ID=match00509; Target=TY1_Copia; E=7e-06 878 964
Scaffold_287	TransposonPSI	translated_nucleotide_match	9689	10021	126	-	.	ID=match00510; Target=TY1_Copia; E=1e-09 797 910
Scaffold_287	TransposonPSI	translated_nucleotide_match	6349	8151	1403	+	.	ID=match00511; Target=gypsy; E=1e-165 748 1382
Scaffold_287	TransposonPSI	translated_nucleotide_match	9201	9608	248	-	.	ID=match00512; Target=gypsy; E=7e-24 1308 1423
Scaffold_287	TransposonPSI	translated_nucleotide_match	9602	11368	1277	-	.	ID=match00513; Target=gypsy; E=1e-149 694 1371
Scaffold_287	TransposonPSI	translated_nucleotide_match	17702	17875	104	-	.	ID=match00514; Target=hAT; E=2e-07 670 727
Scaffold_287	TransposonPSI	translated_nucleotide_match	7360	8067	116	+	.	ID=match00515; Target=ltr_Roo; E=3e-08 1332 1602
Scaffold_214	TransposonPSI	translated_nucleotide_match	20822	21376	99	+	.	ID=match00516; Target=TY1_Copia; E=3e-06 122 301
Scaffold_214	TransposonPSI	translated_nucleotide_match	24680	25261	149	+	.	ID=match00517; Target=TY1_Copia; E=5e-12 774 968
Scaffold_214	TransposonPSI	translated_nucleotide_match	20792	22351	188	+	.	ID=match00518; Target=gypsy; E=1e-16 193 648
Scaffold_214	TransposonPSI	translated_nucleotide_match	22348	22947	538	+	.	ID=match00519; Target=gypsy; E=1e-57 648 850
Scaffold_214	TransposonPSI	translated_nucleotide_match	22944	23378	225	+	.	ID=match00520; Target=gypsy; E=6e-21 790 941
Scaffold_214	TransposonPSI	translated_nucleotide_match	23372	23866	350	+	.	ID=match00521; Target=gypsy; E=1e-35 883 1039
Scaffold_214	TransposonPSI	translated_nucleotide_match	24335	25258	462	+	.	ID=match00522; Target=gypsy; E=1e-48 1096 1392
Scaffold_214	TransposonPSI	translated_nucleotide_match	24545	25183	147	+	.	ID=match00523; Target=ltr_Roo; E=1e-11 1382 1617
Scaffold_121	TransposonPSI	translated_nucleotide_match	90376	90843	97	+	.	ID=match00524; Target=DDE_1; E=3e-06 342 511
Scaffold_121	TransposonPSI	translated_nucleotide_match	77569	77982	136	+	.	ID=match00525; Target=LINE; E=2e-10 932 1061
Scaffold_121	TransposonPSI	translated_nucleotide_match	78122	78331	139	+	.	ID=match00526; Target=LINE; E=1e-10 1099 1165
Scaffold_121	TransposonPSI	translated_nucleotide_match	23672	23923	117	-	.	ID=match00527; Target=hAT; E=2e-08 643 704
Scaffold_121	TransposonPSI	translated_nucleotide_match	21476	21754	114	+	.	ID=match00528; Target=helitronORF; E=1e-07 1230 1315
Scaffold_450	TransposonPSI	translated_nucleotide_match	5205	5498	95	-	.	ID=match00529; Target=TY1_Copia; E=2e-06 512 601
Scaffold_450	TransposonPSI	translated_nucleotide_match	5193	5507	93	-	.	ID=match00530; Target=TY1_Copia; E=3e-06 250 340
Scaffold_450	TransposonPSI	translated_nucleotide_match	637	1473	807	+	.	ID=match00531; Target=gypsy; E=1e-90 617 912
Scaffold_450	TransposonPSI	translated_nucleotide_match	1833	2285	352	+	.	ID=match00532; Target=gypsy; E=1e-36 906 1050
Scaffold_450	TransposonPSI	translated_nucleotide_match	2629	5511	1588	-	.	ID=match00533; Target=gypsy; E=0.0 302 1304
Scaffold_450	TransposonPSI	translated_nucleotide_match	7023	7175	155	+	.	ID=match00534; Target=gypsy; E=2e-13 646 702
Scaffold_450	TransposonPSI	translated_nucleotide_match	7184	7570	341	+	.	ID=match00535; Target=gypsy; E=2e-35 727 855
Scaffold_450	TransposonPSI	translated_nucleotide_match	7533	8102	448	+	.	ID=match00536; Target=gypsy; E=7e-48 842 1037
Scaffold_450	TransposonPSI	translated_nucleotide_match	2791	3018	99	-	.	ID=match00537; Target=ltr_Roo; E=9e-07 1396 1478
Scaffold_406	TransposonPSI	translated_nucleotide_match	5512	5844	127	+	.	ID=match00538; Target=TY1_Copia; E=4e-10 549 639
Scaffold_406	TransposonPSI	translated_nucleotide_match	88	228	102	+	.	ID=match00539; Target=mariner; E=5e-08 298 345
Scaffold_406	TransposonPSI	translated_nucleotide_match	4197	5228	697	-	.	ID=match00540; Target=mariner; E=5e-86 1 345
Scaffold_406	TransposonPSI	translated_nucleotide_match	4353	5123	352	-	.	ID=match00541; Target=mariner_ant1; E=4e-40 32 279
Scaffold_179	TransposonPSI	translated_nucleotide_match	52621	53085	103	+	.	ID=match00542; Target=DDE_1; E=4e-07 343 520
Scaffold_256	TransposonPSI	translated_nucleotide_match	970	2151	508	-	.	ID=match00543; Target=gypsy; E=3e-54 1091 1458
Scaffold_256	TransposonPSI	translated_nucleotide_match	2231	4072	736	-	.	ID=match00544; Target=gypsy; E=2e-81 455 1037
Scaffold_256	TransposonPSI	translated_nucleotide_match	7062	8345	970	+	.	ID=match00545; Target=gypsy; E=1e-110 508 959
Scaffold_256	TransposonPSI	translated_nucleotide_match	11992	12390	236	-	.	ID=match00546; Target=gypsy; E=2e-22 799 943
Scaffold_256	TransposonPSI	translated_nucleotide_match	12395	12583	185	-	.	ID=match00547; Target=gypsy; E=2e-16 735 797
Scaffold_256	TransposonPSI	translated_nucleotide_match	25484	27652	1171	+	.	ID=match00548; Target=gypsy; E=1e-135 347 1011
Scaffold_256	TransposonPSI	translated_nucleotide_match	27658	28986	517	+	.	ID=match00549; Target=gypsy; E=3e-55 1015 1458
Scaffold_201	TransposonPSI	translated_nucleotide_match	4817	5749	476	-	.	ID=match00550; Target=gypsy; E=3e-50 455 729
Scaffold_201	TransposonPSI	translated_nucleotide_match	11436	13451	1364	+	.	ID=match00551; Target=gypsy; E=1e-160 389 1038
Scaffold_201	TransposonPSI	translated_nucleotide_match	13787	14545	427	+	.	ID=match00552; Target=gypsy; E=2e-44 1190 1458
Scaffold_573	TransposonPSI	translated_nucleotide_match	1402	1524	122	-	.	ID=match00553; Target=hAT; E=1e-10 654 694
Scaffold_354	TransposonPSI	translated_nucleotide_match	14874	15083	130	+	.	ID=match00554; Target=LINE; E=2e-10 1099 1165
Scaffold_17	TransposonPSI	translated_nucleotide_match	177004	177843	461	-	.	ID=match00555; Target=TY1_Copia; E=1e-47 1364 1638
Scaffold_17	TransposonPSI	translated_nucleotide_match	290542	291090	151	+	.	ID=match00556; Target=TY1_Copia; E=2e-11 774 961
Scaffold_17	TransposonPSI	translated_nucleotide_match	296988	297659	169	+	.	ID=match00557; Target=TY1_Copia; E=1e-13 738 964
Scaffold_17	TransposonPSI	translated_nucleotide_match	216391	217548	302	-	.	ID=match00558; Target=cacta; E=3e-29 152 563
Scaffold_17	TransposonPSI	translated_nucleotide_match	279309	280028	467	-	.	ID=match00559; Target=gypsy; E=2e-48 1149 1383
Scaffold_17	TransposonPSI	translated_nucleotide_match	280246	280407	157	-	.	ID=match00560; Target=gypsy; E=3e-12 985 1038
Scaffold_17	TransposonPSI	translated_nucleotide_match	280419	281015	418	-	.	ID=match00561; Target=gypsy; E=1e-42 771 975
Scaffold_17	TransposonPSI	translated_nucleotide_match	280915	281250	393	-	.	ID=match00562; Target=gypsy; E=9e-40 692 803
Scaffold_17	TransposonPSI	translated_nucleotide_match	281267	281728	251	-	.	ID=match00563; Target=gypsy; E=4e-23 519 686
Scaffold_17	TransposonPSI	translated_nucleotide_match	288396	288824	312	+	.	ID=match00564; Target=gypsy; E=3e-30 569 719
Scaffold_17	TransposonPSI	translated_nucleotide_match	288799	289461	517	+	.	ID=match00565; Target=gypsy; E=3e-54 711 943
Scaffold_17	TransposonPSI	translated_nucleotide_match	289654	291366	821	+	.	ID=match00566; Target=gypsy; E=1e-90 943 1437
Scaffold_17	TransposonPSI	translated_nucleotide_match	293827	296319	1477	+	.	ID=match00567; Target=gypsy; E=1e-174 307 1141
Scaffold_17	TransposonPSI	translated_nucleotide_match	296403	297827	877	+	.	ID=match00568; Target=gypsy; E=2e-97 943 1423
Scaffold_17	TransposonPSI	translated_nucleotide_match	297012	297845	115	+	.	ID=match00569; Target=ltr_Roo; E=5e-07 1396 1711
Scaffold_373	TransposonPSI	translated_nucleotide_match	11032	12057	361	+	.	ID=match00570; Target=gypsy; E=2e-37 455 724
Scaffold_373	TransposonPSI	translated_nucleotide_match	12054	14228	1385	+	.	ID=match00571; Target=gypsy; E=1e-163 727 1458
Scaffold_182	TransposonPSI	translated_nucleotide_match	48509	48745	142	-	.	ID=match00572; Target=hAT; E=2e-11 591 673
Scaffold_182	TransposonPSI	translated_nucleotide_match	48743	49723	238	-	.	ID=match00573; Target=hAT; E=7e-23 372 673
Scaffold_382	TransposonPSI	translated_nucleotide_match	4783	5061	109	+	.	ID=match00574; Target=TY1_Copia; E=6e-08 867 963
Scaffold_382	TransposonPSI	translated_nucleotide_match	12369	12773	97	+	.	ID=match00575; Target=TY1_Copia; E=2e-06 211 348
Scaffold_382	TransposonPSI	translated_nucleotide_match	12444	12773	93	+	.	ID=match00576; Target=TY1_Copia; E=5e-06 501 601
Scaffold_382	TransposonPSI	translated_nucleotide_match	4756	5232	299	+	.	ID=match00577; Target=gypsy; E=4e-30 1284 1423
Scaffold_382	TransposonPSI	translated_nucleotide_match	8123	9250	736	+	.	ID=match00578; Target=gypsy; E=9e-82 450 829
Scaffold_382	TransposonPSI	translated_nucleotide_match	9229	10437	743	+	.	ID=match00579; Target=gypsy; E=1e-82 822 1266
Scaffold_382	TransposonPSI	translated_nucleotide_match	10428	10607	102	+	.	ID=match00580; Target=gypsy; E=4e-07 1262 1322
Scaffold_382	TransposonPSI	translated_nucleotide_match	12911	13738	465	+	.	ID=match00581; Target=gypsy; E=1e-49 451 733
Scaffold_309	TransposonPSI	translated_nucleotide_match	13108	13695	106	+	.	ID=match00582; Target=ltr_Roo; E=4e-07 796 1017
Scaffold_190	TransposonPSI	translated_nucleotide_match	12095	12394	96	-	.	ID=match00583; Target=TY1_Copia; E=9e-06 512 602
Scaffold_190	TransposonPSI	translated_nucleotide_match	10890	11042	192	+	.	ID=match00584; Target=gypsy; E=6e-17 694 744
Scaffold_190	TransposonPSI	translated_nucleotide_match	11059	11181	137	+	.	ID=match00585; Target=gypsy; E=1e-10 748 788
Scaffold_190	TransposonPSI	translated_nucleotide_match	39620	39955	106	+	.	ID=match00586; Target=gypsy; E=6e-07 455 561
Scaffold_190	TransposonPSI	translated_nucleotide_match	40618	40899	127	+	.	ID=match00587; Target=gypsy; E=2e-09 1351 1423
Scaffold_190	TransposonPSI	translated_nucleotide_match	34040	34375	219	+	.	ID=match00588; Target=hAT; E=1e-20 282 388
Scaffold_190	TransposonPSI	translated_nucleotide_match	34595	35674	207	+	.	ID=match00589; Target=hAT; E=3e-19 392 673
Scaffold_606	TransposonPSI	translated_nucleotide_match	1220	1414	148	+	.	ID=match00590; Target=hAT; E=9e-14 654 718
Scaffold_193	TransposonPSI	translated_nucleotide_match	2229	2783	157	+	.	ID=match00591; Target=TY1_Copia; E=7e-13 774 964
Scaffold_193	TransposonPSI	translated_nucleotide_match	29081	29818	157	+	.	ID=match00592; Target=TY1_Copia; E=7e-13 721 964
Scaffold_193	TransposonPSI	translated_nucleotide_match	21466	22617	292	+	.	ID=match00593; Target=cacta; E=9e-29 158 567
Scaffold_193	TransposonPSI	translated_nucleotide_match	47629	47817	105	+	.	ID=match00594; Target=cacta; E=7e-07 346 407
Scaffold_193	TransposonPSI	translated_nucleotide_match	891	2951	1436	+	.	ID=match00595; Target=gypsy; E=1e-169 718 1423
Scaffold_193	TransposonPSI	translated_nucleotide_match	27495	28796	1321	+	.	ID=match00596; Target=gypsy; E=1e-154 594 1038
Scaffold_193	TransposonPSI	translated_nucleotide_match	28982	30079	630	+	.	ID=match00597; Target=gypsy; E=2e-68 1115 1443
Scaffold_193	TransposonPSI	translated_nucleotide_match	2136	2855	117	+	.	ID=match00598; Target=ltr_Roo; E=5e-08 1396 1671
Scaffold_193	TransposonPSI	translated_nucleotide_match	29075	29557	101	+	.	ID=match00599; Target=ltr_Roo; E=4e-06 1355 1533
Scaffold_8	TransposonPSI	translated_nucleotide_match	194041	194349	117	-	.	ID=match00600; Target=LINE; E=3e-07 1058 1156
Scaffold_8	TransposonPSI	translated_nucleotide_match	650331	651134	480	-	.	ID=match00601; Target=gypsy; E=7e-50 1129 1381
Scaffold_552	TransposonPSI	translated_nucleotide_match	482	727	91	-	.	ID=match00602; Target=hAT; E=8e-07 260 324
Scaffold_63	TransposonPSI	translated_nucleotide_match	164539	164958	144	-	.	ID=match00603; Target=DDE_1; E=1e-11 251 381
Scaffold_63	TransposonPSI	translated_nucleotide_match	138483	139037	169	+	.	ID=match00604; Target=TY1_Copia; E=8e-14 774 964
Scaffold_63	TransposonPSI	translated_nucleotide_match	136315	137061	293	+	.	ID=match00605; Target=gypsy; E=3e-28 442 695
Scaffold_63	TransposonPSI	translated_nucleotide_match	137055	139205	1497	+	.	ID=match00606; Target=gypsy; E=1e-177 694 1423
Scaffold_63	TransposonPSI	translated_nucleotide_match	165226	165729	358	-	.	ID=match00607; Target=gypsy; E=6e-36 1214 1376
Scaffold_63	TransposonPSI	translated_nucleotide_match	138309	138902	114	+	.	ID=match00608; Target=ltr_Roo; E=3e-07 1370 1591
Scaffold_495	TransposonPSI	translated_nucleotide_match	776	1165	320	+	.	ID=match00609; Target=gypsy; E=4e-33 927 1051
Scaffold_495	TransposonPSI	translated_nucleotide_match	2232	2525	141	+	.	ID=match00610; Target=gypsy; E=4e-12 1136 1231
Scaffold_9	TransposonPSI	translated_nucleotide_match	24385	25173	328	-	.	ID=match00611; Target=LINE; E=5e-32 912 1150
Scaffold_9	TransposonPSI	translated_nucleotide_match	1724	2461	156	-	.	ID=match00612; Target=TY1_Copia; E=9e-12 721 964
Scaffold_9	TransposonPSI	translated_nucleotide_match	34630	35358	122	+	.	ID=match00613; Target=TY1_Copia; E=8e-08 721 961
Scaffold_9	TransposonPSI	translated_nucleotide_match	1463	3040	953	-	.	ID=match00614; Target=gypsy; E=1e-106 920 1443
Scaffold_9	TransposonPSI	translated_nucleotide_match	3040	4815	1364	-	.	ID=match00615; Target=gypsy; E=1e-159 450 1021
Scaffold_9	TransposonPSI	translated_nucleotide_match	10441	13737	1853	-	.	ID=match00616; Target=gypsy; E=0.0 322 1443
Scaffold_9	TransposonPSI	translated_nucleotide_match	33632	34105	446	+	.	ID=match00617; Target=gypsy; E=1e-45 768 937
Scaffold_9	TransposonPSI	translated_nucleotide_match	34138	35628	748	+	.	ID=match00618; Target=gypsy; E=2e-81 944 1443
Scaffold_9	TransposonPSI	translated_nucleotide_match	37004	37246	227	-	.	ID=match00619; Target=gypsy; E=4e-20 943 1022
Scaffold_9	TransposonPSI	translated_nucleotide_match	46710	48422	987	-	.	ID=match00620; Target=gypsy; E=1e-111 345 944
Scaffold_9	TransposonPSI	translated_nucleotide_match	49987	50985	966	+	.	ID=match00621; Target=gypsy; E=1e-108 701 1039
Scaffold_9	TransposonPSI	translated_nucleotide_match	51714	52019	176	+	.	ID=match00622; Target=gypsy; E=4e-14 1136 1235
Scaffold_9	TransposonPSI	translated_nucleotide_match	58730	58924	145	+	.	ID=match00623; Target=gypsy; E=2e-10 1197 1258
Scaffold_9	TransposonPSI	translated_nucleotide_match	15465	15659	149	-	.	ID=match00624; Target=hAT; E=2e-11 654 718
Scaffold_9	TransposonPSI	translated_nucleotide_match	16261	17016	123	-	.	ID=match00625; Target=hAT; E=3e-08 369 551
Scaffold_9	TransposonPSI	translated_nucleotide_match	17246	17485	191	-	.	ID=match00626; Target=hAT; E=3e-16 256 335
Scaffold_9	TransposonPSI	translated_nucleotide_match	73625	74635	637	-	.	ID=match00627; Target=mariner; E=4e-76 4 345
Scaffold_9	TransposonPSI	translated_nucleotide_match	73784	74575	218	-	.	ID=match00628; Target=mariner_ant1; E=6e-21 24 278
Scaffold_3	TransposonPSI	translated_nucleotide_match	8488	9126	155	-	.	ID=match00629; Target=TY1_Copia; E=2e-11 747 964
Scaffold_3	TransposonPSI	translated_nucleotide_match	24178	24786	164	+	.	ID=match00630; Target=TY1_Copia; E=2e-12 705 908
Scaffold_3	TransposonPSI	translated_nucleotide_match	76270	76725	158	-	.	ID=match00631; Target=TY1_Copia; E=8e-12 774 928
Scaffold_3	TransposonPSI	translated_nucleotide_match	8227	9135	592	-	.	ID=match00632; Target=gypsy; E=1e-62 1178 1443
Scaffold_3	TransposonPSI	translated_nucleotide_match	13891	15519	1242	-	.	ID=match00633; Target=gypsy; E=1e-143 450 1002
Scaffold_3	TransposonPSI	translated_nucleotide_match	22048	25251	1903	+	.	ID=match00634; Target=gypsy; E=0.0 421 1458
Scaffold_3	TransposonPSI	translated_nucleotide_match	76264	76944	450	-	.	ID=match00635; Target=gypsy; E=6e-46 1138 1358
Scaffold_3	TransposonPSI	translated_nucleotide_match	77051	78892	1367	-	.	ID=match00636; Target=gypsy; E=1e-159 442 1067
Scaffold_119	TransposonPSI	translated_nucleotide_match	424	609	146	+	.	ID=match00637; Target=hAT; E=7e-12 656 717
Scaffold_112	TransposonPSI	translated_nucleotide_match	12037	12597	171	+	.	ID=match00638; Target=TY1_Copia; E=3e-14 774 967
Scaffold_112	TransposonPSI	translated_nucleotide_match	72945	73598	159	-	.	ID=match00639; Target=TY1_Copia; E=7e-13 744 967
Scaffold_112	TransposonPSI	translated_nucleotide_match	99774	100184	103	-	.	ID=match00640; Target=cacta; E=2e-06 332 459
Scaffold_112	TransposonPSI	translated_nucleotide_match	9253	12846	1986	+	.	ID=match00641; Target=gypsy; E=0.0 273 1444
Scaffold_112	TransposonPSI	translated_nucleotide_match	72696	75929	1871	-	.	ID=match00642; Target=gypsy; E=0.0 325 1444
Scaffold_112	TransposonPSI	translated_nucleotide_match	11836	12774	122	+	.	ID=match00643; Target=ltr_Roo; E=3e-08 1350 1711
Scaffold_112	TransposonPSI	translated_nucleotide_match	72867	73706	117	-	.	ID=match00644; Target=ltr_Roo; E=1e-07 1350 1669
Scaffold_151	TransposonPSI	translated_nucleotide_match	74914	75585	169	+	.	ID=match00645; Target=TY1_Copia; E=4e-14 738 964
Scaffold_151	TransposonPSI	translated_nucleotide_match	63571	65529	1259	-	.	ID=match00646; Target=gypsy; E=1e-146 799 1458
Scaffold_151	TransposonPSI	translated_nucleotide_match	72868	75753	1863	+	.	ID=match00647; Target=gypsy; E=0.0 438 1423
Scaffold_151	TransposonPSI	translated_nucleotide_match	74938	75657	119	+	.	ID=match00648; Target=ltr_Roo; E=4e-08 1396 1671
Scaffold_353	TransposonPSI	translated_nucleotide_match	10302	11045	595	+	.	ID=match00649; Target=gypsy; E=7e-65 566 821
Scaffold_353	TransposonPSI	translated_nucleotide_match	11041	11424	299	+	.	ID=match00650; Target=gypsy; E=5e-30 793 932
Scaffold_353	TransposonPSI	translated_nucleotide_match	11427	12068	550	+	.	ID=match00651; Target=gypsy; E=2e-59 718 943
Scaffold_353	TransposonPSI	translated_nucleotide_match	12261	12638	228	+	.	ID=match00652; Target=gypsy; E=9e-22 943 1070
Scaffold_353	TransposonPSI	translated_nucleotide_match	12999	13361	155	+	.	ID=match00653; Target=gypsy; E=3e-13 1337 1426
Scaffold_353	TransposonPSI	translated_nucleotide_match	10458	10985	116	+	.	ID=match00654; Target=ltr_Roo; E=2e-08 757 957
Scaffold_43	TransposonPSI	translated_nucleotide_match	194797	195906	723	-	.	ID=match00655; Target=TY1_Copia; E=1e-80 1139 1500
Scaffold_43	TransposonPSI	translated_nucleotide_match	196236	196949	388	-	.	ID=match00656; Target=TY1_Copia; E=1e-39 1105 1341
Scaffold_43	TransposonPSI	translated_nucleotide_match	197654	198415	227	-	.	ID=match00657; Target=TY1_Copia; E=1e-20 889 1139
Scaffold_43	TransposonPSI	translated_nucleotide_match	198292	198888	385	-	.	ID=match00658; Target=TY1_Copia; E=2e-39 747 943
Scaffold_43	TransposonPSI	translated_nucleotide_match	199224	199754	181	-	.	ID=match00659; Target=TY1_Copia; E=3e-15 13 183
Scaffold_43	TransposonPSI	translated_nucleotide_match	140486	141160	296	-	.	ID=match00660; Target=cacta; E=1e-28 213 448
Scaffold_43	TransposonPSI	translated_nucleotide_match	79837	80307	137	+	.	ID=match00661; Target=gypsy; E=5e-10 451 603
Scaffold_43	TransposonPSI	translated_nucleotide_match	80223	82040	1301	+	.	ID=match00662; Target=gypsy; E=1e-151 583 1232
Scaffold_43	TransposonPSI	translated_nucleotide_match	198298	198804	143	-	.	ID=match00663; Target=gypsy; E=1e-10 1207 1366
Scaffold_601	TransposonPSI	translated_nucleotide_match	2083	2385	115	+	.	ID=match00664; Target=gypsy; E=2e-09 451 541
Scaffold_47	TransposonPSI	translated_nucleotide_match	100571	102163	641	+	.	ID=match00665; Target=LINE; E=9e-70 488 968
Scaffold_47	TransposonPSI	translated_nucleotide_match	102162	102734	243	+	.	ID=match00666; Target=LINE; E=1e-22 942 1124
Scaffold_47	TransposonPSI	translated_nucleotide_match	191463	191930	130	-	.	ID=match00667; Target=TY1_Copia; E=3e-09 16 190
Scaffold_242	TransposonPSI	translated_nucleotide_match	6400	6801	212	-	.	ID=match00668; Target=cacta; E=1e-19 318 449
Scaffold_242	TransposonPSI	translated_nucleotide_match	6887	7138	147	-	.	ID=match00669; Target=cacta; E=5e-12 202 299
Scaffold_51	TransposonPSI	translated_nucleotide_match	5900	6619	175	-	.	ID=match00670; Target=DDE_1; E=3e-15 95 320
Scaffold_51	TransposonPSI	translated_nucleotide_match	177440	178072	158	+	.	ID=match00671; Target=DDE_1; E=4e-13 199 395
Scaffold_51	TransposonPSI	translated_nucleotide_match	4815	5099	150	+	.	ID=match00672; Target=TY1_Copia; E=1e-11 1121 1212
Scaffold_51	TransposonPSI	translated_nucleotide_match	13644	14924	908	+	.	ID=match00673; Target=TY1_Copia; E=1e-101 1210 1634
Scaffold_51	TransposonPSI	translated_nucleotide_match	10727	12118	720	+	.	ID=match00674; Target=gypsy; E=1e-78 994 1458
Scaffold_39	TransposonPSI	translated_nucleotide_match	31185	31376	107	+	.	ID=match00675; Target=LINE; E=1e-06 1086 1150
Scaffold_39	TransposonPSI	translated_nucleotide_match	132624	133016	161	-	.	ID=match00676; Target=hAT; E=3e-13 544 672
Scaffold_90	TransposonPSI	translated_nucleotide_match	126811	127365	179	-	.	ID=match00677; Target=TY1_Copia; E=3e-15 774 964
Scaffold_90	TransposonPSI	translated_nucleotide_match	126643	128157	947	-	.	ID=match00678; Target=gypsy; E=1e-106 918 1423
Scaffold_90	TransposonPSI	translated_nucleotide_match	126625	127620	121	-	.	ID=match00679; Target=ltr_Roo; E=4e-08 1332 1711
Scaffold_146	TransposonPSI	translated_nucleotide_match	71262	71846	99	+	.	ID=match00680; Target=gypsy; E=5e-06 319 520
Scaffold_458	TransposonPSI	translated_nucleotide_match	4661	5311	110	-	.	ID=match00681; Target=TY1_Copia; E=3e-08 744 964
Scaffold_458	TransposonPSI	translated_nucleotide_match	4475	6952	1648	-	.	ID=match00682; Target=gypsy; E=0.0 572 1427
Scaffold_458	TransposonPSI	translated_nucleotide_match	7039	7455	115	-	.	ID=match00683; Target=gypsy; E=7e-09 417 539
Scaffold_458	TransposonPSI	translated_nucleotide_match	5132	5389	97	-	.	ID=match00684; Target=ltr_Roo; E=1e-06 1373 1457
Scaffold_169	TransposonPSI	translated_nucleotide_match	14880	15827	266	-	.	ID=match00685; Target=LINE; E=1e-25 117 418
Scaffold_169	TransposonPSI	translated_nucleotide_match	5769	5921	101	+	.	ID=match00686; Target=gypsy; E=3e-06 965 1015
Scaffold_169	TransposonPSI	translated_nucleotide_match	21268	23733	977	-	.	ID=match00687; Target=gypsy; E=1e-111 565 1331
Scaffold_169	TransposonPSI	translated_nucleotide_match	25708	26124	227	-	.	ID=match00688; Target=gypsy; E=5e-21 664 805
Scaffold_647	TransposonPSI	translated_nucleotide_match	1	441	215	-	.	ID=match00689; Target=gypsy; E=1e-21 975 1116
Scaffold_647	TransposonPSI	translated_nucleotide_match	1330	1815	235	-	.	ID=match00690; Target=gypsy; E=5e-24 1312 1442
Scaffold_125	TransposonPSI	translated_nucleotide_match	45890	46558	332	+	.	ID=match00691; Target=helitronORF; E=4e-33 6 216
Scaffold_125	TransposonPSI	translated_nucleotide_match	46791	47099	100	+	.	ID=match00692; Target=helitronORF; E=5e-06 253 342
Scaffold_125	TransposonPSI	translated_nucleotide_match	47495	48133	374	+	.	ID=match00693; Target=helitronORF; E=4e-38 344 522
Scaffold_125	TransposonPSI	translated_nucleotide_match	47887	48252	128	+	.	ID=match00694; Target=helitronORF; E=3e-09 448 558
Scaffold_125	TransposonPSI	translated_nucleotide_match	48225	48353	140	+	.	ID=match00695; Target=helitronORF; E=1e-10 550 592
Scaffold_125	TransposonPSI	translated_nucleotide_match	48748	48858	117	+	.	ID=match00696; Target=helitronORF; E=5e-08 705 741
Scaffold_125	TransposonPSI	translated_nucleotide_match	49366	49473	113	+	.	ID=match00697; Target=helitronORF; E=1e-07 742 777
Scaffold_125	TransposonPSI	translated_nucleotide_match	49568	50452	371	+	.	ID=match00698; Target=helitronORF; E=1e-37 740 1015
Scaffold_125	TransposonPSI	translated_nucleotide_match	50848	51084	196	+	.	ID=match00699; Target=helitronORF; E=3e-17 1242 1321
Scaffold_470	TransposonPSI	translated_nucleotide_match	3674	4327	150	-	.	ID=match00700; Target=TY1_Copia; E=5e-13 744 967
Scaffold_470	TransposonPSI	translated_nucleotide_match	3431	6727	1853	-	.	ID=match00701; Target=gypsy; E=0.0 310 1442
Scaffold_470	TransposonPSI	translated_nucleotide_match	3941	4435	116	-	.	ID=match00702; Target=ltr_Roo; E=8e-09 1350 1533
Scaffold_487	TransposonPSI	translated_nucleotide_match	3335	4327	302	+	.	ID=match00703; Target=LINE; E=4e-31 148 460
Scaffold_487	TransposonPSI	translated_nucleotide_match	2708	2989	119	+	.	ID=match00704; Target=TY1_Copia; E=2e-09 867 964
Scaffold_487	TransposonPSI	translated_nucleotide_match	187	2661	1733	+	.	ID=match00705; Target=gypsy; E=0.0 442 1304
Scaffold_487	TransposonPSI	translated_nucleotide_match	2648	3157	342	+	.	ID=match00706; Target=gypsy; E=1e-35 1273 1423
Scaffold_487	TransposonPSI	translated_nucleotide_match	958	2646	121	+	.	ID=match00707; Target=ltr_Roo; E=2e-09 849 1533
Scaffold_293	TransposonPSI	translated_nucleotide_match	9860	10654	235	+	.	ID=match00708; Target=TY1_Copia; E=2e-22 8 317
Scaffold_293	TransposonPSI	translated_nucleotide_match	10463	10927	151	+	.	ID=match00709; Target=TY1_Copia; E=1e-12 512 658
Scaffold_293	TransposonPSI	translated_nucleotide_match	11023	12006	498	+	.	ID=match00710; Target=TY1_Copia; E=4e-53 651 970
Scaffold_293	TransposonPSI	translated_nucleotide_match	14536	15327	235	+	.	ID=match00711; Target=TY1_Copia; E=2e-22 8 316
Scaffold_293	TransposonPSI	translated_nucleotide_match	15139	15798	150	+	.	ID=match00712; Target=TY1_Copia; E=2e-12 512 682
Scaffold_293	TransposonPSI	translated_nucleotide_match	17978	18634	138	+	.	ID=match00713; Target=TY1_Copia; E=5e-11 1007 1209
Scaffold_293	TransposonPSI	translated_nucleotide_match	18625	19698	529	+	.	ID=match00714; Target=TY1_Copia; E=9e-57 1140 1479
Scaffold_293	TransposonPSI	translated_nucleotide_match	19614	20147	244	+	.	ID=match00715; Target=TY1_Copia; E=2e-23 1409 1573
Scaffold_293	TransposonPSI	translated_nucleotide_match	11542	11967	126	+	.	ID=match00716; Target=gypsy; E=1e-09 1246 1381
Scaffold_293	TransposonPSI	translated_nucleotide_match	20243	22417	1413	-	.	ID=match00717; Target=gypsy; E=1e-167 302 1039
Scaffold_224	TransposonPSI	translated_nucleotide_match	10975	11262	137	-	.	ID=match00718; Target=hAT; E=5e-11 655 749
Scaffold_360	TransposonPSI	translated_nucleotide_match	1635	1880	94	-	.	ID=match00719; Target=TY1_Copia; E=4e-06 526 601
Scaffold_360	TransposonPSI	translated_nucleotide_match	1	420	388	-	.	ID=match00720; Target=gypsy; E=2e-40 835 981
Scaffold_360	TransposonPSI	translated_nucleotide_match	419	1210	812	-	.	ID=match00721; Target=gypsy; E=7e-91 589 857
Scaffold_360	TransposonPSI	translated_nucleotide_match	1177	1974	136	-	.	ID=match00722; Target=gypsy; E=5e-11 274 548
Scaffold_304	TransposonPSI	translated_nucleotide_match	5424	5978	162	+	.	ID=match00723; Target=TY1_Copia; E=7e-14 774 964
Scaffold_304	TransposonPSI	translated_nucleotide_match	10567	10893	96	+	.	ID=match00724; Target=TY1_Copia; E=4e-06 501 601
Scaffold_304	TransposonPSI	translated_nucleotide_match	10579	10905	100	+	.	ID=match00725; Target=TY1_Copia; E=1e-06 232 340
Scaffold_304	TransposonPSI	translated_nucleotide_match	61	690	257	-	.	ID=match00726; Target=gypsy; E=6e-25 473 691
Scaffold_304	TransposonPSI	translated_nucleotide_match	4356	6230	1109	+	.	ID=match00727; Target=gypsy; E=1e-127 814 1442
Scaffold_304	TransposonPSI	translated_nucleotide_match	10587	11600	177	+	.	ID=match00728; Target=gypsy; E=1e-15 302 639
Scaffold_304	TransposonPSI	translated_nucleotide_match	12178	14709	1372	-	.	ID=match00729; Target=gypsy; E=1e-161 307 1202
Scaffold_304	TransposonPSI	translated_nucleotide_match	5136	6164	108	+	.	ID=match00730; Target=ltr_Roo; E=2e-07 1321 1711
Scaffold_52	TransposonPSI	translated_nucleotide_match	166244	166516	255	-	.	ID=match00731; Target=mariner; E=5e-26 256 345
Scaffold_52	TransposonPSI	translated_nucleotide_match	166534	167097	393	-	.	ID=match00732; Target=mariner; E=4e-44 56 250
Scaffold_52	TransposonPSI	translated_nucleotide_match	166259	166588	107	-	.	ID=match00733; Target=mariner_ant1; E=2e-07 217 313
Scaffold_52	TransposonPSI	translated_nucleotide_match	166588	167148	170	-	.	ID=match00734; Target=mariner_ant1; E=3e-15 40 220
Scaffold_91	TransposonPSI	translated_nucleotide_match	19033	19704	176	-	.	ID=match00735; Target=TY1_Copia; E=9e-15 738 964
Scaffold_91	TransposonPSI	translated_nucleotide_match	21858	22193	103	-	.	ID=match00736; Target=TY1_Copia; E=3e-06 501 601
Scaffold_91	TransposonPSI	translated_nucleotide_match	18865	21759	1985	-	.	ID=match00737; Target=gypsy; E=0.0 438 1423
Scaffold_91	TransposonPSI	translated_nucleotide_match	18847	19875	134	-	.	ID=match00738; Target=ltr_Roo; E=1e-09 1321 1711
Scaffold_71	TransposonPSI	translated_nucleotide_match	91361	91762	279	-	.	ID=match00739; Target=TY1_Copia; E=1e-26 1505 1638
Scaffold_71	TransposonPSI	translated_nucleotide_match	92710	93033	124	-	.	ID=match00740; Target=TY1_Copia; E=1e-08 1311 1416
Scaffold_71	TransposonPSI	translated_nucleotide_match	125822	126211	111	-	.	ID=match00741; Target=TY1_Copia; E=4e-07 776 905
Scaffold_71	TransposonPSI	translated_nucleotide_match	106889	107476	262	+	.	ID=match00742; Target=gypsy; E=1e-24 1075 1286
Scaffold_71	TransposonPSI	translated_nucleotide_match	110764	111369	279	+	.	ID=match00743; Target=gypsy; E=1e-26 1288 1458
Scaffold_71	TransposonPSI	translated_nucleotide_match	125654	126079	317	-	.	ID=match00744; Target=gypsy; E=4e-31 1249 1389
Scaffold_71	TransposonPSI	translated_nucleotide_match	126060	128342	1442	-	.	ID=match00745; Target=gypsy; E=1e-169 450 1256
Scaffold_71	TransposonPSI	translated_nucleotide_match	18143	18295	121	-	.	ID=match00746; Target=hAT; E=1e-08 659 709
Scaffold_71	TransposonPSI	translated_nucleotide_match	89610	90626	690	+	.	ID=match00747; Target=mariner; E=5e-84 1 345
Scaffold_71	TransposonPSI	translated_nucleotide_match	89655	90476	364	+	.	ID=match00748; Target=mariner_ant1; E=1e-40 17 281
Scaffold_483	TransposonPSI	translated_nucleotide_match	1171	1605	96	+	.	ID=match00749; Target=TY1_Copia; E=8e-07 452 602
Scaffold_483	TransposonPSI	translated_nucleotide_match	1276	1590	95	+	.	ID=match00750; Target=TY1_Copia; E=1e-06 229 344
Scaffold_483	TransposonPSI	translated_nucleotide_match	4252	4866	143	+	.	ID=match00751; Target=TY1_Copia; E=3e-12 738 937
Scaffold_483	TransposonPSI	translated_nucleotide_match	1179	3386	1251	+	.	ID=match00752; Target=gypsy; E=1e-147 306 1011
Scaffold_483	TransposonPSI	translated_nucleotide_match	3880	4872	579	+	.	ID=match00753; Target=gypsy; E=1e-63 1013 1371
Scaffold_483	TransposonPSI	translated_nucleotide_match	4081	4467	107	+	.	ID=match00754; Target=ltr_Roo; E=8e-08 1321 1462
Scaffold_80	TransposonPSI	translated_nucleotide_match	44275	44898	149	+	.	ID=match00755; Target=LINE; E=1e-11 7 207
Scaffold_80	TransposonPSI	translated_nucleotide_match	44810	47905	1163	+	.	ID=match00756; Target=LINE; E=1e-136 177 1150
Scaffold_80	TransposonPSI	translated_nucleotide_match	53209	53307	101	+	.	ID=match00757; Target=LINE; E=4e-06 1013 1047
Scaffold_80	TransposonPSI	translated_nucleotide_match	5708	6295	137	+	.	ID=match00758; Target=TY1_Copia; E=3e-10 744 937
Scaffold_80	TransposonPSI	translated_nucleotide_match	14813	15520	106	+	.	ID=match00759; Target=TY1_Copia; E=1e-06 253 452
Scaffold_80	TransposonPSI	translated_nucleotide_match	18991	19275	111	+	.	ID=match00760; Target=TY1_Copia; E=4e-07 863 961
Scaffold_80	TransposonPSI	translated_nucleotide_match	54956	55906	347	-	.	ID=match00761; Target=TY1_Copia; E=1e-34 1049 1375
Scaffold_80	TransposonPSI	translated_nucleotide_match	56069	56809	284	-	.	ID=match00762; Target=TY1_Copia; E=2e-27 891 1137
Scaffold_80	TransposonPSI	translated_nucleotide_match	56776	57285	245	-	.	ID=match00763; Target=TY1_Copia; E=8e-23 739 902
Scaffold_80	TransposonPSI	translated_nucleotide_match	57263	57760	142	-	.	ID=match00764; Target=TY1_Copia; E=9e-11 612 744
Scaffold_80	TransposonPSI	translated_nucleotide_match	57977	58438	119	-	.	ID=match00765; Target=TY1_Copia; E=4e-08 166 340
Scaffold_80	TransposonPSI	translated_nucleotide_match	3581	6301	1793	+	.	ID=match00766; Target=gypsy; E=0.0 424 1371
Scaffold_80	TransposonPSI	translated_nucleotide_match	9333	9782	313	+	.	ID=match00767; Target=gypsy; E=9e-31 569 722
Scaffold_80	TransposonPSI	translated_nucleotide_match	17080	17994	727	+	.	ID=match00768; Target=gypsy; E=1e-79 569 881
Scaffold_80	TransposonPSI	translated_nucleotide_match	18275	18922	389	+	.	ID=match00769; Target=gypsy; E=1e-39 1124 1315
Scaffold_80	TransposonPSI	translated_nucleotide_match	18940	19560	328	+	.	ID=match00770; Target=gypsy; E=2e-32 1272 1440
Scaffold_80	TransposonPSI	translated_nucleotide_match	23016	25955	1691	+	.	ID=match00771; Target=gypsy; E=0.0 461 1423
Scaffold_80	TransposonPSI	translated_nucleotide_match	5600	5899	102	+	.	ID=match00772; Target=ltr_Roo; E=7e-06 1350 1462
Scaffold_37	TransposonPSI	translated_nucleotide_match	17575	18333	297	-	.	ID=match00773; Target=LINE; E=8e-29 934 1165
Scaffold_37	TransposonPSI	translated_nucleotide_match	18286	18675	155	-	.	ID=match00774; Target=LINE; E=3e-12 913 1049
Scaffold_37	TransposonPSI	translated_nucleotide_match	26960	28591	774	+	.	ID=match00775; Target=TY1_Copia; E=1e-84 616 1115
Scaffold_37	TransposonPSI	translated_nucleotide_match	27527	28048	139	+	.	ID=match00776; Target=gypsy; E=3e-10 1208 1373
Scaffold_37	TransposonPSI	translated_nucleotide_match	78264	78563	148	+	.	ID=match00777; Target=hAT; E=1e-11 654 743
Scaffold_37	TransposonPSI	translated_nucleotide_match	90923	91156	132	-	.	ID=match00778; Target=hAT; E=8e-10 655 733
Scaffold_37	TransposonPSI	translated_nucleotide_match	209402	209596	123	-	.	ID=match00779; Target=hAT; E=1e-08 660 724
Scaffold_219	TransposonPSI	translated_nucleotide_match	19838	20416	202	-	.	ID=match00780; Target=LINE; E=2e-18 980 1156
Scaffold_219	TransposonPSI	translated_nucleotide_match	35295	36458	781	-	.	ID=match00781; Target=TY1_Copia; E=2e-86 1241 1631
Scaffold_219	TransposonPSI	translated_nucleotide_match	10598	11554	675	+	.	ID=match00782; Target=mariner; E=2e-82 22 345
Scaffold_219	TransposonPSI	translated_nucleotide_match	10541	11419	363	+	.	ID=match00783; Target=mariner_ant1; E=5e-41 3 290
Scaffold_263	TransposonPSI	translated_nucleotide_match	9707	9988	93	+	.	ID=match00784; Target=hAT; E=5e-06 261 334
Scaffold_263	TransposonPSI	translated_nucleotide_match	11427	11822	111	+	.	ID=match00785; Target=hAT; E=4e-08 240 334
Scaffold_263	TransposonPSI	translated_nucleotide_match	11867	12004	98	+	.	ID=match00786; Target=hAT; E=1e-06 334 379
Scaffold_571	TransposonPSI	translated_nucleotide_match	2037	2714	382	+	.	ID=match00787; Target=gypsy; E=6e-41 481 718
Scaffold_72	TransposonPSI	translated_nucleotide_match	144195	144737	170	+	.	ID=match00788; Target=TY1_Copia; E=6e-14 556 710
Scaffold_72	TransposonPSI	translated_nucleotide_match	10424	10669	133	-	.	ID=match00789; Target=cacta; E=9e-10 368 449
Scaffold_72	TransposonPSI	translated_nucleotide_match	10895	11482	197	-	.	ID=match00790; Target=cacta; E=3e-17 78 296
Scaffold_72	TransposonPSI	translated_nucleotide_match	1944	2102	172	+	.	ID=match00791; Target=mariner; E=1e-15 250 302
Scaffold_72	TransposonPSI	translated_nucleotide_match	1944	2081	140	+	.	ID=match00792; Target=mariner_ant1; E=1e-11 235 280
Scaffold_67	TransposonPSI	translated_nucleotide_match	34522	35076	173	+	.	ID=match00793; Target=TY1_Copia; E=3e-14 774 964
Scaffold_67	TransposonPSI	translated_nucleotide_match	33161	34528	1050	+	.	ID=match00794; Target=gypsy; E=1e-119 714 1207
Scaffold_67	TransposonPSI	translated_nucleotide_match	34489	35244	488	+	.	ID=match00795; Target=gypsy; E=3e-51 1197 1423
Scaffold_161	TransposonPSI	translated_nucleotide_match	10074	10730	151	+	.	ID=match00796; Target=TY1_Copia; E=4e-12 728 941
Scaffold_161	TransposonPSI	translated_nucleotide_match	7663	8454	432	+	.	ID=match00797; Target=gypsy; E=5e-45 451 721
Scaffold_161	TransposonPSI	translated_nucleotide_match	8934	10715	1391	+	.	ID=match00798; Target=gypsy; E=1e-163 719 1368
Scaffold_161	TransposonPSI	translated_nucleotide_match	10717	11055	167	+	.	ID=match00799; Target=gypsy; E=5e-14 1327 1419
Scaffold_161	TransposonPSI	translated_nucleotide_match	19595	20203	393	-	.	ID=match00800; Target=gypsy; E=2e-40 1160 1352
Scaffold_161	TransposonPSI	translated_nucleotide_match	20242	20865	351	-	.	ID=match00801; Target=gypsy; E=2e-35 905 1115
Scaffold_161	TransposonPSI	translated_nucleotide_match	20882	22291	888	-	.	ID=match00802; Target=gypsy; E=1e-99 455 888
Scaffold_161	TransposonPSI	translated_nucleotide_match	42696	45128	1571	-	.	ID=match00803; Target=gypsy; E=0.0 450 1304
Scaffold_161	TransposonPSI	translated_nucleotide_match	10128	10352	106	+	.	ID=match00804; Target=ltr_Roo; E=1e-06 1396 1477
Scaffold_161	TransposonPSI	translated_nucleotide_match	30416	30529	96	-	.	ID=match00805; Target=mariner_ant1; E=1e-06 239 276
Scaffold_286	TransposonPSI	translated_nucleotide_match	98	433	95	+	.	ID=match00806; Target=gypsy; E=5e-06 1361 1442
Scaffold_249	TransposonPSI	translated_nucleotide_match	5751	5873	95	+	.	ID=match00807; Target=TY1_Copia; E=7e-06 278 318
Scaffold_249	TransposonPSI	translated_nucleotide_match	26874	27431	182	-	.	ID=match00808; Target=TY1_Copia; E=5e-16 774 966
Scaffold_249	TransposonPSI	translated_nucleotide_match	6056	6391	129	+	.	ID=match00809; Target=gypsy; E=7e-10 455 561
Scaffold_249	TransposonPSI	translated_nucleotide_match	6579	7493	808	+	.	ID=match00810; Target=gypsy; E=3e-90 590 910
Scaffold_249	TransposonPSI	translated_nucleotide_match	7280	8299	472	+	.	ID=match00811; Target=gypsy; E=4e-50 842 1213
Scaffold_249	TransposonPSI	translated_nucleotide_match	8311	9162	294	+	.	ID=match00812; Target=gypsy; E=3e-29 1213 1458
Scaffold_249	TransposonPSI	translated_nucleotide_match	17338	18987	1330	-	.	ID=match00813; Target=gypsy; E=1e-156 450 1009
Scaffold_249	TransposonPSI	translated_nucleotide_match	26655	27728	528	-	.	ID=match00814; Target=gypsy; E=1e-56 1116 1439
Scaffold_249	TransposonPSI	translated_nucleotide_match	27752	29179	920	-	.	ID=match00815; Target=gypsy; E=1e-104 579 1067
Scaffold_196	TransposonPSI	translated_nucleotide_match	52022	55027	1845	-	.	ID=match00816; Target=gypsy; E=0.0 432 1444
Scaffold_196	TransposonPSI	translated_nucleotide_match	52094	53032	111	-	.	ID=match00817; Target=ltr_Roo; E=2e-07 1350 1711
Scaffold_649	TransposonPSI	translated_nucleotide_match	463	918	165	+	.	ID=match00818; Target=DDE_1; E=3e-16 58 215
Scaffold_649	TransposonPSI	translated_nucleotide_match	1122	1463	137	+	.	ID=match00819; Target=DDE_1; E=7e-13 269 381
Scaffold_141	TransposonPSI	translated_nucleotide_match	1367	1942	147	-	.	ID=match00820; Target=TY1_Copia; E=1e-11 774 966
Scaffold_141	TransposonPSI	translated_nucleotide_match	5070	5333	105	-	.	ID=match00821; Target=TY1_Copia; E=1e-06 216 303
Scaffold_141	TransposonPSI	translated_nucleotide_match	1133	2497	584	-	.	ID=match00822; Target=gypsy; E=9e-63 1037 1441
Scaffold_141	TransposonPSI	translated_nucleotide_match	2678	4645	1038	-	.	ID=match00823; Target=gypsy; E=1e-118 394 1043
Scaffold_141	TransposonPSI	translated_nucleotide_match	1823	2095	103	-	.	ID=match00824; Target=ltr_Roo; E=3e-06 1376 1468
Scaffold_141	TransposonPSI	translated_nucleotide_match	2693	4501	132	-	.	ID=match00825; Target=ltr_Roo; E=1e-09 519 1216
Scaffold_102	TransposonPSI	translated_nucleotide_match	6	428	244	-	.	ID=match00826; Target=TY1_Copia; E=1e-22 1276 1411
Scaffold_102	TransposonPSI	translated_nucleotide_match	419	769	271	-	.	ID=match00827; Target=TY1_Copia; E=7e-26 1160 1276
Scaffold_102	TransposonPSI	translated_nucleotide_match	3057	5300	1417	+	.	ID=match00828; Target=gypsy; E=1e-167 305 1039
Scaffold_351	TransposonPSI	translated_nucleotide_match	5509	5670	94	+	.	ID=match00829; Target=LINE; E=3e-06 1095 1146
Scaffold_171	TransposonPSI	translated_nucleotide_match	66661	67140	127	+	.	ID=match00830; Target=gypsy; E=2e-09 450 608
Scaffold_42	TransposonPSI	translated_nucleotide_match	109678	110652	530	+	.	ID=match00831; Target=gypsy; E=5e-56 968 1325
Scaffold_42	TransposonPSI	translated_nucleotide_match	111245	111478	141	+	.	ID=match00832; Target=gypsy; E=2e-10 1304 1383
Scaffold_42	TransposonPSI	translated_nucleotide_match	116270	118612	1604	+	.	ID=match00833; Target=gypsy; E=0.0 548 1370
Scaffold_42	TransposonPSI	translated_nucleotide_match	119750	119965	174	+	.	ID=match00834; Target=hAT; E=9e-15 263 334
Scaffold_42	TransposonPSI	translated_nucleotide_match	120025	120540	152	+	.	ID=match00835; Target=hAT; E=4e-12 334 440
Scaffold_42	TransposonPSI	translated_nucleotide_match	121765	121959	144	+	.	ID=match00836; Target=hAT; E=3e-11 654 718
Scaffold_504	TransposonPSI	translated_nucleotide_match	425	1420	344	+	.	ID=match00837; Target=TY1_Copia; E=5e-36 1007 1320
Scaffold_504	TransposonPSI	translated_nucleotide_match	1930	2907	439	+	.	ID=match00838; Target=TY1_Copia; E=3e-47 1317 1638
Scaffold_397	TransposonPSI	translated_nucleotide_match	11414	11974	157	-	.	ID=match00839; Target=TY1_Copia; E=1e-13 774 967
Scaffold_397	TransposonPSI	translated_nucleotide_match	11255	12160	539	-	.	ID=match00840; Target=gypsy; E=2e-58 1147 1423
Scaffold_397	TransposonPSI	translated_nucleotide_match	11681	12175	119	-	.	ID=match00841; Target=ltr_Roo; E=6e-09 1350 1533
Scaffold_185	TransposonPSI	translated_nucleotide_match	486	1007	152	+	.	ID=match00842; Target=TY1_Copia; E=2e-12 738 910
Scaffold_185	TransposonPSI	translated_nucleotide_match	138	1106	538	+	.	ID=match00843; Target=gypsy; E=2e-57 1021 1371
Scaffold_185	TransposonPSI	translated_nucleotide_match	1958	2890	515	-	.	ID=match00844; Target=gypsy; E=9e-55 1186 1458
Scaffold_185	TransposonPSI	translated_nucleotide_match	39605	40918	593	+	.	ID=match00845; Target=gypsy; E=6e-64 389 821
Scaffold_185	TransposonPSI	translated_nucleotide_match	59801	61129	589	-	.	ID=match00846; Target=gypsy; E=2e-63 1015 1458
Scaffold_185	TransposonPSI	translated_nucleotide_match	441	896	108	+	.	ID=match00847; Target=ltr_Roo; E=6e-07 1376 1533
Scaffold_313	TransposonPSI	translated_nucleotide_match	6578	7195	123	+	.	ID=match00848; Target=mariner_ant1; E=2e-10 14 178
Scaffold_313	TransposonPSI	translated_nucleotide_match	7598	7975	123	+	.	ID=match00849; Target=mariner_ant1; E=2e-10 72 178
Scaffold_84	TransposonPSI	translated_nucleotide_match	4254	4844	237	+	.	ID=match00850; Target=LINE; E=4e-22 974 1156
Scaffold_84	TransposonPSI	translated_nucleotide_match	41784	42149	139	-	.	ID=match00851; Target=gypsy; E=2e-10 1351 1442
Scaffold_84	TransposonPSI	translated_nucleotide_match	53230	53487	148	+	.	ID=match00852; Target=gypsy; E=2e-11 1155 1238
Scaffold_204	TransposonPSI	translated_nucleotide_match	52278	52778	219	+	.	ID=match00853; Target=LINE; E=3e-20 1002 1156
Scaffold_407	TransposonPSI	translated_nucleotide_match	7679	9418	1314	+	.	ID=match00854; Target=gypsy; E=1e-154 611 1235
Scaffold_11	TransposonPSI	translated_nucleotide_match	234289	235452	459	-	.	ID=match00855; Target=DDE_1; E=2e-50 6 370
Scaffold_11	TransposonPSI	translated_nucleotide_match	354620	354952	126	-	.	ID=match00856; Target=DDE_1; E=5e-09 4 115
Scaffold_11	TransposonPSI	translated_nucleotide_match	51530	51709	137	+	.	ID=match00857; Target=hAT; E=4e-10 655 714
Scaffold_11	TransposonPSI	translated_nucleotide_match	198916	199170	197	-	.	ID=match00858; Target=hAT; E=4e-17 647 715
Scaffold_236	TransposonPSI	translated_nucleotide_match	28462	28902	171	+	.	ID=match00859; Target=LINE; E=8e-15 1013 1150
Scaffold_236	TransposonPSI	translated_nucleotide_match	31400	32446	314	-	.	ID=match00860; Target=LINE; E=1e-31 848 1165
Scaffold_236	TransposonPSI	translated_nucleotide_match	514	3621	1763	+	.	ID=match00861; Target=gypsy; E=0.0 455 1458
Scaffold_236	TransposonPSI	translated_nucleotide_match	7276	7470	156	-	.	ID=match00862; Target=gypsy; E=6e-13 1318 1383
Scaffold_236	TransposonPSI	translated_nucleotide_match	7430	8983	981	-	.	ID=match00863; Target=gypsy; E=1e-111 774 1328
Scaffold_236	TransposonPSI	translated_nucleotide_match	8977	9945	632	-	.	ID=match00864; Target=gypsy; E=9e-69 450 776
Scaffold_538	TransposonPSI	translated_nucleotide_match	1899	2291	93	+	.	ID=match00865; Target=TY1_Copia; E=1e-06 199 340
Scaffold_538	TransposonPSI	translated_nucleotide_match	1977	2288	105	+	.	ID=match00866; Target=TY1_Copia; E=4e-08 501 596
Scaffold_538	TransposonPSI	translated_nucleotide_match	2592	3023	163	+	.	ID=match00867; Target=gypsy; E=7e-15 489 644
Scaffold_538	TransposonPSI	translated_nucleotide_match	3040	3393	363	+	.	ID=match00868; Target=gypsy; E=2e-38 606 729
Scaffold_538	TransposonPSI	translated_nucleotide_match	3315	3686	392	+	.	ID=match00869; Target=gypsy; E=7e-42 638 761
Scaffold_270	TransposonPSI	translated_nucleotide_match	1586	2143	136	-	.	ID=match00870; Target=TY1_Copia; E=1e-10 774 964
Scaffold_270	TransposonPSI	translated_nucleotide_match	10555	10971	111	+	.	ID=match00871; Target=TY1_Copia; E=8e-08 818 961
Scaffold_270	TransposonPSI	translated_nucleotide_match	4	507	255	+	.	ID=match00872; Target=gypsy; E=1e-24 804 981
Scaffold_270	TransposonPSI	translated_nucleotide_match	1325	2185	540	-	.	ID=match00873; Target=gypsy; E=5e-58 1194 1443
Scaffold_270	TransposonPSI	translated_nucleotide_match	8304	10532	1007	+	.	ID=match00874; Target=gypsy; E=1e-114 569 1243
Scaffold_270	TransposonPSI	translated_nucleotide_match	10522	11286	363	+	.	ID=match00875; Target=gypsy; E=3e-37 1237 1450
Scaffold_270	TransposonPSI	translated_nucleotide_match	28079	28261	96	-	.	ID=match00876; Target=hAT; E=2e-06 613 673
Scaffold_270	TransposonPSI	translated_nucleotide_match	29549	29698	104	-	.	ID=match00877; Target=hAT; E=2e-07 332 382
Scaffold_270	TransposonPSI	translated_nucleotide_match	29890	30108	100	-	.	ID=match00878; Target=hAT; E=6e-07 224 306
Scaffold_68	TransposonPSI	translated_nucleotide_match	34051	34281	122	-	.	ID=match00879; Target=cacta; E=2e-08 343 425
Scaffold_459	TransposonPSI	translated_nucleotide_match	5570	5848	97	+	.	ID=match00880; Target=TY1_Copia; E=9e-07 512 596
Scaffold_553	TransposonPSI	translated_nucleotide_match	1671	2105	226	-	.	ID=match00881; Target=gypsy; E=2e-22 908 1039
Scaffold_553	TransposonPSI	translated_nucleotide_match	2276	3232	376	-	.	ID=match00882; Target=gypsy; E=4e-40 579 854
Scaffold_553	TransposonPSI	translated_nucleotide_match	1230	1454	93	-	.	ID=match00883; Target=hAT; E=4e-07 263 334
Scaffold_322	TransposonPSI	translated_nucleotide_match	19696	19935	129	+	.	ID=match00884; Target=LINE; E=3e-10 976 1052
Scaffold_88	TransposonPSI	translated_nucleotide_match	107730	108107	97	-	.	ID=match00885; Target=mariner_ant1; E=2e-06 72 178
Scaffold_13	TransposonPSI	translated_nucleotide_match	68405	68917	152	+	.	ID=match00886; Target=TY1_Copia; E=2e-11 14 197
Scaffold_13	TransposonPSI	translated_nucleotide_match	81709	82191	128	+	.	ID=match00887; Target=TY1_Copia; E=1e-08 14 189
Scaffold_13	TransposonPSI	translated_nucleotide_match	149651	150751	287	+	.	ID=match00888; Target=gypsy; E=3e-27 289 674
Scaffold_13	TransposonPSI	translated_nucleotide_match	150753	151433	767	+	.	ID=match00889; Target=gypsy; E=6e-84 667 904
Scaffold_13	TransposonPSI	translated_nucleotide_match	2705	3007	129	-	.	ID=match00890; Target=hAT; E=3e-09 630 707
Scaffold_13	TransposonPSI	translated_nucleotide_match	71365	72351	673	-	.	ID=match00891; Target=mariner; E=2e-81 12 345
Scaffold_13	TransposonPSI	translated_nucleotide_match	71515	72312	326	-	.	ID=match00892; Target=mariner_ant1; E=3e-35 25 281
Scaffold_86	TransposonPSI	translated_nucleotide_match	116409	116954	210	-	.	ID=match00893; Target=TY1_Copia; E=1e-18 545 723
Scaffold_86	TransposonPSI	translated_nucleotide_match	117184	117702	184	-	.	ID=match00894; Target=TY1_Copia; E=1e-15 19 202
Scaffold_474	TransposonPSI	translated_nucleotide_match	1349	1750	130	+	.	ID=match00895; Target=LINE; E=7e-11 446 590
Scaffold_215	TransposonPSI	translated_nucleotide_match	4539	4838	96	-	.	ID=match00896; Target=TY1_Copia; E=7e-06 512 602
Scaffold_215	TransposonPSI	translated_nucleotide_match	4545	4868	101	-	.	ID=match00897; Target=TY1_Copia; E=2e-06 229 347
Scaffold_215	TransposonPSI	translated_nucleotide_match	2458	4431	1372	-	.	ID=match00898; Target=gypsy; E=1e-161 442 1107
Scaffold_55	TransposonPSI	translated_nucleotide_match	105841	106299	104	+	.	ID=match00899; Target=LINE; E=2e-06 536 684
Scaffold_55	TransposonPSI	translated_nucleotide_match	127831	128448	230	-	.	ID=match00900; Target=LINE; E=4e-21 953 1149
Scaffold_55	TransposonPSI	translated_nucleotide_match	176402	177013	221	+	.	ID=match00901; Target=cacta; E=6e-20 208 418
Scaffold_55	TransposonPSI	translated_nucleotide_match	1653	2483	169	+	.	ID=match00902; Target=gypsy; E=7e-14 616 871
Scaffold_55	TransposonPSI	translated_nucleotide_match	2581	2982	112	+	.	ID=match00903; Target=gypsy; E=3e-07 905 1038
Scaffold_55	TransposonPSI	translated_nucleotide_match	74860	75540	422	-	.	ID=match00904; Target=gypsy; E=1e-43 1147 1370
Scaffold_55	TransposonPSI	translated_nucleotide_match	168107	168574	154	-	.	ID=match00905; Target=gypsy; E=4e-12 400 542
Scaffold_55	TransposonPSI	translated_nucleotide_match	36102	36317	185	+	.	ID=match00906; Target=hAT; E=4e-16 263 334
Scaffold_55	TransposonPSI	translated_nucleotide_match	36367	36888	136	+	.	ID=match00907; Target=hAT; E=2e-10 334 444
Scaffold_55	TransposonPSI	translated_nucleotide_match	37528	37929	149	+	.	ID=match00908; Target=hAT; E=7e-12 597 720
Scaffold_55	TransposonPSI	translated_nucleotide_match	134299	134520	128	-	.	ID=match00909; Target=hAT; E=2e-09 651 724
Scaffold_55	TransposonPSI	translated_nucleotide_match	154431	154766	222	-	.	ID=match00910; Target=mariner; E=9e-22 235 345
Scaffold_55	TransposonPSI	translated_nucleotide_match	155052	155408	153	-	.	ID=match00911; Target=mariner; E=5e-13 89 210
Scaffold_55	TransposonPSI	translated_nucleotide_match	98805	99032	145	-	.	ID=match00912; Target=mariner_ant1; E=4e-12 251 320
Scaffold_55	TransposonPSI	translated_nucleotide_match	99091	99549	241	-	.	ID=match00913; Target=mariner_ant1; E=2e-24 120 249
Scaffold_55	TransposonPSI	translated_nucleotide_match	154539	154751	156	-	.	ID=match00914; Target=mariner_ant1; E=2e-13 225 292
Scaffold_227	TransposonPSI	translated_nucleotide_match	23962	24375	136	-	.	ID=match00915; Target=LINE; E=1e-10 1022 1144
Scaffold_227	TransposonPSI	translated_nucleotide_match	35143	35442	96	-	.	ID=match00916; Target=TY1_Copia; E=6e-06 512 602
Scaffold_227	TransposonPSI	translated_nucleotide_match	35110	35463	100	-	.	ID=match00917; Target=TY1_Copia; E=2e-06 232 357
Scaffold_147	TransposonPSI	translated_nucleotide_match	37315	38511	294	-	.	ID=match00918; Target=cacta; E=7e-29 153 574
Scaffold_147	TransposonPSI	translated_nucleotide_match	6914	7093	131	+	.	ID=match00919; Target=hAT; E=4e-10 655 714
Scaffold_315	TransposonPSI	translated_nucleotide_match	14115	14783	120	-	.	ID=match00920; Target=cacta; E=4e-09 321 571
Scaffold_106	TransposonPSI	translated_nucleotide_match	2760	3563	154	-	.	ID=match00921; Target=TY1_Copia; E=3e-12 685 964
Scaffold_106	TransposonPSI	translated_nucleotide_match	22943	23368	103	-	.	ID=match00922; Target=TY1_Copia; E=3e-06 217 351
Scaffold_106	TransposonPSI	translated_nucleotide_match	90476	90754	108	+	.	ID=match00923; Target=TY1_Copia; E=7e-07 865 961
Scaffold_106	TransposonPSI	translated_nucleotide_match	93331	93618	109	+	.	ID=match00924; Target=TY1_Copia; E=5e-07 867 967
Scaffold_106	TransposonPSI	translated_nucleotide_match	74801	74977	99	-	.	ID=match00925; Target=cacta; E=6e-06 752 801
Scaffold_106	TransposonPSI	translated_nucleotide_match	2499	3503	603	-	.	ID=match00926; Target=gypsy; E=7e-65 1149 1443
Scaffold_106	TransposonPSI	translated_nucleotide_match	3529	5289	1392	-	.	ID=match00927; Target=gypsy; E=1e-163 514 1116
Scaffold_106	TransposonPSI	translated_nucleotide_match	22281	22823	144	-	.	ID=match00928; Target=gypsy; E=4e-11 442 622
Scaffold_106	TransposonPSI	translated_nucleotide_match	90401	90751	268	+	.	ID=match00929; Target=gypsy; E=1e-25 1267 1384
Scaffold_106	TransposonPSI	translated_nucleotide_match	93331	93591	258	+	.	ID=match00930; Target=gypsy; E=2e-24 1293 1382
Scaffold_106	TransposonPSI	translated_nucleotide_match	3021	3689	109	-	.	ID=match00931; Target=ltr_Roo; E=9e-07 1295 1533
Scaffold_20	TransposonPSI	translated_nucleotide_match	3732	4217	131	+	.	ID=match00932; Target=TY1_Copia; E=4e-09 796 964
Scaffold_20	TransposonPSI	translated_nucleotide_match	8627	9217	141	-	.	ID=match00933; Target=TY1_Copia; E=2e-10 762 967
Scaffold_20	TransposonPSI	translated_nucleotide_match	15350	16015	152	-	.	ID=match00934; Target=TY1_Copia; E=1e-11 739 964
Scaffold_20	TransposonPSI	translated_nucleotide_match	22789	23310	128	-	.	ID=match00935; Target=TY1_Copia; E=8e-09 726 904
Scaffold_20	TransposonPSI	translated_nucleotide_match	33710	34360	126	+	.	ID=match00936; Target=TY1_Copia; E=1e-08 744 964
Scaffold_20	TransposonPSI	translated_nucleotide_match	1146	1919	252	+	.	ID=match00937; Target=gypsy; E=2e-23 398 655
Scaffold_20	TransposonPSI	translated_nucleotide_match	1919	2203	351	+	.	ID=match00938; Target=gypsy; E=5e-35 662 756
Scaffold_20	TransposonPSI	translated_nucleotide_match	2192	3457	1088	+	.	ID=match00939; Target=gypsy; E=1e-125 680 1100
Scaffold_20	TransposonPSI	translated_nucleotide_match	3475	3669	116	+	.	ID=match00940; Target=gypsy; E=2e-07 1149 1210
Scaffold_20	TransposonPSI	translated_nucleotide_match	3714	4478	418	+	.	ID=match00941; Target=gypsy; E=6e-43 1226 1443
Scaffold_20	TransposonPSI	translated_nucleotide_match	8378	10831	1704	-	.	ID=match00942; Target=gypsy; E=0.0 615 1444
Scaffold_20	TransposonPSI	translated_nucleotide_match	15365	15997	554	-	.	ID=match00943; Target=gypsy; E=5e-59 1178 1383
Scaffold_20	TransposonPSI	translated_nucleotide_match	15990	16220	143	-	.	ID=match00944; Target=gypsy; E=1e-10 1149 1222
Scaffold_20	TransposonPSI	translated_nucleotide_match	16348	17622	1116	-	.	ID=match00945; Target=gypsy; E=1e-128 686 1121
Scaffold_20	TransposonPSI	translated_nucleotide_match	17610	18215	385	-	.	ID=match00946; Target=gypsy; E=5e-39 491 752
Scaffold_20	TransposonPSI	translated_nucleotide_match	22681	24330	1161	-	.	ID=match00947; Target=gypsy; E=1e-134 777 1366
Scaffold_20	TransposonPSI	translated_nucleotide_match	31218	32102	140	+	.	ID=match00948; Target=gypsy; E=3e-10 278 580
Scaffold_20	TransposonPSI	translated_nucleotide_match	32117	34621	1730	+	.	ID=match00949; Target=gypsy; E=0.0 592 1443
Scaffold_20	TransposonPSI	translated_nucleotide_match	236534	236719	133	+	.	ID=match00950; Target=hAT; E=8e-10 656 717
Scaffold_20	TransposonPSI	translated_nucleotide_match	8450	9388	106	-	.	ID=match00951; Target=ltr_Roo; E=5e-06 1350 1711
Scaffold_33	TransposonPSI	translated_nucleotide_match	224966	225148	133	-	.	ID=match00952; Target=hAT; E=5e-10 658 718
Scaffold_33	TransposonPSI	translated_nucleotide_match	139291	139419	110	-	.	ID=match00953; Target=mariner_ant1; E=9e-08 241 290
Scaffold_33	TransposonPSI	translated_nucleotide_match	139470	139598	101	-	.	ID=match00954; Target=mariner_ant1; E=1e-06 241 290
Scaffold_233	TransposonPSI	translated_nucleotide_match	36038	36301	101	-	.	ID=match00955; Target=cacta; E=1e-06 335 420
Scaffold_233	TransposonPSI	translated_nucleotide_match	2838	3290	141	+	.	ID=match00956; Target=gypsy; E=3e-11 450 599
Scaffold_233	TransposonPSI	translated_nucleotide_match	13931	14857	641	+	.	ID=match00957; Target=gypsy; E=3e-70 450 762
Scaffold_233	TransposonPSI	translated_nucleotide_match	40877	41086	118	-	.	ID=match00958; Target=hAT; E=6e-09 658 727
Scaffold_160	TransposonPSI	translated_nucleotide_match	54074	54322	167	-	.	ID=match00959; Target=TY1_Copia; E=6e-14 841 923
Scaffold_160	TransposonPSI	translated_nucleotide_match	54280	54504	169	-	.	ID=match00960; Target=TY1_Copia; E=3e-14 779 854
Scaffold_160	TransposonPSI	translated_nucleotide_match	71067	71471	120	+	.	ID=match00961; Target=TY1_Copia; E=2e-08 774 909
Scaffold_160	TransposonPSI	translated_nucleotide_match	54092	54304	105	-	.	ID=match00962; Target=gypsy; E=1e-06 1272 1344
Scaffold_160	TransposonPSI	translated_nucleotide_match	70911	71471	475	+	.	ID=match00963; Target=gypsy; E=5e-50 1160 1336
Scaffold_160	TransposonPSI	translated_nucleotide_match	71476	71892	145	+	.	ID=match00964; Target=gypsy; E=2e-11 1341 1440
Scaffold_160	TransposonPSI	translated_nucleotide_match	70938	71348	100	+	.	ID=match00965; Target=ltr_Roo; E=6e-06 1387 1528
Scaffold_152	TransposonPSI	translated_nucleotide_match	64796	65386	152	-	.	ID=match00966; Target=TY1_Copia; E=3e-12 711 908
Scaffold_152	TransposonPSI	translated_nucleotide_match	64331	65878	829	-	.	ID=match00967; Target=gypsy; E=3e-92 943 1458
Scaffold_152	TransposonPSI	translated_nucleotide_match	66207	67157	904	-	.	ID=match00968; Target=gypsy; E=1e-101 606 940
Scaffold_128	TransposonPSI	translated_nucleotide_match	24219	25757	782	+	.	ID=match00969; Target=LINE; E=1e-87 349 856
Scaffold_128	TransposonPSI	translated_nucleotide_match	10734	11420	327	-	.	ID=match00970; Target=cacta; E=1e-32 212 448
Scaffold_128	TransposonPSI	translated_nucleotide_match	84339	84584	169	-	.	ID=match00971; Target=hAT; E=2e-14 262 343
Scaffold_329	TransposonPSI	translated_nucleotide_match	18460	18660	101	-	.	ID=match00972; Target=LINE; E=5e-07 1011 1080
Scaffold_329	TransposonPSI	translated_nucleotide_match	6146	6472	99	-	.	ID=match00973; Target=TY1_Copia; E=1e-06 501 601
Scaffold_329	TransposonPSI	translated_nucleotide_match	6134	6550	99	-	.	ID=match00974; Target=TY1_Copia; E=1e-06 199 340
Scaffold_329	TransposonPSI	translated_nucleotide_match	10291	10845	154	+	.	ID=match00975; Target=TY1_Copia; E=5e-13 774 964
Scaffold_329	TransposonPSI	translated_nucleotide_match	17467	17895	103	+	.	ID=match00976; Target=TY1_Copia; E=5e-07 217 352
Scaffold_329	TransposonPSI	translated_nucleotide_match	4044	6329	1454	-	.	ID=match00977; Target=gypsy; E=1e-172 329 1112
Scaffold_329	TransposonPSI	translated_nucleotide_match	8155	11013	1883	+	.	ID=match00978; Target=gypsy; E=0.0 451 1423
Scaffold_329	TransposonPSI	translated_nucleotide_match	10198	11031	113	+	.	ID=match00979; Target=ltr_Roo; E=5e-08 1396 1711
Scaffold_94	TransposonPSI	translated_nucleotide_match	118340	119095	194	+	.	ID=match00980; Target=TY1_Copia; E=7e-17 77 359
Scaffold_59	TransposonPSI	translated_nucleotide_match	168884	169903	248	+	.	ID=match00981; Target=LINE; E=3e-23 6 330
Scaffold_59	TransposonPSI	translated_nucleotide_match	169999	170853	340	+	.	ID=match00982; Target=LINE; E=6e-34 431 708
Scaffold_59	TransposonPSI	translated_nucleotide_match	170991	171518	222	+	.	ID=match00983; Target=LINE; E=4e-20 696 856
Scaffold_275	TransposonPSI	translated_nucleotide_match	19350	20129	307	+	.	ID=match00984; Target=LINE; E=7e-31 916 1167
Scaffold_120	TransposonPSI	translated_nucleotide_match	6987	7775	147	+	.	ID=match00985; Target=TY1_Copia; E=2e-11 702 964
Scaffold_120	TransposonPSI	translated_nucleotide_match	1951	3603	1283	-	.	ID=match00986; Target=gypsy; E=1e-149 505 1068
Scaffold_120	TransposonPSI	translated_nucleotide_match	7053	7943	552	+	.	ID=match00987; Target=gypsy; E=5e-59 1155 1423
Scaffold_120	TransposonPSI	translated_nucleotide_match	7128	7514	111	+	.	ID=match00988; Target=ltr_Roo; E=4e-07 1396 1533
Scaffold_547	TransposonPSI	translated_nucleotide_match	1089	1262	107	+	.	ID=match00989; Target=hAT; E=1e-08 654 718
Scaffold_178	TransposonPSI	translated_nucleotide_match	36448	37176	162	+	.	ID=match00990; Target=TY1_Copia; E=2e-13 715 963
Scaffold_178	TransposonPSI	translated_nucleotide_match	14466	16310	1287	-	.	ID=match00991; Target=gypsy; E=1e-150 455 1039
Scaffold_178	TransposonPSI	translated_nucleotide_match	29917	32874	1948	-	.	ID=match00992; Target=gypsy; E=0.0 489 1458
Scaffold_178	TransposonPSI	translated_nucleotide_match	35803	37488	996	+	.	ID=match00993; Target=gypsy; E=1e-113 901 1458
Scaffold_7	TransposonPSI	translated_nucleotide_match	16063	16362	110	-	.	ID=match00994; Target=LINE; E=2e-06 1052 1146
Scaffold_7	TransposonPSI	translated_nucleotide_match	487454	488008	172	-	.	ID=match00995; Target=TY1_Copia; E=1e-13 774 964
Scaffold_7	TransposonPSI	translated_nucleotide_match	487202	488098	578	-	.	ID=match00996; Target=gypsy; E=4e-61 1178 1442
Scaffold_23	TransposonPSI	translated_nucleotide_match	14244	14870	206	+	.	ID=match00997; Target=TY1_Copia; E=6e-18 748 963
Scaffold_23	TransposonPSI	translated_nucleotide_match	122034	122273	103	+	.	ID=match00998; Target=TY1_Copia; E=6e-06 245 330
Scaffold_23	TransposonPSI	translated_nucleotide_match	12204	15098	1964	+	.	ID=match00999; Target=gypsy; E=0.0 451 1439
Scaffold_23	TransposonPSI	translated_nucleotide_match	14019	14381	114	+	.	ID=match01000; Target=ltr_Roo; E=5e-07 1317 1443
Scaffold_384	TransposonPSI	translated_nucleotide_match	7567	8121	163	+	.	ID=match01001; Target=TY1_Copia; E=3e-14 774 964
Scaffold_384	TransposonPSI	translated_nucleotide_match	5280	7418	1306	+	.	ID=match01002; Target=gypsy; E=1e-153 387 1121
Scaffold_384	TransposonPSI	translated_nucleotide_match	7486	8289	546	+	.	ID=match01003; Target=gypsy; E=3e-59 1181 1423
Scaffold_384	TransposonPSI	translated_nucleotide_match	7486	7986	93	+	.	ID=match01004; Target=ltr_Roo; E=8e-06 1400 1591
Scaffold_748	TransposonPSI	translated_nucleotide_match	1	105	97	-	.	ID=match01005; Target=hAT; E=4e-08 660 694
Scaffold_748	TransposonPSI	translated_nucleotide_match	694	1158	101	-	.	ID=match01006; Target=hAT; E=1e-08 423 554
Scaffold_2	TransposonPSI	translated_nucleotide_match	606374	606946	168	+	.	ID=match01007; Target=DDE_1; E=1e-13 50 249
Scaffold_2	TransposonPSI	translated_nucleotide_match	607056	607379	102	+	.	ID=match01008; Target=DDE_1; E=7e-06 269 375
Scaffold_665	TransposonPSI	translated_nucleotide_match	1471	1725	119	-	.	ID=match01009; Target=gypsy; E=4e-10 1360 1423
Scaffold_28	TransposonPSI	translated_nucleotide_match	110358	110552	108	+	.	ID=match01010; Target=TY1_Copia; E=1e-06 1535 1599
Scaffold_28	TransposonPSI	translated_nucleotide_match	205522	205647	113	+	.	ID=match01011; Target=mariner_ant1; E=4e-08 239 280
Scaffold_565	TransposonPSI	translated_nucleotide_match	1786	2403	425	+	.	ID=match01012; Target=TY1_Copia; E=6e-46 739 944
Scaffold_565	TransposonPSI	translated_nucleotide_match	3047	3190	98	+	.	ID=match01013; Target=TY1_Copia; E=2e-07 944 991
Scaffold_565	TransposonPSI	translated_nucleotide_match	1891	2370	110	+	.	ID=match01014; Target=gypsy; E=9e-09 1208 1360
Scaffold_181	TransposonPSI	translated_nucleotide_match	8017	8499	348	-	.	ID=match01015; Target=gypsy; E=3e-35 1230 1386
Scaffold_181	TransposonPSI	translated_nucleotide_match	9304	10281	482	-	.	ID=match01016; Target=gypsy; E=7e-51 865 1230
Scaffold_181	TransposonPSI	translated_nucleotide_match	10215	11012	699	-	.	ID=match01017; Target=gypsy; E=1e-76 615 886
Scaffold_181	TransposonPSI	translated_nucleotide_match	22267	22560	101	-	.	ID=match01018; Target=gypsy; E=2e-06 303 414
Scaffold_202	TransposonPSI	translated_nucleotide_match	51645	52379	393	+	.	ID=match01019; Target=gypsy; E=2e-40 1210 1423
Scaffold_602	TransposonPSI	translated_nucleotide_match	1446	1736	100	+	.	ID=match01020; Target=hAT; E=5e-08 662 740
Scaffold_133	TransposonPSI	translated_nucleotide_match	79329	79907	138	-	.	ID=match01021; Target=TY1_Copia; E=2e-10 771 961
Scaffold_133	TransposonPSI	translated_nucleotide_match	79110	80402	444	-	.	ID=match01022; Target=gypsy; E=2e-46 1035 1436
Scaffold_133	TransposonPSI	translated_nucleotide_match	80712	82601	946	-	.	ID=match01023; Target=gypsy; E=1e-107 439 1064
Scaffold_133	TransposonPSI	translated_nucleotide_match	80994	82601	172	-	.	ID=match01024; Target=ltr_Roo; E=3e-14 518 1143
Scaffold_75	TransposonPSI	translated_nucleotide_match	74289	74480	102	+	.	ID=match01025; Target=helitronORF; E=4e-06 1245 1303
Scaffold_75	TransposonPSI	translated_nucleotide_match	98252	98737	108	+	.	ID=match01026; Target=helitronORF; E=9e-07 1175 1303
Scaffold_61	TransposonPSI	translated_nucleotide_match	88977	89504	271	-	.	ID=match01027; Target=DDE_1; E=7e-27 234 413
Scaffold_61	TransposonPSI	translated_nucleotide_match	89748	90479	276	-	.	ID=match01028; Target=DDE_1; E=2e-27 6 247
Scaffold_61	TransposonPSI	translated_nucleotide_match	12885	16217	1894	-	.	ID=match01029; Target=gypsy; E=0.0 303 1444
Scaffold_61	TransposonPSI	translated_nucleotide_match	37038	40136	1901	-	.	ID=match01030; Target=gypsy; E=0.0 455 1458
Scaffold_61	TransposonPSI	translated_nucleotide_match	85413	85844	188	+	.	ID=match01031; Target=hAT; E=2e-16 216 334
Scaffold_61	TransposonPSI	translated_nucleotide_match	86060	86809	118	+	.	ID=match01032; Target=hAT; E=3e-08 364 553
Scaffold_61	TransposonPSI	translated_nucleotide_match	87430	87648	167	+	.	ID=match01033; Target=hAT; E=5e-14 655 727
Scaffold_61	TransposonPSI	translated_nucleotide_match	13401	13895	121	-	.	ID=match01034; Target=ltr_Roo; E=5e-08 1350 1533
Scaffold_61	TransposonPSI	translated_nucleotide_match	42273	42380	101	+	.	ID=match01035; Target=mariner_ant1; E=8e-07 246 281
Scaffold_150	TransposonPSI	translated_nucleotide_match	3411	4331	159	-	.	ID=match01036; Target=TY1_Copia; E=5e-13 671 968
Scaffold_150	TransposonPSI	translated_nucleotide_match	2889	3203	114	-	.	ID=match01037; Target=gypsy; E=9e-08 1340 1423
Scaffold_150	TransposonPSI	translated_nucleotide_match	3252	4157	504	-	.	ID=match01038; Target=gypsy; E=2e-53 1156 1423
Scaffold_150	TransposonPSI	translated_nucleotide_match	4749	5534	591	-	.	ID=match01039; Target=gypsy; E=1e-63 775 1039
Scaffold_150	TransposonPSI	translated_nucleotide_match	5555	7015	224	-	.	ID=match01040; Target=gypsy; E=1e-20 190 636
Scaffold_150	TransposonPSI	translated_nucleotide_match	3240	4247	120	-	.	ID=match01041; Target=ltr_Roo; E=3e-08 1338 1709
Scaffold_134	TransposonPSI	translated_nucleotide_match	3	953	526	-	.	ID=match01042; Target=TY1_Copia; E=8e-56 1165 1460
Scaffold_134	TransposonPSI	translated_nucleotide_match	988	1923	470	-	.	ID=match01043; Target=TY1_Copia; E=3e-49 846 1152
Scaffold_134	TransposonPSI	translated_nucleotide_match	1935	2609	301	-	.	ID=match01044; Target=TY1_Copia; E=2e-29 635 844
Scaffold_134	TransposonPSI	translated_nucleotide_match	1597	1905	174	-	.	ID=match01045; Target=gypsy; E=1e-14 1279 1379
Scaffold_134	TransposonPSI	translated_nucleotide_match	61687	61968	108	-	.	ID=match01046; Target=hAT; E=2e-07 654 743
Scaffold_294	TransposonPSI	translated_nucleotide_match	23	346	105	+	.	ID=match01047; Target=TY1_Copia; E=3e-07 229 347
Scaffold_294	TransposonPSI	translated_nucleotide_match	53	352	97	+	.	ID=match01048; Target=TY1_Copia; E=3e-06 512 602
Scaffold_294	TransposonPSI	translated_nucleotide_match	2509	3180	170	+	.	ID=match01049; Target=TY1_Copia; E=9e-15 738 964
Scaffold_294	TransposonPSI	translated_nucleotide_match	460	3162	1955	+	.	ID=match01050; Target=gypsy; E=0.0 442 1382
Scaffold_294	TransposonPSI	translated_nucleotide_match	2338	3078	131	+	.	ID=match01051; Target=ltr_Roo; E=5e-10 1321 1602
Scaffold_269	TransposonPSI	translated_nucleotide_match	4514	5251	141	-	.	ID=match01052; Target=TY1_Copia; E=3e-11 721 964
Scaffold_269	TransposonPSI	translated_nucleotide_match	31	1251	1083	-	.	ID=match01053; Target=gypsy; E=1e-124 683 1091
Scaffold_269	TransposonPSI	translated_nucleotide_match	4256	7192	1835	-	.	ID=match01054; Target=gypsy; E=0.0 450 1442
Scaffold_269	TransposonPSI	translated_nucleotide_match	4961	5368	101	-	.	ID=match01055; Target=ltr_Roo; E=2e-06 1339 1465
Scaffold_19	TransposonPSI	translated_nucleotide_match	15482	15781	141	-	.	ID=match01056; Target=DDE_1; E=6e-11 269 369
Scaffold_19	TransposonPSI	translated_nucleotide_match	15874	16473	158	-	.	ID=match01057; Target=DDE_1; E=5e-13 45 256
Scaffold_19	TransposonPSI	translated_nucleotide_match	50899	51636	152	+	.	ID=match01058; Target=TY1_Copia; E=1e-11 721 964
Scaffold_19	TransposonPSI	translated_nucleotide_match	160213	160392	104	+	.	ID=match01059; Target=cacta; E=4e-06 752 803
Scaffold_19	TransposonPSI	translated_nucleotide_match	237159	237260	110	-	.	ID=match01060; Target=cacta; E=8e-07 753 784
Scaffold_19	TransposonPSI	translated_nucleotide_match	237189	237275	115	-	.	ID=match01061; Target=cacta; E=2e-07 752 780
Scaffold_19	TransposonPSI	translated_nucleotide_match	237189	237275	110	-	.	ID=match01062; Target=cacta; E=8e-07 756 784
Scaffold_19	TransposonPSI	translated_nucleotide_match	237201	237278	104	-	.	ID=match01063; Target=cacta; E=4e-06 754 779
Scaffold_19	TransposonPSI	translated_nucleotide_match	240189	240284	104	-	.	ID=match01064; Target=cacta; E=4e-06 753 784
Scaffold_19	TransposonPSI	translated_nucleotide_match	48958	51897	2014	+	.	ID=match01065; Target=gypsy; E=0.0 450 1443
Scaffold_19	TransposonPSI	translated_nucleotide_match	140646	140906	146	+	.	ID=match01066; Target=hAT; E=2e-11 268 353
Scaffold_679	TransposonPSI	translated_nucleotide_match	950	1216	105	-	.	ID=match01067; Target=cacta; E=1e-08 197 300
Scaffold_771	TransposonPSI	translated_nucleotide_match	703	1191	119	+	.	ID=match01068; Target=gypsy; E=2e-10 1231 1384
Scaffold_284	TransposonPSI	translated_nucleotide_match	12406	12699	160	+	.	ID=match01069; Target=hAT; E=5e-14 627 706
Scaffold_284	TransposonPSI	translated_nucleotide_match	16521	16751	155	+	.	ID=match01070; Target=hAT; E=2e-13 648 706
Scaffold_284	TransposonPSI	translated_nucleotide_match	20791	20973	148	-	.	ID=match01071; Target=hAT; E=1e-12 654 715
Scaffold_284	TransposonPSI	translated_nucleotide_match	21046	21192	146	-	.	ID=match01072; Target=hAT; E=2e-12 654 703
Scaffold_12	TransposonPSI	translated_nucleotide_match	331963	332106	122	+	.	ID=match01073; Target=gypsy; E=5e-08 1337 1386
Scaffold_12	TransposonPSI	translated_nucleotide_match	384079	385113	174	-	.	ID=match01074; Target=hAT; E=1e-14 461 731
Scaffold_12	TransposonPSI	translated_nucleotide_match	385820	386248	132	-	.	ID=match01075; Target=hAT; E=1e-09 268 399
Scaffold_12	TransposonPSI	translated_nucleotide_match	299104	299439	124	+	.	ID=match01076; Target=helitronORF; E=3e-08 1196 1303
Scaffold_12	TransposonPSI	translated_nucleotide_match	301104	301292	119	-	.	ID=match01077; Target=mariner_ant1; E=1e-08 239 304
Scaffold_280	TransposonPSI	translated_nucleotide_match	13716	13883	126	+	.	ID=match01078; Target=LINE; E=1e-09 1101 1157
Scaffold_38	TransposonPSI	translated_nucleotide_match	203663	203983	109	+	.	ID=match01079; Target=TY1_Copia; E=1e-06 796 905
Scaffold_38	TransposonPSI	translated_nucleotide_match	145545	145895	123	-	.	ID=match01080; Target=gypsy; E=2e-08 1091 1219
Scaffold_38	TransposonPSI	translated_nucleotide_match	146033	146461	128	-	.	ID=match01081; Target=gypsy; E=6e-09 455 592
Scaffold_38	TransposonPSI	translated_nucleotide_match	170978	172831	1231	+	.	ID=match01082; Target=gypsy; E=1e-142 563 1228
Scaffold_38	TransposonPSI	translated_nucleotide_match	176320	177678	943	+	.	ID=match01083; Target=gypsy; E=1e-106 450 918
Scaffold_38	TransposonPSI	translated_nucleotide_match	201467	204409	1717	+	.	ID=match01084; Target=gypsy; E=0.0 450 1443
Scaffold_38	TransposonPSI	translated_nucleotide_match	180320	180559	174	-	.	ID=match01085; Target=mariner; E=1e-15 267 345
Scaffold_38	TransposonPSI	translated_nucleotide_match	180580	181548	501	-	.	ID=match01086; Target=mariner; E=2e-58 4 318
Scaffold_38	TransposonPSI	translated_nucleotide_match	180655	181503	278	-	.	ID=match01087; Target=mariner_ant1; E=4e-29 19 280
Scaffold_22	TransposonPSI	translated_nucleotide_match	70784	71422	233	+	.	ID=match01088; Target=LINE; E=3e-21 917 1115
Scaffold_22	TransposonPSI	translated_nucleotide_match	59704	60375	175	+	.	ID=match01089; Target=TY1_Copia; E=3e-14 738 964
Scaffold_22	TransposonPSI	translated_nucleotide_match	58810	60543	1158	+	.	ID=match01090; Target=gypsy; E=1e-133 833 1423
Scaffold_22	TransposonPSI	translated_nucleotide_match	18899	19129	137	+	.	ID=match01091; Target=hAT; E=3e-10 659 731
Scaffold_22	TransposonPSI	translated_nucleotide_match	234401	234583	136	+	.	ID=match01092; Target=hAT; E=4e-10 657 717
Scaffold_22	TransposonPSI	translated_nucleotide_match	59728	60447	113	+	.	ID=match01093; Target=ltr_Roo; E=7e-07 1396 1671
Scaffold_302	TransposonPSI	translated_nucleotide_match	19243	19590	113	+	.	ID=match01094; Target=LINE; E=3e-08 1001 1101
Scaffold_216	TransposonPSI	translated_nucleotide_match	45677	46177	135	-	.	ID=match01095; Target=TY1_Copia; E=2e-10 738 903
Scaffold_216	TransposonPSI	translated_nucleotide_match	45677	46510	447	-	.	ID=match01096; Target=gypsy; E=9e-48 1026 1330
Scaffold_216	TransposonPSI	translated_nucleotide_match	46675	46860	192	-	.	ID=match01097; Target=gypsy; E=3e-17 814 877
Scaffold_216	TransposonPSI	translated_nucleotide_match	45767	46348	108	-	.	ID=match01098; Target=ltr_Roo; E=4e-07 1321 1533
Scaffold_545	TransposonPSI	translated_nucleotide_match	2780	3214	120	+	.	ID=match01099; Target=helitronORF; E=7e-10 1182 1295
Scaffold_331	TransposonPSI	translated_nucleotide_match	13944	14081	106	-	.	ID=match01100; Target=LINE; E=1e-07 1013 1057
Scaffold_331	TransposonPSI	translated_nucleotide_match	6015	7505	296	+	.	ID=match01101; Target=helitronORF; E=1e-29 857 1303
Scaffold_27	TransposonPSI	translated_nucleotide_match	144651	144761	105	+	.	ID=match01102; Target=mariner; E=5e-07 270 315
Scaffold_299	TransposonPSI	translated_nucleotide_match	199	483	95	-	.	ID=match01103; Target=TY1_Copia; E=5e-06 501 588
Scaffold_299	TransposonPSI	translated_nucleotide_match	157	561	104	-	.	ID=match01104; Target=TY1_Copia; E=4e-07 199 340
Scaffold_430	TransposonPSI	translated_nucleotide_match	24	428	155	-	.	ID=match01105; Target=TY1_Copia; E=2e-13 774 910
Scaffold_430	TransposonPSI	translated_nucleotide_match	5904	6458	157	+	.	ID=match01106; Target=TY1_Copia; E=1e-13 774 964
Scaffold_430	TransposonPSI	translated_nucleotide_match	3	1238	770	-	.	ID=match01107; Target=gypsy; E=5e-86 912 1344
Scaffold_430	TransposonPSI	translated_nucleotide_match	3463	5142	975	+	.	ID=match01108; Target=gypsy; E=1e-111 350 925
Scaffold_430	TransposonPSI	translated_nucleotide_match	5127	6626	882	+	.	ID=match01109; Target=gypsy; E=1e-99 923 1423
Scaffold_430	TransposonPSI	translated_nucleotide_match	7534	7716	127	+	.	ID=match01110; Target=gypsy; E=4e-10 868 940
Scaffold_430	TransposonPSI	translated_nucleotide_match	7876	9123	501	+	.	ID=match01111; Target=gypsy; E=5e-54 918 1294
Scaffold_430	TransposonPSI	translated_nucleotide_match	9147	9515	220	+	.	ID=match01112; Target=gypsy; E=5e-21 1304 1423
Scaffold_430	TransposonPSI	translated_nucleotide_match	9	521	109	-	.	ID=match01113; Target=ltr_Roo; E=8e-08 1396 1591
Scaffold_430	TransposonPSI	translated_nucleotide_match	5616	6101	103	+	.	ID=match01114; Target=ltr_Roo; E=4e-07 1321 1492
Scaffold_430	TransposonPSI	translated_nucleotide_match	1315	2106	315	+	.	ID=match01115; Target=mariner; E=4e-35 4 261
Scaffold_430	TransposonPSI	translated_nucleotide_match	2233	2535	208	+	.	ID=match01116; Target=mariner; E=3e-21 246 345
Scaffold_430	TransposonPSI	translated_nucleotide_match	1360	2382	155	+	.	ID=match01117; Target=mariner_ant1; E=1e-14 19 280
Scaffold_195	TransposonPSI	translated_nucleotide_match	24825	25208	100	+	.	ID=match01118; Target=TY1_Copia; E=3e-06 222 344
Scaffold_195	TransposonPSI	translated_nucleotide_match	24921	26036	383	+	.	ID=match01119; Target=TY1_Copia; E=3e-39 510 853
Scaffold_195	TransposonPSI	translated_nucleotide_match	26113	27054	444	+	.	ID=match01120; Target=TY1_Copia; E=2e-46 805 1123
Scaffold_195	TransposonPSI	translated_nucleotide_match	28514	29011	150	+	.	ID=match01121; Target=TY1_Copia; E=4e-12 934 1107
Scaffold_195	TransposonPSI	translated_nucleotide_match	2	172	100	-	.	ID=match01122; Target=gypsy; E=3e-06 904 956
Scaffold_195	TransposonPSI	translated_nucleotide_match	168	812	628	-	.	ID=match01123; Target=gypsy; E=4e-68 680 905
Scaffold_195	TransposonPSI	translated_nucleotide_match	18616	19278	335	+	.	ID=match01124; Target=gypsy; E=1e-33 1270 1458
Scaffold_195	TransposonPSI	translated_nucleotide_match	26149	26577	165	+	.	ID=match01125; Target=gypsy; E=8e-14 1246 1382
Scaffold_195	TransposonPSI	translated_nucleotide_match	44199	44693	97	+	.	ID=match01126; Target=gypsy; E=6e-06 444 609
Scaffold_195	TransposonPSI	translated_nucleotide_match	45177	47645	997	+	.	ID=match01127; Target=gypsy; E=1e-113 566 1331
Scaffold_213	TransposonPSI	translated_nucleotide_match	2	232	257	+	.	ID=match01128; Target=gypsy; E=1e-24 663 739
Scaffold_213	TransposonPSI	translated_nucleotide_match	228	935	657	+	.	ID=match01129; Target=gypsy; E=1e-71 741 983
Scaffold_213	TransposonPSI	translated_nucleotide_match	952	1110	155	+	.	ID=match01130; Target=gypsy; E=1e-12 985 1037
Scaffold_213	TransposonPSI	translated_nucleotide_match	1274	2335	487	+	.	ID=match01131; Target=gypsy; E=1e-51 1143 1458
Scaffold_253	TransposonPSI	translated_nucleotide_match	5033	5593	137	-	.	ID=match01132; Target=TY1_Copia; E=9e-11 774 964
Scaffold_253	TransposonPSI	translated_nucleotide_match	26092	26760	138	+	.	ID=match01133; Target=TY1_Copia; E=7e-11 743 964
Scaffold_253	TransposonPSI	translated_nucleotide_match	4772	6796	1183	-	.	ID=match01134; Target=gypsy; E=1e-137 760 1443
Scaffold_253	TransposonPSI	translated_nucleotide_match	6814	7146	343	-	.	ID=match01135; Target=gypsy; E=7e-35 640 756
Scaffold_253	TransposonPSI	translated_nucleotide_match	7128	7721	170	-	.	ID=match01136; Target=gypsy; E=1e-14 450 645
Scaffold_253	TransposonPSI	translated_nucleotide_match	24078	24737	247	+	.	ID=match01137; Target=gypsy; E=1e-23 450 667
Scaffold_253	TransposonPSI	translated_nucleotide_match	24692	25093	473	+	.	ID=match01138; Target=gypsy; E=4e-50 659 792
Scaffold_253	TransposonPSI	translated_nucleotide_match	25102	27021	1121	+	.	ID=match01139; Target=gypsy; E=1e-129 795 1443
Scaffold_335	TransposonPSI	translated_nucleotide_match	10620	11072	171	+	.	ID=match01140; Target=gypsy; E=5e-15 504 672
Scaffold_335	TransposonPSI	translated_nucleotide_match	11071	12534	1062	+	.	ID=match01141; Target=gypsy; E=1e-122 673 1198
Scaffold_335	TransposonPSI	translated_nucleotide_match	12578	12946	259	-	.	ID=match01142; Target=gypsy; E=3e-25 1261 1383
Scaffold_335	TransposonPSI	translated_nucleotide_match	12958	13836	451	-	.	ID=match01143; Target=gypsy; E=8e-48 935 1255
Scaffold_335	TransposonPSI	translated_nucleotide_match	14331	14780	128	-	.	ID=match01144; Target=gypsy; E=5e-10 455 599
Scaffold_335	TransposonPSI	translated_nucleotide_match	16536	19145	1650	-	.	ID=match01145; Target=gypsy; E=0.0 568 1458
Scaffold_335	TransposonPSI	translated_nucleotide_match	3072	3545	130	-	.	ID=match01146; Target=helitronORF; E=3e-10 1177 1303
Scaffold_469	TransposonPSI	translated_nucleotide_match	5937	7055	1041	-	.	ID=match01147; Target=gypsy; E=1e-120 532 930
Scaffold_319	TransposonPSI	translated_nucleotide_match	20158	20274	107	+	.	ID=match01148; Target=mariner_ant1; E=2e-08 243 281
Scaffold_612	TransposonPSI	translated_nucleotide_match	1	561	304	-	.	ID=match01149; Target=LINE; E=4e-32 370 559
Scaffold_612	TransposonPSI	translated_nucleotide_match	575	1729	319	-	.	ID=match01150; Target=LINE; E=7e-34 8 366
Scaffold_640	TransposonPSI	translated_nucleotide_match	27	188	88	+	.	ID=match01151; Target=gypsy; E=2e-06 1392 1437
Scaffold_165	TransposonPSI	translated_nucleotide_match	8818	10110	203	-	.	ID=match01152; Target=DDE_1; E=6e-19 45 444
Scaffold_473	TransposonPSI	translated_nucleotide_match	52	456	148	-	.	ID=match01153; Target=TY1_Copia; E=8e-13 774 910
Scaffold_473	TransposonPSI	translated_nucleotide_match	2736	3050	109	-	.	ID=match01154; Target=TY1_Copia; E=3e-08 232 347
Scaffold_473	TransposonPSI	translated_nucleotide_match	2730	3062	106	-	.	ID=match01155; Target=TY1_Copia; E=7e-08 501 602
Scaffold_473	TransposonPSI	translated_nucleotide_match	4955	6685	727	+	.	ID=match01156; Target=TY1_Copia; E=6e-81 547 1068
Scaffold_473	TransposonPSI	translated_nucleotide_match	4	2622	1819	-	.	ID=match01157; Target=gypsy; E=0.0 442 1353
Scaffold_473	TransposonPSI	translated_nucleotide_match	4	711	118	-	.	ID=match01158; Target=ltr_Roo; E=4e-09 1332 1602
Scaffold_258	TransposonPSI	translated_nucleotide_match	30760	32871	1134	-	.	ID=match01159; Target=TY1_Copia; E=1e-129 962 1638
Scaffold_312	TransposonPSI	translated_nucleotide_match	984	1544	161	+	.	ID=match01160; Target=TY1_Copia; E=7e-14 774 967
Scaffold_312	TransposonPSI	translated_nucleotide_match	40	960	507	+	.	ID=match01161; Target=gypsy; E=3e-54 854 1199
Scaffold_312	TransposonPSI	translated_nucleotide_match	957	1787	462	+	.	ID=match01162; Target=gypsy; E=5e-49 1199 1442
Scaffold_524	TransposonPSI	translated_nucleotide_match	587	796	165	-	.	ID=match01163; Target=hAT; E=2e-15 658 727
Scaffold_524	TransposonPSI	translated_nucleotide_match	1847	2191	89	-	.	ID=match01164; Target=hAT; E=2e-06 364 437
Scaffold_524	TransposonPSI	translated_nucleotide_match	2368	2613	193	-	.	ID=match01165; Target=hAT; E=8e-19 267 347
Scaffold_144	TransposonPSI	translated_nucleotide_match	32181	32465	109	+	.	ID=match01166; Target=DDE_1; E=1e-07 151 253
Scaffold_191	TransposonPSI	translated_nucleotide_match	27542	27937	122	-	.	ID=match01167; Target=TY1_Copia; E=8e-09 777 910
Scaffold_191	TransposonPSI	translated_nucleotide_match	46615	47004	102	-	.	ID=match01168; Target=TY1_Copia; E=2e-06 774 904
Scaffold_191	TransposonPSI	translated_nucleotide_match	10461	10754	117	+	.	ID=match01169; Target=gypsy; E=3e-08 455 542
Scaffold_191	TransposonPSI	translated_nucleotide_match	26657	26938	137	-	.	ID=match01170; Target=gypsy; E=1e-10 1351 1423
Scaffold_191	TransposonPSI	translated_nucleotide_match	27530	28090	400	-	.	ID=match01171; Target=gypsy; E=3e-41 1163 1341
Scaffold_191	TransposonPSI	translated_nucleotide_match	28186	30081	1211	-	.	ID=match01172; Target=gypsy; E=1e-140 451 1100
Scaffold_191	TransposonPSI	translated_nucleotide_match	34647	35117	141	+	.	ID=match01173; Target=gypsy; E=5e-11 451 603
Scaffold_191	TransposonPSI	translated_nucleotide_match	35131	35898	679	+	.	ID=match01174; Target=gypsy; E=3e-74 611 872
Scaffold_191	TransposonPSI	translated_nucleotide_match	36394	36837	308	+	.	ID=match01175; Target=gypsy; E=2e-30 890 1032
Scaffold_191	TransposonPSI	translated_nucleotide_match	37569	37745	96	+	.	ID=match01176; Target=gypsy; E=9e-06 1153 1210
Scaffold_191	TransposonPSI	translated_nucleotide_match	38230	38763	349	+	.	ID=match01177; Target=gypsy; E=2e-35 1211 1383
Scaffold_191	TransposonPSI	translated_nucleotide_match	46189	49125	1738	-	.	ID=match01178; Target=gypsy; E=0.0 450 1442
Scaffold_191	TransposonPSI	translated_nucleotide_match	57195	58802	776	+	.	ID=match01179; Target=gypsy; E=7e-86 450 997
Scaffold_218	TransposonPSI	translated_nucleotide_match	15957	16445	308	-	.	ID=match01180; Target=TY1_Copia; E=1e-30 1241 1404
Scaffold_218	TransposonPSI	translated_nucleotide_match	17784	19499	725	-	.	ID=match01181; Target=TY1_Copia; E=1e-79 545 1091
Scaffold_218	TransposonPSI	translated_nucleotide_match	19317	20156	181	-	.	ID=match01182; Target=TY1_Copia; E=9e-16 5 336
Scaffold_218	TransposonPSI	translated_nucleotide_match	24655	24819	95	-	.	ID=match01183; Target=TY1_Copia; E=9e-06 515 569
Scaffold_218	TransposonPSI	translated_nucleotide_match	13412	13708	97	+	.	ID=match01184; Target=gypsy; E=5e-06 461 549
Scaffold_218	TransposonPSI	translated_nucleotide_match	15597	15956	295	+	.	ID=match01185; Target=gypsy; E=4e-29 853 979
Scaffold_218	TransposonPSI	translated_nucleotide_match	18147	18704	136	-	.	ID=match01186; Target=gypsy; E=1e-10 1208 1382
Scaffold_218	TransposonPSI	translated_nucleotide_match	20679	21254	333	-	.	ID=match01187; Target=gypsy; E=1e-33 845 1039
Scaffold_218	TransposonPSI	translated_nucleotide_match	21242	22264	495	-	.	ID=match01188; Target=gypsy; E=1e-52 507 848
Scaffold_237	TransposonPSI	translated_nucleotide_match	21786	22523	116	+	.	ID=match01189; Target=TY1_Copia; E=3e-08 721 964
Scaffold_237	TransposonPSI	translated_nucleotide_match	16698	18665	1430	-	.	ID=match01190; Target=gypsy; E=1e-169 522 1233
Scaffold_237	TransposonPSI	translated_nucleotide_match	19090	19677	307	+	.	ID=match01191; Target=gypsy; E=1e-30 1277 1442
Scaffold_237	TransposonPSI	translated_nucleotide_match	20353	21582	1069	+	.	ID=match01192; Target=gypsy; E=1e-122 617 1038
Scaffold_237	TransposonPSI	translated_nucleotide_match	21789	22697	472	+	.	ID=match01193; Target=gypsy; E=6e-50 1149 1423
Scaffold_237	TransposonPSI	translated_nucleotide_match	23630	24133	138	-	.	ID=match01194; Target=gypsy; E=7e-11 1323 1458
Scaffold_311	TransposonPSI	translated_nucleotide_match	21175	21351	164	+	.	ID=match01195; Target=LINE; E=3e-14 1013 1074
Scaffold_110	TransposonPSI	translated_nucleotide_match	1258	1671	168	+	.	ID=match01196; Target=hAT; E=2e-14 243 377
Scaffold_110	TransposonPSI	translated_nucleotide_match	2794	3336	188	+	.	ID=match01197; Target=hAT; E=8e-17 543 715
Scaffold_62	TransposonPSI	translated_nucleotide_match	153034	153468	120	+	.	ID=match01198; Target=helitronORF; E=4e-08 1182 1295
Scaffold_131	TransposonPSI	translated_nucleotide_match	51640	52200	131	-	.	ID=match01199; Target=TY1_Copia; E=1e-09 774 967
Scaffold_131	TransposonPSI	translated_nucleotide_match	51655	54339	1804	-	.	ID=match01200; Target=gypsy; E=0.0 451 1386
Scaffold_131	TransposonPSI	translated_nucleotide_match	56864	57766	496	-	.	ID=match01201; Target=gypsy; E=2e-52 1086 1382
Scaffold_131	TransposonPSI	translated_nucleotide_match	57691	58197	345	-	.	ID=match01202; Target=gypsy; E=1e-34 914 1068
Scaffold_131	TransposonPSI	translated_nucleotide_match	86958	88265	172	+	.	ID=match01203; Target=gypsy; E=2e-14 147 608
Scaffold_131	TransposonPSI	translated_nucleotide_match	51760	52401	112	-	.	ID=match01204; Target=ltr_Roo; E=3e-07 1350 1598
Scaffold_255	TransposonPSI	translated_nucleotide_match	32243	32731	228	+	.	ID=match01205; Target=LINE; E=1e-21 1002 1152
Scaffold_255	TransposonPSI	translated_nucleotide_match	6170	6691	151	-	.	ID=match01206; Target=TY1_Copia; E=2e-12 738 910
Scaffold_255	TransposonPSI	translated_nucleotide_match	7229	8746	651	-	.	ID=match01207; Target=TY1_Copia; E=6e-71 515 966
Scaffold_255	TransposonPSI	translated_nucleotide_match	8501	9382	241	-	.	ID=match01208; Target=TY1_Copia; E=6e-23 13 329
Scaffold_255	TransposonPSI	translated_nucleotide_match	6056	7147	708	-	.	ID=match01209; Target=gypsy; E=6e-78 985 1376
Scaffold_255	TransposonPSI	translated_nucleotide_match	12259	14916	1500	-	.	ID=match01210; Target=gypsy; E=1e-178 546 1423
Scaffold_255	TransposonPSI	translated_nucleotide_match	15241	15528	101	-	.	ID=match01211; Target=gypsy; E=1e-06 456 541
Scaffold_255	TransposonPSI	translated_nucleotide_match	6158	6829	114	-	.	ID=match01212; Target=ltr_Roo; E=7e-08 1332 1590
Scaffold_129	TransposonPSI	translated_nucleotide_match	80756	81238	153	-	.	ID=match01213; Target=TY1_Copia; E=3e-12 747 908
Scaffold_129	TransposonPSI	translated_nucleotide_match	80291	83377	1951	-	.	ID=match01214; Target=gypsy; E=0.0 456 1458
Scaffold_129	TransposonPSI	translated_nucleotide_match	66578	66709	112	-	.	ID=match01215; Target=hAT; E=8e-08 335 379
Scaffold_129	TransposonPSI	translated_nucleotide_match	66714	67019	100	-	.	ID=match01216; Target=hAT; E=2e-06 269 352
Scaffold_92	TransposonPSI	translated_nucleotide_match	22706	22807	101	-	.	ID=match01217; Target=LINE; E=4e-06 1017 1054
Scaffold_92	TransposonPSI	translated_nucleotide_match	85962	86318	144	+	.	ID=match01218; Target=LINE; E=4e-11 1055 1175
Scaffold_92	TransposonPSI	translated_nucleotide_match	34758	35312	172	+	.	ID=match01219; Target=TY1_Copia; E=3e-14 774 964
Scaffold_92	TransposonPSI	translated_nucleotide_match	24237	27335	1861	-	.	ID=match01220; Target=gypsy; E=0.0 455 1458
Scaffold_92	TransposonPSI	translated_nucleotide_match	32622	35480	1778	+	.	ID=match01221; Target=gypsy; E=0.0 451 1423
Scaffold_92	TransposonPSI	translated_nucleotide_match	40937	41695	351	+	.	ID=match01222; Target=gypsy; E=3e-35 452 709
Scaffold_92	TransposonPSI	translated_nucleotide_match	41701	42237	538	+	.	ID=match01223; Target=gypsy; E=4e-57 710 899
Scaffold_92	TransposonPSI	translated_nucleotide_match	42252	42671	362	+	.	ID=match01224; Target=gypsy; E=2e-36 903 1037
Scaffold_92	TransposonPSI	translated_nucleotide_match	43172	43903	468	+	.	ID=match01225; Target=gypsy; E=6e-49 1147 1386
Scaffold_92	TransposonPSI	translated_nucleotide_match	56100	58988	1636	-	.	ID=match01226; Target=gypsy; E=0.0 297 1321
Scaffold_92	TransposonPSI	translated_nucleotide_match	114729	115151	132	-	.	ID=match01227; Target=hAT; E=5e-10 590 720
Scaffold_92	TransposonPSI	translated_nucleotide_match	34470	35498	126	+	.	ID=match01228; Target=ltr_Roo; E=1e-08 1321 1711
Scaffold_92	TransposonPSI	translated_nucleotide_match	43157	43456	104	+	.	ID=match01229; Target=ltr_Roo; E=4e-06 1350 1462
Scaffold_92	TransposonPSI	translated_nucleotide_match	56163	56657	108	-	.	ID=match01230; Target=ltr_Roo; E=1e-06 1350 1533
Scaffold_241	TransposonPSI	translated_nucleotide_match	26200	26565	165	-	.	ID=match01231; Target=hAT; E=2e-14 630 727
Scaffold_290	TransposonPSI	translated_nucleotide_match	6956	7528	134	+	.	ID=match01232; Target=TY1_Copia; E=1e-10 721 905
Scaffold_290	TransposonPSI	translated_nucleotide_match	7868	8557	147	+	.	ID=match01233; Target=TY1_Copia; E=4e-12 726 964
Scaffold_290	TransposonPSI	translated_nucleotide_match	21514	21726	105	+	.	ID=match01234; Target=TY1_Copia; E=4e-07 71 144
Scaffold_290	TransposonPSI	translated_nucleotide_match	4907	7627	1858	+	.	ID=match01235; Target=gypsy; E=0.0 450 1366
Scaffold_290	TransposonPSI	translated_nucleotide_match	7649	8818	598	+	.	ID=match01236; Target=gypsy; E=5e-65 1090 1443
Scaffold_290	TransposonPSI	translated_nucleotide_match	7703	8296	98	+	.	ID=match01237; Target=ltr_Roo; E=4e-06 1339 1533
Scaffold_460	TransposonPSI	translated_nucleotide_match	1	546	299	-	.	ID=match01238; Target=gypsy; E=2e-30 1090 1267
Scaffold_460	TransposonPSI	translated_nucleotide_match	696	2369	1435	-	.	ID=match01239; Target=gypsy; E=1e-171 458 1038
Scaffold_460	TransposonPSI	translated_nucleotide_match	85	492	110	-	.	ID=match01240; Target=ltr_Roo; E=4e-08 1339 1465
Scaffold_358	TransposonPSI	translated_nucleotide_match	6446	6871	95	+	.	ID=match01241; Target=TY1_Copia; E=3e-06 220 352
Scaffold_358	TransposonPSI	translated_nucleotide_match	6560	6874	99	+	.	ID=match01242; Target=TY1_Copia; E=1e-06 232 347
Scaffold_358	TransposonPSI	translated_nucleotide_match	6581	6880	102	+	.	ID=match01243; Target=TY1_Copia; E=5e-07 512 602
Scaffold_358	TransposonPSI	translated_nucleotide_match	8020	8574	171	-	.	ID=match01244; Target=TY1_Copia; E=4e-15 774 964
Scaffold_358	TransposonPSI	translated_nucleotide_match	7852	9234	763	-	.	ID=match01245; Target=gypsy; E=4e-85 955 1423
Scaffold_358	TransposonPSI	translated_nucleotide_match	9164	9862	605	-	.	ID=match01246; Target=gypsy; E=4e-66 801 1040
Scaffold_358	TransposonPSI	translated_nucleotide_match	9748	10113	336	-	.	ID=match01247; Target=gypsy; E=2e-34 790 922
Scaffold_358	TransposonPSI	translated_nucleotide_match	10113	10823	654	-	.	ID=match01248; Target=gypsy; E=6e-72 580 811
Scaffold_358	TransposonPSI	translated_nucleotide_match	7948	8829	112	-	.	ID=match01249; Target=ltr_Roo; E=5e-08 1332 1671
Scaffold_41	TransposonPSI	translated_nucleotide_match	171416	172087	164	+	.	ID=match01250; Target=TY1_Copia; E=4e-13 738 964
Scaffold_41	TransposonPSI	translated_nucleotide_match	174722	175264	157	-	.	ID=match01251; Target=TY1_Copia; E=2e-12 774 961
Scaffold_41	TransposonPSI	translated_nucleotide_match	86037	86363	195	-	.	ID=match01252; Target=cacta; E=7e-17 335 448
Scaffold_41	TransposonPSI	translated_nucleotide_match	80470	83559	1899	+	.	ID=match01253; Target=gypsy; E=0.0 455 1458
Scaffold_41	TransposonPSI	translated_nucleotide_match	89350	91068	1224	+	.	ID=match01254; Target=gypsy; E=1e-141 455 997
Scaffold_41	TransposonPSI	translated_nucleotide_match	91460	92839	668	+	.	ID=match01255; Target=gypsy; E=2e-72 998 1458
Scaffold_41	TransposonPSI	translated_nucleotide_match	169128	171131	1387	+	.	ID=match01256; Target=gypsy; E=1e-162 338 1039
Scaffold_41	TransposonPSI	translated_nucleotide_match	171365	172255	582	+	.	ID=match01257; Target=gypsy; E=4e-62 1155 1423
Scaffold_41	TransposonPSI	translated_nucleotide_match	174455	176908	1767	-	.	ID=match01258; Target=gypsy; E=0.0 615 1444
Scaffold_41	TransposonPSI	translated_nucleotide_match	198519	200627	1284	+	.	ID=match01259; Target=gypsy; E=1e-149 486 1243
Scaffold_41	TransposonPSI	translated_nucleotide_match	81088	81744	104	+	.	ID=match01260; Target=ltr_Roo; E=6e-06 757 987
Scaffold_41	TransposonPSI	translated_nucleotide_match	171440	171952	109	+	.	ID=match01261; Target=ltr_Roo; E=2e-06 1396 1591
Scaffold_41	TransposonPSI	translated_nucleotide_match	174527	175465	119	-	.	ID=match01262; Target=ltr_Roo; E=1e-07 1350 1711
Scaffold_207	TransposonPSI	translated_nucleotide_match	40044	40271	162	+	.	ID=match01263; Target=hAT; E=6e-14 264 339
Scaffold_207	TransposonPSI	translated_nucleotide_match	41792	41956	130	+	.	ID=match01264; Target=hAT; E=3e-10 655 709
Scaffold_153	TransposonPSI	translated_nucleotide_match	8988	10004	240	+	.	ID=match01265; Target=cacta; E=1e-22 196 547
Scaffold_323	TransposonPSI	translated_nucleotide_match	8866	9033	100	+	.	ID=match01266; Target=LINE; E=8e-07 1100 1156
Scaffold_323	TransposonPSI	translated_nucleotide_match	2901	3023	96	-	.	ID=match01267; Target=mariner_ant1; E=4e-07 239 279
Scaffold_508	TransposonPSI	translated_nucleotide_match	328	3333	1700	-	.	ID=match01268; Target=gypsy; E=0.0 313 1320
Scaffold_508	TransposonPSI	translated_nucleotide_match	388	882	121	-	.	ID=match01269; Target=ltr_Roo; E=1e-09 1350 1533
Scaffold_6	TransposonPSI	translated_nucleotide_match	58622	58861	142	+	.	ID=match01270; Target=mariner; E=4e-11 14 92
Scaffold_604	TransposonPSI	translated_nucleotide_match	1353	1910	94	-	.	ID=match01271; Target=ltr_Roo; E=9e-07 1032 1226
Scaffold_250	TransposonPSI	translated_nucleotide_match	22967	23380	308	-	.	ID=match01272; Target=gypsy; E=9e-31 946 1071
Scaffold_250	TransposonPSI	translated_nucleotide_match	23409	24845	1050	-	.	ID=match01273; Target=gypsy; E=1e-120 450 944
Scaffold_446	TransposonPSI	translated_nucleotide_match	1191	1556	136	-	.	ID=match01274; Target=TY1_Copia; E=3e-11 8 150
Scaffold_546	TransposonPSI	translated_nucleotide_match	475	666	91	+	.	ID=match01275; Target=hAT; E=8e-07 655 718
Scaffold_387	TransposonPSI	translated_nucleotide_match	2633	3211	284	-	.	ID=match01276; Target=gypsy; E=2e-28 1281 1443
Scaffold_388	TransposonPSI	translated_nucleotide_match	665	1012	170	-	.	ID=match01277; Target=hAT; E=2e-15 267 377
Scaffold_438	TransposonPSI	translated_nucleotide_match	1706	2377	172	+	.	ID=match01278; Target=TY1_Copia; E=2e-15 738 964
Scaffold_438	TransposonPSI	translated_nucleotide_match	8906	9388	151	+	.	ID=match01279; Target=TY1_Copia; E=5e-13 747 908
Scaffold_438	TransposonPSI	translated_nucleotide_match	65	2545	1794	+	.	ID=match01280; Target=gypsy; E=0.0 580 1423
Scaffold_438	TransposonPSI	translated_nucleotide_match	8120	9613	996	+	.	ID=match01281; Target=gypsy; E=1e-114 885 1399
Scaffold_438	TransposonPSI	translated_nucleotide_match	1535	2563	120	+	.	ID=match01282; Target=ltr_Roo; E=4e-09 1321 1711
Scaffold_32	TransposonPSI	translated_nucleotide_match	222217	223572	1181	-	.	ID=match01283; Target=gypsy; E=1e-139 580 1042
Scaffold_32	TransposonPSI	translated_nucleotide_match	224226	224549	131	-	.	ID=match01284; Target=gypsy; E=2e-09 442 538
Scaffold_203	TransposonPSI	translated_nucleotide_match	2362	2859	147	-	.	ID=match01285; Target=TY1_Copia; E=9e-12 788 961
Scaffold_203	TransposonPSI	translated_nucleotide_match	32752	32868	125	-	.	ID=match01286; Target=TY1_Copia; E=3e-09 1593 1631
Scaffold_203	TransposonPSI	translated_nucleotide_match	32877	33197	214	-	.	ID=match01287; Target=TY1_Copia; E=1e-19 1484 1591
Scaffold_203	TransposonPSI	translated_nucleotide_match	46435	46929	136	-	.	ID=match01288; Target=TY1_Copia; E=2e-10 774 941
Scaffold_203	TransposonPSI	translated_nucleotide_match	2095	2853	447	-	.	ID=match01289; Target=gypsy; E=6e-47 1226 1444
Scaffold_203	TransposonPSI	translated_nucleotide_match	2873	3640	377	-	.	ID=match01290; Target=gypsy; E=1e-38 995 1279
Scaffold_203	TransposonPSI	translated_nucleotide_match	4642	5409	168	-	.	ID=match01291; Target=gypsy; E=3e-14 291 535
Scaffold_203	TransposonPSI	translated_nucleotide_match	43729	44100	193	-	.	ID=match01292; Target=gypsy; E=4e-17 1320 1423
Scaffold_203	TransposonPSI	translated_nucleotide_match	44247	44414	117	-	.	ID=match01293; Target=gypsy; E=3e-08 1155 1207
Scaffold_203	TransposonPSI	translated_nucleotide_match	44444	46243	1311	-	.	ID=match01294; Target=gypsy; E=1e-153 489 1108
Scaffold_203	TransposonPSI	translated_nucleotide_match	46465	48717	1604	-	.	ID=match01295; Target=gypsy; E=0.0 563 1361
Scaffold_203	TransposonPSI	translated_nucleotide_match	48762	49304	123	-	.	ID=match01296; Target=gypsy; E=5e-09 358 546
Scaffold_203	TransposonPSI	translated_nucleotide_match	35355	35555	115	+	.	ID=match01297; Target=hAT; E=2e-08 659 727
Scaffold_203	TransposonPSI	translated_nucleotide_match	3002	3301	101	-	.	ID=match01298; Target=ltr_Roo; E=4e-06 1350 1462
Scaffold_203	TransposonPSI	translated_nucleotide_match	46510	47091	111	-	.	ID=match01299; Target=ltr_Roo; E=3e-07 1376 1591
Scaffold_209	TransposonPSI	translated_nucleotide_match	24812	25462	125	-	.	ID=match01300; Target=TY1_Copia; E=3e-09 744 964
Scaffold_209	TransposonPSI	translated_nucleotide_match	38481	38846	221	+	.	ID=match01301; Target=TY1_Copia; E=2e-20 774 895
Scaffold_209	TransposonPSI	translated_nucleotide_match	39365	39691	199	+	.	ID=match01302; Target=TY1_Copia; E=7e-18 883 990
Scaffold_209	TransposonPSI	translated_nucleotide_match	24551	27490	1909	-	.	ID=match01303; Target=gypsy; E=0.0 450 1443
Scaffold_209	TransposonPSI	translated_nucleotide_match	36149	37324	948	+	.	ID=match01304; Target=gypsy; E=1e-107 514 879
Scaffold_209	TransposonPSI	translated_nucleotide_match	37326	38477	767	+	.	ID=match01305; Target=gypsy; E=7e-85 830 1253
Scaffold_209	TransposonPSI	translated_nucleotide_match	3557	3754	128	-	.	ID=match01306; Target=helitronORF; E=1e-09 1253 1302
Scaffold_209	TransposonPSI	translated_nucleotide_match	7903	8160	110	-	.	ID=match01307; Target=helitronORF; E=2e-07 872 945
Scaffold_492	TransposonPSI	translated_nucleotide_match	4751	4936	97	+	.	ID=match01308; Target=DDE_1; E=2e-07 246 313
Scaffold_107	TransposonPSI	translated_nucleotide_match	72216	72371	99	+	.	ID=match01309; Target=LINE; E=6e-06 1105 1156
Scaffold_107	TransposonPSI	translated_nucleotide_match	73966	74922	329	-	.	ID=match01310; Target=LINE; E=7e-33 853 1156
Scaffold_107	TransposonPSI	translated_nucleotide_match	8904	8999	96	-	.	ID=match01311; Target=hAT; E=7e-06 655 686
Scaffold_100	TransposonPSI	translated_nucleotide_match	63157	63711	155	-	.	ID=match01312; Target=TY1_Copia; E=2e-12 774 964
Scaffold_100	TransposonPSI	translated_nucleotide_match	67774	68097	101	+	.	ID=match01313; Target=TY1_Copia; E=5e-06 229 347
Scaffold_100	TransposonPSI	translated_nucleotide_match	67804	68103	100	+	.	ID=match01314; Target=TY1_Copia; E=6e-06 512 602
Scaffold_100	TransposonPSI	translated_nucleotide_match	91180	91656	109	-	.	ID=match01315; Target=TY1_Copia; E=5e-07 796 961
Scaffold_100	TransposonPSI	translated_nucleotide_match	62989	64692	1037	-	.	ID=match01316; Target=gypsy; E=1e-118 843 1423
Scaffold_100	TransposonPSI	translated_nucleotide_match	68175	69920	1239	+	.	ID=match01317; Target=gypsy; E=1e-143 432 1021
Scaffold_100	TransposonPSI	translated_nucleotide_match	69919	70395	165	+	.	ID=match01318; Target=gypsy; E=1e-13 1022 1212
Scaffold_100	TransposonPSI	translated_nucleotide_match	90910	91713	406	-	.	ID=match01319; Target=gypsy; E=1e-41 1213 1443
Scaffold_100	TransposonPSI	translated_nucleotide_match	93146	93553	121	-	.	ID=match01320; Target=gypsy; E=2e-08 450 578
Scaffold_100	TransposonPSI	translated_nucleotide_match	96499	97518	736	+	.	ID=match01321; Target=gypsy; E=8e-81 771 1112
Scaffold_100	TransposonPSI	translated_nucleotide_match	100585	100872	123	-	.	ID=match01322; Target=helitronORF; E=1e-08 1212 1303
Scaffold_81	TransposonPSI	translated_nucleotide_match	32327	32731	325	-	.	ID=match01323; Target=gypsy; E=4e-32 831 972
Scaffold_70	TransposonPSI	translated_nucleotide_match	34432	34707	132	+	.	ID=match01324; Target=LINE; E=1e-09 1080 1168
Scaffold_70	TransposonPSI	translated_nucleotide_match	76082	76219	98	-	.	ID=match01325; Target=hAT; E=6e-06 333 379
Scaffold_70	TransposonPSI	translated_nucleotide_match	153342	153524	113	-	.	ID=match01326; Target=helitronORF; E=2e-07 1246 1303
Scaffold_138	TransposonPSI	translated_nucleotide_match	29870	30283	220	+	.	ID=match01327; Target=DDE_1; E=6e-21 220 341
Scaffold_138	TransposonPSI	translated_nucleotide_match	30337	30933	109	+	.	ID=match01328; Target=DDE_1; E=1e-07 343 524
Scaffold_138	TransposonPSI	translated_nucleotide_match	6057	6710	111	-	.	ID=match01329; Target=TY1_Copia; E=2e-07 748 964
Scaffold_138	TransposonPSI	translated_nucleotide_match	7859	8512	172	-	.	ID=match01330; Target=TY1_Copia; E=2e-14 744 967
Scaffold_138	TransposonPSI	translated_nucleotide_match	2353	3489	552	-	.	ID=match01331; Target=gypsy; E=6e-59 1104 1458
Scaffold_138	TransposonPSI	translated_nucleotide_match	5796	6797	532	-	.	ID=match01332; Target=gypsy; E=1e-56 1141 1443
Scaffold_138	TransposonPSI	translated_nucleotide_match	7700	8509	573	-	.	ID=match01333; Target=gypsy; E=2e-61 1178 1423
Scaffold_138	TransposonPSI	translated_nucleotide_match	13219	13788	429	-	.	ID=match01334; Target=gypsy; E=2e-44 856 1038
Scaffold_138	TransposonPSI	translated_nucleotide_match	13701	14960	992	-	.	ID=match01335; Target=gypsy; E=1e-112 450 873
Scaffold_138	TransposonPSI	translated_nucleotide_match	7682	8512	108	-	.	ID=match01336; Target=ltr_Roo; E=9e-07 1396 1711
Scaffold_611	TransposonPSI	translated_nucleotide_match	1822	2154	95	+	.	ID=match01337; Target=TY1_Copia; E=4e-07 501 601
Scaffold_611	TransposonPSI	translated_nucleotide_match	1834	2160	85	+	.	ID=match01338; Target=TY1_Copia; E=6e-06 232 340
Scaffold_480	TransposonPSI	translated_nucleotide_match	150	803	166	-	.	ID=match01339; Target=TY1_Copia; E=6e-15 744 967
Scaffold_480	TransposonPSI	translated_nucleotide_match	3	1682	1017	-	.	ID=match01340; Target=gypsy; E=1e-117 845 1419
Scaffold_480	TransposonPSI	translated_nucleotide_match	1858	3411	890	-	.	ID=match01341; Target=gypsy; E=1e-101 303 845
Scaffold_480	TransposonPSI	translated_nucleotide_match	72	911	117	-	.	ID=match01342; Target=ltr_Roo; E=5e-09 1350 1669
Scaffold_65	TransposonPSI	translated_nucleotide_match	55162	55398	160	-	.	ID=match01343; Target=helitronORF; E=8e-13 1246 1308
Scaffold_65	TransposonPSI	translated_nucleotide_match	55691	56050	120	-	.	ID=match01344; Target=helitronORF; E=4e-08 1081 1209
Scaffold_65	TransposonPSI	translated_nucleotide_match	56083	56682	111	-	.	ID=match01345; Target=helitronORF; E=4e-07 902 1067
Scaffold_745	TransposonPSI	translated_nucleotide_match	5	175	120	+	.	ID=match01346; Target=hAT; E=8e-11 660 716
Scaffold_554	TransposonPSI	translated_nucleotide_match	1912	2202	92	+	.	ID=match01347; Target=TY1_Copia; E=1e-06 512 601
Scaffold_554	TransposonPSI	translated_nucleotide_match	1915	2208	89	+	.	ID=match01348; Target=TY1_Copia; E=3e-06 254 348
Scaffold_554	TransposonPSI	translated_nucleotide_match	1899	2750	159	+	.	ID=match01349; Target=gypsy; E=2e-14 302 581
Scaffold_622	TransposonPSI	translated_nucleotide_match	1156	1974	153	+	.	ID=match01350; Target=TY1_Copia; E=5e-14 78 371
Scaffold_622	TransposonPSI	translated_nucleotide_match	1603	2061	164	+	.	ID=match01351; Target=TY1_Copia; E=2e-15 525 658
Scaffold_54	TransposonPSI	translated_nucleotide_match	169253	169660	173	+	.	ID=match01352; Target=LINE; E=2e-14 938 1074
Scaffold_54	TransposonPSI	translated_nucleotide_match	53693	54028	105	+	.	ID=match01353; Target=TY1_Copia; E=2e-06 501 601
Scaffold_54	TransposonPSI	translated_nucleotide_match	56182	56703	153	+	.	ID=match01354; Target=TY1_Copia; E=6e-12 738 910
Scaffold_54	TransposonPSI	translated_nucleotide_match	171346	172530	118	+	.	ID=match01355; Target=cacta; E=6e-08 76 404
Scaffold_54	TransposonPSI	translated_nucleotide_match	53692	56790	1949	+	.	ID=match01356; Target=gypsy; E=0.0 304 1367
Scaffold_54	TransposonPSI	translated_nucleotide_match	76202	77368	506	+	.	ID=match01357; Target=gypsy; E=3e-53 1120 1458
Scaffold_54	TransposonPSI	translated_nucleotide_match	162962	163366	146	-	.	ID=match01358; Target=helitronORF; E=4e-11 897 1028
Scaffold_54	TransposonPSI	translated_nucleotide_match	54904	56751	133	+	.	ID=match01359; Target=ltr_Roo; E=2e-09 849 1602
Scaffold_226	TransposonPSI	translated_nucleotide_match	8927	9424	141	-	.	ID=match01360; Target=TY1_Copia; E=4e-11 744 910
Scaffold_226	TransposonPSI	translated_nucleotide_match	8912	9589	460	-	.	ID=match01361; Target=gypsy; E=2e-48 1123 1342
Scaffold_226	TransposonPSI	translated_nucleotide_match	8888	9487	106	-	.	ID=match01362; Target=ltr_Roo; E=8e-07 1377 1600
Scaffold_441	TransposonPSI	translated_nucleotide_match	8874	8999	90	+	.	ID=match01363; Target=TY1_Copia; E=7e-06 278 319
Scaffold_441	TransposonPSI	translated_nucleotide_match	4129	5307	959	-	.	ID=match01364; Target=gypsy; E=1e-109 546 948
Scaffold_99	TransposonPSI	translated_nucleotide_match	1615	2346	133	+	.	ID=match01365; Target=gypsy; E=7e-10 305 564
Scaffold_99	TransposonPSI	translated_nucleotide_match	8027	8635	520	-	.	ID=match01366; Target=gypsy; E=2e-55 830 1038
Scaffold_99	TransposonPSI	translated_nucleotide_match	8644	9765	754	-	.	ID=match01367; Target=gypsy; E=1e-83 450 827
Scaffold_99	TransposonPSI	translated_nucleotide_match	15847	16410	144	+	.	ID=match01368; Target=gypsy; E=4e-11 417 598
Scaffold_99	TransposonPSI	translated_nucleotide_match	16467	19169	1855	+	.	ID=match01369; Target=gypsy; E=0.0 546 1458
Scaffold_69	TransposonPSI	translated_nucleotide_match	69939	70610	184	-	.	ID=match01370; Target=TY1_Copia; E=1e-15 738 964
Scaffold_69	TransposonPSI	translated_nucleotide_match	57222	59123	1514	-	.	ID=match01371; Target=gypsy; E=1e-179 514 1208
Scaffold_69	TransposonPSI	translated_nucleotide_match	69771	71879	1537	-	.	ID=match01372; Target=gypsy; E=0.0 708 1423
Scaffold_69	TransposonPSI	translated_nucleotide_match	68125	68343	102	-	.	ID=match01373; Target=hAT; E=2e-06 323 379
Scaffold_69	TransposonPSI	translated_nucleotide_match	69753	71873	122	-	.	ID=match01374; Target=ltr_Roo; E=4e-08 854 1711
Scaffold_232	TransposonPSI	translated_nucleotide_match	22980	23579	131	+	.	ID=match01375; Target=TY1_Copia; E=5e-10 712 905
Scaffold_232	TransposonPSI	translated_nucleotide_match	21440	23044	1174	+	.	ID=match01376; Target=gypsy; E=1e-135 569 1116
Scaffold_232	TransposonPSI	translated_nucleotide_match	23064	23714	491	+	.	ID=match01377; Target=gypsy; E=4e-52 1167 1378
Scaffold_248	TransposonPSI	translated_nucleotide_match	33489	33785	99	+	.	ID=match01378; Target=ltr_Roo; E=4e-06 796 894
Scaffold_415	TransposonPSI	translated_nucleotide_match	8766	9008	97	+	.	ID=match01379; Target=TY1_Copia; E=1e-06 260 338
Scaffold_415	TransposonPSI	translated_nucleotide_match	8799	9860	376	+	.	ID=match01380; Target=TY1_Copia; E=3e-39 537 830
Scaffold_415	TransposonPSI	translated_nucleotide_match	9817	10209	290	+	.	ID=match01381; Target=TY1_Copia; E=4e-29 813 943
Scaffold_415	TransposonPSI	translated_nucleotide_match	10229	11461	779	+	.	ID=match01382; Target=TY1_Copia; E=1e-86 947 1348
Scaffold_415	TransposonPSI	translated_nucleotide_match	2546	5311	1744	+	.	ID=match01383; Target=gypsy; E=0.0 455 1376
Scaffold_415	TransposonPSI	translated_nucleotide_match	9829	10215	119	+	.	ID=match01384; Target=gypsy; E=3e-09 1246 1378
Scaffold_49	TransposonPSI	translated_nucleotide_match	64763	64972	122	+	.	ID=match01385; Target=LINE; E=2e-08 1099 1165
Scaffold_49	TransposonPSI	translated_nucleotide_match	20191	21327	775	-	.	ID=match01386; Target=TY1_Copia; E=8e-85 1252 1631
Scaffold_49	TransposonPSI	translated_nucleotide_match	21338	21883	354	-	.	ID=match01387; Target=TY1_Copia; E=2e-35 1124 1299
Scaffold_49	TransposonPSI	translated_nucleotide_match	22821	23063	127	-	.	ID=match01388; Target=TY1_Copia; E=7e-09 550 632
Scaffold_49	TransposonPSI	translated_nucleotide_match	22893	23063	109	-	.	ID=match01389; Target=TY1_Copia; E=9e-07 285 338
Scaffold_49	TransposonPSI	translated_nucleotide_match	22961	23743	183	-	.	ID=match01390; Target=TY1_Copia; E=2e-15 19 281
Scaffold_172	TransposonPSI	translated_nucleotide_match	22076	22399	99	-	.	ID=match01391; Target=LINE; E=3e-06 1013 1115
Scaffold_240	TransposonPSI	translated_nucleotide_match	30443	30928	122	-	.	ID=match01392; Target=TY1_Copia; E=5e-09 796 964
Scaffold_240	TransposonPSI	translated_nucleotide_match	25628	28567	1742	+	.	ID=match01393; Target=gypsy; E=0.0 450 1443
Scaffold_240	TransposonPSI	translated_nucleotide_match	30182	30946	387	-	.	ID=match01394; Target=gypsy; E=6e-40 1226 1443
Scaffold_240	TransposonPSI	translated_nucleotide_match	34301	35659	856	+	.	ID=match01395; Target=gypsy; E=8e-96 455 871
Scaffold_240	TransposonPSI	translated_nucleotide_match	36231	36911	416	+	.	ID=match01396; Target=gypsy; E=2e-43 884 1113
Scaffold_240	TransposonPSI	translated_nucleotide_match	36934	37392	273	+	.	ID=match01397; Target=gypsy; E=1e-26 1148 1293
Scaffold_240	TransposonPSI	translated_nucleotide_match	37412	37855	218	+	.	ID=match01398; Target=gypsy; E=3e-20 1298 1423
Scaffold_35	TransposonPSI	translated_nucleotide_match	187197	190292	1160	+	.	ID=match01399; Target=LINE; E=1e-135 4 966
Scaffold_35	TransposonPSI	translated_nucleotide_match	190412	190705	147	+	.	ID=match01400; Target=LINE; E=3e-11 973 1068
Scaffold_35	TransposonPSI	translated_nucleotide_match	83710	84294	373	-	.	ID=match01401; Target=gypsy; E=1e-37 1193 1382
Scaffold_35	TransposonPSI	translated_nucleotide_match	84606	84860	264	-	.	ID=match01402; Target=gypsy; E=8e-25 947 1030
Scaffold_35	TransposonPSI	translated_nucleotide_match	84841	85011	107	-	.	ID=match01403; Target=gypsy; E=2e-06 901 953
Scaffold_35	TransposonPSI	translated_nucleotide_match	193440	193937	144	-	.	ID=match01404; Target=hAT; E=3e-11 158 313
Scaffold_35	TransposonPSI	translated_nucleotide_match	169015	169197	122	-	.	ID=match01405; Target=helitronORF; E=3e-08 1246 1303
Scaffold_35	TransposonPSI	translated_nucleotide_match	169959	170198	110	-	.	ID=match01406; Target=helitronORF; E=8e-07 1001 1081
Scaffold_1	TransposonPSI	translated_nucleotide_match	808524	808718	122	-	.	ID=match01407; Target=hAT; E=7e-08 663 727

## Sheet: E) Consensus_FASTA
>AG8-1_REP_1#LTR/Gypsy @Rhizoctonia_solani
AGCAGGTGGAGCGGTTGGTGATCTAGGAGCTGCAGGAGGAGGTGGTGGTACTCGTGGTAC
CACAGGGATTACTTGGCTAGCTTGGCGTGCCAGTGGTACCAGTGGTAGCAAAGGTGGGGG
TGCTGCTGGTTGGATACCAGCTTGTTGGGGGACACGGAACAGTGTTCGATTGCCATTACC
ATCTAGAACCGTTCCTCCAGGGATGGTGTCTACAATGTTTTGAATATTTCGGGCTGCCCT
TGCTCCAGATACGGCTTCGGCTTCTACTCCTCGAAGCCTTTGATCTACTTCTCCCACTTC
GACTCGTAATAATTGTAGTTGTTCATATAATTCAATCATCATTTGTCTTTCTGTTAAATT
GGCGAAGCCGACTGGTGGTTGAGGATGGGTAACTGTAGGAGATCCCTGAACCGATTGTGG
TCCCGAGGATTCACTTCCATATTGATGATGAGGTGGGGGGAAATAGAGGCCCAGTCCTCC
CATATTGTGGTCGAAAGGGGAAACGTCTGGATTCATGGTAGTAGAGGGAAGAGTGGTTTA
TAATTTGTACAAAGATATACACGACACTATCTACTAATTGTTGTCATCGTTCTGGGTTTC
TCCCCTTGGCTCGTTCCTCAAAGCCTCCCTAATTCGACCAATAAACTCCCTAAACGGTTC
GATACGCAGCTCGTATTCAATATGGATTTCTTCAAGTCACTCGGCACGTTCTTGAAGGAC
CTCGAGTTGGTCTTGGTAAGCCTCGTTGGTGAGGCGGGTGTTACGCAGTTCCTCGTTTAG
ATTGGTAATTTCGAGGTTTTGATTTTCAATAACATCGACCTGTTCGTGCCAAGCTCGTTC
GAGTGCGTTTCTTTGATCGAAATGTTCTTGAACTTGAGTGCGCAGGAGAGTGTTGGTGGG
TTCCACTCGATCGCGGCGAAATTCGCGTTCTTCTCGGAGGTTTTCGGTGTATTCTTCGAT
GAGATCCCGAAGGTGATCGATAAAGTGGGGAAGGCGGTGAATTGACCGCAGGAGTTCGTG
GGGGAGATTGGCAAAGAAAAAGGACCACTCGACCAGGATCCGGTAGGCAAACCAAAAAAC
AAAGATGATATTGAAGGACACTTAATCATACGAGTTTTAGAATGTGTTATATCGGTTTTT
ACTACGTACTGATTAAGCACCCCAGTTGTAACGGAGGTAGTTGAGGTAGGCGGCATAAGA
TTTGAAGCCTTCTACTGGGGAGGGTTGCTTGTGGAGTGGTACTTGTCCGATCGAGGCGAA
TGTGGGTCTTGCGATTTTGGGGACAGTGATGGTGTGCTGCGGGGTGTATGAGTATTTAGC
ACAGCAGTCACAACCGTTGTTTCGGCAGCACTTGTTGGAACAAAAAACGGCTTTGCACAA
GGCACAGACGGTGTAGGGCATCCACAAAGTTCGTGCGTTCCCTTCTTGAGGTACTCGTTC
GAGTATACGGATTTCCCACGTAAACCACTAAACGTTTGCTCTGCCTCTGTATACGATTCC
TAATCCCTACAACTAATTACTACCATGGACGGGTGTAATGTAGAGCGGGTTTTTTAGTTA
TCACGGAGCGTGCTGACTAACGTCGCTAAGTGGGTAGTGCGGACACTATATATGGGGCGG
ACGATAGGCCCTTCTTGTGATTACAATCACGGTACTGTCTAGACCGTCCACGCTTTTGAT
TATTATGCATGCCGGGTCAATCGACGTTTCTCGTGGTGCAGAGTACAAGGGAGCTTCTCA
CTTCCTAATAAAGACTTGACCTAGTGTCACGACCGTAGTCAATGACGACAAGGCAAGGAT
CAACAACGACCAGGGGCACGAAGTATAAAGGTGCGTCACAGCGACGACTTAAGTACGAAT
GGCGACAAGGGCCTAGGAATATGGGGTGTAGAGTAAAAGACGCACTTAGTCCGACGAGGG
GACTTGGGCTAGGAAGGGGGATAACCGAGAATGTATTGACTAGACAACAGGAGGTCAAGT
CTTGCTCTGTAGCAGCGACTTGACCCCTCCTTAAATACATGTGAGAAAAGAGAAGAAACC
AAACGTGCATATATGCAGAAGTCAGTCCAAATCAGAAGTCAGGACAAATAGGTCAGGTGA
TCGAGGTCTAGACCCGAGGTCACCTGATGCGATAAGCGCTGATTACAGATGATGACACAT
ACATATAACTTTATACCTAAAAAGGCAAGTGTCCGGAAAAAAAGGTAGAAAATAGTAGAA
AATCATGTCATGCCGATGGTAGTCATGACATTACCCCCCGTTAAGGCCTGGGTTTACGTG
GGTACTTTTTGTGGAAAGCTTCGACTAAGTCTGGTGCATTTTCGACTAGTTCTGATGGTT
CCCAAGTTTGGTCCCCAACTCCATATCCTTTCCATTTTACGAAGTATTCGATTTTTTTAC
GTCCTTTCTTTCGACTATCCAAAATTTCTTCGACCTCGTATTCTTCTTCGCCTTCTTCGG
TGATGATAGGAGGGGGTCATTCGGGTTCTCTACCATGAGGATCAGGGTGGAATTTGGTCA
GGAGGGTGATGTGGAAAACGGGGTGTATGCGCATGGTATGTGGTAATTCCAGTTTGTATG
CATGTGTCCCAATTTTCTCCAGAACTTTGTAAGGACCCAGCTTTTTGTGACTAAGCTTGT
CCGATGGTCGGTCTGATTTGATATGACGGGGGTTTAACCAGACCTGGTCTCCGACCTGAA
TGTCTTCTTCTTGATGGTGTTTTCAATCATAGAATTCCTTTGCTTTTTCTTGTGCCAAGG
TTAAGGCAGATTTTACTTCCTCATAACCTTTTTGTAGGAATTTCGCATAGTCATCTGCAT
GAGGAACATTGGCAGGATTATGGCCGACTGAGAGGCGTGGGTTATAACCCAAGCAGATTT
CGAAAGGTGATTTTCCTGCTGCTGTTTGCAGGTTGTTGTTATACGAGAATTCGGCTAAAG
GTAATAATGACACCCAATTATCTTGCTGGTGGTTACTGAACATGCGAAGGTACCCTTCCG
CAACCTGTTGGACTCGTTCTGTTTGTCCATCAGTCTGAGGATGATAAGCTGTGGAGAAGG
TGGGTTTAATATCGAGGCGTCAGTAGATATCACGCATAAATTTGGAGTTGAAAACTGTTC
CTCAATCCGAGACTGTACTCCGAGGTAGCCCATGTAGCTTCCAGACATAGGTTATGAAGA
GGTTGGCGATTTCTTGGGACGTTGCAGTGGTATGGGTAGGTATGAAATGTGCCATTTTTG
AAAACCTATCGATGACAGATAGTATGGCATCAAAACCTTCCGACTCTGGTAGACCTGTTA
CAAGATCATATGCAATATCCTCCCAAGGATGTGAGGGGATTTGTAAGGGTTTCAGTAACC
CGACGGGAAGTTGATTTGATGGTTTGGAGCGTATGCAGGTTTCGCAATGAGAAACATAGG
AGTGGACATATTTCCTCATGCTGGGCCACCAGTAAGTTCGAGAGACTAATTCCAAAGTCC
TCATTCGTCCAGGATGTCCTACTGCTAAAGCATCATGACGGGATTCTAAAACCAACTTCC
GGATATGCTCGTTCCTAGGCACACAGATTTTTCCTTTAAACCAAAGAAGGCCTTCTTGGA
TTTCCCAATCCTGAACCTTCTTTCCTTTCCGAATAAGGTCCAAAATTTCCTTGCATCGAG
GATCCTCATAGATTGCTTCACCAATTAGGTCATTGATTTCTTGATCGGGGGCTATGGCCG
AGATAAAAAGTTTCGGATCTAGTAGAACCGAGTTCTTTACCCCCCCTTCAATCGGGGAAA
TTCCATAGTGCCTTGACAAGATATCTGCCTTTCGATTTTGGGCCCCAGGTCGATAAATAA
TCTCGAAATTGTAATTGGTCAAAAATTCAGCCCAACGAGCATGACGTCCTCGCAATTCTC
ATTGCTTGGAGAAATATTCCAAGTTCTTATGATCTGTGAGAACCTGGATGGGTAGTGTAG
ATCCTTCCAAAAGGTGATGCCATTCCTTGAAAGCGCGAATTATCGCAAGTAATTCCTTGT
CGAAAATCTGGTAATTTCGTTCTGCTGGGCTAAAGGATTTGCTCAAGAAGCAAACAGGGA
GAAGTTTTCCATCAACTGTTTTCTGGGAAAGTATGGCTCCTGTGGCATAATCCGATGCAT
CACATTCCAAGAAAAATTGTTTGGTTACATCAGGTTGAATTAAGATTGGTGCCGTGGTTA
GACATTCCTTCAAGGCTTCGAAAGAATCTTGTTCCTTTTCTCCCCAATGCCAAGTGATGT
CCTTCTTTAACAGATCATAAAATGGGCGAGCCAGATTTCCAAAATTAGGGATGAAACATC
GGTAGAAATTGACAAAACCAAGGAATTCCTGTACGTTTTTTACAGATTTGGGGGCTACCC
ATTTTAATGCAGCAGTGACTTTTTCTTGATCAACTTCAACACCTTTTTCCGAGATAATGA
AACCCAGGTAGTCAATGCGTTTCGTGTGAAAATAACTTTTTTCCGGGTTACAGTACAGGT
CATTCTGCTGAAGGCAACGAAGAACTTCTTTGACATGTTCGACATGTTCGACTTCATTTT
TGGAGAAAATCAGGATATCATCCAAATAGACAACCACAGTTACATCCAAAAGGTCTCACA
AAATATCATTCATCAAGTGTTGGAAACATGCAGGGGCATTGGTTAAACCAAACGGCATTA
CTCGATATTCGAATAATCCATATTTGCACTTAAAAGCAGTTTTCCATTCATCACCTTCCT
TGATGCGTACCAAATTGTAACCCCATTTCAAGTCAAACTTGGTAAAGATTTTGGCACCAC
AGAGTTTCTCGATGAGATCTTGAGGAAGAGGTAATGGGTAGACATTCTTCTTTGTGATGC
TATTGACATATCAGTAATCAACACAAAGGCGCAATTTCCCATTTTTCTTTTTTACAAAGA
TAATTGGGGAAGCCATCGGAGATTTAGAAGGACAAATAAGTCCTGCTTCTAATTGTCGTT
TGAGTGTAGTCCGCAATTCCTCATCTTCCTTTGGTCCGGTGCTATAAATGGGACCATGTT
TTATTTTGGCACCAGGGATGAGTTCGATTTCCAAATCATAAGGTCAATGTGGGGGAAGGT
GAGCAGTGTCTTTTTCCAGGAAAACATCTTGGAATTCTTCATATTGCGATGGGATATGGA
CGGATGAGATATTGAGTACTGTAGGAACATCAAGGCAGTGTTCCTGACAATAATCCGAAT
GGAACTTTAGGGTTCTCTTGTTCCAGTCGATAGTGGGGTTATGCTTTTTTAACCAAGAAG
TTCCCAACACTATTTGATGATTACCAATATCAGCAATGTGGCAGGAAATTTCCTCCACAT
GGCCTTCAATATTGGCAAAGAATTTTGTATAATGGGTTACCTTTCCTGAGTTAATATCAC
ACCCATCGATTACTCGAAGGGCTTTTGGTTTATTGTGAGGAAAAGTGGGAAGACAGAAAG
TTTGTACTAAAGATGGGTGTATAAAACAGGAGGTGGCTCCTGAATCTAATAGAGCTTTAG
CCTCAAAAGGCTTTGGTGTATATGCAGATTTTATATGAGGAGCTAACTCGCAATATGCCA
CAATAGGGATAAAAAGTTGGGGTGTATTTGATATAGAACAGATTTCAAAATCACTATCCG
AATTGTGCATACAAGTTAACATTTCGGCCAGTGCATCGCTCCTCAGAGTGCCTGGTCGCC
TCCTTTTCCCGACTCTTCATCCGAGTTGAAATCAATGAGTTCGGCCTCATTACCCGACAT
AGGTTTACTGGGGCAGGCTCGTGCCAAATGTCCGTAACCCTTGCAGGTATAGCATTGGGC
CTTGCTAAAACCTTTCCCATCGAGTTCCATTGGGCCAGGTCCTTTTGGGTTTGCGGGAGC
TGGTTTTGGTGCCGTATATGGTACAATTGGCCTTTCGTCTTTCTTGAGTTCGTTGAATGT
GACTCGTTCGGCTTTATCCGCATTGTTCCATTTTACGACGGGGGAGGTGGTATTGTTGTG
GCGGCCAATTGATTCGATTTTTCCTTTTTGGGCACGACCGTCCTTCATGCGATAGACGTT
GTCACCCGTGTTAAAACGGGTTCGGGTGACTGTTGTGGCGGTGGAGGTTGATGCAGTGGT
GGATTTTTGGGTTTGAGTTTGACTCGTACTCCCCCCTGAAGTCGGGTGCAAGGTTTTGAA
GGTTTCGATGTCCTCCCAGATTCGCAAGGCTTCTTGGAAAACTTCGTCTCGAGTGTGGTC
CCTTGGTTTAAAACGCCCATTCATCATATAACGATGGACTTCGGAGGTAAGTCCATCATA
GAACATGTCCCGTTGGGTGTTTTCATTGTACCCAAGGGGGTAACACAACCGTTGGAATTC
ATATAAGAAGCTTTGGACATCCTTGGTTTGTTTTAACTTGGACAAGGCGATTCGGTATTT
TTCGACTTTATTATGTTCCCCGAATCGGGAGTTCAATTGTTCCCAAAAAGCCTGCCAGTT
GTTCAAAAGGTGGATGGAACCAGGGTGAGTTCCTTCTTCAACGAGGTATGGGTTTAACCA
TTTTTGTGCATCTCCTTCCAAATATCCGATGACAAAGTTGATCTTGGTTTTTTCATGCAT
GTTTGGATCATACGTATCCAAATACATGCTGCATTTAATGCAGAATTCTTCGAGTTTTTC
CTTGTCTTTGCCATCATAGGTTGGAGGTTTGGCTAATTTTGGAATTCGTCCTGGGGCTGG
TGCTACAGCAGGGGGAGCGGGTGGTAAAATTGGCGCTCTAGGAGCAGCTGGAGGTGGTGG
TGGTACCCTTTGTAAGACAGGGGTTGCTTGTCGAGTTGGTGGTACCATTTGTACCAATGG
TTGGGGTGCTG
>AG8-1_REP_2#LTR/Gypsy @Rhizoctonia_solani
TTTCTGGGAGTTCTAGTTTATAAGCTAGATCAGATATTTTCTCCAGTACTTTGAAGGGTC
CTAATCTTTTGTCATTTAGTTTGGCTGACTTGGACTTGAGTTTGATATTTTTGGCATCCA
GCCAAACTTCTTCTCCTACTTCAAAGGATATAGGGACTTCATGGTTCCTTCCTTGGGCCA
TTCTTTCCTTGGATAGTTTTAGGGCACTTTCTACTTCTTTTTGTATTTCCTCGATTGTAT
CTCCTCTTTTATCTGCTTCTGGGACTTCTCCTTTGATATTGGTTGGAGAGAAGGTTGGTT
CCTTGCCATAGATACACATGAATGGGCTGGTCCCTGTGGCACTATGCACAGCATTGTTGT
ATGCAAATTGTGCCAATGGGAGCCATTTAGACCAATCGTTCCTTTCATTTCCGCTGTAGA
TGCGGAGGTAGTGTTCTATGCTTGGATTTACCCTTTCAGTTTGTCCATCGCTTTCTGGGT
GGTAAGCAGAGGAGAAATGGGGTTTTATCCCTAGGCGTTTGTAGAGTGCTTTGAGGAACT
TGTTGTTGAACACAGTTCCTCTGTCTGAGATAGTTTTCTCAGGTAGTCCATGGTCCTTCC
ATAAATGGGTAAGGAATAGGTCGGCCATTTGGGTGGCATTGACGGTAGAAGCACAGGGGA
TGAATATCCCATATTTGGAAAATGAATCTACTATTACTAGAATAGCATCGTGGCCTTGGT
CTTTTGGTAATCCTACTATCATGTCATAGGATACTACTTGCCATGGTCTTGATGGTACGT
CGAGGGGTTGGATAGGTAGTTCTGGCTTCTTTGCTTTCCTTGCTCTTTGGCAGTATTCGC
AATTATCGACATAAGCATATATGAATGATCTCATGCCTGGCCAGTAGTATTTTCTTGTGA
TTAATTCTAGGGTTCTTTGTCTTCCCGGGTGTCCTGCTAGGGGGCTATCATGATATAACT
TTAGGATGTTTATCCTTAGTTGTTCATTTCCTGGTACTAGAACTTTGTCTTGGTAGAATA
GTAATCCAGCTTCCATGGTGTAATCCTTGAATGCTCGTTGTATTGATTTGGGAGCTTTGT
CCTTTCTATCTTGGAAGAATACCATGATTTCTTCTAGGTCTTCATCTTTATCTAGTTCCT
TTTCGATTTGGGCTTGGATATGTGCGTCTGAGTCTACTTCAGCTGCTTGTGCGAATACTT
CTTCTGGGAGCATGATTTGGTCGTCTGGAGGTATATCTTGGTGATCGGCTCTTCGTGATA
ATGCATCAGGTTTGTTGGATTGTTTGCCTGGTCGATAATGGATTTCGAATTTGTAACCGG
CAAGTAATAAATGCCATCTGGCATGTCTTCGATTGAAGGTTCGGCTTTCTTTCCAATATT
CAAGGTTTCGATGGTCGGTAAAGATGATAATGGGTTCCTTGGTTCCTTCTAGGAATATTC
TCCAGAATTCTAGAGCTCGGATGATAGCTAGTAATTCTTTGTCATGGGTATCGTAATTCT
TTTCGGCATCTTTGAAGGATTCAGACATGAAGCCTACTGGGTGTAGTCGGCCATCGTCTT
GTCTTTGGCTAAGTACTGCACCCATAGCAGCTCCTGATGCATCGGTTTCCAGATAGTAGT
TTTTGTCTGGATTAGCATGAACTAATACTGGTGCTTGGGTGATAGTTTCTTTTAGTCCTT
CGAAAGCTTTTTGTTCTTTTTCTTCCCATGTCCATTCTGAATCTTTTCGAAGGAGGTTAT
TTAGAGGACGAGCGATACTACTAAAGTCTTTAGCGAATCTTCGTAAGAAGTTGGCAAATC
CTAAGAAGGATTGTAATTGTTTCTTGGTGGTGGGTACTGGCCATTCTTGGACTGCTTTGA
CTTTTAATGGATCTAATGAGAATCCATTGATGGAGATGACTAAGCCTAAGTATTCTACTT
CTTGTTTGTGGAAGAAGCATTTGGTGGCTTTGCAGAATAGTTGGTTGTCTTGTAGTCGTT
GTAGTACTTCGCTAACATCTTCTTCATGTTTTGATTCATTTTCAGAATAGATGAGTATGT
CGTCTAGATAGATGACGACGTTGACATCAATCATATCTCGGAATAGGGAGTTCATGAAGT
GTTGGAAGGCGGCTGGTGCGTTGGTTAAGCCAAAAGGCATTACCAGGGTTTCGAATAATC
CATATTTGGTTCTGAATGCTGTTTTCCATTCGTCTCCTTCTTTGATTCGGACATTGTTGT
ATCCCCATCTAAGATCGAGTTTGGTGAAGATTTTTGCACCTCTAAGTTTTGCCATTAAGT
CGTCTGGTCTTGGAAGTGGGTAGACGTTCTTCTTGGTATTGTTGTTGAGTTTTCGATAAT
CAACTACCAATCGTCGACTTCCATCTTTCTTTGGAATGAACATGACTGGACTGCTAACCG
GGGATTTACTTGGTCGTATTTTCCCATCAGTGAGTTCCTTTTCAATCCATTCTTTAAGGG
CGACTGATTCTGCATCGGTCATGCTATAGAGAGGGCTGTTTAGTTTTTTATCTTCTTCGA
TGAATTCGATTTCGATATCGTATTCTCGATGTGGGGGTAGTTTGTGAAAATCTTCTTCAC
CAAATACTTTTGCGAATTGATGATATTGGGAGGGTACTCCTAGGAGTGGGTCTTCATCTG
CTTCTTCTTCTGATGCTAATTGAGCTTGTTCAGGGAAGTTAATGGTTTCTGTTACCCAAT
CGATAGTTGGGTTGTATTCTTTTAACCAATTATTTCCTAAGATGACTTGGTTCTTTCCGA
TGTCGCATATGAGGAAGTCACAAAGGTTTCTTTTTCCTTCGCAGATAAAACGTAAGGATA
CTTTTCTCCATGCTTTACCGGATTTAGTTTGAGAGCCATCTAACATGGTGATGGTGCGTG
GTTGGATGAGAGTAATAGTAGGAAGTTTTAATGCTTCTACTATTTTTGGGTGGATGAAGC
TAGCGGTAGCTCCGGAGTCGATTAAGGCGGTTAGGGGTTCTGCTTTGGAGTTTAAAATTT
GAATATGAGTGTAGAGCAGTGATCTATTTGAGTCGCTAATATTGTACACATATTCTTTGA
TTAAACTCGTATTCGGGGTCACACTGTTCGCAGAAACAGGCAACCCTAGTCTTTTCCCGA
CTCCGCCTTCTTGTCTTCTTCTTCTTCTTCATCCTTAGCTGCTTTGGCACTCTCCTTTTT
GACCTTAGTTTCTTTCTCTTCTTTGGTCTTGGGAGGTTTCCAACCAGTGCGGCATTCCTT
CATTGAGTGGCCTTTGTTACCACATTTAATACATTCGCCTGCTTCTCGACGGCGATCGCA
TTCTTCCTTGCTGACATAGTTGTCACCATACTTGCCATCTTCCTTTTTGTCAGACTTGGA
TTGGGAAGTACTTGATTTTCCTTTCCCTTTATCCTTATCCTTCTTGTCTCGGTTAGGACG
GCTTTCCTCATTTTCGCGACGCGTTTGATCTATTTTATTCGCAGCGTTAATGAGGTCTCG
GAGGGTGGCAGGTTCGACTTCTCATTGGGACAATACTTCCTTGACTTTGAAATGTAACCC
TCGGCTGTATTGAGCACGGAGGGCAGCATCATTCCAAGAAAGTTCTGCAGCATAGGTACA
GAACAGAGTAGTGTACTCAGCTGTATTTCCAGTCTGAGTTAACTCCGTAATTTTACGGGC
AGCTGCTCATTCGGCATCTGGATCATCAAAAGCTAATGCGAATTCTCTGCCGAAGGAGTT
CATATCATATATTTCGGCACGGGGGTCTCCTCCTGCAAGTTTGGCAAAATGGGGTAATGC
CCAATCACCTGCTTCTCCTTCCATGAAAGTTAGCAAATATTTAACCATATCTCATTCGGA
GGAAAATCGATTATTGGAAAAACTTGCCCATACTGCCACCTTCATCATCCATTGTTTGGC
ATCCTTAGTCTTAGTTGATTTTAAAACATCAGGGGCTTTCAATTTGATGGATTGGGTGGT
CGCGGTGGGAGAGGGTGCTCTAGCCGCCACTGGGGAGGCGGACCTAACCCGTGAATACCT
TGATGCTCTAACTGTAGGAGATGGGGAGCATGAGTGTGGGGTAAACCGGATGGGTTGTAC
CTTTGGCATAGGGAACGTTGATATGCTACTTCTTGCGGGGGGAGGCTGCTGTTCCTCCTT
GGCCTTTCCCTTGATGGTTTCAGGGGAAGGGGGTGCTTGAGCTTGATCGAGGGAGGCATC
CCTGGCCTCGATCGCGATAGTTTCGATTTTGTCAAGACGGGTGAAAACATCTGCCCACCG
TTGATCTTGTAATGCTTGGTATTCCCTAAATTCAAGGGAGAATTGGGCGATTGCTTGTGC
GATTCCTTCTATGGTGTTAACCACTTCCATTGATGATGTTCTTTTTGTTTCTTCTTCCAT
TTCGACTGACCTTGATCTGCTTCGTACTTTTGTTCTTTCCTCTGAGTCTGAAGGGTATGG
TTCTCTTGCGATGAACCTACCTCTTGGTCCTCTTTGGTGAGAAATGTTGATTTATTTGTT
GAGGTTGAAGCGGATATAGTTGAGGTGGGCACGGTAGTTCTTATGTTCTCCGCAGGGGCA
GGCAACGTGTTTTTGGTGAACAGGGATTACCTTGGCATATGAGGGTAGGACGTATGTTCC
GTCGGCTGGTCTGCTTGCAGTGGTGATAAATTGTCCAGTGGCAGGTTTTACCTCGGATTT
TGCTGGTACAGATAGGGGTTTCTCACTATCTTCGAATGAGAAGCACGAATAACAATGGGA
TTTATAATAAAATGTTTTCTCGCACTTGATACAGATGAGGTAGGACATGTACTATCACAA
GATTTTATGTGTTCGAAAAATTGCTTTAAACAGCAATCGAAATATGCCTGGGGTATGACG
TTTTCCCGTTCTACTTCCAAAGCCAAGCTCCCCTTACCGAGTACTTTGAAGTCCAGTACT
ACTAGCTTGGATCCCCGCAGCAAGTGGAATAAGATGACTTCTTACCCAAATGGGATTCGA
AGAGCAATTACCTACACGAGGTGGGATCGATGCTTGAATAAGGACTCGCTTAAGAGCAAG
TTTTATCGATATGCCTCTTAGAGGACTTATACGGTTGTCTGGTGACTATAACGCTAAGTC
CTTGTCTTTCGACTGGCTAGGACCGCTTGCACACAGAATACGATGGGTCAATTCCCAGCA
CGGGTCTACTTTCACCACACACAGGTCCGACCTTTGTGTCTGCGCTAATACCTATTGGTA
CGCTATGACGGTCTCGGCTGCGTGCTTGCCACTAAAGGCGATGGGTTGGTACAGGTGGGG
TCTTAGACGGAAAGTGGGTAGGGTTCAACCTGTTAAGGTCGAATATCCAATGTTCTAGAC
GAAACCTAGGGTCAAGTCCTCCTATCGACCGAGTATTATAGTACTCAGCTAAGCAGTCCT
CATAGAGAGGAGGTATGGGAGAGCGTTCACGGCTAGTATATACCTATAGTAAGGCAAGAC
TGAGTGTACTAGTCACTCAGGAATGTTTGGATGTCGACAAGGGATATTCGACCTGATGTC
TTCAGGTCGAATTAGCCCAGTATTTATAGATCATAACTATATACATGATTCACATGATAT
AACTAATAATAGTTCATACTCAGTCAGCTATCTAATGTCCATCTCCTATCCGCAGCGATC
TAGCCCGATCTCCTTGGATCTGTGTGGGATAGCCATGGGATCCTAGGAGATCCATGGCCT
AATCCTCTATCTTCAAATCCTATCTGATCGTCTTAGATCCTGATAGATCCTAAGATGTGG
CTAGTGGCTAGGACTGTATGCGCGTGTCTACAACA
>AG8-1_REP_3#LTR/Gypsy @Rhizoctonia_solani
GTTTGACGCCAATTGACAAAATGTCGGAGATAGATTTCTCCAAATTGGTTGGCTCATTCG
GATTGTCCATCGACTTGAGGTCTGTACACGGTACTGAAATGAGGTTCGATACCTAAGCGC
TTATAGACTTGTCGAAGGAACTTTGCATTGAACTGGGGTCCTCGATCAGATATAGTTTTC
TTTGGGAGGCCGTGAAGCTTCCAGATATGGTTGATGAAGAGATTTGCAACACCTTCTGCC
ATTACATCCGAAGTAGTTGGGATATAATGAGTCATCTTTGATAGACGATCTACGACAGTA
AGAATAGCATCGTATCCTTCTGATTCAGGAAGGGCGACAATCAAATCATAAGTGATCTCC
TCCCAAGGTTTATTGGGAATAGTAATGGGTTGTAATAACCCAGGAGCAACACGATTTGAA
TGTTTTGCCCGAATGCATGAGTCACAAGCTTGGATGTACTTGTTGACTGTGAGTTTCATT
CCGGACCAATAGAAGTCTCGACTTAGTAAGTCATACATTCTAAAATGGCCAGGGTGCCCT
GCAGCTGGATTGTCATGCCTAGTTTCAAGGACTGCTCGGCAGATCTCAGGTTCATTTGGT
ACGTATATGCAGTCATGATAGTACAACAAACCCGAGTCTAGACGCCATCCTTTTACTGGG
ATGTCTTCCTCAAGGGACTTGATAAACTTCTCAACAGACTTGTCATCAGGTAAGGCATCC
CTAATGAGGTCTTTGAGGTCATTGTCGGTAAGAATCGCAGAGATAAAAAACTCTGGACTA
AGAAGGACAGGGGTTTCACCCCCCTCTTTAGCGACTTCCTCACGGTGTTCCTCACGGCGA
GATAATATGTCAGCTTTTTTGTTCTGAACTCCGGGTCAGTAAATTATCCGGAAGTTAAAA
TCTGCTAAAATTCCCATCCATCTCCATTGACGACAGTTCAAATCCCTTTTTGTTTTATAA
TATTCAAGGTTTTTGTGATCCGTGAGGATCTTAATTGGGATTTTTGAACCTTCTAGGTAG
TGTCGCCATTCCTTAAGAGCACGGATTACTGCCAAAAGTTCCTTATCATATATGTCATAG
TTACGCTCAGCAGGTGCTAAGGTTTTTGACAGGAATGCGACTGGGTGCATTTTGTCATCA
GGACCTATTTGGTTCAAGATGGCACCTGTCGCATAGTCGGAAGCATCGCACTCTAAGAGG
AACTCTTTAGAGACATCAGGTTGGATCAGAATTGGAGATTCAACTAGAGCTTTTTTCAGG
GCATTAAAGGATTTTTCTTCATCGTCACCCCATACCCATTGAACATCCTTTTTCAGGAGT
CTATAAAGGGGTAGGGCGACGTTATTGAAGTTGTCCATAAAACGCCTATAGAAATTGATA
AAGCCTAGGAATTCTTGAACTCCTTTTACTGATTTTGGGGTTGCCCAATCAACCGCTTTG
GTGACCTTATCAGGGTCCACGCGAACGCCTTCTCCGTTTGCTATAACTCCCAAATAATGA
ACTTCTGACACCTTAAATTCGCATTTTTCCAGGTTAAGGAGGCAAGATGCCTTTCTAATC
CTGGATAAAACTTCGCGAACATGTTGTTCGTGCTCATTCTCATCTTTTGAGAAGATGAGA
ATATCATCGAGATAAACGATGACATACACGTCCAAAATATCGAAAAGGATGTCGTTCATA
AAATATTGGAAGCAAGCCGGGGCGTTGCATAATCCAAAGGGCATAACACAGTATTCAAAT
AGGCCATACTTGGTTTTGAACGCAGTTTTCCATTCATCGCCTTCTTTAATTCGGACTAAA
TTATATCCGAATTTTAGATCCAAGGTTGAAAACACCTTAGATCCTCGAAGTTTTTCGACT
AAAGTCGAGATGAGGGGTAGGGGGTATGCGTTTTTAATGGTATTTTCATTTAAGTTACGA
TAATCCACAACCATGTGTCTTTTCCCATTCTTCTTGTTCACGAATATCACCAGAGAGCTA
TATCTTGATTTGGATGGATGGATCAATCCTTTATCGAGCTGCTCTTTTAAGATTCGGCGA
AGTTCTTCGTCATCAGAAGGTTTGAGGGGGTAGACGGGGCCTTTGACTGCCTTGTTTGGG
TCTTGAAGATTTATGTCCAGGTCATACTGGTGGTGAGGAGGCAGATCCGTCACCAAATTG
TCTTCTGCGAAAATATCTATAAAGTCGGAGATAAAAGCAGGGATATCTTGAAGGTGGGTC
TCCAGTCCACCGATATCTCCTGTTTCTCGAAGGGATTCTCCAAGAGGCTCAAATACCTCT
ATCCCATCAAGATCTTCTGGTTCGCCTTTAAGGTGATTATGGTCACCAACGTTTCCCAGG
ATTACATTGTTAACATGGATACAGGTATTAGAACAATAAGACGAGTTAAAGGTTACTCGC
TTATTAGGCCAGTCTACAGTTGGATTATGTTTTTTGAGCCAAGACATCCCCAGCACAATG
TCATGCTTGCCTATATTAGCTACATTACAAACTAATTCTTCTTTATGACTACCTAATTTA
AATATAAAGCTACATTCAGAGTCAACTAACCCTGAACTGATTTCATGACCATCGATAACT
TTCAGTTGTCGCGGGGACTTCTTCTTGGTTACCGGTATATTATATTGAGAGATCAGGCGC
TTGTTGATAAAACAAGATGATGCGCCTGAATCTATCATGGCCCAACCCGAGAATGATTTC
ATACGGGTGGAACTTGAAGCGGACTGGACAGATTTTGAAGAAAAATATATATTGAGGGGA
GTTACATTCGCGATACTATATACTTCTAAATTGTCCATGTCCTTGTTTTCCTCTGACTGG
GTGCTTCCTTCACCAATCAGACGTCCTCGTTTTCCGAATCGCTAGAGCCTGCCTCACTGA
TGGCGGCGCCAGAGAGTCCTTTCTTGGAGGGGCATTTAGCCGCAATGTGTCCCCTTCCTC
CGCAATTGAAGCACTTGTTGCTTTTGGCAGCTTCAGCGCTATCTAAGTCCATGGGGCCTG
GGCCTTGGGACGAGGAGGAGGGTTTCGAGGGGGGAACGGGATTTGGACCGGGCGAGGACG
GATAATTGTCCTTTTTCAGGGCTTTGAACTTGACGTCACTTGTTGTGCCGTCATCCCATT
TTACAGTGGGAGTGGACTTGCCCTTACTATTTTTGCCCATTTTGGTGATTTTCCCTTTTA
CCGCCTTGTTGTCCTTCATCATGTAGACGTCATCCCCGACAGTCAGCTTTGTCCCAGGAG
AACCCGAGGAAGCTGTCGACGATTTGCCTTCAGATTTGGAGGTAGGGGCGGTTTTATTTT
GCGCCTTGAATGCATCAAGACGCGATTCGATGAGCATGGCACGTGCTGCCAGCTCGGGGA
ATGTGACCGTTGTGTGGTCATAGTCCTGAAGGACCATGGTTTCCTTGATTTTGATGGCAA
GGCCATCATAGAACATGTCACGGAGGGAGGTATCATTATACCCAATACCTTGAGAGTATG
TCTGGAAGTCCTTGTGGTACTCCTGGACACTCTTGGTTTGGGTAAGTTGGCGTAACTTGC
CACGATTGTTTTCCTTCTTGTTCTGGACATTCCAACGAGAGTTGAACTCAGTCCAGAAAT
CCGTGACATTATGTAACCAAGGGACTAAGGTCCCAATCACAACGTCTTGCTCTTGATATG
GGTCTAGCCATTCGCTGGCTTTTCCTTCAAGGCATGATTGAATATAGGCAATCTGTTCGT
CAACAGATGCCGAGGGATAGGTGATGCGAAGATAATATGTAACGGCCACCCTGAAGGCGA
CCGCTTTGTTTTTGTCTGTTCCGTCGAACTTGGCTGGCTCTTGCAACTTGGGCTTCCTTG
GTGCAGCAGATGCCGCAGCCCCAGTGCTTGTACCAGCACCGCCAGTTCCTCCTAACGCAG
CGACCGTTGTTATTACCCCGTTAAGGGCTCCTTGGAACGTGGTCAAATCTGCCAGGATAT
TGGTGTTGGCGGTATTGAGGAGGGTGACGTCATGTTGATCTCGATCGATCTCAGATTTAT
TGTTTTTAATCCCATCTATGGCGGTGGCGAGATTGTGGTTGATCGAGACTAGAGCATCTT
TTAATTCATTAAGACACTGTATGACGACGGTTGAATCCGAACTTGGTTGAGGTATAGTGA
TAAGCGATGGATCAACAGGGATAAAGGGGGAGGAGGAGGTGGAGGCTGATGCTGTTCAGA
TTTTTGAGTTGAGACTTGAAGCGTTGAGGTGGGAGGTGAGATTGGTGTGTCTTGTGTTCT
CCACAAGGGCAGGGTACGTGTTTGCCTTTTGGAGGGTTTGTAAATGCGGCCTTGGTTGCA
ACGAACTTTTGCTCAAATACCTTGAAGTTGTGGCAGCGGTAACAATGGGATTTATAGTAG
TATTGTTTATTGCACGATGCACACACAAGGTAGGACATAAAATGTATGGAAATCTAAACT
ATTGCTTTCCAATAATTGACGGATCTGGCTACTGAGAATTCTCAGCCAGGGAGGGTATAC
CGTGGGCGAAACCACTGACATATACACCACTCAACAGTTAAGATGACTTCTTCTGTTGAG
GCTGGTAATGAGCTCTTCACTACTTGTCACGTCTATGGATAGGCGAATAGATTTCCTAAT
TGCTTGAGCTATCAGAATGCTTCAATACCTGAGGGATTGGGTTAACCCTGAGGGATTTAT
ATGCGGTACATGATAAGCTAGCGATGGGGGACGATTTAGGCCCAAAAATGGACGACGTCA
CTAGGATATGGGGGAGAATACTTTTACTAAATGATTGCTCAACCACCTATCGTTGAACTA
ATTTATTATACTGATCAACTGTCTTGGACGGACGTGATGCAATTTTTAATATAGCAAGAG
GGTGGATAGGGGACTATCATCGCAGATTCTCAAAAAGGGGGGAAAATTCCCACCCAAGTG
TCCTTTCTCCATAGGAACAAGGTCTGACCTTTGTGTCTGCGCAAATACCCGTTGCCGAGG
TATGCTATGATGGTCTCGGCTTGTTCTTGCCTATAAGGCAGAGTGGTGGTACGAGTGGAG
TCTCAACGGGGCGTGGTGGATAGAACTCGACCTAATGTCAAGCCCGACAACTACAATGGG
TCCAATAATGGCGCCGAGCCTAGATATGGCAACGGCAAAGGGGAGGGATGTGACGAGACG
TGGATGGAGAGTAAAGTGCACTTGTACTGAAGAGTACTGGGCAAGGACTTATACAGTGAC
CGTGAGGTATGTAGAAGGTAGGCTGGAGGTATATGACTAGGAGGTCGAGTTCTGAGGACT
TACAGTCTCAGAACTCTCCTTATATATTCAGAGGAGCCACTAGTTTACATACATGTACAA
ACGTATATCTAGATGACTCAGGTGGGAAAGTGTGATGTGGCATAAGGCCGCATCATCAGG
AAGGAATGTGTGACGTGGCACATGGAATGTGACACGTCATCACAACAAATGGATCCATCA
AGCGCCGATCGCTTGCATAGTCACCTGACTATCTTAGCGCCATGGCTTGTGGCAATTATA
GATAAATCGAATATACGCGACTTCAACAAAATTGTCTTGACGCATATATTTTGGATAATT
GGATTAAACACGACTTAGTAAAATATCATGTGGTCAAGACCAATGGGTCATGACA
>AG8-1_REP_4#LTR/Gypsy @Rhizoctonia_solani
CACCGTAAAATGGGATGACGGCACAACAAGTGACATCAAGTTCAAAGCTCTGAAAAAGGA
CAACTATCCGTCCTCGCCCGGTCCAAACCCCGTCCCCCCCTCAAAACCCTCCTCCTCGTC
CCAAGGCCCAGGCCCCATGGACTTAGATAGCGCTGAAGCTGCTAAAAGCAACAAGTGCTT
CAATTGCGGAGGAAGGGGACACATTGCAGCTAAATGCCCCTCCAAGAAAGGACTCTCTGG
TGCCGCCATTAGTGAGGCAGGCTCTAGCGATTCGGAAAACGAGGACCTCTGATTGGTGAA
GGAAGCACCCAGTCAGAGGACAACAAGGACATGGACAATTTAGAAGTATATAGTATCGCG
AATGTAACTCCCCTCAATATATATTTTTCTTCAAAATCTGTCCAGTCCGCTTCAAGTTCC
ACCCGTATGAAATCATTCTCGGGTTGGGCCATGATAGATTCAGGCGCATCATCTTGTTTT
ATCAACAAGCACTTGATCTCTCAATATAATATACCGGTAACCAAGAAGAAGTCCCCACGA
CAACTGAAAGTTATCGATGGTCGTGAAATCAGTTCAGGGTTAGTTGACTCTGAATGTACC
TTTAAATTTAAATTAGGTAGTCATAAGGAAGAATTAGTTTGTAATGTAGCTAATATAGGC
AAGCACGACATTGTGCTGGGGATGTCTTGGCTCAAAAAACATAATCCAACTGTAGACTGG
CCTAATAAGCGAGTAACCTTCAACTCGTCTTATTGTTCTAATACCTGTATCCATGTTAAC
AATGTAATCCTGGGAAACGTCGGTGACCATAATCACCTTAAAGGCGAACCAGAAGATCTT
GATGGGATAGAGGTATTCGAGCCTCTTGGAGAATCCCTTCGAGAAACAGGAGATATCGGT
GGACTGGAGACCCACCTTCAAGATATCCCTGCATTTATCTCCGACTTTATAGATATTTTC
ACAGAAGACAATTCGGTGATGGATCTGCCTCCTCACCGCCAGTACGACCTGGACATAAAT
CTTCAAGACCCAAACAAAGCAGTCAAAGGCCCTGTCTACCCCCTCAAACCTTCTGATGAC
GAAGAACTTCGCCGAATCTTAAAAGAGCAGCTAGATAAAGGATTGATCCGTCCATCCAAA
TCAAGATATAGCTCTCCGGTGATATTCGTGAACAAGAAGAATGGGAAAAGACACATGGTG
GTGGATTATCGTAATTTAAACGAAAATACCATCAAAAACGCATACCCCCTACCCCTCATC
TCGACTCTAGTCGAAAAACTTCGAGGATCAAAGGTGTTTTCAACCTTAGATCTAAAATTC
GGATATAATTTAGTCCGAATTAAAGAAGGCGATGAATGGAAAACTGCGTTCAAAACCAAG
TACGGCCTATTCGAATACTGTGTTATGCCCTTTGGATTATGCAATGCCCCAGCTTGCTTC
CAATATTTCATGAATGACATCCTTTTCGATATCCTGGACGTGTATGTCATCGTTTATCTC
GATGATATTCTCATCTTCTCAAAAGATGAGAAAGAGCACGAACAACATGTTCGCGAAGTT
TTATCCAGGATTAGAAAGGCATCTTGCCTCCTTAACCTGGAAAAATGCGAATTTAAGGTG
TCAGAAGTTCATTATTTGGGAGTTATAGCAAACGGAGAAGGCGTTCGCGTGGACCCTGAT
AAGGTCACCAAAGCGGTTGATTGGGCAACCCCAAAATCAGTAAAAGGAGTTCAAGAATTC
CTAGGCTTTATCAATTTCTATAGGCGTTTTATGGATAACTTCAATAACGTCGCCTTACCC
CTTTATAGACTCCTGAAAAAGGATGTTCAATGGGTATGGGGTGATGATGAAGAAAAATCC
TTTAACGCCCTGAAAAAAGCTCTAGTTGAATCTCCAATTCTGATCCAACCCGATGTCTCT
AAAGAGTTCCTCTTAGAGTGCGATGCTTCCGACTATGCGACGGGTGCCATCTTGAACCAA
ATAGGTCCTGATGACAAAATGCACCCAGTCGCATTCCTGTCAAAAACCTTAGCACCTGCT
GAGCGTAATTATGACATTTATGATAAGGAACTATTAGCAGTAATCCGTGCTCTTAAGGAA
TGGCGACACTACCTAGAAGGTTCAAAAATCCCGATTAAGATCCTCACGGATCACAAAAAC
CTTGAATATTATAAAACAAAAAGGGATTTGAACTGTCGCCAATGGAGATGGATGGGAATT
TTAGCAGATTTCAACTTCCGGATAATTTACTGACCCGGAGTTCAAAACAAAAAAGCCGAC
ATATTATCTCGCCGTGAGGAACACCGCGAGGAAGTCGCTAAAGAGGGGGGTGAAACCCCT
GTCCTTCTTAGTCCAGAGTTTTTTATCTCTGCGATTCTCACCGACAATGATCTCAAAGAC
CTCATTAGGGATGCCTTACCTGATGACAAGTCTGTTGAGAAGTTTATCAAGTCCCTCGAG
GAAGACATCCCAGTAAAAGGATGGCGTTTAGACTCGGGTTTGTTGTACTATCATGACCGC
ATATATGTACCAAACGAACCTGAGATCCGCCGAGCAGTCCTTGAAACCAGGCATGACAAT
CCAGCTGCAGGGCACCCCGGCCATTTTAGAACGTATGACCTACTAAGTCGAGACTTCTAT
TGGTCCGGAATGAAACTCACAGTCAACAAGTACATCCAAGCTTGTGACTCATGCATTCGG
GCAAAACATTCAAATCGTGTTGCTCCTGGGTTATTACAACCTATTACTATTCCCAATAAA
CCTTGGGAGGAGATCACATATGATTTGATTGTCGCCCTTCCTGAATCAGAAGGATATGAT
GCTATCCTAACTGTCGTAGATCGTCTATCAAAGATGATTCATTATATTCCAACTACTTCG
GATGTAACGGCAGAAGGTGTCGCAAATCTCTTCGTCAACCATGTTTGGAAGCTTCACGGC
CTCCCAAAGAAAACCATCTCTGATCGAGGACCCCAGTTCAATGCAAAGTTCCTTCGACAA
GTCTACAAGCGCTTAGGTATTGAACCTCATTTCAGTACTGCGTATAGACCACAAGTCGAT
GGACAATCCGAACGAGCCAACCAATTTGGAGAAATCTACCTCCGACATTTTGTCAATTGG
CGTCAAACGGATTGGGTCTCCTTCCTACCCCTGGCAGAGTTCGCCTATAACAATGGCAAG
CACTCCGGATCTAAACATTCCCCCTTTTACATTTGCTATGGTTATAACCCTGACTTCACT
GTCGGTAATACCAATGAAAGCAATGTACCCCAAGCAGACGAATTAGCCAACCACCTCAAG
GAAGTCCAAGAGGAGGCTAAGGCGGCACTCGAAATAGCAAATCGATCAAATGCAACATTC
TATGATCGAAAGCGTCGAGAAGCCCCTAAAATCAAGGTTGGCTCCAAGGTCTTCTTGGAT
TCAGTTAACATCAAGACTCAAAGGCCAGCGGCTAAACTAAGCCACAAGAAGCTTGGTCCT
TATGAAGTCATCGAACAAATAGGCAAGAACAGTTATAAGCTGAAACTGCCTAAATCCATG
AAAATTCACCCAGTGTTCCACACTGCCTTGCTCTTTCCAAAACCAACAGATGAATTCAAT
CGGGATCCAATTCCATTACCCCCGATCGTAACCCCTGAAGGAGAAGAAGAATACGAAGTG
GAAAAAATCCTGGACTCCAAGAAAATGGGCCGCAAGATCTGGTACCTAGTTAAATGGAAG
GGCTATGGCCCAGAAGAGAATACTTGGGAACCGGAAAGCAATTTCCAAGGATCCCAGAAA
CTCATACTCAAATTCCACAAGAAATTCCCAGATTCAGATTAATCTGCAACCCTATAGCTT
CTGCCTTGAGGAGGGGGAAGTGTCATGACCCATCGGTCTGACCACACGATATTTTACTAA
GTCGCGTTTAATCGAATTATCCAAAATATATGCATCAAGACATTTTGTTGAAGTCGCGTA
TATTCCATTTATCCAAAATAGCCACAAGCCACGGCGCTAAGATAGTCAGGTGACTATCCA
AGCGATCGGCGCTTGTTGGATTCGTTTGTTGTGATGATGTGTCGCATTCCATGTGCCACG
TCACACATTCCTTCTGATGACGTGGCCTTATGCCACGTCACTATTTTCCCACATGAGTCA
TCTAGATATACGTTTGTACATGTATGTAAACTAGTGGCTCGCCTGAATACAAAAGGAGAG
TTCTGAGACCGTAAGTCCTCAGAACTCGACCTCCTCGTCCACTACCTCTACCTCACTCAT
ACCCTTGTGGTCACTGCTTGAGTACTAGCCCAGAGCCCTTAGCTCTAGTGCACTTTACTT
TACACCCCCCCCCCGCCTCTCGTCGCACCTTAGACAGTGTTTGCCATACGCTCGTCGCCA
TTATCCCTCTCATAGTTGTCGTTCTTGACAGTAGGTCGAGTTCTTCCACACATCACTGTT
GAGACCCCGATCGTGTAACCACCTCGCCGAAAGGCTAAGGAATCGCCGAGACCGTCATAG
CATACCTGGACAACGGGTACTTGCGCAGACACAAAGGTCAGACCGATTCTTAAGGGGAAA
GGACACTTGTGTTGGAATCTTCCAACCCTATTGGAAATCAGCGATGATAGTCCGCTCGCC
ATCCACTTACTGTATAAAAACTACATCACACCCATCCAAGGCAGTTGATTAGTAGAATAA
AGCAGTACTCTGGGTTGCCAAAGCAAACGTTTAGCGACAGAATTTCCCACCCATTATTAC
GTTGCTGAGGTATCCTCACATAAATCGTACCATACTCCAAGATCCTCATCGTACACTGTA
ATCCGTCAGAGAATACCCCACCTCTCATGTCAAAGTACCTTGAAAACCCAAGCAATTAGG
AACAAGTTGCACTATCTCTAGACATGGCAAGAAGCGAAGAGCTGATACACCAAGTCTCAT
TGGAAGAAGTCATCTTAACCAGTGAGGAGTATAAGTGTCAGTGGTACCGCCCACGGCTTA
TCTCATTTGGCTCAGAATTCTCAGTAGCCAGACCCATCAATTATTAGTGGAAAGAAAGCA
CCTGTTCCATACATTTTT
>AG8-1_REP_5#Protein/WD40 @Rhizoctonia_solani
AGTGCACATATATGCACCTATGTTGTGACTTACCACTGTCAGATCAAAATCACGTCGCAA
TGAGAGGTATGGATATCAATTCCAAACTTCACACTCCTGAAGTCGATATTTCCATTGCTC
CCGTGTAAATCAGCTGTGCACAAACAAGGCATATAGATCGATTACAAGCTACATCAACAC
AACATCGCCAATGAGAAATCAGTTCTTCAACCAGCAATCAGCCCATTCCTTCCCAATCAA
AGCACCTTCGAAATTCAAACGCACATAGCCATCACGAGACAACAGCAAGGTGTTCCGTGG
TGACATCAGCGAAGTGCGTAAGTCGAGTGGAACCCATATCAGCCTCTGTGACTGCCCATC
CACCACCCATCCATCCTCATTTAGAACCCATTCAACGAGCTACAGAGCATCAGGAGGCAT
ATGTCAGTGAATATTCAGGATAACAGCCAAAAAAAGGCACAGCATACTTACTGGGGTTGA
ATTCGGCCCTGTCCTGGCATCCCATATGCGAATGGTTTTATCATTTGAGGCAGAAGCAAC
ATATGTGCTATCAGGCGAGTAAGCAACAGATTGGACCCAGTCTGTATGCCCCTTGAGTGG
CCCAAATATCGAAGTACCAGTTTGTGTGTCCCAGATATGCACAGTTTGGTCACAAGCACC
AGACACAATGTGAGTGCCATCAGATGAAAACTGGACAGAGGTAATATAATTGGTGTGTCC
CTCAAAAGAGCCAGGAGTCTGCCCCCCTGTCTGAGTATTTCTTCGATACATGGTTGGGTT
AGAGTGGCTTGACTTGGCCACAACATTGTACAACTGGTCCGATGAAAATGCAAATACCGA
CACTCGTAGATCCCCTTCAGGCTGAATGCTAGAAACCAATTGACCACTTTGCACATCCCA
TATCTGTACTGCTCCATCTTGCCAGCCAGTGAACAAAGTCATGCCATCAGCAGAAAACTC
GACTGACTTGCCCTGAGTTTTGTGTTGAATCGGCTGTACAACCATCTCTCCAGTTATTGA
GTCCCAAATACAGACACTGCCATCTTAGGAGGTAGTCGCAATCTGGCTACCATCTGGAGA
ATATGCAGCTGAGACAAACATCTGAGGATCACCTTGTGAAAGGGGAGTGGATTTATCAAT
GATTGGGTTATTCACTTCGATGGAATCCCCACTCCGAGCATCCCATTGGTGTAAGGTTCC
ATCCCCTGAGCATGATAGAATTCGATTGCCATCTGATGAGTACCGTACAAAATGAACCTA
ATTGGTATGCCCTGTGAGTGGATCGTGAATCAGTTTCCCATTAACCACATCCCACACACA
TAGAGTCTTATCCGATGACCCAGAAACAAGGCACTTCCCATCAGGTGAGATATCAATCGA
AAGAATGGGTCCAGTGTGGCCAGAGAAGGCATCCAGTGCAACAGTTGCACTCTGAGCATC
AAAGAGACACAAGGTTCCAGGCAAAGTATTAGAGGAGGAGATGATGCGAGTGCCATCTGA
TGAATATGCAAGCATTGAGACTGGCTCCGAGTGCTCCTTGAGTGGTCCAGACATAGCTTT
[truncated: 3,230 more rows]
