# Supplementary material for: Genome Sequencing and Comparative Genomics of the Broad Host-Range Pathogen Rhizoctonia solani AG8
Source: PLoS Genet. 2014 May 8;10(5):e1004281. doi: 10.1371/journal.pgen.1004281 (PMC4014442; doi:10.1371/journal.pgen.1004281)
Supplement: Table S6 — Best matches of manually curated R. solani AG8 genes to NCBI Protein database by BLASTP. (XLSX) [file pgen.1004281.s008.xlsx]

## Sheet: A) tophit_blastp_nr_summary
query name	query length	hit name	hit length	hit description	hit accession	#hsps	significance	bitscore	total hsp length	total hsp identity	total hsp conservation	%hit completeness
RSAG8G_00001	414	gi|390598623|gb|EIN08021.1|	468	gi|390598623|gb|EIN08021.1| glutathione-disulfide reductase [Punctularia strigosozonata HHB-11173 SS5]	EIN08021	1	0	556.214	414	67.3913	78.5024	88.4615
RSAG8G_00003	1023	gi|392571166|gb|EIW64338.1|	897	gi|392571166|gb|EIW64338.1| hypothetical protein TRAVEDRAFT_68170 [Trametes versicolor FP-101664 SS1]	EIW64338	1	0	560.066	841	39.5957	54.5779	93.757
RSAG8G_00004	236	gi|392571164|gb|EIW64336.1|	227	gi|392571164|gb|EIW64336.1| lish motif-containing protein [Trametes versicolor FP-101664 SS1]	EIW64336	1	3.79252e-97	290.041	221	63.8009	77.3756	97.3568
RSAG8G_00005	394	gi|336374985|gb|EGO03321.1|	495	gi|336374985|gb|EGO03321.1| hypothetical protein SERLA73DRAFT_165054 [Serpula lacrymans var. lacrymans S7.3]	EGO03321	1	1.30518e-87	280.796	270	52.963	70	54.5455
RSAG8G_00006	139	gi|390604749|gb|EIN14140.1|	412	gi|390604749|gb|EIN14140.1| kinase-like protein [Punctularia strigosozonata HHB-11173 SS5]	EIN14140	1	7.94753e-53	178.718	116	68.9655	81.8966	28.1553
RSAG8G_00007	188	gi|353241272|emb|CCA73097.1|	539	gi|353241272|emb|CCA73097.1| hypothetical protein PIIN_07051 [Piriformospora indica DSM 11827]	CCA73097	2	1.51061e-17	87.4261	178	49.4382	62.9213	33.0241
RSAG8G_00009	496	gi|393243020|gb|EJD50536.1|	534	gi|393243020|gb|EJD50536.1| general substrate transporter [Auricularia delicata TFB-10046 SS5]	EJD50536	1	0	578.556	494	60.3239	72.0648	92.5094
RSAG8G_00013	198	gi|395334561|gb|EJF66937.1|	201	gi|395334561|gb|EJF66937.1| hypothetical protein DICSQDRAFT_46863 [Dichomitus squalens LYAD-421 SS1]	EJF66937	1	1.92806e-75	232.261	187	56.6845	74.8663	93.0348
RSAG8G_00014	221	gi|392571009|gb|EIW64181.1|	308	gi|392571009|gb|EIW64181.1| mitochondrial carrier [Trametes versicolor FP-101664 SS1]	EIW64181	1	1.19978e-92	280.796	219	63.4703	74.8858	71.1039
RSAG8G_00015	365	gi|389745926|gb|EIM87106.1|	765	gi|389745926|gb|EIM87106.1| hypothetical protein STEHIDRAFT_138927 [Stereum hirsutum FP-91666 SS1]	EIM87106	1	7.33673e-87	285.034	236	56.7797	75	30.8497
RSAG8G_00016	633	gi|392569663|gb|EIW62836.1|	629	gi|392569663|gb|EIW62836.1| ABC1-domain-containing protein [Trametes versicolor FP-101664 SS1]	EIW62836	1	0	619.387	543	57.6427	72.9282	86.3275
RSAG8G_00017	119	gi|393248049|gb|EJD55556.1|	559	gi|393248049|gb|EJD55556.1| NADPH oxidase isoform 1 [Auricularia delicata TFB-10046 SS5]	EJD55556	1	4.29163e-42	152.525	113	62.8319	76.1062	20.2147
RSAG8G_00018	625	gi|299755430|ref|XP_001828655.2|	786	gi|299755430|ref|XP_001828655.2| TFIID and SAGA subunit [Coprinopsis cinerea okayama7#130] >gi|298411223|gb|EAU93159.2| TFIID and SAGA subunit [Coprinopsis cinerea okayama7#130]	XP_001828655	3	9.40471e-85	288.886	461	60.5206	81.3449	58.6514
RSAG8G_00021	634	gi|390604740|gb|EIN14131.1|	680	gi|390604740|gb|EIN14131.1| ATP-dependent DNA helicase [Punctularia strigosozonata HHB-11173 SS5]	EIN14131	2	5.58911e-74	258.07	401	55.8603	69.5761	58.9706
RSAG8G_00022	170	gi|336374445|gb|EGO02782.1|	274	gi|336374445|gb|EGO02782.1| hypothetical protein SERLA73DRAFT_176155 [Serpula lacrymans var. lacrymans S7.3] >gi|336387337|gb|EGO28482.1| hypothetical protein SERLADRAFT_458930 [Serpula lacrymans var. lacrymans S7.9]	EGO02782	1	1.34557e-38	139.813	153	46.4052	62.7451	55.8394
RSAG8G_00023	816	gi|336364111|gb|EGN92475.1|	789	gi|336364111|gb|EGN92475.1| hypothetical protein SERLA73DRAFT_191149 [Serpula lacrymans var. lacrymans S7.3] >gi|336377440|gb|EGO18602.1| hypothetical protein SERLADRAFT_480761 [Serpula lacrymans var. lacrymans S7.9]	EGN92475	1	3.77266e-114	372.474	816	34.1912	49.1422	100
RSAG8G_00024	312	gi|393245527|gb|EJD53037.1|	464	gi|393245527|gb|EJD53037.1| FAD/NAD(P)-binding domain-containing protein [Auricularia delicata TFB-10046 SS5]	EJD53037	1	6.81119e-135	397.512	266	69.9248	82.3308	57.3276
RSAG8G_00025	212	gi|336367144|gb|EGN95489.1|	200	gi|336367144|gb|EGN95489.1| hypothetical protein SERLA73DRAFT_186527 [Serpula lacrymans var. lacrymans S7.3] >gi|336379862|gb|EGO21016.1| hypothetical protein SERLADRAFT_475635 [Serpula lacrymans var. lacrymans S7.9]	EGN95489	1	1.6882e-23	100.138	203	32.5123	49.7537	100
RSAG8G_00026	187	gi|395333268|gb|EJF65645.1|	184	gi|395333268|gb|EJF65645.1| hypothetical protein DICSQDRAFT_96992 [Dichomitus squalens LYAD-421 SS1]	EJF65645	1	3.58938e-77	235.728	188	59.5745	73.9362	100
RSAG8G_00027	291	gi|353227430|emb|CCA77938.1|	334	gi|353227430|emb|CCA77938.1| hypothetical protein PIIN_00652 [Piriformospora indica DSM 11827]	CCA77938	1	8.13449e-14	78.5666	157	36.3057	56.6879	47.006
RSAG8G_00028	684	gi|392597609|gb|EIW86931.1|	689	gi|392597609|gb|EIW86931.1| Sec1-like protein [Coniophora puteana RWD-64-598 SS2]	EIW86931	1	0	783.097	678	60.177	72.8614	98.4035
RSAG8G_00029	260	gi|392597477|gb|EIW86799.1|	194	gi|392597477|gb|EIW86799.1| hypothetical protein CONPUDRAFT_44036 [Coniophora puteana RWD-64-598 SS2]	EIW86799	1	3.86022e-41	147.132	194	42.7835	54.6392	100
RSAG8G_00032	648	gi|393248032|gb|EJD55539.1|	863	gi|393248032|gb|EJD55539.1| Cas1p-domain-containing protein [Auricularia delicata TFB-10046 SS5]	EJD55539	2	1.66147e-177	533.487	580	60.8621	73.7931	67.2074
RSAG8G_00033	711	gi|402220101|gb|EJU00173.1|	817	gi|402220101|gb|EJU00173.1| hypothetical protein DACRYDRAFT_23169 [Dacryopinax sp. DJM-731 SS1]	EJU00173	1	5.59056e-78	273.863	446	36.3229	56.7265	54.59
RSAG8G_00035	424	gi|58259257|ref|XP_567041.1|	572	gi|58259257|ref|XP_567041.1| alpha-1,6-mannosyltransferase [Cryptococcus neoformans var. neoformans JEC21] >gi|134107393|ref|XP_777581.1| hypothetical protein CNBA7030 [Cryptococcus neoformans var. neoformans B-3501A] >gi|50260275|gb|EAL22934.1| hypothetical protein CNBA7030 [Cryptococcus neoformans var. neoformans B-3501A] >gi|57223178|gb|AAW41222.1| alpha-1,6-mannosyltransferase, putative [Cryp…	XP_567041	1	3.86235e-71	241.506	351	41.8803	59.2593	61.3636
RSAG8G_00036	530	gi|336377068|gb|EGO05403.1|	419	gi|336377068|gb|EGO05403.1| hypothetical protein SERLA73DRAFT_174545 [Serpula lacrymans var. lacrymans S7.3] >gi|336390111|gb|EGO31254.1| hypothetical protein SERLADRAFT_456141 [Serpula lacrymans var. lacrymans S7.9]	EGO05403	1	3.33923e-173	502.286	374	64.7059	75.1337	89.2601
RSAG8G_00037	165	gi|336374391|gb|EGO02728.1|	196	gi|336374391|gb|EGO02728.1| hypothetical protein SERLA73DRAFT_176071 [Serpula lacrymans var. lacrymans S7.3] >gi|336387283|gb|EGO28428.1| hypothetical protein SERLADRAFT_458813 [Serpula lacrymans var. lacrymans S7.9]	EGO02728	1	3.71681e-68	212.231	163	68.7117	73.6196	83.1633
RSAG8G_00042	234	gi|393248106|gb|EJD55613.1|	213	gi|393248106|gb|EJD55613.1| acyl-CoA N-acyltransferase [Auricularia delicata TFB-10046 SS5]	EJD55613	1	1.36683e-24	103.99	177	32.2034	53.6723	83.0986
RSAG8G_00044	303	gi|353243659|emb|CCA75173.1|	366	gi|353243659|emb|CCA75173.1| related to Rtm1p [Piriformospora indica DSM 11827]	CCA75173	1	2.80428e-72	234.187	247	50.6073	70.4453	67.4863
RSAG8G_00045	701	gi|299756186|ref|XP_001829155.2|	776	gi|299756186|ref|XP_001829155.2| mitochondrial intermediate peptidase [Coprinopsis cinerea okayama7#130] >gi|325511347|sp|A8N2T3.2|PMIP_COPC7 RecName: Full=Mitochondrial intermediate peptidase; Short=MIP; AltName: Full=Octapeptidyl aminopeptidase; Flags: Precursor >gi|298411563|gb|EAU92790.2| mitochondrial intermediate peptidase [Coprinopsis cinerea okayama7#130]	XP_001829155	1	1.01601e-136	427.557	509	47.7407	62.4754	65.5928
RSAG8G_00046	109	gi|302695059|ref|XP_003037208.1|	234	gi|302695059|ref|XP_003037208.1| hypothetical protein SCHCODRAFT_47131 [Schizophyllum commune H4-8] >gi|300110905|gb|EFJ02306.1| hypothetical protein SCHCODRAFT_47131 [Schizophyllum commune H4-8]	XP_003037208	1	2.6205e-11	65.0846	102	36.2745	56.8627	43.5897
RSAG8G_00047	462	gi|170085077|ref|XP_001873762.1|	931	gi|170085077|ref|XP_001873762.1| predicted protein [Laccaria bicolor S238N-H82] >gi|164651314|gb|EDR15554.1| predicted protein [Laccaria bicolor S238N-H82]	XP_001873762	1	0	541.191	447	55.481	72.9306	48.0129
RSAG8G_00048	245	gi|390604738|gb|EIN14129.1|	445	gi|390604738|gb|EIN14129.1| Septin [Punctularia strigosozonata HHB-11173 SS5]	EIN14129	1	6.58775e-123	363.614	246	72.3577	79.2683	55.2809
RSAG8G_00049	169	gi|392597078|gb|EIW86400.1|	248	gi|392597078|gb|EIW86400.1| L domain-like protein [Coniophora puteana RWD-64-598 SS2]	EIW86400	1	6.36286e-46	157.532	169	52.071	63.3136	68.1452
RSAG8G_00050	335	gi|393247875|gb|EJD55382.1|	333	gi|393247875|gb|EJD55382.1| COP9 signalosome subunit 6 [Auricularia delicata TFB-10046 SS5]	EJD55382	1	3.54855e-118	351.288	307	55.3746	70.684	92.1922
RSAG8G_00051	185	gi|299755399|ref|XP_001828635.2|	190	gi|299755399|ref|XP_001828635.2| hypothetical protein CC1G_10507 [Coprinopsis cinerea okayama7#130] >gi|298411209|gb|EAU93139.2| hypothetical protein CC1G_10507 [Coprinopsis cinerea okayama7#130]	XP_001828635	1	1.16568e-44	153.295	177	41.8079	57.0621	93.1579
RSAG8G_00052	660	gi|336374402|gb|EGO02739.1|	498	gi|336374402|gb|EGO02739.1| hypothetical protein SERLA73DRAFT_176086 [Serpula lacrymans var. lacrymans S7.3]	EGO02739	1	7.56356e-103	329.331	449	43.4298	60.5791	90.1606
RSAG8G_00053	292	gi|393218801|gb|EJD04289.1|	347	gi|393218801|gb|EJD04289.1| Pkinase-domain-containing protein [Fomitiporia mediterranea MF3/22]	EJD04289	1	1.87486e-171	484.952	285	82.1053	86.3158	82.1326
RSAG8G_00054	616	gi|390604241|gb|EIN13632.1|	603	gi|390604241|gb|EIN13632.1| MFS general substrate transporter [Punctularia strigosozonata HHB-11173 SS5]	EIN13632	1	1.33357e-117	369.777	541	42.6987	57.3013	89.7181
RSAG8G_00058	456	gi|395334952|gb|EJF67328.1|	597	gi|395334952|gb|EJF67328.1| Nramp-domain-containing protein [Dichomitus squalens LYAD-421 SS1]	EJF67328	1	9.93244e-77	257.684	396	38.8889	52.5253	66.3317
RSAG8G_00059	275	gi|392571798|gb|EIW64970.1|	428	gi|392571798|gb|EIW64970.1| ribonuclease H-like protein [Trametes versicolor FP-101664 SS1]	EIW64970	1	1.40882e-47	171.014	208	46.6346	60.0962	48.5981
RSAG8G_00060	430	gi|344324257|gb|AEN14643.1|	605	gi|344324257|gb|AEN14643.1| pyruvate decarboxylase [Xanthophyllomyces dendrorhous] >gi|344324259|gb|AEN14644.1| pyruvate decarboxylase [Xanthophyllomyces dendrorhous]	AEN14643	1	6.85111e-138	414.846	416	50	67.0673	68.7603
RSAG8G_00061	989	gi|395334079|gb|EJF66455.1|	1918	gi|395334079|gb|EJF66455.1| ARM repeat-containing protein [Dichomitus squalens LYAD-421 SS1]	EJF66455	2	1.95591e-131	444.891	959	43.4828	62.7737	50
RSAG8G_00062	217	gi|389744457|gb|EIM85640.1|	225	gi|389744457|gb|EIM85640.1| Cloroperoxidase [Stereum hirsutum FP-91666 SS1]	EIM85640	1	4.32887e-51	171.785	208	44.2308	59.6154	92.4444
RSAG8G_00063	100	gi|389751691|gb|EIM92764.1|	976	gi|389751691|gb|EIM92764.1| WD40 repeat-like protein [Stereum hirsutum FP-91666 SS1]	EIM92764	1	4.73435e-13	70.8626	101	35.6436	53.4653	10.3484
RSAG8G_00064	202	gi|392571720|gb|EIW64892.1|	899	gi|392571720|gb|EIW64892.1| WD40 repeat-like protein [Trametes versicolor FP-101664 SS1]	EIW64892	1	7.39335e-45	166.392	174	50.5747	70.1149	19.3548
RSAG8G_00065	587	gi|392571350|gb|EIW64522.1|	657	gi|392571350|gb|EIW64522.1| hypothetical protein TRAVEDRAFT_55431 [Trametes versicolor FP-101664 SS1]	EIW64522	1	3.7559e-12	77.7962	196	33.6735	50.5102	29.8326
RSAG8G_00068	413	gi|392595720|gb|EIW85043.1|	485	gi|392595720|gb|EIW85043.1| MFS general substrate transporter [Coniophora puteana RWD-64-598 SS2]	EIW85043	1	8.87736e-79	258.455	414	38.1643	54.1063	85.3608
RSAG8G_00069	325	gi|320033049|gb|EFW14998.1|	321	gi|320033049|gb|EFW14998.1| conserved hypothetical protein [Coccidioides posadasii str. Silveira]	EFW14998	1	2.00155e-101	307.76	313	47.9233	66.1342	97.5078
RSAG8G_00070	360	gi|393220339|gb|EJD05825.1|	498	gi|393220339|gb|EJD05825.1| MFS general substrate transporter [Fomitiporia mediterranea MF3/22]	EJD05825	2	5.9129e-35	141.354	342	40.3509	57.0175	68.6747
RSAG8G_00071	720	gi|395330171|gb|EJF62555.1|	726	gi|395330171|gb|EJF62555.1| hypothetical protein DICSQDRAFT_103972 [Dichomitus squalens LYAD-421 SS1]	EJF62555	1	1.29953e-136	426.402	662	43.0514	56.0423	91.1846
RSAG8G_00072	465	gi|389742712|gb|EIM83898.1|	1350	gi|389742712|gb|EIM83898.1| hypothetical protein STEHIDRAFT_82801 [Stereum hirsutum FP-91666 SS1]	EIM83898	1	2.4323e-26	121.324	391	28.9003	45.7801	28.963
RSAG8G_00073	834	gi|336368795|gb|EGN97137.1|	1367	gi|336368795|gb|EGN97137.1| hypothetical protein SERLA73DRAFT_57400 [Serpula lacrymans var. lacrymans S7.3]	EGN97137	1	2.61382e-65	246.128	731	29.1382	47.8796	53.4748
RSAG8G_00074	105	gi|392571702|gb|EIW64874.1|	298	gi|392571702|gb|EIW64874.1| P-loop containing nucleoside triphosphate hydrolase protein [Trametes versicolor FP-101664 SS1]	EIW64874	1	3.44727e-16	78.9518	97	47.4227	54.6392	32.5503
RSAG8G_00075	217	gi|353237653|emb|CCA69621.1|	208	gi|353237653|emb|CCA69621.1| probable PSF1-part of GINS, replication multiprotein complex [Piriformospora indica DSM 11827]	CCA69621	1	3.89672e-71	222.246	216	49.0741	64.8148	100
RSAG8G_00076	1134	gi|392595672|gb|EIW84995.1|	1199	gi|392595672|gb|EIW84995.1| hypothetical protein CONPUDRAFT_47531 [Coniophora puteana RWD-64-598 SS2]	EIW84995	1	0	677.167	1083	41.3666	58.4488	90.3253
RSAG8G_00077	412	gi|393220542|gb|EJD06028.1|	357	gi|393220542|gb|EJD06028.1| hypothetical protein FOMMEDRAFT_79434 [Fomitiporia mediterranea MF3/22]	EJD06028	1	4.86856e-74	242.276	307	48.2085	64.1694	85.9944
RSAG8G_00078	1137	gi|402225420|gb|EJU05481.1|	1011	gi|402225420|gb|EJU05481.1| hypothetical protein DACRYDRAFT_74703 [Dacryopinax sp. DJM-731 SS1]	EJU05481	1	0	973	969	51.3932	69.3498	95.8457
RSAG8G_00079	278	gi|212531119|ref|XP_002145716.1|	365	gi|212531119|ref|XP_002145716.1| NAD dependent epimerase/dehydratase, putative [Penicillium marneffei ATCC 18224] >gi|210071080|gb|EEA25169.1| NAD dependent epimerase/dehydratase, putative [Penicillium marneffei ATCC 18224]	XP_002145716	1	4.554e-53	183.726	267	41.9476	59.5506	73.1507
RSAG8G_00080	211	gi|402225421|gb|EJU05482.1|	267	gi|402225421|gb|EJU05482.1| ATP12-domain-containing protein [Dacryopinax sp. DJM-731 SS1]	EJU05482	1	5.65773e-47	162.54	133	52.6316	69.9248	49.8127
RSAG8G_00081	813	gi|393216896|gb|EJD02386.1|	888	gi|393216896|gb|EJD02386.1| RabGAP/TBC [Fomitiporia mediterranea MF3/22]	EJD02386	1	0	808.135	807	55.0186	66.0471	90.8784
RSAG8G_00084	163	gi|402225142|gb|EJU05203.1|	161	gi|402225142|gb|EJU05203.1| hypothetical protein DACRYDRAFT_86357 [Dacryopinax sp. DJM-731 SS1]	EJU05203	1	1.5357e-72	221.861	156	69.8718	78.2051	96.8944
RSAG8G_00085	80	gi|402225142|gb|EJU05203.1|	161	gi|402225142|gb|EJU05203.1| hypothetical protein DACRYDRAFT_86357 [Dacryopinax sp. DJM-731 SS1]	EJU05203	1	3.09902e-14	70.0922	52	63.4615	67.3077	32.2981
RSAG8G_00086	699	gi|336365840|gb|EGN94189.1|	1169	gi|336365840|gb|EGN94189.1| hypothetical protein SERLA73DRAFT_97057 [Serpula lacrymans var. lacrymans S7.3]	EGN94189	2	0	760.755	682	79.0323	88.563	58.3405
RSAG8G_00087	486	gi|389742227|gb|EIM83414.1|	748	gi|389742227|gb|EIM83414.1| hypothetical protein STEHIDRAFT_83510 [Stereum hirsutum FP-91666 SS1]	EIM83414	1	3.64069e-93	305.834	302	50.3311	68.543	40.3743
RSAG8G_00088	1428	gi|393247800|gb|EJD55307.1|	1308	gi|393247800|gb|EJD55307.1| hypothetical protein AURDEDRAFT_132470 [Auricularia delicata TFB-10046 SS5]	EJD55307	1	0	1066.22	1298	44.2989	60.9399	99.2355
RSAG8G_00089	361	gi|390603232|gb|EIN12624.1|	332	gi|390603232|gb|EIN12624.1| hypothetical protein PUNSTDRAFT_59955 [Punctularia strigosozonata HHB-11173 SS5]	EIN12624	1	2.44271e-106	322.013	320	49.6875	62.5	96.3855
RSAG8G_00090	260	gi|170100370|ref|XP_001881403.1|	636	gi|170100370|ref|XP_001881403.1| predicted protein [Laccaria bicolor S238N-H82] >gi|164644082|gb|EDR08333.1| predicted protein [Laccaria bicolor S238N-H82]	XP_001881403	2	1.60826e-10	68.9366	127	66.1417	92.9134	19.9686
RSAG8G_00092	128	gi|393245985|gb|EJD53494.1|	214	gi|393245985|gb|EJD53494.1| hypothetical protein AURDEDRAFT_52666, partial [Auricularia delicata TFB-10046 SS5]	EJD53494	1	2.85829e-10	62.7734	121	35.5372	53.719	56.5421
RSAG8G_00094	242	gi|392571877|gb|EIW65049.1|	440	gi|392571877|gb|EIW65049.1| P-loop containing nucleoside triphosphate hydrolase protein [Trametes versicolor FP-101664 SS1]	EIW65049	1	2.84141e-142	412.535	223	85.6502	93.722	50.6818
RSAG8G_00095	255	gi|395326046|gb|EJF58460.1|	295	gi|395326046|gb|EJF58460.1| mitochondrial carrier [Dichomitus squalens LYAD-421 SS1]	EJF58460	1	6.99239e-84	259.61	253	51.7787	67.9842	85.7627
RSAG8G_00096	573	gi|393247738|gb|EJD55245.1|	565	gi|393247738|gb|EJD55245.1| P-loop containing nucleoside triphosphate hydrolase protein [Auricularia delicata TFB-10046 SS5]	EJD55245	1	0	569.696	572	52.0979	66.2587	100
RSAG8G_00097	521	gi|302695853|ref|XP_003037605.1|	524	gi|302695853|ref|XP_003037605.1| hypothetical protein SCHCODRAFT_13834 [Schizophyllum commune H4-8] >gi|300111302|gb|EFJ02703.1| hypothetical protein SCHCODRAFT_13834 [Schizophyllum commune H4-8]	XP_003037605	1	1.02672e-163	481.485	500	52.6	64.6	95.4198
RSAG8G_00099	461	gi|299755959|ref|XP_001829002.2|	498	gi|299755959|ref|XP_001829002.2| LAS1 [Coprinopsis cinerea okayama7#130] >gi|298411458|gb|EAU92637.2| LAS1 [Coprinopsis cinerea okayama7#130]	XP_001829002	1	8.7349e-84	273.478	413	42.8571	59.322	82.9317
RSAG8G_00100	720	gi|392566858|gb|EIW60033.1|	876	gi|392566858|gb|EIW60033.1| Metalloprotease [Trametes versicolor FP-101664 SS1]	EIW60033	2	3.22857e-136	429.869	711	48.2419	63.1505	81.1644
RSAG8G_00101	182	gi|390602884|gb|EIN12276.1|	523	gi|390602884|gb|EIN12276.1| MFS general substrate transporter [Punctularia strigosozonata HHB-11173 SS5]	EIN12276	1	8.1984e-32	127.102	126	50	60.3175	24.0918
RSAG8G_00102	142	gi|402225403|gb|EJU05464.1|	328	gi|402225403|gb|EJU05464.1| hypothetical protein DACRYDRAFT_74687 [Dacryopinax sp. DJM-731 SS1]	EJU05464	1	6.06103e-35	130.568	138	49.2754	64.4928	42.0732
RSAG8G_00103	402	gi|402218929|gb|EJT99004.1|	502	gi|402218929|gb|EJT99004.1| hypothetical protein DACRYDRAFT_70192 [Dacryopinax sp. DJM-731 SS1]	EJT99004	1	4.55204e-55	196.438	357	36.4146	51.2605	71.1155
RSAG8G_00104	235	gi|402225403|gb|EJU05464.1|	328	gi|402225403|gb|EJU05464.1| hypothetical protein DACRYDRAFT_74687 [Dacryopinax sp. DJM-731 SS1]	EJU05464	2	6.98787e-50	172.94	218	52.7523	71.1009	66.4634
RSAG8G_00105	120	gi|393233928|gb|EJD41495.1|	525	gi|393233928|gb|EJD41495.1| hypothetical protein AURDEDRAFT_115423 [Auricularia delicata TFB-10046 SS5]	EJD41495	1	6.03186e-34	130.183	110	57.2727	73.6364	20.9524
RSAG8G_00106	514	gi|336364777|gb|EGN93131.1|	481	gi|336364777|gb|EGN93131.1| hypothetical protein SERLA73DRAFT_98191 [Serpula lacrymans var. lacrymans S7.3] >gi|336389882|gb|EGO31025.1| hypothetical protein SERLADRAFT_444601 [Serpula lacrymans var. lacrymans S7.9]	EGN93131	1	5.23408e-107	334.724	405	44.4444	60	84.1996
RSAG8G_00107	257	gi|393238526|gb|EJD46062.1|	258	gi|393238526|gb|EJD46062.1| GDSL Lipase/Acylhydrolase [Auricularia delicata TFB-10046 SS5]	EJD46062	1	5.80659e-100	298.901	258	52.3256	72.093	100
RSAG8G_00108	891	gi|393220591|gb|EJD06077.1|	1944	gi|393220591|gb|EJD06077.1| SNF2 chromatin remodeling protein [Fomitiporia mediterranea MF3/22]	EJD06077	1	0	891.723	863	54.4612	70.336	44.393
RSAG8G_00109	739	gi|393220602|gb|EJD06088.1|	752	gi|393220602|gb|EJD06088.1| hypothetical protein FOMMEDRAFT_104560 [Fomitiporia mediterranea MF3/22]	EJD06088	1	2.38689e-115	372.474	549	42.0765	58.4699	73.0053
RSAG8G_00111	614	gi|395330241|gb|EJF62625.1|	638	gi|395330241|gb|EJF62625.1| succinate dehydrogenase [Dichomitus squalens LYAD-421 SS1]	EJF62625	1	0	1020.38	615	80	86.3415	96.395
RSAG8G_00112	853	gi|395330244|gb|EJF62628.1|	525	gi|395330244|gb|EJF62628.1| hypothetical protein DICSQDRAFT_135591 [Dichomitus squalens LYAD-421 SS1]	EJF62628	1	9.62796e-51	194.512	158	62.0253	77.2152	30.0952
RSAG8G_00113	418	gi|389738875|gb|EIM80070.1|	555	gi|389738875|gb|EIM80070.1| NCS1 nucleoside transporter family [Stereum hirsutum FP-91666 SS1]	EIM80070	1	0	570.466	408	65.9314	79.4118	73.5135
RSAG8G_00114	79	gi|389738875|gb|EIM80070.1|	555	gi|389738875|gb|EIM80070.1| NCS1 nucleoside transporter family [Stereum hirsutum FP-91666 SS1]	EIM80070	1	5.0497e-20	89.7373	69	53.6232	69.5652	12.4324
RSAG8G_00115	341	gi|395324696|gb|EJF57132.1|	340	gi|395324696|gb|EJF57132.1| hypothetical protein DICSQDRAFT_140680 [Dichomitus squalens LYAD-421 SS1]	EJF57132	1	4.90657e-129	379.407	335	54.9254	72.5373	98.5294
RSAG8G_00116	672	gi|226511142|gb|ACO60069.1|	489	gi|226511142|gb|ACO60069.1| putative quinate utilization pathway activator [Rhizoctonia solani]	ACO60069	1	0	903.664	465	92.4731	95.4839	95.092
RSAG8G_00118	994	gi|393232369|gb|EJD39951.1|	760	gi|393232369|gb|EJD39951.1| Cullin-domain-containing protein [Auricularia delicata TFB-10046 SS5]	EJD39951	1	0	1164.06	758	75.5937	83.3773	99.7368
RSAG8G_00119	610	gi|392570724|gb|EIW63896.1|	723	gi|392570724|gb|EIW63896.1| hypothetical protein TRAVEDRAFT_157673 [Trametes versicolor FP-101664 SS1]	EIW63896	1	3.71818e-86	290.812	207	65.7005	77.7778	28.6307
RSAG8G_00120	216	gi|392570724|gb|EIW63896.1|	723	gi|392570724|gb|EIW63896.1| hypothetical protein TRAVEDRAFT_157673 [Trametes versicolor FP-101664 SS1]	EIW63896	1	2.05905e-81	263.848	203	63.5468	72.9064	28.0775
RSAG8G_00122	332	gi|393233928|gb|EJD41495.1|	525	gi|393233928|gb|EJD41495.1| hypothetical protein AURDEDRAFT_115423 [Auricularia delicata TFB-10046 SS5]	EJD41495	2	5.05565e-35	140.969	208	50.9615	68.75	39.619
RSAG8G_00123	549	gi|389744748|gb|EIM85930.1|	618	gi|389744748|gb|EIM85930.1| hypothetical protein STEHIDRAFT_80045 [Stereum hirsutum FP-91666 SS1]	EIM85930	2	1.15257e-25	119.398	297	46.1279	54.8822	48.0583
RSAG8G_00124	1336	gi|336378303|gb|EGO19461.1|	613	gi|336378303|gb|EGO19461.1| hypothetical protein SERLADRAFT_453436 [Serpula lacrymans var. lacrymans S7.9]	EGO19461	1	3.23816e-118	389.808	539	44.3414	59.9258	87.9282
RSAG8G_00126	660	gi|302692774|ref|XP_003036066.1|	440	gi|302692774|ref|XP_003036066.1| expressed protein [Schizophyllum commune H4-8] >gi|300109762|gb|EFJ01164.1| expressed protein [Schizophyllum commune H4-8]	XP_003036066	1	1.37706e-25	118.242	298	30.8725	47.651	67.7273
RSAG8G_00128	387	gi|390598561|gb|EIN07959.1|	486	gi|390598561|gb|EIN07959.1| hypothetical protein PUNSTDRAFT_121126 [Punctularia strigosozonata HHB-11173 SS5]	EIN07959	1	5.88045e-11	72.0182	169	35.503	47.3373	34.7737
RSAG8G_00129	246	gi|393233708|gb|EJD41277.1|	418	gi|393233708|gb|EJD41277.1| Mmp37-domain-containing protein [Auricularia delicata TFB-10046 SS5]	EJD41277	1	3.4417e-70	228.024	160	70.625	78.125	38.2775
RSAG8G_00130	245	gi|392558374|gb|EIW51563.1|	301	gi|392558374|gb|EIW51563.1| mannose-P-dolichol utilization defect 1 protein [Trametes versicolor FP-101664 SS1]	EIW51563	1	4.6752e-66	213.772	246	52.439	63.0081	81.7276
RSAG8G_00131	395	gi|392558375|gb|EIW51564.1|	461	gi|392558375|gb|EIW51564.1| eukaryotic translation initiation factor 3 subunit 6 [Trametes versicolor FP-101664 SS1]	EIW51564	1	3.00381e-115	350.903	335	57.9104	65.3731	72.6681
RSAG8G_00133	821	gi|402218640|gb|EJT98716.1|	421	gi|402218640|gb|EJT98716.1| adenine nucleotide alpha hydrolases-like protein [Dacryopinax sp. DJM-731 SS1]	EJT98716	1	9.969e-89	294.278	307	54.0717	65.798	72.9216
RSAG8G_00134	661	gi|389740731|gb|EIM81921.1|	1007	gi|389740731|gb|EIM81921.1| P-loop containing nucleoside triphosphate hydrolase protein [Stereum hirsutum FP-91666 SS1]	EIM81921	1	0	591.652	627	51.3557	67.4641	62.2642
RSAG8G_00135	1072	gi|242213363|ref|XP_002472510.1|	1254	gi|242213363|ref|XP_002472510.1| predicted protein [Postia placenta Mad-698-R] >gi|220728401|gb|EED82296.1| predicted protein [Postia placenta Mad-698-R]	XP_002472510	3	8.43811e-132	438.343	1014	48.5207	65.4832	80.8612
RSAG8G_00136	289	gi|392592091|gb|EIW81418.1|	284	gi|392592091|gb|EIW81418.1| adhesion regulating molecule [Coniophora puteana RWD-64-598 SS2]	EIW81418	1	1.43293e-38	144.05	287	34.1463	52.2648	100
RSAG8G_00139	729	gi|336382447|gb|EGO23597.1|	897	gi|336382447|gb|EGO23597.1| hypothetical protein SERLADRAFT_438913 [Serpula lacrymans var. lacrymans S7.9]	EGO23597	1	3.49195e-136	430.639	454	49.1189	65.859	50.6132
RSAG8G_00140	4411	gi|389744556|gb|EIM85738.1|	5075	gi|389744556|gb|EIM85738.1| midasin [Stereum hirsutum FP-91666 SS1]	EIM85738	7	0	714.916	2678	58.1031	84.5407	52.7685
RSAG8G_00141	1021	gi|395330187|gb|EJF62571.1|	595	gi|395330187|gb|EJF62571.1| hypothetical protein DICSQDRAFT_154421 [Dichomitus squalens LYAD-421 SS1]	EJF62571	1	0.000197648	53.9138	160	28.75	43.75	26.8908
RSAG8G_00142	447	gi|299743781|ref|XP_001835978.2|	454	gi|299743781|ref|XP_001835978.2| elongation factor-2 kinase [Coprinopsis cinerea okayama7#130] >gi|298405813|gb|EAU85754.2| elongation factor-2 kinase [Coprinopsis cinerea okayama7#130]	XP_001835978	1	4.12019e-136	405.986	354	61.2994	72.8814	77.9736
RSAG8G_00143	244	gi|255078648|ref|XP_002502904.1|	843	gi|255078648|ref|XP_002502904.1| predicted protein [Micromonas sp. RCC299] >gi|226518170|gb|ACO64162.1| predicted protein [Micromonas sp. RCC299]	XP_002502904	1	1.80094e-06	56.6102	60	45	56.6667	7.11744
RSAG8G_00144	237	gi|389740456|gb|EIM81647.1|	182	gi|389740456|gb|EIM81647.1| Arl8a protein [Stereum hirsutum FP-91666 SS1]	EIM81647	1	5.28219e-86	259.996	160	76.875	86.25	87.9121
RSAG8G_00145	616	gi|353237301|emb|CCA69277.1|	650	gi|353237301|emb|CCA69277.1| probable vacuolar protein sorting protein VpsB [Piriformospora indica DSM 11827]	CCA69277	1	0	689.493	613	60.8483	70.9625	94.3077
RSAG8G_00150	262	gi|395330791|gb|EJF63173.1|	354	gi|395330791|gb|EJF63173.1| hypothetical protein DICSQDRAFT_82586 [Dichomitus squalens LYAD-421 SS1]	EJF63173	1	5.41111e-19	92.4337	212	30.6604	54.717	59.887
RSAG8G_00151	394	gi|392565991|gb|EIW59167.1|	417	gi|392565991|gb|EIW59167.1| tRNA methyltransferase complex GCD14 subunit [Trametes versicolor FP-101664 SS1]	EIW59167	1	1.98084e-80	259.996	275	53.8182	68.7273	65.9472
RSAG8G_00152	970	gi|393233700|gb|EJD41269.1|	708	gi|393233700|gb|EJD41269.1| Rad4-domain-containing protein [Auricularia delicata TFB-10046 SS5]	EJD41269	3	3.36948e-84	293.893	521	50.4798	64.1075	73.5876
RSAG8G_00153	543	gi|299743666|ref|XP_001835907.2|	542	gi|299743666|ref|XP_001835907.2| snr1 [Coprinopsis cinerea okayama7#130] >gi|298405762|gb|EAU85972.2| snr1 [Coprinopsis cinerea okayama7#130]	XP_001835907	2	2.68958e-31	135.576	359	46.2396	60.7242	66.2362
RSAG8G_00154	870	gi|402218753|gb|EJT98829.1|	1281	gi|402218753|gb|EJT98829.1| hypothetical protein DACRYDRAFT_101823 [Dacryopinax sp. DJM-731 SS1]	EJT98829	1	1.8136e-78	285.419	330	50.6061	58.4848	25.7611
RSAG8G_00155	115	gi|395328924|gb|EJF61314.1|	312	gi|395328924|gb|EJF61314.1| Brix-domain-containing protein [Dichomitus squalens LYAD-421 SS1]	EJF61314	1	6.51597e-60	192.971	116	78.4483	90.5172	37.1795
RSAG8G_00157	261	gi|393212341|gb|EJC97841.1|	130	gi|393212341|gb|EJC97841.1| SRF-TF-domain-containing protein, partial [Fomitiporia mediterranea MF3/22]	EJC97841	1	1.1211e-15	78.9518	53	71.6981	71.6981	40.7692
RSAG8G_00158	186	gi|393215490|gb|EJD00981.1|	288	gi|393215490|gb|EJD00981.1| Brix-domain-containing protein [Fomitiporia mediterranea MF3/22]	EJD00981	1	1.20914e-116	339.347	187	82.8877	91.9786	64.9306
RSAG8G_00166	549	gi|389738162|gb|EIM79363.1|	1013	gi|389738162|gb|EIM79363.1| HECT-domain-containing protein [Stereum hirsutum FP-91666 SS1]	EIM79363	1	1.79526e-41	168.318	546	35.7143	50.5495	53.8993
RSAG8G_00167	368	gi|392567684|gb|EIW60859.1|	351	gi|392567684|gb|EIW60859.1| Rad1-domain-containing protein [Trametes versicolor FP-101664 SS1]	EIW60859	1	1.00663e-99	306.22	317	52.0505	66.5615	90.3134
RSAG8G_00168	327	gi|393220450|gb|EJD05936.1|	308	gi|393220450|gb|EJD05936.1| single hybrid motif-containing protein [Fomitiporia mediterranea MF3/22]	EJD05936	1	1.44834e-64	213.386	327	43.7309	54.1284	100
RSAG8G_00172	1239	gi|402225434|gb|EJU05495.1|	1263	gi|402225434|gb|EJU05495.1| hypothetical protein DACRYDRAFT_113587 [Dacryopinax sp. DJM-731 SS1]	EJU05495	2	1.26201e-29	137.117	317	38.1703	58.0442	25.099
RSAG8G_00173	134	gi|392567595|gb|EIW60770.1|	696	gi|392567595|gb|EIW60770.1| hypothetical protein TRAVEDRAFT_165834 [Trametes versicolor FP-101664 SS1]	EIW60770	1	2.63354e-60	203.756	120	83.3333	93.3333	17.2414
RSAG8G_00176	119	gi|393244981|gb|EJD52492.1|	242	gi|393244981|gb|EJD52492.1| hypothetical protein AURDEDRAFT_158223 [Auricularia delicata TFB-10046 SS5]	EJD52492	1	1.22592e-08	58.5362	60	48.3333	66.6667	24.7934
RSAG8G_00180	238	gi|169858085|ref|XP_001835689.1|	301	gi|169858085|ref|XP_001835689.1| hypothetical protein CC1G_03471 [Coprinopsis cinerea okayama7#130] >gi|116503365|gb|EAU86260.1| hypothetical protein CC1G_03471 [Coprinopsis cinerea okayama7#130]	XP_001835689	1	1.75434e-24	105.916	104	54.8077	68.2692	34.5515
RSAG8G_00181	119	gi|395324656|gb|EJF57092.1|	296	gi|395324656|gb|EJF57092.1| F-actin capping protein alpha subunit, partial [Dichomitus squalens LYAD-421 SS1]	EJF57092	1	2.12393e-43	150.599	120	61.6667	77.5	40.5405
RSAG8G_00183	670	gi|392572752|gb|EIW65896.1|	795	gi|392572752|gb|EIW65896.1| hypothetical protein TREMEDRAFT_65981 [Tremella mesenterica DSM 1558]	EIW65896	1	6.98685e-06	58.151	78	41.0256	60.2564	9.81132
RSAG8G_00185	457	gi|389748006|gb|EIM89184.1|	882	gi|389748006|gb|EIM89184.1| hypothetical protein STEHIDRAFT_145891 [Stereum hirsutum FP-91666 SS1]	EIM89184	1	5.23771e-31	134.806	373	28.4182	46.6488	42.2902
RSAG8G_00186	325	gi|380476465|emb|CCF44701.1|	319	gi|380476465|emb|CCF44701.1| monooxygenase [Colletotrichum higginsianum]	CCF44701	1	1.72098e-60	202.986	292	40.0685	56.8493	91.5361
RSAG8G_00192	1047	gi|336365552|gb|EGN93902.1|	924	gi|336365552|gb|EGN93902.1| hypothetical protein SERLA73DRAFT_97278 [Serpula lacrymans var. lacrymans S7.3] >gi|336378111|gb|EGO19270.1| hypothetical protein SERLADRAFT_358637 [Serpula lacrymans var. lacrymans S7.9]	EGN93902	1	0	1191.02	853	70.5744	81.7116	92.316
RSAG8G_00193	92	gi|388578994|gb|EIM19324.1|	239	gi|388578994|gb|EIM19324.1| hypothetical protein WALSEDRAFT_61510 [Wallemia sebi CBS 633.66]	EIM19324	1	3.47124e-09	58.9214	81	40.7407	59.2593	33.8912
RSAG8G_00194	224	gi|388578994|gb|EIM19324.1|	239	gi|388578994|gb|EIM19324.1| hypothetical protein WALSEDRAFT_61510 [Wallemia sebi CBS 633.66]	EIM19324	1	4.23536e-41	147.132	199	42.7136	63.3166	83.2636
RSAG8G_00196	551	gi|353239769|emb|CCA71667.1|	810	gi|353239769|emb|CCA71667.1| hypothetical protein PIIN_05603 [Piriformospora indica DSM 11827]	CCA71667	1	4.38247e-08	64.6994	129	29.4574	49.6124	15.9259
RSAG8G_00197	317	gi|393231380|gb|EJD38973.1|	478	gi|393231380|gb|EJD38973.1| hypothetical protein AURDEDRAFT_91745 [Auricularia delicata TFB-10046 SS5]	EJD38973	1	2.81897e-31	129.798	196	42.8571	54.5918	41.0042
RSAG8G_00198	299	gi|392566207|gb|EIW59383.1|	280	gi|392566207|gb|EIW59383.1| DUF500-domain-containing protein [Trametes versicolor FP-101664 SS1]	EIW59383	1	5.4476e-161	456.062	300	77.3333	84.6667	100
RSAG8G_00199	180	gi|392566207|gb|EIW59383.1|	280	gi|392566207|gb|EIW59383.1| DUF500-domain-containing protein [Trametes versicolor FP-101664 SS1]	EIW59383	1	5.89465e-38	138.658	101	69.3069	77.2277	36.0714
RSAG8G_00200	1488	gi|170094778|ref|XP_001878610.1|	1074	gi|170094778|ref|XP_001878610.1| predicted protein [Laccaria bicolor S238N-H82] >gi|164647064|gb|EDR11309.1| predicted protein [Laccaria bicolor S238N-H82]	XP_001878610	1	0	857.44	1024	47.168	64.7461	95.3445
RSAG8G_00202	474	gi|170094650|ref|XP_001878546.1|	689	gi|170094650|ref|XP_001878546.1| predicted protein [Laccaria bicolor S238N-H82] >gi|164647000|gb|EDR11245.1| predicted protein [Laccaria bicolor S238N-H82]	XP_001878546	1	9.57344e-45	174.096	120	65.8333	76.6667	17.4165
RSAG8G_00203	317	gi|393216865|gb|EJD02355.1|	740	gi|393216865|gb|EJD02355.1| hypothetical protein FOMMEDRAFT_109660 [Fomitiporia mediterranea MF3/22]	EJD02355	1	4.22701e-28	122.479	213	41.3146	54.9296	28.7838
RSAG8G_00204	472	gi|242209619|ref|XP_002470656.1|	436	gi|242209619|ref|XP_002470656.1| predicted protein [Postia placenta Mad-698-R] >gi|220730335|gb|EED84194.1| predicted protein [Postia placenta Mad-698-R]	XP_002470656	1	6.86856e-139	413.305	433	50.3464	62.3557	99.3119
RSAG8G_00206	296	gi|393239731|gb|EJD47261.1|	282	gi|393239731|gb|EJD47261.1| DHS-like NAD/FAD-binding domain-containing protein [Auricularia delicata TFB-10046 SS5]	EJD47261	1	3.53705e-96	291.967	280	53.9286	65	99.2908
RSAG8G_00207	464	gi|384499683|gb|EIE90174.1|	439	gi|384499683|gb|EIE90174.1| hypothetical protein RO3G_14885 [Rhizopus delemar RA 99-880]	EIE90174	1	7.36452e-64	219.935	362	41.4365	53.5912	82.4601
RSAG8G_00208	279	gi|302693018|ref|XP_003036188.1|	321	gi|302693018|ref|XP_003036188.1| hypothetical protein SCHCODRAFT_14559 [Schizophyllum commune H4-8] >gi|300109884|gb|EFJ01286.1| hypothetical protein SCHCODRAFT_14559 [Schizophyllum commune H4-8]	XP_003036188	2	4.558e-36	138.272	196	53.0612	69.3878	61.0592
RSAG8G_00209	533	gi|169853086|ref|XP_001833224.1|	681	gi|169853086|ref|XP_001833224.1| polyadenylate-binding protein [Coprinopsis cinerea okayama7#130] >gi|116505602|gb|EAU88497.1| polyadenylate-binding protein [Coprinopsis cinerea okayama7#130]	XP_001833224	1	0	555.829	373	71.3137	82.3056	54.7724
RSAG8G_00210	257	gi|302691432|ref|XP_003035395.1|	259	gi|302691432|ref|XP_003035395.1| hypothetical protein SCHCODRAFT_84632 [Schizophyllum commune H4-8] >gi|300109091|gb|EFJ00493.1| hypothetical protein SCHCODRAFT_84632 [Schizophyllum commune H4-8]	XP_003035395	1	7.39343e-103	306.22	253	59.2885	69.5652	97.6834
RSAG8G_00211	278	gi|393216862|gb|EJD02352.1|	278	gi|393216862|gb|EJD02352.1| Swi3-domain-containing protein, partial [Fomitiporia mediterranea MF3/22]	EJD02352	1	3.03037e-32	127.102	106	57.5472	69.8113	38.1295
RSAG8G_00212	1246	gi|392558553|gb|EIW51740.1|	1540	gi|392558553|gb|EIW51740.1| transcription elongation factor Spt6 [Trametes versicolor FP-101664 SS1]	EIW51740	2	2.17103e-175	567	918	50.7625	70.5882	59.6104
RSAG8G_00213	229	gi|402225127|gb|EJU05188.1|	221	gi|402225127|gb|EJU05188.1| hypothetical protein DACRYDRAFT_19766 [Dacryopinax sp. DJM-731 SS1]	EJU05188	1	1.57762e-32	124.79	179	43.5754	59.2179	80.9955
RSAG8G_00214	446	gi|395333501|gb|EJF65878.1|	571	gi|395333501|gb|EJF65878.1| signal recognition particle protein [Dichomitus squalens LYAD-421 SS1]	EJF65878	1	0	621.698	385	80.2597	86.4935	67.4256
RSAG8G_00215	379	gi|169853382|ref|XP_001833371.1|	465	gi|169853382|ref|XP_001833371.1| citrate synthase [Coprinopsis cinerea okayama7#130] >gi|116505551|gb|EAU88446.1| citrate synthase [Coprinopsis cinerea okayama7#130]	XP_001833371	1	0	568.54	365	73.4247	83.2877	78.4946
RSAG8G_00216	999	gi|336367084|gb|EGN95429.1|	1109	gi|336367084|gb|EGN95429.1| hypothetical protein SERLA73DRAFT_76534 [Serpula lacrymans var. lacrymans S7.3]	EGN95429	2	0	894.419	994	70.2213	83.1992	89.6303
RSAG8G_00219	660	gi|392595683|gb|EIW85006.1|	656	gi|392595683|gb|EIW85006.1| heat shock protein HSS1 [Coniophora puteana RWD-64-598 SS2]	EIW85006	1	0	1080.86	624	85.4167	89.9038	95.122
RSAG8G_00222	94	gi|389747202|gb|EIM88381.1|	102	gi|389747202|gb|EIM88381.1| hypothetical protein STEHIDRAFT_167684 [Stereum hirsutum FP-91666 SS1]	EIM88381	1	2.16428e-13	67.0106	49	69.3878	73.4694	48.0392
RSAG8G_00224	202	gi|402225138|gb|EJU05199.1|	197	gi|402225138|gb|EJU05199.1| hypothetical protein DACRYDRAFT_13299 [Dacryopinax sp. DJM-731 SS1]	EJU05199	1	2.92958e-24	101.679	132	38.6364	63.6364	67.0051
RSAG8G_00225	711	gi|402225139|gb|EJU05200.1|	651	gi|402225139|gb|EJU05200.1| hypothetical protein DACRYDRAFT_103693 [Dacryopinax sp. DJM-731 SS1]	EJU05200	1	5.75136e-47	184.496	674	28.635	44.6588	100
RSAG8G_00226	361	gi|402225520|gb|EJU05581.1|	380	gi|402225520|gb|EJU05581.1| Gpi1-domain-containing protein [Dacryopinax sp. DJM-731 SS1]	EJU05581	1	8.0302e-114	342.813	354	51.4124	64.6893	93.1579
RSAG8G_00228	374	gi|389749154|gb|EIM90331.1|	346	gi|389749154|gb|EIM90331.1| hypothetical protein STEHIDRAFT_119353 [Stereum hirsutum FP-91666 SS1]	EIM90331	1	4.9688e-113	340.117	336	51.1905	65.7738	97.1098
RSAG8G_00229	378	gi|389749185|gb|EIM90362.1|	406	gi|389749185|gb|EIM90362.1| hypothetical protein STEHIDRAFT_93301 [Stereum hirsutum FP-91666 SS1]	EIM90362	1	8.45604e-68	226.483	294	44.2177	61.2245	72.4138
RSAG8G_00230	664	gi|170088470|ref|XP_001875458.1|	649	gi|170088470|ref|XP_001875458.1| predicted protein [Laccaria bicolor S238N-H82] >gi|164650658|gb|EDR14899.1| predicted protein [Laccaria bicolor S238N-H82]	XP_001875458	1	3.75235e-168	503.056	642	43.3022	58.567	98.9214
RSAG8G_00231	309	gi|395333428|gb|EJF65805.1|	1200	gi|395333428|gb|EJF65805.1| cysteine proteinase [Dichomitus squalens LYAD-421 SS1]	EJF65805	1	4.8376e-84	281.952	297	51.1785	61.9529	24.75
RSAG8G_00232	353	gi|389748186|gb|EIM89364.1|	342	gi|389748186|gb|EIM89364.1| FabD/lysophospholipase-like protein [Stereum hirsutum FP-91666 SS1]	EIM89364	1	5.59806e-61	206.068	296	41.8919	58.4459	86.5497
RSAG8G_00235	671	gi|392566901|gb|EIW60076.1|	515	gi|392566901|gb|EIW60076.1| hypothetical protein TRAVEDRAFT_120239 [Trametes versicolor FP-101664 SS1]	EIW60076	1	3.93192e-112	354.369	391	52.1739	65.9847	75.9223
RSAG8G_00236	337	gi|392566900|gb|EIW60075.1|	354	gi|392566900|gb|EIW60075.1| actin depolymerizing protein [Trametes versicolor FP-101664 SS1]	EIW60075	1	7.14205e-98	300.442	336	48.8095	66.9643	94.9153
RSAG8G_00237	211	gi|392595693|gb|EIW85016.1|	259	gi|392595693|gb|EIW85016.1| phosphatidylinositol synthase [Coniophora puteana RWD-64-598 SS2]	EIW85016	1	3.34199e-93	280.026	178	77.5281	86.5169	68.7259
RSAG8G_00238	1368	gi|393245424|gb|EJD52934.1|	1118	gi|393245424|gb|EJD52934.1| AAA-domain-containing protein [Auricularia delicata TFB-10046 SS5]	EJD52934	3	7.80591e-109	378.637	763	48.0996	62.1232	68.2469
RSAG8G_00239	218	gi|299753310|ref|XP_001833192.2|	264	gi|299753310|ref|XP_001833192.2| hypothetical protein CC1G_12017 [Coprinopsis cinerea okayama7#130] >gi|298410242|gb|EAU88625.2| hypothetical protein CC1G_12017 [Coprinopsis cinerea okayama7#130]	XP_001833192	1	1.09112e-37	138.658	110	57.2727	73.6364	41.6667
RSAG8G_00240	180	gi|393220325|gb|EJD05811.1|	471	gi|393220325|gb|EJD05811.1| hypothetical protein FOMMEDRAFT_78233 [Fomitiporia mediterranea MF3/22]	EJD05811	1	1.28456e-41	152.525	178	47.191	63.4831	37.7919
RSAG8G_00241	300	gi|353236852|emb|CCA68838.1|	289	gi|353236852|emb|CCA68838.1| related to TRX2-thioredoxin II [Piriformospora indica DSM 11827]	CCA68838	1	4.29792e-114	337.806	301	54.8173	70.7641	100
RSAG8G_00242	200	gi|353236852|emb|CCA68838.1|	289	gi|353236852|emb|CCA68838.1| related to TRX2-thioredoxin II [Piriformospora indica DSM 11827]	CCA68838	1	1.26274e-64	207.994	200	54	74	69.2042
RSAG8G_00243	352	gi|395334696|gb|EJF67072.1|	412	gi|395334696|gb|EJF67072.1| metalloprotease [Dichomitus squalens LYAD-421 SS1]	EJF67072	1	1.95716e-100	309.686	329	48.9362	64.4377	79.8544
RSAG8G_00244	424	gi|395334696|gb|EJF67072.1|	412	gi|395334696|gb|EJF67072.1| metalloprotease [Dichomitus squalens LYAD-421 SS1]	EJF67072	2	1.54113e-56	198.749	384	53.6458	65.8854	93.2039
RSAG8G_00249	192	gi|393231434|gb|EJD39026.1|	195	gi|393231434|gb|EJD39026.1| pali-domain-containing protein [Auricularia delicata TFB-10046 SS5]	EJD39026	1	1.29446e-65	206.838	187	55.615	68.4492	95.8974
RSAG8G_00250	399	gi|388578817|gb|EIM19152.1|	284	gi|388578817|gb|EIM19152.1| hypothetical protein WALSEDRAFT_61619 [Wallemia sebi CBS 633.66]	EIM19152	1	1.51653e-39	149.828	303	34.6535	50.495	100
RSAG8G_00251	64	gi|353241213|emb|CCA73042.1|	250	gi|353241213|emb|CCA73042.1| probable 60s ribosomal protein L7 subunit [Piriformospora indica DSM 11827]	CCA73042	1	1.29704e-34	124.02	60	93.3333	93.3333	24
RSAG8G_00253	549	gi|392595431|gb|EIW84754.1|	571	gi|392595431|gb|EIW84754.1| histone acetyltransferase ELP3 [Coniophora puteana RWD-64-598 SS2]	EIW84754	1	0	864.759	469	87.8465	93.6034	82.1366
RSAG8G_00259	202	gi|336367347|gb|EGN95692.1|	497	gi|336367347|gb|EGN95692.1| hypothetical protein SERLA73DRAFT_113381 [Serpula lacrymans var. lacrymans S7.3]	EGN95692	1	7.2891e-28	116.701	114	59.6491	71.0526	22.9376
RSAG8G_00260	488	gi|402225205|gb|EJU05266.1|	396	gi|402225205|gb|EJU05266.1| hypothetical protein DACRYDRAFT_28794, partial [Dacryopinax sp. DJM-731 SS1]	EJU05266	1	4.13468e-70	235.728	303	43.8944	58.4158	76.5152
RSAG8G_00261	125	gi|393245714|gb|EJD53224.1|	216	gi|393245714|gb|EJD53224.1| LigT-like protein [Auricularia delicata TFB-10046 SS5]	EJD53224	1	1.81259e-17	81.6481	118	40.678	57.6271	54.6296
RSAG8G_00262	422	gi|302690398|ref|XP_003034878.1|	548	gi|302690398|ref|XP_003034878.1| expressed protein [Schizophyllum commune H4-8] >gi|300108574|gb|EFI99975.1| expressed protein [Schizophyllum commune H4-8]	XP_003034878	1	3.50001e-06	57.7658	57	47.3684	68.4211	10.4015
RSAG8G_00263	2023	gi|392567097|gb|EIW60272.1|	1963	gi|392567097|gb|EIW60272.1| atypical/PIKK/PI4K protein kinase [Trametes versicolor FP-101664 SS1]	EIW60272	4	1.59426e-162	557.37	1832	48.417	64.3559	93.3265
RSAG8G_00264	308	gi|389748640|gb|EIM89817.1|	588	gi|389748640|gb|EIM89817.1| hypothetical protein STEHIDRAFT_50888 [Stereum hirsutum FP-91666 SS1]	EIM89817	1	1.81095e-38	150.599	295	34.9153	54.9153	50.1701
RSAG8G_00265	384	gi|393238253|gb|EJD45791.1|	341	gi|393238253|gb|EJD45791.1| hypothetical protein AURDEDRAFT_184689 [Auricularia delicata TFB-10046 SS5]	EJD45791	1	2.61339e-115	346.28	287	56.0976	74.5645	84.1642
RSAG8G_00266	1072	gi|170088524|ref|XP_001875485.1|	1053	gi|170088524|ref|XP_001875485.1| predicted protein [Laccaria bicolor S238N-H82] >gi|164650685|gb|EDR14926.1| predicted protein [Laccaria bicolor S238N-H82]	XP_001875485	2	5.22677e-77	282.722	899	31.9244	51.8354	85.3751
RSAG8G_00268	398	gi|402225534|gb|EJU05595.1|	395	gi|402225534|gb|EJU05595.1| CMGC/GSK protein kinase [Dacryopinax sp. DJM-731 SS1]	EJU05595	1	0	685.256	399	84.4612	89.4737	100
RSAG8G_00269	598	gi|395330168|gb|EJF62552.1|	754	gi|395330168|gb|EJF62552.1| WD40 repeat-like protein [Dichomitus squalens LYAD-421 SS1]	EJF62552	2	0	536.954	354	93.5028	108.757	46.9496
RSAG8G_00271	713	gi|242209579|ref|XP_002470636.1|	799	gi|242209579|ref|XP_002470636.1| hypothetical protein POSPLDRAFT_107259 [Postia placenta Mad-698-R] >gi|220730315|gb|EED84174.1| hypothetical protein POSPLDRAFT_107259 [Postia placenta Mad-698-R]	XP_002470636	1	0	601.668	510	58.6275	72.3529	63.8298
RSAG8G_00273	241	gi|353239525|emb|CCA71433.1|	375	gi|353239525|emb|CCA71433.1| hypothetical protein PIIN_05372 [Piriformospora indica DSM 11827]	CCA71433	1	2.67861e-73	234.572	207	49.7585	68.599	55.2
RSAG8G_00274	268	gi|390598254|gb|EIN07652.1|	269	gi|390598254|gb|EIN07652.1| Metallo-dependent phosphatase [Punctularia strigosozonata HHB-11173 SS5]	EIN07652	1	1.57048e-48	168.703	254	37.4016	53.5433	94.4238
RSAG8G_00275	407	gi|402225327|gb|EJU05388.1|	382	gi|402225327|gb|EJU05388.1| FAD dependent oxidoreductase [Dacryopinax sp. DJM-731 SS1]	EJU05388	1	4.3584e-81	261.151	337	43.9169	59.0504	88.2199
RSAG8G_00276	432	gi|390598078|gb|EIN07477.1|	412	gi|390598078|gb|EIN07477.1| aspartate aminotransferase [Punctularia strigosozonata HHB-11173 SS5]	EIN07477	1	0	691.034	411	79.0754	89.0511	99.7573
RSAG8G_00277	74	gi|392595717|gb|EIW85040.1|	76	gi|392595717|gb|EIW85040.1| hypothetical protein CONPUDRAFT_97640 [Coniophora puteana RWD-64-598 SS2]	EIW85040	1	1.84025e-31	111.309	75	70.6667	84	98.6842
RSAG8G_00278	332	gi|390598076|gb|EIN07475.1|	367	gi|390598076|gb|EIN07475.1| t-SNARE [Punctularia strigosozonata HHB-11173 SS5]	EIN07475	1	7.31339e-114	341.273	285	63.1579	73.6842	77.6567
RSAG8G_00279	184	gi|393216223|gb|EJD01714.1|	402	gi|393216223|gb|EJD01714.1| hypothetical protein FOMMEDRAFT_169776 [Fomitiporia mediterranea MF3/22]	EJD01714	1	4.59529e-13	73.9442	102	43.1373	60.7843	25.3731
RSAG8G_00280	462	gi|170087160|ref|XP_001874803.1|	463	gi|170087160|ref|XP_001874803.1| argininosuccinate lyase [Laccaria bicolor S238N-H82] >gi|164650003|gb|EDR14244.1| argininosuccinate lyase [Laccaria bicolor S238N-H82]	XP_001874803	1	0	764.607	463	78.4017	88.5529	100
RSAG8G_00281	117	gi|242773259|ref|XP_002478204.1|	119	gi|242773259|ref|XP_002478204.1| conserved hypothetical protein [Talaromyces stipitatus ATCC 10500] >gi|218721823|gb|EED21241.1| conserved hypothetical protein [Talaromyces stipitatus ATCC 10500]	XP_002478204	1	2.03971e-61	190.274	116	74.1379	85.3448	97.479
RSAG8G_00282	233	gi|336366783|gb|EGN95129.1|	223	gi|336366783|gb|EGN95129.1| hypothetical protein SERLA73DRAFT_187452 [Serpula lacrymans var. lacrymans S7.3] >gi|336379483|gb|EGO20638.1| hypothetical protein SERLADRAFT_477043 [Serpula lacrymans var. lacrymans S7.9]	EGN95129	1	2.14895e-46	160.614	194	47.4227	58.7629	86.9955
RSAG8G_00283	155	gi|393220340|gb|EJD05826.1|	241	gi|393220340|gb|EJD05826.1| hypothetical protein FOMMEDRAFT_77644 [Fomitiporia mediterranea MF3/22]	EJD05826	1	1.7249e-18	85.8853	102	45.098	53.9216	42.3237
RSAG8G_00284	573	gi|392566845|gb|EIW60020.1|	707	gi|392566845|gb|EIW60020.1| NOL1/NOP2/sun family RNA met [Trametes versicolor FP-101664 SS1]	EIW60020	1	5.33557e-165	493.426	429	62.0047	71.3287	60.6789
RSAG8G_00285	219	gi|390598067|gb|EIN07466.1|	232	gi|390598067|gb|EIN07466.1| pali-domain-containing protein [Punctularia strigosozonata HHB-11173 SS5]	EIN07466	1	5.0065e-44	154.066	196	38.7755	60.2041	84.4828
RSAG8G_00286	945	gi|395333605|gb|EJF65982.1|	876	gi|395333605|gb|EJF65982.1| nucleotide-diphospho-sugar transferase, partial [Dichomitus squalens LYAD-421 SS1]	EJF65982	1	0	584.334	649	47.9199	65.0231	74.0868
RSAG8G_00287	632	gi|119366853|gb|ABL67526.1|	845	gi|119366853|gb|ABL67526.1| beta-glucosidase [Rhizoctonia solani]	ABL67526	1	0	1138.64	633	87.3618	89.7314	74.9112
RSAG8G_00288	184	gi|302692444|ref|XP_003035901.1|	140	gi|302692444|ref|XP_003035901.1| hypothetical protein SCHCODRAFT_14238 [Schizophyllum commune H4-8] >gi|300109597|gb|EFJ00999.1| hypothetical protein SCHCODRAFT_14238 [Schizophyllum commune H4-8]	XP_003035901	1	1.46347e-64	201.83	144	69.4444	79.1667	100
RSAG8G_00289	401	gi|395330130|gb|EJF62514.1|	399	gi|395330130|gb|EJF62514.1| hypothetical protein DICSQDRAFT_135488 [Dichomitus squalens LYAD-421 SS1]	EJF62514	1	0	528.48	402	65.1741	77.1144	100
RSAG8G_00290	303	gi|353238266|emb|CCA70218.1|	301	gi|353238266|emb|CCA70218.1| probable nitrilase (NIT3) [Piriformospora indica DSM 11827]	CCA70218	1	6.91019e-163	461.84	301	71.4286	86.0465	100
RSAG8G_00291	323	gi|393216811|gb|EJD02301.1|	443	gi|393216811|gb|EJD02301.1| hypothetical protein FOMMEDRAFT_21055 [Fomitiporia mediterranea MF3/22]	EJD02301	1	2.48642e-151	439.113	301	69.4352	81.3953	67.9458
RSAG8G_00293	237	gi|393216907|gb|EJD02397.1|	225	gi|393216907|gb|EJD02397.1| DUF1777-domain-containing protein [Fomitiporia mediterranea MF3/22]	EJD02397	1	3.52132e-18	87.4261	51	76.4706	86.2745	22.6667
RSAG8G_00294	604	gi|393213172|gb|EJC98669.1|	566	gi|393213172|gb|EJC98669.1| hypothetical protein FOMMEDRAFT_23488 [Fomitiporia mediterranea MF3/22]	EJC98669	1	2.98349e-93	305.064	578	34.7751	49.308	100
RSAG8G_00295	215	gi|390598032|gb|EIN07431.1|	206	gi|390598032|gb|EIN07431.1| hypothetical protein PUNSTDRAFT_121543 [Punctularia strigosozonata HHB-11173 SS5]	EIN07431	1	1.00879e-14	77.0258	207	37.6812	48.3092	100
RSAG8G_00296	317	gi|395326664|gb|EJF59071.1|	340	gi|395326664|gb|EJF59071.1| Aldo/keto reductase [Dichomitus squalens LYAD-421 SS1]	EJF59071	1	1.98872e-137	399.823	292	62.6712	80.8219	85.8824
RSAG8G_00297	294	gi|392595911|gb|EIW85234.1|	264	gi|392595911|gb|EIW85234.1| hypothetical protein CONPUDRAFT_79902 [Coniophora puteana RWD-64-598 SS2]	EIW85234	1	7.80987e-27	112.849	86	62.7907	77.907	32.5758
RSAG8G_00298	134	gi|389749229|gb|EIM90406.1|	209	gi|389749229|gb|EIM90406.1| hypothetical protein STEHIDRAFT_93369 [Stereum hirsutum FP-91666 SS1]	EIM90406	1	5.40519e-12	67.3958	63	46.0317	68.254	30.1435
RSAG8G_00299	1215	gi|389749221|gb|EIM90398.1|	1317	gi|389749221|gb|EIM90398.1| hypothetical protein STEHIDRAFT_119406 [Stereum hirsutum FP-91666 SS1]	EIM90398	1	0	959.133	1101	55.4042	65.8492	83.5991
RSAG8G_00301	185	gi|392595636|gb|EIW84959.1|	748	gi|392595636|gb|EIW84959.1| hypothetical protein CONPUDRAFT_149822 [Coniophora puteana RWD-64-598 SS2]	EIW84959	1	3.89118e-22	100.523	156	40.3846	50	20.8556
RSAG8G_00305	194	gi|319411520|emb|CBQ73564.1|	555	gi|319411520|emb|CBQ73564.1| related to ATP-binding cassette (ABC) transporter [Sporisorium reilianum SRZ2]	CBQ73564	1	6.30266e-14	77.0258	123	42.2764	57.7236	22.1622
RSAG8G_00306	157	gi|402225443|gb|EJU05504.1|	370	gi|402225443|gb|EJU05504.1| P-loop containing nucleoside triphosphate hydrolase protein [Dacryopinax sp. DJM-731 SS1]	EJU05504	1	3.16778e-55	184.496	152	60.5263	75	41.0811
RSAG8G_00308	1098	gi|336380341|gb|EGO21494.1|	1205	gi|336380341|gb|EGO21494.1| hypothetical protein SERLADRAFT_451525 [Serpula lacrymans var. lacrymans S7.9]	EGO21494	1	6.70552e-117	397.512	1064	30.5451	49.1541	88.2988
RSAG8G_00309	179	gi|392595823|gb|EIW85146.1|	159	gi|392595823|gb|EIW85146.1| hypothetical protein CONPUDRAFT_49056 [Coniophora puteana RWD-64-598 SS2]	EIW85146	1	3.61532e-20	89.3521	140	36.4286	52.8571	88.0503
RSAG8G_00310	472	gi|395330128|gb|EJF62512.1|	538	gi|395330128|gb|EJF62512.1| bifunctional 6-phosphofructo-2-kinase/fructose-2,6-bisphosphate 2-phosphatase [Dichomitus squalens LYAD-421 SS1]	EJF62512	1	0	697.197	452	74.115	83.4071	84.0149
RSAG8G_00311	228	gi|353227473|emb|CCA77981.1|	220	gi|353227473|emb|CCA77981.1| hypothetical protein PIIN_00695 [Piriformospora indica DSM 11827]	CCA77981	1	7.09063e-14	75.485	198	27.2727	42.9293	90
RSAG8G_00312	120	gi|390598224|gb|EIN07622.1|	204	gi|390598224|gb|EIN07622.1| hypothetical protein PUNSTDRAFT_69935 [Punctularia strigosozonata HHB-11173 SS5]	EIN07622	1	7.33627e-64	199.519	107	87.8505	92.5234	52.451
RSAG8G_00313	550	gi|393245530|gb|EJD53040.1|	586	gi|393245530|gb|EJD53040.1| UEV-domain-containing protein [Auricularia delicata TFB-10046 SS5]	EJD53040	2	6.39692e-58	210.305	312	58.3333	72.1154	53.2423
RSAG8G_00314	460	gi|393246962|gb|EJD54470.1|	455	gi|393246962|gb|EJD54470.1| Metallo-dependent hydrolase [Auricularia delicata TFB-10046 SS5]	EJD54470	1	8.30295e-157	459.144	452	53.0973	67.2566	99.3407
RSAG8G_00315	125	gi|169853871|ref|XP_001833613.1|	105	gi|169853871|ref|XP_001833613.1| mitochondrial 54S ribosomal protein YmL31 [Coprinopsis cinerea okayama7#130] >gi|116505263|gb|EAU88158.1| 60s ribosomal protein l31 [Coprinopsis cinerea okayama7#130]	XP_001833613	1	4.44262e-59	184.496	106	83.0189	87.7358	100
RSAG8G_00316	199	gi|390594216|gb|EIN03629.1|	554	gi|390594216|gb|EIN03629.1| T-complex protein 1 [Punctularia strigosozonata HHB-11173 SS5]	EIN03629	1	3.46326e-127	376.326	198	90.9091	95.9596	35.7401
RSAG8G_00318	244	gi|392595685|gb|EIW85008.1|	352	gi|392595685|gb|EIW85008.1| hypothetical protein CONPUDRAFT_134846 [Coniophora puteana RWD-64-598 SS2]	EIW85008	1	4.83953e-113	335.109	224	74.1071	79.0179	63.6364
RSAG8G_00323	694	gi|389749237|gb|EIM90414.1|	799	gi|389749237|gb|EIM90414.1| TPR-like protein [Stereum hirsutum FP-91666 SS1]	EIM90414	2	7.31847e-100	331.643	411	50.365	70.5596	51.4393
RSAG8G_00325	150	gi|389749239|gb|EIM90416.1|	343	gi|389749239|gb|EIM90416.1| SRR1-domain-containing protein [Stereum hirsutum FP-91666 SS1]	EIM90416	1	6.26671e-25	104.76	106	40.566	64.1509	30.9038
RSAG8G_00326	233	gi|393237989|gb|EJD45528.1|	231	gi|393237989|gb|EJD45528.1| hypothetical protein AURDEDRAFT_184751 [Auricularia delicata TFB-10046 SS5]	EJD45528	1	2.96254e-86	262.307	222	54.955	72.5225	96.1039
RSAG8G_00329	467	gi|169853869|ref|XP_001833612.1|	760	gi|169853869|ref|XP_001833612.1| pre-mRNA splicing factor [Coprinopsis cinerea okayama7#130] >gi|116505262|gb|EAU88157.1| pre-mRNA splicing factor [Coprinopsis cinerea okayama7#130]	XP_001833612	1	7.25763e-114	359.377	405	52.8395	62.963	53.2895
RSAG8G_00330	271	gi|389749128|gb|EIM90305.1|	368	gi|389749128|gb|EIM90305.1| hypothetical protein STEHIDRAFT_108841 [Stereum hirsutum FP-91666 SS1]	EIM90305	1	8.11295e-60	201.06	266	44.3609	61.2782	72.2826
RSAG8G_00331	560	gi|353237022|emb|CCA69005.1|	539	gi|353237022|emb|CCA69005.1| related to 6-hydroxy-D-nicotine oxidase [Piriformospora indica DSM 11827]	CCA69005	1	2.85654e-121	375.17	497	42.8571	56.9416	92.2078
RSAG8G_00332	492	gi|353237022|emb|CCA69005.1|	539	gi|353237022|emb|CCA69005.1| related to 6-hydroxy-D-nicotine oxidase [Piriformospora indica DSM 11827]	CCA69005	1	3.19716e-113	352.058	466	43.133	58.1545	86.4564
RSAG8G_00333	333	gi|393216965|gb|EJD02455.1|	325	gi|393216965|gb|EJD02455.1| XAP5-domain-containing protein [Fomitiporia mediterranea MF3/22]	EJD02455	2	3.75769e-91	281.952	249	67.8715	77.1084	76.6154
RSAG8G_00334	513	gi|238588114|ref|XP_002391632.1|	290	gi|238588114|ref|XP_002391632.1| hypothetical protein MPER_08907 [Moniliophthora perniciosa FA553] >gi|215456556|gb|EEB92562.1| hypothetical protein MPER_08907 [Moniliophthora perniciosa FA553]	XP_002391632	1	1.67182e-60	207.994	177	56.4972	71.1864	61.0345
RSAG8G_00335	203	gi|392595775|gb|EIW85098.1|	205	gi|392595775|gb|EIW85098.1| BET3 family protein [Coniophora puteana RWD-64-598 SS2]	EIW85098	1	1.95368e-109	318.546	204	75.9804	84.3137	99.5122
RSAG8G_00336	286	gi|402225228|gb|EJU05289.1|	287	gi|402225228|gb|EJU05289.1| S-adenosyl-L-methionine-dependent methyltransferase [Dacryopinax sp. DJM-731 SS1]	EJU05289	1	3.10892e-135	390.578	287	66.2021	76.6551	100
RSAG8G_00337	434	gi|353237268|emb|CCA69245.1|	289	gi|353237268|emb|CCA69245.1| hypothetical protein PIIN_03144 [Piriformospora indica DSM 11827]	CCA69245	1	1.08815e-56	195.667	209	42.1053	61.244	72.3183
RSAG8G_00339	279	gi|170109567|ref|XP_001885990.1|	285	gi|170109567|ref|XP_001885990.1| predicted protein [Laccaria bicolor S238N-H82] >gi|164638920|gb|EDR03194.1| predicted protein [Laccaria bicolor S238N-H82]	XP_001885990	1	3.34259e-43	155.992	155	49.0323	70.3226	54.386
RSAG8G_00340	865	gi|169852966|ref|XP_001833165.1|	955	gi|169852966|ref|XP_001833165.1| TKL/TKL-ccin protein kinase [Coprinopsis cinerea okayama7#130] >gi|116505959|gb|EAU88854.1| TKL/TKL-ccin protein kinase [Coprinopsis cinerea okayama7#130]	XP_001833165	1	2.85137e-153	481.485	427	56.9087	66.5105	44.712
RSAG8G_00341	140	gi|393216893|gb|EJD02383.1|	791	gi|393216893|gb|EJD02383.1| MFS general substrate transporter [Fomitiporia mediterranea MF3/22]	EJD02383	1	3.76405e-08	58.5362	47	55.3191	72.3404	5.94185
RSAG8G_00342	580	gi|353241492|emb|CCA73304.1|	629	gi|353241492|emb|CCA73304.1| hypothetical protein PIIN_07259 [Piriformospora indica DSM 11827]	CCA73304	1	2.13246e-82	277.33	486	37.8601	55.9671	77.2655
RSAG8G_00343	606	gi|353241492|emb|CCA73304.1|	629	gi|353241492|emb|CCA73304.1| hypothetical protein PIIN_07259 [Piriformospora indica DSM 11827]	CCA73304	1	8.63441e-90	297.745	521	37.62	53.3589	82.8299
RSAG8G_00344	533	gi|353241492|emb|CCA73304.1|	629	gi|353241492|emb|CCA73304.1| hypothetical protein PIIN_07259 [Piriformospora indica DSM 11827]	CCA73304	1	9.95857e-46	177.563	318	36.1635	54.0881	50.5564
RSAG8G_00345	450	gi|392568649|gb|EIW61823.1|	439	gi|392568649|gb|EIW61823.1| mannose-binding lectin [Trametes versicolor FP-101664 SS1]	EIW61823	1	0	618.616	416	70.4327	82.4519	94.7608
RSAG8G_00347	292	gi|389744270|gb|EIM85453.1|	274	gi|389744270|gb|EIM85453.1| SH3-domain-containing protein [Stereum hirsutum FP-91666 SS1]	EIM85453	1	2.03298e-35	135.576	293	33.4471	42.6621	100
RSAG8G_00348	696	gi|392566465|gb|EIW59641.1|	700	gi|392566465|gb|EIW59641.1| hypothetical protein TRAVEDRAFT_64578 [Trametes versicolor FP-101664 SS1]	EIW59641	1	6.53538e-110	355.14	453	45.2539	61.8102	64.7143
RSAG8G_00350	362	gi|392597895|gb|EIW87217.1|	395	gi|392597895|gb|EIW87217.1| phosphatases II [Coniophora puteana RWD-64-598 SS2]	EIW87217	1	1.02333e-06	58.5362	72	43.0556	59.7222	18.2278
RSAG8G_00351	432	gi|299753176|ref|XP_001833109.2|	459	gi|299753176|ref|XP_001833109.2| hypothetical protein CC1G_01171 [Coprinopsis cinerea okayama7#130] >gi|298410179|gb|EAU88798.2| hypothetical protein CC1G_01171 [Coprinopsis cinerea okayama7#130]	XP_001833109	1	5.58104e-71	238.039	174	63.2184	75.8621	37.9085
RSAG8G_00353	140	gi|353238626|emb|CCA70566.1|	556	gi|353238626|emb|CCA70566.1| related to CCT4-Component of chaperonin-containing T-complex [Piriformospora indica DSM 11827]	CCA70566	1	3.33413e-58	196.052	129	78.2946	82.1705	23.2014
RSAG8G_00354	669	gi|392567244|gb|EIW60419.1|	800	gi|392567244|gb|EIW60419.1| 2-isopropylmalate synthase [Trametes versicolor FP-101664 SS1]	EIW60419	2	0	707.212	492	78.6585	97.3577	61.5
RSAG8G_00355	202	gi|393234854|gb|EJD42413.1|	187	gi|393234854|gb|EJD42413.1| histone-fold-containing protein [Auricularia delicata TFB-10046 SS5]	EJD42413	1	3.82079e-60	192.971	122	70.4918	86.8852	65.2406
RSAG8G_00357	746	gi|395333850|gb|EJF66227.1|	765	gi|395333850|gb|EJF66227.1| glutamate-tRNA ligase [Dichomitus squalens LYAD-421 SS1]	EJF66227	1	0	849.351	679	62.8866	73.3432	88.7582
RSAG8G_00358	859	gi|402225225|gb|EJU05286.1|	939	gi|402225225|gb|EJU05286.1| hypothetical protein DACRYDRAFT_92666 [Dacryopinax sp. DJM-731 SS1]	EJU05286	2	4.86394e-41	171.4	407	39.0663	56.5111	43.344
RSAG8G_00359	667	gi|393212437|gb|EJC97937.1|	509	gi|393212437|gb|EJC97937.1| glycoside hydrolase family 16 protein [Fomitiporia mediterranea MF3/22]	EJC97937	1	0	590.112	509	56.778	66.0118	100
RSAG8G_00361	679	gi|389742041|gb|EIM83228.1|	334	gi|389742041|gb|EIM83228.1| ferredoxin reductase-like C-terminal NADP-linked domain-containing protein [Stereum hirsutum FP-91666 SS1]	EIM83228	1	2.49868e-27	121.324	100	53	72	29.9401
RSAG8G_00362	97	gi|353240616|emb|CCA72476.1|	685	gi|353240616|emb|CCA72476.1| probable SPO14-phospholipase D [Piriformospora indica DSM 11827]	CCA72476	1	8.73411e-39	143.665	91	68.1319	82.4176	13.2847
RSAG8G_00363	256	gi|336370088|gb|EGN98429.1|	448	gi|336370088|gb|EGN98429.1| hypothetical protein SERLA73DRAFT_183432 [Serpula lacrymans var. lacrymans S7.3] >gi|336382861|gb|EGO24011.1| hypothetical protein SERLADRAFT_470621 [Serpula lacrymans var. lacrymans S7.9]	EGN98429	1	1.81838e-105	319.701	257	61.0895	72.7626	57.3661
RSAG8G_00364	324	gi|302678069|ref|XP_003028717.1|	217	gi|302678069|ref|XP_003028717.1| hypothetical protein SCHCODRAFT_59661 [Schizophyllum commune H4-8] >gi|300102406|gb|EFI93814.1| hypothetical protein SCHCODRAFT_59661 [Schizophyllum commune H4-8]	XP_003028717	1	1.19698e-51	176.792	215	48.3721	56.7442	99.0783
RSAG8G_00368	797	gi|302688229|ref|XP_003033794.1|	1022	gi|302688229|ref|XP_003033794.1| hypothetical protein SCHCODRAFT_106796 [Schizophyllum commune H4-8] >gi|300107489|gb|EFI98891.1| hypothetical protein SCHCODRAFT_106796, partial [Schizophyllum commune H4-8]	XP_003033794	1	5.80773e-43	176.792	692	30.0578	44.5087	67.7104
RSAG8G_00370	2400	gi|390598238|gb|EIN07636.1|	1912	gi|390598238|gb|EIN07636.1| hypothetical protein PUNSTDRAFT_45173 [Punctularia strigosozonata HHB-11173 SS5]	EIN07636	3	0	811.216	1075	53.8605	65.2093	56.2238
RSAG8G_00371	263	gi|392596018|gb|EIW85341.1|	239	gi|392596018|gb|EIW85341.1| ribosomal protein L15 [Coniophora puteana RWD-64-598 SS2]	EIW85341	1	1.8301e-72	228.794	147	70.7483	83.6735	61.5063
RSAG8G_00372	895	gi|393244979|gb|EJD52490.1|	980	gi|393244979|gb|EJD52490.1| hypothetical protein AURDEDRAFT_111168 [Auricularia delicata TFB-10046 SS5]	EJD52490	1	3.92003e-155	488.034	546	48.5348	64.8352	55.7143
RSAG8G_00373	728	gi|390598191|gb|EIN07589.1|	861	gi|390598191|gb|EIN07589.1| hypothetical protein PUNSTDRAFT_126610 [Punctularia strigosozonata HHB-11173 SS5]	EIN07589	2	3.71826e-134	424.476	584	54.7945	65.0685	67.8281
RSAG8G_00376	678	gi|395330138|gb|EJF62522.1|	846	gi|395330138|gb|EJF62522.1| hypothetical protein DICSQDRAFT_84319 [Dichomitus squalens LYAD-421 SS1]	EJF62522	2	1.67728e-125	399.438	587	62.862	72.2317	69.3853
RSAG8G_00378	220	gi|390598194|gb|EIN07592.1|	205	gi|390598194|gb|EIN07592.1| Gar1-domain-containing protein [Punctularia strigosozonata HHB-11173 SS5]	EIN07592	1	1.02321e-40	144.821	82	79.2683	91.4634	40
RSAG8G_00379	724	gi|299753269|ref|XP_001833169.2|	926	gi|299753269|ref|XP_001833169.2| WD-repeat-containing protein [Coprinopsis cinerea okayama7#130] >gi|298410222|gb|EAU88858.2| WD-repeat-containing protein [Coprinopsis cinerea okayama7#130]	XP_001833169	1	1.00406e-83	291.967	291	49.4845	68.0412	31.4255
RSAG8G_00380	333	gi|395329442|gb|EJF61829.1|	486	gi|395329442|gb|EJF61829.1| hypothetical protein DICSQDRAFT_136334 [Dichomitus squalens LYAD-421 SS1]	EJF61829	1	6.13044e-57	198.749	175	54.8571	72.5714	36.0082
RSAG8G_00381	491	gi|299753792|ref|XP_001833491.2|	477	gi|299753792|ref|XP_001833491.2| tRNA isopentenyltransferase [Coprinopsis cinerea okayama7#130] >gi|298410464|gb|EAU88425.2| tRNA isopentenyltransferase [Coprinopsis cinerea okayama7#130]	XP_001833491	1	5.26935e-113	349.362	444	42.7928	63.5135	93.0818
RSAG8G_00385	608	gi|395333687|gb|EJF66064.1|	617	gi|395333687|gb|EJF66064.1| alcohol oxidase [Dichomitus squalens LYAD-421 SS1]	EJF66064	1	2.30444e-141	431.024	601	41.2646	57.4043	97.4068
RSAG8G_00386	358	gi|353240510|emb|CCA72376.1|	329	gi|353240510|emb|CCA72376.1| related to glycerate-and formate-dehydrogenases [Piriformospora indica DSM 11827]	CCA72376	1	3.19452e-94	291.197	329	44.3769	62.31	100
RSAG8G_00388	290	gi|393220625|gb|EJD06111.1|	284	gi|393220625|gb|EJD06111.1| PRP38-domain-containing protein [Fomitiporia mediterranea MF3/22]	EJD06111	1	9.74786e-105	313.538	190	79.4737	88.9474	66.9014
RSAG8G_00389	415	gi|390597812|gb|EIN07211.1|	424	gi|390597812|gb|EIN07211.1| pyruvate dehydrogenase [Punctularia strigosozonata HHB-11173 SS5]	EIN07211	1	0	608.601	379	74.6702	88.6544	89.3868
RSAG8G_00390	730	gi|390598186|gb|EIN07584.1|	654	gi|390598186|gb|EIN07584.1| P-loop containing nucleoside triphosphate hydrolase protein [Punctularia strigosozonata HHB-11173 SS5]	EIN07584	2	0	951.814	703	73.8265	84.7795	100
RSAG8G_00391	187	gi|390598186|gb|EIN07584.1|	654	gi|390598186|gb|EIN07584.1| P-loop containing nucleoside triphosphate hydrolase protein [Punctularia strigosozonata HHB-11173 SS5]	EIN07584	1	4.25337e-99	306.605	186	75.8065	83.871	28.4404
RSAG8G_00392	238	gi|390605179|gb|EIN14570.1|	205	gi|390605179|gb|EIN14570.1| mRNA splicing factor SYF2, partial [Punctularia strigosozonata HHB-11173 SS5]	EIN14570	1	4.16368e-61	197.593	163	63.8037	67.4847	79.5122
RSAG8G_00393	220	gi|395333511|gb|EJF65888.1|	325	gi|395333511|gb|EJF65888.1| adenylate kinase [Dichomitus squalens LYAD-421 SS1]	EJF65888	1	2.37374e-20	94.7449	75	61.3333	74.6667	23.0769
RSAG8G_00400	104	gi|392566892|gb|EIW60067.1|	128	gi|392566892|gb|EIW60067.1| hypothetical protein TRAVEDRAFT_119988 [Trametes versicolor FP-101664 SS1]	EIW60067	1	8.67411e-14	69.3218	82	41.4634	59.7561	64.0625
RSAG8G_00403	92	gi|390596070|gb|EIN05473.1|	90	gi|390596070|gb|EIN05473.1| hypothetical protein PUNSTDRAFT_115908 [Punctularia strigosozonata HHB-11173 SS5]	EIN05473	1	6.29292e-18	78.1814	69	47.8261	69.5652	76.6667
RSAG8G_00406	572	gi|393245428|gb|EJD52938.1|	564	gi|393245428|gb|EJD52938.1| WD40 repeat-like protein [Auricularia delicata TFB-10046 SS5]	EJD52938	1	1.10709e-129	397.897	567	39.8589	56.6138	100
RSAG8G_00408	556	gi|393218353|gb|EJD03841.1|	541	gi|393218353|gb|EJD03841.1| hypothetical protein FOMMEDRAFT_139979 [Fomitiporia mediterranea MF3/22]	EJD03841	1	2.249e-132	403.29	500	49.8	64.6	92.4214
RSAG8G_00412	429	gi|392566232|gb|EIW59408.1|	1155	gi|392566232|gb|EIW59408.1| hypothetical protein TRAVEDRAFT_46717 [Trametes versicolor FP-101664 SS1]	EIW59408	1	1.00916e-134	422.165	335	60.8955	75.5224	29.0043
RSAG8G_00413	489	gi|392570288|gb|EIW63461.1|	488	gi|392570288|gb|EIW63461.1| hypothetical protein TRAVEDRAFT_43755 [Trametes versicolor FP-101664 SS1]	EIW63461	1	1.94706e-65	226.098	316	42.0886	57.9114	64.7541
RSAG8G_00414	170	gi|390601730|gb|EIN11124.1|	258	gi|390601730|gb|EIN11124.1| hypothetical protein PUNSTDRAFT_101157 [Punctularia strigosozonata HHB-11173 SS5]	EIN11124	1	4.94623e-42	147.902	148	52.7027	69.5946	57.3643
RSAG8G_00415	173	gi|299743322|ref|XP_001835686.2|	129	gi|299743322|ref|XP_001835686.2| hypothetical protein CC1G_03468 [Coprinopsis cinerea okayama7#130] >gi|298405601|gb|EAU86257.2| hypothetical protein CC1G_03468 [Coprinopsis cinerea okayama7#130]	XP_001835686	1	4.13408e-21	90.5077	76	65.7895	80.2632	58.9147
RSAG8G_00416	175	gi|299743322|ref|XP_001835686.2|	129	gi|299743322|ref|XP_001835686.2| hypothetical protein CC1G_03468 [Coprinopsis cinerea okayama7#130] >gi|298405601|gb|EAU86257.2| hypothetical protein CC1G_03468 [Coprinopsis cinerea okayama7#130]	XP_001835686	1	3.65355e-21	90.8929	76	65.7895	78.9474	58.9147
RSAG8G_00417	352	gi|114324587|gb|ABI63599.1|	349	gi|114324587|gb|ABI63599.1| acetyl xylan esterase [Volvariella volvacea]	ABI63599	1	2.52393e-134	393.66	267	69.6629	80.5243	76.5043
RSAG8G_00419	648	gi|393213343|gb|EJC98839.1|	842	gi|393213343|gb|EJC98839.1| hypothetical protein FOMMEDRAFT_23244 [Fomitiporia mediterranea MF3/22]	EJC98839	1	0	578.556	383	71.2794	83.812	45.4869
RSAG8G_00420	546	gi|392566068|gb|EIW59244.1|	406	gi|392566068|gb|EIW59244.1| PIN domain-like protein [Trametes versicolor FP-101664 SS1]	EIW59244	2	1.1617e-158	465.307	342	80.7018	92.3977	84.2365
RSAG8G_00422	556	gi|393232392|gb|EJD39974.1|	585	gi|393232392|gb|EJD39974.1| CenpB-DNA-bind-domain-containing protein [Auricularia delicata TFB-10046 SS5]	EJD39974	1	9.06777e-30	131.724	140	47.8571	62.1429	23.9316
RSAG8G_00423	97	gi|395325754|gb|EJF58172.1|	239	gi|395325754|gb|EJF58172.1| glutathione S-transferase C-terminal-like protein [Dichomitus squalens LYAD-421 SS1]	EJF58172	1	6.44703e-18	82.0333	49	77.551	81.6327	20.5021
RSAG8G_00424	363	gi|390603381|gb|EIN12773.1|	427	gi|390603381|gb|EIN12773.1| hypothetical protein PUNSTDRAFT_50013 [Punctularia strigosozonata HHB-11173 SS5]	EIN12773	1	4.56258e-18	92.8189	182	38.4615	52.1978	42.623
RSAG8G_00426	444	gi|353237433|emb|CCA69406.1|	407	gi|353237433|emb|CCA69406.1| hypothetical protein PIIN_03306 [Piriformospora indica DSM 11827]	CCA69406	1	8.47513e-29	124.79	383	28.9817	43.0809	94.1032
RSAG8G_00427	1599	gi|299743679|ref|XP_001835916.2|	1824	gi|299743679|ref|XP_001835916.2| hypothetical protein CC1G_03004 [Coprinopsis cinerea okayama7#130] >gi|298405768|gb|EAU85981.2| hypothetical protein CC1G_03004 [Coprinopsis cinerea okayama7#130]	XP_001835916	1	1.06005e-91	338.961	753	35.8566	56.4409	41.2829
RSAG8G_00429	303	gi|296424563|ref|XP_002841817.1|	403	gi|296424563|ref|XP_002841817.1| hypothetical protein [Tuber melanosporum Mel28] >gi|295638066|emb|CAZ86008.1| unnamed protein product [Tuber melanosporum]	XP_002841817	1	2.2862e-20	97.8265	168	44.0476	56.5476	41.6873
RSAG8G_00430	195	gi|390603385|gb|EIN12777.1|	176	gi|390603385|gb|EIN12777.1| hypothetical protein PUNSTDRAFT_141382 [Punctularia strigosozonata HHB-11173 SS5]	EIN12777	1	6.64146e-48	161.384	154	56.4935	69.4805	87.5
RSAG8G_00431	567	gi|392565879|gb|EIW59055.1|	570	gi|392565879|gb|EIW59055.1| hypothetical protein TRAVEDRAFT_58060 [Trametes versicolor FP-101664 SS1]	EIW59055	2	8.76664e-57	207.223	381	41.9948	57.7428	66.8421
RSAG8G_00432	412	gi|390603379|gb|EIN12771.1|	223	gi|390603379|gb|EIN12771.1| hypothetical protein PUNSTDRAFT_60050, partial [Punctularia strigosozonata HHB-11173 SS5]	EIN12771	1	1.67637e-81	256.529	222	59.009	69.3694	99.5516
RSAG8G_00434	324	gi|389740569|gb|EIM81760.1|	263	gi|389740569|gb|EIM81760.1| hypothetical protein STEHIDRAFT_104302 [Stereum hirsutum FP-91666 SS1]	EIM81760	1	3.37851e-112	333.183	271	60.1476	72.6937	100
RSAG8G_00435	313	gi|393243350|gb|EJD50865.1|	315	gi|393243350|gb|EJD50865.1| hypothetical protein AURDEDRAFT_112000 [Auricularia delicata TFB-10046 SS5]	EJD50865	1	1.06629e-121	358.607	314	59.8726	75.4777	99.6825
RSAG8G_00436	216	gi|392592099|gb|EIW81426.1|	209	gi|392592099|gb|EIW81426.1| Der1-like protein [Coniophora puteana RWD-64-598 SS2]	EIW81426	1	7.3034e-107	312.768	210	70.4762	82.381	100
RSAG8G_00437	670	gi|392563862|gb|EIW57041.1|	827	gi|392563862|gb|EIW57041.1| hypothetical protein TRAVEDRAFT_73305 [Trametes versicolor FP-101664 SS1]	EIW57041	1	4.91131e-51	197.978	277	41.8773	53.4296	33.4946
RSAG8G_00438	356	gi|392565421|gb|EIW58598.1|	1147	gi|392565421|gb|EIW58598.1| hypothetical protein TRAVEDRAFT_20554 [Trametes versicolor FP-101664 SS1]	EIW58598	2	1.67322e-15	86.2705	87	103.448	158.621	7.585
RSAG8G_00441	232	gi|402220650|gb|EJU00721.1|	762	gi|402220650|gb|EJU00721.1| hypothetical protein DACRYDRAFT_100766 [Dacryopinax sp. DJM-731 SS1]	EJU00721	1	2.79179e-11	70.4774	57	57.8947	71.9298	7.48031
RSAG8G_00442	167	gi|260943472|ref|XP_002616034.1|	262	gi|260943472|ref|XP_002616034.1| hypothetical protein CLUG_03275 [Clavispora lusitaniae ATCC 42720] >gi|238849683|gb|EEQ39147.1| hypothetical protein CLUG_03275 [Clavispora lusitaniae ATCC 42720]	XP_002616034	1	1.6497e-23	100.138	90	46.6667	67.7778	34.3511
RSAG8G_00443	323	gi|389740445|gb|EIM81636.1|	376	gi|389740445|gb|EIM81636.1| cytoplasmic protein [Stereum hirsutum FP-91666 SS1]	EIM81636	1	5.14936e-77	247.284	292	46.2329	60.274	77.6596
RSAG8G_00444	278	gi|169858666|ref|XP_001835977.1|	438	gi|169858666|ref|XP_001835977.1| hypothetical protein CC1G_04970 [Coprinopsis cinerea okayama7#130] >gi|116502858|gb|EAU85753.1| hypothetical protein CC1G_04970 [Coprinopsis cinerea okayama7#130]	XP_001835977	1	3.29655e-29	122.094	144	47.9167	58.3333	32.8767
RSAG8G_00445	535	gi|353242935|emb|CCA74533.1|	542	gi|353242935|emb|CCA74533.1| hypothetical protein PIIN_08485 [Piriformospora indica DSM 11827]	CCA74533	1	0	761.14	536	69.0299	80.9701	98.893
RSAG8G_00446	735	gi|392566087|gb|EIW59263.1|	688	gi|392566087|gb|EIW59263.1| MFS general substrate transporter [Trametes versicolor FP-101664 SS1]	EIW59263	1	1.76992e-178	533.487	625	47.68	62.24	90.843
RSAG8G_00448	309	gi|393243350|gb|EJD50865.1|	315	gi|393243350|gb|EJD50865.1| hypothetical protein AURDEDRAFT_112000 [Auricularia delicata TFB-10046 SS5]	EJD50865	1	8.11919e-132	384.03	269	70.2602	83.6431	85.3968
RSAG8G_00449	559	gi|299743783|ref|XP_001835979.2|	647	gi|299743783|ref|XP_001835979.2| mitochondrial Rho 1 [Coprinopsis cinerea okayama7#130] >gi|298405814|gb|EAU85755.2| mitochondrial Rho 1 [Coprinopsis cinerea okayama7#130]	XP_001835979	2	5.68768e-178	523.857	541	69.8706	83.549	83.6167
RSAG8G_00450	795	gi|242213145|ref|XP_002472402.1|	999	gi|242213145|ref|XP_002472402.1| predicted protein [Postia placenta Mad-698-R] >gi|220728478|gb|EED82371.1| predicted protein [Postia placenta Mad-698-R]	XP_002472402	1	1.19622e-12	80.4925	228	32.8947	44.7368	22.8228
RSAG8G_00451	290	gi|395325435|gb|EJF57857.1|	450	gi|395325435|gb|EJF57857.1| hypothetical protein DICSQDRAFT_91533 [Dichomitus squalens LYAD-421 SS1]	EJF57857	1	8.12399e-33	132.494	204	36.2745	56.8627	45.3333
RSAG8G_00452	466	gi|389745046|gb|EIM86228.1|	444	gi|389745046|gb|EIM86228.1| hypothetical protein STEHIDRAFT_58431 [Stereum hirsutum FP-91666 SS1]	EIM86228	1	4.13194e-51	186.422	426	33.3333	49.2958	95.9459
RSAG8G_00453	120	gi|389739596|gb|EIM80789.1|	118	gi|389739596|gb|EIM80789.1| hypothetical protein STEHIDRAFT_67816 [Stereum hirsutum FP-91666 SS1]	EIM80789	1	2.39661e-34	122.094	119	45.3782	67.2269	100
RSAG8G_00454	437	gi|336378573|gb|EGO19731.1|	1578	gi|336378573|gb|EGO19731.1| hypothetical protein SERLADRAFT_374442 [Serpula lacrymans var. lacrymans S7.9]	EGO19731	1	1.84724e-40	162.54	308	33.1169	51.2987	19.5184
RSAG8G_00455	905	gi|389740300|gb|EIM81491.1|	1048	gi|389740300|gb|EIM81491.1| hypothetical protein STEHIDRAFT_125066 [Stereum hirsutum FP-91666 SS1]	EIM81491	2	2.11447e-61	234.187	299	59.5318	70.903	28.5305
RSAG8G_00461	666	gi|402222283|gb|EJU02350.1|	636	gi|402222283|gb|EJU02350.1| PIN domain-like protein [Dacryopinax sp. DJM-731 SS1]	EJU02350	2	1.89005e-56	210.305	417	41.247	59.2326	65.566
RSAG8G_00468	562	gi|389745077|gb|EIM86259.1|	455	gi|389745077|gb|EIM86259.1| hypothetical protein STEHIDRAFT_122193 [Stereum hirsutum FP-91666 SS1]	EIM86259	1	3.48143e-63	221.476	329	39.8176	56.535	72.3077
RSAG8G_00470	195	gi|398407159|ref|XP_003855045.1|	324	gi|398407159|ref|XP_003855045.1| hypothetical protein MYCGRDRAFT_14739, partial [Mycosphaerella graminicola IPO323] >gi|339474929|gb|EGP90021.1| hypothetical protein MYCGRDRAFT_14739 [Mycosphaerella graminicola IPO323]	XP_003855045	1	5.8473e-18	87.4261	104	48.0769	65.3846	32.0988
RSAG8G_00471	130	gi|336390140|gb|EGO31283.1|	814	gi|336390140|gb|EGO31283.1| family 3 glycoside hydrolase [Serpula lacrymans var. lacrymans S7.9]	EGO31283	1	1.26967e-29	119.783	70	71.4286	90	8.59951
RSAG8G_00472	91	gi|393215209|gb|EJD00700.1|	820	gi|393215209|gb|EJD00700.1| glycoside hydrolase family 3 protein [Fomitiporia mediterranea MF3/22]	EJD00700	1	4.48998e-24	102.064	92	58.6957	71.7391	11.2195
RSAG8G_00473	482	gi|402218692|gb|EJT98768.1|	571	gi|402218692|gb|EJT98768.1| WD40 repeat-like protein [Dacryopinax sp. DJM-731 SS1]	EJT98768	1	2.62426e-37	151.754	440	31.3636	46.3636	77.0578
RSAG8G_00476	408	gi|302694649|ref|XP_003037003.1|	386	gi|302694649|ref|XP_003037003.1| hypothetical protein SCHCODRAFT_103445 [Schizophyllum commune H4-8] >gi|300110700|gb|EFJ02101.1| hypothetical protein SCHCODRAFT_103445, partial [Schizophyllum commune H4-8]	XP_003037003	2	6.78247e-28	120.939	200	47	65.5	51.8135
RSAG8G_00477	658	gi|336387594|gb|EGO28739.1|	780	gi|336387594|gb|EGO28739.1| hypothetical protein SERLADRAFT_459485 [Serpula lacrymans var. lacrymans S7.9]	EGO28739	2	2.25622e-168	507.679	646	55.1084	76.4706	82.8205
RSAG8G_00478	654	gi|353241215|emb|CCA73044.1|	905	gi|353241215|emb|CCA73044.1| related to TAD2-tRNA-specific adenosine deaminase 2 [Piriformospora indica DSM 11827]	CCA73044	2	3.88358e-86	296.204	574	50.6969	65.331	63.4254
RSAG8G_00481	258	gi|389748453|gb|EIM89630.1|	653	gi|389748453|gb|EIM89630.1| hypothetical protein STEHIDRAFT_166001 [Stereum hirsutum FP-91666 SS1]	EIM89630	1	1.86455e-51	184.882	255	46.6667	61.9608	39.0505
RSAG8G_00482	248	gi|389740303|gb|EIM81494.1|	250	gi|389740303|gb|EIM81494.1| YjeF N-terminal domain-like protein [Stereum hirsutum FP-91666 SS1]	EIM81494	1	1.10371e-119	348.206	249	69.4779	82.7309	99.6
RSAG8G_00484	135	gi|395323436|gb|EJF55907.1|	281	gi|395323436|gb|EJF55907.1| hypothetical protein DICSQDRAFT_113697 [Dichomitus squalens LYAD-421 SS1]	EJF55907	1	1.50588e-15	78.1814	98	43.8776	64.2857	34.8754
RSAG8G_00485	308	gi|393244719|gb|EJD52231.1|	608	gi|393244719|gb|EJD52231.1| hypothetical protein AURDEDRAFT_134839 [Auricularia delicata TFB-10046 SS5]	EJD52231	1	1.99135e-07	60.4622	128	32.0312	46.875	21.0526
RSAG8G_00488	127	gi|336378938|gb|EGO20095.1|	763	gi|336378938|gb|EGO20095.1| putative cellobiose dehydrogenase [Serpula lacrymans var. lacrymans S7.9]	EGO20095	1	1.33323e-19	90.8929	66	68.1818	75.7576	8.65007
RSAG8G_00489	130	gi|51172592|dbj|BAD36748.1|	777	gi|51172592|dbj|BAD36748.1| cellobiose dehydrogenase [Irpex lacteus]	BAD36748	1	2.05694e-35	135.961	128	52.3438	66.4062	16.4736
RSAG8G_00490	141	gi|393242278|gb|EJD49797.1|	141	gi|393242278|gb|EJD49797.1| hypothetical protein AURDEDRAFT_58927 [Auricularia delicata TFB-10046 SS5]	EJD49797	1	1.77785e-21	90.8929	107	39.2523	53.271	75.8865
RSAG8G_00493	103	gi|392566985|gb|EIW60160.1|	276	gi|392566985|gb|EIW60160.1| hypothetical protein TRAVEDRAFT_70628 [Trametes versicolor FP-101664 SS1]	EIW60160	1	1.40207e-63	200.675	104	93.2692	97.1154	37.6812
RSAG8G_00494	304	gi|393233999|gb|EJD41566.1|	325	gi|393233999|gb|EJD41566.1| hypothetical protein AURDEDRAFT_90272 [Auricularia delicata TFB-10046 SS5]	EJD41566	1	3.09157e-93	286.189	305	49.8361	63.9344	93.8462
RSAG8G_00495	491	gi|402218655|gb|EJT98731.1|	455	gi|402218655|gb|EJT98731.1| ER to Golgi transport-related protein [Dacryopinax sp. DJM-731 SS1]	EJT98731	1	3.93284e-163	476.478	424	56.3679	68.1604	93.1868
RSAG8G_00496	586	gi|389740431|gb|EIM81622.1|	743	gi|389740431|gb|EIM81622.1| ubiquitin-protein ligase [Stereum hirsutum FP-91666 SS1]	EIM81622	1	3.32193e-175	521.161	568	47.8873	64.9648	76.4468
RSAG8G_00497	306	gi|390603180|gb|EIN12572.1|	395	gi|390603180|gb|EIN12572.1| hypothetical protein PUNSTDRAFT_81854 [Punctularia strigosozonata HHB-11173 SS5]	EIN12572	1	1.45194e-91	284.648	292	47.9452	60.6164	73.9241
RSAG8G_00498	590	gi|170099826|ref|XP_001881131.1|	749	gi|170099826|ref|XP_001881131.1| oligopeptide transporter [Laccaria bicolor S238N-H82] >gi|164643810|gb|EDR08061.1| oligopeptide transporter [Laccaria bicolor S238N-H82]	XP_001881131	1	0	833.558	587	68.4838	80.2385	78.3712
RSAG8G_00499	768	gi|353234361|emb|CCA66387.1|	644	gi|353234361|emb|CCA66387.1| related to endonuclease/exonuclease/phosphatase family protein-Neosartorya fischeri [Piriformospora indica DSM 11827]	CCA66387	1	2.02136e-177	530.406	696	44.9713	59.3391	100
RSAG8G_00501	196	gi|380481446|emb|CCF41838.1|	339	gi|380481446|emb|CCF41838.1| monooxygenase [Colletotrichum higginsianum]	CCF41838	1	6.08498e-30	119.783	197	38.5787	53.2995	58.1121
RSAG8G_00503	94	gi|170103268|ref|XP_001882849.1|	76	gi|170103268|ref|XP_001882849.1| predicted protein [Laccaria bicolor S238N-H82] >gi|164642220|gb|EDR06477.1| predicted protein [Laccaria bicolor S238N-H82]	XP_001882849	1	1.05241e-08	54.6842	55	40	63.6364	72.3684
RSAG8G_00505	563	gi|392584626|gb|EIW73972.1|	516	gi|392584626|gb|EIW73972.1| hypothetical protein CONPUDRAFT_160538 [Coniophora puteana RWD-64-598 SS2]	EIW73972	1	1.65544e-103	328.561	501	36.3273	55.489	97.093
RSAG8G_00506	428	gi|392586816|gb|EIW76151.1|	1043	gi|392586816|gb|EIW76151.1| hypothetical protein CONPUDRAFT_110885 [Coniophora puteana RWD-64-598 SS2]	EIW76151	1	1.17649e-90	303.138	384	45.8333	65.3646	36.8169
RSAG8G_00507	374	gi|336364672|gb|EGN93027.1|	427	gi|336364672|gb|EGN93027.1| hypothetical protein SERLA73DRAFT_64754 [Serpula lacrymans var. lacrymans S7.3]	EGN93027	1	6.22954e-12	74.7146	67	49.2537	77.6119	15.6909
RSAG8G_00508	1059	gi|353242419|emb|CCA74065.1|	1142	gi|353242419|emb|CCA74065.1| related to pleiotropic drug resistance control protein PDR6 [Piriformospora indica DSM 11827]	CCA74065	1	1.14786e-140	459.144	678	40.5605	62.2419	59.3695
RSAG8G_00509	224	gi|358388413|gb|EHK26006.1|	345	gi|358388413|gb|EHK26006.1| hypothetical protein TRIVIDRAFT_36315 [Trichoderma virens Gv29-8]	EHK26006	1	1.06613e-16	85.1149	118	44.0678	59.322	34.2029
RSAG8G_00510	586	gi|299748317|ref|XP_001837606.2|	661	gi|299748317|ref|XP_001837606.2| nuclear protein [Coprinopsis cinerea okayama7#130] >gi|298407917|gb|EAU84230.2| nuclear protein [Coprinopsis cinerea okayama7#130]	XP_001837606	1	9.53072e-180	530.02	562	52.1352	66.9039	85.0227
RSAG8G_00511	357	gi|395328720|gb|EJF61110.1|	425	gi|395328720|gb|EJF61110.1| hypothetical protein DICSQDRAFT_161593 [Dichomitus squalens LYAD-421 SS1]	EJF61110	1	4.50648e-38	148.288	220	40.4545	52.7273	51.7647
RSAG8G_00512	456	gi|299748317|ref|XP_001837606.2|	661	gi|299748317|ref|XP_001837606.2| nuclear protein [Coprinopsis cinerea okayama7#130] >gi|298407917|gb|EAU84230.2| nuclear protein [Coprinopsis cinerea okayama7#130]	XP_001837606	2	6.96054e-83	275.404	414	44.686	60.8696	62.6324
RSAG8G_00513	316	gi|395328720|gb|EJF61110.1|	425	gi|395328720|gb|EJF61110.1| hypothetical protein DICSQDRAFT_161593 [Dichomitus squalens LYAD-421 SS1]	EJF61110	1	1.48317e-39	150.984	220	41.8182	54.5455	51.7647
RSAG8G_00514	267	gi|343428243|emb|CBQ71773.1|	366	gi|343428243|emb|CBQ71773.1| conserved hypothetical protein [Sporisorium reilianum SRZ2]	CBQ71773	1	4.52361e-12	73.1738	119	38.6555	53.7815	32.5137
RSAG8G_00515	494	gi|390601259|gb|EIN10653.1|	736	gi|390601259|gb|EIN10653.1| hypothetical protein PUNSTDRAFT_119569 [Punctularia strigosozonata HHB-11173 SS5]	EIN10653	1	1.8748e-32	139.428	286	34.965	50.6993	38.8587
RSAG8G_00518	573	gi|392568822|gb|EIW61996.1|	913	gi|392568822|gb|EIW61996.1| argonaute-like protein [Trametes versicolor FP-101664 SS1]	EIW61996	1	3.17096e-82	283.108	475	36.2105	55.7895	52.0263
RSAG8G_00523	455	gi|332373708|gb|AEE61995.1|	463	gi|332373708|gb|AEE61995.1| unknown [Dendroctonus ponderosae]	AEE61995	1	0	560.836	430	62.5581	75.1163	92.8726
RSAG8G_00524	347	gi|353237093|emb|CCA69074.1|	509	gi|353237093|emb|CCA69074.1| probable proteine disulfate isomerase [Piriformospora indica DSM 11827]	CCA69074	1	6.87427e-107	329.331	243	61.7284	76.9547	47.7407
RSAG8G_00525	138	gi|395330686|gb|EJF63069.1|	207	gi|395330686|gb|EJF63069.1| Isochorismatase hydrolase [Dichomitus squalens LYAD-421 SS1]	EJF63069	1	6.53809e-26	103.99	89	53.9326	71.9101	42.9952
RSAG8G_00528	832	gi|336373318|gb|EGO01656.1|	1204	gi|336373318|gb|EGO01656.1| hypothetical protein SERLA73DRAFT_150799 [Serpula lacrymans var. lacrymans S7.3] >gi|336386157|gb|EGO27303.1| hypothetical protein SERLADRAFT_366843 [Serpula lacrymans var. lacrymans S7.9]	EGO01656	1	2.86692e-49	197.208	298	47.3154	59.0604	24.7508
RSAG8G_00530	284	gi|389747213|gb|EIM88392.1|	301	gi|389747213|gb|EIM88392.1| cytochrome b5 [Stereum hirsutum FP-91666 SS1]	EIM88392	1	2.58632e-67	218.394	217	47.9263	65.4378	72.093
RSAG8G_00531	1382	gi|389747340|gb|EIM88519.1|	1450	gi|389747340|gb|EIM88519.1| Sec63-domain-containing protein [Stereum hirsutum FP-91666 SS1]	EIM88519	5	0	618.231	951	70.7676	96.3197	65.5862
RSAG8G_00533	338	gi|393246513|gb|EJD54022.1|	1392	gi|393246513|gb|EJD54022.1| hypothetical protein AURDEDRAFT_110670 [Auricularia delicata TFB-10046 SS5]	EJD54022	1	6.14212e-34	140.198	302	36.4238	54.9669	21.6954
RSAG8G_00534	445	gi|402226401|gb|EJU06461.1|	833	gi|402226401|gb|EJU06461.1| hypothetical protein DACRYDRAFT_97901 [Dacryopinax sp. DJM-731 SS1]	EJU06461	1	3.62685e-87	290.426	429	38.9277	55.2448	51.5006
RSAG8G_00535	153	gi|390600876|gb|EIN10270.1|	578	gi|390600876|gb|EIN10270.1| Nop-domain-containing protein [Punctularia strigosozonata HHB-11173 SS5]	EIN10270	1	3.06072e-66	218.009	152	67.1053	82.8947	26.2976
RSAG8G_00539	276	gi|390600939|gb|EIN10333.1|	397	gi|390600939|gb|EIN10333.1| Aldo/keto reductase [Punctularia strigosozonata HHB-11173 SS5]	EIN10333	1	6.13157e-77	246.128	262	53.0534	64.5038	65.995
RSAG8G_00540	109	gi|393246522|gb|EJD54031.1|	396	gi|393246522|gb|EJD54031.1| Aldo/keto reductase [Auricularia delicata TFB-10046 SS5]	EJD54031	1	8.50073e-05	47.7506	54	46.2963	61.1111	13.6364
RSAG8G_00541	648	gi|390600997|gb|EIN10391.1|	793	gi|390600997|gb|EIN10391.1| hypothetical protein PUNSTDRAFT_51038 [Punctularia strigosozonata HHB-11173 SS5]	EIN10391	1	7.29306e-10	70.8626	109	40.367	57.7982	13.7453
RSAG8G_00542	97	gi|336373301|gb|EGO01639.1|	449	gi|336373301|gb|EGO01639.1| hypothetical protein SERLA73DRAFT_177056 [Serpula lacrymans var. lacrymans S7.3] >gi|336386147|gb|EGO27293.1| hypothetical protein SERLADRAFT_460463 [Serpula lacrymans var. lacrymans S7.9]	EGO01639	1	6.80572e-40	144.05	98	67.3469	83.6735	21.8263
RSAG8G_00543	307	gi|336373301|gb|EGO01639.1|	449	gi|336373301|gb|EGO01639.1| hypothetical protein SERLA73DRAFT_177056 [Serpula lacrymans var. lacrymans S7.3] >gi|336386147|gb|EGO27293.1| hypothetical protein SERLADRAFT_460463 [Serpula lacrymans var. lacrymans S7.9]	EGO01639	1	2.79736e-64	216.083	278	48.9209	59.7122	61.9154
RSAG8G_00544	959	gi|395330505|gb|EJF62888.1|	1182	gi|395330505|gb|EJF62888.1| 5'-3' exoribonuclease 2 [Dichomitus squalens LYAD-421 SS1]	EJF62888	2	0	785.408	811	57.5832	69.6671	68.6125
RSAG8G_00546	175	gi|389747019|gb|EIM88198.1|	423	gi|389747019|gb|EIM88198.1| alpha/beta-hydrolase [Stereum hirsutum FP-91666 SS1]	EIM88198	1	8.83193e-50	172.555	169	49.7041	66.8639	39.9527
RSAG8G_00547	63	gi|169860491|ref|XP_001836880.1|	201	gi|169860491|ref|XP_001836880.1| hypothetical protein CC1G_00016 [Coprinopsis cinerea okayama7#130] >gi|116501602|gb|EAU84497.1| hypothetical protein CC1G_00016 [Coprinopsis cinerea okayama7#130]	XP_001836880	1	5.00301e-19	82.8037	64	54.6875	75	31.8408
RSAG8G_00548	174	gi|392568602|gb|EIW61776.1|	178	gi|392568602|gb|EIW61776.1| DUF1742-domain-containing protein, partial [Trametes versicolor FP-101664 SS1]	EIW61776	2	1.34603e-17	82.8037	88	62.5	77.2727	49.4382
RSAG8G_00551	235	gi|336373288|gb|EGO01626.1|	238	gi|336373288|gb|EGO01626.1| hypothetical protein SERLA73DRAFT_177039 [Serpula lacrymans var. lacrymans S7.3] >gi|336386135|gb|EGO27281.1| hypothetical protein SERLADRAFT_460431 [Serpula lacrymans var. lacrymans S7.9]	EGO01626	1	1.18772e-59	194.897	121	71.9008	85.124	50.8403
RSAG8G_00553	346	gi|390600979|gb|EIN10373.1|	381	gi|390600979|gb|EIN10373.1| class III ADH enzyme [Punctularia strigosozonata HHB-11173 SS5]	EIN10373	1	8.43457e-163	466.848	347	70.8934	76.9452	91.0761
RSAG8G_00555	553	gi|402226046|gb|EJU06106.1|	604	gi|402226046|gb|EJU06106.1| MFS general substrate transporter [Dacryopinax sp. DJM-731 SS1]	EJU06106	1	0	609.757	541	55.6377	71.719	89.5695
RSAG8G_00557	306	gi|402219387|gb|EJT99461.1|	359	gi|402219387|gb|EJT99461.1| Golgi phospho protein 3, partial [Dacryopinax sp. DJM-731 SS1]	EJT99461	1	5.3778e-97	296.975	307	53.0945	63.8436	85.5153
RSAG8G_00559	412	gi|353239410|emb|CCA71323.1|	396	gi|353239410|emb|CCA71323.1| hypothetical protein PIIN_05262 [Piriformospora indica DSM 11827]	CCA71323	1	3.6252e-09	66.6254	63	52.381	65.0794	15.9091
RSAG8G_00560	196	gi|393216662|gb|EJD02152.1|	201	gi|393216662|gb|EJD02152.1| mitochondrial import protein Pam17 [Fomitiporia mediterranea MF3/22]	EJD02152	1	8.46504e-68	213.001	152	63.1579	76.3158	75.6219
RSAG8G_00562	204	gi|402220617|gb|EJU00688.1|	392	gi|402220617|gb|EJU00688.1| hypothetical protein DACRYDRAFT_23067 [Dacryopinax sp. DJM-731 SS1]	EJU00688	1	2.59311e-20	94.7449	128	46.0938	60.1562	32.6531
RSAG8G_00563	412	gi|402220617|gb|EJU00688.1|	392	gi|402220617|gb|EJU00688.1| hypothetical protein DACRYDRAFT_23067 [Dacryopinax sp. DJM-731 SS1]	EJU00688	1	7.89663e-72	237.654	312	46.1538	60.5769	79.5918
RSAG8G_00564	1064	gi|392568770|gb|EIW61944.1|	1156	gi|392568770|gb|EIW61944.1| hypothetical protein TRAVEDRAFT_116240 [Trametes versicolor FP-101664 SS1]	EIW61944	1	0	859.751	806	56.0794	72.5806	69.7232
RSAG8G_00565	484	gi|389747246|gb|EIM88425.1|	485	gi|389747246|gb|EIM88425.1| AGC/NDR protein kinase [Stereum hirsutum FP-91666 SS1]	EIM88425	1	0	848.581	485	82.0619	89.6907	100
RSAG8G_00566	566	gi|393215675|gb|EJD01166.1|	1056	gi|393215675|gb|EJD01166.1| hypothetical protein FOMMEDRAFT_21610 [Fomitiporia mediterranea MF3/22]	EJD01166	1	1.508e-63	233.032	403	34.9876	54.3424	38.1629
RSAG8G_00568	142	gi|336373601|gb|EGO01939.1|	143	gi|336373601|gb|EGO01939.1| hypothetical protein SERLA73DRAFT_104107 [Serpula lacrymans var. lacrymans S7.3] >gi|336386419|gb|EGO27565.1| hypothetical protein SERLADRAFT_360247 [Serpula lacrymans var. lacrymans S7.9]	EGO01939	1	8.59222e-33	119.783	143	41.2587	59.4406	100
RSAG8G_00569	147	gi|395333965|gb|EJF66342.1|	220	gi|395333965|gb|EJF66342.1| hypothetical protein DICSQDRAFT_152298 [Dichomitus squalens LYAD-421 SS1]	EJF66342	1	7.4037e-26	104.375	80	61.25	85	36.3636
RSAG8G_00572	318	gi|392558618|gb|EIW51805.1|	317	gi|392558618|gb|EIW51805.1| septin ring protein [Trametes versicolor FP-101664 SS1]	EIW51805	1	0	533.487	295	86.1017	92.5424	93.0599
RSAG8G_00577	418	gi|402226168|gb|EJU06228.1|	418	gi|402226168|gb|EJU06228.1| hypothetical protein DACRYDRAFT_86016 [Dacryopinax sp. DJM-731 SS1]	EJU06228	1	7.16854e-135	400.208	390	57.1795	68.9744	93.3014
RSAG8G_00579	313	gi|395328856|gb|EJF61246.1|	458	gi|395328856|gb|EJF61246.1| alpha-ketoacid dehydrogenase kinase [Dichomitus squalens LYAD-421 SS1]	EJF61246	1	1.24125e-97	302.368	273	55.6777	72.1612	59.607
RSAG8G_00580	300	gi|170090934|ref|XP_001876689.1|	294	gi|170090934|ref|XP_001876689.1| predicted protein [Laccaria bicolor S238N-H82] >gi|164648182|gb|EDR12425.1| predicted protein [Laccaria bicolor S238N-H82]	XP_001876689	1	3.32463e-28	117.472	288	34.375	50.3472	97.9592
RSAG8G_00581	674	gi|21755273|dbj|BAC04648.1|	660	gi|21755273|dbj|BAC04648.1| unnamed protein product [Homo sapiens]	BAC04648	2	4.93432e-96	317.005	590	51.1864	66.2712	89.3939
RSAG8G_00582	420	gi|21755273|dbj|BAC04648.1|	660	gi|21755273|dbj|BAC04648.1| unnamed protein product [Homo sapiens]	BAC04648	1	6.0548e-91	295.434	372	47.8495	61.0215	56.3636
RSAG8G_00583	582	gi|393215676|gb|EJD01167.1|	719	gi|393215676|gb|EJD01167.1| hypothetical protein FOMMEDRAFT_158302 [Fomitiporia mediterranea MF3/22]	EJD01167	2	4.68038e-40	163.31	188	68.617	82.9787	26.1474
RSAG8G_00584	508	gi|393215677|gb|EJD01168.1|	507	gi|393215677|gb|EJD01168.1| glucose-6-P dehydrogenase [Fomitiporia mediterranea MF3/22]	EJD01168	1	0	825.854	506	76.2846	87.747	99.8028
RSAG8G_00586	192	gi|388853836|emb|CCF52557.1|	186	gi|388853836|emb|CCF52557.1| probable ubiquitin-conjugating enzyme e2-23 kda [Ustilago hordei]	CCF52557	1	1.70884e-81	246.899	190	64.7368	71.5789	100
RSAG8G_00588	269	gi|390601235|gb|EIN10629.1|	298	gi|390601235|gb|EIN10629.1| hypothetical protein PUNSTDRAFT_132714 [Punctularia strigosozonata HHB-11173 SS5]	EIN10629	1	3.28545e-08	61.6178	95	32.6316	54.7368	31.8792
RSAG8G_00589	695	gi|302693593|ref|XP_003036475.1|	699	gi|302693593|ref|XP_003036475.1| hypothetical protein SCHCODRAFT_63001 [Schizophyllum commune H4-8] >gi|300110172|gb|EFJ01573.1| hypothetical protein SCHCODRAFT_63001 [Schizophyllum commune H4-8]	XP_003036475	2	2.41585e-94	314.309	406	52.9557	68.2266	58.083
RSAG8G_00591	475	gi|336386376|gb|EGO27522.1|	532	gi|336386376|gb|EGO27522.1| hypothetical protein SERLADRAFT_446757 [Serpula lacrymans var. lacrymans S7.9]	EGO27522	1	4.05096e-89	288.886	442	40.4977	59.276	83.0827
RSAG8G_00593	635	gi|392586781|gb|EIW76116.1|	855	gi|392586781|gb|EIW76116.1| hypothetical protein CONPUDRAFT_84804 [Coniophora puteana RWD-64-598 SS2]	EIW76116	2	2.26855e-104	342.813	357	70.5882	82.6331	41.7544
RSAG8G_00594	666	gi|302696303|ref|XP_003037830.1|	472	gi|302696303|ref|XP_003037830.1| hypothetical protein SCHCODRAFT_12549 [Schizophyllum commune H4-8] >gi|300111527|gb|EFJ02928.1| hypothetical protein SCHCODRAFT_12549 [Schizophyllum commune H4-8]	XP_003037830	1	7.89215e-116	362.459	397	47.8589	65.7431	84.1102
RSAG8G_00595	819	gi|392568775|gb|EIW61949.1|	862	gi|392568775|gb|EIW61949.1| patatin-domain-containing protein [Trametes versicolor FP-101664 SS1]	EIW61949	1	0	821.231	675	61.3333	75.7037	78.3063
RSAG8G_00596	1142	gi|389747269|gb|EIM88448.1|	1592	gi|389747269|gb|EIM88448.1| hypothetical protein STEHIDRAFT_146449 [Stereum hirsutum FP-91666 SS1]	EIM88448	2	9.84144e-58	227.639	395	59.7468	81.519	24.8116
RSAG8G_00597	170	gi|336373588|gb|EGO01926.1|	250	gi|336373588|gb|EGO01926.1| hypothetical protein SERLA73DRAFT_132602 [Serpula lacrymans var. lacrymans S7.3]	EGO01926	1	2.55543e-25	104.76	153	41.8301	62.0915	61.2
RSAG8G_00598	1724	gi|336367413|gb|EGN95758.1|	1522	gi|336367413|gb|EGN95758.1| hypothetical protein SERLA73DRAFT_162510 [Serpula lacrymans var. lacrymans S7.3] >gi|336380129|gb|EGO21283.1| hypothetical protein SERLADRAFT_417615 [Serpula lacrymans var. lacrymans S7.9]	EGN95758	3	6.25798e-146	497.278	1291	49.4191	65.3757	84.8226
RSAG8G_00600	234	gi|389746891|gb|EIM88070.1|	906	gi|389746891|gb|EIM88070.1| argonaute-like protein [Stereum hirsutum FP-91666 SS1]	EIM88070	1	4.99498e-68	231.876	234	49.5726	69.6581	25.8278
RSAG8G_00601	86	gi|392567334|gb|EIW60509.1|	821	gi|392567334|gb|EIW60509.1| Piwi-domain-containing protein, partial [Trametes versicolor FP-101664 SS1]	EIW60509	1	5.23478e-08	55.8398	46	60.8696	67.3913	5.60292
RSAG8G_00602	360	gi|393216690|gb|EJD02180.1|	510	gi|393216690|gb|EJD02180.1| CDP-diacylglycerol-glycerol-3-phosphate 3-phosphatidyltransferase [Fomitiporia mediterranea MF3/22]	EJD02180	1	1.68492e-104	323.553	347	50.7205	63.1124	68.0392
RSAG8G_00604	288	gi|395329072|gb|EJF61461.1|	297	gi|395329072|gb|EJF61461.1| hypothetical protein DICSQDRAFT_105990 [Dichomitus squalens LYAD-421 SS1]	EJF61461	1	3.56786e-92	281.952	285	49.4737	62.807	95.9596
RSAG8G_00605	863	gi|336380057|gb|EGO21211.1|	874	gi|336380057|gb|EGO21211.1| hypothetical protein SERLADRAFT_373019 [Serpula lacrymans var. lacrymans S7.9]	EGO21211	1	0	690.263	722	52.3546	65.7895	82.6087
RSAG8G_00606	179	gi|302690376|ref|XP_003034867.1|	211	gi|302690376|ref|XP_003034867.1| hypothetical protein SCHCODRAFT_51140 [Schizophyllum commune H4-8] >gi|300108563|gb|EFI99964.1| hypothetical protein SCHCODRAFT_51140 [Schizophyllum commune H4-8]	XP_003034867	1	6.9685e-72	223.016	155	69.0323	80.6452	73.4597
RSAG8G_00608	250	gi|395330391|gb|EJF62774.1|	231	gi|395330391|gb|EJF62774.1| hypothetical protein DICSQDRAFT_154046 [Dichomitus squalens LYAD-421 SS1]	EJF62774	1	2.96273e-12	71.633	96	38.5417	53.125	41.5584
RSAG8G_00609	550	gi|336386445|gb|EGO27591.1|	520	gi|336386445|gb|EGO27591.1| hypothetical protein SERLADRAFT_360268 [Serpula lacrymans var. lacrymans S7.9]	EGO27591	1	0	630.943	453	66.8874	80.1325	87.1154
RSAG8G_00610	243	gi|395331055|gb|EJF63437.1|	307	gi|395331055|gb|EJF63437.1| SMAD/FHA domain-containing protein [Dichomitus squalens LYAD-421 SS1]	EJF63437	1	3.26811e-76	239.965	151	72.8477	83.4437	49.1857
RSAG8G_00612	218	gi|302675821|ref|XP_003027594.1|	246	gi|302675821|ref|XP_003027594.1| carbohydrate esterase family 4 protein [Schizophyllum commune H4-8] >gi|300101281|gb|EFI92691.1| carbohydrate esterase family 4 protein [Schizophyllum commune H4-8]	XP_003027594	1	1.81624e-68	216.853	185	54.0541	67.027	75.2033
RSAG8G_00614	164	gi|390601654|gb|EIN11048.1|	369	gi|390601654|gb|EIN11048.1| WD40 repeat-like protein [Punctularia strigosozonata HHB-11173 SS5]	EIN11048	1	3.45923e-72	228.409	151	70.8609	80.1325	40.9214
RSAG8G_00615	140	gi|393236223|gb|EJD43773.1|	334	gi|393236223|gb|EJD43773.1| Isy1-like splicing factor [Auricularia delicata TFB-10046 SS5]	EJD43773	1	3.95425e-14	75.0998	136	38.2353	51.4706	40.7186
RSAG8G_00618	306	gi|395325415|gb|EJF57838.1|	431	gi|395325415|gb|EJF57838.1| kinase-like protein [Dichomitus squalens LYAD-421 SS1]	EJF57838	2	3.38251e-80	256.529	245	65.3061	76.3265	56.8445
RSAG8G_00619	341	gi|392595951|gb|EIW85274.1|	569	gi|392595951|gb|EIW85274.1| hypothetical protein CONPUDRAFT_98204 [Coniophora puteana RWD-64-598 SS2]	EIW85274	1	6.39432e-134	399.823	331	59.5166	71.9033	58.1722
RSAG8G_00620	205	gi|389746825|gb|EIM88004.1|	177	gi|389746825|gb|EIM88004.1| hypothetical protein STEHIDRAFT_76677 [Stereum hirsutum FP-91666 SS1]	EIM88004	1	3.72703e-34	126.716	137	47.4453	63.5036	77.4011
RSAG8G_00621	236	gi|170090394|ref|XP_001876419.1|	364	gi|170090394|ref|XP_001876419.1| predicted protein [Laccaria bicolor S238N-H82] >gi|164647912|gb|EDR12155.1| predicted protein [Laccaria bicolor S238N-H82]	XP_001876419	1	2.48626e-35	135.961	236	40.2542	52.9661	64.8352
RSAG8G_00624	1844	gi|336366643|gb|EGN94989.1|	2110	gi|336366643|gb|EGN94989.1| hypothetical protein SERLA73DRAFT_61618 [Serpula lacrymans var. lacrymans S7.3] >gi|336379327|gb|EGO20482.1| hypothetical protein SERLADRAFT_441822 [Serpula lacrymans var. lacrymans S7.9]	EGN94989	2	2.64826e-138	485.723	1836	32.0806	52.7778	87.0142
RSAG8G_00625	395	gi|392587061|gb|EIW76396.1|	360	gi|392587061|gb|EIW76396.1| methionyl aminopeptidase [Coniophora puteana RWD-64-598 SS2]	EIW76396	1	6.56982e-92	287.73	336	45.5357	58.631	93.3333
RSAG8G_00626	1870	gi|392565344|gb|EIW58521.1|	2186	gi|392565344|gb|EIW58521.1| hypothetical protein TRAVEDRAFT_124822 [Trametes versicolor FP-101664 SS1]	EIW58521	3	0	1083.55	1627	53.2268	66.9945	74.4282
RSAG8G_00627	305	gi|336373999|gb|EGO02337.1|	305	gi|336373999|gb|EGO02337.1| hypothetical protein SERLA73DRAFT_178224 [Serpula lacrymans var. lacrymans S7.3]	EGO02337	1	0	584.334	306	89.8693	94.1176	100
RSAG8G_00628	158	gi|336365448|gb|EGN93798.1|	162	gi|336365448|gb|EGN93798.1| hypothetical protein SERLA73DRAFT_144797 [Serpula lacrymans var. lacrymans S7.3] >gi|336378010|gb|EGO19169.1| hypothetical protein SERLADRAFT_402473 [Serpula lacrymans var. lacrymans S7.9]	EGN93798	1	3.62752e-51	167.548	159	54.0881	68.5535	98.1481
RSAG8G_00629	136	gi|242215794|ref|XP_002473709.1|	384	gi|242215794|ref|XP_002473709.1| predicted protein [Postia placenta Mad-698-R] >gi|220727154|gb|EED81082.1| predicted protein [Postia placenta Mad-698-R]	XP_002473709	1	4.93392e-19	88.9669	86	52.3256	70.9302	22.3958
RSAG8G_00630	78	gi|392568195|gb|EIW61369.1|	85	gi|392568195|gb|EIW61369.1| hypothetical protein TRAVEDRAFT_26989 [Trametes versicolor FP-101664 SS1]	EIW61369	1	8.69901e-14	67.0106	76	47.3684	59.2105	89.4118
RSAG8G_00631	534	gi|389747111|gb|EIM88290.1|	743	gi|389747111|gb|EIM88290.1| cysteine proteinase [Stereum hirsutum FP-91666 SS1]	EIM88290	1	1.04292e-34	147.132	156	50	60.8974	20.996
RSAG8G_00634	494	gi|392568392|gb|EIW61566.1|	538	gi|392568392|gb|EIW61566.1| PLP-dependent transferase [Trametes versicolor FP-101664 SS1]	EIW61566	1	6.74858e-124	379.407	489	46.0123	60.7362	90.8922
RSAG8G_00635	457	gi|170092026|ref|XP_001877235.1|	452	gi|170092026|ref|XP_001877235.1| predicted protein [Laccaria bicolor S238N-H82] >gi|164648728|gb|EDR12971.1| predicted protein [Laccaria bicolor S238N-H82]	XP_001877235	1	2.9627e-177	510.76	353	73.6544	81.5864	78.0973
RSAG8G_00636	261	gi|395330769|gb|EJF63152.1|	237	gi|395330769|gb|EJF63152.1| hypothetical protein DICSQDRAFT_102982 [Dichomitus squalens LYAD-421 SS1]	EJF63152	1	1.15235e-124	360.918	222	77.027	87.8378	93.6709
RSAG8G_00637	137	gi|392568268|gb|EIW61442.1|	305	gi|392568268|gb|EIW61442.1| hypothetical protein TRAVEDRAFT_27038 [Trametes versicolor FP-101664 SS1]	EIW61442	1	1.27715e-22	97.4413	133	40.6015	55.6391	43.6066
RSAG8G_00638	614	gi|336386877|gb|EGO28023.1|	515	gi|336386877|gb|EGO28023.1| hypothetical protein SERLADRAFT_360502 [Serpula lacrymans var. lacrymans S7.9]	EGO28023	1	2.37001e-121	376.326	400	49.5	63.75	77.6699
RSAG8G_00639	96	gi|169865017|ref|XP_001839113.1|	319	gi|169865017|ref|XP_001839113.1| hypothetical protein CC1G_08839 [Coprinopsis cinerea okayama7#130] >gi|116499787|gb|EAU82682.1| hypothetical protein CC1G_08839 [Coprinopsis cinerea okayama7#130]	XP_001839113	1	1.27333e-16	80.1073	71	53.5211	69.0141	22.2571
RSAG8G_00641	206	gi|393233198|gb|EJD40772.1|	207	gi|393233198|gb|EJD40772.1| 20S proteasome subunit beta 3 [Auricularia delicata TFB-10046 SS5]	EJD40772	1	2.70465e-125	358.992	207	82.1256	91.7874	100
RSAG8G_00642	216	gi|389747403|gb|EIM88582.1|	206	gi|389747403|gb|EIM88582.1| hypothetical protein STEHIDRAFT_138832 [Stereum hirsutum FP-91666 SS1]	EIM88582	1	2.72101e-12	70.4774	120	38.3333	53.3333	58.2524
RSAG8G_00643	363	gi|393219146|gb|EJD04634.1|	426	gi|393219146|gb|EJD04634.1| hypothetical protein FOMMEDRAFT_107442 [Fomitiporia mediterranea MF3/22]	EJD04634	1	3.11371e-48	175.637	297	38.3838	54.5455	69.7183
RSAG8G_00644	290	gi|71020155|ref|XP_760308.1|	853	gi|71020155|ref|XP_760308.1| hypothetical protein UM04161.1 [Ustilago maydis 521] >gi|46100017|gb|EAK85250.1| hypothetical protein UM04161.1 [Ustilago maydis 521]	XP_760308	1	1.05374e-38	152.14	268	38.806	56.7164	31.4185
RSAG8G_00645	344	gi|393236501|gb|EJD44049.1|	576	gi|393236501|gb|EJD44049.1| hypothetical protein AURDEDRAFT_88240 [Auricularia delicata TFB-10046 SS5]	EJD44049	2	5.37872e-46	172.17	274	46.7153	64.2336	47.5694
RSAG8G_00648	592	gi|395324146|gb|EJF56592.1|	683	gi|395324146|gb|EJF56592.1| hypothetical protein DICSQDRAFT_163813 [Dichomitus squalens LYAD-421 SS1]	EJF56592	1	2.18056e-48	186.808	186	50	66.129	27.2328
RSAG8G_00649	547	gi|336386402|gb|EGO27548.1|	308	gi|336386402|gb|EGO27548.1| hypothetical protein SERLADRAFT_382647 [Serpula lacrymans var. lacrymans S7.9]	EGO27548	1	3.92297e-45	168.703	110	66.3636	83.6364	35.7143
RSAG8G_00652	175	gi|242215722|ref|XP_002473674.1|	175	gi|242215722|ref|XP_002473674.1| calcium/calmodulin-dependent protein phosphatase [Postia placenta Mad-698-R] >gi|220727212|gb|EED81138.1| calcium/calmodulin-dependent protein phosphatase [Postia placenta Mad-698-R] >gi|395330677|gb|EJF63060.1| calcium/calmodulin-dependent protein phosphatase [Dichomitus squalens LYAD-421 SS1]	XP_002473674	1	8.67527e-111	319.701	176	89.2045	94.8864	100
RSAG8G_00653	468	gi|299752969|ref|XP_001832975.2|	501	gi|299752969|ref|XP_001832975.2| tRNA modification GTPase GTPBP3 [Coprinopsis cinerea okayama7#130] >gi|298410084|gb|EAU88664.2| tRNA modification GTPase GTPBP3 [Coprinopsis cinerea okayama7#130]	XP_001832975	1	6.6774e-117	359.377	392	51.7857	66.3265	78.2435
RSAG8G_00656	387	gi|393219694|gb|EJD05181.1|	566	gi|393219694|gb|EJD05181.1| hypothetical protein FOMMEDRAFT_120454 [Fomitiporia mediterranea MF3/22]	EJD05181	1	2.22519e-11	73.559	81	48.1481	61.7284	14.311
RSAG8G_00657	78	gi|395334724|gb|EJF67100.1|	213	gi|395334724|gb|EJF67100.1| hypothetical protein DICSQDRAFT_48215 [Dichomitus squalens LYAD-421 SS1]	EJF67100	1	5.40833e-08	54.6842	51	54.902	60.7843	23.9437
RSAG8G_00658	728	gi|336386394|gb|EGO27540.1|	630	gi|336386394|gb|EGO27540.1| hypothetical protein SERLADRAFT_367099 [Serpula lacrymans var. lacrymans S7.9]	EGO27540	1	1.34334e-56	211.846	720	27.5	43.3333	100
RSAG8G_00659	76	gi|336366486|gb|EGN94833.1|	117	gi|336366486|gb|EGN94833.1| hypothetical protein SERLA73DRAFT_187901 [Serpula lacrymans var. lacrymans S7.3] >gi|336379178|gb|EGO20334.1| hypothetical protein SERLADRAFT_477797 [Serpula lacrymans var. lacrymans S7.9]	EGN94833	1	1.77362e-07	51.6026	49	42.8571	73.4694	41.8803
RSAG8G_00660	276	gi|336386588|gb|EGO27734.1|	242	gi|336386588|gb|EGO27734.1| hypothetical protein SERLADRAFT_461675 [Serpula lacrymans var. lacrymans S7.9]	EGO27734	1	9.3234e-37	137.887	206	45.1456	52.4272	85.124
RSAG8G_00661	680	gi|389739584|gb|EIM80777.1|	798	gi|389739584|gb|EIM80777.1| hypothetical protein STEHIDRAFT_125778 [Stereum hirsutum FP-91666 SS1]	EIM80777	1	2.73324e-144	447.203	646	43.3437	57.8947	80.9524
RSAG8G_00662	250	gi|302693987|ref|XP_003036672.1|	399	gi|302693987|ref|XP_003036672.1| hypothetical protein SCHCODRAFT_255067 [Schizophyllum commune H4-8] >gi|300110369|gb|EFJ01770.1| hypothetical protein SCHCODRAFT_255067 [Schizophyllum commune H4-8]	XP_003036672	1	9.24896e-75	239.58	212	57.0755	70.7547	53.1328
RSAG8G_00663	180	gi|393215952|gb|EJD01443.1|	196	gi|393215952|gb|EJD01443.1| LexA/Signal peptidase [Fomitiporia mediterranea MF3/22]	EJD01443	1	4.49414e-40	141.354	117	57.265	72.6496	59.6939
RSAG8G_00664	533	gi|390601343|gb|EIN10737.1|	552	gi|390601343|gb|EIN10737.1| glycosyltransferase family 57 protein [Punctularia strigosozonata HHB-11173 SS5]	EIN10737	1	0	586.26	523	56.979	72.0841	94.7464
RSAG8G_00665	392	gi|393215957|gb|EJD01448.1|	412	gi|393215957|gb|EJD01448.1| ribonucleotide reductase small subunit [Fomitiporia mediterranea MF3/22]	EJD01448	1	0	565.074	393	72.2646	78.626	95.3883
RSAG8G_00667	95	gi|389747379|gb|EIM88558.1|	83	gi|389747379|gb|EIM88558.1| hypothetical protein STEHIDRAFT_54910, partial [Stereum hirsutum FP-91666 SS1]	EIM88558	1	4.75357e-22	88.5817	75	58.6667	78.6667	90.3614
RSAG8G_00668	488	gi|395334298|gb|EJF66674.1|	1131	gi|395334298|gb|EJF66674.1| hypothetical protein DICSQDRAFT_158433 [Dichomitus squalens LYAD-421 SS1]	EJF66674	1	1.68129e-53	202.216	398	32.6633	52.0101	35.1901
RSAG8G_00669	242	gi|389747351|gb|EIM88530.1|	247	gi|389747351|gb|EIM88530.1| 20S proteasome subunit [Stereum hirsutum FP-91666 SS1]	EIM88530	1	4.30579e-140	399.438	238	80.6723	90.7563	96.3563
RSAG8G_00670	426	gi|388580097|gb|EIM20414.1|	774	gi|388580097|gb|EIM20414.1| hypothetical protein WALSEDRAFT_55052 [Wallemia sebi CBS 633.66]	EIM20414	1	1.70995e-20	102.449	333	28.5285	46.5465	43.0233
RSAG8G_00672	745	gi|242220213|ref|XP_002475876.1|	1038	gi|242220213|ref|XP_002475876.1| hypothetical response regulator receiver protein [Postia placenta Mad-698-R] >gi|220724933|gb|EED78946.1| hypothetical response regulator receiver protein [Postia placenta Mad-698-R]	XP_002475876	1	8.75724e-79	280.796	269	53.5316	65.7993	25.9152
RSAG8G_00674	654	gi|170113938|ref|XP_001888167.1|	660	gi|170113938|ref|XP_001888167.1| predicted protein [Laccaria bicolor S238N-H82] >gi|164636834|gb|EDR01125.1| predicted protein [Laccaria bicolor S238N-H82]	XP_001888167	1	3.17053e-14	84.7297	460	24.3478	43.6957	69.697
RSAG8G_00675	342	gi|393236505|gb|EJD44053.1|	348	gi|393236505|gb|EJD44053.1| fructose-1,6-bisphosphatase [Auricularia delicata TFB-10046 SS5]	EJD44053	1	0	592.423	343	82.5073	91.2536	98.5632
RSAG8G_00676	980	gi|395333737|gb|EJF66114.1|	1008	gi|395333737|gb|EJF66114.1| hypothetical protein DICSQDRAFT_78257 [Dichomitus squalens LYAD-421 SS1]	EJF66114	1	2.51621e-104	356.295	685	37.3723	52.2628	67.9563
RSAG8G_00677	330	gi|336379948|gb|EGO21102.1|	488	gi|336379948|gb|EGO21102.1| hypothetical protein SERLADRAFT_372905 [Serpula lacrymans var. lacrymans S7.9]	EGO21102	1	4.3088e-103	318.161	302	51.9868	70.1987	61.8852
RSAG8G_00678	584	gi|395333891|gb|EJF66268.1|	646	gi|395333891|gb|EJF66268.1| nucleotide-binding domain-containing protein [Dichomitus squalens LYAD-421 SS1]	EJF66268	2	5.05508e-91	300.827	343	68.5131	80.758	53.096
RSAG8G_00680	152	gi|402224049|gb|EJU04112.1|	708	gi|402224049|gb|EJU04112.1| hypothetical protein DACRYDRAFT_93540 [Dacryopinax sp. DJM-731 SS1]	EJU04112	1	2.26753e-13	73.9442	71	46.4789	64.7887	10.0282
RSAG8G_00681	537	gi|392595578|gb|EIW84901.1|	539	gi|392595578|gb|EIW84901.1| ATP synthase F1 beta subunit [Coniophora puteana RWD-64-598 SS2]	EIW84901	1	0	907.901	537	85.2886	88.2682	99.6289
RSAG8G_00685	256	gi|390600670|gb|EIN10065.1|	690	gi|390600670|gb|EIN10065.1| hypothetical protein PUNSTDRAFT_86611 [Punctularia strigosozonata HHB-11173 SS5]	EIN10065	1	4.91784e-05	52.373	49	38.7755	69.3878	7.10145
RSAG8G_00686	142	gi|402220734|gb|EJU00805.1|	80	gi|402220734|gb|EJU00805.1| UPF0287-domain-containing protein [Dacryopinax sp. DJM-731 SS1]	EJU00805	1	8.61951e-26	99.7525	79	55.6962	72.1519	98.75
RSAG8G_00687	602	gi|395333834|gb|EJF66211.1|	647	gi|395333834|gb|EJF66211.1| hypothetical protein DICSQDRAFT_152192 [Dichomitus squalens LYAD-421 SS1]	EJF66211	1	1.18004e-145	442.965	451	50.1109	66.2971	69.7063
RSAG8G_00688	643	gi|353242963|emb|CCA74558.1|	1911	gi|353242963|emb|CCA74558.1| hypothetical protein PIIN_08510 [Piriformospora indica DSM 11827]	CCA74558	1	5.72489e-05	55.4546	47	59.5745	72.3404	2.45945
RSAG8G_00689	224	gi|342321695|gb|EGU13627.1|	484	gi|342321695|gb|EGU13627.1| Phenylalanyl-tRNA synthetase [Rhodotorula glutinis ATCC 204091]	EGU13627	1	1.2355e-62	209.534	163	61.3497	74.2331	33.6777
RSAG8G_00690	312	gi|393215236|gb|EJD00727.1|	245	gi|393215236|gb|EJD00727.1| aromatic compound dioxygenase [Fomitiporia mediterranea MF3/22]	EJD00727	1	2.61887e-80	250.751	221	53.3937	68.7783	90.2041
RSAG8G_00691	127	gi|353238558|emb|CCA70500.1|	228	gi|353238558|emb|CCA70500.1| related to Glutathione S-transferase, mitochondrial [Piriformospora indica DSM 11827]	CCA70500	1	1.4346e-05	50.0618	41	48.7805	73.1707	17.9825
RSAG8G_00692	102	gi|353464473|gb|AER06798.1|	183	gi|353464473|gb|AER06798.1| putative glutathione s-transferase kappa 1 [Rhizoctonia solani]	AER06798	1	4.16038e-35	125.176	65	86.1538	95.3846	35.5191
RSAG8G_00694	576	gi|302690980|ref|XP_003035169.1|	701	gi|302690980|ref|XP_003035169.1| heat-shock protein 90 [Schizophyllum commune H4-8] >gi|300108865|gb|EFJ00267.1| heat-shock protein 90 [Schizophyllum commune H4-8]	XP_003035169	2	5.58706e-66	235.343	257	83.2685	87.9377	36.6619
RSAG8G_00695	326	gi|51245785|ref|YP_065669.1|	361	gi|51245785|ref|YP_065669.1| phosphoserine aminotransferase [Desulfotalea psychrophila LSv54] >gi|73621865|sp|Q6ALW3.1|SERC_DESPS RecName: Full=Phosphoserine aminotransferase; AltName: Full=Phosphohydroxythreonine aminotransferase; Short=PSAT >gi|50876822|emb|CAG36662.1| probable phosphoserine aminotransferase [Desulfotalea psychrophila LSv54]	YP_065669	1	8.44531e-70	228.409	316	46.2025	62.9747	87.5346
RSAG8G_00696	307	gi|392558508|gb|EIW51695.1|	301	gi|392558508|gb|EIW51695.1| S-adenosyl-L-methionine-dependent methyltransferase [Trametes versicolor FP-101664 SS1]	EIW51695	1	1.15522e-82	258.455	295	49.8305	61.0169	98.0066
RSAG8G_00697	153	gi|336370417|gb|EGN98757.1|	156	gi|336370417|gb|EGN98757.1| hypothetical protein SERLA73DRAFT_152587 [Serpula lacrymans var. lacrymans S7.3] >gi|336383203|gb|EGO24352.1| hypothetical protein SERLADRAFT_408337 [Serpula lacrymans var. lacrymans S7.9]	EGN98757	1	8.02525e-22	92.4337	106	48.1132	60.3774	67.9487
RSAG8G_00698	571	gi|170092325|ref|XP_001877384.1|	499	gi|170092325|ref|XP_001877384.1| predicted protein [Laccaria bicolor S238N-H82] >gi|164647243|gb|EDR11487.1| predicted protein [Laccaria bicolor S238N-H82]	XP_001877384	1	1.10836e-46	178.333	209	44.9761	66.0287	41.8838
RSAG8G_00700	277	gi|402220725|gb|EJU00796.1|	701	gi|402220725|gb|EJU00796.1| acetolactate synthase [Dacryopinax sp. DJM-731 SS1]	EJU00796	1	1.34188e-137	410.994	250	82	89.6	35.6633
RSAG8G_00702	746	gi|170087448|ref|XP_001874947.1|	829	gi|170087448|ref|XP_001874947.1| predicted protein [Laccaria bicolor S238N-H82] >gi|164650147|gb|EDR14388.1| predicted protein [Laccaria bicolor S238N-H82]	XP_001874947	1	1.15789e-57	218.394	576	34.5486	52.2569	69.4813
RSAG8G_00703	425	gi|393216722|gb|EJD02212.1|	494	gi|393216722|gb|EJD02212.1| clathrin adaptor, mu subunit, partial [Fomitiporia mediterranea MF3/22]	EJD02212	1	0	721.85	422	79.8578	89.8104	85.4251
RSAG8G_00704	306	gi|393245663|gb|EJD53173.1|	304	gi|393245663|gb|EJD53173.1| hypothetical protein AURDEDRAFT_81427 [Auricularia delicata TFB-10046 SS5]	EJD53173	1	8.68675e-137	396.356	284	66.1972	79.9296	93.4211
RSAG8G_00705	798	gi|299753238|ref|XP_001833148.2|	812	gi|299753238|ref|XP_001833148.2| phospholipase A-2-activating protein [Coprinopsis cinerea okayama7#130] >gi|298410208|gb|EAU88837.2| phospholipase A-2-activating protein [Coprinopsis cinerea okayama7#130]	XP_001833148	1	0	794.267	795	53.0818	67.7987	97.9064
RSAG8G_00706	196	gi|336367484|gb|EGN95829.1|	213	gi|336367484|gb|EGN95829.1| hypothetical protein SERLA73DRAFT_187055 [Serpula lacrymans var. lacrymans S7.3] >gi|336380196|gb|EGO21350.1| hypothetical protein SERLADRAFT_476405 [Serpula lacrymans var. lacrymans S7.9]	EGN95829	1	3.00118e-79	242.276	195	67.1795	73.8462	91.5493
RSAG8G_00707	803	gi|392566955|gb|EIW60130.1|	783	gi|392566955|gb|EIW60130.1| hypothetical protein TRAVEDRAFT_120124 [Trametes versicolor FP-101664 SS1]	EIW60130	1	1.6788e-23	115.161	329	27.3556	39.8176	42.0179
RSAG8G_00708	327	gi|392595548|gb|EIW84871.1|	318	gi|392595548|gb|EIW84871.1| hypothetical protein CONPUDRAFT_87379 [Coniophora puteana RWD-64-598 SS2]	EIW84871	1	3.14598e-86	269.24	294	51.0204	63.2653	92.4528
RSAG8G_00709	1141	gi|402220730|gb|EJU00801.1|	904	gi|402220730|gb|EJU00801.1| SAPS-domain-containing protein [Dacryopinax sp. DJM-731 SS1]	EJU00801	1	1.62325e-160	507.294	860	37.6744	53.9535	95.1327
RSAG8G_00710	134	gi|353241544|emb|CCA73352.1|	238	gi|353241544|emb|CCA73352.1| related to C.elegans ZK688.3 protein and E.coli hpcEp [Piriformospora indica DSM 11827]	CCA73352	1	2.49838e-64	202.601	134	70.8955	82.8358	56.3025
RSAG8G_00711	295	gi|402226061|gb|EJU06121.1|	293	gi|402226061|gb|EJU06121.1| Aldo/keto reductase [Dacryopinax sp. DJM-731 SS1]	EJU06121	1	1.58286e-138	399.823	293	66.2116	77.1331	100
RSAG8G_00712	1273	gi|402220637|gb|EJU00708.1|	1518	gi|402220637|gb|EJU00708.1| phospholipid-translocating P-type ATPase [Dacryopinax sp. DJM-731 SS1]	EJU00708	1	0	1160.59	1209	56.4103	69.9752	79.6443
RSAG8G_00714	179	gi|392586780|gb|EIW76115.1|	334	gi|392586780|gb|EIW76115.1| Clavaminate synthase-like protein [Coniophora puteana RWD-64-598 SS2]	EIW76115	1	6.48646e-48	165.622	163	50.9202	69.3252	48.8024
RSAG8G_00715	209	gi|299743946|ref|XP_001836086.2|	326	gi|299743946|ref|XP_001836086.2| hypothetical protein CC1G_12438 [Coprinopsis cinerea okayama7#130] >gi|298405892|gb|EAU85722.2| hypothetical protein CC1G_12438 [Coprinopsis cinerea okayama7#130]	XP_001836086	1	6.6407e-09	62.3882	103	33.9806	49.5146	31.5951
RSAG8G_00716	488	gi|393215937|gb|EJD01428.1|	502	gi|393215937|gb|EJD01428.1| hypothetical protein FOMMEDRAFT_147949 [Fomitiporia mediterranea MF3/22]	EJD01428	1	0	710.679	489	69.5297	80.5726	97.4104
RSAG8G_00717	359	gi|392568881|gb|EIW62055.1|	361	gi|392568881|gb|EIW62055.1| ferredoxin reductase-like C-terminal NADP-linked domain-containing protein [Trametes versicolor FP-101664 SS1]	EIW62055	1	9.45391e-70	229.565	291	43.9863	63.5739	80.6094
RSAG8G_00718	313	gi|353239303|emb|CCA71219.1|	321	gi|353239303|emb|CCA71219.1| related to TVP38-Integral membrane protein localized to vesicles along with the v-SNARE Tlg2p [Piriformospora indica DSM 11827]	CCA71219	1	3.81768e-91	281.182	281	47.331	67.2598	87.5389
RSAG8G_00719	367	gi|170091724|ref|XP_001877084.1|	373	gi|170091724|ref|XP_001877084.1| SNARE protein syntaxin 18/UFE1 [Laccaria bicolor S238N-H82] >gi|164648577|gb|EDR12820.1| SNARE protein syntaxin 18/UFE1 [Laccaria bicolor S238N-H82]	XP_001877084	1	1.46211e-89	281.182	367	42.5068	58.0381	98.3914
RSAG8G_00720	163	gi|393215934|gb|EJD01425.1|	155	gi|393215934|gb|EJD01425.1| hypothetical protein FOMMEDRAFT_126334 [Fomitiporia mediterranea MF3/22]	EJD01425	1	2.07038e-62	196.052	145	66.2069	81.3793	93.5484
RSAG8G_00721	564	gi|393215933|gb|EJD01424.1|	682	gi|393215933|gb|EJD01424.1| hypothetical protein FOMMEDRAFT_142052 [Fomitiporia mediterranea MF3/22]	EJD01424	1	6.37409e-173	512.301	395	65.3165	78.2278	57.9179
RSAG8G_00722	376	gi|392595084|gb|EIW84408.1|	387	gi|392595084|gb|EIW84408.1| hypothetical protein CONPUDRAFT_142713 [Coniophora puteana RWD-64-598 SS2]	EIW84408	1	4.40828e-11	72.0182	202	30.198	48.0198	52.1964
RSAG8G_00724	286	gi|392559268|gb|EIW52453.1|	300	gi|392559268|gb|EIW52453.1| hypothetical protein TRAVEDRAFT_61366 [Trametes versicolor FP-101664 SS1]	EIW52453	1	1.79919e-08	62.3882	210	30	45.7143	70
RSAG8G_00725	491	gi|392568869|gb|EIW62043.1|	652	gi|392568869|gb|EIW62043.1| MFS general substrate transporter [Trametes versicolor FP-101664 SS1]	EIW62043	2	4.11023e-84	279.641	437	55.6064	68.1922	67.0245
RSAG8G_00726	602	gi|170091044|ref|XP_001876744.1|	555	gi|170091044|ref|XP_001876744.1| predicted protein [Laccaria bicolor S238N-H82] >gi|164648237|gb|EDR12480.1| predicted protein [Laccaria bicolor S238N-H82]	XP_001876744	1	4.90121e-41	164.466	177	50.2825	63.8418	31.8919
RSAG8G_00727	666	gi|299747301|ref|XP_001836943.2|	1305	gi|299747301|ref|XP_001836943.2| vacuolar membrane protein [Coprinopsis cinerea okayama7#130] >gi|298407456|gb|EAU84560.2| vacuolar membrane protein [Coprinopsis cinerea okayama7#130]	XP_001836943	1	3.31878e-117	387.497	397	58.6902	68.0101	30.4215
RSAG8G_00728	137	gi|302694291|ref|XP_003036824.1|	216	gi|302694291|ref|XP_003036824.1| hypothetical protein SCHCODRAFT_255173 [Schizophyllum commune H4-8] >gi|300110521|gb|EFJ01922.1| hypothetical protein SCHCODRAFT_255173 [Schizophyllum commune H4-8]	XP_003036824	1	2.90107e-19	86.6557	80	51.25	65	37.037
RSAG8G_00729	684	gi|299747827|ref|XP_001837276.2|	629	gi|299747827|ref|XP_001837276.2| phenylalanyl-tRNA synthetase subunit beta [Coprinopsis cinerea okayama7#130] >gi|298407696|gb|EAU84893.2| phenylalanyl-tRNA synthetase subunit beta [Coprinopsis cinerea okayama7#130]	XP_001837276	1	0	740.725	563	64.2984	76.9094	89.5072
RSAG8G_00731	241	gi|353238043|emb|CCA70001.1|	463	gi|353238043|emb|CCA70001.1| hypothetical protein PIIN_03941 [Piriformospora indica DSM 11827]	CCA70001	1	5.8576e-13	75.485	196	28.5714	44.898	42.3326
RSAG8G_00732	499	gi|390597079|gb|EIN06479.1|	604	gi|390597079|gb|EIN06479.1| hypothetical protein PUNSTDRAFT_127250 [Punctularia strigosozonata HHB-11173 SS5]	EIN06479	1	1.27209e-21	106.301	297	30.9764	52.5253	49.1722
RSAG8G_00734	893	gi|353240690|emb|CCA72547.1|	1092	gi|353240690|emb|CCA72547.1| hypothetical protein PIIN_06484 [Piriformospora indica DSM 11827]	CCA72547	2	6.25529e-35	152.525	575	37.3913	55.3043	52.6557
RSAG8G_00736	1220	gi|402226071|gb|EJU06131.1|	772	gi|402226071|gb|EJU06131.1| VID27 cytoplasmic protein [Dacryopinax sp. DJM-731 SS1]	EJU06131	1	2.92346e-170	530.406	608	47.6974	61.8421	78.7565
RSAG8G_00737	87	gi|169861195|ref|XP_001837232.1|	369	gi|169861195|ref|XP_001837232.1| pyruvate dehydrogenase e1 component beta subunit [Coprinopsis cinerea okayama7#130] >gi|116501954|gb|EAU84849.1| pyruvate dehydrogenase e1 component beta subunit [Coprinopsis cinerea okayama7#130]	XP_001837232	1	9.38912e-48	162.155	83	92.7711	97.5904	22.4932
RSAG8G_00738	697	gi|390601057|gb|EIN10451.1|	840	gi|390601057|gb|EIN10451.1| histidine biosynthesis trifunctional-protein [Punctularia strigosozonata HHB-11173 SS5]	EIN10451	2	0	567.77	555	65.045	77.6577	66.0714
RSAG8G_00739	77	gi|393233254|gb|EJD40827.1|	315	gi|393233254|gb|EJD40827.1| oxidoreductase [Auricularia delicata TFB-10046 SS5]	EJD40827	1	3.32383e-22	93.9745	72	55.5556	69.4444	22.8571
RSAG8G_00740	135	gi|392568731|gb|EIW61905.1|	314	gi|392568731|gb|EIW61905.1| oxidoreductase [Trametes versicolor FP-101664 SS1]	EIW61905	1	2.89959e-17	83.1889	75	50.6667	69.3333	23.8854
RSAG8G_00741	381	gi|390601049|gb|EIN10443.1|	364	gi|390601049|gb|EIN10443.1| hypothetical protein PUNSTDRAFT_125296 [Punctularia strigosozonata HHB-11173 SS5]	EIN10443	1	3.77438e-104	318.546	306	54.5752	67.6471	84.0659
RSAG8G_00742	192	gi|353238723|emb|CCA70660.1|	183	gi|353238723|emb|CCA70660.1| related to Peripheral-type benzodiazepine receptor [Piriformospora indica DSM 11827]	CCA70660	1	2.32471e-70	218.394	163	65.0307	76.0736	89.071
RSAG8G_00744	228	gi|389741442|gb|EIM82630.1|	203	gi|389741442|gb|EIM82630.1| hypothetical protein STEHIDRAFT_160267 [Stereum hirsutum FP-91666 SS1]	EIM82630	1	5.07035e-53	176.407	187	49.7326	63.6364	92.1182
RSAG8G_00745	144	gi|170117206|ref|XP_001889791.1|	1690	gi|170117206|ref|XP_001889791.1| RNA-directed RNA polymerase [Laccaria bicolor S238N-H82] >gi|164635257|gb|EDQ99567.1| RNA-directed RNA polymerase [Laccaria bicolor S238N-H82]	XP_001889791	1	2.78195e-25	107.842	145	47.5862	62.7586	8.57988
RSAG8G_00746	392	gi|395333671|gb|EJF66048.1|	406	gi|395333671|gb|EJF66048.1| hypothetical protein DICSQDRAFT_49555 [Dichomitus squalens LYAD-421 SS1]	EJF66048	1	2.236e-70	233.802	371	41.2399	54.717	91.3793
RSAG8G_00747	103	gi|353241570|emb|CCA73377.1|	205	gi|353241570|emb|CCA73377.1| related to cellulose-binding GDSL lipase/acylhydrolase, putative-Aspergillus fumigatus [Piriformospora indica DSM 11827]	CCA73377	1	1.07368e-20	88.9669	101	40.5941	58.4158	49.2683
RSAG8G_00751	146	gi|402220927|gb|EJU00997.1|	159	gi|402220927|gb|EJU00997.1| DUF718-domain-containing protein [Dacryopinax sp. DJM-731 SS1]	EJU00997	1	9.31792e-56	178.718	135	60.7407	72.5926	84.9057
RSAG8G_00754	901	gi|395333676|gb|EJF66053.1|	943	gi|395333676|gb|EJF66053.1| C-1-tetrahydrofolate synthase [Dichomitus squalens LYAD-421 SS1]	EJF66053	2	0	827.395	779	73.8126	83.8254	82.6087
RSAG8G_00759	243	gi|302683322|ref|XP_003031342.1|	205	gi|302683322|ref|XP_003031342.1| hypothetical protein SCHCODRAFT_85357 [Schizophyllum commune H4-8] >gi|300105034|gb|EFI96439.1| hypothetical protein SCHCODRAFT_85357 [Schizophyllum commune H4-8]	XP_003031342	1	4.92971e-05	50.8322	140	27.8571	44.2857	68.2927
RSAG8G_00763	1149	gi|389747239|gb|EIM88418.1|	884	gi|389747239|gb|EIM88418.1| hypothetical protein STEHIDRAFT_138733 [Stereum hirsutum FP-91666 SS1]	EIM88418	1	0.000647564	52.7582	589	27.1647	46.0102	66.629
RSAG8G_00764	240	gi|392566927|gb|EIW60102.1|	362	gi|392566927|gb|EIW60102.1| hypothetical protein TRAVEDRAFT_57469 [Trametes versicolor FP-101664 SS1]	EIW60102	1	4.92841e-26	111.309	200	32.5	55	55.2486
RSAG8G_00765	816	gi|402220752|gb|EJU00823.1|	836	gi|402220752|gb|EJU00823.1| ATP-dependent metallopeptidase Hfl [Dacryopinax sp. DJM-731 SS1]	EJU00823	1	0	781.941	693	57.2872	72.2944	82.8947
RSAG8G_00766	332	gi|393220401|gb|EJD05887.1|	351	gi|393220401|gb|EJD05887.1| hypothetical protein FOMMEDRAFT_145248 [Fomitiporia mediterranea MF3/22]	EJD05887	1	6.85967e-96	295.049	293	52.5597	64.8464	83.4758
RSAG8G_00767	319	gi|392595859|gb|EIW85182.1|	725	gi|392595859|gb|EIW85182.1| hypothetical protein CONPUDRAFT_97988 [Coniophora puteana RWD-64-598 SS2]	EIW85182	1	3.69901e-55	198.364	121	71.9008	83.4711	16.6897
RSAG8G_00769	142	gi|297791745|ref|XP_002863757.1|	224	gi|297791745|ref|XP_002863757.1| hypothetical protein ARALYDRAFT_917481 [Arabidopsis lyrata subsp. lyrata] >gi|297309592|gb|EFH40016.1| hypothetical protein ARALYDRAFT_917481 [Arabidopsis lyrata subsp. lyrata]	XP_002863757	1	0.000325072	46.595	97	29.8969	52.5773	43.3036
RSAG8G_00770	291	gi|402226228|gb|EJU06288.1|	494	gi|402226228|gb|EJU06288.1| succinate-semialdehyde dehydrogenase [Dacryopinax sp. DJM-731 SS1]	EJU06288	1	2.36249e-135	399.053	257	72.7626	85.6031	52.0243
RSAG8G_00771	342	gi|170090538|ref|XP_001876491.1|	362	gi|170090538|ref|XP_001876491.1| predicted protein [Laccaria bicolor S238N-H82] >gi|164647984|gb|EDR12227.1| predicted protein [Laccaria bicolor S238N-H82]	XP_001876491	1	1.60136e-112	338.191	312	56.4103	72.4359	86.1878
RSAG8G_00772	990	gi|395329764|gb|EJF62149.1|	589	gi|395329764|gb|EJF62149.1| hypothetical protein DICSQDRAFT_104373 [Dichomitus squalens LYAD-421 SS1]	EJF62149	2	1.43451e-26	124.405	251	49.4024	64.9402	42.6146
RSAG8G_00773	1700	gi|389750771|gb|EIM91844.1|	1751	gi|389750771|gb|EIM91844.1| hypothetical protein STEHIDRAFT_70261 [Stereum hirsutum FP-91666 SS1]	EIM91844	2	7.38239e-84	314.309	469	47.7612	63.5394	26.7847
RSAG8G_00774	714	gi|390601024|gb|EIN10418.1|	783	gi|390601024|gb|EIN10418.1| tRNA pseudouridine synthase D [Punctularia strigosozonata HHB-11173 SS5]	EIN10418	1	3.75418e-70	251.906	230	56.9565	73.0435	29.3742
RSAG8G_00775	419	gi|358059017|dbj|GAA95198.1|	1195	gi|358059017|dbj|GAA95198.1| hypothetical protein E5Q_01853 [Mixia osmundae IAM 14324]	GAA95198	1	2.53721e-57	211.075	292	42.1233	56.8493	24.4351
RSAG8G_00776	339	gi|389747140|gb|EIM88319.1|	375	gi|389747140|gb|EIM88319.1| xylitol dehydrogenase [Stereum hirsutum FP-91666 SS1]	EIM88319	1	1.96822e-151	437.573	340	63.8235	74.7059	90.6667
RSAG8G_00777	274	gi|402226397|gb|EJU06457.1|	462	gi|402226397|gb|EJU06457.1| hypothetical protein DACRYDRAFT_44583 [Dacryopinax sp. DJM-731 SS1]	EJU06457	1	2.20986e-81	259.225	258	48.8372	65.1163	55.8442
RSAG8G_00778	233	gi|302697283|ref|XP_003038320.1|	404	gi|302697283|ref|XP_003038320.1| hypothetical protein SCHCODRAFT_80558 [Schizophyllum commune H4-8] >gi|300112017|gb|EFJ03418.1| hypothetical protein SCHCODRAFT_80558 [Schizophyllum commune H4-8]	XP_003038320	1	6.9938e-90	277.715	230	62.6087	76.5217	56.9307
RSAG8G_00779	528	gi|392564081|gb|EIW57259.1|	488	gi|392564081|gb|EIW57259.1| general substrate transporter [Trametes versicolor FP-101664 SS1]	EIW57259	1	6.94495e-178	516.538	492	53.252	67.6829	100
RSAG8G_00780	146	gi|291300299|ref|YP_003511577.1|	183	gi|291300299|ref|YP_003511577.1| hypothetical protein Snas_2808 [Stackebrandtia nassauensis DSM 44728] >gi|290569519|gb|ADD42484.1| hypothetical protein Snas_2808 [Stackebrandtia nassauensis DSM 44728]	YP_003511577	1	1.05353e-52	171.785	124	62.0968	75.8065	67.7596
RSAG8G_00781	146	gi|238583741|ref|XP_002390339.1|	146	gi|238583741|ref|XP_002390339.1| hypothetical protein MPER_10402 [Moniliophthora perniciosa FA553] >gi|215453635|gb|EEB91269.1| hypothetical protein MPER_10402 [Moniliophthora perniciosa FA553]	XP_002390339	1	5.19856e-79	236.884	147	80.9524	84.3537	100
RSAG8G_00782	250	gi|336366624|gb|EGN94970.1|	473	gi|336366624|gb|EGN94970.1| hypothetical protein SERLA73DRAFT_187250 [Serpula lacrymans var. lacrymans S7.3]	EGN94970	1	1.90178e-57	196.823	113	79.646	88.4956	23.8901
RSAG8G_00783	326	gi|393232783|gb|EJD40361.1|	566	gi|393232783|gb|EJD40361.1| hypothetical protein AURDEDRAFT_139022 [Auricularia delicata TFB-10046 SS5]	EJD40361	1	4.76652e-26	115.931	325	29.8462	48.3077	57.4205
RSAG8G_00784	327	gi|392562429|gb|EIW55609.1|	322	gi|392562429|gb|EIW55609.1| WD repeat-containing protein 61 [Trametes versicolor FP-101664 SS1]	EIW55609	1	1.2783e-91	283.108	328	47.8659	60.9756	100
RSAG8G_00785	747	gi|390601621|gb|EIN11015.1|	1000	gi|390601621|gb|EIN11015.1| vacuolar protein sorting-associated protein 41 [Punctularia strigosozonata HHB-11173 SS5]	EIN11015	1	0	709.909	668	57.6347	73.0539	66.8
RSAG8G_00787	403	gi|389744425|gb|EIM85608.1|	723	gi|389744425|gb|EIM85608.1| hypothetical protein STEHIDRAFT_169483 [Stereum hirsutum FP-91666 SS1]	EIM85608	1	1.57968e-85	281.952	404	46.5347	61.8812	55.8783
RSAG8G_00788	605	gi|358395846|gb|EHK45233.1|	644	gi|358395846|gb|EHK45233.1| hypothetical protein TRIATDRAFT_299926 [Trichoderma atroviride IMI 206040]	EHK45233	1	4.23461e-165	492.656	567	49.5591	63.6684	88.0435
RSAG8G_00789	203	gi|393220574|gb|EJD06060.1|	295	gi|393220574|gb|EJD06060.1| hypothetical protein FOMMEDRAFT_104518 [Fomitiporia mediterranea MF3/22]	EJD06060	1	7.78637e-58	191.045	161	54.6584	70.1863	54.5763
RSAG8G_00792	368	gi|302693967|ref|XP_003036662.1|	369	gi|302693967|ref|XP_003036662.1| hypothetical protein SCHCODRAFT_80351 [Schizophyllum commune H4-8] >gi|300110359|gb|EFJ01760.1| hypothetical protein SCHCODRAFT_80351 [Schizophyllum commune H4-8]	XP_003036662	1	0	622.854	369	81.3008	89.1599	100
RSAG8G_00793	266	gi|402224589|gb|EJU04651.1|	418	gi|402224589|gb|EJU04651.1| DDE-domain-containing protein [Dacryopinax sp. DJM-731 SS1]	EJU04651	1	5.35916e-29	120.939	172	38.3721	59.3023	41.1483
RSAG8G_00796	624	gi|336374675|gb|EGO03012.1|	545	gi|336374675|gb|EGO03012.1| hypothetical protein SERLA73DRAFT_176502 [Serpula lacrymans var. lacrymans S7.3] >gi|336387545|gb|EGO28690.1| hypothetical protein SERLADRAFT_459383 [Serpula lacrymans var. lacrymans S7.9]	EGO03012	1	7.51342e-128	394.43	513	39.961	61.0136	94.1284
RSAG8G_00797	117	gi|389746774|gb|EIM87953.1|	120	gi|389746774|gb|EIM87953.1| hypothetical protein STEHIDRAFT_76611 [Stereum hirsutum FP-91666 SS1]	EIM87953	1	1.84739e-20	86.6557	68	61.7647	70.5882	56.6667
RSAG8G_00798	119	gi|389746673|gb|EIM87852.1|	376	gi|389746673|gb|EIM87852.1| NAD-P-binding protein [Stereum hirsutum FP-91666 SS1]	EIM87852	1	5.02879e-30	117.472	119	52.9412	64.7059	31.6489
RSAG8G_00799	230	gi|402226290|gb|EJU06350.1|	250	gi|402226290|gb|EJU06350.1| Orm1 type endoplasmic reticulum protein [Dacryopinax sp. DJM-731 SS1]	EJU06350	1	1.08e-95	286.96	198	69.1919	80.8081	79.2
RSAG8G_00801	288	gi|302683322|ref|XP_003031342.1|	205	gi|302683322|ref|XP_003031342.1| hypothetical protein SCHCODRAFT_85357 [Schizophyllum commune H4-8] >gi|300105034|gb|EFI96439.1| hypothetical protein SCHCODRAFT_85357 [Schizophyllum commune H4-8]	XP_003031342	1	1.98072e-11	69.707	141	27.6596	48.227	68.7805
RSAG8G_00802	162	gi|302683322|ref|XP_003031342.1|	205	gi|302683322|ref|XP_003031342.1| hypothetical protein SCHCODRAFT_85357 [Schizophyllum commune H4-8] >gi|300105034|gb|EFI96439.1| hypothetical protein SCHCODRAFT_85357 [Schizophyllum commune H4-8]	XP_003031342	1	0.000254947	47.3654	103	25.2427	45.6311	50.2439
RSAG8G_00804	290	gi|115372190|ref|ZP_01459501.1|	745	gi|115372190|ref|ZP_01459501.1| alpha-glucosidase [Stigmatella aurantiaca DW4/3-1] >gi|310818787|ref|YP_003951145.1| alpha-glucosidase-like protein [Stigmatella aurantiaca DW4/3-1] >gi|115370892|gb|EAU69816.1| alpha-glucosidase [Stigmatella aurantiaca DW4/3-1] >gi|309391859|gb|ADO69318.1| Alpha-glucosidase-like protein [Stigmatella aurantiaca DW4/3-1]	ZP_01459501	1	1.00861e-06	58.151	133	30.8271	45.8647	17.8523
RSAG8G_00806	312	gi|169860881|ref|XP_001837075.1|	453	gi|169860881|ref|XP_001837075.1| SVP1-like protein 2 [Coprinopsis cinerea okayama7#130] >gi|116501797|gb|EAU84692.1| SVP1-like protein 2 [Coprinopsis cinerea okayama7#130]	XP_001837075	1	6.26895e-72	236.113	296	46.6216	57.0946	65.3422
RSAG8G_00807	422	gi|393216085|gb|EJD01576.1|	382	gi|393216085|gb|EJD01576.1| hypothetical protein FOMMEDRAFT_126619 [Fomitiporia mediterranea MF3/22]	EJD01576	1	2.04708e-45	168.703	249	42.1687	54.6185	65.1832
RSAG8G_00808	166	gi|393215459|gb|EJD00950.1|	125	gi|393215459|gb|EJD00950.1| cytochrome b5 [Fomitiporia mediterranea MF3/22]	EJD00950	1	1.09366e-24	99.3673	118	44.9153	51.6949	94.4
RSAG8G_00809	1310	gi|336375884|gb|EGO04219.1|	1448	gi|336375884|gb|EGO04219.1| hypothetical protein SERLA73DRAFT_100458 [Serpula lacrymans var. lacrymans S7.3]	EGO04219	2	0	637.106	1265	42.5296	55.336	87.3619
RSAG8G_00810	582	gi|392569086|gb|EIW62260.1|	582	gi|392569086|gb|EIW62260.1| Phosphoribosylaminoimidazole carboxylase [Trametes versicolor FP-101664 SS1]	EIW62260	1	0	756.133	580	65.6897	76.8966	99.6564
RSAG8G_00812	893	gi|336363951|gb|EGN92318.1|	978	gi|336363951|gb|EGN92318.1| hypothetical protein SERLA73DRAFT_79676 [Serpula lacrymans var. lacrymans S7.3] >gi|336385927|gb|EGO27073.1| hypothetical protein SERLADRAFT_434847 [Serpula lacrymans var. lacrymans S7.9]	EGN92318	1	0	846.655	664	63.5542	74.0964	67.8937
RSAG8G_00813	571	gi|336375893|gb|EGO04228.1|	559	gi|336375893|gb|EGO04228.1| hypothetical protein SERLA73DRAFT_148829 [Serpula lacrymans var. lacrymans S7.3]	EGO04228	1	2.15354e-162	481.485	551	46.824	61.8875	98.5689
RSAG8G_00814	583	gi|336363952|gb|EGN92319.1|	572	gi|336363952|gb|EGN92319.1| hypothetical protein SERLA73DRAFT_191271 [Serpula lacrymans var. lacrymans S7.3] >gi|336385928|gb|EGO27074.1| hypothetical protein SERLADRAFT_459884 [Serpula lacrymans var. lacrymans S7.9]	EGN92319	1	3.71713e-123	381.719	558	41.2186	56.9892	97.5524
RSAG8G_00815	466	gi|402225895|gb|EJU05955.1|	535	gi|402225895|gb|EJU05955.1| DUF654-domain-containing protein, partial [Dacryopinax sp. DJM-731 SS1]	EJU05955	1	2.23973e-108	338.191	377	45.6233	63.3952	70.4673
RSAG8G_00816	1305	gi|336373073|gb|EGO01411.1|	897	gi|336373073|gb|EGO01411.1| hypothetical protein SERLA73DRAFT_103188 [Serpula lacrymans var. lacrymans S7.3]	EGO01411	1	0	805.823	799	51.8148	67.9599	89.0747
RSAG8G_00818	987	gi|169869398|ref|XP_001841265.1|	843	gi|169869398|ref|XP_001841265.1| hypothetical protein CC1G_09957 [Coprinopsis cinerea okayama7#130] >gi|116497665|gb|EAU80560.1| hypothetical protein CC1G_09957 [Coprinopsis cinerea okayama7#130]	XP_001841265	3	2.60496e-87	306.22	846	46.0993	62.5296	100
RSAG8G_00819	275	gi|336386042|gb|EGO27188.1|	243	gi|336386042|gb|EGO27188.1| hypothetical protein SERLADRAFT_460142 [Serpula lacrymans var. lacrymans S7.9]	EGO27188	1	1.9275e-89	272.322	210	66.6667	78.0952	86.4198
RSAG8G_00824	451	gi|302693899|ref|XP_003036628.1|	440	gi|302693899|ref|XP_003036628.1| hypothetical protein SCHCODRAFT_102746 [Schizophyllum commune H4-8] >gi|300110325|gb|EFJ01726.1| hypothetical protein SCHCODRAFT_102746, partial [Schizophyllum commune H4-8]	XP_003036628	1	1.07919e-09	68.5514	85	38.8235	61.1765	19.3182
RSAG8G_00825	316	gi|393246429|gb|EJD53938.1|	486	gi|393246429|gb|EJD53938.1| hypothetical protein AURDEDRAFT_110629 [Auricularia delicata TFB-10046 SS5]	EJD53938	1	1.00804e-75	247.284	190	64.2105	78.9474	39.0947
RSAG8G_00826	156	gi|392592954|gb|EIW82280.1|	179	gi|392592954|gb|EIW82280.1| hypothetical protein CONPUDRAFT_54556 [Coniophora puteana RWD-64-598 SS2]	EIW82280	1	2.18223e-32	120.553	112	53.5714	69.6429	62.5698
RSAG8G_00832	77	gi|393246466|gb|EJD53975.1|	349	gi|393246466|gb|EJD53975.1| cyclin-like protein [Auricularia delicata TFB-10046 SS5]	EJD53975	1	3.56896e-06	50.0618	48	56.25	60.4167	13.7536
RSAG8G_00835	309	gi|170091576|ref|XP_001877010.1|	349	gi|170091576|ref|XP_001877010.1| predicted protein [Laccaria bicolor S238N-H82] >gi|164648503|gb|EDR12746.1| predicted protein [Laccaria bicolor S238N-H82]	XP_001877010	1	1.4138e-133	389.808	289	65.3979	77.1626	82.808
RSAG8G_00836	1275	gi|395335039|gb|EJF67415.1|	1611	gi|395335039|gb|EJF67415.1| P-loop containing nucleoside triphosphate hydrolase protein [Dichomitus squalens LYAD-421 SS1]	EJF67415	2	4.39876e-109	385.571	982	41.7515	57.7393	60.9559
RSAG8G_00837	553	gi|336373763|gb|EGO02101.1|	561	gi|336373763|gb|EGO02101.1| hypothetical protein SERLA73DRAFT_177841 [Serpula lacrymans var. lacrymans S7.3] >gi|336386579|gb|EGO27725.1| hypothetical protein SERLADRAFT_461652 [Serpula lacrymans var. lacrymans S7.9]	EGO02101	1	3.30632e-179	523.857	514	54.6693	67.3152	91.6221
RSAG8G_00838	436	gi|393213726|gb|EJC99221.1|	549	gi|393213726|gb|EJC99221.1| cytochrome P450 monooxygenase pc-bph [Fomitiporia mediterranea MF3/22]	EJC99221	2	2.26627e-91	293.893	359	61.2813	71.5877	65.3916
RSAG8G_00839	486	gi|393236255|gb|EJD43805.1|	898	gi|393236255|gb|EJD43805.1| hypothetical protein AURDEDRAFT_185381 [Auricularia delicata TFB-10046 SS5]	EJD43805	2	4.09924e-05	55.0694	92	68.4783	103.261	10.245
RSAG8G_00843	387	gi|336373757|gb|EGO02095.1|	330	gi|336373757|gb|EGO02095.1| hypothetical protein SERLA73DRAFT_86257 [Serpula lacrymans var. lacrymans S7.3]	EGO02095	1	4.39737e-86	271.552	370	38.6486	55.1351	100
RSAG8G_00844	356	gi|393246473|gb|EJD53982.1|	357	gi|393246473|gb|EJD53982.1| WD40 repeat-like protein [Auricularia delicata TFB-10046 SS5]	EJD53982	1	7.63093e-62	208.764	329	37.69	57.1429	92.1569
RSAG8G_00845	221	gi|392592083|gb|EIW81410.1|	237	gi|392592083|gb|EIW81410.1| hypothetical protein CONPUDRAFT_165561 [Coniophora puteana RWD-64-598 SS2]	EIW81410	1	2.88065e-24	103.219	124	43.5484	61.2903	52.3207
RSAG8G_00846	259	gi|296422189|ref|XP_002840644.1|	555	gi|296422189|ref|XP_002840644.1| hypothetical protein [Tuber melanosporum Mel28] >gi|295636865|emb|CAZ84835.1| unnamed protein product [Tuber melanosporum]	XP_002840644	1	3.59803e-69	229.565	209	51.6746	68.4211	37.6577
RSAG8G_00847	680	gi|392568213|gb|EIW61387.1|	687	gi|392568213|gb|EIW61387.1| hypothetical protein TRAVEDRAFT_63183 [Trametes versicolor FP-101664 SS1]	EIW61387	1	9.26455e-47	184.111	215	47.907	58.6047	31.2955
RSAG8G_00850	130	gi|312096786|ref|XP_003148776.1|	259	gi|312096786|ref|XP_003148776.1| homeobox domain-containing protein [Loa loa] >gi|307756059|gb|EFO15293.1| homeobox domain-containing protein [Loa loa]	XP_003148776	1	1.73892e-09	61.2326	84	39.2857	55.9524	32.4324
RSAG8G_00855	124	gi|402226279|gb|EJU06339.1|	123	gi|402226279|gb|EJU06339.1| RNA-binding domain-containing protein [Dacryopinax sp. DJM-731 SS1]	EJU06339	1	2.68195e-39	134.806	89	73.0337	77.5281	72.3577
RSAG8G_00858	253	gi|336369265|gb|EGN97607.1|	223	gi|336369265|gb|EGN97607.1| hypothetical protein SERLA73DRAFT_92786 [Serpula lacrymans var. lacrymans S7.3] >gi|336382050|gb|EGO23201.1| hypothetical protein SERLADRAFT_416620 [Serpula lacrymans var. lacrymans S7.9]	EGN97607	1	3.21132e-60	196.438	186	48.9247	66.129	83.4081
RSAG8G_00859	116	gi|392592960|gb|EIW82286.1|	124	gi|392592960|gb|EIW82286.1| Prefoldin beta-like protein [Coniophora puteana RWD-64-598 SS2]	EIW82286	1	6.58598e-38	130.954	113	54.8673	70.7965	91.129
RSAG8G_00860	885	gi|353244302|emb|CCA75719.1|	1042	gi|353244302|emb|CCA75719.1| related to phosphatidylinositol phosphate phosphatase [Piriformospora indica DSM 11827]	CCA75719	2	1.01801e-134	435.647	702	57.265	72.2222	67.3704
RSAG8G_00861	527	gi|393216077|gb|EJD01568.1|	518	gi|393216077|gb|EJD01568.1| hypothetical protein FOMMEDRAFT_126603 [Fomitiporia mediterranea MF3/22]	EJD01568	1	0	555.444	528	57.3864	67.9924	100
RSAG8G_00863	300	gi|395329965|gb|EJF62350.1|	300	gi|395329965|gb|EJF62350.1| hypothetical protein DICSQDRAFT_126606 [Dichomitus squalens LYAD-421 SS1]	EJF62350	1	2.12446e-58	196.052	236	48.3051	59.322	78.6667
RSAG8G_00864	60	gi|392568523|gb|EIW61697.1|	203	gi|392568523|gb|EIW61697.1| vacuolar assembly protein DID2 [Trametes versicolor FP-101664 SS1]	EIW61697	1	3.54095e-15	72.7886	40	87.5	92.5	19.7044
RSAG8G_00866	311	gi|393216033|gb|EJD01524.1|	775	gi|393216033|gb|EJD01524.1| cysteine proteinase [Fomitiporia mediterranea MF3/22]	EJD01524	1	2.81145e-08	63.1586	150	33.3333	48	19.3548
RSAG8G_00868	358	gi|389746407|gb|EIM87587.1|	356	gi|389746407|gb|EIM87587.1| AB-hydrolase YheT [Stereum hirsutum FP-91666 SS1]	EIM87587	1	4.94908e-84	265.774	295	48.1356	65.4237	82.8652
RSAG8G_00869	985	gi|393246124|gb|EJD53633.1|	1031	gi|393246124|gb|EJD53633.1| LNS2-domain-containing protein [Auricularia delicata TFB-10046 SS5]	EJD53633	1	1.05447e-140	454.521	768	41.4062	52.7344	74.4908
RSAG8G_00870	381	gi|392568495|gb|EIW61669.1|	426	gi|392568495|gb|EIW61669.1| ArfGap-domain-containing protein [Trametes versicolor FP-101664 SS1]	EIW61669	1	5.26919e-72	238.039	374	38.7701	52.6738	87.7934
RSAG8G_00872	356	gi|390601120|gb|EIN10514.1|	844	gi|390601120|gb|EIN10514.1| hypothetical protein PUNSTDRAFT_51136 [Punctularia strigosozonata HHB-11173 SS5]	EIN10514	1	1.30223e-59	213.386	332	39.4578	59.3373	39.3365
RSAG8G_00875	118	gi|393246134|gb|EJD53643.1|	123	gi|393246134|gb|EJD53643.1| DUF1960-domain-containing protein [Auricularia delicata TFB-10046 SS5]	EJD53643	1	4.21638e-29	108.612	117	46.1538	66.6667	95.122
RSAG8G_00876	446	gi|390601117|gb|EIN10511.1|	861	gi|390601117|gb|EIN10511.1| hypothetical protein PUNSTDRAFT_125326 [Punctularia strigosozonata HHB-11173 SS5]	EIN10511	1	4.39372e-66	234.187	426	36.1502	51.1737	49.4774
RSAG8G_00877	100	gi|395329993|gb|EJF62378.1|	885	gi|395329993|gb|EJF62378.1| hypothetical protein DICSQDRAFT_58321 [Dichomitus squalens LYAD-421 SS1]	EJF62378	1	3.71914e-30	119.783	90	63.3333	74.4444	10.1695
RSAG8G_00878	325	gi|393246467|gb|EJD53976.1|	316	gi|393246467|gb|EJD53976.1| RRS1-domain-containing protein [Auricularia delicata TFB-10046 SS5]	EJD53976	1	5.82276e-67	219.55	304	43.0921	53.9474	96.2025
RSAG8G_00879	285	gi|392568458|gb|EIW61632.1|	303	gi|392568458|gb|EIW61632.1| type 2A phosphatase activator TIP41 [Trametes versicolor FP-101664 SS1]	EIW61632	1	2.00325e-75	239.195	246	54.065	65.0407	81.1881
RSAG8G_00880	450	gi|389744393|gb|EIM85576.1|	414	gi|389744393|gb|EIM85576.1| WD40 repeat-like protein [Stereum hirsutum FP-91666 SS1]	EIM85576	1	8.51323e-60	208.379	361	39.6122	56.2327	87.1981
RSAG8G_00882	237	gi|353237109|emb|CCA69090.1|	227	gi|353237109|emb|CCA69090.1| related to pyrazinamidase/nicotinamidase [Piriformospora indica DSM 11827]	CCA69090	1	1.97233e-80	247.669	215	59.0698	73.0233	94.7137
RSAG8G_00883	1514	gi|353237108|emb|CCA69089.1|	1466	gi|353237108|emb|CCA69089.1| related to SSD1 protein [Piriformospora indica DSM 11827]	CCA69089	1	0	1380.93	1307	57.1538	66.0291	89.1542
RSAG8G_00885	240	gi|389738423|gb|EIM79621.1|	636	gi|389738423|gb|EIM79621.1| BING4CT-domain-containing protein [Stereum hirsutum FP-91666 SS1]	EIM79621	2	4.33073e-14	78.9518	241	39.834	59.751	37.8931
RSAG8G_00887	310	gi|302695761|ref|XP_003037559.1|	350	gi|302695761|ref|XP_003037559.1| hypothetical protein SCHCODRAFT_48000 [Schizophyllum commune H4-8] >gi|300111256|gb|EFJ02657.1| hypothetical protein SCHCODRAFT_48000, partial [Schizophyllum commune H4-8]	XP_003037559	2	7.10947e-78	248.054	239	82.4268	92.4686	68.2857
RSAG8G_00888	383	gi|353237107|emb|CCA69088.1|	810	gi|353237107|emb|CCA69088.1| hypothetical protein PIIN_02946 [Piriformospora indica DSM 11827]	CCA69088	1	1.09703e-121	377.867	334	57.485	69.7605	41.2346
RSAG8G_00890	219	gi|393246085|gb|EJD53594.1|	213	gi|393246085|gb|EJD53594.1| vacuolar sorting protein VPS24 [Auricularia delicata TFB-10046 SS5]	EJD53594	1	4.19673e-85	258.07	191	68.5864	76.4398	89.6714
RSAG8G_00891	583	gi|395328839|gb|EJF61229.1|	627	gi|395328839|gb|EJF61229.1| hypothetical protein DICSQDRAFT_61364 [Dichomitus squalens LYAD-421 SS1]	EJF61229	1	0	644.425	584	56.6781	73.2877	93.1419
RSAG8G_00892	272	gi|390600968|gb|EIN10362.1|	535	gi|390600968|gb|EIN10362.1| Trp-Asp repeats-containing protein [Punctularia strigosozonata HHB-11173 SS5]	EIN10362	1	1.8698e-123	369.392	268	66.791	82.4627	50.0935
RSAG8G_00893	300	gi|393241380|gb|EJD48902.1|	301	gi|393241380|gb|EJD48902.1| hypothetical protein AURDEDRAFT_161839 [Auricularia delicata TFB-10046 SS5]	EJD48902	1	1.24719e-19	94.3597	98	43.8776	62.2449	32.5581
RSAG8G_00894	219	gi|395330503|gb|EJF62886.1|	219	gi|395330503|gb|EJF62886.1| protein transport protein Sec22 [Dichomitus squalens LYAD-421 SS1]	EJF62886	1	1.6203e-124	358.221	219	76.7123	88.1279	100
RSAG8G_00895	119	gi|238584942|ref|XP_002390718.1|	264	gi|238584942|ref|XP_002390718.1| hypothetical protein MPER_09963 [Moniliophthora perniciosa FA553] >gi|215454457|gb|EEB91648.1| hypothetical protein MPER_09963 [Moniliophthora perniciosa FA553]	XP_002390718	1	1.66005e-14	74.3294	95	36.8421	62.1053	35.9848
RSAG8G_00897	382	gi|321257924|ref|XP_003193751.1|	462	gi|321257924|ref|XP_003193751.1| protein required for pre-rRNA processing and 40S ribosomal subunit synthesis; Enp1p [Cryptococcus gattii WM276] >gi|317460221|gb|ADV21964.1| Protein required for pre-rRNA processing and 40S ribosomal subunit synthesis, putative; Enp1p [Cryptococcus gattii WM276]	XP_003193751	2	1.07658e-122	369.392	322	64.5963	76.087	69.697
RSAG8G_00898	475	gi|393246630|gb|EJD54139.1|	489	gi|393246630|gb|EJD54139.1| hypothetical protein AURDEDRAFT_141988, partial [Auricularia delicata TFB-10046 SS5]	EJD54139	1	3.89284e-97	308.145	457	40.919	56.2363	93.456
RSAG8G_00903	485	gi|393228844|gb|EJD36479.1|	1264	gi|393228844|gb|EJD36479.1| hypothetical protein AURDEDRAFT_174438, partial [Auricularia delicata TFB-10046 SS5]	EJD36479	1	3.01195e-12	77.7962	215	25.1163	45.1163	17.0095
RSAG8G_00904	1024	gi|393245820|gb|EJD53330.1|	893	gi|393245820|gb|EJD53330.1| hypothetical protein AURDEDRAFT_157904 [Auricularia delicata TFB-10046 SS5]	EJD53330	1	1.8573e-14	87.0409	310	24.5161	44.1935	34.7144
RSAG8G_00907	344	gi|242219400|ref|XP_002475480.1|	846	gi|242219400|ref|XP_002475480.1| predicted protein [Postia placenta Mad-698-R] >gi|220725339|gb|EED79331.1| predicted protein [Postia placenta Mad-698-R]	XP_002475480	1	2.70314e-08	63.929	90	33.3333	53.3333	10.6383
RSAG8G_00908	655	gi|353239325|emb|CCA71241.1|	803	gi|353239325|emb|CCA71241.1| hypothetical protein PIIN_05179 [Piriformospora indica DSM 11827]	CCA71241	2	3.22838e-61	226.098	522	36.2069	57.2797	65.0062
RSAG8G_00909	749	gi|395330671|gb|EJF63054.1|	806	gi|395330671|gb|EJF63054.1| ARM repeat-containing protein [Dichomitus squalens LYAD-421 SS1]	EJF63054	1	0	548.125	690	46.087	63.0435	85.6079
RSAG8G_00910	175	gi|169861357|ref|XP_001837313.1|	575	gi|169861357|ref|XP_001837313.1| chaperone [Coprinopsis cinerea okayama7#130] >gi|116502035|gb|EAU84930.1| chaperone [Coprinopsis cinerea okayama7#130]	XP_001837313	2	1.27218e-72	235.728	176	89.2045	127.273	30.6087
RSAG8G_00911	458	gi|392568981|gb|EIW62155.1|	432	gi|392568981|gb|EIW62155.1| NAD-P-binding protein [Trametes versicolor FP-101664 SS1]	EIW62155	1	0	708.368	436	78.6697	85.7798	100
RSAG8G_00912	418	gi|392593131|gb|EIW82457.1|	418	gi|392593131|gb|EIW82457.1| NAD(P)-binding protein [Coniophora puteana RWD-64-598 SS2]	EIW82457	1	6.35771e-107	328.946	408	45.5882	60.7843	97.6077
RSAG8G_00913	120	gi|302694583|ref|XP_003036970.1|	354	gi|302694583|ref|XP_003036970.1| hypothetical protein SCHCODRAFT_48271 [Schizophyllum commune H4-8] >gi|300110667|gb|EFJ02068.1| hypothetical protein SCHCODRAFT_48271 [Schizophyllum commune H4-8]	XP_003036970	1	5.34326e-40	143.28	93	72.043	81.7204	26.2712
RSAG8G_00914	95	gi|402226422|gb|EJU06482.1|	103	gi|402226422|gb|EJU06482.1| hypothetical protein DACRYDRAFT_44631 [Dacryopinax sp. DJM-731 SS1]	EJU06482	1	3.54173e-27	102.064	77	59.7403	68.8312	74.7573
RSAG8G_00915	659	gi|51172592|dbj|BAD36748.1|	777	gi|51172592|dbj|BAD36748.1| cellobiose dehydrogenase [Irpex lacteus]	BAD36748	1	0	674.47	657	52.6636	65.6012	84.556
RSAG8G_00916	211	gi|402216730|gb|EJT96814.1|	152	gi|402216730|gb|EJT96814.1| nucleoside diphosphate kinase [Dacryopinax sp. DJM-731 SS1]	EJT96814	1	4.0155e-90	268.085	153	81.0458	88.2353	100
RSAG8G_00917	248	gi|1587000|prf||2205291A	259	gi|1587000|prf||2205291A CsgA protein	2205291A	1	1.92199e-50	172.555	239	41.841	59.8326	92.278
RSAG8G_00918	246	gi|336373856|gb|EGO02194.1|	235	gi|336373856|gb|EGO02194.1| hypothetical protein SERLA73DRAFT_120828 [Serpula lacrymans var. lacrymans S7.3]	EGO02194	1	1.59945e-65	210.305	144	65.2778	82.6389	61.2766
RSAG8G_00919	209	gi|242208465|ref|XP_002470083.1|	276	gi|242208465|ref|XP_002470083.1| predicted protein [Postia placenta Mad-698-R] >gi|220730835|gb|EED84686.1| predicted protein [Postia placenta Mad-698-R]	XP_002470083	1	4.55531e-80	247.284	200	61.5	72.5	72.4638
RSAG8G_00920	708	gi|170104052|ref|XP_001883240.1|	656	gi|170104052|ref|XP_001883240.1| predicted protein [Laccaria bicolor S238N-H82] >gi|164641693|gb|EDR05952.1| predicted protein [Laccaria bicolor S238N-H82]	XP_001883240	1	2.1254e-17	95.1301	136	38.9706	54.4118	20.7317
RSAG8G_00921	315	gi|393225347|gb|EJD33382.1|	1120	gi|393225347|gb|EJD33382.1| hypothetical protein AURDEDRAFT_177535 [Auricularia delicata TFB-10046 SS5]	EJD33382	1	2.92494e-20	99.3673	253	32.0158	47.8261	22.5893
RSAG8G_00924	579	gi|170107081|ref|XP_001884751.1|	1998	gi|170107081|ref|XP_001884751.1| predicted protein [Laccaria bicolor S238N-H82] >gi|164640313|gb|EDR04579.1| predicted protein [Laccaria bicolor S238N-H82]	XP_001884751	1	9.74884e-46	182.185	569	30.4042	47.1002	28.4785
RSAG8G_00925	465	gi|301631443|ref|XP_002944807.1|	319	gi|301631443|ref|XP_002944807.1| PREDICTED: hypothetical protein LOC100498344 [Xenopus (Silurana) tropicalis]	XP_002944807	1	2.91858e-09	66.6254	174	27.0115	47.1264	54.5455
RSAG8G_00926	257	gi|170099537|ref|XP_001880987.1|	237	gi|170099537|ref|XP_001880987.1| predicted protein [Laccaria bicolor S238N-H82] >gi|164644512|gb|EDR08762.1| predicted protein [Laccaria bicolor S238N-H82]	XP_001880987	1	4.32384e-52	176.407	196	48.4694	64.7959	82.7004
RSAG8G_00927	874	gi|393241540|gb|EJD49062.1|	602	gi|393241540|gb|EJD49062.1| hypothetical protein AURDEDRAFT_85412 [Auricularia delicata TFB-10046 SS5]	EJD49062	1	2.18619e-131	413.69	613	42.4144	54.1599	100
RSAG8G_00929	400	gi|392594892|gb|EIW84216.1|	399	gi|392594892|gb|EIW84216.1| WD40 repeat-like protein, partial [Coniophora puteana RWD-64-598 SS2]	EIW84216	1	6.02275e-164	472.626	391	61.1253	72.1228	97.995
RSAG8G_00930	211	gi|395332226|gb|EJF64605.1|	211	gi|395332226|gb|EJF64605.1| RPB5 subunit of DNA-directed RNA polymerase [Dichomitus squalens LYAD-421 SS1]	EJF64605	1	2.76372e-107	313.923	212	72.1698	82.5472	100
RSAG8G_00931	319	gi|302692486|ref|XP_003035922.1|	504	gi|302692486|ref|XP_003035922.1| hypothetical protein SCHCODRAFT_84485 [Schizophyllum commune H4-8] >gi|300109618|gb|EFJ01020.1| hypothetical protein SCHCODRAFT_84485 [Schizophyllum commune H4-8]	XP_003035922	1	4.32348e-66	222.631	297	41.4141	61.2795	58.9286
RSAG8G_00932	380	gi|392594898|gb|EIW84222.1|	1558	gi|392594898|gb|EIW84222.1| hypothetical protein CONPUDRAFT_163400 [Coniophora puteana RWD-64-598 SS2]	EIW84222	1	4.02577e-05	54.299	61	59.0164	63.9344	3.91528
RSAG8G_00933	844	gi|389749791|gb|EIM90962.1|	1518	gi|389749791|gb|EIM90962.1| hypothetical protein STEHIDRAFT_144448 [Stereum hirsutum FP-91666 SS1]	EIM90962	2	2.65059e-91	323.553	777	45.3024	58.816	51.1858
RSAG8G_00934	552	gi|393221438|gb|EJD06923.1|	553	gi|393221438|gb|EJD06923.1| lanosterol 14-alpha-demethylase [Fomitiporia mediterranea MF3/22]	EJD06923	1	0	695.656	502	66.3347	79.6813	90.7776
RSAG8G_00935	209	gi|336370840|gb|EGN99180.1|	336	gi|336370840|gb|EGN99180.1| hypothetical protein SERLA73DRAFT_182054 [Serpula lacrymans var. lacrymans S7.3] >gi|336383598|gb|EGO24747.1| hypothetical protein SERLADRAFT_468519 [Serpula lacrymans var. lacrymans S7.9]	EGN99180	1	3.38517e-39	144.436	210	43.3333	56.1905	62.5
RSAG8G_00937	510	gi|392594742|gb|EIW84066.1|	673	gi|392594742|gb|EIW84066.1| zf-C3HC-domain-containing protein [Coniophora puteana RWD-64-598 SS2]	EIW84066	1	1.10077e-43	171.785	418	33.7321	49.5215	62.11
RSAG8G_00938	463	gi|402224922|gb|EJU04984.1|	537	gi|402224922|gb|EJU04984.1| alpha-trehalose-phosphate synthase t [Dacryopinax sp. DJM-731 SS1]	EJU04984	1	0	726.472	442	77.3756	86.1991	82.3091
RSAG8G_00939	239	gi|160425362|gb|ABX39522.1|	237	gi|160425362|gb|ABX39522.1| glutaredoxin [Taiwanofungus camphoratus]	ABX39522	1	6.86012e-90	271.937	238	53.7815	69.3277	100
RSAG8G_00941	421	gi|389749573|gb|EIM90744.1|	416	gi|389749573|gb|EIM90744.1| ornithine decarboxylase [Stereum hirsutum FP-91666 SS1]	EIM90744	1	7.53365e-161	466.463	322	69.5652	81.3665	77.4038
RSAG8G_00943	148	gi|336370993|gb|EGN99333.1|	143	gi|336370993|gb|EGN99333.1| hypothetical protein SERLA73DRAFT_182282 [Serpula lacrymans var. lacrymans S7.3] >gi|336383747|gb|EGO24896.1| hypothetical protein SERLADRAFT_468850 [Serpula lacrymans var. lacrymans S7.9]	EGN99333	1	7.11056e-53	171.014	127	64.5669	77.1654	88.8112
RSAG8G_00944	238	gi|336383750|gb|EGO24899.1|	861	gi|336383750|gb|EGO24899.1| hypothetical protein SERLADRAFT_356336 [Serpula lacrymans var. lacrymans S7.9]	EGO24899	1	6.28947e-111	345.125	236	71.6102	80.5085	27.41
RSAG8G_00945	186	gi|392564805|gb|EIW57983.1|	775	gi|392564805|gb|EIW57983.1| hypothetical protein TRAVEDRAFT_49002 [Trametes versicolor FP-101664 SS1]	EIW57983	1	6.1051e-08	59.6918	112	44.6429	63.3929	14.4516
RSAG8G_00946	246	gi|392594619|gb|EIW83943.1|	272	gi|392594619|gb|EIW83943.1| Yip1-domain-containing protein [Coniophora puteana RWD-64-598 SS2]	EIW83943	1	1.14307e-61	201.83	238	51.6807	63.0252	87.5
RSAG8G_00947	343	gi|392589401|gb|EIW78732.1|	595	gi|392589401|gb|EIW78732.1| hypothetical protein CONPUDRAFT_156690 [Coniophora puteana RWD-64-598 SS2]	EIW78732	1	1.38976e-09	67.3958	269	28.2528	46.0967	45.2101
RSAG8G_00950	666	gi|302692348|ref|XP_003035853.1|	682	gi|302692348|ref|XP_003035853.1| hypothetical protein SCHCODRAFT_65612 [Schizophyllum commune H4-8] >gi|300109549|gb|EFJ00951.1| hypothetical protein SCHCODRAFT_65612 [Schizophyllum commune H4-8]	XP_003035853	1	0	706.827	666	53.9039	71.021	97.654
RSAG8G_00951	278	gi|393242088|gb|EJD49607.1|	305	gi|393242088|gb|EJD49607.1| hypothetical protein AURDEDRAFT_112456 [Auricularia delicata TFB-10046 SS5]	EJD49607	1	3.0848e-115	340.502	278	64.7482	76.6187	91.1475
RSAG8G_00952	739	gi|392566487|gb|EIW59663.1|	698	gi|392566487|gb|EIW59663.1| P-loop containing nucleoside triphosphate hydrolase protein [Trametes versicolor FP-101664 SS1]	EIW59663	1	0	768.459	666	57.3574	74.7748	95.4155
RSAG8G_00953	1493	gi|393214022|gb|EJC99516.1|	1804	gi|393214022|gb|EJC99516.1| hypothetical protein FOMMEDRAFT_142756 [Fomitiporia mediterranea MF3/22]	EJC99516	2	0	989.178	1407	49.9645	67.022	77.9933
RSAG8G_00954	494	gi|392563967|gb|EIW57145.1|	491	gi|392563967|gb|EIW57145.1| hypothetical protein TRAVEDRAFT_168740 [Trametes versicolor FP-101664 SS1]	EIW57145	1	0	684.871	494	69.4332	80.9717	100
RSAG8G_00955	825	gi|299749742|ref|XP_001836302.2|	1059	gi|299749742|ref|XP_001836302.2| hypothetical protein CC1G_06387 [Coprinopsis cinerea okayama7#130] >gi|298408579|gb|EAU85486.2| hypothetical protein CC1G_06387 [Coprinopsis cinerea okayama7#130]	XP_001836302	1	1.56283e-24	119.013	230	38.2609	50.4348	21.7186
RSAG8G_00958	80	gi|392594798|gb|EIW84122.1|	74	gi|392594798|gb|EIW84122.1| DUF1748-domain-containing protein [Coniophora puteana RWD-64-598 SS2]	EIW84122	1	8.50138e-18	77.0258	55	58.1818	78.1818	74.3243
RSAG8G_00962	148	gi|365758913|gb|EHN00734.1|	474	gi|365758913|gb|EHN00734.1| Rnt1p [Saccharomyces cerevisiae x Saccharomyces kudriavzevii VIN7]	EHN00734	1	5.39473e-10	63.929	84	41.6667	60.7143	17.7215
RSAG8G_00965	251	gi|392565371|gb|EIW58548.1|	273	gi|392565371|gb|EIW58548.1| hypothetical protein TRAVEDRAFT_47692 [Trametes versicolor FP-101664 SS1]	EIW58548	1	7.12583e-38	140.584	217	40.0922	57.6037	79.4872
RSAG8G_00967	127	gi|393220932|gb|EJD06417.1|	795	gi|393220932|gb|EJD06417.1| hypothetical protein FOMMEDRAFT_117231 [Fomitiporia mediterranea MF3/22]	EJD06417	1	6.4143e-18	85.8853	93	43.0108	59.1398	11.6981
RSAG8G_00968	140	gi|393220932|gb|EJD06417.1|	795	gi|393220932|gb|EJD06417.1| hypothetical protein FOMMEDRAFT_117231 [Fomitiporia mediterranea MF3/22]	EJD06417	1	6.33449e-19	89.3521	93	44.086	61.2903	11.6981
RSAG8G_00970	270	gi|170099353|ref|XP_001880895.1|	333	gi|170099353|ref|XP_001880895.1| predicted protein [Laccaria bicolor S238N-H82] >gi|164644420|gb|EDR08670.1| predicted protein [Laccaria bicolor S238N-H82]	XP_001880895	1	1.31014e-20	97.0561	85	70.5882	76.4706	25.5255
RSAG8G_00971	489	gi|299743114|ref|XP_001835550.2|	564	gi|299743114|ref|XP_001835550.2| hypothetical protein CC1G_13075 [Coprinopsis cinerea okayama7#130] >gi|298405506|gb|EAU86268.2| hypothetical protein CC1G_13075 [Coprinopsis cinerea okayama7#130]	XP_001835550	1	3.00271e-90	293.123	295	50.5085	64.4068	52.305
RSAG8G_00972	280	gi|336371131|gb|EGN99471.1|	573	gi|336371131|gb|EGN99471.1| hypothetical protein SERLA73DRAFT_182421 [Serpula lacrymans var. lacrymans S7.3] >gi|336383878|gb|EGO25027.1| hypothetical protein SERLADRAFT_469074 [Serpula lacrymans var. lacrymans S7.9]	EGN99471	1	1.25833e-80	260.766	242	51.6529	72.7273	42.2339
RSAG8G_00973	139	gi|392594296|gb|EIW83620.1|	168	gi|392594296|gb|EIW83620.1| hypothetical protein CONPUDRAFT_80289 [Coniophora puteana RWD-64-598 SS2]	EIW83620	1	4.01727e-49	161.77	120	66.6667	75.8333	71.4286
RSAG8G_00974	902	gi|402224712|gb|EJU04774.1|	313	gi|402224712|gb|EJU04774.1| uricase [Dacryopinax sp. DJM-731 SS1]	EJU04774	2	2.67624e-97	314.694	490	53.4694	71.8367	100
RSAG8G_00975	227	gi|402224608|gb|EJU04670.1|	346	gi|402224608|gb|EJU04670.1| hypothetical protein DACRYDRAFT_20329 [Dacryopinax sp. DJM-731 SS1]	EJU04670	1	1.7603e-31	125.176	119	51.2605	65.5462	34.3931
RSAG8G_00976	420	gi|395332146|gb|EJF64525.1|	524	gi|395332146|gb|EJF64525.1| hypothetical protein DICSQDRAFT_152807 [Dichomitus squalens LYAD-421 SS1]	EJF64525	1	7.84425e-51	186.422	346	38.4393	52.3121	66.0305
RSAG8G_00977	134	gi|169859322|ref|XP_001836301.1|	138	gi|169859322|ref|XP_001836301.1| hypothetical protein CC1G_06386 [Coprinopsis cinerea okayama7#130] >gi|116502590|gb|EAU85485.1| hypothetical protein CC1G_06386 [Coprinopsis cinerea okayama7#130]	XP_001836301	1	2.80725e-58	183.726	133	62.406	82.7068	96.3768
RSAG8G_00979	217	gi|392596942|gb|EIW86264.1|	714	gi|392596942|gb|EIW86264.1| P-loop containing nucleoside triphosphate hydrolase protein [Coniophora puteana RWD-64-598 SS2]	EIW86264	1	2.40195e-29	122.479	214	31.7757	57.9439	29.972
RSAG8G_00981	105	gi|395323656|gb|EJF56118.1|	713	gi|395323656|gb|EJF56118.1| P-loop containing nucleoside triphosphate hydrolase protein [Dichomitus squalens LYAD-421 SS1]	EJF56118	1	2.40392e-12	68.9366	100	33	51	14.0252
RSAG8G_00982	986	gi|395332408|gb|EJF64787.1|	881	gi|395332408|gb|EJF64787.1| hypothetical protein DICSQDRAFT_124948 [Dichomitus squalens LYAD-421 SS1]	EJF64787	2	1.38942e-50	201.445	438	39.726	57.0776	49.7162
RSAG8G_00983	365	gi|353243649|emb|CCA75164.1|	450	gi|353243649|emb|CCA75164.1| related to oxidoreductase [Piriformospora indica DSM 11827]	CCA75164	1	5.13299e-100	310.457	355	45.3521	63.9437	78.8889
RSAG8G_00984	578	gi|393221388|gb|EJD06873.1|	627	gi|393221388|gb|EJD06873.1| actin-like ATPase domain-containing protein [Fomitiporia mediterranea MF3/22]	EJD06873	1	1.2517e-108	345.895	555	44.1441	55.4955	88.5167
RSAG8G_00985	437	gi|402224980|gb|EJU05042.1|	348	gi|402224980|gb|EJU05042.1| hypothetical protein DACRYDRAFT_47033, partial [Dacryopinax sp. DJM-731 SS1]	EJU05042	1	1.97932e-162	468.389	348	65.5172	78.7356	100
RSAG8G_00986	404	gi|402224979|gb|EJU05041.1|	434	gi|402224979|gb|EJU05041.1| hypothetical protein DACRYDRAFT_93402 [Dacryopinax sp. DJM-731 SS1]	EJU05041	1	6.35717e-148	433.335	405	54.8148	68.8889	93.318
RSAG8G_00987	450	gi|393219716|gb|EJD05203.1|	959	gi|393219716|gb|EJD05203.1| hypothetical protein FOMMEDRAFT_132897 [Fomitiporia mediterranea MF3/22]	EJD05203	2	7.00842e-84	284.263	445	59.5506	72.809	46.4025
RSAG8G_00988	589	gi|393219716|gb|EJD05203.1|	959	gi|393219716|gb|EJD05203.1| hypothetical protein FOMMEDRAFT_132897 [Fomitiporia mediterranea MF3/22]	EJD05203	2	7.09826e-126	400.593	514	54.8638	69.0661	53.5975
RSAG8G_00989	475	gi|392571057|gb|EIW64229.1|	479	gi|392571057|gb|EIW64229.1| kinase-like protein [Trametes versicolor FP-101664 SS1]	EIW64229	1	7.22109e-113	348.206	430	45.814	62.7907	89.7704
RSAG8G_00992	691	gi|402225044|gb|EJU05106.1|	717	gi|402225044|gb|EJU05106.1| P-loop containing nucleoside triphosphate hydrolase protein [Dacryopinax sp. DJM-731 SS1]	EJU05106	1	0	949.888	606	73.5974	86.3036	84.5188
RSAG8G_00993	479	gi|393227156|gb|EJD34848.1|	527	gi|393227156|gb|EJD34848.1| MFS general substrate transporter [Auricularia delicata TFB-10046 SS5]	EJD34848	1	0	603.979	480	61.4583	74.375	91.0816
RSAG8G_00994	315	gi|395325627|gb|EJF58046.1|	414	gi|395325627|gb|EJF58046.1| glycine cleavage system T protein [Dichomitus squalens LYAD-421 SS1]	EJF58046	1	6.5825e-112	337.421	294	61.9048	72.7891	71.0145
RSAG8G_00995	505	gi|294869124|gb|ADF47134.1|	526	gi|294869124|gb|ADF47134.1| cytochrome P450 oxidoreductase [Penicillium griseofulvum]	ADF47134	1	9.34606e-76	254.988	401	34.9127	57.1072	76.2357
RSAG8G_00996	67	gi|402220750|gb|EJU00821.1|	197	gi|402220750|gb|EJU00821.1| hypothetical protein DACRYDRAFT_108874 [Dacryopinax sp. DJM-731 SS1]	EJU00821	1	1.36516e-07	53.1434	55	41.8182	50.9091	27.9188
RSAG8G_00997	150	gi|294869124|gb|ADF47134.1|	526	gi|294869124|gb|ADF47134.1| cytochrome P450 oxidoreductase [Penicillium griseofulvum]	ADF47134	1	8.82552e-24	103.605	146	34.2466	59.589	27.7567
RSAG8G_01001	505	gi|353242656|emb|CCA74281.1|	1109	gi|353242656|emb|CCA74281.1| hypothetical protein PIIN_08234 [Piriformospora indica DSM 11827]	CCA74281	1	3.45444e-75	264.233	357	42.2969	55.7423	32.1912
RSAG8G_01002	513	gi|402225029|gb|EJU05091.1|	488	gi|402225029|gb|EJU05091.1| Indoleamine 2-3-dioxygenase [Dacryopinax sp. DJM-731 SS1]	EJU05091	1	1.52918e-80	266.544	482	37.3444	54.1494	98.7705
RSAG8G_01004	83	gi|393241360|gb|EJD48882.1|	88	gi|393241360|gb|EJD48882.1| hypothetical protein AURDEDRAFT_59953 [Auricularia delicata TFB-10046 SS5]	EJD48882	1	7.05654e-32	113.235	80	62.5	83.75	90.9091
RSAG8G_01005	191	gi|389742242|gb|EIM83429.1|	145	gi|389742242|gb|EIM83429.1| hypothetical protein STEHIDRAFT_63376, partial [Stereum hirsutum FP-91666 SS1]	EIM83429	1	1.00157e-34	126.716	132	53.7879	71.9697	91.0345
RSAG8G_01006	108	gi|390600724|gb|EIN10119.1|	107	gi|390600724|gb|EIN10119.1| cytochrome c C1, partial [Punctularia strigosozonata HHB-11173 SS5]	EIN10119	1	2.60153e-63	194.126	108	83.3333	89.8148	100
RSAG8G_01007	221	gi|392563992|gb|EIW57170.1|	318	gi|392563992|gb|EIW57170.1| hypothetical protein TRAVEDRAFT_168775 [Trametes versicolor FP-101664 SS1]	EIW57170	1	5.65663e-34	130.568	131	50.3817	68.7023	41.195
RSAG8G_01009	459	gi|169864237|ref|XP_001838730.1|	478	gi|169864237|ref|XP_001838730.1| hypothetical protein CC1G_11173 [Coprinopsis cinerea okayama7#130] >gi|116500194|gb|EAU83089.1| hypothetical protein CC1G_11173 [Coprinopsis cinerea okayama7#130]	XP_001838730	1	7.7833e-23	108.612	135	48.1481	55.5556	28.2427
RSAG8G_01014	184	gi|343428451|emb|CBQ71981.1|	138	gi|343428451|emb|CBQ71981.1| conserved hypothetical protein [Sporisorium reilianum SRZ2]	CBQ71981	1	3.10622e-42	145.206	127	56.6929	67.7165	92.029
RSAG8G_01015	404	gi|336370487|gb|EGN98827.1|	378	gi|336370487|gb|EGN98827.1| hypothetical protein SERLA73DRAFT_181494 [Serpula lacrymans var. lacrymans S7.3] >gi|336383269|gb|EGO24418.1| hypothetical protein SERLADRAFT_467658 [Serpula lacrymans var. lacrymans S7.9]	EGN98827	2	1.80884e-59	204.912	272	58.8235	73.5294	71.9577
RSAG8G_01016	383	gi|393221397|gb|EJD06882.1|	386	gi|393221397|gb|EJD06882.1| glycoside hydrolase family 17 protein [Fomitiporia mediterranea MF3/22]	EJD06882	1	7.17061e-127	377.096	300	62.3333	74.6667	77.7202
RSAG8G_01017	208	gi|393221397|gb|EJD06882.1|	386	gi|393221397|gb|EJD06882.1| glycoside hydrolase family 17 protein [Fomitiporia mediterranea MF3/22]	EJD06882	1	5.66991e-44	157.918	100	70	81	25.9067
RSAG8G_01018	286	gi|353239912|emb|CCA71804.1|	196	gi|353239912|emb|CCA71804.1| hypothetical protein PIIN_05739 [Piriformospora indica DSM 11827]	CCA71804	1	1.92984e-63	204.912	188	56.9149	69.1489	95.9184
RSAG8G_01022	303	gi|321257241|ref|XP_003193520.1|	865	gi|321257241|ref|XP_003193520.1| Importin subunit beta-1 [Cryptococcus gattii WM276] >gi|317459990|gb|ADV21733.1| Importin beta-1 subunit (Karyopherin beta-1 subunit) (Importin 95) [Cryptococcus gattii WM276]	XP_003193520	1	1.8337e-120	372.859	287	64.1115	76.6551	33.1792
RSAG8G_01023	1013	gi|336383274|gb|EGO24423.1|	1429	gi|336383274|gb|EGO24423.1| hypothetical protein SERLADRAFT_438035 [Serpula lacrymans var. lacrymans S7.9]	EGO24423	6	0	573.548	731	102.599	140.629	51.1547
RSAG8G_01024	405	gi|392563183|gb|EIW56362.1|	519	gi|392563183|gb|EIW56362.1| MFS general substrate transporter [Trametes versicolor FP-101664 SS1]	EIW56362	1	0	558.91	355	74.3662	85.0704	68.4008
RSAG8G_01025	438	gi|392563183|gb|EIW56362.1|	519	gi|392563183|gb|EIW56362.1| MFS general substrate transporter [Trametes versicolor FP-101664 SS1]	EIW56362	1	0	606.29	393	73.028	84.4784	75.7225
RSAG8G_01026	181	gi|170095922|ref|XP_001879181.1|	1455	gi|170095922|ref|XP_001879181.1| predicted protein [Laccaria bicolor S238N-H82] >gi|164645549|gb|EDR09796.1| predicted protein [Laccaria bicolor S238N-H82]	XP_001879181	1	5.29001e-12	71.2478	77	42.8571	62.3377	5.2921
RSAG8G_01027	693	gi|389743085|gb|EIM84270.1|	333	gi|389743085|gb|EIM84270.1| cysteine proteinase [Stereum hirsutum FP-91666 SS1]	EIM84270	1	1.26668e-37	150.984	254	37.0079	58.2677	76.2763
RSAG8G_01028	542	gi|395332169|gb|EJF64548.1|	968	gi|395332169|gb|EJF64548.1| RNB-domain-containing protein [Dichomitus squalens LYAD-421 SS1]	EJF64548	1	5.27041e-67	241.506	535	35.7009	52.5234	55.2686
RSAG8G_01030	290	gi|302692350|ref|XP_003035854.1|	278	gi|302692350|ref|XP_003035854.1| hypothetical protein SCHCODRAFT_50863 [Schizophyllum commune H4-8] >gi|300109550|gb|EFJ00952.1| hypothetical protein SCHCODRAFT_50863 [Schizophyllum commune H4-8]	XP_003035854	1	3.14316e-105	314.309	291	54.2955	70.1031	100
RSAG8G_01031	443	gi|336380544|gb|EGO21697.1|	823	gi|336380544|gb|EGO21697.1| hypothetical protein SERLADRAFT_362954 [Serpula lacrymans var. lacrymans S7.9]	EGO21697	1	2.98396e-87	290.426	272	51.1029	72.4265	33.0498
RSAG8G_01032	353	gi|169853553|ref|XP_001833456.1|	332	gi|169853553|ref|XP_001833456.1| hypothetical protein CC1G_05156 [Coprinopsis cinerea okayama7#130] >gi|116505495|gb|EAU88390.1| hypothetical protein CC1G_05156 [Coprinopsis cinerea okayama7#130]	XP_001833456	1	6.45067e-16	85.5001	323	24.7678	41.1765	97.2892
RSAG8G_01034	321	gi|336367828|gb|EGN96172.1|	337	gi|336367828|gb|EGN96172.1| hypothetical protein SERLA73DRAFT_185781 [Serpula lacrymans var. lacrymans S7.3] >gi|336380563|gb|EGO21716.1| hypothetical protein SERLADRAFT_474498 [Serpula lacrymans var. lacrymans S7.9]	EGN96172	1	1.26835e-122	362.073	311	57.2347	72.6688	92.2849
RSAG8G_01035	260	gi|242218909|ref|XP_002475240.1|	300	gi|242218909|ref|XP_002475240.1| hypothetical 60S ribosomal protein L17 [Postia placenta Mad-698-R] >gi|220725572|gb|EED79553.1| hypothetical 60S ribosomal protein L17 [Postia placenta Mad-698-R]	XP_002475240	1	5.51582e-72	229.565	224	51.7857	73.2143	74.6667
RSAG8G_01036	210	gi|390602343|gb|EIN11736.1|	549	gi|390602343|gb|EIN11736.1| hypothetical protein PUNSTDRAFT_119000 [Punctularia strigosozonata HHB-11173 SS5]	EIN11736	1	2.15212e-94	292.738	207	67.1498	79.2271	37.7049
RSAG8G_01037	396	gi|392565421|gb|EIW58598.1|	1147	gi|392565421|gb|EIW58598.1| hypothetical protein TRAVEDRAFT_20554 [Trametes versicolor FP-101664 SS1]	EIW58598	2	1.62225e-12	77.7962	135	56.2963	105.926	11.7698
RSAG8G_01038	231	gi|336363794|gb|EGN92166.1|	349	gi|336363794|gb|EGN92166.1| hypothetical protein SERLA73DRAFT_191502 [Serpula lacrymans var. lacrymans S7.3] >gi|336385505|gb|EGO26652.1| hypothetical protein SERLADRAFT_463919 [Serpula lacrymans var. lacrymans S7.9]	EGN92166	1	3.34126e-75	238.039	206	62.6214	72.3301	59.0258
RSAG8G_01039	498	gi|390595191|gb|EIN04597.1|	602	gi|390595191|gb|EIN04597.1| concanavalin A-like lectin/glucanase [Punctularia strigosozonata HHB-11173 SS5]	EIN04597	1	1.30166e-157	468.003	389	58.8689	74.2931	64.6179
RSAG8G_01041	357	gi|169859388|ref|XP_001836334.1|	364	gi|169859388|ref|XP_001836334.1| hypothetical protein CC1G_06419 [Coprinopsis cinerea okayama7#130] >gi|116502623|gb|EAU85518.1| hypothetical protein CC1G_06419 [Coprinopsis cinerea okayama7#130]	XP_001836334	1	5.45441e-32	130.568	249	38.1526	51.004	68.4066
RSAG8G_01042	443	gi|336373278|gb|EGO01616.1|	500	gi|336373278|gb|EGO01616.1| hypothetical protein SERLA73DRAFT_166166 [Serpula lacrymans var. lacrymans S7.3] >gi|336386124|gb|EGO27270.1| hypothetical protein SERLADRAFT_446503 [Serpula lacrymans var. lacrymans S7.9]	EGO01616	1	1.06023e-50	186.037	342	32.7485	55.2632	68.4
RSAG8G_01043	116	gi|393235438|gb|EJD42993.1|	303	gi|393235438|gb|EJD42993.1| short-chain dehydrogenase [Auricularia delicata TFB-10046 SS5]	EJD42993	1	2.0474e-34	127.487	115	55.6522	73.913	37.9538
RSAG8G_01044	258	gi|189200633|ref|XP_001936653.1|	323	gi|189200633|ref|XP_001936653.1| reticulon-4-interacting protein 1, mitochondrial precursor [Pyrenophora tritici-repentis Pt-1C-BFP] >gi|187983752|gb|EDU49240.1| reticulon-4-interacting protein 1, mitochondrial precursor [Pyrenophora tritici-repentis Pt-1C-BFP]	XP_001936653	1	1.659e-23	104.375	122	50	63.9344	37.7709
RSAG8G_01045	296	gi|395332236|gb|EJF64615.1|	343	gi|395332236|gb|EJF64615.1| hypothetical protein DICSQDRAFT_166781 [Dichomitus squalens LYAD-421 SS1]	EJF64615	1	3.08413e-106	319.701	273	58.9744	73.2601	79.5918
RSAG8G_01050	173	gi|390600615|gb|EIN10010.1|	276	gi|390600615|gb|EIN10010.1| hypothetical protein PUNSTDRAFT_133780 [Punctularia strigosozonata HHB-11173 SS5]	EIN10010	1	1.53899e-15	79.337	119	42.8571	62.1849	43.1159
RSAG8G_01051	200	gi|392563301|gb|EIW56480.1|	200	gi|392563301|gb|EIW56480.1| anti-silence-domain-containing protein [Trametes versicolor FP-101664 SS1]	EIW56480	1	9.60478e-69	215.312	170	65.2941	74.7059	85
RSAG8G_01052	110	gi|336367487|gb|EGN95832.1|	129	gi|336367487|gb|EGN95832.1| hypothetical protein SERLA73DRAFT_187060 [Serpula lacrymans var. lacrymans S7.3] >gi|336380199|gb|EGO21353.1| hypothetical protein SERLADRAFT_476413 [Serpula lacrymans var. lacrymans S7.9]	EGN95832	1	1.85972e-17	78.9518	64	62.5	73.4375	49.6124
RSAG8G_01057	217	gi|402223004|gb|EJU03069.1|	256	gi|402223004|gb|EJU03069.1| hypothetical protein DACRYDRAFT_106246 [Dacryopinax sp. DJM-731 SS1]	EJU03069	1	1.54505e-31	122.479	175	50.8571	65.7143	68.3594
RSAG8G_01058	376	gi|299749483|ref|XP_001836140.2|	962	gi|299749483|ref|XP_001836140.2| hypothetical protein CC1G_10921 [Coprinopsis cinerea okayama7#130] >gi|298408460|gb|EAU85649.2| hypothetical protein CC1G_10921 [Coprinopsis cinerea okayama7#130]	XP_001836140	1	1.16109e-38	155.221	272	37.8676	50.7353	28.2744
RSAG8G_01059	381	gi|392564654|gb|EIW57832.1|	494	gi|392564654|gb|EIW57832.1| DEAD-domain-containing protein [Trametes versicolor FP-101664 SS1]	EIW57832	1	0	687.567	372	88.172	93.8172	75.3036
RSAG8G_01060	291	gi|353242514|emb|CCA74152.1|	862	gi|353242514|emb|CCA74152.1| hypothetical protein PIIN_08105 [Piriformospora indica DSM 11827]	CCA74152	1	3.8812e-07	59.6918	99	36.3636	55.5556	11.4849
RSAG8G_01066	273	gi|392564653|gb|EIW57831.1|	296	gi|392564653|gb|EIW57831.1| hypothetical protein TRAVEDRAFT_48859 [Trametes versicolor FP-101664 SS1]	EIW57831	1	7.16868e-41	149.828	257	31.9066	56.8093	86.8243
RSAG8G_01067	710	gi|392566984|gb|EIW60159.1|	745	gi|392566984|gb|EIW60159.1| hypothetical protein TRAVEDRAFT_27837 [Trametes versicolor FP-101664 SS1]	EIW60159	1	7.74048e-06	58.151	79	45.5696	67.0886	10.604
RSAG8G_01068	346	gi|336370712|gb|EGN99052.1|	405	gi|336370712|gb|EGN99052.1| hypothetical protein SERLA73DRAFT_160604 [Serpula lacrymans var. lacrymans S7.3] >gi|336383478|gb|EGO24627.1| hypothetical protein SERLADRAFT_415665 [Serpula lacrymans var. lacrymans S7.9]	EGN99052	1	5.73844e-176	501.13	274	87.5912	94.1606	67.6543
RSAG8G_01069	283	gi|392564197|gb|EIW57375.1|	360	gi|392564197|gb|EIW57375.1| WD40 repeat-like protein [Trametes versicolor FP-101664 SS1]	EIW57375	1	3.41466e-153	438.728	268	74.6269	89.5522	74.4444
RSAG8G_01070	381	gi|71021381|ref|XP_760921.1|	720	gi|71021381|ref|XP_760921.1| hypothetical protein UM04774.1 [Ustilago maydis 521] >gi|46100872|gb|EAK86105.1| hypothetical protein UM04774.1 [Ustilago maydis 521]	XP_760921	1	5.0491e-13	78.9518	57	56.1404	70.1754	7.91667
RSAG8G_01072	504	gi|302689443|ref|XP_003034401.1|	353	gi|302689443|ref|XP_003034401.1| hypothetical protein SCHCODRAFT_66642 [Schizophyllum commune H4-8] >gi|300108096|gb|EFI99498.1| hypothetical protein SCHCODRAFT_66642, partial [Schizophyllum commune H4-8]	XP_003034401	2	5.37006e-46	171.4	209	60.7656	74.6411	59.2068
RSAG8G_01073	434	gi|389749776|gb|EIM90947.1|	494	gi|389749776|gb|EIM90947.1| metabolite transporter [Stereum hirsutum FP-91666 SS1]	EIM90947	2	2.32759e-66	227.254	257	72.3735	83.6576	52.0243
RSAG8G_01074	194	gi|393246511|gb|EJD54020.1|	202	gi|393246511|gb|EJD54020.1| anaphase-promoting complex, subunit 10 [Auricularia delicata TFB-10046 SS5]	EJD54020	1	3.78063e-71	221.09	192	53.125	69.2708	95.0495
RSAG8G_01075	504	gi|389738271|gb|EIM79471.1|	537	gi|389738271|gb|EIM79471.1| phosphoglycerate mutase [Stereum hirsutum FP-91666 SS1]	EIM79471	1	0	746.117	484	75.2066	84.7107	90.1304
RSAG8G_01076	823	gi|336383422|gb|EGO24571.1|	1310	gi|336383422|gb|EGO24571.1| hypothetical protein SERLADRAFT_415633 [Serpula lacrymans var. lacrymans S7.9]	EGO24571	2	1.33553e-41	173.326	225	53.3333	65.7778	17.1756
RSAG8G_01078	517	gi|299749487|ref|XP_001836142.2|	407	gi|299749487|ref|XP_001836142.2| molybdenum cofactor synthesis 3 [Coprinopsis cinerea okayama7#130] >gi|298408462|gb|EAU85651.2| molybdenum cofactor synthesis 3 [Coprinopsis cinerea okayama7#130]	XP_001836142	1	1.24415e-95	303.138	474	41.5612	51.4768	100
RSAG8G_01079	486	gi|402225029|gb|EJU05091.1|	488	gi|402225029|gb|EJU05091.1| Indoleamine 2-3-dioxygenase [Dacryopinax sp. DJM-731 SS1]	EJU05091	2	9.91055e-57	202.986	423	39.4799	55.5556	86.6803
RSAG8G_01084	61	gi|392594863|gb|EIW84187.1|	480	gi|392594863|gb|EIW84187.1| hypothetical protein CONPUDRAFT_163376 [Coniophora puteana RWD-64-598 SS2]	EIW84187	1	5.81216e-13	68.5514	55	63.6364	76.3636	11.4583
RSAG8G_01085	193	gi|392594863|gb|EIW84187.1|	480	gi|392594863|gb|EIW84187.1| hypothetical protein CONPUDRAFT_163376 [Coniophora puteana RWD-64-598 SS2]	EIW84187	1	1.37357e-17	87.4261	61	63.9344	78.6885	12.7083
RSAG8G_01087	313	gi|402224484|gb|EJU04546.1|	185	gi|402224484|gb|EJU04546.1| hypothetical protein DACRYDRAFT_47658 [Dacryopinax sp. DJM-731 SS1]	EJU04546	1	1.53054e-90	274.633	189	69.8413	79.8942	100
RSAG8G_01088	118	gi|389749888|gb|EIM91059.1|	187	gi|389749888|gb|EIM91059.1| hypothetical protein STEHIDRAFT_91025 [Stereum hirsutum FP-91666 SS1]	EIM91059	1	1.07839e-29	112.079	98	57.1429	72.449	52.4064
RSAG8G_01089	210	gi|389749801|gb|EIM90972.1|	214	gi|389749801|gb|EIM90972.1| ras protein [Stereum hirsutum FP-91666 SS1]	EIM90972	1	3.78892e-115	333.954	200	84.5	89	93.4579
RSAG8G_01090	254	gi|169859443|ref|XP_001836361.1|	253	gi|169859443|ref|XP_001836361.1| complex I intermediate-associated protein CIA30 [Coprinopsis cinerea okayama7#130] >gi|116502555|gb|EAU85450.1| complex I intermediate-associated protein CIA30 [Coprinopsis cinerea okayama7#130]	XP_001836361	1	1.783e-88	269.626	221	57.4661	76.4706	87.3518
RSAG8G_01091	598	gi|392564568|gb|EIW57746.1|	699	gi|392564568|gb|EIW57746.1| DNA/RNA polymerase [Trametes versicolor FP-101664 SS1]	EIW57746	1	2.32969e-178	528.48	547	50.8227	65.8135	78.2546
RSAG8G_01092	348	gi|393220246|gb|EJD05732.1|	519	gi|393220246|gb|EJD05732.1| DUF1671-domain-containing protein [Fomitiporia mediterranea MF3/22]	EJD05732	1	2.66322e-53	190.66	343	38.1924	52.7697	66.0886
RSAG8G_01093	208	gi|171695462|ref|XP_001912655.1|	186	gi|171695462|ref|XP_001912655.1| hypothetical protein [Podospora anserina S mat+] >gi|170947973|emb|CAP60137.1| unnamed protein product [Podospora anserina S mat+]	XP_001912655	1	1.92496e-31	120.168	121	50.4132	66.9421	65.0538
RSAG8G_01094	267	gi|393212468|gb|EJC97968.1|	370	gi|393212468|gb|EJC97968.1| hypothetical protein FOMMEDRAFT_149425 [Fomitiporia mediterranea MF3/22]	EJC97968	1	3.45484e-81	255.758	259	48.2625	65.251	70
RSAG8G_01095	228	gi|392596107|gb|EIW85430.1|	230	gi|392596107|gb|EIW85430.1| hypothetical protein CONPUDRAFT_142000 [Coniophora puteana RWD-64-598 SS2]	EIW85430	1	5.67328e-13	73.1738	115	40	50.4348	50
RSAG8G_01096	304	gi|393237449|gb|EJD44991.1|	347	gi|393237449|gb|EJD44991.1| hypothetical protein AURDEDRAFT_165861 [Auricularia delicata TFB-10046 SS5]	EJD44991	2	1.70453e-29	122.094	275	43.2727	61.4545	79.2507
RSAG8G_01097	260	gi|353235498|emb|CCA67510.1|	389	gi|353235498|emb|CCA67510.1| hypothetical protein PIIN_01339 [Piriformospora indica DSM 11827]	CCA67510	1	1.75597e-62	207.994	251	45.4183	61.753	64.5244
RSAG8G_01098	105	gi|390597899|gb|EIN07298.1|	168	gi|390597899|gb|EIN07298.1| diaminohydroxyphosphoribosylamino-pyrimidine deaminase, partial [Punctularia strigosozonata HHB-11173 SS5]	EIN07298	1	2.92319e-13	68.9366	60	60	70	35.7143
RSAG8G_01099	548	gi|342321278|gb|EGU13212.1|	1057	gi|342321278|gb|EGU13212.1| Cytoplasmic protein [Rhodotorula glutinis ATCC 204091]	EGU13212	1	3.51115e-12	77.7962	295	24.7458	44.4068	27.9092
RSAG8G_01101	221	gi|242209621|ref|XP_002470657.1|	424	gi|242209621|ref|XP_002470657.1| predicted protein [Postia placenta Mad-698-R] >gi|220730336|gb|EED84195.1| predicted protein [Postia placenta Mad-698-R]	XP_002470657	1	1.31533e-47	168.703	197	45.1777	62.4365	46.4623
RSAG8G_01104	1848	gi|336367705|gb|EGN96049.1|	2141	gi|336367705|gb|EGN96049.1| hypothetical protein SERLA73DRAFT_93995 [Serpula lacrymans var. lacrymans S7.3] >gi|336380418|gb|EGO21571.1| putative NAD(P)H-glutamate synthase [Serpula lacrymans var. lacrymans S7.9]	EGN96049	1	0	3254.54	1836	84.695	90.5773	85.7543
RSAG8G_01105	144	gi|389742883|gb|EIM84069.1|	119	gi|389742883|gb|EIM84069.1| hypothetical protein STEHIDRAFT_101158 [Stereum hirsutum FP-91666 SS1]	EIM84069	1	7.573e-27	103.99	105	49.5238	64.7619	88.2353
RSAG8G_01106	455	gi|169860063|ref|XP_001836668.1|	516	gi|169860063|ref|XP_001836668.1| endoplasmic reticulum-Golgi intermediate compartment protein 2 [Coprinopsis cinerea okayama7#130] >gi|116502344|gb|EAU85239.1| endoplasmic reticulum-Golgi intermediate compartment protein 2 [Coprinopsis cinerea okayama7#130]	XP_001836668	1	1.04788e-99	315.079	296	54.3919	70.6081	57.3643
RSAG8G_01107	289	gi|302763021|ref|XP_002964932.1|	550	gi|302763021|ref|XP_002964932.1| hypothetical protein SELMODRAFT_1345 [Selaginella moellendorffii] >gi|300167165|gb|EFJ33770.1| hypothetical protein SELMODRAFT_1345 [Selaginella moellendorffii]	XP_002964932	1	9.68783e-68	227.254	246	49.187	60.9756	44.7273
RSAG8G_01108	627	gi|302690472|ref|XP_003034915.1|	580	gi|302690472|ref|XP_003034915.1| hypothetical protein SCHCODRAFT_50954 [Schizophyllum commune H4-8] >gi|300108611|gb|EFJ00013.1| hypothetical protein SCHCODRAFT_50954 [Schizophyllum commune H4-8]	XP_003034915	1	7.69839e-123	382.874	526	41.8251	55.8935	90.6897
RSAG8G_01109	113	gi|336371055|gb|EGN99395.1|	167	gi|336371055|gb|EGN99395.1| hypothetical protein SERLA73DRAFT_182356 [Serpula lacrymans var. lacrymans S7.3] >gi|336383808|gb|EGO24957.1| hypothetical protein SERLADRAFT_468963 [Serpula lacrymans var. lacrymans S7.9]	EGN99395	1	2.79682e-22	92.4337	96	47.9167	61.4583	57.485
RSAG8G_01110	583	gi|393218826|gb|EJD04314.1|	914	gi|393218826|gb|EJD04314.1| hypothetical protein FOMMEDRAFT_167526 [Fomitiporia mediterranea MF3/22]	EJD04314	1	5.47594e-08	64.6994	83	40.9639	60.241	9.08096
RSAG8G_01112	250	gi|393221327|gb|EJD06812.1|	248	gi|393221327|gb|EJD06812.1| Maf-like protein [Fomitiporia mediterranea MF3/22]	EJD06812	1	2.23132e-98	294.278	240	58.75	74.1667	96.7742
RSAG8G_01113	586	gi|170098767|ref|XP_001880602.1|	557	gi|170098767|ref|XP_001880602.1| predicted protein [Laccaria bicolor S238N-H82] >gi|164644127|gb|EDR08377.1| predicted protein [Laccaria bicolor S238N-H82]	XP_001880602	1	1.27391e-115	362.073	524	40.458	58.5878	94.0754
RSAG8G_01114	367	gi|392565249|gb|EIW58426.1|	389	gi|392565249|gb|EIW58426.1| hypothetical protein TRAVEDRAFT_167944 [Trametes versicolor FP-101664 SS1]	EIW58426	1	3.10126e-71	234.572	353	41.6431	56.3739	90.7455
RSAG8G_01116	191	gi|393214397|gb|EJC99890.1|	207	gi|393214397|gb|EJC99890.1| hypothetical protein FOMMEDRAFT_93383 [Fomitiporia mediterranea MF3/22]	EJC99890	1	2.75971e-36	132.494	99	65.6566	72.7273	47.8261
RSAG8G_01117	121	gi|393214397|gb|EJC99890.1|	207	gi|393214397|gb|EJC99890.1| hypothetical protein FOMMEDRAFT_93383 [Fomitiporia mediterranea MF3/22]	EJC99890	1	1.79266e-29	112.464	83	65.0602	72.2892	40.0966
RSAG8G_01121	439	gi|299751301|ref|XP_001830185.2|	614	gi|299751301|ref|XP_001830185.2| GTP-binding protein 1 [Coprinopsis cinerea okayama7#130] >gi|298409311|gb|EAU91663.2| GTP-binding protein 1 [Coprinopsis cinerea okayama7#130]	XP_001830185	1	0	603.208	427	69.7892	80.7963	69.544
RSAG8G_01122	820	gi|336370379|gb|EGN98719.1|	1035	gi|336370379|gb|EGN98719.1| hypothetical protein SERLA73DRAFT_168336 [Serpula lacrymans var. lacrymans S7.3] >gi|336383171|gb|EGO24320.1| hypothetical protein SERLADRAFT_449091 [Serpula lacrymans var. lacrymans S7.9]	EGN98719	1	2.75036e-179	550.051	807	40.3965	56.7534	77.971
RSAG8G_01123	891	gi|336363995|gb|EGN92361.1|	923	gi|336363995|gb|EGN92361.1| hypothetical protein SERLA73DRAFT_99356 [Serpula lacrymans var. lacrymans S7.3]	EGN92361	1	0	755.747	650	60.1538	73.8462	70.4225
RSAG8G_01124	377	gi|392594598|gb|EIW83922.1|	492	gi|392594598|gb|EIW83922.1| hypothetical protein CONPUDRAFT_135559 [Coniophora puteana RWD-64-598 SS2]	EIW83922	1	2.18562e-75	248.825	317	49.2114	63.0915	64.4309
RSAG8G_01126	922	gi|395332531|gb|EJF64910.1|	945	gi|395332531|gb|EJF64910.1| hypothetical protein DICSQDRAFT_80728 [Dichomitus squalens LYAD-421 SS1]	EJF64910	2	9.44288e-81	288.886	805	34.1615	49.6894	85.1852
RSAG8G_01127	213	gi|19075860|ref|NP_588360.1|	652	gi|19075860|ref|NP_588360.1| serine/threonine protein kinase Ssp1 [Schizosaccharomyces pombe 972h-] >gi|1711543|sp|P50526.1|SSP1_SCHPO RecName: Full=Serine/threonine-protein kinase ssp1 >gi|1041185|dbj|BAA08301.1| protein kinase [Schizosaccharomyces pombe] >gi|4584701|emb|CAB40783.1| serine/threonine protein kinase Ssp1 [Schizosaccharomyces pombe]	NP_588360	1	6.60411e-49	176.022	185	51.8919	67.027	28.3742
RSAG8G_01128	161	gi|388851633|emb|CCF54629.1|	51	gi|388851633|emb|CCF54629.1| uncharacterized protein [Ustilago hordei]	CCF54629	1	6.07513e-15	72.0182	51	60.7843	74.5098	100
RSAG8G_01129	263	gi|336383182|gb|EGO24331.1|	316	gi|336383182|gb|EGO24331.1| hypothetical protein SERLADRAFT_467455 [Serpula lacrymans var. lacrymans S7.9]	EGO24331	1	2.22123e-99	300.056	255	62.3529	72.9412	80.6962
RSAG8G_01130	331	gi|353240890|emb|CCA72737.1|	351	gi|353240890|emb|CCA72737.1| hypothetical protein PIIN_06675 [Piriformospora indica DSM 11827]	CCA72737	1	3.46098e-99	303.523	250	58	70.4	71.2251
RSAG8G_01132	694	gi|392596098|gb|EIW85421.1|	686	gi|392596098|gb|EIW85421.1| long-chain-fatty-acid-CoA ligase [Coniophora puteana RWD-64-598 SS2]	EIW85421	1	0	701.819	682	52.0528	65.9824	99.4169
RSAG8G_01133	508	gi|395325726|gb|EJF58144.1|	460	gi|395325726|gb|EJF58144.1| allantoinase [Dichomitus squalens LYAD-421 SS1]	EJF58144	1	1.2835e-169	493.812	495	52.5253	63.4343	100
RSAG8G_01134	308	gi|302695435|ref|XP_003037396.1|	308	gi|302695435|ref|XP_003037396.1| hypothetical protein SCHCODRAFT_104164 [Schizophyllum commune H4-8] >gi|300111093|gb|EFJ02494.1| hypothetical protein SCHCODRAFT_104164, partial [Schizophyllum commune H4-8]	XP_003037396	1	1.39788e-09	66.2402	185	27.027	48.1081	60.0649
RSAG8G_01135	468	gi|393242086|gb|EJD49605.1|	968	gi|393242086|gb|EJD49605.1| hypothetical protein AURDEDRAFT_182754 [Auricularia delicata TFB-10046 SS5]	EJD49605	1	2.24248e-19	99.7525	315	26.6667	49.2063	32.5413
RSAG8G_01136	407	gi|336370946|gb|EGN99286.1|	392	gi|336370946|gb|EGN99286.1| hypothetical protein SERLA73DRAFT_182223 [Serpula lacrymans var. lacrymans S7.3] >gi|336383703|gb|EGO24852.1| hypothetical protein SERLADRAFT_468766 [Serpula lacrymans var. lacrymans S7.9]	EGN99286	1	2.6854e-113	343.969	275	60	70.1818	70.1531
RSAG8G_01137	337	gi|393245828|gb|EJD53338.1|	324	gi|393245828|gb|EJD53338.1| Mov34-domain-containing protein [Auricularia delicata TFB-10046 SS5]	EJD53338	1	1.50372e-151	435.647	299	73.913	78.9298	92.284
RSAG8G_01138	204	gi|390598341|gb|EIN07739.1|	204	gi|390598341|gb|EIN07739.1| GTP-binding protein ypt1 [Punctularia strigosozonata HHB-11173 SS5]	EIN07739	1	1.39288e-134	382.104	205	90.2439	91.7073	100
RSAG8G_01142	520	gi|347831056|emb|CCD46753.1|	658	gi|347831056|emb|CCD46753.1| glycoside hydrolase family 5 protein [Botryotinia fuckeliana]	CCD46753	1	2.12544e-113	357.066	490	42.8571	59.1837	74.4681
RSAG8G_01144	127	gi|170095023|ref|XP_001878732.1|	333	gi|170095023|ref|XP_001878732.1| predicted protein [Laccaria bicolor S238N-H82] >gi|164646036|gb|EDR10282.1| predicted protein [Laccaria bicolor S238N-H82]	XP_001878732	1	2.03034e-33	125.946	106	58.4906	68.8679	31.8318
RSAG8G_01145	365	gi|336370597|gb|EGN98937.1|	311	gi|336370597|gb|EGN98937.1| hypothetical protein SERLA73DRAFT_136984 [Serpula lacrymans var. lacrymans S7.3] >gi|336383378|gb|EGO24527.1| hypothetical protein SERLADRAFT_349321 [Serpula lacrymans var. lacrymans S7.9]	EGN98937	1	7.2504e-134	391.349	252	77.381	84.9206	81.0289
RSAG8G_01146	193	gi|347831056|emb|CCD46753.1|	658	gi|347831056|emb|CCD46753.1| glycoside hydrolase family 5 protein [Botryotinia fuckeliana]	CCD46753	1	7.75899e-54	188.734	179	50.2793	69.2737	27.2036
RSAG8G_01149	115	gi|389745237|gb|EIM86418.1|	388	gi|389745237|gb|EIM86418.1| hypothetical protein STEHIDRAFT_57045 [Stereum hirsutum FP-91666 SS1]	EIM86418	1	3.07095e-32	123.25	97	57.732	74.2268	25
RSAG8G_01151	482	gi|390600670|gb|EIN10065.1|	690	gi|390600670|gb|EIN10065.1| hypothetical protein PUNSTDRAFT_86611 [Punctularia strigosozonata HHB-11173 SS5]	EIN10065	1	1.12694e-19	100.523	83	50.6024	66.2651	12.029
RSAG8G_01152	301	gi|402224823|gb|EJU04885.1|	432	gi|402224823|gb|EJU04885.1| actin-related protein Arp3 [Dacryopinax sp. DJM-731 SS1]	EJU04885	1	0	529.25	302	86.0927	93.7086	69.9074
RSAG8G_01153	404	gi|169859787|ref|XP_001836531.1|	473	gi|169859787|ref|XP_001836531.1| hypothetical protein CC1G_07614 [Coprinopsis cinerea okayama7#130] >gi|116502449|gb|EAU85344.1| hypothetical protein CC1G_07614 [Coprinopsis cinerea okayama7#130]	XP_001836531	2	7.85712e-07	59.3066	150	44	56.6667	31.7125
RSAG8G_01155	258	gi|353235053|emb|CCA67071.1|	234	gi|353235053|emb|CCA67071.1| hypothetical protein PIIN_00908 [Piriformospora indica DSM 11827]	CCA67071	1	2.32098e-59	194.897	217	51.1521	61.2903	92.735
RSAG8G_01156	477	gi|170098953|ref|XP_001880695.1|	449	gi|170098953|ref|XP_001880695.1| predicted protein [Laccaria bicolor S238N-H82] >gi|164644220|gb|EDR08470.1| predicted protein [Laccaria bicolor S238N-H82]	XP_001880695	1	0	691.804	425	81.6471	86.5882	94.6548
RSAG8G_01157	946	gi|390598255|gb|EIN07653.1|	1069	gi|390598255|gb|EIN07653.1| FACT complex subunit SPT16 [Punctularia strigosozonata HHB-11173 SS5]	EIN07653	2	0	723.776	789	63.7516	80.1014	73.8073
RSAG8G_01158	224	gi|390600341|gb|EIN09736.1|	223	gi|390600341|gb|EIN09736.1| DnaJ-domain-containing protein [Punctularia strigosozonata HHB-11173 SS5]	EIN09736	1	1.49333e-64	206.453	186	54.8387	73.1183	83.4081
RSAG8G_01159	103	gi|336370614|gb|EGN98954.1|	129	gi|336370614|gb|EGN98954.1| hypothetical protein SERLA73DRAFT_73531 [Serpula lacrymans var. lacrymans S7.3] >gi|336383394|gb|EGO24543.1| hypothetical protein SERLADRAFT_438152 [Serpula lacrymans var. lacrymans S7.9]	EGN98954	1	5.35864e-38	130.954	102	68.6275	77.451	79.0698
RSAG8G_01160	179	gi|353243820|emb|CCA75313.1|	300	gi|353243820|emb|CCA75313.1| hypothetical protein PIIN_09298 [Piriformospora indica DSM 11827]	CCA75313	1	2.74607e-98	293.123	180	73.3333	83.3333	60
RSAG8G_01161	637	gi|170089721|ref|XP_001876083.1|	1174	gi|170089721|ref|XP_001876083.1| predicted protein [Laccaria bicolor S238N-H82] >gi|164649343|gb|EDR13585.1| predicted protein [Laccaria bicolor S238N-H82]	XP_001876083	1	1.34824e-05	57.3806	106	31.1321	49.0566	9.02896
RSAG8G_01163	413	gi|393218965|gb|EJD04453.1|	415	gi|393218965|gb|EJD04453.1| hypothetical protein FOMMEDRAFT_133723 [Fomitiporia mediterranea MF3/22]	EJD04453	1	3.29666e-93	293.508	214	70.0935	77.1028	51.5663
RSAG8G_01167	959	gi|402224793|gb|EJU04855.1|	973	gi|402224793|gb|EJU04855.1| hypothetical protein DACRYDRAFT_20468 [Dacryopinax sp. DJM-731 SS1]	EJU04855	1	0	690.649	951	43.1125	58.8854	97.739
RSAG8G_01172	259	gi|336370649|gb|EGN98989.1|	418	gi|336370649|gb|EGN98989.1| hypothetical protein SERLA73DRAFT_181761 [Serpula lacrymans var. lacrymans S7.3] >gi|336383426|gb|EGO24575.1| hypothetical protein SERLADRAFT_468106 [Serpula lacrymans var. lacrymans S7.9]	EGN98989	1	6.06304e-88	274.248	220	62.2727	75.9091	52.6316
RSAG8G_01174	351	gi|389747807|gb|EIM88985.1|	1293	gi|389747807|gb|EIM88985.1| hypothetical protein STEHIDRAFT_138109 [Stereum hirsutum FP-91666 SS1]	EIM88985	1	2.32248e-10	70.4774	278	31.295	46.0432	21.5004
RSAG8G_01177	764	gi|402224792|gb|EJU04854.1|	863	gi|402224792|gb|EJU04854.1| hypothetical protein DACRYDRAFT_114177 [Dacryopinax sp. DJM-731 SS1]	EJU04854	2	5.20069e-76	270.781	564	44.5035	58.8652	65.3534
RSAG8G_01178	344	gi|393241513|gb|EJD49035.1|	401	gi|393241513|gb|EJD49035.1| hypothetical protein AURDEDRAFT_183151 [Auricularia delicata TFB-10046 SS5]	EJD49035	1	8.43793e-67	222.631	225	51.1111	65.7778	56.1097
RSAG8G_01179	99	gi|388857432|emb|CCF48940.1|	164	gi|388857432|emb|CCF48940.1| uncharacterized protein [Ustilago hordei]	CCF48940	1	7.95721e-28	105.916	86	55.814	72.093	52.439
RSAG8G_01180	478	gi|353239389|emb|CCA71302.1|	473	gi|353239389|emb|CCA71302.1| probable LYS20-homocitrate synthase [Piriformospora indica DSM 11827]	CCA71302	1	0	753.051	416	88.9423	91.5865	87.9493
RSAG8G_01181	127	gi|390600385|gb|EIN09780.1|	300	gi|390600385|gb|EIN09780.1| class I glutamine amidotransferase-like protein [Punctularia strigosozonata HHB-11173 SS5]	EIN09780	1	2.59612e-34	127.487	105	60	67.619	35
RSAG8G_01182	466	gi|395529124|ref|XP_003766670.1|	656	gi|395529124|ref|XP_003766670.1| PREDICTED: zinc finger protein 420-like [Sarcophilus harrisii]	XP_003766670	3	1.66715e-10	71.633	183	89.6175	129.508	27.8963
RSAG8G_01184	230	gi|389751430|gb|EIM92503.1|	518	gi|389751430|gb|EIM92503.1| ammonium transporter [Stereum hirsutum FP-91666 SS1]	EIM92503	1	1.45846e-74	241.506	149	73.8255	88.5906	28.7645
RSAG8G_01186	436	gi|402220181|gb|EJU00253.1|	376	gi|402220181|gb|EJU00253.1| tryptophan synthase beta subunit-like PLP-dependent enzyme [Dacryopinax sp. DJM-731 SS1]	EJU00253	1	3.59741e-77	251.906	384	41.6667	54.6875	100
RSAG8G_01187	422	gi|169852337|ref|XP_001832853.1|	428	gi|169852337|ref|XP_001832853.1| adenylosuccinate synthase [Coprinopsis cinerea okayama7#130] >gi|308191516|sp|A8NDT2.1|PURA_COPC7 RecName: Full=Adenylosuccinate synthetase; Short=AMPSase; Short=AdSS; AltName: Full=IMP--aspartate ligase >gi|116506049|gb|EAU88944.1| adenylosuccinate synthase [Coprinopsis cinerea okayama7#130]	XP_001832853	1	0	598.971	415	71.0843	81.6867	96.9626
RSAG8G_01188	570	gi|238586980|ref|XP_002391336.1|	269	gi|238586980|ref|XP_002391336.1| hypothetical protein MPER_09251 [Moniliophthora perniciosa FA553] >gi|215455859|gb|EEB92266.1| hypothetical protein MPER_09251 [Moniliophthora perniciosa FA553]	XP_002391336	1	8.35735e-13	77.0258	81	41.9753	65.4321	30.1115
RSAG8G_01189	237	gi|71024155|ref|XP_762307.1|	534	gi|71024155|ref|XP_762307.1| hypothetical protein UM06160.1 [Ustilago maydis 521] >gi|46101812|gb|EAK87045.1| hypothetical protein UM06160.1 [Ustilago maydis 521]	XP_762307	1	1.97539e-24	108.612	85	49.4118	78.8235	15.9176
RSAG8G_01190	416	gi|395331863|gb|EJF64243.1|	368	gi|395331863|gb|EJF64243.1| 60S ribosomal protein L3 [Dichomitus squalens LYAD-421 SS1]	EJF64243	1	2.14735e-101	312.768	300	54	68.6667	81.5217
RSAG8G_01191	434	gi|390597627|gb|EIN07026.1|	354	gi|390597627|gb|EIN07026.1| hypothetical protein PUNSTDRAFT_114533 [Punctularia strigosozonata HHB-11173 SS5]	EIN07026	1	3.76633e-26	115.931	91	62.6374	75.8242	25.7062
RSAG8G_01192	113	gi|393245791|gb|EJD53301.1|	411	gi|393245791|gb|EJD53301.1| S-adenosyl-L-methionine-dependent methyltransferase [Auricularia delicata TFB-10046 SS5]	EJD53301	1	5.75247e-14	73.9442	80	52.5	63.75	19.4647
RSAG8G_01193	345	gi|393216795|gb|EJD02285.1|	392	gi|393216795|gb|EJD02285.1| hypothetical protein FOMMEDRAFT_141383 [Fomitiporia mediterranea MF3/22]	EJD02285	1	3.25916e-92	287.73	244	50.8197	72.1311	62.2449
RSAG8G_01194	84	gi|395331252|gb|EJF63633.1|	370	gi|395331252|gb|EJF63633.1| hypothetical protein DICSQDRAFT_153506 [Dichomitus squalens LYAD-421 SS1]	EJF63633	1	1.06153e-11	66.2402	60	50	75	16.2162
RSAG8G_01195	276	gi|336363801|gb|EGN92173.1|	427	gi|336363801|gb|EGN92173.1| hypothetical protein SERLA73DRAFT_191518 [Serpula lacrymans var. lacrymans S7.3] >gi|336385497|gb|EGO26644.1| hypothetical protein SERLADRAFT_463898 [Serpula lacrymans var. lacrymans S7.9]	EGN92173	2	1.02356e-81	259.225	267	60.2996	73.7828	62.5293
RSAG8G_01196	460	gi|392568051|gb|EIW61225.1|	567	gi|392568051|gb|EIW61225.1| general substrate transporter [Trametes versicolor FP-101664 SS1]	EIW61225	2	8.55913e-114	353.214	336	69.3452	78.2738	59.2593
RSAG8G_01198	123	gi|353243049|emb|CCA74634.1|	735	gi|353243049|emb|CCA74634.1| hypothetical protein PIIN_08586 [Piriformospora indica DSM 11827]	CCA74634	1	2.1995e-35	135.576	114	54.386	71.0526	15.5102
RSAG8G_01199	109	gi|299752800|ref|XP_001832854.2|	119	gi|299752800|ref|XP_001832854.2| hypothetical protein CC1G_10073 [Coprinopsis cinerea okayama7#130] >gi|298410006|gb|EAU88945.2| hypothetical protein CC1G_10073 [Coprinopsis cinerea okayama7#130]	XP_001832854	1	1.15417e-29	109.768	98	50	62.2449	82.3529
RSAG8G_01200	451	gi|392596095|gb|EIW85418.1|	474	gi|392596095|gb|EIW85418.1| Creatinase aminopeptidase [Coniophora puteana RWD-64-598 SS2]	EIW85418	1	5.71686e-147	434.491	406	55.4187	69.7044	85.654
RSAG8G_01201	451	gi|392591922|gb|EIW81249.1|	443	gi|392591922|gb|EIW81249.1| phosphoglycerate mutase-like protein [Coniophora puteana RWD-64-598 SS2]	EIW81249	1	2.90499e-150	441.425	402	52.4876	70.6468	90.7449
RSAG8G_01202	442	gi|393220260|gb|EJD05746.1|	1202	gi|393220260|gb|EJD05746.1| hypothetical protein FOMMEDRAFT_153084 [Fomitiporia mediterranea MF3/22]	EJD05746	1	1.72102e-129	409.838	436	50.6881	66.9725	36.2729
RSAG8G_01203	319	gi|392567345|gb|EIW60520.1|	1388	gi|392567345|gb|EIW60520.1| hypothetical protein TRAVEDRAFT_118725 [Trametes versicolor FP-101664 SS1]	EIW60520	1	0.00045301	50.447	103	45.6311	62.1359	7.42075
RSAG8G_01205	193	gi|353234955|emb|CCA66974.1|	500	gi|353234955|emb|CCA66974.1| hypothetical protein PIIN_00811 [Piriformospora indica DSM 11827]	CCA66974	3	1.04608e-11	70.4774	48	158.333	212.5	9.6
RSAG8G_01206	154	gi|392567343|gb|EIW60518.1|	161	gi|392567343|gb|EIW60518.1| SFT2-domain-containing protein [Trametes versicolor FP-101664 SS1]	EIW60518	1	5.15454e-63	197.593	153	66.0131	76.4706	95.0311
RSAG8G_01207	504	gi|389741463|gb|EIM82651.1|	501	gi|389741463|gb|EIM82651.1| MFS general substrate transporter [Stereum hirsutum FP-91666 SS1]	EIM82651	1	3.51178e-145	432.95	471	47.3461	61.7834	94.012
RSAG8G_01208	125	gi|402218271|gb|EJT98348.1|	272	gi|402218271|gb|EJT98348.1| N-terminal nucleophile aminohydrolase [Dacryopinax sp. DJM-731 SS1]	EJT98348	1	1.3366e-84	254.988	126	96.0317	99.2063	46.3235
RSAG8G_01209	212	gi|393246557|gb|EJD54066.1|	365	gi|393246557|gb|EJD54066.1| 4-hydroxybenzoate polyprenyl transferase [Auricularia delicata TFB-10046 SS5]	EJD54066	1	2.38628e-51	176.792	193	47.1503	61.1399	52.8767
RSAG8G_01210	324	gi|330915780|ref|XP_003297166.1|	440	gi|330915780|ref|XP_003297166.1| hypothetical protein PTT_07482 [Pyrenophora teres f. teres 0-1] >gi|311330300|gb|EFQ94727.1| hypothetical protein PTT_07482 [Pyrenophora teres f. teres 0-1]	XP_003297166	1	2.68407e-105	322.013	249	61.4458	76.7068	56.5909
RSAG8G_01211	513	gi|353236920|emb|CCA68905.1|	1135	gi|353236920|emb|CCA68905.1| hypothetical protein PIIN_02765 [Piriformospora indica DSM 11827]	CCA68905	1	6.13104e-33	142.124	188	39.8936	53.7234	16.5639
RSAG8G_01212	174	gi|336370471|gb|EGN98811.1|	674	gi|336370471|gb|EGN98811.1| hypothetical protein SERLA73DRAFT_107941 [Serpula lacrymans var. lacrymans S7.3] >gi|336383254|gb|EGO24403.1| hypothetical protein SERLADRAFT_369643 [Serpula lacrymans var. lacrymans S7.9]	EGN98811	1	4.04534e-13	73.9442	118	38.1356	55.9322	17.5074
RSAG8G_01213	249	gi|392578590|gb|EIW71718.1|	373	gi|392578590|gb|EIW71718.1| hypothetical protein TREMEDRAFT_27144, partial [Tremella mesenterica DSM 1558]	EIW71718	1	3.81672e-35	135.961	206	45.6311	62.1359	55.2279
RSAG8G_01214	140	gi|389750440|gb|EIM91611.1|	185	gi|389750440|gb|EIM91611.1| hypothetical protein STEHIDRAFT_118634 [Stereum hirsutum FP-91666 SS1]	EIM91611	1	8.89233e-19	85.1149	73	57.5342	72.6027	39.4595
RSAG8G_01215	462	gi|336384581|gb|EGO25729.1|	498	gi|336384581|gb|EGO25729.1| hypothetical protein SERLADRAFT_437454 [Serpula lacrymans var. lacrymans S7.9]	EGO25729	1	1.41792e-79	262.692	322	45.9627	63.6646	64.6586
RSAG8G_01216	274	gi|390596619|gb|EIN06020.1|	436	gi|390596619|gb|EIN06020.1| AGC/YANK protein kinase [Punctularia strigosozonata HHB-11173 SS5]	EIN06020	1	4.40422e-150	433.335	224	89.2857	94.6429	51.3761
RSAG8G_01217	531	gi|395332434|gb|EJF64813.1|	790	gi|395332434|gb|EJF64813.1| hypothetical protein DICSQDRAFT_80530 [Dichomitus squalens LYAD-421 SS1]	EJF64813	2	3.33142e-114	363.614	484	51.0331	66.9421	61.2658
RSAG8G_01218	203	gi|336370393|gb|EGN98733.1|	550	gi|336370393|gb|EGN98733.1| glycosyltransferase family 22 protein [Serpula lacrymans var. lacrymans S7.3] >gi|336383181|gb|EGO24330.1| glycosyltransferase family 22 protein [Serpula lacrymans var. lacrymans S7.9]	EGN98733	1	4.14348e-54	187.963	141	61.7021	74.4681	25.6364
RSAG8G_01220	354	gi|389750404|gb|EIM91575.1|	535	gi|389750404|gb|EIM91575.1| alpha-1,6-mannosyltransferase subunit [Stereum hirsutum FP-91666 SS1]	EIM91575	1	3.93445e-59	206.453	338	42.8994	55.0296	63.1776
RSAG8G_01222	377	gi|353242478|emb|CCA74119.1|	1032	gi|353242478|emb|CCA74119.1| related to protein tyrosine phosphatase PPS1 [Piriformospora indica DSM 11827]	CCA74119	1	1.33716e-15	86.6557	99	51.5152	65.6566	9.59302
RSAG8G_01229	902	gi|392595081|gb|EIW84405.1|	1089	gi|392595081|gb|EIW84405.1| hypothetical protein CONPUDRAFT_80755 [Coniophora puteana RWD-64-598 SS2]	EIW84405	1	0	1128.24	903	64.3411	75.1938	82.9201
RSAG8G_01230	294	gi|392563475|gb|EIW56654.1|	539	gi|392563475|gb|EIW56654.1| APC amino acid permease [Trametes versicolor FP-101664 SS1]	EIW56654	1	1.6574e-85	273.092	289	51.5571	64.0138	53.6178
RSAG8G_01231	537	gi|302674776|ref|XP_003027072.1|	594	gi|302674776|ref|XP_003027072.1| hypothetical protein SCHCODRAFT_61248 [Schizophyllum commune H4-8] >gi|300100758|gb|EFI92169.1| hypothetical protein SCHCODRAFT_61248 [Schizophyllum commune H4-8]	XP_003027072	1	3.81283e-174	511.531	515	56.3107	66.7961	86.7003
RSAG8G_01232	410	gi|393242042|gb|EJD49561.1|	427	gi|393242042|gb|EJD49561.1| galactose mutarotase-like protein [Auricularia delicata TFB-10046 SS5]	EJD49561	1	1.86793e-107	330.102	399	48.3709	63.9098	93.4426
RSAG8G_01233	279	gi|393242042|gb|EJD49561.1|	427	gi|393242042|gb|EJD49561.1| galactose mutarotase-like protein [Auricularia delicata TFB-10046 SS5]	EJD49561	1	5.98421e-75	241.891	268	52.2388	67.5373	62.7635
RSAG8G_01235	317	gi|353239018|emb|CCA70945.1|	288	gi|353239018|emb|CCA70945.1| probable COQ4 protein, responsible for restoring ubiquinone biosynthesis [Piriformospora indica DSM 11827]	CCA70945	1	2.41838e-107	321.242	278	57.9137	67.6259	96.5278
RSAG8G_01236	154	gi|302675116|ref|XP_003027242.1|	146	gi|302675116|ref|XP_003027242.1| 40S ribosomal protein S10 [Schizophyllum commune H4-8] >gi|300100928|gb|EFI92339.1| hypothetical protein SCHCODRAFT_70772 [Schizophyllum commune H4-8]	XP_003027242	1	8.91395e-83	246.899	149	80.5369	88.5906	100
RSAG8G_01241	709	gi|170098658|ref|XP_001880548.1|	1278	gi|170098658|ref|XP_001880548.1| predicted protein [Laccaria bicolor S238N-H82] >gi|164644986|gb|EDR09235.1| predicted protein [Laccaria bicolor S238N-H82]	XP_001880548	1	4.50972e-10	72.0182	54	51.8519	75.9259	4.22535
RSAG8G_01242	221	gi|390600717|gb|EIN10112.1|	916	gi|390600717|gb|EIN10112.1| hypothetical protein PUNSTDRAFT_133873 [Punctularia strigosozonata HHB-11173 SS5]	EIN10112	1	1.975e-19	93.9745	159	45.283	57.2327	17.3581
RSAG8G_01243	336	gi|393242312|gb|EJD49831.1|	420	gi|393242312|gb|EJD49831.1| Acetamidase/Formamidase [Auricularia delicata TFB-10046 SS5]	EJD49831	1	4.21892e-90	282.722	202	66.3366	77.2277	48.0952
RSAG8G_01244	300	gi|402224822|gb|EJU04884.1|	265	gi|402224822|gb|EJU04884.1| hypothetical protein DACRYDRAFT_75873 [Dacryopinax sp. DJM-731 SS1]	EJU04884	1	1.04382e-89	275.018	267	53.5581	65.5431	100
RSAG8G_01245	529	gi|169848016|ref|XP_001830716.1|	637	gi|169848016|ref|XP_001830716.1| hypothetical protein CC1G_03253 [Coprinopsis cinerea okayama7#130] >gi|116508190|gb|EAU91085.1| hypothetical protein CC1G_03253 [Coprinopsis cinerea okayama7#130]	XP_001830716	1	1.84306e-39	159.844	327	38.8379	54.1284	51.3344
RSAG8G_01247	293	gi|395332454|gb|EJF64833.1|	374	gi|395332454|gb|EJF64833.1| hypothetical protein DICSQDRAFT_80562 [Dichomitus squalens LYAD-421 SS1]	EJF64833	1	6.17672e-83	261.151	232	57.7586	73.7069	62.0321
RSAG8G_01248	407	gi|395327494|gb|EJF59893.1|	466	gi|395327494|gb|EJF59893.1| hypothetical protein DICSQDRAFT_64042 [Dichomitus squalens LYAD-421 SS1]	EJF59893	1	4.28133e-35	142.51	373	29.7587	47.9893	80.0429
RSAG8G_01250	266	gi|402223883|gb|EJU03947.1|	230	gi|402223883|gb|EJU03947.1| DnaJ-domain-containing protein [Dacryopinax sp. DJM-731 SS1]	EJU03947	1	4.01746e-26	109.383	231	34.632	46.7532	100
RSAG8G_01252	534	gi|299749840|ref|XP_001836373.2|	455	gi|299749840|ref|XP_001836373.2| metacaspase [Coprinopsis cinerea okayama7#130] >gi|298408622|gb|EAU85441.2| metacaspase [Coprinopsis cinerea okayama7#130]	XP_001836373	1	6.63403e-30	130.183	178	40.4494	56.1798	39.1209
RSAG8G_01253	305	gi|402224759|gb|EJU04821.1|	955	gi|402224759|gb|EJU04821.1| phospholipase D/nuclease [Dacryopinax sp. DJM-731 SS1]	EJU04821	1	1.47126e-34	140.969	285	31.5789	53.3333	29.8429
RSAG8G_01254	203	gi|392564509|gb|EIW57687.1|	1326	gi|392564509|gb|EIW57687.1| calcium-translocating P-type ATPase [Trametes versicolor FP-101664 SS1]	EIW57687	1	2.47629e-61	213.772	200	56.5	68	15.083
RSAG8G_01264	257	gi|336389018|gb|EGO30161.1|	347	gi|336389018|gb|EGO30161.1| hypothetical protein SERLADRAFT_454467 [Serpula lacrymans var. lacrymans S7.9]	EGO30161	1	7.80031e-41	150.599	244	39.7541	55.7377	70.317
RSAG8G_01265	368	gi|393221030|gb|EJD06515.1|	370	gi|393221030|gb|EJD06515.1| adenine nucleotide transporter [Fomitiporia mediterranea MF3/22]	EJD06515	1	1.04766e-105	322.013	363	51.5152	64.7383	98.1081
RSAG8G_01267	461	gi|393246468|gb|EJD53977.1|	456	gi|393246468|gb|EJD53977.1| DEAD-domain-containing protein [Auricularia delicata TFB-10046 SS5]	EJD53977	1	0	649.432	461	69.1974	80.6941	100
RSAG8G_01268	127	gi|389741452|gb|EIM82640.1|	326	gi|389741452|gb|EIM82640.1| mitochondrial carrier [Stereum hirsutum FP-91666 SS1]	EIM82640	1	3.25496e-39	140.969	101	55.4455	77.2277	30.9816
RSAG8G_01269	94	gi|389741452|gb|EIM82640.1|	326	gi|389741452|gb|EIM82640.1| mitochondrial carrier [Stereum hirsutum FP-91666 SS1]	EIM82640	1	1.26103e-38	137.887	95	57.8947	78.9474	29.1411
RSAG8G_01270	302	gi|395334309|gb|EJF66685.1|	301	gi|395334309|gb|EJF66685.1| phosphatidylinositol N-acetylglucosaminyltransferase [Dichomitus squalens LYAD-421 SS1]	EJF66685	1	1.37002e-69	224.942	291	44.6735	60.4811	96.6777
RSAG8G_01271	393	gi|302690208|ref|XP_003034783.1|	796	gi|302690208|ref|XP_003034783.1| glycosyltransferase family 39 protein [Schizophyllum commune H4-8] >gi|300108479|gb|EFI99880.1| glycosyltransferase family 39 protein [Schizophyllum commune H4-8]	XP_003034783	1	8.55529e-153	457.988	380	64.2105	74.7368	47.7387
RSAG8G_01272	206	gi|302690208|ref|XP_003034783.1|	796	gi|302690208|ref|XP_003034783.1| glycosyltransferase family 39 protein [Schizophyllum commune H4-8] >gi|300108479|gb|EFI99880.1| glycosyltransferase family 39 protein [Schizophyllum commune H4-8]	XP_003034783	1	1.14366e-67	228.409	187	65.2406	78.6096	23.4925
RSAG8G_01273	1214	gi|395330068|gb|EJF62452.1|	1360	gi|395330068|gb|EJF62452.1| hypothetical protein DICSQDRAFT_103798 [Dichomitus squalens LYAD-421 SS1]	EJF62452	2	1.26169e-103	365.925	472	52.1186	63.9831	34.7059
RSAG8G_01275	260	gi|170108941|ref|XP_001885678.1|	248	gi|170108941|ref|XP_001885678.1| predicted protein [Laccaria bicolor S238N-H82] >gi|164639258|gb|EDR03530.1| predicted protein [Laccaria bicolor S238N-H82]	XP_001885678	1	1.15147e-36	137.117	244	39.3443	53.6885	98.3871
RSAG8G_01276	298	gi|170108941|ref|XP_001885678.1|	248	gi|170108941|ref|XP_001885678.1| predicted protein [Laccaria bicolor S238N-H82] >gi|164639258|gb|EDR03530.1| predicted protein [Laccaria bicolor S238N-H82]	XP_001885678	1	1.63894e-34	132.88	268	37.6866	50.7463	100
RSAG8G_01277	200	gi|170108941|ref|XP_001885678.1|	248	gi|170108941|ref|XP_001885678.1| predicted protein [Laccaria bicolor S238N-H82] >gi|164639258|gb|EDR03530.1| predicted protein [Laccaria bicolor S238N-H82]	XP_001885678	1	3.30555e-17	84.3445	192	38.0208	53.125	77.4194
RSAG8G_01278	284	gi|170108941|ref|XP_001885678.1|	248	gi|170108941|ref|XP_001885678.1| predicted protein [Laccaria bicolor S238N-H82] >gi|164639258|gb|EDR03530.1| predicted protein [Laccaria bicolor S238N-H82]	XP_001885678	1	1.20163e-41	150.984	253	40.3162	55.336	100
RSAG8G_01279	206	gi|393234345|gb|EJD41909.1|	226	gi|393234345|gb|EJD41909.1| hypothetical protein AURDEDRAFT_115318 [Auricularia delicata TFB-10046 SS5]	EJD41909	1	1.82698e-23	100.523	189	39.1534	53.9683	83.6283
RSAG8G_01283	708	gi|393220314|gb|EJD05800.1|	756	gi|393220314|gb|EJD05800.1| hypothetical protein FOMMEDRAFT_104051 [Fomitiporia mediterranea MF3/22]	EJD05800	1	0	605.52	614	51.3029	66.2866	81.2169
RSAG8G_01285	655	gi|392567055|gb|EIW60230.1|	656	gi|392567055|gb|EIW60230.1| hypothetical protein TRAVEDRAFT_18976 [Trametes versicolor FP-101664 SS1]	EIW60230	1	0	563.918	654	48.6239	66.5138	99.6951
RSAG8G_01286	255	gi|302692282|ref|XP_003035820.1|	257	gi|302692282|ref|XP_003035820.1| hypothetical protein SCHCODRAFT_65547 [Schizophyllum commune H4-8] >gi|300109516|gb|EFJ00918.1| hypothetical protein SCHCODRAFT_65547 [Schizophyllum commune H4-8]	XP_003035820	1	1.35953e-47	165.622	247	46.1538	57.8947	96.1089
RSAG8G_01288	92	gi|353244215|emb|CCA75647.1|	291	gi|353244215|emb|CCA75647.1| hypothetical protein PIIN_09638 [Piriformospora indica DSM 11827]	CCA75647	1	1.08812e-06	52.373	79	43.038	59.4937	27.1478
RSAG8G_01289	1092	gi|302674926|ref|XP_003027147.1|	1139	gi|302674926|ref|XP_003027147.1| hypothetical protein SCHCODRAFT_70854 [Schizophyllum commune H4-8] >gi|300100833|gb|EFI92244.1| hypothetical protein SCHCODRAFT_70854 [Schizophyllum commune H4-8]	XP_003027147	2	7.70755e-100	348.977	443	56.8849	71.1061	38.8938
RSAG8G_01291	279	gi|61744129|gb|AAX55648.1|	238	gi|61744129|gb|AAX55648.1| cytochrome b5 [Phanerochaete chrysosporium]	AAX55648	1	5.55908e-77	240.736	279	51.9713	61.6487	100
RSAG8G_01292	609	gi|390597472|gb|EIN06872.1|	739	gi|390597472|gb|EIN06872.1| hypothetical protein PUNSTDRAFT_54222 [Punctularia strigosozonata HHB-11173 SS5]	EIN06872	2	4.18011e-121	382.874	596	58.8926	78.0201	80.6495
RSAG8G_01293	92	gi|389749400|gb|EIM90571.1|	116	gi|389749400|gb|EIM90571.1| hypothetical protein STEHIDRAFT_117908 [Stereum hirsutum FP-91666 SS1]	EIM90571	1	3.63856e-26	100.138	87	60.9195	72.4138	75
RSAG8G_01294	692	gi|353237402|emb|CCA69376.1|	740	gi|353237402|emb|CCA69376.1| hypothetical protein PIIN_03275 [Piriformospora indica DSM 11827]	CCA69376	1	5.92129e-152	465.307	652	40.9509	57.6687	88.1081
RSAG8G_01295	787	gi|59896034|gb|AAX11377.1|	1094	gi|59896034|gb|AAX11377.1| putative reverse transcriptase [Phanerochaete chrysosporium]	AAX11377	1	3.34712e-11	75.8702	142	28.8732	50.7042	12.9799
RSAG8G_01296	353	gi|393222889|gb|EJD08373.1|	370	gi|393222889|gb|EJD08373.1| G-protein alpha subunit [Fomitiporia mediterranea MF3/22]	EJD08373	1	1.62007e-167	478.404	354	66.9492	80.791	95.6757
RSAG8G_01298	540	gi|299743732|ref|XP_001835945.2|	1005	gi|299743732|ref|XP_001835945.2| other/TTK protein kinase [Coprinopsis cinerea okayama7#130] >gi|298405792|gb|EAU86010.2| other/TTK protein kinase [Coprinopsis cinerea okayama7#130]	XP_001835945	1	2.99279e-116	374.4	354	55.6497	72.3164	35.2239
RSAG8G_01300	92	gi|343429639|emb|CBQ73211.1|	1131	gi|343429639|emb|CBQ73211.1| conserved hypothetical protein [Sporisorium reilianum SRZ2]	CBQ73211	1	6.89663e-25	104.375	65	64.6154	84.6154	5.74713
RSAG8G_01302	841	gi|242212712|ref|XP_002472188.1|	947	gi|242212712|ref|XP_002472188.1| predicted protein [Postia placenta Mad-698-R] >gi|220728746|gb|EED82634.1| predicted protein [Postia placenta Mad-698-R]	XP_002472188	2	9.76579e-176	538.88	707	73.2673	84.5827	74.6568
RSAG8G_01303	342	gi|336366329|gb|EGN94676.1|	405	gi|336366329|gb|EGN94676.1| glycoside hydrolase family 71 protein [Serpula lacrymans var. lacrymans S7.3] >gi|336379002|gb|EGO20158.1| glycoside hydrolase family 71 protein [Serpula lacrymans var. lacrymans S7.9]	EGN94676	1	4.35771e-63	213.001	338	38.1657	53.8462	83.4568
RSAG8G_01304	531	gi|380495927|emb|CCF32020.1|	623	gi|380495927|emb|CCF32020.1| nitrogen assimilation transcription factor nit-4 [Colletotrichum higginsianum]	CCF32020	1	1.75665e-15	87.8113	266	27.4436	48.1203	42.6966
RSAG8G_01305	733	gi|390603411|gb|EIN12803.1|	1045	gi|390603411|gb|EIN12803.1| ARM repeat-containing protein [Punctularia strigosozonata HHB-11173 SS5]	EIN12803	2	3.87819e-108	360.533	448	45.9821	66.5179	42.8708
RSAG8G_01309	1255	gi|336370033|gb|EGN98374.1|	1361	gi|336370033|gb|EGN98374.1| hypothetical protein SERLA73DRAFT_74595 [Serpula lacrymans var. lacrymans S7.3] >gi|336382778|gb|EGO23928.1| hypothetical protein SERLADRAFT_439241 [Serpula lacrymans var. lacrymans S7.9]	EGN98374	1	4.67857e-23	115.546	418	27.2727	47.1292	30.7127
RSAG8G_01310	315	gi|302694965|ref|XP_003037161.1|	414	gi|302694965|ref|XP_003037161.1| hypothetical protein SCHCODRAFT_231285 [Schizophyllum commune H4-8] >gi|300110858|gb|EFJ02259.1| hypothetical protein SCHCODRAFT_231285 [Schizophyllum commune H4-8]	XP_003037161	1	2.88325e-24	109.383	207	32.3671	46.8599	50
RSAG8G_01311	599	gi|393240931|gb|EJD48455.1|	398	gi|393240931|gb|EJD48455.1| hypothetical protein AURDEDRAFT_162414 [Auricularia delicata TFB-10046 SS5]	EJD48455	1	9.50637e-14	81.6481	130	39.2308	51.5385	32.6633
RSAG8G_01312	264	gi|302687798|ref|XP_003033579.1|	351	gi|302687798|ref|XP_003033579.1| hypothetical protein SCHCODRAFT_53882 [Schizophyllum commune H4-8] >gi|300107273|gb|EFI98676.1| hypothetical protein SCHCODRAFT_53882 [Schizophyllum commune H4-8]	XP_003033579	1	4.59045e-66	216.083	166	63.8554	78.3133	47.2934
RSAG8G_01313	88	gi|402225374|gb|EJU05435.1|	328	gi|402225374|gb|EJU05435.1| aldo/keto reductase [Dacryopinax sp. DJM-731 SS1]	EJU05435	1	4.63532e-25	102.064	89	52.809	70.7865	27.1341
RSAG8G_01314	142	gi|402219563|gb|EJT99636.1|	347	gi|402219563|gb|EJT99636.1| D-lactaldehyde dehydrogenase [Dacryopinax sp. DJM-731 SS1]	EJT99636	1	5.41495e-44	154.451	132	53.7879	74.2424	38.0403
RSAG8G_01315	179	gi|393247913|gb|EJD55420.1|	197	gi|393247913|gb|EJD55420.1| hypothetical protein AURDEDRAFT_109749 [Auricularia delicata TFB-10046 SS5]	EJD55420	1	6.82381e-12	68.5514	103	39.8058	57.2816	52.2843
RSAG8G_01317	393	gi|170085471|ref|XP_001873959.1|	230	gi|170085471|ref|XP_001873959.1| predicted protein [Laccaria bicolor S238N-H82] >gi|164651511|gb|EDR15751.1| predicted protein [Laccaria bicolor S238N-H82]	XP_001873959	1	1.1522e-35	137.887	191	43.9791	56.0209	83.0435
RSAG8G_01318	309	gi|389751073|gb|EIM92146.1|	276	gi|389751073|gb|EIM92146.1| NAD-P-binding protein [Stereum hirsutum FP-91666 SS1]	EIM92146	1	5.28296e-138	398.282	268	71.2687	82.4627	97.1014
RSAG8G_01319	1865	gi|389740684|gb|EIM81874.1|	2176	gi|389740684|gb|EIM81874.1| Sec63-domain-containing protein [Stereum hirsutum FP-91666 SS1]	EIM81874	7	0	1158.67	1603	96.0699	119.401	73.6673
RSAG8G_01320	81	gi|392586889|gb|EIW76224.1|	510	gi|392586889|gb|EIW76224.1| hypothetical protein CONPUDRAFT_139653 [Coniophora puteana RWD-64-598 SS2]	EIW76224	1	1.27271e-28	113.62	64	76.5625	84.375	12.549
RSAG8G_01321	401	gi|395325487|gb|EJF57909.1|	796	gi|395325487|gb|EJF57909.1| AAA family ATPase [Dichomitus squalens LYAD-421 SS1]	EJF57909	3	9.94953e-119	370.548	239	117.992	152.301	30.0251
RSAG8G_01322	374	gi|395325488|gb|EJF57910.1|	567	gi|395325488|gb|EJF57910.1| Gpi16 subunit GPI transamidase component [Dichomitus squalens LYAD-421 SS1]	EJF57910	1	2.66965e-112	345.895	332	54.5181	69.5783	58.5538
RSAG8G_01323	315	gi|336365623|gb|EGN93973.1|	304	gi|336365623|gb|EGN93973.1| hypothetical protein SERLA73DRAFT_189114 [Serpula lacrymans var. lacrymans S7.3] >gi|336378180|gb|EGO19339.1| hypothetical protein SERLADRAFT_479796 [Serpula lacrymans var. lacrymans S7.9]	EGN93973	1	3.21033e-49	173.326	313	37.3802	51.4377	100
RSAG8G_01324	313	gi|395334392|gb|EJF66768.1|	328	gi|395334392|gb|EJF66768.1| hypothetical protein DICSQDRAFT_75790 [Dichomitus squalens LYAD-421 SS1]	EJF66768	1	4.59706e-36	139.428	305	33.7705	55.082	92.9878
RSAG8G_01325	254	gi|392571418|gb|EIW64590.1|	359	gi|392571418|gb|EIW64590.1| hypothetical protein TRAVEDRAFT_33368 [Trametes versicolor FP-101664 SS1]	EIW64590	1	6.16748e-73	233.802	249	50.6024	63.4538	69.3593
RSAG8G_01326	239	gi|336386017|gb|EGO27163.1|	434	gi|336386017|gb|EGO27163.1| hypothetical protein SERLADRAFT_413675 [Serpula lacrymans var. lacrymans S7.9]	EGO27163	1	1.91349e-24	107.842	198	32.3232	51.5152	45.6221
RSAG8G_01327	135	gi|358060139|dbj|GAA94198.1|	336	gi|358060139|dbj|GAA94198.1| hypothetical protein E5Q_00846 [Mixia osmundae IAM 14324]	GAA94198	1	3.26659e-15	77.7962	130	33.0769	49.2308	38.6905
RSAG8G_01328	130	gi|284042532|ref|YP_003392872.1|	312	gi|284042532|ref|YP_003392872.1| short-chain dehydrogenase/reductase SDR [Conexibacter woesei DSM 14684] >gi|283946753|gb|ADB49497.1| short-chain dehydrogenase/reductase SDR [Conexibacter woesei DSM 14684]	YP_003392872	1	9.55817e-15	76.2554	87	51.7241	64.3678	27.8846
RSAG8G_01329	347	gi|336373267|gb|EGO01605.1|	609	gi|336373267|gb|EGO01605.1| hypothetical protein SERLA73DRAFT_103500 [Serpula lacrymans var. lacrymans S7.3] >gi|336386115|gb|EGO27261.1| hypothetical protein SERLADRAFT_360088 [Serpula lacrymans var. lacrymans S7.9]	EGO01605	1	4.17157e-19	96.2857	148	35.8108	57.4324	24.3021
RSAG8G_01330	175	gi|402217638|gb|EJT97718.1|	237	gi|402217638|gb|EJT97718.1| GTP cyclohydrolase I [Dacryopinax sp. DJM-731 SS1]	EJT97718	1	1.14493e-35	131.339	78	78.2051	84.6154	32.9114
RSAG8G_01331	411	gi|393246404|gb|EJD53913.1|	476	gi|393246404|gb|EJD53913.1| hypothetical protein AURDEDRAFT_110613 [Auricularia delicata TFB-10046 SS5]	EJD53913	1	5.54305e-147	432.95	393	56.9975	70.229	82.563
RSAG8G_01333	221	gi|336367905|gb|EGN96249.1|	401	gi|336367905|gb|EGN96249.1| glycoside hydrolase family 88 protein [Serpula lacrymans var. lacrymans S7.3] >gi|336380635|gb|EGO21788.1| glycoside hydrolase family 88 protein [Serpula lacrymans var. lacrymans S7.9]	EGN96249	1	4.13125e-69	223.787	176	61.3636	79.5455	43.8903
RSAG8G_01334	592	gi|347840869|emb|CCD55441.1|	990	gi|347840869|emb|CCD55441.1| similar to transcription factor Zn, C2H2 [Botryotinia fuckeliana]	CCD55441	1	4.01872e-05	55.4546	56	41.0714	58.9286	5.65657
RSAG8G_01335	113	gi|353235939|emb|CCA67944.1|	1588	gi|353235939|emb|CCA67944.1| related to VPS10 domain-containing receptor SorCS1 precursor [Piriformospora indica DSM 11827]	CCA67944	1	1.7165e-41	152.91	107	62.6168	77.5701	6.73804
RSAG8G_01337	344	gi|302694421|ref|XP_003036889.1|	637	gi|302694421|ref|XP_003036889.1| hypothetical protein SCHCODRAFT_72443 [Schizophyllum commune H4-8] >gi|300110586|gb|EFJ01987.1| hypothetical protein SCHCODRAFT_72443 [Schizophyllum commune H4-8]	XP_003036889	1	8.88267e-14	80.4925	86	45.3488	66.2791	13.5008
RSAG8G_01338	343	gi|393215764|gb|EJD01255.1|	417	gi|393215764|gb|EJD01255.1| EF Tu GTP binding domain-containing protein [Fomitiporia mediterranea MF3/22]	EJD01255	1	2.66796e-107	327.02	268	58.9552	74.2537	64.2686
RSAG8G_01339	851	gi|395330638|gb|EJF63021.1|	80	gi|395330638|gb|EJF63021.1| hypothetical protein DICSQDRAFT_39401, partial [Dichomitus squalens LYAD-421 SS1]	EJF63021	1	3.65912e-11	67.3958	59	54.2373	71.1864	73.75
RSAG8G_01340	144	gi|393215761|gb|EJD01252.1|	157	gi|393215761|gb|EJD01252.1| hypothetical protein FOMMEDRAFT_135490 [Fomitiporia mediterranea MF3/22]	EJD01252	1	2.61458e-23	95.9005	118	45.7627	66.1017	75.1592
RSAG8G_01341	283	gi|19112259|ref|NP_595467.1|	222	gi|19112259|ref|NP_595467.1| DUF1769 family protein [Schizosaccharomyces pombe 972h-] >gi|74625999|sp|Q9UUA7.1|YHAH_SCHPO RecName: Full=UPF0590 protein C409.17c >gi|5731924|emb|CAB52619.1| DUF1769 family protein [Schizosaccharomyces pombe]	NP_595467	1	1.73011e-08	61.6178	71	38.0282	60.5634	31.982
RSAG8G_01342	627	gi|336373692|gb|EGO02030.1|	311	gi|336373692|gb|EGO02030.1| hypothetical protein SERLA73DRAFT_71182 [Serpula lacrymans var. lacrymans S7.3] >gi|336386508|gb|EGO27654.1| hypothetical protein SERLADRAFT_382943 [Serpula lacrymans var. lacrymans S7.9]	EGO02030	1	9.82139e-16	86.6557	84	47.619	61.9048	27.0096
RSAG8G_01344	595	gi|336373256|gb|EGO01594.1|	705	gi|336373256|gb|EGO01594.1| hypothetical protein SERLA73DRAFT_48865 [Serpula lacrymans var. lacrymans S7.3]	EGO01594	1	1.76164e-137	423.32	589	42.7844	59.253	83.5461
RSAG8G_01345	1086	gi|393215759|gb|EJD01250.1|	1480	gi|393215759|gb|EJD01250.1| cyclin-dependent protein kinase inhibitor [Fomitiporia mediterranea MF3/22]	EJD01250	1	0	935.636	1086	48.0663	61.8785	73.3784
RSAG8G_01346	2144	gi|392568116|gb|EIW61290.1|	1489	gi|392568116|gb|EIW61290.1| hypothetical protein TRAVEDRAFT_34812 [Trametes versicolor FP-101664 SS1]	EIW61290	2	7.66007e-139	481.485	1378	36.357	53.8462	92.5453
RSAG8G_01347	597	gi|393219159|gb|EJD04647.1|	630	gi|393219159|gb|EJD04647.1| hypothetical protein FOMMEDRAFT_167770 [Fomitiporia mediterranea MF3/22]	EJD04647	1	0	735.332	593	62.3946	74.0304	94.127
RSAG8G_01348	247	gi|395330637|gb|EJF63020.1|	250	gi|395330637|gb|EJF63020.1| hypothetical protein DICSQDRAFT_83873 [Dichomitus squalens LYAD-421 SS1]	EJF63020	1	2.72848e-70	223.016	233	55.3648	65.6652	93.2
RSAG8G_01349	110	gi|389746990|gb|EIM88169.1|	114	gi|389746990|gb|EIM88169.1| bola-like protein [Stereum hirsutum FP-91666 SS1]	EIM88169	1	2.43398e-29	108.612	74	63.5135	81.0811	64.9123
RSAG8G_01350	454	gi|388580568|gb|EIM20882.1|	405	gi|388580568|gb|EIM20882.1| Mg2+ transporter protein [Wallemia sebi CBS 633.66]	EIM20882	1	7.93658e-38	149.828	315	31.746	49.2063	77.7778
RSAG8G_01351	94	gi|402219733|gb|EJT99805.1|	223	gi|402219733|gb|EJT99805.1| hypothetical protein DACRYDRAFT_23384 [Dacryopinax sp. DJM-731 SS1]	EJT99805	1	4.63984e-20	87.4261	93	47.3118	65.5914	41.704
RSAG8G_01352	234	gi|402219733|gb|EJT99805.1|	223	gi|402219733|gb|EJT99805.1| hypothetical protein DACRYDRAFT_23384 [Dacryopinax sp. DJM-731 SS1]	EJT99805	1	7.62327e-70	220.32	225	49.3333	66.6667	100
RSAG8G_01354	660	gi|392568643|gb|EIW61817.1|	494	gi|392568643|gb|EIW61817.1| COX15-CtaA-domain-containing protein [Trametes versicolor FP-101664 SS1]	EIW61817	1	4.12976e-146	440.654	388	58.2474	70.6186	78.5425
RSAG8G_01355	174	gi|389747210|gb|EIM88389.1|	275	gi|389747210|gb|EIM88389.1| 20S proteasome subunit [Stereum hirsutum FP-91666 SS1]	EIM88389	1	3.28215e-93	278.87	175	80	89.1429	63.6364
RSAG8G_01356	175	gi|393218926|gb|EJD04414.1|	339	gi|393218926|gb|EJD04414.1| FMN-linked oxidoreductase [Fomitiporia mediterranea MF3/22]	EJD04414	1	1.03941e-47	165.236	170	52.3529	69.4118	50.1475
RSAG8G_01357	183	gi|402218955|gb|EJT99030.1|	180	gi|402218955|gb|EJT99030.1| ARF/SAR [Dacryopinax sp. DJM-731 SS1]	EJT99030	1	1.08696e-94	279.641	177	69.4915	87.0056	98.3333
RSAG8G_01358	345	gi|392568729|gb|EIW61903.1|	585	gi|392568729|gb|EIW61903.1| hypothetical protein TRAVEDRAFT_57068 [Trametes versicolor FP-101664 SS1]	EIW61903	1	9.68384e-78	256.144	318	47.1698	62.8931	54.359
RSAG8G_01359	91	gi|393215786|gb|EJD01277.1|	85	gi|393215786|gb|EJD01277.1| hypothetical protein FOMMEDRAFT_21695, partial [Fomitiporia mediterranea MF3/22]	EJD01277	1	1.54035e-13	67.0106	46	69.5652	80.4348	54.1176
RSAG8G_01360	316	gi|392570592|gb|EIW63764.1|	426	gi|392570592|gb|EIW63764.1| hypothetical protein TRAVEDRAFT_25217, partial [Trametes versicolor FP-101664 SS1]	EIW63764	1	2.73327e-150	435.647	288	69.4444	82.9861	67.6056
RSAG8G_01361	172	gi|389746974|gb|EIM88153.1|	174	gi|389746974|gb|EIM88153.1| mitochondrial ATP synthase [Stereum hirsutum FP-91666 SS1]	EIM88153	1	2.78632e-80	242.276	173	68.2081	81.5029	99.4253
RSAG8G_01362	411	gi|393220444|gb|EJD05930.1|	265	gi|393220444|gb|EJD05930.1| kinase-like protein [Fomitiporia mediterranea MF3/22]	EJD05930	1	2.36426e-16	86.2705	156	38.4615	55.7692	58.8679
RSAG8G_01364	230	gi|390603032|gb|EIN12424.1|	299	gi|390603032|gb|EIN12424.1| kinase-like protein, partial [Punctularia strigosozonata HHB-11173 SS5]	EIN12424	1	2.26554e-19	92.0485	206	27.6699	46.6019	68.8963
RSAG8G_01365	436	gi|395330680|gb|EJF63063.1|	430	gi|395330680|gb|EJF63063.1| clathrin adaptor mu subunit [Dichomitus squalens LYAD-421 SS1]	EJF63063	1	6.28062e-154	449.899	437	52.1739	68.1922	100
RSAG8G_01368	584	gi|395332858|gb|EJF65236.1|	536	gi|395332858|gb|EJF65236.1| hypothetical protein DICSQDRAFT_51639 [Dichomitus squalens LYAD-421 SS1]	EJF65236	1	5.54952e-164	485.337	569	47.1002	58.1722	100
RSAG8G_01369	420	gi|392568966|gb|EIW62140.1|	528	gi|392568966|gb|EIW62140.1| hexokinase [Trametes versicolor FP-101664 SS1]	EIW62140	2	4.7747e-100	315.079	408	50.9804	67.1569	77.2727
RSAG8G_01370	437	gi|390594164|gb|EIN03578.1|	475	gi|390594164|gb|EIN03578.1| aldehyde dehydrogenase [Punctularia strigosozonata HHB-11173 SS5]	EIN03578	1	1.36315e-132	397.127	415	48.4337	64.8193	87.3684
RSAG8G_01371	129	gi|389747206|gb|EIM88385.1|	72	gi|389747206|gb|EIM88385.1| DUF1748-domain-containing protein [Stereum hirsutum FP-91666 SS1]	EIM88385	1	1.41792e-24	95.9005	71	61.9718	78.8732	98.6111
RSAG8G_01372	123	gi|393246395|gb|EJD53904.1|	126	gi|393246395|gb|EJD53904.1| defender against death DAD protein [Auricularia delicata TFB-10046 SS5]	EJD53904	1	7.31006e-52	166.777	122	72.1311	81.1475	96.8254
RSAG8G_01373	359	gi|390600933|gb|EIN10327.1|	388	gi|390600933|gb|EIN10327.1| hypothetical protein PUNSTDRAFT_50985 [Punctularia strigosozonata HHB-11173 SS5]	EIN10327	1	1.93503e-63	214.157	299	44.1472	60.2007	77.0619
RSAG8G_01374	788	gi|302881567|ref|XP_003039695.1|	510	gi|302881567|ref|XP_003039695.1| hypothetical protein NECHADRAFT_44418 [Nectria haematococca mpVI 77-13-4] >gi|256720560|gb|EEU33982.1| hypothetical protein NECHADRAFT_44418 [Nectria haematococca mpVI 77-13-4]	XP_003039695	3	9.13039e-82	278.1	599	52.0868	70.9516	100
RSAG8G_01375	368	gi|58264308|ref|XP_569310.1|	614	gi|58264308|ref|XP_569310.1| bZip transcription factor [Cryptococcus neoformans var. neoformans JEC21] >gi|57223960|gb|AAW42003.1| bZip transcription factor, putative [Cryptococcus neoformans var. neoformans JEC21]	XP_569310	1	4.9445e-34	140.198	175	49.1429	56.5714	28.5016
RSAG8G_01376	274	gi|402217533|gb|EJT97613.1|	286	gi|402217533|gb|EJT97613.1| hypothetical protein DACRYDRAFT_24991 [Dacryopinax sp. DJM-731 SS1]	EJT97613	1	2.59865e-87	268.47	261	53.6398	68.9655	91.2587
RSAG8G_01377	170	gi|392592878|gb|EIW82204.1|	177	gi|392592878|gb|EIW82204.1| hypothetical protein CONPUDRAFT_143674 [Coniophora puteana RWD-64-598 SS2]	EIW82204	1	1.99576e-41	144.05	126	60.3175	73.0159	71.1864
RSAG8G_01379	147	gi|389747033|gb|EIM88212.1|	148	gi|389747033|gb|EIM88212.1| mitochondrial ribosomal protein L11 [Stereum hirsutum FP-91666 SS1]	EIM88212	1	1.06666e-82	246.514	148	77.7027	92.5676	100
RSAG8G_01380	265	gi|169861404|ref|XP_001837336.1|	393	gi|169861404|ref|XP_001837336.1| peptidase [Coprinopsis cinerea okayama7#130] >gi|116501357|gb|EAU84252.1| peptidase [Coprinopsis cinerea okayama7#130]	XP_001837336	1	1.61918e-139	404.831	265	72.0755	82.6415	67.43
RSAG8G_01381	440	gi|389747042|gb|EIM88221.1|	459	gi|389747042|gb|EIM88221.1| hypothetical protein STEHIDRAFT_120430 [Stereum hirsutum FP-91666 SS1]	EIM88221	1	1.09236e-47	177.178	184	50	63.587	40.0871
RSAG8G_01383	498	gi|393223094|gb|EJD08578.1|	295	gi|393223094|gb|EJD08578.1| glycoside hydrolase family 16 protein [Fomitiporia mediterranea MF3/22]	EJD08578	1	9.93993e-56	195.282	226	48.6726	60.177	76.6102
RSAG8G_01385	226	gi|402217668|gb|EJT97748.1|	280	gi|402217668|gb|EJT97748.1| hypothetical protein DACRYDRAFT_111646 [Dacryopinax sp. DJM-731 SS1]	EJT97748	1	8.84562e-69	219.164	200	54	65.5	71.4286
RSAG8G_01386	150	gi|58263022|ref|XP_568921.1|	417	gi|58263022|ref|XP_568921.1| hypothetical protein [Cryptococcus neoformans var. neoformans JEC21] >gi|58263024|ref|XP_568922.1| hypothetical protein [Cryptococcus neoformans var. neoformans JEC21] >gi|58263028|ref|XP_568924.1| hypothetical protein [Cryptococcus neoformans var. neoformans JEC21] >gi|134108082|ref|XP_777423.1| hypothetical protein CNBB2240 [Cryptococcus neoformans var. neoformans B…	XP_568921	1	4.35029e-29	117.087	108	47.2222	62.037	25.8993
RSAG8G_01389	136	gi|301113472|ref|XP_002998506.1|	301	gi|301113472|ref|XP_002998506.1| Lysosomal Cystine Transporter (LCT) Family [Phytophthora infestans T30-4] >gi|262111807|gb|EEY69859.1| Lysosomal Cystine Transporter (LCT) Family [Phytophthora infestans T30-4]	XP_002998506	1	9.57471e-30	115.931	104	48.0769	72.1154	34.5515
RSAG8G_01390	61	gi|392568534|gb|EIW61708.1|	68	gi|392568534|gb|EIW61708.1| hypothetical protein TRAVEDRAFT_27224 [Trametes versicolor FP-101664 SS1]	EIW61708	1	3.99446e-24	92.0485	60	70	78.3333	88.2353
RSAG8G_01392	175	gi|389747041|gb|EIM88220.1|	176	gi|389747041|gb|EIM88220.1| hypothetical protein STEHIDRAFT_155573 [Stereum hirsutum FP-91666 SS1]	EIM88220	1	1.14255e-19	88.1965	175	35.4286	52	99.4318
RSAG8G_01393	84	gi|390601266|gb|EIN10660.1|	80	gi|390601266|gb|EIN10660.1| hypothetical protein PUNSTDRAFT_63856 [Punctularia strigosozonata HHB-11173 SS5]	EIN10660	1	2.91364e-20	83.5741	77	54.5455	67.5325	96.25
RSAG8G_01394	509	gi|395330581|gb|EJF62964.1|	586	gi|395330581|gb|EJF62964.1| vacuolar amino acid permease [Dichomitus squalens LYAD-421 SS1]	EJF62964	1	1.1071e-149	447.588	482	53.527	65.7676	82.2526
RSAG8G_01395	507	gi|402217582|gb|EJT97662.1|	504	gi|402217582|gb|EJT97662.1| NAD-aldehyde dehydrogenase [Dacryopinax sp. DJM-731 SS1]	EJT97662	1	0	760.755	505	71.4851	83.3663	100
RSAG8G_01396	305	gi|390601273|gb|EIN10667.1|	220	gi|390601273|gb|EIN10667.1| S-adenosyl-L-methionine-dependent methyltransferase [Punctularia strigosozonata HHB-11173 SS5]	EIN10667	1	4.22862e-61	200.675	202	51.9802	68.3168	91.8182
RSAG8G_01397	350	gi|321249006|ref|XP_003191314.1|	449	gi|321249006|ref|XP_003191314.1| isocitrate dehydrogenase (NADP+) [Cryptococcus gattii WM276] >gi|317457781|gb|ADV19527.1| isocitrate dehydrogenase (NADP+), putative [Cryptococcus gattii WM276]	XP_003191314	1	0	536.954	320	79.0625	86.875	71.2695
RSAG8G_01398	572	gi|395323654|gb|EJF56116.1|	729	gi|395323654|gb|EJF56116.1| PARP-domain-containing protein [Dichomitus squalens LYAD-421 SS1]	EJF56116	1	0	637.491	541	60.2588	70.4251	74.2112
RSAG8G_01399	110	gi|390599287|gb|EIN08684.1|	216	gi|390599287|gb|EIN08684.1| 60S ribosomal protein L10 [Punctularia strigosozonata HHB-11173 SS5]	EIN08684	1	1.44147e-74	226.868	111	95.4955	97.2973	51.3889
RSAG8G_01400	217	gi|169851943|ref|XP_001832660.1|	216	gi|169851943|ref|XP_001832660.1| 60S ribosomal protein L10 [Coprinopsis cinerea okayama7#130] >gi|116506308|gb|EAU89203.1| 60S ribosomal protein L10 [Coprinopsis cinerea okayama7#130]	XP_001832660	1	7.52595e-147	414.461	218	89.9083	96.789	100
RSAG8G_01403	234	gi|336368752|gb|EGN97094.1|	419	gi|336368752|gb|EGN97094.1| hypothetical protein SERLA73DRAFT_169541 [Serpula lacrymans var. lacrymans S7.3] >gi|336381550|gb|EGO22701.1| hypothetical protein SERLADRAFT_450462 [Serpula lacrymans var. lacrymans S7.9]	EGN97094	1	1.02891e-139	404.831	230	83.0435	89.1304	54.8926
RSAG8G_01409	855	gi|393218649|gb|EJD04137.1|	1161	gi|393218649|gb|EJD04137.1| hypothetical protein FOMMEDRAFT_146175 [Fomitiporia mediterranea MF3/22]	EJD04137	1	1.31046e-15	90.5077	175	38.8571	51.4286	15.0732
RSAG8G_01410	131	gi|260808009|ref|XP_002598800.1|	86	gi|260808009|ref|XP_002598800.1| hypothetical protein BRAFLDRAFT_212927 [Branchiostoma floridae] >gi|229284075|gb|EEN54812.1| hypothetical protein BRAFLDRAFT_212927 [Branchiostoma floridae]	XP_002598800	1	4.3907e-16	75.0998	85	37.6471	64.7059	98.8372
RSAG8G_01411	172	gi|358060659|dbj|GAA93655.1|	1103	gi|358060659|dbj|GAA93655.1| hypothetical protein E5Q_00300 [Mixia osmundae IAM 14324]	GAA93655	1	1.43882e-13	75.485	50	58	78	4.53309
RSAG8G_01415	505	gi|392571469|gb|EIW64641.1|	293	gi|392571469|gb|EIW64641.1| hypothetical protein TRAVEDRAFT_139680 [Trametes versicolor FP-101664 SS1]	EIW64641	1	2.72468e-07	60.4622	112	30.3571	48.2143	38.2253
RSAG8G_01416	609	gi|392571791|gb|EIW64963.1|	641	gi|392571791|gb|EIW64963.1| Pkinase-domain-containing protein [Trametes versicolor FP-101664 SS1]	EIW64963	1	1.08509e-98	321.627	546	41.0256	56.7766	85.1794
RSAG8G_01418	370	gi|393212764|gb|EJC98263.1|	336	gi|393212764|gb|EJC98263.1| farnesyltransferase [Fomitiporia mediterranea MF3/22]	EJC98263	1	1.47372e-121	361.303	325	53.8462	69.5385	96.7262
RSAG8G_01420	408	gi|393243298|gb|EJD50813.1|	527	gi|393243298|gb|EJD50813.1| hypothetical protein AURDEDRAFT_111971 [Auricularia delicata TFB-10046 SS5]	EJD50813	1	1.17766e-13	80.8777	257	32.2957	44.7471	48.7666
RSAG8G_01422	290	gi|393212641|gb|EJC98141.1|	520	gi|393212641|gb|EJC98141.1| MFS general substrate transporter [Fomitiporia mediterranea MF3/22]	EJC98141	1	2.21124e-63	214.927	274	40.8759	62.0438	52.6923
RSAG8G_01423	452	gi|393243034|gb|EJD50550.1|	506	gi|393243034|gb|EJD50550.1| MFS general substrate transporter [Auricularia delicata TFB-10046 SS5]	EJD50550	1	1.03145e-83	273.478	441	36.7347	51.0204	87.1542
RSAG8G_01426	426	gi|299742182|ref|XP_001832302.2|	442	gi|299742182|ref|XP_001832302.2| dihydrolipoamide succinyltransferase [Coprinopsis cinerea okayama7#130] >gi|298405068|gb|EAU89463.2| dihydrolipoamide succinyltransferase [Coprinopsis cinerea okayama7#130]	XP_001832302	2	2.3096e-144	425.631	276	86.2319	93.1159	62.4434
RSAG8G_01432	236	gi|389747798|gb|EIM88976.1|	227	gi|389747798|gb|EIM88976.1| protein-L-isoaspartate O-methyltransferase [Stereum hirsutum FP-91666 SS1]	EIM88976	1	6.21643e-90	271.552	230	57.8261	71.3043	100
RSAG8G_01433	891	gi|393212121|gb|EJC97623.1|	860	gi|393212121|gb|EJC97623.1| trehalose-6-phosphate phosphatase [Fomitiporia mediterranea MF3/22]	EJC97623	1	0	1113.6	854	64.1686	77.0492	99.3023
RSAG8G_01434	488	gi|389747840|gb|EIM89018.1|	540	gi|389747840|gb|EIM89018.1| RNA-binding domain-containing protein [Stereum hirsutum FP-91666 SS1]	EIM89018	1	1.86928e-179	521.161	374	71.6578	81.016	69.2593
RSAG8G_01435	488	gi|390599188|gb|EIN08585.1|	594	gi|390599188|gb|EIN08585.1| hypothetical protein PUNSTDRAFT_103446 [Punctularia strigosozonata HHB-11173 SS5]	EIN08585	1	4.86197e-144	432.565	473	53.0655	67.019	79.6296
RSAG8G_01436	336	gi|390602886|gb|EIN12278.1|	432	gi|390602886|gb|EIN12278.1| hypothetical protein PUNSTDRAFT_118188 [Punctularia strigosozonata HHB-11173 SS5]	EIN12278	1	2.86656e-29	124.02	316	34.8101	51.2658	73.1481
RSAG8G_01437	643	gi|340519034|gb|EGR49273.1|	700	gi|340519034|gb|EGR49273.1| predicted protein [Trichoderma reesei QM6a]	EGR49273	1	9.28586e-09	67.0106	44	59.0909	75	6.28571
RSAG8G_01438	546	gi|393247909|gb|EJD55416.1|	550	gi|393247909|gb|EJD55416.1| phosphoacetylglucosamine mutase [Auricularia delicata TFB-10046 SS5]	EJD55416	1	0	671.774	545	59.8165	72.2936	99.0909
RSAG8G_01439	252	gi|353240686|emb|CCA72543.1|	164	gi|353240686|emb|CCA72543.1| hypothetical protein PIIN_06480 [Piriformospora indica DSM 11827]	CCA72543	1	1.71524e-32	123.635	78	71.7949	84.6154	47.561
RSAG8G_01440	264	gi|393215836|gb|EJD01327.1|	287	gi|393215836|gb|EJD01327.1| hypothetical protein FOMMEDRAFT_21734 [Fomitiporia mediterranea MF3/22]	EJD01327	1	8.2966e-111	327.791	265	61.8868	76.2264	92.3345
RSAG8G_01442	791	gi|170098538|ref|XP_001880488.1|	966	gi|170098538|ref|XP_001880488.1| hypothetical proline-rich protein [Laccaria bicolor S238N-H82] >gi|164644926|gb|EDR09175.1| hypothetical proline-rich protein [Laccaria bicolor S238N-H82]	XP_001880488	1	9.05045e-19	100.138	290	28.6207	47.2414	30.0207
RSAG8G_01443	345	gi|393243036|gb|EJD50552.1|	345	gi|393243036|gb|EJD50552.1| family 10 glycosyl hydrolase [Auricularia delicata TFB-10046 SS5]	EJD50552	1	2.52119e-147	426.017	320	60.625	76.875	92.7536
RSAG8G_01444	122	gi|160331723|ref|XP_001712568.1|	57	gi|160331723|ref|XP_001712568.1| hypothetical protein HAN_3g440 [Hemiselmis andersenii] >gi|159766017|gb|ABW98243.1| hypothetical protein HAN_3g440 [Hemiselmis andersenii]	XP_001712568	1	2.75519e-07	51.2174	41	53.6585	68.2927	71.9298
RSAG8G_01446	215	gi|353235228|emb|CCA67244.1|	181	gi|353235228|emb|CCA67244.1| hypothetical protein PIIN_01077 [Piriformospora indica DSM 11827]	CCA67244	1	8.17118e-62	197.593	181	54.6961	70.1657	100
RSAG8G_01447	194	gi|170086996|ref|XP_001874721.1|	287	gi|170086996|ref|XP_001874721.1| predicted protein [Laccaria bicolor S238N-H82] >gi|164649921|gb|EDR14162.1| predicted protein [Laccaria bicolor S238N-H82]	XP_001874721	1	3.99262e-06	53.9138	98	43.8776	58.1633	34.1463
RSAG8G_01449	92	gi|302694285|ref|XP_003036821.1|	139	gi|302694285|ref|XP_003036821.1| hypothetical protein SCHCODRAFT_49304 [Schizophyllum commune H4-8] >gi|300110518|gb|EFJ01919.1| hypothetical protein SCHCODRAFT_49304 [Schizophyllum commune H4-8]	XP_003036821	1	1.30712e-38	132.109	82	78.0488	86.5854	58.9928
RSAG8G_01451	317	gi|302697061|ref|XP_003038209.1|	190	gi|302697061|ref|XP_003038209.1| expressed protein [Schizophyllum commune H4-8] >gi|300111906|gb|EFJ03307.1| expressed protein [Schizophyllum commune H4-8]	XP_003038209	1	1.9128e-07	58.5362	114	32.4561	54.386	60
RSAG8G_01452	482	gi|336375636|gb|EGO03972.1|	549	gi|336375636|gb|EGO03972.1| hypothetical protein SERLA73DRAFT_175681 [Serpula lacrymans var. lacrymans S7.3] >gi|336388747|gb|EGO29891.1| hypothetical protein SERLADRAFT_458233 [Serpula lacrymans var. lacrymans S7.9]	EGO03972	1	0	542.347	431	61.4849	77.2622	78.5064
RSAG8G_01453	738	gi|392597413|gb|EIW86735.1|	724	gi|392597413|gb|EIW86735.1| DCP2-domain-containing protein [Coniophora puteana RWD-64-598 SS2]	EIW86735	1	2.3607e-103	340.117	251	64.5418	77.2908	34.6685
RSAG8G_01454	227	gi|393215437|gb|EJD00928.1|	964	gi|393215437|gb|EJD00928.1| Zn-dependent exopeptidase [Fomitiporia mediterranea MF3/22]	EJD00928	1	8.91814e-45	167.162	224	45.9821	62.9464	23.2365
RSAG8G_01455	159	gi|395324175|gb|EJF56621.1|	904	gi|395324175|gb|EJF56621.1| Zn-dependent exopeptidase [Dichomitus squalens LYAD-421 SS1]	EJF56621	1	9.46216e-38	144.05	144	48.6111	68.0556	15.9292
RSAG8G_01456	368	gi|389747027|gb|EIM88206.1|	362	gi|389747027|gb|EIM88206.1| mitochondrial NAD-homo-isocitrate dehydrogenase LysB [Stereum hirsutum FP-91666 SS1]	EIM88206	1	0	524.628	369	71.0027	82.6558	100
RSAG8G_01457	527	gi|336386258|gb|EGO27404.1|	650	gi|336386258|gb|EGO27404.1| hypothetical protein SERLADRAFT_435182 [Serpula lacrymans var. lacrymans S7.9]	EGO27404	1	1.41717e-15	88.1965	248	37.5	51.6129	38.1538
RSAG8G_01458	303	gi|392593216|gb|EIW82542.1|	207	gi|392593216|gb|EIW82542.1| hypothetical protein CONPUDRAFT_72745 [Coniophora puteana RWD-64-598 SS2]	EIW82542	1	8.99996e-15	79.337	87	41.3793	59.7701	42.029
RSAG8G_01461	217	gi|302682758|ref|XP_003031060.1|	867	gi|302682758|ref|XP_003031060.1| hypothetical protein SCHCODRAFT_110026 [Schizophyllum commune H4-8] >gi|302682792|ref|XP_003031077.1| hypothetical protein SCHCODRAFT_110044 [Schizophyllum commune H4-8] >gi|300104752|gb|EFI96157.1| hypothetical protein SCHCODRAFT_110026, partial [Schizophyllum commune H4-8] >gi|300104769|gb|EFI96174.1| hypothetical protein SCHCODRAFT_110044, partial [Schizophyllu…	XP_003031060	1	1.60003e-08	62.003	155	32.9032	48.3871	17.8777
RSAG8G_01464	336	gi|392595787|gb|EIW85110.1|	353	gi|392595787|gb|EIW85110.1| hypothetical protein CONPUDRAFT_141833 [Coniophora puteana RWD-64-598 SS2]	EIW85110	1	7.41088e-21	99.3673	157	38.2166	53.5032	44.4759
RSAG8G_01465	1603	gi|392597559|gb|EIW86881.1|	1940	gi|392597559|gb|EIW86881.1| hypothetical protein CONPUDRAFT_161515 [Coniophora puteana RWD-64-598 SS2]	EIW86881	3	2.27594e-98	360.147	845	43.1953	58.6982	43.5567
RSAG8G_01466	162	gi|116201363|ref|XP_001226493.1|	110	gi|116201363|ref|XP_001226493.1| predicted protein [Chaetomium globosum CBS 148.51] >gi|88177084|gb|EAQ84552.1| predicted protein [Chaetomium globosum CBS 148.51]	XP_001226493	1	2.32393e-05	48.521	74	41.8919	55.4054	67.2727
RSAG8G_01468	980	gi|170103374|ref|XP_001882902.1|	1624	gi|170103374|ref|XP_001882902.1| predicted protein [Laccaria bicolor S238N-H82] >gi|164642273|gb|EDR06530.1| predicted protein [Laccaria bicolor S238N-H82]	XP_001882902	2	3.52377e-78	288.5	627	37.799	54.386	38.6084
RSAG8G_01469	350	gi|393239386|gb|EJD46918.1|	379	gi|393239386|gb|EJD46918.1| hypothetical protein AURDEDRAFT_113557 [Auricularia delicata TFB-10046 SS5]	EJD46918	1	1.79868e-11	72.7886	209	28.7081	46.4115	55.1451
RSAG8G_01470	315	gi|393218671|gb|EJD04159.1|	274	gi|393218671|gb|EJD04159.1| hypothetical protein FOMMEDRAFT_106643 [Fomitiporia mediterranea MF3/22]	EJD04159	1	2.86662e-74	236.498	274	45.2555	60.9489	100
RSAG8G_01471	350	gi|389742156|gb|EIM83343.1|	346	gi|389742156|gb|EIM83343.1| ferredoxin reductase-like C-terminal NADP-linked domain-containing protein [Stereum hirsutum FP-91666 SS1]	EIM83343	1	7.14701e-161	460.685	338	70.4142	77.5148	97.6879
RSAG8G_01472	195	gi|393218676|gb|EJD04164.1|	490	gi|393218676|gb|EJD04164.1| YVTN repeat-like/Quino protein amine dehydrogenase [Fomitiporia mediterranea MF3/22]	EJD04164	1	9.25397e-48	169.474	177	44.6328	64.4068	36.1224
RSAG8G_01473	790	gi|389742335|gb|EIM83522.1|	667	gi|389742335|gb|EIM83522.1| hypothetical protein STEHIDRAFT_170780 [Stereum hirsutum FP-91666 SS1]	EIM83522	1	1.29175e-05	57.3806	72	45.8333	62.5	10.7946
RSAG8G_01475	516	gi|336370323|gb|EGN98663.1|	571	gi|336370323|gb|EGN98663.1| glycosyltransferase family 31 protein [Serpula lacrymans var. lacrymans S7.3] >gi|336383118|gb|EGO24267.1| glycosyltransferase family 31 protein [Serpula lacrymans var. lacrymans S7.9]	EGN98663	1	1.231e-37	153.68	103	71.8447	84.466	18.0385
RSAG8G_01476	540	gi|390604822|gb|EIN14213.1|	482	gi|390604822|gb|EIN14213.1| cation efflux protein [Punctularia strigosozonata HHB-11173 SS5]	EIN14213	1	8.49687e-105	330.102	505	44.7525	53.0693	100
RSAG8G_01479	402	gi|299755275|ref|XP_001828564.2|	850	gi|299755275|ref|XP_001828564.2| hypothetical protein CC1G_11216 [Coprinopsis cinerea okayama7#130] >gi|298411150|gb|EAU93234.2| hypothetical protein CC1G_11216 [Coprinopsis cinerea okayama7#130]	XP_001828564	1	1.12145e-06	59.3066	66	39.3939	53.0303	7.76471
RSAG8G_01480	152	gi|393243735|gb|EJD51249.1|	517	gi|393243735|gb|EJD51249.1| glycoside hydrolase family 47 protein [Auricularia delicata TFB-10046 SS5]	EJD51249	1	7.65137e-46	163.31	138	55.7971	72.4638	26.6925
RSAG8G_01482	293	gi|353240431|emb|CCA72301.1|	266	gi|353240431|emb|CCA72301.1| probable isopentenyl-diphosphate delta-isomerase [Piriformospora indica DSM 11827]	CCA72301	1	2.30213e-156	443.736	256	82.0312	89.8438	96.2406
RSAG8G_01483	675	gi|389742327|gb|EIM83514.1|	750	gi|389742327|gb|EIM83514.1| hypothetical protein STEHIDRAFT_170774 [Stereum hirsutum FP-91666 SS1]	EIM83514	2	4.22241e-40	165.236	556	37.9496	55.2158	74.1333
RSAG8G_01486	306	gi|336369431|gb|EGN97772.1|	518	gi|336369431|gb|EGN97772.1| hypothetical protein SERLA73DRAFT_182521 [Serpula lacrymans var. lacrymans S7.3]	EGN97772	1	6.04164e-90	284.263	284	50.7042	68.662	54.8263
RSAG8G_01487	169	gi|73622911|gb|AAZ78484.1|	152	gi|73622911|gb|AAZ78484.1| clitocypin analog [Clitocybe nebularis] >gi|73622913|gb|AAZ78485.1| clitocypin analog [Clitocybe nebularis]	AAZ78484	1	2.9019e-17	81.2629	157	34.3949	49.0446	100
RSAG8G_01488	527	gi|393235416|gb|EJD42971.1|	2549	gi|393235416|gb|EJD42971.1| hypothetical protein AURDEDRAFT_185760 [Auricularia delicata TFB-10046 SS5]	EJD42971	1	2.69238e-177	560.451	476	60.2941	72.0588	18.674
RSAG8G_01492	277	gi|393243816|gb|EJD51330.1|	269	gi|393243816|gb|EJD51330.1| DUF1769-domain-containing protein [Auricularia delicata TFB-10046 SS5]	EJD51330	1	5.48058e-67	216.468	258	44.5736	61.6279	95.9108
RSAG8G_01493	603	gi|336388786|gb|EGO29930.1|	764	gi|336388786|gb|EGO29930.1| hypothetical protein SERLADRAFT_413215 [Serpula lacrymans var. lacrymans S7.9]	EGO29930	2	0	584.719	491	84.1141	88.391	64.267
RSAG8G_01494	445	gi|402222385|gb|EJU02452.1|	317	gi|402222385|gb|EJU02452.1| hypothetical protein DACRYDRAFT_22092 [Dacryopinax sp. DJM-731 SS1]	EJU02452	1	2.88819e-62	211.46	228	45.614	62.2807	71.9243
RSAG8G_01496	412	gi|402222377|gb|EJU02444.1|	936	gi|402222377|gb|EJU02444.1| hypothetical protein DACRYDRAFT_116128 [Dacryopinax sp. DJM-731 SS1]	EJU02444	1	1.92705e-15	86.6557	145	40	56.5517	15.4915
RSAG8G_01497	862	gi|336375431|gb|EGO03767.1|	852	gi|336375431|gb|EGO03767.1| hypothetical protein SERLA73DRAFT_102048 [Serpula lacrymans var. lacrymans S7.3] >gi|336388487|gb|EGO29631.1| hypothetical protein SERLADRAFT_445413 [Serpula lacrymans var. lacrymans S7.9]	EGO03767	1	5.82676e-176	536.954	751	45.5393	56.4581	88.1455
RSAG8G_01498	174	gi|336375421|gb|EGO03757.1|	331	gi|336375421|gb|EGO03757.1| hypothetical protein SERLA73DRAFT_130242 [Serpula lacrymans var. lacrymans S7.3] >gi|336388480|gb|EGO29624.1| hypothetical protein SERLADRAFT_457622 [Serpula lacrymans var. lacrymans S7.9]	EGO03757	1	1.9582e-119	347.436	174	95.977	98.2759	52.568
RSAG8G_01499	846	gi|401881090|gb|EJT45395.1|	1025	gi|401881090|gb|EJT45395.1| hypothetical protein A1Q1_06158 [Trichosporon asahii var. asahii CBS 2479]	EJT45395	1	3.77377e-47	190.274	342	41.2281	50.5848	33.3659
RSAG8G_01501	584	gi|392597337|gb|EIW86659.1|	353	gi|392597337|gb|EIW86659.1| SPRY-domain-containing protein, partial [Coniophora puteana RWD-64-598 SS2]	EIW86659	1	2.04651e-154	453.751	288	75.3472	84.7222	81.5864
RSAG8G_01502	388	gi|392571555|gb|EIW64727.1|	444	gi|392571555|gb|EIW64727.1| CBS-domain-containing protein [Trametes versicolor FP-101664 SS1]	EIW64727	1	4.62702e-144	423.32	360	63.3333	73.8889	81.0811
RSAG8G_01505	302	gi|389748928|gb|EIM90105.1|	324	gi|389748928|gb|EIM90105.1| S-adenosyl-L-methionine-dependent methyltransferase [Stereum hirsutum FP-91666 SS1]	EIM90105	1	2.3713e-36	139.813	292	32.5342	51.0274	90.1235
RSAG8G_01506	464	gi|393248164|gb|EJD55671.1|	475	gi|393248164|gb|EJD55671.1| hypothetical protein AURDEDRAFT_179383 [Auricularia delicata TFB-10046 SS5]	EJD55671	2	7.20377e-21	102.834	226	48.2301	60.6195	47.5789
RSAG8G_01507	568	gi|58266442|ref|XP_570377.1|	773	gi|58266442|ref|XP_570377.1| transcription factor [Cryptococcus neoformans var. neoformans JEC21] >gi|134111460|ref|XP_775646.1| hypothetical protein CNBD6000 [Cryptococcus neoformans var. neoformans B-3501A] >gi|50258308|gb|EAL20999.1| hypothetical protein CNBD6000 [Cryptococcus neoformans var. neoformans B-3501A] >gi|57226610|gb|AAW43070.1| transcription factor, putative [Cryptococcus neoforman…	XP_570377	1	9.32782e-12	76.6406	207	29.9517	49.7585	26.7788
RSAG8G_01508	1177	gi|389751126|gb|EIM92199.1|	1064	gi|389751126|gb|EIM92199.1| hypothetical protein STEHIDRAFT_45870 [Stereum hirsutum FP-91666 SS1]	EIM92199	2	5.81492e-180	564.303	680	57.5	76.0294	63.9098
RSAG8G_01511	131	gi|336375942|gb|EGO04277.1|	213	gi|336375942|gb|EGO04277.1| hypothetical protein SERLA73DRAFT_173699 [Serpula lacrymans var. lacrymans S7.3] >gi|336389067|gb|EGO30210.1| hypothetical protein SERLADRAFT_454528 [Serpula lacrymans var. lacrymans S7.9]	EGO04277	1	1.68395e-11	66.2402	55	58.1818	67.2727	25.8216
RSAG8G_01512	152	gi|393245961|gb|EJD53470.1|	256	gi|393245961|gb|EJD53470.1| hypothetical protein AURDEDRAFT_179937 [Auricularia delicata TFB-10046 SS5]	EJD53470	1	2.58028e-06	53.1434	79	34.1772	50.6329	30.8594
RSAG8G_01513	204	gi|392571396|gb|EIW64568.1|	208	gi|392571396|gb|EIW64568.1| 60S ribosomal protein L13 [Trametes versicolor FP-101664 SS1]	EIW64568	1	5.0144e-43	150.214	98	73.4694	84.6939	47.1154
RSAG8G_01516	173	gi|299755577|ref|XP_001828750.2|	114	gi|299755577|ref|XP_001828750.2| hypothetical protein CC1G_06736 [Coprinopsis cinerea okayama7#130] >gi|298411288|gb|EAU93016.2| hypothetical protein CC1G_06736 [Coprinopsis cinerea okayama7#130]	XP_001828750	1	3.92898e-30	113.235	72	68.0556	81.9444	63.1579
RSAG8G_01517	125	gi|395334285|gb|EJF66661.1|	134	gi|395334285|gb|EJF66661.1| NADH2 dehydrogenase [Dichomitus squalens LYAD-421 SS1]	EJF66661	1	6.64514e-52	167.162	124	65.3226	77.4194	92.5373
RSAG8G_01518	582	gi|395333696|gb|EJF66073.1|	935	gi|395333696|gb|EJF66073.1| hypothetical protein DICSQDRAFT_97840 [Dichomitus squalens LYAD-421 SS1]	EJF66073	1	1.13618e-24	117.472	546	27.2894	45.9707	58.3957
RSAG8G_01519	329	gi|393246089|gb|EJD53598.1|	579	gi|393246089|gb|EJD53598.1| hypothetical protein AURDEDRAFT_141641 [Auricularia delicata TFB-10046 SS5]	EJD53598	1	8.60474e-70	234.572	324	37.6543	54.321	55.9585
RSAG8G_01521	342	gi|392568123|gb|EIW61297.1|	586	gi|392568123|gb|EIW61297.1| 40S ribosomal protein S7 [Trametes versicolor FP-101664 SS1]	EIW61297	1	2.8757e-53	191.815	305	35.4098	49.1803	52.0478
RSAG8G_01522	196	gi|390601087|gb|EIN10481.1|	388	gi|390601087|gb|EIN10481.1| 60S ribosomal protein L3 [Punctularia strigosozonata HHB-11173 SS5]	EIN10481	1	1.33025e-125	366.311	196	89.7959	93.3673	50.5155
RSAG8G_01523	1089	gi|392593173|gb|EIW82499.1|	1295	gi|392593173|gb|EIW82499.1| hypothetical protein CONPUDRAFT_153372 [Coniophora puteana RWD-64-598 SS2]	EIW82499	1	1.19989e-10	74.7146	209	32.5359	44.0191	16.139
RSAG8G_01524	343	gi|392593178|gb|EIW82504.1|	444	gi|392593178|gb|EIW82504.1| NAD dehydrogenase [Coniophora puteana RWD-64-598 SS2]	EIW82504	1	3.65166e-125	373.244	303	60.066	75.9076	68.2432
RSAG8G_01525	117	gi|393246439|gb|EJD53948.1|	138	gi|393246439|gb|EJD53948.1| NDUFA12-domain-containing protein [Auricularia delicata TFB-10046 SS5]	EJD53948	1	1.4374e-27	105.145	56	82.1429	94.6429	40.5797
RSAG8G_01527	126	gi|392593104|gb|EIW82430.1|	362	gi|392593104|gb|EIW82430.1| para-hydroxybenzoate-polyprenyltransferase [Coniophora puteana RWD-64-598 SS2]	EIW82430	1	3.42632e-17	83.1889	53	67.9245	81.1321	14.6409
RSAG8G_01528	264	gi|395332159|gb|EJF64538.1|	245	gi|395332159|gb|EJF64538.1| thioredoxin-like protein [Dichomitus squalens LYAD-421 SS1]	EJF64538	1	7.05958e-64	207.223	212	48.1132	66.5094	86.5306
RSAG8G_01529	140	gi|228939857|ref|ZP_04102434.1|	387	gi|228939857|ref|ZP_04102434.1| Monooxygenase [Bacillus thuringiensis serovar berliner ATCC 10792] >gi|228972747|ref|ZP_04133346.1| Monooxygenase [Bacillus thuringiensis serovar thuringiensis str. T01001] >gi|228979330|ref|ZP_04139667.1| Monooxygenase [Bacillus thuringiensis Bt407] >gi|384186797|ref|YP_005572693.1| Monooxygenase [Bacillus thuringiensis serovar chinensis CT-43] >gi|228780438|gb|EE…	ZP_04102434	1	1.66301e-27	112.079	132	43.9394	60.6061	34.1085
RSAG8G_01530	800	gi|353242639|emb|CCA74266.1|	939	gi|353242639|emb|CCA74266.1| related to putative phosphate transporter 1 [Piriformospora indica DSM 11827]	CCA74266	2	7.89754e-119	388.652	768	44.2708	60.8073	81.7891
RSAG8G_01531	698	gi|299742505|ref|XP_001832531.2|	879	gi|299742505|ref|XP_001832531.2| EXS family protein/ERD1/XPR1/SYG1 family protein [Coprinopsis cinerea okayama7#130] >gi|298405214|gb|EAU89280.2| EXS family protein/ERD1/XPR1/SYG1 family protein [Coprinopsis cinerea okayama7#130]	XP_001832531	1	4.96965e-145	452.21	664	43.8253	61.5964	75.5404
RSAG8G_01532	435	gi|392593177|gb|EIW82503.1|	558	gi|392593177|gb|EIW82503.1| 40S ribosomal protein S7 [Coniophora puteana RWD-64-598 SS2]	EIW82503	1	1.31467e-29	128.642	159	42.1384	66.6667	28.4946
RSAG8G_01534	219	gi|389747715|gb|EIM88893.1|	231	gi|389747715|gb|EIM88893.1| hypothetical protein STEHIDRAFT_53700 [Stereum hirsutum FP-91666 SS1]	EIM88893	1	1.4463e-93	280.026	196	65.8163	82.1429	84.8485
RSAG8G_01535	519	gi|389740134|gb|EIM81326.1|	737	gi|389740134|gb|EIM81326.1| hypothetical protein STEHIDRAFT_172291 [Stereum hirsutum FP-91666 SS1]	EIM81326	1	4.61714e-07	61.2326	56	46.4286	71.4286	7.59837
RSAG8G_01536	588	gi|353234821|emb|CCA66842.1|	487	gi|353234821|emb|CCA66842.1| hypothetical protein PIIN_00604 [Piriformospora indica DSM 11827]	CCA66842	1	4.97678e-46	176.792	478	31.3808	46.2343	98.152
RSAG8G_01537	590	gi|353234821|emb|CCA66842.1|	487	gi|353234821|emb|CCA66842.1| hypothetical protein PIIN_00604 [Piriformospora indica DSM 11827]	CCA66842	1	8.07163e-48	181.8	481	30.9771	47.817	98.768
RSAG8G_01538	210	gi|393220253|gb|EJD05739.1|	274	gi|393220253|gb|EJD05739.1| hypothetical protein FOMMEDRAFT_145169 [Fomitiporia mediterranea MF3/22]	EJD05739	1	2.20603e-15	80.1073	73	50.6849	64.3836	26.6423
RSAG8G_01539	305	gi|296413270|ref|XP_002836337.1|	677	gi|296413270|ref|XP_002836337.1| hypothetical protein [Tuber melanosporum Mel28] >gi|295630154|emb|CAZ80528.1| unnamed protein product [Tuber melanosporum]	XP_002836337	1	2.96863e-119	364.385	306	56.8627	70.2614	45.1994
RSAG8G_01540	1256	gi|393240218|gb|EJD47745.1|	1079	gi|393240218|gb|EJD47745.1| ras GEF [Auricularia delicata TFB-10046 SS5]	EJD47745	2	1.10483e-33	149.828	678	30.9735	47.3451	62.836
RSAG8G_01541	231	gi|393240167|gb|EJD47694.1|	450	gi|393240167|gb|EJD47694.1| hypothetical protein AURDEDRAFT_113340 [Auricularia delicata TFB-10046 SS5]	EJD47694	1	2.58299e-85	267.314	196	68.3673	78.5714	43.5556
RSAG8G_01542	600	gi|393218427|gb|EJD03915.1|	782	gi|393218427|gb|EJD03915.1| DEAD-domain-containing protein [Fomitiporia mediterranea MF3/22]	EJD03915	2	0	588.956	506	65.2174	76.2846	64.7059
RSAG8G_01545	369	gi|390604336|gb|EIN13727.1|	860	gi|390604336|gb|EIN13727.1| hypothetical protein PUNSTDRAFT_59241 [Punctularia strigosozonata HHB-11173 SS5]	EIN13727	1	4.86441e-24	112.079	349	30.659	48.4241	40.5814
RSAG8G_01546	415	gi|302695205|ref|XP_003037281.1|	426	gi|302695205|ref|XP_003037281.1| hypothetical protein SCHCODRAFT_255490 [Schizophyllum commune H4-8] >gi|300110978|gb|EFJ02379.1| hypothetical protein SCHCODRAFT_255490 [Schizophyllum commune H4-8]	XP_003037281	2	3.05377e-20	100.138	139	59.7122	73.3813	32.6291
RSAG8G_01547	546	gi|402221954|gb|EJU02022.1|	588	gi|402221954|gb|EJU02022.1| ARM repeat-containing protein [Dacryopinax sp. DJM-731 SS1]	EJU02022	2	0	662.529	502	71.3147	85.259	85.3741
RSAG8G_01550	388	gi|342320930|gb|EGU12868.1|	1033	gi|342320930|gb|EGU12868.1| Eukaryotic translation initiation factor 3 subunit B [Rhodotorula glutinis ATCC 204091]	EGU12868	1	2.07361e-46	178.333	245	43.6735	55.9184	23.7173
RSAG8G_01551	353	gi|342320930|gb|EGU12868.1|	1033	gi|342320930|gb|EGU12868.1| Eukaryotic translation initiation factor 3 subunit B [Rhodotorula glutinis ATCC 204091]	EGU12868	1	1.39537e-80	272.707	326	44.7853	58.589	31.5586
RSAG8G_01552	202	gi|392588145|gb|EIW77478.1|	245	gi|392588145|gb|EIW77478.1| hypothetical protein CONPUDRAFT_168357 [Coniophora puteana RWD-64-598 SS2]	EIW77478	1	2.99203e-81	248.825	203	60.0985	72.9064	82.8571
RSAG8G_01553	165	gi|392589059|gb|EIW78390.1|	144	gi|392589059|gb|EIW78390.1| ADF-like domain-containing protein [Coniophora puteana RWD-64-598 SS2]	EIW78390	1	9.3817e-62	194.126	141	66.6667	82.2695	97.9167
RSAG8G_01556	262	gi|393213738|gb|EJC99233.1|	642	gi|393213738|gb|EJC99233.1| hypothetical protein FOMMEDRAFT_170559 [Fomitiporia mediterranea MF3/22]	EJC99233	1	1.57256e-48	177.178	261	42.9119	57.0881	40.6542
RSAG8G_01557	420	gi|392560254|gb|EIW53437.1|	599	gi|392560254|gb|EIW53437.1| hypothetical protein TRAVEDRAFT_74763 [Trametes versicolor FP-101664 SS1]	EIW53437	1	1.53722e-100	318.546	414	41.3043	58.6957	69.1152
RSAG8G_01558	543	gi|169861446|ref|XP_001837357.1|	555	gi|169861446|ref|XP_001837357.1| U4/U6 small nuclear ribonucleoprotein Prp31 [Coprinopsis cinerea okayama7#130] >gi|116501378|gb|EAU84273.1| U4/U6 small nuclear ribonucleoprotein Prp31 [Coprinopsis cinerea okayama7#130]	XP_001837357	1	0	638.262	480	64.7917	75.8333	86.4865
RSAG8G_01559	128	gi|395330458|gb|EJF62841.1|	216	gi|395330458|gb|EJF62841.1| armadillo/beta-catenin/plakoglobin [Dichomitus squalens LYAD-421 SS1]	EJF62841	1	6.98762e-66	205.682	127	75.5906	88.9764	58.7963
RSAG8G_01561	158	gi|388855510|emb|CCF50956.1|	844	gi|388855510|emb|CCF50956.1| uncharacterized protein [Ustilago hordei]	CCF50956	1	5.99151e-22	98.9821	119	49.5798	65.5462	14.0995
RSAG8G_01562	250	gi|393212780|gb|EJC98279.1|	509	gi|393212780|gb|EJC98279.1| glycoside hydrolase [Fomitiporia mediterranea MF3/22]	EJC98279	1	3.07195e-93	290.041	251	57.3705	71.7131	49.3124
RSAG8G_01563	135	gi|238593760|ref|XP_002393287.1|	75	gi|238593760|ref|XP_002393287.1| hypothetical protein MPER_07008 [Moniliophthora perniciosa FA553] >gi|215460545|gb|EEB94217.1| hypothetical protein MPER_07008 [Moniliophthora perniciosa FA553]	XP_002393287	1	3.35132e-06	49.2914	60	43.3333	56.6667	80
RSAG8G_01565	72	gi|392573120|gb|EIW66261.1|	990	gi|392573120|gb|EIW66261.1| hypothetical protein TREMEDRAFT_35099 [Tremella mesenterica DSM 1558]	EIW66261	1	4.60557e-17	80.8777	72	54.1667	63.8889	7.27273
RSAG8G_01566	286	gi|393243780|gb|EJD51294.1|	841	gi|393243780|gb|EJD51294.1| sec24-related protein [Auricularia delicata TFB-10046 SS5]	EJD51294	1	1.128e-87	285.804	286	51.049	66.4336	34.0071
RSAG8G_01567	465	gi|389745366|gb|EIM86547.1|	512	gi|389745366|gb|EIM86547.1| hypothetical protein STEHIDRAFT_57917 [Stereum hirsutum FP-91666 SS1]	EIM86547	1	2.72129e-139	416.772	394	54.5685	69.2893	76.9531
RSAG8G_01568	169	gi|302690856|ref|XP_003035107.1|	546	gi|302690856|ref|XP_003035107.1| hypothetical protein SCHCODRAFT_14275 [Schizophyllum commune H4-8] >gi|300108803|gb|EFJ00205.1| hypothetical protein SCHCODRAFT_14275 [Schizophyllum commune H4-8]	XP_003035107	1	3.38914e-14	77.0258	129	37.9845	51.938	23.6264
RSAG8G_01570	137	gi|299747468|ref|XP_002911173.1|	403	gi|299747468|ref|XP_002911173.1| hypothetical protein CC1G_14604 [Coprinopsis cinerea okayama7#130] >gi|298407533|gb|EFI27679.1| hypothetical protein CC1G_14604 [Coprinopsis cinerea okayama7#130]	XP_002911173	1	1.35461e-06	53.9138	59	42.3729	64.4068	14.6402
RSAG8G_01571	367	gi|393246024|gb|EJD53533.1|	372	gi|393246024|gb|EJD53533.1| retinal short-chain dehydrogenase/reductase [Auricularia delicata TFB-10046 SS5]	EJD53533	1	2.22167e-150	435.647	350	57.7143	72.2857	94.086
RSAG8G_01572	552	gi|393215534|gb|EJD01025.1|	520	gi|393215534|gb|EJD01025.1| hypothetical protein FOMMEDRAFT_21486 [Fomitiporia mediterranea MF3/22]	EJD01025	1	0	763.837	483	74.1201	84.8861	92.8846
RSAG8G_01573	480	gi|302675681|ref|XP_003027524.1|	498	gi|302675681|ref|XP_003027524.1| hypothetical protein SCHCODRAFT_258538 [Schizophyllum commune H4-8] >gi|300101211|gb|EFI92621.1| hypothetical protein SCHCODRAFT_258538 [Schizophyllum commune H4-8]	XP_003027524	1	7.51381e-49	182.185	444	33.3333	49.3243	89.1566
RSAG8G_01575	151	gi|393218489|gb|EJD03977.1|	160	gi|393218489|gb|EJD03977.1| RNA polymerase I [Fomitiporia mediterranea MF3/22]	EJD03977	1	8.59071e-64	199.134	152	64.4737	78.9474	95
RSAG8G_01576	90	gi|402221918|gb|EJU01986.1|	331	gi|402221918|gb|EJU01986.1| hypothetical protein DACRYDRAFT_89016 [Dacryopinax sp. DJM-731 SS1]	EJU01986	1	1.15036e-17	82.4185	85	48.2353	64.7059	25.6798
RSAG8G_01577	1054	gi|390604368|gb|EIN13759.1|	414	gi|390604368|gb|EIN13759.1| hypothetical protein PUNSTDRAFT_95050 [Punctularia strigosozonata HHB-11173 SS5]	EIN13759	1	1.37118e-13	82.4185	70	61.4286	70	16.9082
RSAG8G_01578	905	gi|302697897|ref|XP_003038627.1|	1045	gi|302697897|ref|XP_003038627.1| hypothetical protein SCHCODRAFT_64474 [Schizophyllum commune H4-8] >gi|300112324|gb|EFJ03725.1| hypothetical protein SCHCODRAFT_64474 [Schizophyllum commune H4-8]	XP_003038627	1	0	758.059	654	62.844	74.3119	62.5837
RSAG8G_01580	821	gi|336371623|gb|EGN99962.1|	907	gi|336371623|gb|EGN99962.1| hypothetical protein SERLA73DRAFT_180301 [Serpula lacrymans var. lacrymans S7.3] >gi|336384379|gb|EGO25527.1| hypothetical protein SERLADRAFT_465826 [Serpula lacrymans var. lacrymans S7.9]	EGN99962	2	0	829.706	805	69.3168	80.9938	88.7541
RSAG8G_01581	3005	gi|390604359|gb|EIN13750.1|	3128	gi|390604359|gb|EIN13750.1| vacuolar protein sorting-associated protein vps13 [Punctularia strigosozonata HHB-11173 SS5]	EIN13750	5	1.11324e-173	611.298	1800	53.2778	70.2222	57.5448
RSAG8G_01582	174	gi|390604359|gb|EIN13750.1|	3128	gi|390604359|gb|EIN13750.1| vacuolar protein sorting-associated protein vps13 [Punctularia strigosozonata HHB-11173 SS5]	EIN13750	1	3.01097e-70	237.654	174	64.9425	80.4598	5.56266
RSAG8G_01583	301	gi|389742223|gb|EIM83410.1|	295	gi|389742223|gb|EIM83410.1| elongase of fatty acids ELO [Stereum hirsutum FP-91666 SS1]	EIM83410	1	2.8602e-125	366.311	277	65.343	75.0903	93.8983
RSAG8G_01584	161	gi|395334332|gb|EJF66708.1|	156	gi|395334332|gb|EJF66708.1| hypothetical protein DICSQDRAFT_130961 [Dichomitus squalens LYAD-421 SS1]	EJF66708	1	3.83169e-19	85.8853	159	37.7358	53.4591	100
RSAG8G_01586	704	gi|353236744|emb|CCA68732.1|	889	gi|353236744|emb|CCA68732.1| hypothetical protein PIIN_02596 [Piriformospora indica DSM 11827]	CCA68732	2	8.65629e-58	218.779	695	32.2302	47.0504	78.1777
RSAG8G_01587	528	gi|389745360|gb|EIM86541.1|	535	gi|389745360|gb|EIM86541.1| WD-repeat protein [Stereum hirsutum FP-91666 SS1]	EIM86541	1	0	760.755	527	72.4858	84.0607	98.5047
RSAG8G_01588	463	gi|393218904|gb|EJD04392.1|	454	gi|393218904|gb|EJD04392.1| glucosyltransferase [Fomitiporia mediterranea MF3/22]	EJD04392	1	1.15593e-154	453.751	460	49.5652	63.913	100
RSAG8G_01589	371	gi|395327839|gb|EJF60235.1|	421	gi|395327839|gb|EJF60235.1| terpenoid synthase [Dichomitus squalens LYAD-421 SS1]	EJF60235	1	1.33993e-75	246.899	348	37.931	56.3218	82.6603
RSAG8G_01590	563	gi|389742319|gb|EIM83506.1|	641	gi|389742319|gb|EIM83506.1| hypothetical protein STEHIDRAFT_170767 [Stereum hirsutum FP-91666 SS1]	EIM83506	1	1.25706e-143	436.032	500	52.4	65	78.0031
RSAG8G_01592	252	gi|358056187|dbj|GAA97927.1|	490	gi|358056187|dbj|GAA97927.1| hypothetical protein E5Q_04607 [Mixia osmundae IAM 14324]	GAA97927	1	7.81003e-48	172.17	245	40.8163	56.3265	50
RSAG8G_01595	330	gi|392590902|gb|EIW80230.1|	418	gi|392590902|gb|EIW80230.1| hypothetical protein CONPUDRAFT_154277 [Coniophora puteana RWD-64-598 SS2]	EIW80230	1	1.78867e-11	72.7886	162	27.7778	49.3827	38.756
RSAG8G_01596	762	gi|389749279|gb|EIM90456.1|	950	gi|389749279|gb|EIM90456.1| hypothetical protein STEHIDRAFT_119455 [Stereum hirsutum FP-91666 SS1]	EIM90456	2	4.83214e-90	310.457	732	46.5847	62.2951	77.0526
RSAG8G_01598	99	gi|395326377|gb|EJF58787.1|	257	gi|395326377|gb|EJF58787.1| hypothetical protein DICSQDRAFT_156575, partial [Dichomitus squalens LYAD-421 SS1]	EJF58787	1	3.40742e-37	132.494	87	73.5632	80.4598	33.8521
RSAG8G_01599	135	gi|393247683|gb|EJD55190.1|	546	gi|393247683|gb|EJD55190.1| hypothetical protein AURDEDRAFT_78144 [Auricularia delicata TFB-10046 SS5]	EJD55190	1	7.98213e-10	63.1586	69	52.1739	69.5652	12.6374
RSAG8G_01600	403	gi|392571663|gb|EIW64835.1|	1002	gi|392571663|gb|EIW64835.1| hypothetical protein TRAVEDRAFT_68553 [Trametes versicolor FP-101664 SS1]	EIW64835	1	5.73693e-146	446.817	365	63.0137	75.0685	36.4271
RSAG8G_01601	431	gi|242212882|ref|XP_002472272.1|	423	gi|242212882|ref|XP_002472272.1| hypothetical protein POSPLDRAFT_112923 [Postia placenta Mad-698-R] >gi|220728639|gb|EED82529.1| hypothetical protein POSPLDRAFT_112923 [Postia placenta Mad-698-R]	XP_002472272	1	7.05474e-113	344.739	305	54.7541	70.8197	72.104
RSAG8G_01602	411	gi|393218371|gb|EJD03859.1|	424	gi|393218371|gb|EJD03859.1| glycoside hydrolase family 16 protein [Fomitiporia mediterranea MF3/22]	EJD03859	1	2.02588e-107	330.102	288	56.25	72.5694	67.9245
RSAG8G_01604	404	gi|390602977|gb|EIN12369.1|	583	gi|390602977|gb|EIN12369.1| MFS general substrate transporter [Punctularia strigosozonata HHB-11173 SS5]	EIN12369	2	4.38721e-74	248.825	381	49.0814	64.3045	65.3516
RSAG8G_01605	488	gi|358060320|dbj|GAA93725.1|	677	gi|358060320|dbj|GAA93725.1| hypothetical protein E5Q_00371 [Mixia osmundae IAM 14324]	GAA93725	2	2.46434e-80	270.396	450	57.1111	72.8889	66.4697
RSAG8G_01606	432	gi|390603855|gb|EIN13246.1|	443	gi|390603855|gb|EIN13246.1| hypothetical protein PUNSTDRAFT_40906 [Punctularia strigosozonata HHB-11173 SS5]	EIN13246	1	1.07473e-121	368.237	300	56.6667	70.6667	67.7201
RSAG8G_01609	111	gi|353240420|emb|CCA72290.1|	317	gi|353240420|emb|CCA72290.1| hypothetical protein PIIN_06224 [Piriformospora indica DSM 11827]	CCA72290	1	6.64428e-09	59.3066	73	43.8356	61.6438	23.0284
RSAG8G_01610	373	gi|302698019|ref|XP_003038688.1|	373	gi|302698019|ref|XP_003038688.1| hypothetical protein SCHCODRAFT_73277 [Schizophyllum commune H4-8] >gi|300112385|gb|EFJ03786.1| hypothetical protein SCHCODRAFT_73277 [Schizophyllum commune H4-8]	XP_003038688	1	5.15612e-98	302.753	337	51.3353	67.9525	90.3485
RSAG8G_01611	196	gi|299747986|ref|XP_002911240.1|	587	gi|299747986|ref|XP_002911240.1| 40S ribosomal protein S7 [Coprinopsis cinerea okayama7#130] >gi|298407765|gb|EFI27746.1| 40S ribosomal protein S7 [Coprinopsis cinerea okayama7#130]	XP_002911240	1	1.00359e-118	355.525	194	89.1753	94.8454	33.0494
RSAG8G_01612	300	gi|353235991|emb|CCA67995.1|	647	gi|353235991|emb|CCA67995.1| related to L-lactate dehydrogenase (cytochrome b2) [Piriformospora indica DSM 11827]	CCA67995	1	4.7524e-106	329.331	247	67.2065	79.7571	38.1762
RSAG8G_01613	283	gi|402222791|gb|EJU02857.1|	294	gi|402222791|gb|EJU02857.1| NADP-binding protein [Dacryopinax sp. DJM-731 SS1]	EJU02857	1	1.69061e-71	228.794	284	44.7183	62.6761	96.5986
RSAG8G_01614	160	gi|395330384|gb|EJF62767.1|	164	gi|395330384|gb|EJF62767.1| trafficking protein particle complex 2 [Dichomitus squalens LYAD-421 SS1]	EJF62767	1	3.6274e-49	162.925	151	59.6026	74.8344	92.0732
RSAG8G_01615	339	gi|393245988|gb|EJD53497.1|	361	gi|393245988|gb|EJD53497.1| Deoxyhypusine synthase [Auricularia delicata TFB-10046 SS5]	EJD53497	1	0	517.309	308	81.1688	89.9351	85.3186
RSAG8G_01616	235	gi|302675224|ref|XP_003027296.1|	322	gi|302675224|ref|XP_003027296.1| polysaccharide lyase family 1 protein [Schizophyllum commune H4-8] >gi|300100982|gb|EFI92393.1| polysaccharide lyase family 1 protein [Schizophyllum commune H4-8]	XP_003027296	1	7.65395e-62	203.371	186	54.3011	67.7419	57.764
RSAG8G_01617	306	gi|302675224|ref|XP_003027296.1|	322	gi|302675224|ref|XP_003027296.1| polysaccharide lyase family 1 protein [Schizophyllum commune H4-8] >gi|300100982|gb|EFI92393.1| polysaccharide lyase family 1 protein [Schizophyllum commune H4-8]	XP_003027296	1	4.0022e-100	303.908	245	58.3673	73.0612	76.087
RSAG8G_01618	347	gi|299756216|ref|XP_001829174.2|	321	gi|299756216|ref|XP_001829174.2| hypothetical protein CC1G_01854 [Coprinopsis cinerea okayama7#130] >gi|298411576|gb|EAU92809.2| hypothetical protein CC1G_01854 [Coprinopsis cinerea okayama7#130]	XP_001829174	1	3.31551e-05	53.5286	78	38.4615	58.9744	24.2991
RSAG8G_01620	421	gi|169860983|ref|XP_001837126.1|	393	gi|169860983|ref|XP_001837126.1| longevity-assurance protein [Coprinopsis cinerea okayama7#130] >gi|116501848|gb|EAU84743.1| longevity-assurance protein [Coprinopsis cinerea okayama7#130]	XP_001837126	1	2.61817e-82	265.003	358	40.5028	56.9832	91.0941
RSAG8G_01621	227	gi|392568273|gb|EIW61447.1|	260	gi|392568273|gb|EIW61447.1| RNA-binding domain-containing protein [Trametes versicolor FP-101664 SS1]	EIW61447	1	2.60743e-62	202.216	227	51.1013	65.6388	87.3077
RSAG8G_01622	400	gi|353239897|emb|CCA71789.1|	518	gi|353239897|emb|CCA71789.1| related to nuclear envelope protein NEM1 [Piriformospora indica DSM 11827]	CCA71789	1	2.76476e-71	239.58	151	73.5099	81.457	29.1506
RSAG8G_01623	345	gi|393238152|gb|EJD45690.1|	507	gi|393238152|gb|EJD45690.1| MFS general substrate transporter [Auricularia delicata TFB-10046 SS5]	EJD45690	2	7.24899e-81	261.922	346	59.5376	73.4104	68.2446
RSAG8G_01626	184	gi|388856959|emb|CCF49379.1|	192	gi|388856959|emb|CCF49379.1| probable ras-related GTP-binding protein [Ustilago hordei]	CCF49379	1	3.10389e-77	235.728	179	63.6872	78.2123	93.2292
RSAG8G_01627	810	gi|393215659|gb|EJD01150.1|	868	gi|393215659|gb|EJD01150.1| glycoside hydrolase family 2 protein [Fomitiporia mediterranea MF3/22]	EJD01150	2	0	957.592	805	62.9814	75.0311	92.7419
RSAG8G_01628	553	gi|353235065|emb|CCA67083.1|	547	gi|353235065|emb|CCA67083.1| related to lactose permease [Piriformospora indica DSM 11827]	CCA67083	1	0	756.903	552	67.3913	78.0797	100
RSAG8G_01629	180	gi|392570025|gb|EIW63198.1|	387	gi|392570025|gb|EIW63198.1| iron-containing alcohol dehydrogenase [Trametes versicolor FP-101664 SS1]	EIW63198	1	4.83721e-37	138.658	145	51.7241	74.4828	37.4677
RSAG8G_01630	1747	gi|389746642|gb|EIM87821.1|	1847	gi|389746642|gb|EIM87821.1| Sec7-domain-containing protein [Stereum hirsutum FP-91666 SS1]	EIM87821	3	0	1039.25	1516	60.686	74.4723	82.079
RSAG8G_01631	919	gi|393245990|gb|EJD53499.1|	1173	gi|393245990|gb|EJD53499.1| hypothetical protein AURDEDRAFT_79945 [Auricularia delicata TFB-10046 SS5]	EJD53499	3	6.39381e-90	318.161	730	49.589	62.6027	62.2336
RSAG8G_01636	89	gi|321468621|gb|EFX79605.1|	83	gi|321468621|gb|EFX79605.1| hypothetical protein DAPPUDRAFT_319504 [Daphnia pulex]	EFX79605	1	9.33228e-11	59.6918	82	43.9024	56.0976	98.7952
RSAG8G_01637	128	gi|392597160|gb|EIW86482.1|	221	gi|392597160|gb|EIW86482.1| S-adenosyl-L-methionine-dependent methyltransferase [Coniophora puteana RWD-64-598 SS2]	EIW86482	1	8.03869e-47	157.147	126	57.1429	74.6032	57.0136
RSAG8G_01638	178	gi|390604273|gb|EIN13664.1|	424	gi|390604273|gb|EIN13664.1| hypothetical protein PUNSTDRAFT_56412 [Punctularia strigosozonata HHB-11173 SS5]	EIN13664	1	7.60541e-23	101.293	67	67.1642	80.597	15.8019
RSAG8G_01639	262	gi|402219818|gb|EJT99890.1|	262	gi|402219818|gb|EJT99890.1| deoxyribose-phosphate aldolase [Dacryopinax sp. DJM-731 SS1]	EJT99890	1	4.42288e-131	378.252	261	69.3487	81.6092	99.6183
RSAG8G_01640	262	gi|402219818|gb|EJT99890.1|	262	gi|402219818|gb|EJT99890.1| deoxyribose-phosphate aldolase [Dacryopinax sp. DJM-731 SS1]	EJT99890	1	4.07803e-130	375.941	261	68.5824	81.6092	99.6183
RSAG8G_01641	942	gi|390604279|gb|EIN13670.1|	1496	gi|390604279|gb|EIN13670.1| tricalbin [Punctularia strigosozonata HHB-11173 SS5]	EIN13670	2	0	1031.17	804	70.7711	93.5323	53.7433
RSAG8G_01644	367	gi|393248131|gb|EJD55638.1|	366	gi|393248131|gb|EJD55638.1| TauD-domain-containing protein [Auricularia delicata TFB-10046 SS5]	EJD55638	1	7.21154e-150	434.106	346	62.4277	73.9884	94.5355
RSAG8G_01645	676	gi|393240257|gb|EJD47784.1|	988	gi|393240257|gb|EJD47784.1| Rho GTPase activation protein [Auricularia delicata TFB-10046 SS5]	EJD47784	2	3.06091e-46	184.882	286	45.8042	60.8392	28.9474
RSAG8G_01646	2170	gi|170085153|ref|XP_001873800.1|	940	gi|170085153|ref|XP_001873800.1| predicted protein [Laccaria bicolor S238N-H82] >gi|164651352|gb|EDR15592.1| predicted protein [Laccaria bicolor S238N-H82]	XP_001873800	1	0	1383.24	919	72.2524	83.6779	97.766
RSAG8G_01647	266	gi|336371039|gb|EGN99379.1|	387	gi|336371039|gb|EGN99379.1| hypothetical protein SERLA73DRAFT_182338 [Serpula lacrymans var. lacrymans S7.3]	EGN99379	1	3.10893e-97	296.975	265	56.6038	71.3208	68.4755
RSAG8G_01648	271	gi|389751640|gb|EIM92713.1|	287	gi|389751640|gb|EIM92713.1| galactose mutarotase-like protein [Stereum hirsutum FP-91666 SS1]	EIM92713	1	7.0227e-79	246.899	272	49.6324	62.1324	94.7735
RSAG8G_01650	259	gi|390604352|gb|EIN13743.1|	415	gi|390604352|gb|EIN13743.1| hypothetical protein PUNSTDRAFT_58480 [Punctularia strigosozonata HHB-11173 SS5]	EIN13743	1	1.4577e-44	162.155	161	50.9317	63.354	38.7952
RSAG8G_01651	677	gi|336383793|gb|EGO24942.1|	1560	gi|336383793|gb|EGO24942.1| hypothetical protein SERLADRAFT_361773 [Serpula lacrymans var. lacrymans S7.9]	EGO24942	1	1.62353e-124	411.379	395	52.4051	68.6076	25.3205
RSAG8G_01652	323	gi|389747320|gb|EIM88499.1|	494	gi|389747320|gb|EIM88499.1| UPF0187-domain-containing protein [Stereum hirsutum FP-91666 SS1]	EIM88499	1	1.17558e-83	268.085	286	48.951	63.986	57.8947
RSAG8G_01653	557	gi|336383793|gb|EGO24942.1|	1560	gi|336383793|gb|EGO24942.1| hypothetical protein SERLADRAFT_361773 [Serpula lacrymans var. lacrymans S7.9]	EGO24942	2	4.39208e-69	250.366	354	48.0226	64.4068	22.6923
RSAG8G_01654	565	gi|392571499|gb|EIW64671.1|	1667	gi|392571499|gb|EIW64671.1| hypothetical protein TRAVEDRAFT_42080 [Trametes versicolor FP-101664 SS1]	EIW64671	1	0	664.84	547	59.415	72.5777	32.8134
RSAG8G_01655	100	gi|302694069|ref|XP_003036713.1|	218	gi|302694069|ref|XP_003036713.1| hypothetical protein SCHCODRAFT_255091 [Schizophyllum commune H4-8] >gi|300110410|gb|EFJ01811.1| hypothetical protein SCHCODRAFT_255091 [Schizophyllum commune H4-8]	XP_003036713	1	5.41075e-59	186.808	101	85.1485	92.0792	46.3303
RSAG8G_01656	212	gi|395329856|gb|EJF62241.1|	314	gi|395329856|gb|EJF62241.1| mitochondrial carrier [Dichomitus squalens LYAD-421 SS1]	EJF62241	1	5.56801e-78	243.432	196	64.2857	74.4898	62.4204
RSAG8G_01657	1204	gi|393240238|gb|EJD47765.1|	1522	gi|393240238|gb|EJD47765.1| protein prenylyltransferase [Auricularia delicata TFB-10046 SS5]	EJD47765	2	2.83601e-146	486.878	888	43.8063	58.7838	58.3443
RSAG8G_01658	125	gi|302695213|ref|XP_003037285.1|	122	gi|302695213|ref|XP_003037285.1| hypothetical protein SCHCODRAFT_48046 [Schizophyllum commune H4-8] >gi|300110982|gb|EFJ02383.1| hypothetical protein SCHCODRAFT_48046 [Schizophyllum commune H4-8]	XP_003037285	1	1.24293e-30	112.849	104	54.8077	67.3077	85.2459
RSAG8G_01659	266	gi|393245995|gb|EJD53504.1|	433	gi|393245995|gb|EJD53504.1| hypothetical protein AURDEDRAFT_79954 [Auricularia delicata TFB-10046 SS5]	EJD53504	1	3.87067e-125	369.777	245	71.0204	80.4082	56.582
RSAG8G_01660	66	gi|336376883|gb|EGO05218.1|	85	gi|336376883|gb|EGO05218.1| hypothetical protein SERLA73DRAFT_174233 [Serpula lacrymans var. lacrymans S7.3] >gi|336389815|gb|EGO30958.1| hypothetical protein SERLADRAFT_455383 [Serpula lacrymans var. lacrymans S7.9]	EGO05218	1	2.38012e-33	115.931	64	85.9375	92.1875	75.2941
RSAG8G_01661	386	gi|390601371|gb|EIN10765.1|	600	gi|390601371|gb|EIN10765.1| eukaryotic polypeptide chain release factor 3 [Punctularia strigosozonata HHB-11173 SS5]	EIN10765	1	8.04825e-173	501.901	326	73.0061	83.1288	54.3333
RSAG8G_01662	518	gi|392597491|gb|EIW86813.1|	532	gi|392597491|gb|EIW86813.1| ARM repeat-containing protein [Coniophora puteana RWD-64-598 SS2]	EIW86813	1	0	792.341	509	76.6208	81.7289	95.6767
RSAG8G_01663	683	gi|392571884|gb|EIW65056.1|	992	gi|392571884|gb|EIW65056.1| ARM repeat-containing protein [Trametes versicolor FP-101664 SS1]	EIW65056	2	2.47396e-174	530.791	569	61.6872	71.1775	57.3589
RSAG8G_01666	337	gi|302683847|ref|XP_003031604.1|	457	gi|302683847|ref|XP_003031604.1| hypothetical protein SCHCODRAFT_108709 [Schizophyllum commune H4-8] >gi|300105297|gb|EFI96701.1| hypothetical protein SCHCODRAFT_108709, partial [Schizophyllum commune H4-8]	XP_003031604	1	1.44302e-05	55.0694	75	37.3333	49.3333	16.4114
RSAG8G_01667	841	gi|353239113|emb|CCA71037.1|	800	gi|353239113|emb|CCA71037.1| hypothetical protein PIIN_04972 [Piriformospora indica DSM 11827]	CCA71037	1	2.76564e-87	301.982	494	38.8664	56.8826	61.75
RSAG8G_01668	56	gi|336365732|gb|EGN94081.1|	56	gi|336365732|gb|EGN94081.1| hypothetical protein SERLA73DRAFT_96889 [Serpula lacrymans var. lacrymans S7.3] >gi|336378337|gb|EGO19495.1| hypothetical protein SERLADRAFT_358472 [Serpula lacrymans var. lacrymans S7.9] >gi|393240946|gb|EJD48470.1| ribosomal protein S14 [Auricularia delicata TFB-10046 SS5]	EGN94081	1	3.31667e-33	114.39	57	91.2281	96.4912	100
RSAG8G_01669	1345	gi|392596931|gb|EIW86253.1|	1558	gi|392596931|gb|EIW86253.1| DNA topoisomerase II [Coniophora puteana RWD-64-598 SS2]	EIW86253	2	0	1231.47	1102	67.2414	79.5826	70.7317
RSAG8G_01670	608	gi|336364380|gb|EGN92739.1|	303	gi|336364380|gb|EGN92739.1| hypothetical protein SERLA73DRAFT_79310 [Serpula lacrymans var. lacrymans S7.3] >gi|336385253|gb|EGO26400.1| hypothetical protein SERLADRAFT_436216 [Serpula lacrymans var. lacrymans S7.9]	EGN92739	1	6.6036e-42	160.999	285	37.5439	53.3333	94.0594
RSAG8G_01671	313	gi|393212224|gb|EJC97725.1|	356	gi|393212224|gb|EJC97725.1| hypothetical protein FOMMEDRAFT_115046 [Fomitiporia mediterranea MF3/22]	EJC97725	1	2.43013e-51	180.259	246	40.6504	59.7561	69.1011
RSAG8G_01672	337	gi|336367542|gb|EGN95887.1|	291	gi|336367542|gb|EGN95887.1| hypothetical protein SERLA73DRAFT_76937 [Serpula lacrymans var. lacrymans S7.3] >gi|336380247|gb|EGO21401.1| hypothetical protein SERLADRAFT_441756 [Serpula lacrymans var. lacrymans S7.9]	EGN95887	1	4.90823e-74	237.269	292	45.2055	63.0137	100
RSAG8G_01673	79	gi|393247709|gb|EJD55216.1|	245	gi|393247709|gb|EJD55216.1| TRAPP I complex [Auricularia delicata TFB-10046 SS5]	EJD55216	1	1.14767e-39	137.502	78	82.0513	91.0256	31.8367
RSAG8G_01674	686	gi|170085357|ref|XP_001873902.1|	489	gi|170085357|ref|XP_001873902.1| microfibrillar-associated protein MFAP1, Zn finger, CCHC type protein [Laccaria bicolor S238N-H82] >gi|164651454|gb|EDR15694.1| microfibrillar-associated protein MFAP1, Zn finger, CCHC type protein [Laccaria bicolor S238N-H82]	XP_001873902	1	3.45404e-59	214.542	156	67.9487	73.0769	31.9018
RSAG8G_01675	296	gi|393247994|gb|EJD55501.1|	450	gi|393247994|gb|EJD55501.1| hypothetical protein AURDEDRAFT_78652 [Auricularia delicata TFB-10046 SS5]	EJD55501	1	1.55416e-49	177.178	206	45.6311	65.534	45.7778
RSAG8G_01676	771	gi|393247989|gb|EJD55496.1|	740	gi|393247989|gb|EJD55496.1| hypothetical protein AURDEDRAFT_109804 [Auricularia delicata TFB-10046 SS5]	EJD55496	1	5.11122e-103	340.502	709	36.6714	47.6728	95.8108
RSAG8G_01677	303	gi|389751042|gb|EIM92115.1|	299	gi|389751042|gb|EIM92115.1| HIRA-interacting protein 5 [Stereum hirsutum FP-91666 SS1]	EIM92115	1	2.1828e-136	394.815	282	70.2128	82.9787	94.3144
RSAG8G_01679	347	gi|390604082|gb|EIN13473.1|	443	gi|390604082|gb|EIN13473.1| BAR-domain-containing protein [Punctularia strigosozonata HHB-11173 SS5]	EIN13473	2	2.69803e-118	355.91	327	65.4434	79.5107	73.8149
RSAG8G_01681	443	gi|299755229|ref|XP_001828512.2|	623	gi|299755229|ref|XP_001828512.2| histone-lysine N-methyltransferase [Coprinopsis cinerea okayama7#130] >gi|298411128|gb|EAU93345.2| histone-lysine N-methyltransferase [Coprinopsis cinerea okayama7#130]	XP_001828512	1	1.27189e-63	223.402	399	35.0877	52.6316	64.0449
RSAG8G_01682	329	gi|402218849|gb|EJT98924.1|	742	gi|402218849|gb|EJT98924.1| chromatin remodeling complex subunit [Dacryopinax sp. DJM-731 SS1]	EJT98924	1	3.08379e-41	160.229	286	36.014	47.5524	38.5445
RSAG8G_01683	300	gi|393247989|gb|EJD55496.1|	740	gi|393247989|gb|EJD55496.1| hypothetical protein AURDEDRAFT_109804 [Auricularia delicata TFB-10046 SS5]	EJD55496	1	1.75621e-32	134.42	284	35.9155	48.5915	38.3784
RSAG8G_01684	167	gi|392590367|gb|EIW79696.1|	795	gi|392590367|gb|EIW79696.1| hypothetical protein CONPUDRAFT_155091 [Coniophora puteana RWD-64-598 SS2]	EIW79696	1	4.85765e-08	59.3066	103	31.068	46.6019	12.956
RSAG8G_01685	792	gi|299744715|ref|XP_001831227.2|	886	gi|299744715|ref|XP_001831227.2| ZNF1 [Coprinopsis cinerea okayama7#130] >gi|298406255|gb|EAU90390.2| ZNF1 [Coprinopsis cinerea okayama7#130]	XP_001831227	1	0	677.167	743	48.0485	64.8721	83.86
RSAG8G_01686	153	gi|13194756|gb|AAK15540.1|AF339929_1	337	gi|13194756|gb|AAK15540.1|AF339929_1 glyceraldehyde-3-phosphate dehydrogenase [Thanatephorus cucumeris]	AAK15540	1	2.72811e-72	226.868	134	80.597	90.2985	39.7626
RSAG8G_01687	226	gi|392591018|gb|EIW80346.1|	183	gi|392591018|gb|EIW80346.1| hypothetical protein CONPUDRAFT_28841, partial [Coniophora puteana RWD-64-598 SS2]	EIW80346	1	9.46943e-10	63.5438	163	29.4479	50.9202	89.071
RSAG8G_01690	1026	gi|169849205|ref|XP_001831306.1|	1103	gi|169849205|ref|XP_001831306.1| hypothetical protein CC1G_00853 [Coprinopsis cinerea okayama7#130] >gi|116507574|gb|EAU90469.1| hypothetical protein CC1G_00853 [Coprinopsis cinerea okayama7#130]	XP_001831306	2	2.9198e-49	198.749	470	45.3191	57.4468	42.6111
RSAG8G_01691	742	gi|390596601|gb|EIN06002.1|	809	gi|390596601|gb|EIN06002.1| hypothetical protein PUNSTDRAFT_127492 [Punctularia strigosozonata HHB-11173 SS5]	EIN06002	1	0	625.935	507	59.1716	74.9507	62.67
RSAG8G_01692	617	gi|390596602|gb|EIN06003.1|	776	gi|390596602|gb|EIN06003.1| apses-domain-containing protein [Punctularia strigosozonata HHB-11173 SS5]	EIN06003	2	1.43844e-139	431.795	603	52.7363	66.8325	77.7062
RSAG8G_01693	537	gi|336368433|gb|EGN96776.1|	506	gi|336368433|gb|EGN96776.1| hypothetical protein SERLA73DRAFT_93367 [Serpula lacrymans var. lacrymans S7.3] >gi|336381229|gb|EGO22381.1| hypothetical protein SERLADRAFT_451235 [Serpula lacrymans var. lacrymans S7.9]	EGN96776	1	0	638.647	534	61.985	72.0974	100
RSAG8G_01695	274	gi|395331817|gb|EJF64197.1|	436	gi|395331817|gb|EJF64197.1| UAA-domain-containing protein [Dichomitus squalens LYAD-421 SS1]	EJF64197	1	4.51533e-27	116.316	131	44.2748	64.1221	30.0459
RSAG8G_01696	310	gi|302686950|ref|XP_003033155.1|	761	gi|302686950|ref|XP_003033155.1| hypothetical protein SCHCODRAFT_54367 [Schizophyllum commune H4-8] >gi|300106849|gb|EFI98252.1| hypothetical protein SCHCODRAFT_54367 [Schizophyllum commune H4-8]	XP_003033155	1	2.27693e-87	284.263	232	56.0345	70.2586	30.4862
RSAG8G_01697	377	gi|336363837|gb|EGN92208.1|	478	gi|336363837|gb|EGN92208.1| hypothetical protein SERLA73DRAFT_191468 [Serpula lacrymans var. lacrymans S7.3] >gi|336380953|gb|EGO22105.1| hypothetical protein SERLADRAFT_472435 [Serpula lacrymans var. lacrymans S7.9]	EGN92208	1	2.40444e-59	206.453	350	36.8571	56.8571	73.2218
RSAG8G_01699	660	gi|392592023|gb|EIW81350.1|	601	gi|392592023|gb|EIW81350.1| hypothetical protein CONPUDRAFT_144163 [Coniophora puteana RWD-64-598 SS2]	EIW81350	1	2.25054e-104	336.65	553	35.0814	52.4412	92.0133
RSAG8G_01700	733	gi|393240420|gb|EJD47946.1|	702	gi|393240420|gb|EJD47946.1| hypothetical protein AURDEDRAFT_102119 [Auricularia delicata TFB-10046 SS5]	EJD47946	1	0	560.451	603	49.4196	65.1741	85.8974
RSAG8G_01701	92	gi|336363887|gb|EGN92256.1|	92	gi|336363887|gb|EGN92256.1| hypothetical protein SERLA73DRAFT_117573 [Serpula lacrymans var. lacrymans S7.3] >gi|336381104|gb|EGO22256.1| hypothetical protein SERLADRAFT_472821 [Serpula lacrymans var. lacrymans S7.9]	EGN92256	1	2.84186e-42	139.813	93	75.2688	78.4946	100
RSAG8G_01702	734	gi|402223744|gb|EJU03808.1|	728	gi|402223744|gb|EJU03808.1| O-mannosyltransferase [Dacryopinax sp. DJM-731 SS1]	EJU03808	1	0	1083.17	716	71.3687	82.1229	98.3516
RSAG8G_01703	1102	gi|395324664|gb|EJF57100.1|	2365	gi|395324664|gb|EJF57100.1| pre-mRNA-processing-splicing factor [Dichomitus squalens LYAD-421 SS1]	EJF57100	1	0	1957.96	1099	85.8963	90.2639	46.4693
RSAG8G_01704	551	gi|393212402|gb|EJC97902.1|	2352	gi|393212402|gb|EJC97902.1| pre-mRNA-processing-splicing factor [Fomitiporia mediterranea MF3/22]	EJC97902	1	0	901.353	515	82.7184	88.932	21.8963
RSAG8G_01705	698	gi|392562787|gb|EIW55967.1|	753	gi|392562787|gb|EIW55967.1| hypothetical protein TRAVEDRAFT_129233 [Trametes versicolor FP-101664 SS1]	EIW55967	1	8.88541e-121	385.185	627	42.1053	57.8947	83.2669
RSAG8G_01706	240	gi|392565444|gb|EIW58621.1|	449	gi|392565444|gb|EIW58621.1| WD40 repeat-like protein [Trametes versicolor FP-101664 SS1]	EIW58621	1	4.98235e-18	90.1225	241	34.8548	50.6224	53.6748
RSAG8G_01707	355	gi|390603448|gb|EIN12840.1|	784	gi|390603448|gb|EIN12840.1| hypothetical protein PUNSTDRAFT_97766 [Punctularia strigosozonata HHB-11173 SS5]	EIN12840	1	5.89728e-10	68.9366	275	29.0909	44.3636	35.0765
RSAG8G_01708	355	gi|169866058|ref|XP_001839622.1|	393	gi|169866058|ref|XP_001839622.1| serine protease [Coprinopsis cinerea okayama7#130] >gi|116499318|gb|EAU82213.1| serine protease [Coprinopsis cinerea okayama7#130]	XP_001839622	1	3.13349e-45	166.392	325	39.0769	53.2308	82.6972
RSAG8G_01710	1108	gi|393237182|gb|EJD44726.1|	1215	gi|393237182|gb|EJD44726.1| putative linoleate diol synthase [Auricularia delicata TFB-10046 SS5]	EJD44726	1	0	786.178	1087	41.0304	57.1297	89.465
RSAG8G_01711	409	gi|353240299|emb|CCA72175.1|	453	gi|353240299|emb|CCA72175.1| hypothetical protein PIIN_06110 [Piriformospora indica DSM 11827]	CCA72175	1	8.93854e-38	149.443	394	30.9645	50.7614	86.9757
RSAG8G_01712	1297	gi|393217757|gb|EJD03246.1|	2212	gi|393217757|gb|EJD03246.1| cytoplasmic protein [Fomitiporia mediterranea MF3/22]	EJD03246	2	0	1041.18	1270	53.7795	69.0551	57.4141
RSAG8G_01713	429	gi|389741829|gb|EIM83017.1|	774	gi|389741829|gb|EIM83017.1| hypothetical protein STEHIDRAFT_141544 [Stereum hirsutum FP-91666 SS1]	EIM83017	1	9.9359e-154	461.07	415	56.1446	69.6386	53.6176
RSAG8G_01714	210	gi|390599117|gb|EIN08514.1|	391	gi|390599117|gb|EIN08514.1| hypothetical protein PUNSTDRAFT_134892 [Punctularia strigosozonata HHB-11173 SS5]	EIN08514	1	2.54634e-12	72.7886	185	27.5676	46.4865	47.3146
RSAG8G_01716	369	gi|395333007|gb|EJF65385.1|	368	gi|395333007|gb|EJF65385.1| Di-copper centre-containing protein [Dichomitus squalens LYAD-421 SS1]	EJF65385	1	3.31355e-90	282.722	350	44	59.1429	95.1087
RSAG8G_01717	295	gi|390602406|gb|EIN11799.1|	259	gi|390602406|gb|EIN11799.1| ribosomal protein S5 [Punctularia strigosozonata HHB-11173 SS5]	EIN11799	1	5.84813e-119	348.977	188	89.3617	92.5532	72.5869
RSAG8G_01718	299	gi|390602407|gb|EIN11800.1|	303	gi|390602407|gb|EIN11800.1| hypothetical protein PUNSTDRAFT_131955 [Punctularia strigosozonata HHB-11173 SS5]	EIN11800	1	3.37151e-41	151.754	300	40	54.6667	99.0099
RSAG8G_01719	199	gi|390602126|gb|EIN11519.1|	441	gi|390602126|gb|EIN11519.1| aromatic compound dioxygenase [Punctularia strigosozonata HHB-11173 SS5]	EIN11519	2	1.73763e-30	122.865	195	69.2308	90.7692	44.2177
RSAG8G_01720	408	gi|134106101|ref|XP_778061.1|	575	gi|134106101|ref|XP_778061.1| hypothetical protein CNBA0640 [Cryptococcus neoformans var. neoformans B-3501A] >gi|50260764|gb|EAL23414.1| hypothetical protein CNBA0640 [Cryptococcus neoformans var. neoformans B-3501A]	XP_778061	1	2.30933e-56	201.83	204	47.0588	64.7059	35.4783
RSAG8G_01722	214	gi|299752161|ref|XP_001830744.2|	452	gi|299752161|ref|XP_001830744.2| aspartyl protease [Coprinopsis cinerea okayama7#130] >gi|298409705|gb|EAU91113.2| aspartyl protease [Coprinopsis cinerea okayama7#130]	XP_001830744	1	3.69999e-53	183.726	200	49	65.5	44.2478
RSAG8G_01723	126	gi|392589972|gb|EIW79302.1|	463	gi|392589972|gb|EIW79302.1| acid protease [Coniophora puteana RWD-64-598 SS2]	EIW79302	1	1.19304e-12	70.8626	56	55.3571	69.6429	12.095
RSAG8G_01724	386	gi|299752161|ref|XP_001830744.2|	452	gi|299752161|ref|XP_001830744.2| aspartyl protease [Coprinopsis cinerea okayama7#130] >gi|298409705|gb|EAU91113.2| aspartyl protease [Coprinopsis cinerea okayama7#130]	XP_001830744	1	5.69277e-57	199.904	251	41.0359	64.5418	55.531
RSAG8G_01725	442	gi|392594057|gb|EIW83382.1|	314	gi|392594057|gb|EIW83382.1| Metallo-dependent phosphatase [Coniophora puteana RWD-64-598 SS2]	EIW83382	1	2.14177e-128	380.563	194	92.7835	96.9072	61.7834
RSAG8G_01726	319	gi|392586478|gb|EIW75814.1|	466	gi|392586478|gb|EIW75814.1| hypothetical protein CONPUDRAFT_85076 [Coniophora puteana RWD-64-598 SS2]	EIW75814	1	3.57547e-31	129.413	83	68.6747	83.1325	17.8112
RSAG8G_01727	3791	gi|170093013|ref|XP_001877728.1|	3627	gi|170093013|ref|XP_001877728.1| predicted protein [Laccaria bicolor S238N-H82] >gi|164647587|gb|EDR11831.1| predicted protein [Laccaria bicolor S238N-H82]	XP_001877728	5	4.17195e-170	602.823	2687	40.6029	55.9732	74.0833
RSAG8G_01728	119	gi|336384469|gb|EGO25617.1|	133	gi|336384469|gb|EGO25617.1| hypothetical protein SERLADRAFT_387862 [Serpula lacrymans var. lacrymans S7.9]	EGO25617	1	1.47851e-49	160.999	114	60.5263	80.7018	85.7143
RSAG8G_01729	229	gi|353235572|emb|CCA67583.1|	249	gi|353235572|emb|CCA67583.1| hypothetical protein PIIN_01411 [Piriformospora indica DSM 11827]	CCA67583	1	1.66812e-31	122.865	187	40.107	52.9412	75.1004
RSAG8G_01730	105	gi|336384469|gb|EGO25617.1|	133	gi|336384469|gb|EGO25617.1| hypothetical protein SERLADRAFT_387862 [Serpula lacrymans var. lacrymans S7.9]	EGO25617	1	4.45918e-38	131.339	98	60.2041	77.551	73.6842
RSAG8G_01731	274	gi|392569836|gb|EIW63009.1|	250	gi|392569836|gb|EIW63009.1| HAD hydrolase subfamily IA REG-2-like protein [Trametes versicolor FP-101664 SS1]	EIW63009	1	1.09378e-57	191.815	241	41.9087	60.166	96.4
RSAG8G_01732	534	gi|299751399|ref|XP_001830243.2|	797	gi|299751399|ref|XP_001830243.2| hypothetical protein CC1G_01879 [Coprinopsis cinerea okayama7#130] >gi|298409357|gb|EAU91390.2| hypothetical protein CC1G_01879 [Coprinopsis cinerea okayama7#130]	XP_001830243	1	8.30421e-68	240.736	203	62.069	72.9064	25.4705
RSAG8G_01733	50	gi|393217478|gb|EJD02967.1|	496	gi|393217478|gb|EJD02967.1| RabGAP/TBC [Fomitiporia mediterranea MF3/22]	EJD02967	1	1.02598e-12	67.3958	50	64	82	10.0806
RSAG8G_01734	268	gi|393217884|gb|EJD03373.1|	440	gi|393217884|gb|EJD03373.1| DNA glycosylase [Fomitiporia mediterranea MF3/22]	EJD03373	1	3.78585e-84	265.388	265	53.2075	67.9245	60.2273
RSAG8G_01735	62	gi|392593588|gb|EIW82913.1|	418	gi|392593588|gb|EIW82913.1| insert subdomain of RNA polymerase alpha subunit [Coniophora puteana RWD-64-598 SS2]	EIW82913	1	2.04548e-12	67.0106	51	72.549	86.2745	12.201
RSAG8G_01739	329	gi|353235581|emb|CCA67592.1|	328	gi|353235581|emb|CCA67592.1| hypothetical protein PIIN_01420 [Piriformospora indica DSM 11827]	CCA67592	1	2.0336e-37	143.28	260	34.2308	50.7692	79.2683
RSAG8G_01740	763	gi|395328780|gb|EJF61170.1|	690	gi|395328780|gb|EJF61170.1| hypothetical protein DICSQDRAFT_106181 [Dichomitus squalens LYAD-421 SS1]	EJF61170	1	1.86291e-143	444.121	673	40.5646	56.4636	97.5362
RSAG8G_01741	171	gi|336372120|gb|EGO00460.1|	156	gi|336372120|gb|EGO00460.1| hypothetical protein SERLA73DRAFT_181061 [Serpula lacrymans var. lacrymans S7.3] >gi|336384863|gb|EGO26011.1| hypothetical protein SERLADRAFT_466936 [Serpula lacrymans var. lacrymans S7.9]	EGO00460	1	1.1755e-97	285.804	156	86.5385	96.1538	100
RSAG8G_01742	217	gi|390601848|gb|EIN11241.1|	183	gi|390601848|gb|EIN11241.1| hypothetical protein PUNSTDRAFT_63454 [Punctularia strigosozonata HHB-11173 SS5]	EIN11241	1	1.25339e-42	149.058	217	41.4747	53.4562	100
RSAG8G_01743	126	gi|402224280|gb|EJU04343.1|	127	gi|402224280|gb|EJU04343.1| Sm-like ribonucleo protein [Dacryopinax sp. DJM-731 SS1]	EJU04343	1	1.03707e-66	204.527	127	81.8898	85.0394	100
RSAG8G_01744	328	gi|170089821|ref|XP_001876133.1|	487	gi|170089821|ref|XP_001876133.1| predicted protein [Laccaria bicolor S238N-H82] >gi|164649393|gb|EDR13635.1| predicted protein [Laccaria bicolor S238N-H82]	XP_001876133	1	2.49669e-73	241.506	323	42.1053	58.2043	66.3244
RSAG8G_01747	109	gi|393228506|gb|EJD36150.1|	478	gi|393228506|gb|EJD36150.1| hypothetical protein AURDEDRAFT_117150 [Auricularia delicata TFB-10046 SS5]	EJD36150	1	6.38328e-07	53.9138	40	60	70	8.3682
RSAG8G_01748	323	gi|395328780|gb|EJF61170.1|	690	gi|395328780|gb|EJF61170.1| hypothetical protein DICSQDRAFT_106181 [Dichomitus squalens LYAD-421 SS1]	EJF61170	1	6.69907e-66	226.483	323	40.5573	59.4427	46.8116
RSAG8G_01749	330	gi|402224278|gb|EJU04341.1|	331	gi|402224278|gb|EJU04341.1| NADP-binding protein [Dacryopinax sp. DJM-731 SS1]	EJU04341	1	5.62227e-88	274.248	323	45.5108	59.1331	97.5831
RSAG8G_01751	1066	gi|392593488|gb|EIW82813.1|	1124	gi|392593488|gb|EIW82813.1| ARM repeat-containing protein [Coniophora puteana RWD-64-598 SS2]	EIW82813	1	0	1055.05	1033	56.1471	69.9903	91.9039
RSAG8G_01752	261	gi|393245297|gb|EJD52808.1|	261	gi|393245297|gb|EJD52808.1| proteasome subunit alpha type 4 [Auricularia delicata TFB-10046 SS5]	EJD52808	1	2.60729e-164	462.225	261	84.6743	92.7203	100
RSAG8G_01754	319	gi|395327451|gb|EJF59850.1|	327	gi|395327451|gb|EJF59850.1| inosine guanosine and [Dichomitus squalens LYAD-421 SS1]	EJF59850	1	6.85058e-126	369.777	302	62.9139	74.5033	92.3547
RSAG8G_01757	669	gi|321254400|ref|XP_003193060.1|	877	gi|321254400|ref|XP_003193060.1| response to drug-related protein [Cryptococcus gattii WM276] >gi|317459529|gb|ADV21273.1| response to drug-related protein, putative [Cryptococcus gattii WM276]	XP_003193060	2	1.6388e-76	270.011	575	42.4348	57.913	65.5644
RSAG8G_01758	373	gi|345571362|gb|EGX54176.1|	555	gi|345571362|gb|EGX54176.1| hypothetical protein AOL_s00004g209 [Arthrobotrys oligospora ATCC 24927]	EGX54176	2	1.1232e-106	331.257	340	59.4118	73.2353	61.2613
RSAG8G_01759	345	gi|302680042|ref|XP_003029703.1|	377	gi|302680042|ref|XP_003029703.1| hypothetical protein SCHCODRAFT_85712 [Schizophyllum commune H4-8] >gi|300103393|gb|EFI94800.1| hypothetical protein SCHCODRAFT_85712 [Schizophyllum commune H4-8]	XP_003029703	1	8.44589e-166	474.167	278	79.4964	89.5683	73.7401
RSAG8G_01760	628	gi|389743925|gb|EIM85109.1|	460	gi|389743925|gb|EIM85109.1| hypothetical protein STEHIDRAFT_123005 [Stereum hirsutum FP-91666 SS1]	EIM85109	1	2.41827e-23	111.694	380	27.3684	47.1053	82.6087
RSAG8G_01761	177	gi|238578113|ref|XP_002388607.1|	153	gi|238578113|ref|XP_002388607.1| hypothetical protein MPER_12354 [Moniliophthora perniciosa FA553] >gi|215450041|gb|EEB89537.1| hypothetical protein MPER_12354 [Moniliophthora perniciosa FA553]	XP_002388607	1	1.31683e-11	66.6254	155	30.3226	47.0968	100
RSAG8G_01762	209	gi|299752454|ref|XP_001830940.2|	448	gi|299752454|ref|XP_001830940.2| hypothetical protein CC1G_02391 [Coprinopsis cinerea okayama7#130] >gi|298409840|gb|EAU91004.2| hypothetical protein CC1G_02391 [Coprinopsis cinerea okayama7#130]	XP_001830940	1	2.72511e-17	87.0409	76	50	65.7895	16.9643
RSAG8G_01763	317	gi|390594138|gb|EIN03552.1|	448	gi|390594138|gb|EIN03552.1| hypothetical protein PUNSTDRAFT_146990 [Punctularia strigosozonata HHB-11173 SS5]	EIN03552	1	1.65599e-146	426.787	299	71.9064	78.9298	66.7411
RSAG8G_01764	2622	gi|393238094|gb|EJD45633.1|	3292	gi|393238094|gb|EJD45633.1| hypothetical protein AURDEDRAFT_165486 [Auricularia delicata TFB-10046 SS5]	EJD45633	4	1.86624e-152	541.576	2214	33.3333	51.5357	67.2539
RSAG8G_01767	543	gi|343428624|emb|CBQ72154.1|	743	gi|343428624|emb|CBQ72154.1| related to Na+/H+-exchanging protein [Sporisorium reilianum SRZ2]	CBQ72154	1	6.56825e-142	434.106	447	50.5593	64.877	60.1615
RSAG8G_01768	370	gi|353236643|emb|CCA68633.1|	506	gi|353236643|emb|CCA68633.1| hypothetical protein PIIN_02498 [Piriformospora indica DSM 11827]	CCA68633	1	1.47222e-13	80.1073	169	30.7692	52.6627	33.3992
RSAG8G_01769	179	gi|336384776|gb|EGO25924.1|	285	gi|336384776|gb|EGO25924.1| hypothetical protein SERLADRAFT_466768 [Serpula lacrymans var. lacrymans S7.9]	EGO25924	1	1.1361e-09	63.5438	171	34.5029	50.8772	60
RSAG8G_01770	371	gi|336384481|gb|EGO25629.1|	690	gi|336384481|gb|EGO25629.1| hypothetical protein SERLADRAFT_407945 [Serpula lacrymans var. lacrymans S7.9]	EGO25629	1	9.11453e-84	275.404	337	51.632	59.0504	48.8406
RSAG8G_01771	1428	gi|336372119|gb|EGO00459.1|	1355	gi|336372119|gb|EGO00459.1| hypothetical protein SERLA73DRAFT_107568 [Serpula lacrymans var. lacrymans S7.3] >gi|336384862|gb|EGO26010.1| hypothetical protein SERLADRAFT_361352 [Serpula lacrymans var. lacrymans S7.9]	EGO00459	2	0	1072	1083	66.8513	76.362	79.9262
RSAG8G_01772	1361	gi|393217441|gb|EJD02930.1|	1437	gi|393217441|gb|EJD02930.1| lateendosome to vacuole transport-family protein [Fomitiporia mediterranea MF3/22]	EJD02930	2	0	697.582	1128	43.2624	62.4113	78.4969
RSAG8G_01773	788	gi|156057207|ref|XP_001594527.1|	464	gi|156057207|ref|XP_001594527.1| hypothetical protein SS1G_04334 [Sclerotinia sclerotiorum 1980] >gi|154702120|gb|EDO01859.1| hypothetical protein SS1G_04334 [Sclerotinia sclerotiorum 1980 UF-70]	XP_001594527	1	9.16776e-15	85.8853	85	49.4118	65.8824	18.319
RSAG8G_01774	712	gi|336367435|gb|EGN95780.1|	782	gi|336367435|gb|EGN95780.1| hypothetical protein SERLA73DRAFT_76842 [Serpula lacrymans var. lacrymans S7.3] >gi|336380148|gb|EGO21302.1| hypothetical protein SERLADRAFT_441658 [Serpula lacrymans var. lacrymans S7.9]	EGN95780	1	5.19722e-163	496.123	651	48.5407	62.212	83.2481
RSAG8G_01775	528	gi|336369261|gb|EGN97603.1|	519	gi|336369261|gb|EGN97603.1| hypothetical protein SERLA73DRAFT_184369 [Serpula lacrymans var. lacrymans S7.3] >gi|336382044|gb|EGO23195.1| hypothetical protein SERLADRAFT_472037 [Serpula lacrymans var. lacrymans S7.9]	EGN97603	1	7.125e-160	471.855	525	48.1905	64.7619	100
RSAG8G_01776	118	gi|353240131|emb|CCA72014.1|	135	gi|353240131|emb|CCA72014.1| hypothetical protein PIIN_05949 [Piriformospora indica DSM 11827]	CCA72014	1	1.46376e-23	95.1301	76	67.1053	78.9474	56.2963
RSAG8G_01777	209	gi|395325757|gb|EJF58175.1|	300	gi|395325757|gb|EJF58175.1| thymidylate synthase [Dichomitus squalens LYAD-421 SS1]	EJF58175	1	1.14427e-83	257.299	162	75.9259	83.3333	54
RSAG8G_01778	306	gi|336371582|gb|EGN99921.1|	266	gi|336371582|gb|EGN99921.1| hypothetical protein SERLA73DRAFT_152098 [Serpula lacrymans var. lacrymans S7.3] >gi|336384342|gb|EGO25490.1| hypothetical protein SERLADRAFT_368890 [Serpula lacrymans var. lacrymans S7.9]	EGN99921	1	8.27648e-42	152.525	207	39.1304	60.8696	77.8195
RSAG8G_01780	244	gi|336371411|gb|EGN99750.1|	246	gi|336371411|gb|EGN99750.1| hypothetical protein SERLA73DRAFT_179933 [Serpula lacrymans var. lacrymans S7.3] >gi|336384174|gb|EGO25322.1| hypothetical protein SERLADRAFT_465297 [Serpula lacrymans var. lacrymans S7.9]	EGN99750	1	8.67256e-78	241.891	219	55.2511	66.21	89.0244
RSAG8G_01781	93	gi|358389238|gb|EHK26830.1|	878	gi|358389238|gb|EHK26830.1| hypothetical protein TRIVIDRAFT_113370, partial [Trichoderma virens Gv29-8]	EHK26830	1	4.65466e-20	90.5077	74	56.7568	71.6216	8.42825
RSAG8G_01782	391	gi|302674976|ref|XP_003027172.1|	462	gi|302674976|ref|XP_003027172.1| hypothetical protein SCHCODRAFT_61476 [Schizophyllum commune H4-8] >gi|300100858|gb|EFI92269.1| hypothetical protein SCHCODRAFT_61476 [Schizophyllum commune H4-8]	XP_003027172	2	6.7089e-46	171.014	334	39.8204	58.0838	72.2944
RSAG8G_01784	515	gi|353234389|emb|CCA66415.1|	772	gi|353234389|emb|CCA66415.1| hypothetical protein PIIN_00101 [Piriformospora indica DSM 11827]	CCA66415	1	1.73983e-19	100.523	205	39.0244	53.6585	26.5544
RSAG8G_01785	263	gi|393245312|gb|EJD52823.1|	269	gi|393245312|gb|EJD52823.1| BAR-domain-containing protein [Auricularia delicata TFB-10046 SS5]	EJD52823	1	1.80771e-163	460.299	263	80.9886	92.3954	97.7695
RSAG8G_01786	659	gi|402220781|gb|EJU00852.1|	714	gi|402220781|gb|EJU00852.1| hypothetical protein DACRYDRAFT_117237 [Dacryopinax sp. DJM-731 SS1]	EJU00852	1	1.9797e-63	230.72	532	35.3383	47.3684	74.5098
RSAG8G_01787	452	gi|393245353|gb|EJD52864.1|	438	gi|393245353|gb|EJD52864.1| EXS-domain-containing protein [Auricularia delicata TFB-10046 SS5]	EJD52864	1	2.31016e-88	283.108	412	41.5049	56.068	94.0639
RSAG8G_01788	659	gi|392570200|gb|EIW63373.1|	829	gi|392570200|gb|EIW63373.1| DEAD-domain-containing protein [Trametes versicolor FP-101664 SS1]	EIW63373	2	4.91171e-106	347.436	614	58.4691	66.1238	74.0651
RSAG8G_01791	370	gi|302678946|ref|XP_003029155.1|	354	gi|302678946|ref|XP_003029155.1| heterotrimeric G protein alpha subunit B [Schizophyllum commune H4-8] >gi|11559291|dbj|BAB18736.1| heterotrimeric G protein alpha subunit B [Schizophyllum commune] >gi|300102845|gb|EFI94252.1| heterotrimeric G protein alpha subunit B [Schizophyllum commune H4-8]	XP_003029155	1	0	652.129	371	82.7493	90.027	100
RSAG8G_01792	383	gi|170086424|ref|XP_001874435.1|	664	gi|170086424|ref|XP_001874435.1| predicted protein [Laccaria bicolor S238N-H82] >gi|164649635|gb|EDR13876.1| predicted protein [Laccaria bicolor S238N-H82]	XP_001874435	1	9.14939e-47	176.792	186	51.0753	62.9032	28.012
RSAG8G_01794	971	gi|390604662|gb|EIN14053.1|	629	gi|390604662|gb|EIN14053.1| beta-glucan synthesis-associated protein [Punctularia strigosozonata HHB-11173 SS5]	EIN14053	1	0	679.863	523	64.6272	76.2906	83.1479
RSAG8G_01796	79	gi|353243923|emb|CCA75401.1|	283	gi|353243923|emb|CCA75401.1| related to YIP1-Golgi integral membrane protein [Piriformospora indica DSM 11827]	CCA75401	1	1.19591e-31	118.242	72	79.1667	88.8889	25.4417
RSAG8G_01797	224	gi|392593601|gb|EIW82926.1|	265	gi|392593601|gb|EIW82926.1| Yip1-domain-containing protein [Coniophora puteana RWD-64-598 SS2]	EIW82926	1	6.469e-38	139.813	159	56.6038	63.522	60
RSAG8G_01798	260	gi|336371552|gb|EGN99891.1|	260	gi|336371552|gb|EGN99891.1| hypothetical protein SERLA73DRAFT_180173 [Serpula lacrymans var. lacrymans S7.3] >gi|336384311|gb|EGO25459.1| hypothetical protein SERLADRAFT_465654 [Serpula lacrymans var. lacrymans S7.9]	EGN99891	1	5.16925e-178	496.893	261	90.4215	96.5517	100
RSAG8G_01799	390	gi|389738877|gb|EIM80072.1|	362	gi|389738877|gb|EIM80072.1| Clavaminate synthase-like protein [Stereum hirsutum FP-91666 SS1]	EIM80072	1	3.94004e-133	392.504	386	52.8497	66.0622	100
RSAG8G_01800	470	gi|389739916|gb|EIM81108.1|	536	gi|389739916|gb|EIM81108.1| hypothetical protein STEHIDRAFT_67289 [Stereum hirsutum FP-91666 SS1]	EIM81108	1	1.76593e-149	443.736	458	52.1834	62.2271	85.4478
RSAG8G_01801	1106	gi|393245013|gb|EJD52524.1|	1394	gi|393245013|gb|EJD52524.1| hypothetical protein AURDEDRAFT_111189 [Auricularia delicata TFB-10046 SS5]	EJD52524	1	0	773.852	1106	40.4159	55.3345	79.34
RSAG8G_01802	342	gi|170099339|ref|XP_001880888.1|	443	gi|170099339|ref|XP_001880888.1| predicted protein [Laccaria bicolor S238N-H82] >gi|164644413|gb|EDR08663.1| predicted protein [Laccaria bicolor S238N-H82]	XP_001880888	1	1.0386e-09	67.781	306	24.8366	43.1373	69.0745
RSAG8G_01803	444	gi|389741727|gb|EIM82915.1|	473	gi|389741727|gb|EIM82915.1| tRNA guanosine-2'-O-methyltransferase [Stereum hirsutum FP-91666 SS1]	EIM82915	1	3.66411e-161	470.315	391	61.3811	73.6573	82.6638
RSAG8G_01804	191	gi|392589510|gb|EIW78840.1|	1239	gi|392589510|gb|EIW78840.1| hypothetical protein CONPUDRAFT_155557 [Coniophora puteana RWD-64-598 SS2]	EIW78840	1	1.9558e-12	72.7886	135	29.6296	51.8519	10.8959
RSAG8G_01806	308	gi|353235561|emb|CCA67572.1|	760	gi|353235561|emb|CCA67572.1| related to LSB6-LAs17 Binding protein [Piriformospora indica DSM 11827]	CCA67572	1	4.25475e-21	101.679	309	34.3042	45.3074	40.6579
RSAG8G_01808	288	gi|336366841|gb|EGN95187.1|	966	gi|336366841|gb|EGN95187.1| hypothetical protein SERLA73DRAFT_77198 [Serpula lacrymans var. lacrymans S7.3] >gi|336379561|gb|EGO20716.1| hypothetical protein SERLADRAFT_442053 [Serpula lacrymans var. lacrymans S7.9]	EGN95187	1	6.61425e-24	109.383	204	36.7647	57.8431	21.118
RSAG8G_01809	268	gi|170093045|ref|XP_001877744.1|	559	gi|170093045|ref|XP_001877744.1| predicted protein [Laccaria bicolor S238N-H82] >gi|164647603|gb|EDR11847.1| predicted protein [Laccaria bicolor S238N-H82]	XP_001877744	1	3.95531e-111	338.191	249	66.6667	74.2972	44.5438
RSAG8G_01812	140	gi|389748186|gb|EIM89364.1|	342	gi|389748186|gb|EIM89364.1| FabD/lysophospholipase-like protein [Stereum hirsutum FP-91666 SS1]	EIM89364	1	4.62737e-22	96.6709	139	41.0072	56.1151	40.6433
RSAG8G_01813	237	gi|302693417|ref|XP_003036387.1|	889	gi|302693417|ref|XP_003036387.1| hypothetical protein SCHCODRAFT_230323 [Schizophyllum commune H4-8] >gi|300110084|gb|EFJ01485.1| hypothetical protein SCHCODRAFT_230323 [Schizophyllum commune H4-8]	XP_003036387	2	1.01997e-20	98.2117	206	38.835	58.7379	23.1721
RSAG8G_01814	304	gi|302680098|ref|XP_003029731.1|	354	gi|302680098|ref|XP_003029731.1| hypothetical protein SCHCODRAFT_58381 [Schizophyllum commune H4-8] >gi|300103421|gb|EFI94828.1| hypothetical protein SCHCODRAFT_58381 [Schizophyllum commune H4-8]	XP_003029731	1	4.51192e-139	403.675	305	66.8852	76.7213	86.1582
RSAG8G_01815	324	gi|395327305|gb|EJF59706.1|	429	gi|395327305|gb|EJF59706.1| S-adenosyl-L-methionine dependent methyltransferase [Dichomitus squalens LYAD-421 SS1]	EJF59706	1	2.96861e-79	254.603	323	42.1053	63.4675	75.2914
RSAG8G_01817	292	gi|389741816|gb|EIM83004.1|	302	gi|389741816|gb|EIM83004.1| hypothetical protein STEHIDRAFT_102510 [Stereum hirsutum FP-91666 SS1]	EIM83004	1	4.27854e-21	98.2117	226	38.0531	45.1327	74.8344
RSAG8G_01819	331	gi|392594083|gb|EIW83408.1|	265	gi|392594083|gb|EIW83408.1| hypothetical protein CONPUDRAFT_102182 [Coniophora puteana RWD-64-598 SS2]	EIW83408	1	1.43798e-32	129.028	139	48.9209	68.3453	52.4528
RSAG8G_01820	145	gi|392562344|gb|EIW55524.1|	420	gi|392562344|gb|EIW55524.1| hypothetical protein TRAVEDRAFT_50012 [Trametes versicolor FP-101664 SS1]	EIW55524	1	2.02562e-36	136.346	146	50.6849	69.1781	34.7619
RSAG8G_01821	194	gi|336366365|gb|EGN94712.1|	321	gi|336366365|gb|EGN94712.1| hypothetical protein SERLA73DRAFT_187771 [Serpula lacrymans var. lacrymans S7.3] >gi|336379035|gb|EGO20191.1| hypothetical protein SERLADRAFT_477564 [Serpula lacrymans var. lacrymans S7.9]	EGN94712	1	1.02623e-101	303.138	195	70.2564	84.1026	60.7477
RSAG8G_01822	1119	gi|392564961|gb|EIW58138.1|	1116	gi|392564961|gb|EIW58138.1| hypothetical protein TRAVEDRAFT_47316 [Trametes versicolor FP-101664 SS1]	EIW58138	1	0	696.812	838	47.7327	60.9785	75.0896
RSAG8G_01824	944	gi|395329601|gb|EJF61987.1|	1006	gi|395329601|gb|EJF61987.1| hypothetical protein DICSQDRAFT_85511 [Dichomitus squalens LYAD-421 SS1]	EJF61987	1	0	598.586	859	41.9092	55.6461	85.3877
RSAG8G_01825	511	gi|336384134|gb|EGO25282.1|	540	gi|336384134|gb|EGO25282.1| hypothetical protein SERLADRAFT_465174 [Serpula lacrymans var. lacrymans S7.9]	EGO25282	1	1.62425e-115	358.607	432	49.3056	63.4259	80
RSAG8G_01826	490	gi|392593750|gb|EIW83075.1|	448	gi|392593750|gb|EIW83075.1| acetylornithine aminotransferase [Coniophora puteana RWD-64-598 SS2]	EIW83075	1	0	561.607	400	65	78.25	89.2857
RSAG8G_01827	236	gi|353243419|emb|CCA74962.1|	228	gi|353243419|emb|CCA74962.1| related to metalloprotease [Piriformospora indica DSM 11827]	CCA74962	1	3.99455e-41	147.132	166	45.7831	58.4337	72.807
RSAG8G_01828	334	gi|327308472|ref|XP_003238927.1|	181	gi|327308472|ref|XP_003238927.1| hypothetical protein TERG_00914 [Trichophyton rubrum CBS 118892] >gi|326459183|gb|EGD84636.1| hypothetical protein TERG_00914 [Trichophyton rubrum CBS 118892]	XP_003238927	1	6.5841e-54	181.8	152	61.1842	75	83.9779
RSAG8G_01829	371	gi|345565024|gb|EGX47980.1|	195	gi|345565024|gb|EGX47980.1| hypothetical protein AOL_s00081g307 [Arthrobotrys oligospora ATCC 24927]	EGX47980	1	4.33628e-62	204.527	172	59.3023	70.9302	88.2051
RSAG8G_01830	273	gi|389741885|gb|EIM83073.1|	464	gi|389741885|gb|EIM83073.1| hypothetical protein STEHIDRAFT_171174 [Stereum hirsutum FP-91666 SS1]	EIM83073	1	9.92528e-12	72.7886	242	31.405	43.3884	52.1552
RSAG8G_01831	956	gi|390602182|gb|EIN11575.1|	1431	gi|390602182|gb|EIN11575.1| superkiller protein 3 SKI3 [Punctularia strigosozonata HHB-11173 SS5]	EIN11575	2	1.05236e-130	435.647	804	43.5323	62.0647	56.1845
RSAG8G_01832	118	gi|392569861|gb|EIW63034.1|	142	gi|392569861|gb|EIW63034.1| hypothetical protein TRAVEDRAFT_113942 [Trametes versicolor FP-101664 SS1]	EIW63034	1	0.000128943	46.2098	64	34.375	60.9375	45.0704
RSAG8G_01833	699	gi|389740048|gb|EIM81240.1|	898	gi|389740048|gb|EIM81240.1| hypothetical protein STEHIDRAFT_172227, partial [Stereum hirsutum FP-91666 SS1]	EIM81240	2	6.93364e-55	210.305	203	57.6355	77.3399	22.6058
RSAG8G_01835	390	gi|242213737|ref|XP_002472695.1|	367	gi|242213737|ref|XP_002472695.1| predicted protein [Postia placenta Mad-698-R] >gi|220728203|gb|EED82102.1| predicted protein [Postia placenta Mad-698-R]	XP_002472695	1	1.26726e-39	152.14	312	35.8974	51.9231	85.0136
RSAG8G_01836	391	gi|392564778|gb|EIW57956.1|	556	gi|392564778|gb|EIW57956.1| hypothetical protein TRAVEDRAFT_150625 [Trametes versicolor FP-101664 SS1]	EIW57956	2	3.46823e-83	271.166	306	63.0719	75.1634	55.036
RSAG8G_01837	340	gi|390603228|gb|EIN12620.1|	293	gi|390603228|gb|EIN12620.1| hypothetical protein PUNSTDRAFT_141278 [Punctularia strigosozonata HHB-11173 SS5]	EIN12620	1	3.96034e-12	73.9442	233	30.0429	46.3519	79.5222
RSAG8G_01838	414	gi|393221098|gb|EJD06583.1|	342	gi|393221098|gb|EJD06583.1| aquaporin-like protein [Fomitiporia mediterranea MF3/22]	EJD06583	1	6.39999e-67	223.402	303	39.2739	56.1056	88.5965
RSAG8G_01840	247	gi|392569430|gb|EIW62603.1|	395	gi|392569430|gb|EIW62603.1| hypothetical protein TRAVEDRAFT_112797 [Trametes versicolor FP-101664 SS1]	EIW62603	1	9.91817e-25	108.612	230	33.4783	47.8261	58.2278
RSAG8G_01841	144	gi|389741687|gb|EIM82875.1|	395	gi|389741687|gb|EIM82875.1| Homocysteine S-methyltransferase [Stereum hirsutum FP-91666 SS1]	EIM82875	1	1.36026e-13	73.9442	133	34.5865	43.609	33.6709
RSAG8G_01842	287	gi|392594179|gb|EIW83504.1|	292	gi|392594179|gb|EIW83504.1| 40S ribosomal protein S0 [Coniophora puteana RWD-64-598 SS2]	EIW83504	1	8.2499e-145	415.231	282	74.4681	81.9149	96.5753
RSAG8G_01843	550	gi|392594606|gb|EIW83930.1|	546	gi|392594606|gb|EIW83930.1| alpha beta-hydrolase [Coniophora puteana RWD-64-598 SS2]	EIW83930	1	5.4226e-117	363.999	516	41.4729	57.5581	94.5055
RSAG8G_01846	154	gi|156887924|gb|ABU96614.1|	158	gi|156887924|gb|ABU96614.1| septal pore cap protein SPC18 [Rhizoctonia solani]	ABU96614	1	2.04648e-80	241.506	129	90.6977	95.3488	81.6456
RSAG8G_01848	1058	gi|395333041|gb|EJF65419.1|	941	gi|395333041|gb|EJF65419.1| hypothetical protein DICSQDRAFT_133038 [Dichomitus squalens LYAD-421 SS1]	EJF65419	2	2.90172e-178	552.362	620	57.0968	65.9677	65.8874
RSAG8G_01849	332	gi|395332941|gb|EJF65319.1|	331	gi|395332941|gb|EJF65319.1| hypothetical protein DICSQDRAFT_132907 [Dichomitus squalens LYAD-421 SS1]	EJF65319	1	7.0152e-39	147.517	332	31.9277	49.3976	100
RSAG8G_01851	182	gi|336384057|gb|EGO25205.1|	2125	gi|336384057|gb|EGO25205.1| hypothetical protein SERLADRAFT_448204 [Serpula lacrymans var. lacrymans S7.9]	EGO25205	3	8.62057e-27	114.005	176	97.1591	113.636	8.28235
RSAG8G_01852	222	gi|395325201|gb|EJF57627.1|	322	gi|395325201|gb|EJF57627.1| hypothetical protein DICSQDRAFT_163297 [Dichomitus squalens LYAD-421 SS1]	EJF57627	1	4.95536e-96	290.041	219	63.0137	75.7991	68.0124
RSAG8G_01853	175	gi|336369111|gb|EGN97453.1|	179	gi|336369111|gb|EGN97453.1| hypothetical protein SERLA73DRAFT_184164 [Serpula lacrymans var. lacrymans S7.3] >gi|336381894|gb|EGO23045.1| hypothetical protein SERLADRAFT_471709 [Serpula lacrymans var. lacrymans S7.9]	EGN97453	1	1.6206e-63	200.29	131	67.1756	84.7328	73.1844
RSAG8G_01854	119	gi|389740084|gb|EIM81276.1|	358	gi|389740084|gb|EIM81276.1| hypothetical protein STEHIDRAFT_142475 [Stereum hirsutum FP-91666 SS1]	EIM81276	1	8.61022e-32	121.709	113	53.9823	68.1416	31.5642
RSAG8G_01855	87	gi|389747770|gb|EIM88948.1|	599	gi|389747770|gb|EIM88948.1| alcohol oxidase [Stereum hirsutum FP-91666 SS1]	EIM88948	1	2.66473e-31	121.709	80	68.75	85	13.3556
RSAG8G_01859	358	gi|393214723|gb|EJD00216.1|	334	gi|393214723|gb|EJD00216.1| hypothetical protein FOMMEDRAFT_22670 [Fomitiporia mediterranea MF3/22]	EJD00216	1	5.2256e-75	241.891	271	45.3875	64.9446	81.1377
RSAG8G_01860	1625	gi|242219248|ref|XP_002475406.1|	1779	gi|242219248|ref|XP_002475406.1| predicted protein [Postia placenta Mad-698-R] >gi|220725425|gb|EED79413.1| predicted protein [Postia placenta Mad-698-R]	XP_002475406	3	2.8596e-103	374.785	747	45.3815	61.7135	41.9899
RSAG8G_01861	307	gi|389744797|gb|EIM85979.1|	319	gi|389744797|gb|EIM85979.1| hypothetical protein STEHIDRAFT_131659 [Stereum hirsutum FP-91666 SS1]	EIM85979	1	1.73507e-88	274.248	285	49.8246	64.9123	89.3417
RSAG8G_01862	204	gi|390603283|gb|EIN12675.1|	318	gi|390603283|gb|EIN12675.1| hypothetical protein PUNSTDRAFT_60790 [Punctularia strigosozonata HHB-11173 SS5]	EIN12675	1	3.00498e-49	169.474	168	47.619	66.0714	52.8302
RSAG8G_01863	215	gi|389744797|gb|EIM85979.1|	319	gi|389744797|gb|EIM85979.1| hypothetical protein STEHIDRAFT_131659 [Stereum hirsutum FP-91666 SS1]	EIM85979	1	1.47021e-64	209.534	216	49.537	66.2037	67.7116
RSAG8G_01864	91	gi|390603283|gb|EIN12675.1|	318	gi|390603283|gb|EIN12675.1| hypothetical protein PUNSTDRAFT_60790 [Punctularia strigosozonata HHB-11173 SS5]	EIN12675	1	6.64369e-06	50.0618	36	55.5556	69.4444	11.3208
RSAG8G_01865	229	gi|390601578|gb|EIN10972.1|	205	gi|390601578|gb|EIN10972.1| hypothetical protein PUNSTDRAFT_65327 [Punctularia strigosozonata HHB-11173 SS5]	EIN10972	1	1.46251e-78	241.506	202	59.901	73.7624	98.5366
RSAG8G_01866	375	gi|393217400|gb|EJD02889.1|	441	gi|393217400|gb|EJD02889.1| kinase-like protein [Fomitiporia mediterranea MF3/22]	EJD02889	1	3.72289e-159	461.07	265	81.8868	89.8113	60.0907
RSAG8G_01867	591	gi|393217323|gb|EJD02812.1|	754	gi|393217323|gb|EJD02812.1| hypothetical protein FOMMEDRAFT_107807 [Fomitiporia mediterranea MF3/22]	EJD02812	2	5.41614e-98	322.013	433	51.0393	66.0508	57.4271
RSAG8G_01868	61	gi|390601890|gb|EIN11283.1|	217	gi|390601890|gb|EIN11283.1| hypothetical protein PUNSTDRAFT_62611 [Punctularia strigosozonata HHB-11173 SS5]	EIN11283	1	6.13782e-13	67.0106	54	62.963	75.9259	24.8848
RSAG8G_01869	733	gi|389737955|gb|EIM79161.1|	1432	gi|389737955|gb|EIM79161.1| hypothetical protein STEHIDRAFT_126608, partial [Stereum hirsutum FP-91666 SS1]	EIM79161	1	8.50501e-40	166.777	313	36.4217	54.3131	21.8575
RSAG8G_01870	241	gi|170098302|ref|XP_001880370.1|	312	gi|170098302|ref|XP_001880370.1| predicted protein [Laccaria bicolor S238N-H82] >gi|164644808|gb|EDR09057.1| predicted protein [Laccaria bicolor S238N-H82]	XP_001880370	1	1.22287e-101	304.679	220	68.6364	79.0909	70.5128
RSAG8G_01871	243	gi|348675367|gb|EGZ15185.1|	560	gi|348675367|gb|EGZ15185.1| hypothetical protein PHYSODRAFT_507234 [Phytophthora sojae]	EGZ15185	1	7.32721e-51	181.03	211	51.1848	61.6114	37.6786
RSAG8G_01872	209	gi|170098302|ref|XP_001880370.1|	312	gi|170098302|ref|XP_001880370.1| predicted protein [Laccaria bicolor S238N-H82] >gi|164644808|gb|EDR09057.1| predicted protein [Laccaria bicolor S238N-H82]	XP_001880370	1	2.7576e-89	271.937	203	66.9951	80.7882	65.0641
RSAG8G_01873	201	gi|392567837|gb|EIW61012.1|	208	gi|392567837|gb|EIW61012.1| OPA3-domain-containing protein [Trametes versicolor FP-101664 SS1]	EIW61012	1	5.913e-63	201.06	177	55.3672	74.0113	85.0962
RSAG8G_01874	293	gi|389740036|gb|EIM81228.1|	505	gi|389740036|gb|EIM81228.1| endoplasmic oxidoreductin-1 [Stereum hirsutum FP-91666 SS1]	EIM81228	1	4.47601e-109	332.413	291	56.701	71.4777	57.6238
RSAG8G_01875	302	gi|390598746|gb|EIN08143.1|	377	gi|390598746|gb|EIN08143.1| hypothetical protein PUNSTDRAFT_143829 [Punctularia strigosozonata HHB-11173 SS5]	EIN08143	1	3.53747e-08	62.3882	193	29.0155	43.5233	51.1936
RSAG8G_01876	1207	gi|393237905|gb|EJD45444.1|	1408	gi|393237905|gb|EJD45444.1| ATP-dependent bile acid permease [Auricularia delicata TFB-10046 SS5]	EJD45444	2	0	624.394	1008	44.6429	61.6071	71.5909
RSAG8G_01877	99	gi|389737951|gb|EIM79157.1|	203	gi|389737951|gb|EIM79157.1| 40S ribosomal protein S5-1 [Stereum hirsutum FP-91666 SS1]	EIM79157	1	1.26841e-55	177.948	100	84	91	49.2611
RSAG8G_01878	758	gi|390602619|gb|EIN12012.1|	716	gi|390602619|gb|EIN12012.1| hypothetical protein PUNSTDRAFT_83912 [Punctularia strigosozonata HHB-11173 SS5]	EIN12012	1	0	729.169	629	63.1161	73.7679	87.8492
RSAG8G_01879	216	gi|402224117|gb|EJU04180.1|	457	gi|402224117|gb|EJU04180.1| hypothetical protein DACRYDRAFT_48620 [Dacryopinax sp. DJM-731 SS1]	EJU04180	1	4.67441e-39	146.747	142	51.4085	65.493	31.0722
RSAG8G_01880	517	gi|336371683|gb|EGO00023.1|	552	gi|336371683|gb|EGO00023.1| hypothetical protein SERLA73DRAFT_180394 [Serpula lacrymans var. lacrymans S7.3] >gi|336384448|gb|EGO25596.1| hypothetical protein SERLADRAFT_465982 [Serpula lacrymans var. lacrymans S7.9]	EGO00023	1	0	874.004	516	81.9767	87.5969	93.4783
RSAG8G_01881	453	gi|302680282|ref|XP_003029823.1|	421	gi|302680282|ref|XP_003029823.1| hypothetical protein SCHCODRAFT_58625 [Schizophyllum commune H4-8] >gi|300103513|gb|EFI94920.1| hypothetical protein SCHCODRAFT_58625 [Schizophyllum commune H4-8]	XP_003029823	1	0	677.937	389	81.491	89.9743	92.399
RSAG8G_01882	416	gi|353237746|emb|CCA69712.1|	585	gi|353237746|emb|CCA69712.1| related to iron transport multicopper oxidase [Piriformospora indica DSM 11827]	CCA69712	1	0	541.576	412	59.2233	75.7282	70.4274
RSAG8G_01883	259	gi|393247066|gb|EJD54574.1|	373	gi|393247066|gb|EJD54574.1| iron permease FTR1 [Auricularia delicata TFB-10046 SS5]	EJD54574	1	7.26037e-94	287.73	226	62.8319	75.6637	60.5898
RSAG8G_01884	207	gi|336364409|gb|EGN92768.1|	280	gi|336364409|gb|EGN92768.1| hypothetical protein SERLA73DRAFT_190621 [Serpula lacrymans var. lacrymans S7.3] >gi|336385282|gb|EGO26429.1| hypothetical protein SERLADRAFT_463490 [Serpula lacrymans var. lacrymans S7.9]	EGN92768	1	2.5856e-08	60.4622	158	30.3797	48.1013	56.4286
RSAG8G_01885	362	gi|170095922|ref|XP_001879181.1|	1455	gi|170095922|ref|XP_001879181.1| predicted protein [Laccaria bicolor S238N-H82] >gi|164645549|gb|EDR09796.1| predicted protein [Laccaria bicolor S238N-H82]	XP_001879181	1	2.76336e-09	67.3958	159	31.4465	52.8302	10.9278
RSAG8G_01886	684	gi|393217178|gb|EJD02667.1|	483	gi|393217178|gb|EJD02667.1| hypothetical protein FOMMEDRAFT_19950 [Fomitiporia mediterranea MF3/22]	EJD02667	1	7.26851e-06	57.7658	103	33.9806	50.4854	21.3251
RSAG8G_01887	331	gi|336364409|gb|EGN92768.1|	280	gi|336364409|gb|EGN92768.1| hypothetical protein SERLA73DRAFT_190621 [Serpula lacrymans var. lacrymans S7.3] >gi|336385282|gb|EGO26429.1| hypothetical protein SERLADRAFT_463490 [Serpula lacrymans var. lacrymans S7.9]	EGN92768	1	5.49264e-14	78.9518	236	28.3898	47.4576	84.2857
RSAG8G_01888	226	gi|169851636|ref|XP_001832507.1|	479	gi|169851636|ref|XP_001832507.1| hypothetical protein CC1G_03521 [Coprinopsis cinerea okayama7#130] >gi|116506361|gb|EAU89256.1| hypothetical protein CC1G_03521 [Coprinopsis cinerea okayama7#130]	XP_001832507	1	3.76717e-44	160.999	99	72.7273	86.8687	20.6681
RSAG8G_01889	424	gi|242220456|ref|XP_002475994.1|	384	gi|242220456|ref|XP_002475994.1| predicted protein [Postia placenta Mad-698-R] >gi|220724783|gb|EED78803.1| predicted protein [Postia placenta Mad-698-R]	XP_002475994	1	1.20326e-137	406.371	382	57.0681	71.466	99.4792
RSAG8G_01890	146	gi|392593351|gb|EIW82676.1|	164	gi|392593351|gb|EIW82676.1| Tim17-domain-containing protein [Coniophora puteana RWD-64-598 SS2]	EIW82676	1	1.63832e-50	165.622	96	81.25	84.375	58.5366
RSAG8G_01891	109	gi|353235562|emb|CCA67573.1|	683	gi|353235562|emb|CCA67573.1| hypothetical protein PIIN_01401 [Piriformospora indica DSM 11827]	CCA67573	1	7.2424e-06	50.8322	87	39.0805	62.069	12.7379
RSAG8G_01892	207	gi|393217335|gb|EJD02824.1|	220	gi|393217335|gb|EJD02824.1| vacuolar ATP synthase proteolipid subunit [Fomitiporia mediterranea MF3/22]	EJD02824	1	8.32085e-89	267.314	181	76.7956	84.5304	82.2727
RSAG8G_01893	347	gi|169846692|ref|XP_001830060.1|	515	gi|169846692|ref|XP_001830060.1| hypothetical protein CC1G_04493 [Coprinopsis cinerea okayama7#130] >gi|116508830|gb|EAU91725.1| hypothetical protein CC1G_04493 [Coprinopsis cinerea okayama7#130]	XP_001830060	1	7.00493e-93	293.508	329	44.6809	63.8298	63.8835
RSAG8G_01894	290	gi|169846692|ref|XP_001830060.1|	515	gi|169846692|ref|XP_001830060.1| hypothetical protein CC1G_04493 [Coprinopsis cinerea okayama7#130] >gi|116508830|gb|EAU91725.1| hypothetical protein CC1G_04493 [Coprinopsis cinerea okayama7#130]	XP_001830060	1	3.19205e-50	180.259	206	48.5437	66.9903	40
RSAG8G_01895	687	gi|402220275|gb|EJU00347.1|	1001	gi|402220275|gb|EJU00347.1| hypothetical protein DACRYDRAFT_100917 [Dacryopinax sp. DJM-731 SS1]	EJU00347	1	3.37906e-60	226.483	650	30.7692	46.4615	64.9351
RSAG8G_01896	343	gi|390602268|gb|EIN11661.1|	326	gi|390602268|gb|EIN11661.1| hypothetical protein PUNSTDRAFT_98839 [Punctularia strigosozonata HHB-11173 SS5]	EIN11661	1	1.06104e-41	155.221	253	39.1304	54.9407	77.6074
RSAG8G_01897	467	gi|302679378|ref|XP_003029371.1|	376	gi|302679378|ref|XP_003029371.1| hypothetical protein SCHCODRAFT_69598 [Schizophyllum commune H4-8] >gi|300103061|gb|EFI94468.1| hypothetical protein SCHCODRAFT_69598 [Schizophyllum commune H4-8]	XP_003029371	1	7.70606e-103	318.931	227	64.7577	77.9736	60.3723
RSAG8G_01898	373	gi|395329863|gb|EJF62248.1|	333	gi|395329863|gb|EJF62248.1| alpha/beta-hydrolase [Dichomitus squalens LYAD-421 SS1]	EJF62248	1	1.22901e-73	239.195	291	44.6735	61.1684	87.3874
RSAG8G_01899	764	gi|392593758|gb|EIW83083.1|	845	gi|392593758|gb|EIW83083.1| ATP-dependent RNA helicase DBP10 [Coniophora puteana RWD-64-598 SS2]	EIW83083	1	0	806.209	760	57.5	68.9474	89.9408
RSAG8G_01900	382	gi|402224188|gb|EJU04251.1|	421	gi|402224188|gb|EJU04251.1| tRNA-guanine transglycosylase [Dacryopinax sp. DJM-731 SS1]	EJU04251	1	0	620.928	369	77.2358	87.8049	87.6485
RSAG8G_01901	277	gi|58259980|ref|XP_567400.1|	478	gi|58259980|ref|XP_567400.1| tyrosine-tRNA ligase [Cryptococcus neoformans var. neoformans JEC21] >gi|134116152|ref|XP_773247.1| hypothetical protein CNBJ0260 [Cryptococcus neoformans var. neoformans B-3501A] >gi|50255869|gb|EAL18600.1| hypothetical protein CNBJ0260 [Cryptococcus neoformans var. neoformans B-3501A] >gi|57229450|gb|AAW45883.1| tyrosine-tRNA ligase, putative [Cryptococcus neoforman…	XP_567400	1	5.26504e-73	238.424	266	44.7368	62.782	55.6485
RSAG8G_01902	164	gi|390598403|gb|EIN07801.1|	237	gi|390598403|gb|EIN07801.1| kinase-like protein, partial [Punctularia strigosozonata HHB-11173 SS5]	EIN07801	1	1.09041e-17	83.9593	119	39.4958	53.7815	50.211
RSAG8G_01903	58	gi|402224203|gb|EJU04266.1|	411	gi|402224203|gb|EJU04266.1| PIG-U-domain-containing protein [Dacryopinax sp. DJM-731 SS1]	EJU04266	1	4.32998e-09	57.3806	40	62.5	77.5	9.73236
RSAG8G_01904	152	gi|393240778|gb|EJD48303.1|	1260	gi|393240778|gb|EJD48303.1| kinase-like protein [Auricularia delicata TFB-10046 SS5]	EJD48303	2	1.27878e-16	83.5741	101	75.2475	111.881	8.01587
RSAG8G_01905	1237	gi|392585088|gb|EIW74429.1|	1352	gi|392585088|gb|EIW74429.1| hypothetical protein CONPUDRAFT_160132 [Coniophora puteana RWD-64-598 SS2]	EIW74429	1	0	822.772	982	45.2138	64.4603	72.6331
RSAG8G_01906	444	gi|392584816|gb|EIW74159.1|	409	gi|392584816|gb|EIW74159.1| hypothetical protein CONPUDRAFT_160409 [Coniophora puteana RWD-64-598 SS2]	EIW74159	1	2.2376e-13	79.7221	270	24.0741	43.3333	66.0147
RSAG8G_01907	506	gi|402219649|gb|EJT99722.1|	492	gi|402219649|gb|EJT99722.1| MFS general substrate transporter [Dacryopinax sp. DJM-731 SS1]	EJT99722	1	4.48172e-96	306.605	381	40.1575	60.105	77.439
RSAG8G_01908	309	gi|353245584|emb|CCA76505.1|	461	gi|353245584|emb|CCA76505.1| hypothetical protein PIIN_10498 [Piriformospora indica DSM 11827]	CCA76505	1	8.54515e-29	122.479	240	29.1667	50.8333	52.0607
RSAG8G_01910	535	gi|395327112|gb|EJF59514.1|	532	gi|395327112|gb|EJF59514.1| glycoside hydrolase [Dichomitus squalens LYAD-421 SS1]	EJF59514	1	6.34421e-157	465.307	534	48.1273	61.236	100
RSAG8G_01913	442	gi|302684635|ref|XP_003031998.1|	1047	gi|302684635|ref|XP_003031998.1| glycoside hydrolase family 35 protein [Schizophyllum commune H4-8] >gi|300105691|gb|EFI97095.1| glycoside hydrolase family 35 protein [Schizophyllum commune H4-8]	XP_003031998	1	2.08435e-157	479.174	443	54.6275	70.6546	42.3114
RSAG8G_01917	559	gi|389742539|gb|EIM83725.1|	653	gi|389742539|gb|EIM83725.1| hypothetical protein STEHIDRAFT_170243 [Stereum hirsutum FP-91666 SS1]	EIM83725	1	2.10276e-20	103.605	416	28.125	45.6731	63.706
RSAG8G_01918	526	gi|395328503|gb|EJF60895.1|	610	gi|395328503|gb|EJF60895.1| hypothetical protein DICSQDRAFT_61994 [Dichomitus squalens LYAD-421 SS1]	EJF60895	1	0	545.043	523	52.3901	66.7304	85.7377
RSAG8G_01919	721	gi|392567575|gb|EIW60750.1|	735	gi|392567575|gb|EIW60750.1| trehalose synthase [Trametes versicolor FP-101664 SS1]	EIW60750	1	0	845.499	720	57.6389	71.6667	97.9592
RSAG8G_01921	294	gi|336382742|gb|EGO23892.1|	308	gi|336382742|gb|EGO23892.1| hypothetical protein SERLADRAFT_450188 [Serpula lacrymans var. lacrymans S7.9]	EGO23892	1	6.15453e-18	89.7373	241	33.61	50.2075	78.2468
RSAG8G_01923	495	gi|392558879|gb|EIW52065.1|	611	gi|392558879|gb|EIW52065.1| GMC oxidoreductase [Trametes versicolor FP-101664 SS1]	EIW52065	2	9.35431e-60	214.542	351	47.5783	64.1026	57.4468
RSAG8G_01924	237	gi|392564228|gb|EIW57406.1|	238	gi|392564228|gb|EIW57406.1| hypothetical protein TRAVEDRAFT_169167 [Trametes versicolor FP-101664 SS1]	EIW57406	1	9.97591e-105	309.686	227	66.5198	79.7357	95.3782
RSAG8G_01925	315	gi|393221474|gb|EJD06959.1|	355	gi|393221474|gb|EJD06959.1| P-loop containing nucleoside triphosphate hydrolase protein [Fomitiporia mediterranea MF3/22]	EJD06959	1	4.77515e-166	472.626	315	73.9683	88.5714	88.7324
RSAG8G_01926	635	gi|392564799|gb|EIW57977.1|	663	gi|392564799|gb|EIW57977.1| ku70-like protein [Trametes versicolor FP-101664 SS1]	EIW57977	1	5.39233e-157	473.781	611	43.0442	62.1931	92.1569
RSAG8G_01927	569	gi|58261968|ref|XP_568394.1|	575	gi|58261968|ref|XP_568394.1| amino acid transporter [Cryptococcus neoformans var. neoformans JEC21] >gi|134118271|ref|XP_772149.1| hypothetical protein CNBM0690 [Cryptococcus neoformans var. neoformans B-3501A] >gi|50254757|gb|EAL17502.1| hypothetical protein CNBM0690 [Cryptococcus neoformans var. neoformans B-3501A] >gi|57230567|gb|AAW46877.1| amino acid transporter, putative [Cryptococcus neofo…	XP_568394	1	0	641.728	554	57.2202	70.7581	96.3478
RSAG8G_01928	481	gi|389748226|gb|EIM89404.1|	1391	gi|389748226|gb|EIM89404.1| TPR-like protein [Stereum hirsutum FP-91666 SS1]	EIM89404	9	2.52309e-68	245.358	410	271.707	435.61	29.4752
RSAG8G_01931	465	gi|392563293|gb|EIW56472.1|	490	gi|392563293|gb|EIW56472.1| zf-DHHC-domain-containing protein [Trametes versicolor FP-101664 SS1]	EIW56472	1	1.94714e-107	334.339	432	42.1296	59.2593	88.1633
RSAG8G_01935	280	gi|342320321|gb|EGU12262.1|	1547	gi|342320321|gb|EGU12262.1| Hypothetical Protein RTG_01640 [Rhodotorula glutinis ATCC 204091]	EGU12262	1	2.77173e-11	72.0182	107	33.6449	53.271	6.91661
RSAG8G_01937	248	gi|389751812|gb|EIM92885.1|	537	gi|389751812|gb|EIM92885.1| natural resistance-associated macrophage protein [Stereum hirsutum FP-91666 SS1]	EIM92885	1	4.16781e-10	67.3958	92	52.1739	66.3043	17.1322
RSAG8G_01939	278	gi|395332152|gb|EJF64531.1|	425	gi|395332152|gb|EJF64531.1| oxidative stress survival Svf1-like protein [Dichomitus squalens LYAD-421 SS1]	EJF64531	1	4.59635e-59	200.675	147	65.3061	77.551	34.5882
RSAG8G_01940	551	gi|393231520|gb|EJD39112.1|	600	gi|393231520|gb|EJD39112.1| hypothetical protein AURDEDRAFT_139440 [Auricularia delicata TFB-10046 SS5]	EJD39112	1	9.7994e-67	234.572	462	33.9827	47.1861	77
RSAG8G_01944	314	gi|392590934|gb|EIW80262.1|	329	gi|392590934|gb|EIW80262.1| hypothetical protein CONPUDRAFT_105225 [Coniophora puteana RWD-64-598 SS2]	EIW80262	1	7.82519e-43	157.147	299	36.1204	51.1706	90.8815
RSAG8G_01945	293	gi|302683993|ref|XP_003031677.1|	398	gi|302683993|ref|XP_003031677.1| hypothetical protein SCHCODRAFT_55630 [Schizophyllum commune H4-8] >gi|300105370|gb|EFI96774.1| hypothetical protein SCHCODRAFT_55630, partial [Schizophyllum commune H4-8]	XP_003031677	1	1.47665e-65	217.238	293	43.0034	57.3379	73.6181
RSAG8G_01949	144	gi|402218761|gb|EJT98837.1|	380	gi|402218761|gb|EJT98837.1| hypothetical protein DACRYDRAFT_24369 [Dacryopinax sp. DJM-731 SS1]	EJT98837	1	1.80491e-05	50.8322	97	39.1753	49.4845	25.5263
RSAG8G_01951	340	gi|390594532|gb|EIN03942.1|	308	gi|390594532|gb|EIN03942.1| hypothetical protein PUNSTDRAFT_116689 [Punctularia strigosozonata HHB-11173 SS5]	EIN03942	1	1.31838e-104	315.849	341	48.6804	64.2229	100
RSAG8G_01952	354	gi|389747156|gb|EIM88335.1|	359	gi|389747156|gb|EIM88335.1| cytoplasmic protein [Stereum hirsutum FP-91666 SS1]	EIM88335	1	6.30706e-123	365.155	352	56.25	70.4545	98.0501
RSAG8G_01953	450	gi|242818926|ref|XP_002487212.1|	622	gi|242818926|ref|XP_002487212.1| extracellular lipase, putative [Talaromyces stipitatus ATCC 10500] >gi|218713677|gb|EED13101.1| extracellular lipase, putative [Talaromyces stipitatus ATCC 10500]	XP_002487212	1	1.98491e-84	278.485	428	41.1215	56.3084	68.8103
RSAG8G_01954	359	gi|389743786|gb|EIM84970.1|	313	gi|389743786|gb|EIM84970.1| hypothetical protein STEHIDRAFT_122889 [Stereum hirsutum FP-91666 SS1]	EIM84970	1	6.96081e-13	76.6406	250	28.4	46.8	79.8722
RSAG8G_01955	281	gi|320165608|gb|EFW42507.1|	617	gi|320165608|gb|EFW42507.1| predicted protein [Capsaspora owczarzaki ATCC 30864]	EFW42507	7	1.80432e-13	78.1814	102	300	436.275	16.5316
RSAG8G_01958	299	gi|353242595|emb|CCA74226.1|	584	gi|353242595|emb|CCA74226.1| hypothetical protein PIIN_08179 [Piriformospora indica DSM 11827]	CCA74226	1	2.15038e-51	185.267	257	42.4125	64.2023	44.0068
RSAG8G_01961	810	gi|242219480|ref|XP_002475519.1|	929	gi|242219480|ref|XP_002475519.1| predicted protein [Postia placenta Mad-698-R] >gi|220725285|gb|EED79279.1| predicted protein [Postia placenta Mad-698-R]	XP_002475519	1	4.79401e-05	55.8398	207	32.8502	49.2754	22.282
RSAG8G_01962	554	gi|393216226|gb|EJD01717.1|	541	gi|393216226|gb|EJD01717.1| hypothetical protein FOMMEDRAFT_142253 [Fomitiporia mediterranea MF3/22]	EJD01717	1	1.32437e-172	506.138	520	51.5385	63.0769	96.1183
RSAG8G_01964	925	gi|392568504|gb|EIW61678.1|	801	gi|392568504|gb|EIW61678.1| hypothetical protein TRAVEDRAFT_163113 [Trametes versicolor FP-101664 SS1]	EIW61678	1	1.59902e-90	312.768	347	50.7205	64.2651	43.3208
RSAG8G_01965	450	gi|392566627|gb|EIW59803.1|	593	gi|392566627|gb|EIW59803.1| subtilisin-like protein, partial [Trametes versicolor FP-101664 SS1]	EIW59803	1	2.13004e-125	383.259	408	48.7745	63.2353	68.8027
RSAG8G_01966	474	gi|393247058|gb|EJD54566.1|	193	gi|393247058|gb|EJD54566.1| hypothetical protein AURDEDRAFT_119009 [Auricularia delicata TFB-10046 SS5]	EJD54566	1	3.74201e-12	72.7886	190	30	43.1579	98.4456
RSAG8G_01967	347	gi|170090768|ref|XP_001876606.1|	494	gi|170090768|ref|XP_001876606.1| predicted protein [Laccaria bicolor S238N-H82] >gi|164648099|gb|EDR12342.1| predicted protein [Laccaria bicolor S238N-H82]	XP_001876606	1	1.66688e-165	478.019	343	68.8047	78.4257	69.4332
RSAG8G_01970	539	gi|390601129|gb|EIN10523.1|	531	gi|390601129|gb|EIN10523.1| protein serine/threonine phosphatase 2C [Punctularia strigosozonata HHB-11173 SS5]	EIN10523	1	1.86246e-142	428.328	500	50.4	64.6	94.162
RSAG8G_01971	513	gi|115492843|ref|XP_001211049.1|	605	gi|115492843|ref|XP_001211049.1| conserved hypothetical protein [Aspergillus terreus NIH2624] >gi|114197909|gb|EAU39609.1| conserved hypothetical protein [Aspergillus terreus NIH2624]	XP_001211049	1	6.07334e-114	356.681	460	42.1739	60	76.0331
RSAG8G_01972	209	gi|393247058|gb|EJD54566.1|	193	gi|393247058|gb|EJD54566.1| hypothetical protein AURDEDRAFT_119009 [Auricularia delicata TFB-10046 SS5]	EJD54566	1	8.29525e-24	100.523	194	32.9897	48.9691	100
RSAG8G_01973	290	gi|393247058|gb|EJD54566.1|	193	gi|393247058|gb|EJD54566.1| hypothetical protein AURDEDRAFT_119009 [Auricularia delicata TFB-10046 SS5]	EJD54566	1	2.41814e-27	112.079	226	33.1858	46.4602	100
RSAG8G_01974	1153	gi|393216211|gb|EJD01702.1|	1086	gi|393216211|gb|EJD01702.1| P-loop containing nucleoside triphosphate hydrolase protein [Fomitiporia mediterranea MF3/22]	EJD01702	1	0	662.529	1060	39.434	56.3208	97.6059
RSAG8G_01975	218	gi|392568668|gb|EIW61842.1|	536	gi|392568668|gb|EIW61842.1| hypothetical protein TRAVEDRAFT_44663 [Trametes versicolor FP-101664 SS1]	EIW61842	1	8.25305e-13	74.7146	218	29.8165	43.1193	40.6716
RSAG8G_01977	181	gi|390598116|gb|EIN07515.1|	342	gi|390598116|gb|EIN07515.1| aldo/keto reductase [Punctularia strigosozonata HHB-11173 SS5]	EIN07515	1	3.15883e-55	184.882	171	54.9708	71.9298	50
RSAG8G_01978	534	gi|401883337|gb|EJT47550.1|	733	gi|401883337|gb|EJT47550.1| manganese resistance protein [Trichosporon asahii var. asahii CBS 2479]	EJT47550	1	0	548.51	517	60.735	68.0851	70.5321
RSAG8G_01979	437	gi|395335141|gb|EJF67517.1|	424	gi|395335141|gb|EJF67517.1| hypothetical protein DICSQDRAFT_201374 [Dichomitus squalens LYAD-421 SS1]	EJF67517	1	2.16166e-122	369.392	300	61	73.3333	70.7547
RSAG8G_01980	383	gi|395335141|gb|EJF67517.1|	424	gi|395335141|gb|EJF67517.1| hypothetical protein DICSQDRAFT_201374 [Dichomitus squalens LYAD-421 SS1]	EJF67517	1	2.5858e-178	509.22	360	67.2222	80.5556	84.9057
RSAG8G_01982	1654	gi|393216817|gb|EJD02307.1|	1656	gi|393216817|gb|EJD02307.1| WD40 repeat-like protein [Fomitiporia mediterranea MF3/22]	EJD02307	1	0	625.55	1496	30.5481	50	90.3382
RSAG8G_01984	250	gi|395325561|gb|EJF57981.1|	697	gi|395325561|gb|EJF57981.1| kinase-like protein [Dichomitus squalens LYAD-421 SS1]	EJF57981	1	9.048e-68	228.794	135	71.8519	92.5926	19.3687
RSAG8G_01985	137	gi|393232602|gb|EJD40182.1|	138	gi|393232602|gb|EJD40182.1| histone-fold-containing protein [Auricularia delicata TFB-10046 SS5] >gi|393232617|gb|EJD40197.1| histone-fold-containing protein [Auricularia delicata TFB-10046 SS5]	EJD40182	1	4.2269e-88	259.225	138	93.4783	97.8261	100
RSAG8G_01987	386	gi|170083873|ref|XP_001873160.1|	300	gi|170083873|ref|XP_001873160.1| predicted protein [Laccaria bicolor S238N-H82] >gi|164650712|gb|EDR14952.1| predicted protein [Laccaria bicolor S238N-H82]	XP_001873160	1	1.1916e-42	157.918	289	35.9862	52.2491	96.3333
RSAG8G_01988	1055	gi|393248051|gb|EJD55558.1|	1365	gi|393248051|gb|EJD55558.1| nucleoporin-domain-containing protein [Auricularia delicata TFB-10046 SS5]	EJD55558	2	1.22617e-139	461.455	914	43.4354	62.5821	66.9597
RSAG8G_01990	811	gi|358057391|dbj|GAA96740.1|	353	gi|358057391|dbj|GAA96740.1| hypothetical protein E5Q_03411 [Mixia osmundae IAM 14324]	GAA96740	1	1.04944e-19	99.7525	90	48.8889	64.4444	25.4958
RSAG8G_01991	65	gi|390604452|gb|EIN13843.1|	73	gi|390604452|gb|EIN13843.1| hypothetical protein PUNSTDRAFT_48752 [Punctularia strigosozonata HHB-11173 SS5]	EIN13843	1	8.33057e-08	50.8322	57	42.1053	63.1579	78.0822
RSAG8G_01992	236	gi|361126577|gb|EHK98571.1|	269	gi|361126577|gb|EHK98571.1| putative Exonuclease 3'-5' domain-containing protein 1 [Glarea lozoyensis 74030]	EHK98571	1	2.01506e-47	164.851	211	39.3365	62.0853	78.4387
RSAG8G_01993	409	gi|353239052|emb|CCA70978.1|	630	gi|353239052|emb|CCA70978.1| related to glyoxaloxidase 2 [Piriformospora indica DSM 11827]	CCA70978	1	0	579.326	407	67.5676	80.0983	64.6032
RSAG8G_01994	262	gi|358060372|dbj|GAA93777.1|	705	gi|358060372|dbj|GAA93777.1| hypothetical protein E5Q_00423 [Mixia osmundae IAM 14324]	GAA93777	1	3.83062e-22	103.219	195	40.5128	54.8718	27.6596
RSAG8G_01995	1022	gi|392567183|gb|EIW60358.1|	1228	gi|392567183|gb|EIW60358.1| hypothetical protein TRAVEDRAFT_165083 [Trametes versicolor FP-101664 SS1]	EIW60358	1	5.80728e-13	82.4185	178	32.5843	51.1236	14.4951
RSAG8G_01996	479	gi|393238060|gb|EJD45599.1|	406	gi|393238060|gb|EJD45599.1| FMN-linked oxidoreductase [Auricularia delicata TFB-10046 SS5]	EJD45599	1	2.26286e-103	321.627	412	41.9903	61.8932	100
RSAG8G_01998	584	gi|353237680|emb|CCA69647.1|	1416	gi|353237680|emb|CCA69647.1| hypothetical protein PIIN_03586 [Piriformospora indica DSM 11827]	CCA69647	1	4.77313e-134	431.795	572	41.4336	58.5664	40.3955
RSAG8G_01999	182	gi|302691542|ref|XP_003035450.1|	236	gi|302691542|ref|XP_003035450.1| hypothetical protein SCHCODRAFT_84654 [Schizophyllum commune H4-8] >gi|300109146|gb|EFJ00548.1| hypothetical protein SCHCODRAFT_84654 [Schizophyllum commune H4-8]	XP_003035450	1	1.78157e-48	164.466	137	59.1241	69.3431	58.0508
RSAG8G_02000	622	gi|393216020|gb|EJD01511.1|	777	gi|393216020|gb|EJD01511.1| hypothetical protein FOMMEDRAFT_142112 [Fomitiporia mediterranea MF3/22]	EJD01511	1	1.01246e-31	139.428	214	38.3178	54.2056	27.5418
RSAG8G_02001	380	gi|395817852|ref|XP_003782360.1|	385	gi|395817852|ref|XP_003782360.1| PREDICTED: eukaryotic peptide chain release factor subunit 1-like [Otolemur garnettii]	XP_003782360	1	0	524.628	360	71.1111	83.3333	93.5065
RSAG8G_02002	187	gi|336364696|gb|EGN93051.1|	190	gi|336364696|gb|EGN93051.1| hypothetical protein SERLA73DRAFT_64689 [Serpula lacrymans var. lacrymans S7.3] >gi|336386742|gb|EGO27888.1| hypothetical protein SERLADRAFT_383585 [Serpula lacrymans var. lacrymans S7.9]	EGN93051	1	1.56197e-70	219.164	184	57.6087	74.4565	96.8421
RSAG8G_02003	443	gi|402225775|gb|EJU05836.1|	513	gi|402225775|gb|EJU05836.1| tryptophanyl-tRNA synthetase [Dacryopinax sp. DJM-731 SS1]	EJU05836	1	0	642.499	395	76.4557	85.3165	76.9981
RSAG8G_02004	413	gi|402219011|gb|EJT99086.1|	423	gi|402219011|gb|EJT99086.1| hypothetical protein DACRYDRAFT_118358 [Dacryopinax sp. DJM-731 SS1]	EJT99086	1	2.51655e-10	70.0922	130	38.4615	53.0769	30.7329
RSAG8G_02007	123	gi|393230280|gb|EJD37888.1|	119	gi|393230280|gb|EJD37888.1| Tautomerase/MIF [Auricularia delicata TFB-10046 SS5]	EJD37888	1	5.07961e-51	164.466	123	67.4797	77.2358	100
RSAG8G_02010	699	gi|395330289|gb|EJF62673.1|	733	gi|395330289|gb|EJF62673.1| hypothetical protein DICSQDRAFT_160989 [Dichomitus squalens LYAD-421 SS1]	EJF62673	1	1.00773e-06	60.8474	78	43.5897	57.6923	10.6412
RSAG8G_02011	127	gi|238599061|ref|XP_002394774.1|	194	gi|238599061|ref|XP_002394774.1| hypothetical protein MPER_05284 [Moniliophthora perniciosa FA553] >gi|215464359|gb|EEB95704.1| hypothetical protein MPER_05284 [Moniliophthora perniciosa FA553]	XP_002394774	1	4.72309e-64	200.29	114	85.0877	92.1053	58.7629
RSAG8G_02012	684	gi|395330308|gb|EJF62692.1|	819	gi|395330308|gb|EJF62692.1| MIF4G-domain-containing protein [Dichomitus squalens LYAD-421 SS1]	EJF62692	1	0	836.639	564	72.5177	82.9787	68.8645
RSAG8G_02013	721	gi|392568822|gb|EIW61996.1|	913	gi|392568822|gb|EIW61996.1| argonaute-like protein [Trametes versicolor FP-101664 SS1]	EIW61996	1	0	682.174	697	48.4935	68.2927	76.3417
RSAG8G_02014	354	gi|393219774|gb|EJD05261.1|	329	gi|393219774|gb|EJD05261.1| hypothetical protein FOMMEDRAFT_27426 [Fomitiporia mediterranea MF3/22]	EJD05261	1	2.93778e-34	135.961	249	32.5301	54.6185	75.6839
RSAG8G_02015	371	gi|389748784|gb|EIM89961.1|	327	gi|389748784|gb|EIM89961.1| PLC-like phosphodiesterase [Stereum hirsutum FP-91666 SS1]	EIM89961	1	3.58842e-124	367.851	338	55.0296	68.9349	100
RSAG8G_02016	466	gi|336380365|gb|EGO21518.1|	426	gi|336380365|gb|EGO21518.1| hypothetical protein SERLADRAFT_473969 [Serpula lacrymans var. lacrymans S7.9]	EGO21518	1	8.53841e-30	128.257	393	28.7532	46.056	92.2535
RSAG8G_02017	522	gi|336367654|gb|EGN95998.1|	380	gi|336367654|gb|EGN95998.1| hypothetical protein SERLA73DRAFT_185475 [Serpula lacrymans var. lacrymans S7.3] >gi|336380368|gb|EGO21521.1| hypothetical protein SERLADRAFT_473977 [Serpula lacrymans var. lacrymans S7.9]	EGN95998	1	9.01856e-94	297.36	234	56.8376	76.0684	61.5789
RSAG8G_02018	304	gi|395333285|gb|EJF65662.1|	221	gi|395333285|gb|EJF65662.1| hypothetical protein DICSQDRAFT_49956, partial [Dichomitus squalens LYAD-421 SS1]	EJF65662	1	1.20264e-69	222.631	213	53.5211	70.4225	96.3801
RSAG8G_02020	446	gi|393227684|gb|EJD35352.1|	312	gi|393227684|gb|EJD35352.1| hypothetical protein AURDEDRAFT_175556 [Auricularia delicata TFB-10046 SS5]	EJD35352	1	9.22199e-05	52.7582	201	25.3731	41.791	64.4231
RSAG8G_02021	792	gi|392567068|gb|EIW60243.1|	1136	gi|392567068|gb|EIW60243.1| hypothetical protein TRAVEDRAFT_70688 [Trametes versicolor FP-101664 SS1]	EIW60243	2	3.94975e-16	92.0485	240	75.8333	121.25	21.1268
RSAG8G_02022	277	gi|395333697|gb|EJF66074.1|	315	gi|395333697|gb|EJF66074.1| mitochondrial 50S ribosomal protein L3 [Dichomitus squalens LYAD-421 SS1]	EJF66074	1	2.06011e-106	318.161	240	64.1667	78.75	76.1905
RSAG8G_02023	201	gi|402225201|gb|EJU05262.1|	411	gi|402225201|gb|EJU05262.1| hypothetical protein DACRYDRAFT_98094 [Dacryopinax sp. DJM-731 SS1]	EJU05262	1	1.77027e-53	182.956	195	48.7179	62.5641	47.4453
RSAG8G_02024	165	gi|238600955|ref|XP_002395280.1|	116	gi|238600955|ref|XP_002395280.1| hypothetical protein MPER_04694 [Moniliophthora perniciosa FA553] >gi|215465747|gb|EEB96210.1| hypothetical protein MPER_04694 [Moniliophthora perniciosa FA553]	XP_002395280	1	3.19012e-45	151.369	113	63.7168	74.3363	97.4138
RSAG8G_02025	103	gi|393233260|gb|EJD40833.1|	215	gi|393233260|gb|EJD40833.1| Rhodanese-like protein, partial [Auricularia delicata TFB-10046 SS5]	EJD40833	1	6.9174e-28	107.842	102	57.8431	69.6078	47.4419
RSAG8G_02026	180	gi|389748816|gb|EIM89993.1|	431	gi|389748816|gb|EIM89993.1| inositol polyphosphate phosphatase [Stereum hirsutum FP-91666 SS1]	EIM89993	1	3.14365e-49	171.4	180	52.2222	65	41.7633
RSAG8G_02027	63	gi|393234594|gb|EJD42155.1|	334	gi|393234594|gb|EJD42155.1| mitochondrial carrier [Auricularia delicata TFB-10046 SS5]	EJD42155	1	6.5574e-13	68.5514	48	70.8333	79.1667	14.3713
RSAG8G_02028	103	gi|392595767|gb|EIW85090.1|	184	gi|392595767|gb|EIW85090.1| ARF SAR [Coniophora puteana RWD-64-598 SS2]	EIW85090	1	8.91689e-71	215.698	104	99.0385	99.0385	56.5217
RSAG8G_02029	118	gi|393216917|gb|EJD02407.1|	492	gi|393216917|gb|EJD02407.1| UFD1-domain-containing protein [Fomitiporia mediterranea MF3/22]	EJD02407	1	2.03562e-40	147.132	112	63.3929	76.7857	22.7642
RSAG8G_02030	348	gi|299753214|ref|XP_001833132.2|	409	gi|299753214|ref|XP_001833132.2| N-glycosylase/DNA lyase [Coprinopsis cinerea okayama7#130] >gi|298410196|gb|EAU88821.2| N-glycosylase/DNA lyase [Coprinopsis cinerea okayama7#130]	XP_001833132	1	7.26477e-107	325.865	257	64.2023	73.93	62.8362
RSAG8G_02032	279	gi|336380516|gb|EGO21669.1|	846	gi|336380516|gb|EGO21669.1| hypothetical protein SERLADRAFT_451685 [Serpula lacrymans var. lacrymans S7.9]	EGO21669	1	2.3022e-85	279.256	280	53.5714	66.4286	33.0969
RSAG8G_02033	303	gi|395333684|gb|EJF66061.1|	319	gi|395333684|gb|EJF66061.1| pre-mRNA-splicing factor SLT11 [Dichomitus squalens LYAD-421 SS1]	EJF66061	1	1.71261e-137	398.282	273	65.5678	79.1209	85.5799
RSAG8G_02035	109	gi|353240474|emb|CCA72342.1|	263	gi|353240474|emb|CCA72342.1| hypothetical protein PIIN_06276 [Piriformospora indica DSM 11827]	CCA72342	1	6.12531e-10	61.6178	47	53.1915	63.8298	17.8707
RSAG8G_02036	109	gi|353240474|emb|CCA72342.1|	263	gi|353240474|emb|CCA72342.1| hypothetical protein PIIN_06276 [Piriformospora indica DSM 11827]	CCA72342	1	6.64401e-10	61.6178	47	53.1915	63.8298	17.8707
RSAG8G_02038	2400	gi|389747476|gb|EIM88654.1|	2618	gi|389747476|gb|EIM88654.1| hypothetical protein STEHIDRAFT_93575 [Stereum hirsutum FP-91666 SS1]	EIM88654	1	0	1358.97	2345	38.9765	57.6119	89.5722
RSAG8G_02039	231	gi|302690684|ref|XP_003035021.1|	258	gi|302690684|ref|XP_003035021.1| hypothetical protein SCHCODRAFT_14170 [Schizophyllum commune H4-8] >gi|300108717|gb|EFJ00119.1| hypothetical protein SCHCODRAFT_14170 [Schizophyllum commune H4-8]	XP_003035021	1	8.37723e-84	256.914	202	63.8614	75.2475	78.2946
RSAG8G_02040	1405	gi|302684739|ref|XP_003032050.1|	1393	gi|302684739|ref|XP_003032050.1| hypothetical protein SCHCODRAFT_55054 [Schizophyllum commune H4-8] >gi|300105743|gb|EFI97147.1| hypothetical protein SCHCODRAFT_55054 [Schizophyllum commune H4-8]	XP_003032050	1	0	1436.01	1349	52.9281	70.2001	96.8413
RSAG8G_02041	258	gi|302690680|ref|XP_003035019.1|	401	gi|302690680|ref|XP_003035019.1| hypothetical protein SCHCODRAFT_65594 [Schizophyllum commune H4-8] >gi|300108715|gb|EFJ00117.1| hypothetical protein SCHCODRAFT_65594 [Schizophyllum commune H4-8]	XP_003035019	1	1.5737e-119	353.984	193	83.4197	92.228	48.1297
RSAG8G_02042	649	gi|389747483|gb|EIM88661.1|	611	gi|389747483|gb|EIM88661.1| MFS general substrate transporter [Stereum hirsutum FP-91666 SS1]	EIM88661	1	1.20509e-130	404.831	613	40.6199	54.323	100
RSAG8G_02044	464	gi|170087184|ref|XP_001874815.1|	458	gi|170087184|ref|XP_001874815.1| predicted protein [Laccaria bicolor S238N-H82] >gi|164650015|gb|EDR14256.1| predicted protein [Laccaria bicolor S238N-H82]	XP_001874815	1	4.51745e-102	319.701	442	40.4977	54.0724	96.5066
RSAG8G_02045	989	gi|389748971|gb|EIM90148.1|	1003	gi|389748971|gb|EIM90148.1| Pkinase-domain-containing protein [Stereum hirsutum FP-91666 SS1]	EIM90148	2	1.62352e-144	463.766	399	67.4185	77.6942	39.7807
RSAG8G_02046	446	gi|302692342|ref|XP_003035850.1|	432	gi|302692342|ref|XP_003035850.1| hypothetical protein SCHCODRAFT_65605 [Schizophyllum commune H4-8] >gi|300109546|gb|EFJ00948.1| hypothetical protein SCHCODRAFT_65605 [Schizophyllum commune H4-8]	XP_003035850	1	1.62335e-131	393.275	432	48.8426	66.2037	100
RSAG8G_02047	265	gi|392595706|gb|EIW85029.1|	512	gi|392595706|gb|EIW85029.1| FAD/NAD(P)-binding domain-containing protein [Coniophora puteana RWD-64-598 SS2]	EIW85029	1	3.28606e-104	318.931	263	59.6958	72.6236	51.3672
RSAG8G_02048	259	gi|393220334|gb|EJD05820.1|	500	gi|393220334|gb|EJD05820.1| FAD/NAD-binding domain-containing protein [Fomitiporia mediterranea MF3/22]	EJD05820	1	4.17087e-116	348.591	257	63.035	76.2646	51.4
RSAG8G_02049	313	gi|170087182|ref|XP_001874814.1|	285	gi|170087182|ref|XP_001874814.1| predicted protein [Laccaria bicolor S238N-H82] >gi|164650014|gb|EDR14255.1| predicted protein [Laccaria bicolor S238N-H82]	XP_001874814	1	3.50869e-53	182.57	277	37.9061	57.4007	97.193
RSAG8G_02050	57	gi|380089588|emb|CCC12470.1|	57	gi|380089588|emb|CCC12470.1| unnamed protein product [Sordaria macrospora k-hell]	CCC12470	1	2.87078e-29	104.375	58	87.931	94.8276	100
RSAG8G_02051	261	gi|336375033|gb|EGO03369.1|	269	gi|336375033|gb|EGO03369.1| hypothetical protein SERLA73DRAFT_174838 [Serpula lacrymans var. lacrymans S7.3] >gi|336387996|gb|EGO29140.1| hypothetical protein SERLADRAFT_456513 [Serpula lacrymans var. lacrymans S7.9]	EGO03369	1	1.72584e-93	283.108	254	58.2677	68.8976	94.4238
RSAG8G_02054	495	gi|390599097|gb|EIN08494.1|	491	gi|390599097|gb|EIN08494.1| serine carboxypeptidase [Punctularia strigosozonata HHB-11173 SS5]	EIN08494	1	0	626.706	492	61.5854	73.9837	100
RSAG8G_02055	402	gi|390599097|gb|EIN08494.1|	491	gi|390599097|gb|EIN08494.1| serine carboxypeptidase [Punctularia strigosozonata HHB-11173 SS5]	EIN08494	1	1.67191e-178	513.072	402	59.4527	75.1244	81.8737
RSAG8G_02056	1137	gi|395333557|gb|EJF65934.1|	1193	gi|395333557|gb|EJF65934.1| Pkinase-domain-containing protein [Dichomitus squalens LYAD-421 SS1]	EJF65934	2	5.61371e-133	441.81	788	44.797	56.7259	66.052
RSAG8G_02057	721	gi|390599466|gb|EIN08862.1|	655	gi|390599466|gb|EIN08862.1| alpha/beta-hydrolase [Punctularia strigosozonata HHB-11173 SS5]	EIN08862	1	1.08502e-61	226.098	378	38.6243	50.7937	57.7099
RSAG8G_02058	344	gi|392594059|gb|EIW83384.1|	338	gi|392594059|gb|EIW83384.1| hypothetical protein CONPUDRAFT_121930 [Coniophora puteana RWD-64-598 SS2]	EIW83384	1	6.107e-113	338.576	312	59.6154	70.8333	92.3077
RSAG8G_02059	111	gi|402223834|gb|EJU03898.1|	120	gi|402223834|gb|EJU03898.1| Sm-like ribonucleo protein [Dacryopinax sp. DJM-731 SS1]	EJU03898	1	1.57972e-07	53.1434	33	72.7273	84.8485	27.5
RSAG8G_02060	338	gi|353234781|emb|CCA66802.1|	399	gi|353234781|emb|CCA66802.1| related to glutaminyl-peptide cyclotransferase precursor [Piriformospora indica DSM 11827]	CCA66802	1	1.46791e-128	380.178	320	58.4375	71.5625	80.2005
RSAG8G_02061	538	gi|402220020|gb|EJU00093.1|	528	gi|402220020|gb|EJU00093.1| Clavaminate synthase-like protein [Dacryopinax sp. DJM-731 SS1]	EJU00093	1	9.24591e-126	385.571	482	45.2282	56.8465	91.2879
RSAG8G_02062	93	gi|390598359|gb|EIN07757.1|	310	gi|390598359|gb|EIN07757.1| WD40 repeat-like protein [Punctularia strigosozonata HHB-11173 SS5]	EIN07757	1	7.37166e-42	145.591	84	80.9524	89.2857	27.0968
RSAG8G_02063	490	gi|393245498|gb|EJD53008.1|	376	gi|393245498|gb|EJD53008.1| hypothetical protein AURDEDRAFT_96953 [Auricularia delicata TFB-10046 SS5]	EJD53008	1	1.25355e-116	354.755	370	49.4595	64.8649	98.4043
RSAG8G_02064	146	gi|302692958|ref|XP_003036158.1|	146	gi|302692958|ref|XP_003036158.1| hypothetical protein SCHCODRAFT_14540 [Schizophyllum commune H4-8] >gi|300109854|gb|EFJ01256.1| hypothetical protein SCHCODRAFT_14540 [Schizophyllum commune H4-8]	XP_003036158	1	4.81925e-55	176.407	90	94.4444	97.7778	61.6438
RSAG8G_02065	124	gi|336367624|gb|EGN95968.1|	406	gi|336367624|gb|EGN95968.1| hypothetical protein SERLA73DRAFT_185425 [Serpula lacrymans var. lacrymans S7.3] >gi|336380340|gb|EGO21493.1| hypothetical protein SERLADRAFT_473913 [Serpula lacrymans var. lacrymans S7.9]	EGN95968	1	1.36621e-19	90.1225	124	47.5806	58.871	30.5419
RSAG8G_02066	167	gi|299753346|ref|XP_002911863.1|	1341	gi|299753346|ref|XP_002911863.1| methyltransferase type 11 [Coprinopsis cinerea okayama7#130] >gi|298410259|gb|EFI28369.1| methyltransferase type 11 [Coprinopsis cinerea okayama7#130]	XP_002911863	1	1.47198e-54	192.586	142	59.8592	72.5352	10.5891
RSAG8G_02067	212	gi|392558502|gb|EIW51689.1|	274	gi|392558502|gb|EIW51689.1| S-adenosyl-L-methionine-dependent methyltransferase [Trametes versicolor FP-101664 SS1]	EIW51689	1	5.48657e-72	226.868	187	58.2888	74.3316	68.2482
RSAG8G_02068	249	gi|402225637|gb|EJU05698.1|	289	gi|402225637|gb|EJU05698.1| hypothetical protein DACRYDRAFT_20100 [Dacryopinax sp. DJM-731 SS1]	EJU05698	1	0.000192381	50.0618	52	48.0769	73.0769	17.9931
RSAG8G_02069	420	gi|390598229|gb|EIN07627.1|	416	gi|390598229|gb|EIN07627.1| phosphoglycerate kinase [Punctularia strigosozonata HHB-11173 SS5]	EIN07627	1	0	664.07	419	79.9523	86.6348	100
RSAG8G_02070	532	gi|336367684|gb|EGN96028.1|	674	gi|336367684|gb|EGN96028.1| hypothetical protein SERLA73DRAFT_112084 [Serpula lacrymans var. lacrymans S7.3] >gi|336380401|gb|EGO21554.1| hypothetical protein SERLADRAFT_451578 [Serpula lacrymans var. lacrymans S7.9]	EGN96028	1	0	562.377	400	70	80.25	59.3472
RSAG8G_02071	152	gi|402225618|gb|EJU05679.1|	144	gi|402225618|gb|EJU05679.1| hypothetical protein DACRYDRAFT_20091 [Dacryopinax sp. DJM-731 SS1]	EJU05679	1	1.81814e-12	67.781	107	32.7103	50.4673	74.3056
RSAG8G_02072	479	gi|392596003|gb|EIW85326.1|	718	gi|392596003|gb|EIW85326.1| Clavaminate synthase-like protein [Coniophora puteana RWD-64-598 SS2]	EIW85326	1	6.45077e-151	454.136	463	53.7797	66.7387	64.4847
RSAG8G_02073	241	gi|393220326|gb|EJD05812.1|	241	gi|393220326|gb|EJD05812.1| CDP-diacylglycerol-serine O-phosphatidyltransferase [Fomitiporia mediterranea MF3/22]	EJD05812	1	3.41089e-122	353.984	238	73.5294	81.9328	98.7552
RSAG8G_02074	315	gi|389748974|gb|EIM90151.1|	809	gi|389748974|gb|EIM90151.1| P-loop containing nucleoside triphosphate hydrolase protein, partial [Stereum hirsutum FP-91666 SS1]	EIM90151	1	2.6257e-171	502.286	298	82.2148	91.6107	36.8356
RSAG8G_02075	266	gi|392595700|gb|EIW85023.1|	271	gi|392595700|gb|EIW85023.1| hypothetical protein CONPUDRAFT_48316 [Coniophora puteana RWD-64-598 SS2]	EIW85023	1	1.26237e-67	217.624	261	49.4253	63.6015	96.31
RSAG8G_02076	718	gi|392566834|gb|EIW60009.1|	1060	gi|392566834|gb|EIW60009.1| Dbl domain-containing protein [Trametes versicolor FP-101664 SS1]	EIW60009	1	0	580.096	694	53.3141	64.4092	65.4717
RSAG8G_02077	505	gi|395333599|gb|EJF65976.1|	597	gi|395333599|gb|EJF65976.1| glutamine-hydrolyzing asparagine synthase [Dichomitus squalens LYAD-421 SS1]	EJF65976	1	0	815.068	506	78.2609	86.166	84.7571
RSAG8G_02078	333	gi|392566837|gb|EIW60012.1|	346	gi|392566837|gb|EIW60012.1| aldo/keto reductase [Trametes versicolor FP-101664 SS1]	EIW60012	1	3.91309e-115	343.969	321	54.8287	69.4704	92.7746
RSAG8G_02079	99	gi|393245408|gb|EJD52918.1|	339	gi|393245408|gb|EJD52918.1| aldo/keto reductase [Auricularia delicata TFB-10046 SS5]	EJD52918	1	1.72393e-30	117.087	91	56.044	70.3297	26.8437
RSAG8G_02080	533	gi|336369041|gb|EGN97383.1|	576	gi|336369041|gb|EGN97383.1| hypothetical protein SERLA73DRAFT_110594 [Serpula lacrymans var. lacrymans S7.3]	EGN97383	1	2.44662e-97	313.538	514	40.4669	57.0039	89.2361
RSAG8G_02081	135	gi|392573454|gb|EIW66594.1|	145	gi|392573454|gb|EIW66594.1| hypothetical protein TREMEDRAFT_34845 [Tremella mesenterica DSM 1558]	EIW66594	1	1.85372e-35	126.331	118	51.6949	72.0339	81.3793
RSAG8G_02082	78	gi|336367098|gb|EGN95443.1|	213	gi|336367098|gb|EGN95443.1| hypothetical protein SERLA73DRAFT_112966 [Serpula lacrymans var. lacrymans S7.3]	EGN95443	1	8.72898e-21	88.1965	77	54.5455	70.1299	36.1502
RSAG8G_02083	230	gi|302690488|ref|XP_003034923.1|	301	gi|302690488|ref|XP_003034923.1| hypothetical protein SCHCODRAFT_14070 [Schizophyllum commune H4-8] >gi|300108619|gb|EFJ00021.1| hypothetical protein SCHCODRAFT_14070 [Schizophyllum commune H4-8]	XP_003034923	1	4.25167e-54	182.57	194	50	69.0722	64.4518
RSAG8G_02084	245	gi|390597998|gb|EIN07397.1|	223	gi|390597998|gb|EIN07397.1| O-methyltransferase family 3 protein [Punctularia strigosozonata HHB-11173 SS5]	EIN07397	1	2.42487e-81	249.98	225	56	73.3333	100
RSAG8G_02088	273	gi|402220101|gb|EJU00173.1|	817	gi|402220101|gb|EJU00173.1| hypothetical protein DACRYDRAFT_23169 [Dacryopinax sp. DJM-731 SS1]	EJU00173	1	5.75934e-46	172.17	268	36.5672	54.1045	32.8029
RSAG8G_02089	172	gi|302692430|ref|XP_003035894.1|	176	gi|302692430|ref|XP_003035894.1| hypothetical protein SCHCODRAFT_65701 [Schizophyllum commune H4-8] >gi|300109590|gb|EFJ00992.1| hypothetical protein SCHCODRAFT_65701 [Schizophyllum commune H4-8]	XP_003035894	1	4.68489e-44	150.599	160	48.75	66.25	90.9091
RSAG8G_02090	90	gi|392596051|gb|EIW85374.1|	293	gi|392596051|gb|EIW85374.1| DUF572-domain-containing protein [Coniophora puteana RWD-64-598 SS2]	EIW85374	1	6.19154e-57	183.726	91	91.2088	95.6044	31.058
RSAG8G_02092	522	gi|392567512|gb|EIW60687.1|	619	gi|392567512|gb|EIW60687.1| DEAD-domain-containing protein [Trametes versicolor FP-101664 SS1]	EIW60687	2	0	563.533	493	66.1258	78.0933	79.6446
RSAG8G_02093	498	gi|402218013|gb|EJT98091.1|	766	gi|402218013|gb|EJT98091.1| hypothetical protein DACRYDRAFT_111074 [Dacryopinax sp. DJM-731 SS1]	EJT98091	1	5.12207e-75	258.455	312	42.6282	63.4615	40.7311
RSAG8G_02094	470	gi|393232829|gb|EJD40407.1|	464	gi|393232829|gb|EJD40407.1| hypothetical protein AURDEDRAFT_170588 [Auricularia delicata TFB-10046 SS5]	EJD40407	1	1.42324e-30	130.954	302	30.1325	49.6689	65.0862
RSAG8G_02095	280	gi|134110644|ref|XP_776149.1|	266	gi|134110644|ref|XP_776149.1| hypothetical protein CNBD1960 [Cryptococcus neoformans var. neoformans B-3501A] >gi|50258817|gb|EAL21502.1| hypothetical protein CNBD1960 [Cryptococcus neoformans var. neoformans B-3501A]	XP_776149	1	8.14874e-35	133.65	227	37.4449	55.0661	85.3383
RSAG8G_02096	228	gi|328772642|gb|EGF82680.1|	250	gi|328772642|gb|EGF82680.1| hypothetical protein BATDEDRAFT_22755 [Batrachochytrium dendrobatidis JAM81]	EGF82680	1	2.31383e-21	96.2857	197	36.5482	59.8985	78.8
RSAG8G_02097	328	gi|336374386|gb|EGO02723.1|	322	gi|336374386|gb|EGO02723.1| hypothetical protein SERLA73DRAFT_165680 [Serpula lacrymans var. lacrymans S7.3]	EGO02723	1	1.16257e-59	201.06	306	40.5229	58.8235	95.0311
RSAG8G_02098	559	gi|402220971|gb|EJU01041.1|	621	gi|402220971|gb|EJU01041.1| malate dehydrogenase [Dacryopinax sp. DJM-731 SS1]	EJU01041	1	0	776.933	538	70.2602	82.1561	86.6345
RSAG8G_02100	204	gi|336376586|gb|EGO04921.1|	242	gi|336376586|gb|EGO04921.1| hypothetical protein SERLA73DRAFT_157749 [Serpula lacrymans var. lacrymans S7.3] >gi|336389586|gb|EGO30729.1| hypothetical protein SERLADRAFT_455010 [Serpula lacrymans var. lacrymans S7.9]	EGO04921	1	3.17319e-15	78.9518	55	60	83.6364	22.7273
RSAG8G_02101	109	gi|302689899|ref|XP_003034629.1|	348	gi|302689899|ref|XP_003034629.1| hypothetical protein SCHCODRAFT_84866 [Schizophyllum commune H4-8] >gi|300108324|gb|EFI99726.1| hypothetical protein SCHCODRAFT_84866 [Schizophyllum commune H4-8]	XP_003034629	1	1.35825e-53	177.563	108	79.6296	88.8889	31.0345
RSAG8G_02102	570	gi|393218855|gb|EJD04343.1|	883	gi|393218855|gb|EJD04343.1| SGT1-domain-containing protein [Fomitiporia mediterranea MF3/22]	EJD04343	1	5.92135e-89	300.442	563	41.9183	53.9964	63.7599
RSAG8G_02103	146	gi|238589253|ref|XP_002391965.1|	120	gi|238589253|ref|XP_002391965.1| hypothetical protein MPER_08524 [Moniliophthora perniciosa FA553] >gi|215457362|gb|EEB92895.1| hypothetical protein MPER_08524 [Moniliophthora perniciosa FA553]	XP_002391965	1	7.81413e-67	205.297	121	80.1653	89.2562	100
RSAG8G_02104	278	gi|336374392|gb|EGO02729.1|	293	gi|336374392|gb|EGO02729.1| hypothetical protein SERLA73DRAFT_47627 [Serpula lacrymans var. lacrymans S7.3] >gi|336387284|gb|EGO28429.1| hypothetical protein SERLADRAFT_366138 [Serpula lacrymans var. lacrymans S7.9]	EGO02729	1	4.16852e-47	166.007	163	44.1718	69.9387	55.6314
RSAG8G_02107	171	gi|393247972|gb|EJD55479.1|	266	gi|393247972|gb|EJD55479.1| Translin [Auricularia delicata TFB-10046 SS5]	EJD55479	1	4.79038e-29	114.775	127	49.6063	62.2047	47.7444
RSAG8G_02109	139	gi|393247971|gb|EJD55478.1|	314	gi|393247971|gb|EJD55478.1| hypothetical protein AURDEDRAFT_109793 [Auricularia delicata TFB-10046 SS5]	EJD55478	1	3.8779e-29	114.775	106	50	67.9245	33.758
RSAG8G_02110	210	gi|393218821|gb|EJD04309.1|	216	gi|393218821|gb|EJD04309.1| breast carcinoma amplified sequence 2 [Fomitiporia mediterranea MF3/22]	EJD04309	1	1.59929e-61	197.978	207	49.7585	70.5314	95.8333
RSAG8G_02111	192	gi|336363693|gb|EGN92069.1|	202	gi|336363693|gb|EGN92069.1| hypothetical protein SERLA73DRAFT_191646 [Serpula lacrymans var. lacrymans S7.3] >gi|336387666|gb|EGO28811.1| hypothetical protein SERLADRAFT_459625 [Serpula lacrymans var. lacrymans S7.9]	EGN92069	1	6.08945e-54	177.563	171	51.462	68.4211	84.6535
RSAG8G_02112	362	gi|353236830|emb|CCA68816.1|	421	gi|353236830|emb|CCA68816.1| probable beta-succinyl CoA synthetase precursor [Piriformospora indica DSM 11827]	CCA68816	1	0	523.087	354	77.1186	88.1356	84.0855
RSAG8G_02113	320	gi|336366591|gb|EGN94937.1|	315	gi|336366591|gb|EGN94937.1| hypothetical protein SERLA73DRAFT_187196 [Serpula lacrymans var. lacrymans S7.3] >gi|336379276|gb|EGO20431.1| hypothetical protein SERLADRAFT_476615 [Serpula lacrymans var. lacrymans S7.9]	EGN94937	1	6.47186e-120	354.369	311	54.0193	72.0257	98.7302
RSAG8G_02114	415	gi|390597864|gb|EIN07263.1|	435	gi|390597864|gb|EIN07263.1| hypothetical protein PUNSTDRAFT_104873 [Punctularia strigosozonata HHB-11173 SS5]	EIN07263	1	3.66311e-77	253.062	231	55.8442	68.8312	53.1034
RSAG8G_02115	313	gi|336379277|gb|EGO20432.1|	317	gi|336379277|gb|EGO20432.1| hypothetical protein SERLADRAFT_399252 [Serpula lacrymans var. lacrymans S7.9]	EGO20432	1	4.18457e-97	296.204	295	53.2203	66.1017	93.0599
RSAG8G_02116	1259	gi|392597102|gb|EIW86424.1|	1652	gi|392597102|gb|EIW86424.1| hypothetical protein CONPUDRAFT_161177 [Coniophora puteana RWD-64-598 SS2]	EIW86424	1	7.19085e-27	128.257	572	31.8182	47.028	34.6247
RSAG8G_02117	182	gi|392597100|gb|EIW86422.1|	271	gi|392597100|gb|EIW86422.1| F420H2 dehydrogenase [Coniophora puteana RWD-64-598 SS2]	EIW86422	1	1.52076e-82	252.292	162	70.9877	83.3333	59.7786
RSAG8G_02119	228	gi|299744314|ref|XP_001840739.2|	629	gi|299744314|ref|XP_001840739.2| copper radical oxidase [Coprinopsis cinerea okayama7#130] >gi|298406065|gb|EAU81062.2| copper radical oxidase [Coprinopsis cinerea okayama7#130]	XP_001840739	1	2.17061e-76	249.21	209	59.8086	74.6411	33.2273
RSAG8G_02121	765	gi|389740374|gb|EIM81565.1|	777	gi|389740374|gb|EIM81565.1| hypothetical protein STEHIDRAFT_104004 [Stereum hirsutum FP-91666 SS1]	EIM81565	1	5.26647e-94	317.39	644	34.9379	52.9503	82.8829
RSAG8G_02122	214	gi|393247939|gb|EJD55446.1|	207	gi|393247939|gb|EJD55446.1| hypothetical protein AURDEDRAFT_179200 [Auricularia delicata TFB-10046 SS5]	EJD55446	1	1.17352e-17	85.1149	183	37.1585	51.9126	88.4058
RSAG8G_02123	167	gi|393218511|gb|EJD03999.1|	225	gi|393218511|gb|EJD03999.1| hypothetical protein FOMMEDRAFT_146095 [Fomitiporia mediterranea MF3/22]	EJD03999	1	4.37716e-38	136.732	161	44.0994	56.5217	71.5556
RSAG8G_02124	228	gi|302697605|ref|XP_003038481.1|	394	gi|302697605|ref|XP_003038481.1| hypothetical protein SCHCODRAFT_64183 [Schizophyllum commune H4-8] >gi|300112178|gb|EFJ03579.1| hypothetical protein SCHCODRAFT_64183 [Schizophyllum commune H4-8]	XP_003038481	1	7.16308e-123	360.918	229	72.4891	85.5895	58.1218
RSAG8G_02125	243	gi|392597470|gb|EIW86792.1|	194	gi|392597470|gb|EIW86792.1| hypothetical protein CONPUDRAFT_46102 [Coniophora puteana RWD-64-598 SS2]	EIW86792	1	1.76824e-58	190.66	189	51.8519	65.0794	97.4227
RSAG8G_02126	83	gi|336376900|gb|EGO05235.1|	83	gi|336376900|gb|EGO05235.1| hypothetical protein SERLA73DRAFT_118795 [Serpula lacrymans var. lacrymans S7.3] >gi|336389834|gb|EGO30977.1| hypothetical protein SERLADRAFT_376403 [Serpula lacrymans var. lacrymans S7.9]	EGO05235	1	2.57938e-52	164.466	83	91.5663	97.5904	100
RSAG8G_02127	324	gi|169843373|ref|XP_001828416.1|	325	gi|169843373|ref|XP_001828416.1| hypothetical protein CC1G_04387 [Coprinopsis cinerea okayama7#130] >gi|116510513|gb|EAU93408.1| hypothetical protein CC1G_04387 [Coprinopsis cinerea okayama7#130]	XP_001828416	1	1.81055e-15	83.5741	124	41.129	54.0323	38.1538
RSAG8G_02128	335	gi|392595667|gb|EIW84990.1|	336	gi|392595667|gb|EIW84990.1| hypothetical protein CONPUDRAFT_97541 [Coniophora puteana RWD-64-598 SS2]	EIW84990	1	1.96991e-92	285.804	271	52.7675	67.1587	80.6548
RSAG8G_02129	224	gi|170094058|ref|XP_001878250.1|	172	gi|170094058|ref|XP_001878250.1| predicted protein [Laccaria bicolor S238N-H82] >gi|164646704|gb|EDR10949.1| predicted protein [Laccaria bicolor S238N-H82]	XP_001878250	1	4.00059e-13	72.4034	154	33.7662	51.9481	89.5349
RSAG8G_02130	850	gi|392567588|gb|EIW60763.1|	1644	gi|392567588|gb|EIW60763.1| hypothetical protein TRAVEDRAFT_71059 [Trametes versicolor FP-101664 SS1]	EIW60763	2	1.62966e-18	100.138	650	34.6154	48.3077	39.5377
RSAG8G_02131	353	gi|336367636|gb|EGN95980.1|	426	gi|336367636|gb|EGN95980.1| hypothetical protein SERLA73DRAFT_170419 [Serpula lacrymans var. lacrymans S7.3]	EGN95980	1	1.23543e-99	308.145	342	48.538	61.9883	80.2817
RSAG8G_02132	906	gi|390598668|gb|EIN08066.1|	868	gi|390598668|gb|EIN08066.1| HECT-domain-containing protein [Punctularia strigosozonata HHB-11173 SS5]	EIN08066	3	0	654.44	619	88.5299	95.7997	71.3134
RSAG8G_02133	171	gi|358059942|dbj|GAA94372.1|	271	gi|358059942|dbj|GAA94372.1| hypothetical protein E5Q_01023 [Mixia osmundae IAM 14324]	GAA94372	1	3.53436e-27	110.153	161	44.7205	63.354	59.4096
RSAG8G_02134	541	gi|389749198|gb|EIM90375.1|	270	gi|389749198|gb|EIM90375.1| hypothetical protein STEHIDRAFT_154200 [Stereum hirsutum FP-91666 SS1]	EIM90375	1	1.81173e-25	113.62	111	52.2523	68.4685	41.1111
RSAG8G_02135	170	gi|395330192|gb|EJF62576.1|	280	gi|395330192|gb|EJF62576.1| hypothetical protein DICSQDRAFT_57884 [Dichomitus squalens LYAD-421 SS1]	EJF62576	1	1.71544e-37	137.117	93	68.8172	82.7957	33.2143
RSAG8G_02136	182	gi|336367130|gb|EGN95475.1|	288	gi|336367130|gb|EGN95475.1| hypothetical protein SERLA73DRAFT_186504 [Serpula lacrymans var. lacrymans S7.3]	EGN95475	1	5.52191e-36	133.65	101	65.3465	70.297	35.0694
RSAG8G_02139	84	gi|395330166|gb|EJF62550.1|	248	gi|395330166|gb|EJF62550.1| hypothetical protein DICSQDRAFT_146230 [Dichomitus squalens LYAD-421 SS1]	EJF62550	1	2.88484e-30	114.005	73	71.2329	82.1918	29.4355
RSAG8G_02140	606	gi|395333309|gb|EJF65686.1|	613	gi|395333309|gb|EJF65686.1| RCC1/BLIP-II [Dichomitus squalens LYAD-421 SS1]	EJF65686	1	1.57138e-132	408.297	536	45.5224	62.1269	87.4388
RSAG8G_02141	922	gi|299753913|ref|XP_001833622.2|	902	gi|299753913|ref|XP_001833622.2| leucyl aminopeptidase [Coprinopsis cinerea okayama7#130] >gi|298410521|gb|EAU88167.2| leucyl aminopeptidase [Coprinopsis cinerea okayama7#130]	XP_001833622	1	0	1071.23	918	56.9717	73.2026	100
RSAG8G_02142	270	gi|336363602|gb|EGN91982.1|	247	gi|336363602|gb|EGN91982.1| hypothetical protein SERLA73DRAFT_191763 [Serpula lacrymans var. lacrymans S7.3] >gi|336381072|gb|EGO22224.1| hypothetical protein SERLADRAFT_472744 [Serpula lacrymans var. lacrymans S7.9]	EGN91982	1	1.2257e-87	267.7	233	57.5107	74.6781	94.332
RSAG8G_02143	443	gi|393218227|gb|EJD03715.1|	470	gi|393218227|gb|EJD03715.1| hypothetical protein FOMMEDRAFT_154818 [Fomitiporia mediterranea MF3/22]	EJD03715	1	5.50511e-142	421.394	367	60.7629	70.2997	78.0851
RSAG8G_02144	677	gi|321259171|ref|XP_003194306.1|	671	gi|321259171|ref|XP_003194306.1| hypothetical protein CGB_E3450C [Cryptococcus gattii WM276] >gi|317460777|gb|ADV22519.1| Conserved hypothetical protein [Cryptococcus gattii WM276]	XP_003194306	1	8.1775e-55	206.453	669	27.5037	46.4873	99.7019
RSAG8G_02145	194	gi|389749223|gb|EIM90400.1|	180	gi|389749223|gb|EIM90400.1| Mog1p/PsbP-like protein [Stereum hirsutum FP-91666 SS1]	EIM90400	1	1.54571e-51	170.629	174	58.046	66.6667	96.6667
RSAG8G_02148	415	gi|395333257|gb|EJF65634.1|	449	gi|395333257|gb|EJF65634.1| hypothetical protein DICSQDRAFT_96965 [Dichomitus squalens LYAD-421 SS1]	EJF65634	1	9.34564e-152	444.121	409	57.7017	68.7042	91.0913
RSAG8G_02149	478	gi|393245536|gb|EJD53046.1|	552	gi|393245536|gb|EJD53046.1| hypothetical protein AURDEDRAFT_110837 [Auricularia delicata TFB-10046 SS5]	EJD53046	1	3.34008e-57	205.682	382	34.8168	52.356	69.2029
RSAG8G_02150	524	gi|392595640|gb|EIW84963.1|	510	gi|392595640|gb|EIW84963.1| anthranilate synthase component [Coniophora puteana RWD-64-598 SS2]	EIW84963	1	0	775.007	521	72.5528	81.5739	100
RSAG8G_02151	302	gi|395333263|gb|EJF65640.1|	253	gi|395333263|gb|EJF65640.1| mitochondrial ribosomal protein subunit S2, partial [Dichomitus squalens LYAD-421 SS1]	EJF65640	1	1.13361e-95	289.656	243	54.7325	70.7819	96.0474
RSAG8G_02153	1086	gi|392590913|gb|EIW80241.1|	1160	gi|392590913|gb|EIW80241.1| acetyl-CoA synthetase-like protein [Coniophora puteana RWD-64-598 SS2]	EIW80241	1	0	590.882	1077	37.7902	56.6388	92.8448
RSAG8G_02154	363	gi|170094026|ref|XP_001878234.1|	996	gi|170094026|ref|XP_001878234.1| Ca-transporting ATPase [Laccaria bicolor S238N-H82] >gi|164646688|gb|EDR10933.1| Ca-transporting ATPase [Laccaria bicolor S238N-H82]	XP_001878234	1	1.65217e-179	531.176	357	75.07	84.5938	35.8434
RSAG8G_02155	260	gi|353242874|emb|CCA74479.1|	317	gi|353242874|emb|CCA74479.1| hypothetical protein PIIN_08432 [Piriformospora indica DSM 11827]	CCA74479	1	2.38548e-12	73.559	64	46.875	57.8125	20.1893
RSAG8G_02156	452	gi|395333302|gb|EJF65679.1|	582	gi|395333302|gb|EJF65679.1| hypothetical protein DICSQDRAFT_123867 [Dichomitus squalens LYAD-421 SS1]	EJF65679	1	2.05034e-85	280.026	244	58.6066	70.4918	41.9244
RSAG8G_02157	289	gi|299753877|ref|XP_001833593.2|	294	gi|299753877|ref|XP_001833593.2| hypothetical protein CC1G_03810 [Coprinopsis cinerea okayama7#130] >gi|298410504|gb|EAU88138.2| hypothetical protein CC1G_03810 [Coprinopsis cinerea okayama7#130]	XP_001833593	1	4.57041e-07	58.151	45	68.8889	77.7778	15.3061
RSAG8G_02158	227	gi|389749245|gb|EIM90422.1|	517	gi|389749245|gb|EIM90422.1| SHQ1-domain-containing protein [Stereum hirsutum FP-91666 SS1]	EIM90422	1	2.2564e-69	228.024	228	51.3158	68.4211	44.1006
RSAG8G_02159	569	gi|402225643|gb|EJU05704.1|	723	gi|402225643|gb|EJU05704.1| TEA-domain-containing protein [Dacryopinax sp. DJM-731 SS1]	EJU05704	1	1.74081e-07	62.7734	50	56	74	6.91563
RSAG8G_02163	256	gi|389749215|gb|EIM90392.1|	554	gi|389749215|gb|EIM90392.1| acetyl-CoA synthetase-like protein [Stereum hirsutum FP-91666 SS1]	EIM90392	1	1.20783e-46	170.244	256	37.5	60.5469	46.2094
RSAG8G_02164	277	gi|392595765|gb|EIW85088.1|	281	gi|392595765|gb|EIW85088.1| hypothetical protein CONPUDRAFT_87579 [Coniophora puteana RWD-64-598 SS2]	EIW85088	1	1.497e-88	271.552	244	59.8361	67.2131	86.8327
RSAG8G_02165	208	gi|389748664|gb|EIM89841.1|	280	gi|389748664|gb|EIM89841.1| hypothetical protein STEHIDRAFT_52439 [Stereum hirsutum FP-91666 SS1]	EIM89841	1	2.76133e-110	323.939	203	76.3547	85.2217	72.5
RSAG8G_02166	205	gi|402225521|gb|EJU05582.1|	676	gi|402225521|gb|EJU05582.1| hypothetical protein DACRYDRAFT_113659 [Dacryopinax sp. DJM-731 SS1]	EJU05582	2	1.95365e-20	96.2857	178	42.1348	61.236	26.3314
RSAG8G_02167	1018	gi|170088286|ref|XP_001875366.1|	1103	gi|170088286|ref|XP_001875366.1| predicted protein [Laccaria bicolor S238N-H82] >gi|164650566|gb|EDR14807.1| predicted protein [Laccaria bicolor S238N-H82]	XP_001875366	1	4.58589e-115	388.267	938	32.516	50.1066	85.0408
RSAG8G_02168	405	gi|302692612|ref|XP_003035985.1|	441	gi|302692612|ref|XP_003035985.1| hypothetical protein SCHCODRAFT_105635 [Schizophyllum commune H4-8] >gi|300109681|gb|EFJ01083.1| hypothetical protein SCHCODRAFT_105635, partial [Schizophyllum commune H4-8]	XP_003035985	1	5.07769e-117	355.14	263	62.3574	76.4259	59.6372
RSAG8G_02169	380	gi|402225692|gb|EJU05753.1|	319	gi|402225692|gb|EJU05753.1| hypothetical protein DACRYDRAFT_62405 [Dacryopinax sp. DJM-731 SS1]	EJU05753	1	2.15224e-65	217.624	293	40.9556	56.9966	91.8495
RSAG8G_02171	219	gi|390598029|gb|EIN07428.1|	227	gi|390598029|gb|EIN07428.1| hypothetical protein PUNSTDRAFT_114870 [Punctularia strigosozonata HHB-11173 SS5]	EIN07428	1	4.32186e-12	70.4774	135	29.6296	46.6667	59.4714
RSAG8G_02172	575	gi|353241822|emb|CCA73611.1|	449	gi|353241822|emb|CCA73611.1| hypothetical protein PIIN_07564 [Piriformospora indica DSM 11827]	CCA73611	1	1.75587e-63	222.246	197	56.8528	68.0203	43.8753
RSAG8G_02173	190	gi|336376846|gb|EGO05181.1|	151	gi|336376846|gb|EGO05181.1| hypothetical protein SERLA73DRAFT_174152 [Serpula lacrymans var. lacrymans S7.3] >gi|336389778|gb|EGO30921.1| hypothetical protein SERLADRAFT_376209 [Serpula lacrymans var. lacrymans S7.9]	EGO05181	1	2.07826e-54	176.792	125	64.8	76.8	82.7815
RSAG8G_02174	102	gi|299755944|ref|XP_001828994.2|	419	gi|299755944|ref|XP_001828994.2| F1 ATPase assembly protein 11 [Coprinopsis cinerea okayama7#130] >gi|298411451|gb|EAU92629.2| F1 ATPase assembly protein 11 [Coprinopsis cinerea okayama7#130]	XP_001828994	1	1.67394e-11	66.6254	94	45.7447	67.0213	22.4344
RSAG8G_02175	416	gi|336374490|gb|EGO02827.1|	520	gi|336374490|gb|EGO02827.1| hypothetical protein SERLA73DRAFT_176236 [Serpula lacrymans var. lacrymans S7.3] >gi|336387380|gb|EGO28525.1| hypothetical protein SERLADRAFT_459032 [Serpula lacrymans var. lacrymans S7.9]	EGO02827	1	1.0069e-174	505.368	388	63.4021	77.8351	74.6154
RSAG8G_02176	313	gi|353238695|emb|CCA70633.1|	484	gi|353238695|emb|CCA70633.1| probable VPS4-vacuolar sorting protein [Piriformospora indica DSM 11827]	CCA70633	1	4.61013e-178	508.064	314	81.2102	87.2611	64.876
RSAG8G_02177	491	gi|353242465|emb|CCA74107.1|	489	gi|353242465|emb|CCA74107.1| related to MET2-homoserine O-acetyltransferase [Piriformospora indica DSM 11827]	CCA74107	1	0	571.622	450	64.2222	76	92.0245
RSAG8G_02178	321	gi|353239100|emb|CCA71024.1|	479	gi|353239100|emb|CCA71024.1| hypothetical protein PIIN_04958 [Piriformospora indica DSM 11827]	CCA71024	1	1.23133e-23	108.612	255	30.5882	50.9804	53.2359
RSAG8G_02179	956	gi|393218777|gb|EJD04265.1|	1007	gi|393218777|gb|EJD04265.1| RIC1-domain-containing protein [Fomitiporia mediterranea MF3/22]	EJD04265	1	0	936.791	949	52.687	68.4932	94.2403
RSAG8G_02180	3195	gi|170084169|ref|XP_001873308.1|	3456	gi|170084169|ref|XP_001873308.1| dynein heavy chain protein 1 [Laccaria bicolor S238N-H82] >gi|164650860|gb|EDR15100.1| dynein heavy chain protein 1 [Laccaria bicolor S238N-H82]	XP_001873308	2	0	4790.33	3064	78.0679	86.5862	88.6574
RSAG8G_02181	87	gi|170085379|ref|XP_001873913.1|	87	gi|170085379|ref|XP_001873913.1| predicted protein [Laccaria bicolor S238N-H82] >gi|164651465|gb|EDR15705.1| predicted protein [Laccaria bicolor S238N-H82]	XP_001873913	1	4.09973e-48	154.451	85	84.7059	94.1176	97.7011
RSAG8G_02182	193	gi|392597054|gb|EIW86376.1|	325	gi|392597054|gb|EIW86376.1| hypothetical protein CONPUDRAFT_114617 [Coniophora puteana RWD-64-598 SS2]	EIW86376	1	8.73449e-25	105.531	154	40.2597	57.7922	47.3846
RSAG8G_02183	592	gi|353235797|emb|CCA67804.1|	807	gi|353235797|emb|CCA67804.1| hypothetical protein PIIN_01628 [Piriformospora indica DSM 11827]	CCA67804	1	8.1292e-156	473.781	579	44.5596	61.658	71.7472
RSAG8G_02184	336	gi|336387272|gb|EGO28417.1|	400	gi|336387272|gb|EGO28417.1| hypothetical protein SERLADRAFT_458787 [Serpula lacrymans var. lacrymans S7.9]	EGO28417	1	4.7699e-71	233.032	335	42.3881	54.6269	83.75
RSAG8G_02185	235	gi|393247798|gb|EJD55305.1|	215	gi|393247798|gb|EJD55305.1| MSF1-domain-containing protein [Auricularia delicata TFB-10046 SS5]	EJD55305	1	6.14925e-83	253.447	204	60.2941	73.0392	94.8837
RSAG8G_02186	354	gi|401881956|gb|EJT46233.1|	462	gi|401881956|gb|EJT46233.1| hypothetical protein A1Q1_05190 [Trichosporon asahii var. asahii CBS 2479]	EJT46233	1	6.2055e-55	193.741	276	47.1014	61.2319	59.7403
RSAG8G_02188	529	gi|170111224|ref|XP_001886816.1|	513	gi|170111224|ref|XP_001886816.1| predicted protein [Laccaria bicolor S238N-H82] >gi|164638174|gb|EDR02453.1| predicted protein [Laccaria bicolor S238N-H82]	XP_001886816	1	5.28338e-06	57.7658	369	26.0163	40.6504	71.9298
RSAG8G_02189	424	gi|58270006|ref|XP_572159.1|	731	gi|58270006|ref|XP_572159.1| hypothetical protein [Cryptococcus neoformans var. neoformans JEC21] >gi|57228395|gb|AAW44852.1| expressed protein [Cryptococcus neoformans var. neoformans JEC21]	XP_572159	1	2.7052e-12	77.0258	303	27.3927	44.2244	41.4501
RSAG8G_02190	431	gi|302697515|ref|XP_003038436.1|	491	gi|302697515|ref|XP_003038436.1| hypothetical protein SCHCODRAFT_13226 [Schizophyllum commune H4-8] >gi|300112133|gb|EFJ03534.1| hypothetical protein SCHCODRAFT_13226 [Schizophyllum commune H4-8]	XP_003038436	1	0	641.343	432	76.6204	85.4167	87.9837
RSAG8G_02191	593	gi|336378342|gb|EGO19500.1|	811	gi|336378342|gb|EGO19500.1| hypothetical protein SERLADRAFT_363906 [Serpula lacrymans var. lacrymans S7.9]	EGO19500	1	4.59766e-138	428.328	590	43.3898	57.1186	72.7497
RSAG8G_02192	247	gi|390603860|gb|EIN13251.1|	402	gi|390603860|gb|EIN13251.1| hypothetical protein PUNSTDRAFT_117117 [Punctularia strigosozonata HHB-11173 SS5]	EIN13251	1	2.87471e-06	55.8398	143	34.2657	52.4476	35.5721
RSAG8G_02193	328	gi|169843560|ref|XP_001828509.1|	326	gi|169843560|ref|XP_001828509.1| arsenical pump-driving ATPase [Coprinopsis cinerea okayama7#130] >gi|263429240|sp|A8N0V8.1|GET3_COPC7 RecName: Full=ATPase GET3; AltName: Full=Arsenical pump-driving ATPase; AltName: Full=Arsenite-stimulated ATPase; AltName: Full=Golgi to ER traffic protein 3; AltName: Full=Guided entry of tail-anchored proteins 3 >gi|116510447|gb|EAU93342.1| arsenical pump-drivin…	XP_001828509	1	0	561.992	324	82.0988	89.5062	99.3865
RSAG8G_02194	222	gi|395326385|gb|EJF58795.1|	597	gi|395326385|gb|EJF58795.1| hypothetical protein DICSQDRAFT_66188 [Dichomitus squalens LYAD-421 SS1]	EJF58795	1	5.81161e-29	121.324	217	41.0138	56.682	36.3484
RSAG8G_02197	274	gi|392566206|gb|EIW59382.1|	329	gi|392566206|gb|EIW59382.1| aquaporin [Trametes versicolor FP-101664 SS1]	EIW59382	1	1.09587e-106	319.316	273	57.8755	70.696	82.9787
RSAG8G_02199	792	gi|392571664|gb|EIW64836.1|	807	gi|392571664|gb|EIW64836.1| aconitate hydratase [Trametes versicolor FP-101664 SS1]	EIW64836	1	0	1177.93	775	75.4839	83.6129	96.0347
RSAG8G_02202	360	gi|392597157|gb|EIW86479.1|	482	gi|392597157|gb|EIW86479.1| hypothetical protein CONPUDRAFT_45562 [Coniophora puteana RWD-64-598 SS2]	EIW86479	1	1.016e-47	175.252	343	30.3207	51.6035	71.1618
RSAG8G_02203	317	gi|169850182|ref|XP_001831788.1|	312	gi|169850182|ref|XP_001831788.1| phosphoribosylaminoimidazole-succinocarboxamide synthase [Coprinopsis cinerea okayama7#130] >gi|116507076|gb|EAU89971.1| phosphoribosylaminoimidazole-succinocarboxamide synthase [Coprinopsis cinerea okayama7#130]	XP_001831788	1	9.24782e-127	371.703	309	60.1942	73.4628	99.0385
RSAG8G_02204	1367	gi|393247485|gb|EJD54992.1|	1411	gi|393247485|gb|EJD54992.1| hypothetical protein AURDEDRAFT_147677 [Auricularia delicata TFB-10046 SS5]	EJD54992	1	0	1353.19	1359	53.6424	65.5629	96.3147
RSAG8G_02205	364	gi|389742186|gb|EIM83373.1|	368	gi|389742186|gb|EIM83373.1| septin [Stereum hirsutum FP-91666 SS1]	EIM83373	1	0	625.935	365	83.2877	89.0411	99.1848
RSAG8G_02207	287	gi|336364409|gb|EGN92768.1|	280	gi|336364409|gb|EGN92768.1| hypothetical protein SERLA73DRAFT_190621 [Serpula lacrymans var. lacrymans S7.3] >gi|336385282|gb|EGO26429.1| hypothetical protein SERLADRAFT_463490 [Serpula lacrymans var. lacrymans S7.9]	EGN92768	1	1.88679e-06	56.225	164	27.439	50	58.5714
RSAG8G_02209	331	gi|302901775|ref|XP_003048508.1|	519	gi|302901775|ref|XP_003048508.1| hypothetical protein NECHADRAFT_84008 [Nectria haematococca mpVI 77-13-4] >gi|256729441|gb|EEU42795.1| hypothetical protein NECHADRAFT_84008 [Nectria haematococca mpVI 77-13-4]	XP_003048508	1	2.9553e-22	105.145	249	34.5382	49.7992	47.9769
RSAG8G_02210	280	gi|169868058|ref|XP_001840604.1|	442	gi|169868058|ref|XP_001840604.1| hypothetical protein CC1G_09488 [Coprinopsis cinerea okayama7#130] >gi|116498349|gb|EAU81244.1| hypothetical protein CC1G_09488 [Coprinopsis cinerea okayama7#130]	XP_001840604	1	7.4707e-07	58.151	210	27.1429	46.1905	47.5113
RSAG8G_02211	219	gi|392591018|gb|EIW80346.1|	183	gi|392591018|gb|EIW80346.1| hypothetical protein CONPUDRAFT_28841, partial [Coniophora puteana RWD-64-598 SS2]	EIW80346	1	1.04028e-09	63.1586	163	30.0613	51.5337	89.071
RSAG8G_02212	779	gi|393212815|gb|EJC98314.1|	983	gi|393212815|gb|EJC98314.1| hypothetical protein FOMMEDRAFT_171216 [Fomitiporia mediterranea MF3/22]	EJC98314	1	1.84123e-23	115.161	96	55.2083	68.75	9.76602
RSAG8G_02213	657	gi|395325938|gb|EJF58353.1|	808	gi|395325938|gb|EJF58353.1| Pkinase-domain-containing protein [Dichomitus squalens LYAD-421 SS1]	EJF58353	1	0	697.197	647	57.8053	70.0155	80.0743
RSAG8G_02214	260	gi|169868058|ref|XP_001840604.1|	442	gi|169868058|ref|XP_001840604.1| hypothetical protein CC1G_09488 [Coprinopsis cinerea okayama7#130] >gi|116498349|gb|EAU81244.1| hypothetical protein CC1G_09488 [Coprinopsis cinerea okayama7#130]	XP_001840604	1	7.74441e-10	66.6254	123	34.9593	56.0976	27.8281
RSAG8G_02215	266	gi|392591018|gb|EIW80346.1|	183	gi|392591018|gb|EIW80346.1| hypothetical protein CONPUDRAFT_28841, partial [Coniophora puteana RWD-64-598 SS2]	EIW80346	1	1.41242e-12	72.0182	153	30.0654	52.2876	83.6066
RSAG8G_02216	318	gi|336364409|gb|EGN92768.1|	280	gi|336364409|gb|EGN92768.1| hypothetical protein SERLA73DRAFT_190621 [Serpula lacrymans var. lacrymans S7.3] >gi|336385282|gb|EGO26429.1| hypothetical protein SERLADRAFT_463490 [Serpula lacrymans var. lacrymans S7.9]	EGN92768	1	1.38885e-06	56.9954	114	33.3333	55.2632	40.7143
RSAG8G_02217	292	gi|242205878|ref|XP_002468796.1|	264	gi|242205878|ref|XP_002468796.1| predicted protein [Postia placenta Mad-698-R] >gi|220732181|gb|EED86019.1| predicted protein [Postia placenta Mad-698-R]	XP_002468796	1	1.7361e-11	70.8626	164	32.9268	50.6098	62.1212
RSAG8G_02218	205	gi|392560048|gb|EIW53231.1|	230	gi|392560048|gb|EIW53231.1| hypothetical protein TRAVEDRAFT_133947 [Trametes versicolor FP-101664 SS1]	EIW53231	1	4.44809e-11	67.3958	154	33.1169	54.5455	66.9565
RSAG8G_02219	765	gi|336376873|gb|EGO05208.1|	921	gi|336376873|gb|EGO05208.1| hypothetical protein SERLA73DRAFT_82731 [Serpula lacrymans var. lacrymans S7.3] >gi|336389805|gb|EGO30948.1| hypothetical protein SERLADRAFT_412457 [Serpula lacrymans var. lacrymans S7.9]	EGO05208	1	9.38371e-109	360.147	602	39.8671	54.485	65.3637
RSAG8G_02221	212	gi|393213824|gb|EJC99319.1|	271	gi|393213824|gb|EJC99319.1| hypothetical protein FOMMEDRAFT_113277 [Fomitiporia mediterranea MF3/22]	EJC99319	1	1.88505e-27	112.079	94	56.383	73.4043	34.6863
RSAG8G_02222	340	gi|390601494|gb|EIN10888.1|	948	gi|390601494|gb|EIN10888.1| alpha/beta-hydrolase [Punctularia strigosozonata HHB-11173 SS5]	EIN10888	1	5.56944e-31	131.724	243	37.037	50.2058	25.6329
RSAG8G_02223	64	gi|389747410|gb|EIM88589.1|	1029	gi|389747410|gb|EIM88589.1| alpha/beta-hydrolase [Stereum hirsutum FP-91666 SS1]	EIM88589	1	1.94841e-19	87.4261	65	63.0769	80	6.31681
RSAG8G_02225	1035	gi|395324921|gb|EJF57352.1|	1291	gi|395324921|gb|EJF57352.1| DNA mismatch repair protein Msh6 [Dichomitus squalens LYAD-421 SS1]	EJF57352	1	0	1239.17	984	62.9065	75.7114	76.22
RSAG8G_02226	321	gi|169844095|ref|XP_001828769.1|	335	gi|169844095|ref|XP_001828769.1| hypothetical protein CC1G_06755 [Coprinopsis cinerea okayama7#130] >gi|116510140|gb|EAU93035.1| hypothetical protein CC1G_06755 [Coprinopsis cinerea okayama7#130]	XP_001828769	1	1.07152e-95	293.508	286	54.8951	67.8322	85.3731
RSAG8G_02230	297	gi|336375368|gb|EGO03704.1|	311	gi|336375368|gb|EGO03704.1| hypothetical protein SERLA73DRAFT_83806 [Serpula lacrymans var. lacrymans S7.3]	EGO03704	1	5.75135e-14	78.5666	144	31.9444	57.6389	46.3023
RSAG8G_02231	551	gi|393216376|gb|EJD01866.1|	545	gi|393216376|gb|EJD01866.1| general substrate transporter [Fomitiporia mediterranea MF3/22]	EJD01866	1	0	770.77	525	69.9048	83.4286	96.3303
RSAG8G_02234	254	gi|402219499|gb|EJT99572.1|	251	gi|402219499|gb|EJT99572.1| DUF367-domain-containing protein [Dacryopinax sp. DJM-731 SS1]	EJT99572	1	1.65368e-74	234.187	158	68.9873	82.2785	62.9482
RSAG8G_02235	337	gi|392567531|gb|EIW60706.1|	601	gi|392567531|gb|EIW60706.1| ribosome biogenesis protein Noc4 [Trametes versicolor FP-101664 SS1]	EIW60706	1	3.5634e-76	252.292	329	42.8571	61.3982	54.7421
RSAG8G_02243	312	gi|170088426|ref|XP_001875436.1|	337	gi|170088426|ref|XP_001875436.1| predicted protein [Laccaria bicolor S238N-H82] >gi|164650636|gb|EDR14877.1| predicted protein [Laccaria bicolor S238N-H82]	XP_001875436	1	1.13153e-16	87.0409	198	31.8182	53.0303	58.7537
RSAG8G_02244	184	gi|392597232|gb|EIW86554.1|	167	gi|392597232|gb|EIW86554.1| PR-1-like protein [Coniophora puteana RWD-64-598 SS2]	EIW86554	1	3.49677e-37	133.265	118	58.4746	70.339	70.6587
RSAG8G_02245	331	gi|58263464|ref|XP_569142.1|	358	gi|58263464|ref|XP_569142.1| hypothetical protein [Cryptococcus neoformans var. neoformans JEC21] >gi|134108354|ref|XP_777128.1| hypothetical protein CNBB3600 [Cryptococcus neoformans var. neoformans B-3501A] >gi|50259813|gb|EAL22481.1| hypothetical protein CNBB3600 [Cryptococcus neoformans var. neoformans B-3501A] >gi|57223792|gb|AAW41835.1| expressed protein [Cryptococcus neoformans var. neofor…	XP_569142	1	1.58342e-37	144.436	295	32.5424	56.2712	82.4022
RSAG8G_02246	631	gi|336375333|gb|EGO03669.1|	700	gi|336375333|gb|EGO03669.1| hypothetical protein SERLA73DRAFT_83760 [Serpula lacrymans var. lacrymans S7.3] >gi|336388388|gb|EGO29532.1| hypothetical protein SERLADRAFT_433519 [Serpula lacrymans var. lacrymans S7.9]	EGO03669	2	6.81011e-66	236.498	308	48.3766	72.0779	44
RSAG8G_02248	202	gi|390601205|gb|EIN10599.1|	369	gi|390601205|gb|EIN10599.1| glycoside hydrolase family 105 protein [Punctularia strigosozonata HHB-11173 SS5]	EIN10599	2	9.41115e-42	151.369	185	74.5946	89.7297	50.1355
RSAG8G_02249	208	gi|392571438|gb|EIW64610.1|	291	gi|392571438|gb|EIW64610.1| Isochorismatase hydrolase [Trametes versicolor FP-101664 SS1]	EIW64610	1	4.91392e-59	194.126	197	50.2538	68.5279	67.6976
RSAG8G_02253	132	gi|393231146|gb|EJD38742.1|	657	gi|393231146|gb|EJD38742.1| hypothetical protein AURDEDRAFT_71900 [Auricularia delicata TFB-10046 SS5]	EJD38742	1	2.08743e-32	127.487	106	53.7736	66.0377	16.1339
RSAG8G_02254	775	gi|393229707|gb|EJD37325.1|	678	gi|393229707|gb|EJD37325.1| hypothetical protein AURDEDRAFT_188092 [Auricularia delicata TFB-10046 SS5]	EJD37325	1	2.0073e-30	136.346	457	28.6652	43.5449	67.4041
RSAG8G_02255	650	gi|393215807|gb|EJD01298.1|	773	gi|393215807|gb|EJD01298.1| major facilitator superfamily MFS-1 [Fomitiporia mediterranea MF3/22]	EJD01298	1	3.8102e-130	408.683	646	45.8204	58.9783	83.5705
RSAG8G_02261	235	gi|353235156|emb|CCA67173.1|	592	gi|353235156|emb|CCA67173.1| probable Purine Transporter AzgA [Piriformospora indica DSM 11827]	CCA67173	2	2.78904e-37	144.821	236	53.8136	68.2203	39.8649
RSAG8G_02262	510	gi|353235156|emb|CCA67173.1|	592	gi|353235156|emb|CCA67173.1| probable Purine Transporter AzgA [Piriformospora indica DSM 11827]	CCA67173	2	1.58351e-134	409.068	499	52.505	63.3267	84.2905
RSAG8G_02267	698	gi|389738411|gb|EIM79609.1|	1062	gi|389738411|gb|EIM79609.1| DUF221-domain-containing protein [Stereum hirsutum FP-91666 SS1]	EIM79609	1	0	734.176	657	57.6865	70.4718	61.8644
RSAG8G_02268	167	gi|393243455|gb|EJD50970.1|	265	gi|393243455|gb|EJD50970.1| hypothetical protein AURDEDRAFT_112048 [Auricularia delicata TFB-10046 SS5]	EJD50970	1	9.56354e-07	54.6842	64	46.875	65.625	24.1509
RSAG8G_02270	317	gi|393242674|gb|EJD50191.1|	366	gi|393242674|gb|EJD50191.1| RTA1-domain-containing protein [Auricularia delicata TFB-10046 SS5]	EJD50191	1	2.14369e-74	239.965	248	45.5645	67.7419	67.7596
RSAG8G_02272	161	gi|389748409|gb|EIM89586.1|	1333	gi|389748409|gb|EIM89586.1| WD40 repeat-like protein [Stereum hirsutum FP-91666 SS1]	EIM89586	3	1.5692e-11	69.3218	158	91.1392	141.139	11.853
RSAG8G_02273	255	gi|395332668|gb|EJF65046.1|	284	gi|395332668|gb|EJF65046.1| peptidase C15 pyroglutamyl peptidase I-like protein [Dichomitus squalens LYAD-421 SS1]	EJF65046	1	2.78576e-29	118.627	253	37.5494	50.9881	89.0845
RSAG8G_02276	223	gi|393246723|gb|EJD54231.1|	517	gi|393246723|gb|EJD54231.1| kinase-like protein [Auricularia delicata TFB-10046 SS5]	EJD54231	1	2.484e-35	137.887	202	41.0891	58.9109	39.0716
RSAG8G_02281	558	gi|393242391|gb|EJD49909.1|	1624	gi|393242391|gb|EJD49909.1| hypothetical protein AURDEDRAFT_160931 [Auricularia delicata TFB-10046 SS5]	EJD49909	1	3.77145e-34	146.747	255	34.1176	54.902	15.702
RSAG8G_02283	174	gi|393245503|gb|EJD53013.1|	559	gi|393245503|gb|EJD53013.1| amino acid transporter [Auricularia delicata TFB-10046 SS5]	EJD53013	1	1.01721e-51	180.644	149	65.7718	76.5101	26.6547
RSAG8G_02284	794	gi|392566974|gb|EIW60149.1|	1058	gi|392566974|gb|EIW60149.1| hypothetical protein TRAVEDRAFT_119973 [Trametes versicolor FP-101664 SS1]	EIW60149	1	0	704.516	780	48.7179	66.4103	73.724
RSAG8G_02285	129	gi|392595854|gb|EIW85177.1|	129	gi|392595854|gb|EIW85177.1| vacuolar protein sorting 55 protein [Coniophora puteana RWD-64-598 SS2]	EIW85177	1	9.67638e-34	121.324	128	46.875	60.1562	99.2248
RSAG8G_02286	382	gi|242218966|ref|XP_002475268.1|	393	gi|242218966|ref|XP_002475268.1| predicted protein [Postia placenta Mad-698-R] >gi|220725546|gb|EED79528.1| predicted protein [Postia placenta Mad-698-R]	XP_002475268	1	6.58741e-54	190.274	367	36.2398	46.3215	93.3842
RSAG8G_02287	719	gi|336367163|gb|EGN95508.1|	673	gi|336367163|gb|EGN95508.1| hypothetical protein SERLA73DRAFT_113091 [Serpula lacrymans var. lacrymans S7.3]	EGN95508	1	1.62755e-81	280.026	278	51.7986	61.8705	41.3076
RSAG8G_02288	210	gi|392595622|gb|EIW84945.1|	977	gi|392595622|gb|EIW84945.1| hypothetical protein CONPUDRAFT_162259 [Coniophora puteana RWD-64-598 SS2]	EIW84945	1	2.32766e-68	232.646	195	56.4103	71.7949	19.9591
RSAG8G_02290	100	gi|393245482|gb|EJD52992.1|	105	gi|393245482|gb|EJD52992.1| Elf1-domain-containing protein [Auricularia delicata TFB-10046 SS5]	EJD52992	1	1.11948e-37	129.028	101	62.3762	78.2178	96.1905
RSAG8G_02291	983	gi|392566817|gb|EIW59992.1|	1385	gi|392566817|gb|EIW59992.1| hypothetical protein TRAVEDRAFT_119731 [Trametes versicolor FP-101664 SS1]	EIW59992	2	3.76793e-116	395.971	927	44.4444	61.7044	66.9314
RSAG8G_02292	519	gi|389748430|gb|EIM89607.1|	542	gi|389748430|gb|EIM89607.1| amidophosphoribosyltransferase [Stereum hirsutum FP-91666 SS1]	EIM89607	1	0	706.057	425	81.8824	88	78.4133
RSAG8G_02293	382	gi|170087104|ref|XP_001874775.1|	489	gi|170087104|ref|XP_001874775.1| predicted protein [Laccaria bicolor S238N-H82] >gi|164649975|gb|EDR14216.1| predicted protein [Laccaria bicolor S238N-H82]	XP_001874775	1	1.30858e-08	64.6994	274	30.6569	50.365	56.0327
RSAG8G_02294	628	gi|390597794|gb|EIN07193.1|	669	gi|390597794|gb|EIN07193.1| L-asparaginase [Punctularia strigosozonata HHB-11173 SS5]	EIN07193	1	1.61588e-171	510.76	591	52.1151	64.6362	88.3408
RSAG8G_02295	296	gi|302692864|ref|XP_003036111.1|	282	gi|302692864|ref|XP_003036111.1| hypothetical protein SCHCODRAFT_74754 [Schizophyllum commune H4-8] >gi|300109807|gb|EFJ01209.1| hypothetical protein SCHCODRAFT_74754 [Schizophyllum commune H4-8]	XP_003036111	2	6.70538e-135	390.193	153	169.935	205.882	54.2553
RSAG8G_02296	174	gi|402224224|gb|EJU04287.1|	300	gi|402224224|gb|EJU04287.1| Brix-domain-containing protein [Dacryopinax sp. DJM-731 SS1]	EJU04287	1	4.57477e-85	259.225	175	68.5714	78.2857	58.3333
RSAG8G_02297	275	gi|402222379|gb|EJU02446.1|	785	gi|402222379|gb|EJU02446.1| major facilitator MFS-1 [Dacryopinax sp. DJM-731 SS1]	EJU02446	1	1.67867e-33	136.732	245	42.8571	53.8776	31.2102
RSAG8G_02300	134	gi|169853799|ref|XP_001833577.1|	280	gi|169853799|ref|XP_001833577.1| hypothetical protein CC1G_03794 [Coprinopsis cinerea okayama7#130] >gi|116505227|gb|EAU88122.1| hypothetical protein CC1G_03794 [Coprinopsis cinerea okayama7#130]	XP_001833577	1	8.35384e-22	94.7449	119	46.2185	69.7479	42.5
RSAG8G_02301	153	gi|169853809|ref|XP_001833582.1|	225	gi|169853809|ref|XP_001833582.1| COQ7 protein [Coprinopsis cinerea okayama7#130] >gi|116505232|gb|EAU88127.1| COQ7 protein [Coprinopsis cinerea okayama7#130]	XP_001833582	1	9.77583e-79	239.58	153	74.5098	84.9673	68
RSAG8G_02302	251	gi|169853799|ref|XP_001833577.1|	280	gi|169853799|ref|XP_001833577.1| hypothetical protein CC1G_03794 [Coprinopsis cinerea okayama7#130] >gi|116505227|gb|EAU88122.1| hypothetical protein CC1G_03794 [Coprinopsis cinerea okayama7#130]	XP_001833577	1	5.33967e-31	122.865	180	41.6667	62.2222	64.2857
RSAG8G_02303	1189	gi|392567564|gb|EIW60739.1|	1501	gi|392567564|gb|EIW60739.1| hypothetical protein TRAVEDRAFT_71042 [Trametes versicolor FP-101664 SS1]	EIW60739	2	1.49882e-118	409.453	870	42.8736	60.2299	57.9614
RSAG8G_02308	229	gi|393236298|gb|EJD43848.1|	562	gi|393236298|gb|EJD43848.1| hypothetical protein AURDEDRAFT_185413 [Auricularia delicata TFB-10046 SS5]	EJD43848	1	1.54952e-40	152.91	188	46.2766	60.6383	33.452
RSAG8G_02309	299	gi|336364539|gb|EGN92896.1|	313	gi|336364539|gb|EGN92896.1| hypothetical protein SERLA73DRAFT_65012 [Serpula lacrymans var. lacrymans S7.3]	EGN92896	1	3.80384e-107	320.857	280	58.9286	72.1429	89.4569
RSAG8G_02310	113	gi|390597766|gb|EIN07165.1|	289	gi|390597766|gb|EIN07165.1| DUF887-domain-containing protein [Punctularia strigosozonata HHB-11173 SS5]	EIN07165	1	7.07636e-15	75.485	110	40	59.0909	38.0623
RSAG8G_02311	271	gi|393236624|gb|EJD44172.1|	1079	gi|393236624|gb|EJD44172.1| Vps54-domain-containing protein [Auricularia delicata TFB-10046 SS5]	EJD44172	1	9.56121e-48	177.948	272	43.3824	55.8824	25.2085
RSAG8G_02312	293	gi|336379912|gb|EGO21066.1|	1143	gi|336379912|gb|EGO21066.1| hypothetical protein SERLADRAFT_441455 [Serpula lacrymans var. lacrymans S7.9]	EGO21066	1	3.48532e-41	159.844	131	59.542	72.5191	11.4611
RSAG8G_02316	522	gi|336367197|gb|EGN95542.1|	591	gi|336367197|gb|EGN95542.1| hypothetical protein SERLA73DRAFT_113151 [Serpula lacrymans var. lacrymans S7.3]	EGN95542	1	4.95549e-155	461.84	504	50.3968	67.2619	85.2792
RSAG8G_02317	224	gi|393236638|gb|EJD44186.1|	260	gi|393236638|gb|EJD44186.1| hypothetical protein AURDEDRAFT_114433 [Auricularia delicata TFB-10046 SS5]	EJD44186	1	1.02762e-37	139.043	183	37.7049	60.6557	70.3846
RSAG8G_02318	241	gi|242219449|ref|XP_002475504.1|	266	gi|242219449|ref|XP_002475504.1| predicted protein [Postia placenta Mad-698-R] >gi|220725319|gb|EED79312.1| predicted protein [Postia placenta Mad-698-R]	XP_002475504	1	1.09914e-63	206.453	185	58.9189	74.5946	69.5489
RSAG8G_02319	607	gi|302692852|ref|XP_003036105.1|	902	gi|302692852|ref|XP_003036105.1| hypothetical protein SCHCODRAFT_81454 [Schizophyllum commune H4-8] >gi|300109801|gb|EFJ01203.1| hypothetical protein SCHCODRAFT_81454 [Schizophyllum commune H4-8]	XP_003036105	1	5.64544e-128	405.216	476	48.1092	61.9748	52.7716
RSAG8G_02320	423	gi|170087136|ref|XP_001874791.1|	393	gi|170087136|ref|XP_001874791.1| predicted protein [Laccaria bicolor S238N-H82] >gi|164649991|gb|EDR14232.1| predicted protein [Laccaria bicolor S238N-H82]	XP_001874791	1	2.52841e-167	481.871	295	79.322	86.4407	75.0636
RSAG8G_02326	443	gi|392567178|gb|EIW60353.1|	817	gi|392567178|gb|EIW60353.1| DNA repair protein SNF2 family [Trametes versicolor FP-101664 SS1]	EIW60353	1	6.09345e-139	424.861	403	56.8238	63.7717	49.3268
RSAG8G_02327	424	gi|393216587|gb|EJD02077.1|	393	gi|393216587|gb|EJD02077.1| acid phosphatase/Vanadium-dependent haloperoxidase [Fomitiporia mediterranea MF3/22]	EJD02077	1	7.39546e-162	468.003	337	70.6231	79.5252	85.7506
RSAG8G_02328	322	gi|393216991|gb|EJD02481.1|	342	gi|393216991|gb|EJD02481.1| OTU-domain-containing protein [Fomitiporia mediterranea MF3/22]	EJD02481	1	7.75479e-116	345.125	319	55.4859	67.3981	93.2749
RSAG8G_02329	391	gi|393216981|gb|EJD02471.1|	423	gi|393216981|gb|EJD02471.1| pseudouridine synthase [Fomitiporia mediterranea MF3/22]	EJD02471	1	1.29962e-109	335.109	361	54.2936	69.5291	85.3428
RSAG8G_02331	419	gi|390598233|gb|EIN07631.1|	408	gi|390598233|gb|EIN07631.1| galactose-1-phosphate uridylyltransferase [Punctularia strigosozonata HHB-11173 SS5]	EIN07631	1	5.91571e-158	458.373	402	59.4527	69.6517	98.5294
RSAG8G_02332	501	gi|299753801|ref|XP_001833497.2|	267	gi|299753801|ref|XP_001833497.2| hypothetical protein CC1G_05197 [Coprinopsis cinerea okayama7#130] >gi|298410468|gb|EAU88431.2| hypothetical protein CC1G_05197 [Coprinopsis cinerea okayama7#130]	XP_001833497	1	2.28933e-26	115.546	67	71.6418	85.0746	25.0936
RSAG8G_02333	689	gi|392567167|gb|EIW60342.1|	941	gi|392567167|gb|EIW60342.1| actin cytoskeleton organization protein [Trametes versicolor FP-101664 SS1]	EIW60342	2	9.32255e-92	313.153	627	38.756	57.5758	66.6312
RSAG8G_02336	326	gi|395334696|gb|EJF67072.1|	412	gi|395334696|gb|EJF67072.1| metalloprotease [Dichomitus squalens LYAD-421 SS1]	EJF67072	1	3.84857e-57	197.208	246	46.3415	61.3821	59.7087
RSAG8G_02337	177	gi|336380516|gb|EGO21669.1|	846	gi|336380516|gb|EGO21669.1| hypothetical protein SERLADRAFT_451685 [Serpula lacrymans var. lacrymans S7.9]	EGO21669	1	1.71916e-67	227.254	133	84.9624	85.7143	15.721
RSAG8G_02338	376	gi|395334696|gb|EJF67072.1|	412	gi|395334696|gb|EJF67072.1| metalloprotease [Dichomitus squalens LYAD-421 SS1]	EJF67072	1	3.04289e-55	194.126	268	47.0149	60.0746	65.0485
RSAG8G_02339	294	gi|299753795|ref|XP_002911915.1|	455	gi|299753795|ref|XP_002911915.1| prsS7 [Coprinopsis cinerea okayama7#130] >gi|298410465|gb|EFI28421.1| prsS7 [Coprinopsis cinerea okayama7#130]	XP_002911915	1	1.33259e-179	509.99	283	90.106	91.5194	62.1978
RSAG8G_02341	249	gi|302678984|ref|XP_003029174.1|	264	gi|302678984|ref|XP_003029174.1| hypothetical protein SCHCODRAFT_111068 [Schizophyllum commune H4-8] >gi|300102864|gb|EFI94271.1| hypothetical protein SCHCODRAFT_111068, partial [Schizophyllum commune H4-8]	XP_003029174	1	7.18092e-30	119.398	184	40.7609	58.6957	69.697
RSAG8G_02342	479	gi|393245928|gb|EJD53438.1|	617	gi|393245928|gb|EJD53438.1| V-type ATPase [Auricularia delicata TFB-10046 SS5]	EJD53438	2	0	597.816	480	85.625	92.7083	77.7958
RSAG8G_02347	893	gi|390597946|gb|EIN07345.1|	1028	gi|390597946|gb|EIN07345.1| hypothetical protein PUNSTDRAFT_105006 [Punctularia strigosozonata HHB-11173 SS5]	EIN07345	3	6.36346e-79	284.648	533	45.591	60.4128	51.8482
RSAG8G_02353	210	gi|357133266|ref|XP_003568247.1|	629	gi|357133266|ref|XP_003568247.1| PREDICTED: probable receptor-like protein kinase At1g67000-like [Brachypodium distachyon]	XP_003568247	1	1.50044e-22	102.449	186	37.6344	56.4516	29.5707
RSAG8G_02355	618	gi|389744717|gb|EIM85899.1|	712	gi|389744717|gb|EIM85899.1| hypothetical protein STEHIDRAFT_168939 [Stereum hirsutum FP-91666 SS1]	EIM85899	1	4.82588e-26	121.709	309	29.7735	44.0129	43.3989
RSAG8G_02356	621	gi|392592079|gb|EIW81406.1|	660	gi|392592079|gb|EIW81406.1| hypothetical protein CONPUDRAFT_144195 [Coniophora puteana RWD-64-598 SS2]	EIW81406	1	7.61743e-29	130.183	336	33.9286	48.8095	50.9091
RSAG8G_02357	235	gi|302690798|ref|XP_003035078.1|	318	gi|302690798|ref|XP_003035078.1| hypothetical protein SCHCODRAFT_74381 [Schizophyllum commune H4-8] >gi|300108774|gb|EFJ00176.1| hypothetical protein SCHCODRAFT_74381 [Schizophyllum commune H4-8]	XP_003035078	1	5.10241e-102	305.449	211	69.1943	82.4645	66.3522
RSAG8G_02358	930	gi|392595847|gb|EIW85170.1|	1068	gi|392595847|gb|EIW85170.1| kinase-like protein [Coniophora puteana RWD-64-598 SS2]	EIW85170	2	3.44154e-170	531.176	888	59.1216	70.7207	83.1461
RSAG8G_02359	95	gi|393220554|gb|EJD06040.1|	486	gi|393220554|gb|EJD06040.1| ARM repeat-containing protein [Fomitiporia mediterranea MF3/22]	EJD06040	1	2.42778e-25	105.145	74	67.5676	78.3784	15.2263
RSAG8G_02361	1115	gi|392566811|gb|EIW59986.1|	968	gi|392566811|gb|EIW59986.1| kinesin heavy chain [Trametes versicolor FP-101664 SS1]	EIW59986	2	4.38011e-164	517.694	477	81.1321	89.5178	49.2769
RSAG8G_02362	230	gi|336367161|gb|EGN95506.1|	342	gi|336367161|gb|EGN95506.1| hypothetical protein SERLA73DRAFT_186547 [Serpula lacrymans var. lacrymans S7.3] >gi|336379879|gb|EGO21033.1| hypothetical protein SERLADRAFT_475665 [Serpula lacrymans var. lacrymans S7.9]	EGN95506	2	4.10474e-27	113.235	205	53.1707	76.5854	59.9415
RSAG8G_02363	557	gi|395325630|gb|EJF58049.1|	499	gi|395325630|gb|EJF58049.1| FAD dependent oxidoreductase [Dichomitus squalens LYAD-421 SS1]	EJF58049	1	6.45524e-123	377.867	419	50.358	63.7232	83.9679
RSAG8G_02365	415	gi|393236605|gb|EJD44153.1|	477	gi|393236605|gb|EJD44153.1| glutamine synthetase/guanido kinase [Auricularia delicata TFB-10046 SS5]	EJD44153	1	0	609.372	415	71.3253	80.241	87.0021
RSAG8G_02366	158	gi|390597761|gb|EIN07160.1|	150	gi|390597761|gb|EIN07160.1| ribosomal protein L27 [Punctularia strigosozonata HHB-11173 SS5]	EIN07160	1	1.93489e-48	160.229	107	71.028	83.1776	71.3333
RSAG8G_02367	271	gi|393216800|gb|EJD02290.1|	327	gi|393216800|gb|EJD02290.1| kinase-like protein [Fomitiporia mediterranea MF3/22]	EJD02290	1	7.59e-30	121.709	231	35.9307	53.2468	70.6422
RSAG8G_02368	151	gi|392565919|gb|EIW59095.1|	129	gi|392565919|gb|EIW59095.1| riboflavin aldehyde-forming enzyme [Trametes versicolor FP-101664 SS1]	EIW59095	1	3.45057e-31	115.546	97	52.5773	70.1031	75.1938
RSAG8G_02370	195	gi|299753218|ref|XP_001833134.2|	608	gi|299753218|ref|XP_001833134.2| catabolite repression protein creC [Coprinopsis cinerea okayama7#130] >gi|298410198|gb|EAU88823.2| catabolite repression protein creC [Coprinopsis cinerea okayama7#130]	XP_001833134	1	1.7501e-64	216.083	189	55.5556	70.3704	31.0855
RSAG8G_02371	300	gi|299753218|ref|XP_001833134.2|	608	gi|299753218|ref|XP_001833134.2| catabolite repression protein creC [Coprinopsis cinerea okayama7#130] >gi|298410198|gb|EAU88823.2| catabolite repression protein creC [Coprinopsis cinerea okayama7#130]	XP_001833134	1	8.48803e-99	309.686	301	55.1495	70.7641	49.5066
RSAG8G_02372	344	gi|353237240|emb|CCA69217.1|	1197	gi|353237240|emb|CCA69217.1| hypothetical protein PIIN_03117 [Piriformospora indica DSM 11827]	CCA69217	1	3.17246e-87	292.352	281	52.669	68.3274	23.4754
RSAG8G_02374	91	gi|390597923|gb|EIN07322.1|	72	gi|390597923|gb|EIN07322.1| copper chaperone taha [Punctularia strigosozonata HHB-11173 SS5]	EIN07322	1	1.85763e-29	107.071	91	61.5385	70.3297	100
RSAG8G_02375	240	gi|15054747|gb|AAK82698.1|AF288548_1	290	gi|15054747|gb|AAK82698.1|AF288548_1 putative Pto-like serine/threonine kinase [Solanum sucrense]	AAK82698	1	3.61824e-16	83.1889	139	33.0935	51.7986	47.931
RSAG8G_02378	754	gi|393247999|gb|EJD55506.1|	566	gi|393247999|gb|EJD55506.1| iron reductase [Auricularia delicata TFB-10046 SS5]	EJD55506	1	1.13198e-68	243.817	355	39.1549	57.7465	62.7208
RSAG8G_02379	1241	gi|392570616|gb|EIW63788.1|	1041	gi|392570616|gb|EIW63788.1| ARM repeat-containing protein [Trametes versicolor FP-101664 SS1]	EIW63788	1	0	996.497	1024	49.9023	68.3594	98.367
RSAG8G_02380	401	gi|393213327|gb|EJC98824.1|	401	gi|393213327|gb|EJC98824.1| hypothetical protein FOMMEDRAFT_95832 [Fomitiporia mediterranea MF3/22]	EJC98824	1	7.52621e-87	276.174	346	43.6416	63.2948	86.2843
RSAG8G_02381	171	gi|169845229|ref|XP_001829334.1|	174	gi|169845229|ref|XP_001829334.1| hypothetical protein CC1G_00513 [Coprinopsis cinerea okayama7#130] >gi|116509399|gb|EAU92294.1| hypothetical protein CC1G_00513 [Coprinopsis cinerea okayama7#130]	XP_001829334	1	2.84246e-77	234.958	169	67.4556	78.6982	97.1264
RSAG8G_02382	590	gi|402222628|gb|EJU02694.1|	645	gi|402222628|gb|EJU02694.1| Dor1-domain-containing protein [Dacryopinax sp. DJM-731 SS1]	EJU02694	1	2.72454e-113	358.992	538	43.4944	60.0372	83.4109
RSAG8G_02384	701	gi|299751253|ref|XP_002911613.1|	1343	gi|299751253|ref|XP_002911613.1| Sec7 domain GEF [Coprinopsis cinerea okayama7#130] >gi|298409289|gb|EFI28119.1| Sec7 domain GEF [Coprinopsis cinerea okayama7#130]	XP_002911613	1	1.5296e-67	249.595	578	35.8131	53.2872	43.038
RSAG8G_02385	415	gi|392570618|gb|EIW63790.1|	548	gi|392570618|gb|EIW63790.1| hypothetical protein TRAVEDRAFT_61696, partial [Trametes versicolor FP-101664 SS1]	EIW63790	2	9.53872e-21	102.449	203	47.7833	59.6059	37.0438
RSAG8G_02386	428	gi|395326815|gb|EJF59220.1|	429	gi|395326815|gb|EJF59220.1| SET domain-containing protein [Dichomitus squalens LYAD-421 SS1]	EJF59220	1	2.60358e-102	317.775	424	45.7547	59.9057	98.8345
RSAG8G_02387	397	gi|395330264|gb|EJF62648.1|	403	gi|395330264|gb|EJF62648.1| glycoside hydrolase family 88 protein [Dichomitus squalens LYAD-421 SS1]	EJF62648	1	1.23294e-140	413.305	373	53.6193	69.9732	92.5558
RSAG8G_02389	792	gi|392593746|gb|EIW83071.1|	553	gi|392593746|gb|EIW83071.1| hypothetical protein CONPUDRAFT_152114 [Coniophora puteana RWD-64-598 SS2]	EIW83071	1	2.9287e-47	184.496	128	59.375	78.9062	23.1465
RSAG8G_02390	504	gi|392570909|gb|EIW64081.1|	504	gi|392570909|gb|EIW64081.1| hypothetical protein TRAVEDRAFT_55120 [Trametes versicolor FP-101664 SS1]	EIW64081	2	1.81864e-35	145.976	362	44.4751	54.4199	71.8254
RSAG8G_02391	497	gi|390600205|gb|EIN09600.1|	480	gi|390600205|gb|EIN09600.1| PLP-dependent transferase [Punctularia strigosozonata HHB-11173 SS5]	EIN09600	1	0	570.081	496	58.6694	71.1694	100
RSAG8G_02392	360	gi|336380452|gb|EGO21605.1|	364	gi|336380452|gb|EGO21605.1| hypothetical protein SERLADRAFT_417130 [Serpula lacrymans var. lacrymans S7.9]	EGO21605	1	3.33099e-171	488.034	341	66.8622	77.1261	93.6813
RSAG8G_02393	522	gi|392597289|gb|EIW86611.1|	786	gi|392597289|gb|EIW86611.1| hypothetical protein CONPUDRAFT_115123 [Coniophora puteana RWD-64-598 SS2]	EIW86611	1	1.52962e-47	184.111	350	38.5714	50.5714	44.5293
RSAG8G_02394	710	gi|390604987|gb|EIN14378.1|	868	gi|390604987|gb|EIN14378.1| ras GEF [Punctularia strigosozonata HHB-11173 SS5]	EIN14378	2	9.1404e-29	131.339	325	39.0769	57.5385	37.4424
RSAG8G_02395	322	gi|392570629|gb|EIW63801.1|	1030	gi|392570629|gb|EIW63801.1| hypothetical protein TRAVEDRAFT_138069 [Trametes versicolor FP-101664 SS1]	EIW63801	1	8.99941e-07	58.9214	128	32.0312	50	12.4272
RSAG8G_02396	400	gi|328859723|gb|EGG08831.1|	472	gi|328859723|gb|EGG08831.1| hypothetical protein MELLADRAFT_104701 [Melampsora larici-populina 98AG31]	EGG08831	1	2.15576e-103	320.857	364	46.4286	60.989	77.1186
RSAG8G_02397	557	gi|392595045|gb|EIW84369.1|	936	gi|392595045|gb|EIW84369.1| P-loop containing nucleoside triphosphate hydrolase protein [Coniophora puteana RWD-64-598 SS2]	EIW84369	1	5.02091e-151	464.151	468	50.4274	66.453	50
RSAG8G_02404	645	gi|393229652|gb|EJD37271.1|	559	gi|393229652|gb|EJD37271.1| hypothetical protein AURDEDRAFT_116833 [Auricularia delicata TFB-10046 SS5]	EJD37271	1	1.61904e-07	63.1586	43	58.1395	72.093	7.69231
RSAG8G_02406	169	gi|336376942|gb|EGO05277.1|	166	gi|336376942|gb|EGO05277.1| hypothetical protein SERLA73DRAFT_68906 [Serpula lacrymans var. lacrymans S7.3] >gi|336389990|gb|EGO31133.1| hypothetical protein SERLADRAFT_432790 [Serpula lacrymans var. lacrymans S7.9]	EGO05277	1	2.63807e-11	65.855	146	28.0822	50	87.9518
RSAG8G_02409	518	gi|389742364|gb|EIM83551.1|	513	gi|389742364|gb|EIM83551.1| hypothetical protein STEHIDRAFT_83725 [Stereum hirsutum FP-91666 SS1]	EIM83551	1	0	575.859	485	58.7629	69.4845	94.5419
RSAG8G_02410	450	gi|393241446|gb|EJD48968.1|	532	gi|393241446|gb|EJD48968.1| tannase and feruloyl esterase [Auricularia delicata TFB-10046 SS5]	EJD48968	1	3.31362e-109	339.732	387	47.5452	65.1163	72.7444
RSAG8G_02411	120	gi|402218745|gb|EJT98821.1|	127	gi|402218745|gb|EJT98821.1| hypothetical protein DACRYDRAFT_101820 [Dacryopinax sp. DJM-731 SS1]	EJT98821	1	2.36187e-22	91.6633	109	46.789	59.633	85.8268
RSAG8G_02412	479	gi|336376943|gb|EGO05278.1|	457	gi|336376943|gb|EGO05278.1| hypothetical protein SERLA73DRAFT_164834 [Serpula lacrymans var. lacrymans S7.3]	EGO05278	1	9.6386e-127	383.259	411	53.0414	65.9367	89.9344
RSAG8G_02413	558	gi|389751192|gb|EIM92265.1|	518	gi|389751192|gb|EIM92265.1| MFS general substrate transporter [Stereum hirsutum FP-91666 SS1]	EIM92265	1	6.74435e-141	424.476	515	42.7184	58.4466	99.4208
RSAG8G_02418	238	gi|393246909|gb|EJD54417.1|	1515	gi|393246909|gb|EJD54417.1| hypothetical protein AURDEDRAFT_110070 [Auricularia delicata TFB-10046 SS5]	EJD54417	1	8.45727e-08	60.4622	230	26.087	40.4348	15.1815
RSAG8G_02420	290	gi|170093079|ref|XP_001877761.1|	631	gi|170093079|ref|XP_001877761.1| predicted protein [Laccaria bicolor S238N-H82] >gi|164647620|gb|EDR11864.1| predicted protein [Laccaria bicolor S238N-H82]	XP_001877761	1	9.32358e-45	167.548	187	50.2674	65.7754	29.6355
RSAG8G_02421	113	gi|392595043|gb|EIW84367.1|	410	gi|392595043|gb|EIW84367.1| alpha beta-hydrolase [Coniophora puteana RWD-64-598 SS2]	EIW84367	1	1.55954e-28	114.005	107	53.271	64.486	26.0976
RSAG8G_02424	336	gi|393232963|gb|EJD40539.1|	348	gi|393232963|gb|EJD40539.1| aldolase [Auricularia delicata TFB-10046 SS5]	EJD40539	1	1.91926e-75	242.662	316	45.5696	60.1266	90.8046
RSAG8G_02425	848	gi|402222721|gb|EJU02787.1|	921	gi|402222721|gb|EJU02787.1| hypothetical protein DACRYDRAFT_106843 [Dacryopinax sp. DJM-731 SS1]	EJU02787	1	1.14025e-84	297.745	519	35.8382	54.1426	56.3518
RSAG8G_02428	366	gi|296814486|ref|XP_002847580.1|	529	gi|296814486|ref|XP_002847580.1| choline transport protein [Arthroderma otae CBS 113480] >gi|238840605|gb|EEQ30267.1| choline transport protein [Arthroderma otae CBS 113480]	XP_002847580	1	2.39634e-113	347.051	342	50.8772	67.5439	64.6503
RSAG8G_02429	399	gi|152002446|dbj|BAF73477.1|	351	gi|152002446|dbj|BAF73477.1| peptidyl-Lys metalloendopeptidase [Chlorophyllum molybdites] >gi|152002448|dbj|BAF73478.1| peptidyl-Lys metalloendopeptidase [Chlorophyllum molybdites] >gi|392570915|gb|EIW64087.1| peptidyl-Lys metalloendopeptidase [Trametes versicolor FP-101664 SS1]	BAF73477	1	1.38395e-57	199.134	356	33.7079	47.7528	100
RSAG8G_02430	505	gi|297264627|ref|XP_002799060.1|	522	gi|297264627|ref|XP_002799060.1| PREDICTED: methionyl-tRNA synthetase, mitochondrial-like isoform 2 [Macaca mulatta]	XP_002799060	1	3.76311e-86	281.952	450	42	54.4444	86.2069
RSAG8G_02431	147	gi|170085569|ref|XP_001874008.1|	313	gi|170085569|ref|XP_001874008.1| predicted protein [Laccaria bicolor S238N-H82] >gi|164651560|gb|EDR15800.1| predicted protein [Laccaria bicolor S238N-H82]	XP_001874008	1	6.32947e-59	191.815	139	61.1511	79.8561	44.4089
RSAG8G_02432	556	gi|389740963|gb|EIM82153.1|	404	gi|389740963|gb|EIM82153.1| A/B/D/E cyclin, partial [Stereum hirsutum FP-91666 SS1]	EIM82153	1	1.5087e-114	352.829	285	59.6491	73.6842	70.5446
RSAG8G_02433	256	gi|392571568|gb|EIW64740.1|	395	gi|392571568|gb|EIW64740.1| PR-1-like protein [Trametes versicolor FP-101664 SS1]	EIW64740	1	6.86514e-48	170.244	139	57.554	70.5036	35.1899
RSAG8G_02434	209	gi|299756416|ref|XP_001829316.2|	206	gi|299756416|ref|XP_001829316.2| GTP-binding protein RAB5 [Coprinopsis cinerea okayama7#130] >gi|298411667|gb|EAU92276.2| GTP-binding protein RAB5 [Coprinopsis cinerea okayama7#130]	XP_001829316	1	1.21706e-108	317.005	210	72.8571	83.3333	100
RSAG8G_02436	634	gi|393246971|gb|EJD54479.1|	601	gi|393246971|gb|EJD54479.1| hypothetical protein AURDEDRAFT_141332 [Auricularia delicata TFB-10046 SS5]	EJD54479	1	8.16983e-73	253.062	171	72.5146	84.7953	28.4526
RSAG8G_02437	768	gi|393218647|gb|EJD04135.1|	741	gi|393218647|gb|EJD04135.1| hypothetical protein FOMMEDRAFT_167388 [Fomitiporia mediterranea MF3/22]	EJD04135	1	4.32433e-68	246.514	653	29.4028	48.2389	88.1242
RSAG8G_02438	224	gi|393219067|gb|EJD04555.1|	285	gi|393219067|gb|EJD04555.1| rhamnolipids biosynthesis 3-oxoacyl-reductase [Fomitiporia mediterranea MF3/22]	EJD04555	1	6.66906e-24	103.605	192	37.5	50.5208	67.3684
[truncated: 6,730 more rows]
