# Supplementary material for: Genome Sequencing and Comparative Genomics of the Broad Host-Range Pathogen Rhizoctonia solani AG8
Source: PLoS Genet. 2014 May 8;10(5):e1004281. doi: 10.1371/journal.pgen.1004281 (PMC4014442; doi:10.1371/journal.pgen.1004281)
Supplement: Table S7 — Comparison of SignalP 4.1 predictions between R. solani AG8 and 86 fungal species. (XLSX) [file pgen.1004281.s009.xlsx]

## Sheet: Sheet1
	Count	Plant pathogen	Phylum	Sub-phylum	Class	Species	Strain/Isolate	Version
	954	yes	Ascomycota	Pezizomycotina	Dothideomycetes	Alternaria brassicola
	937	yes	Ascomycota	Pezizomycotina	Dothideomycetes	Cochliobolus heterostrophus	C5	1
	1070	yes	Ascomycota	Pezizomycotina	Dothideomycetes	Leptosphaeria maculans		1
	863	yes	Ascomycota	Pezizomycotina	Dothideomycetes	Mycosphaerella fijiensis		20100402
	876	yes	Ascomycota	Pezizomycotina	Dothideomycetes	Mycosphaerella pini		20100818
	1167	yes	Ascomycota	Pezizomycotina	Dothideomycetes	Pyrenophora tritici-repentis		1
	1403	yes	Ascomycota	Pezizomycotina	Dothideomycetes	Stagonospora nodorum	SN15	3
	911	yes	Ascomycota	Pezizomycotina	Dothideomycetes	Zymoseptoria tritici		2
	519	no	Ascomycota	Pezizomycotina	Eurotiomycetes	Arthroderma benhamiae	CBS11271	1
	750	no	Ascomycota	Pezizomycotina	Eurotiomycetes	Aspergillus clavatus		1
	951	no	Ascomycota	Pezizomycotina	Eurotiomycetes	Aspergillus fischerianus
	1222	no	Ascomycota	Pezizomycotina	Eurotiomycetes	Aspergillus flavus		2
	771	no	Ascomycota	Pezizomycotina	Eurotiomycetes	Aspergillus fumigatus		1
	910	no	Ascomycota	Pezizomycotina	Eurotiomycetes	Aspergillus nidulans	FGSC_A4	1
	892	yes	Ascomycota	Pezizomycotina	Eurotiomycetes	Aspergillus niger		3
	1058	no	Ascomycota	Pezizomycotina	Eurotiomycetes	Aspergillus oryzae		1
	977	no	Ascomycota	Pezizomycotina	Eurotiomycetes	Aspergillus terreus		1
	549	no	Ascomycota	Pezizomycotina	Eurotiomycetes	Blastomyces dermatitidis	ATCC1888	1
	514	no	Ascomycota	Pezizomycotina	Eurotiomycetes	Blastomyces dermatitidis	ER3	1
	516	no	Ascomycota	Pezizomycotina	Eurotiomycetes	Blastomyces dermatitidis	SLH14081	1
	489	no	Ascomycota	Pezizomycotina	Eurotiomycetes	Coccidioides immitis	H538.4	1
	525	no	Ascomycota	Pezizomycotina	Eurotiomycetes	Coccidioides immitis	RMSCC2394	1
	460	no	Ascomycota	Pezizomycotina	Eurotiomycetes	Coccidioides immitis	RMSCC3703	1
	541	no	Ascomycota	Pezizomycotina	Eurotiomycetes	Coccidioides immitis	RS	3
	507	no	Ascomycota	Pezizomycotina	Eurotiomycetes	Coccidioides posadasii	RMSCC3488	1
	509	no	Ascomycota	Pezizomycotina	Eurotiomycetes	Coccidioides posadasii	silveira	2
	472	no	Ascomycota	Pezizomycotina	Eurotiomycetes	Histoplasma capsulatum	G186AR	2
	423	no	Ascomycota	Pezizomycotina	Eurotiomycetes	Histoplasma capsulatum	H143	2
	482	no	Ascomycota	Pezizomycotina	Eurotiomycetes	Histoplasma capsulatum	H88	2
	408	no	Ascomycota	Pezizomycotina	Eurotiomycetes	Histoplasma capsulatum	NAM1	1
	395	no	Ascomycota	Pezizomycotina	Eurotiomycetes	Paracoccidioides brasiliensis	PB01	1
	373	no	Ascomycota	Pezizomycotina	Eurotiomycetes	Paracoccidioides brasiliensis	PB03	1
	407	no	Ascomycota	Pezizomycotina	Eurotiomycetes	Paracoccidioides brasiliensis	PB18	1
	570	no	Ascomycota	Pezizomycotina	Eurotiomycetes	Trichophyton equinum	CBS127.97	1
	606	no	Ascomycota	Pezizomycotina	Eurotiomycetes	Trichophyton rubrum	CBS118892	2
	558	no	Ascomycota	Pezizomycotina	Eurotiomycetes	Trichophyton tonsurans		1
	504	no	Ascomycota	Pezizomycotina	Eurotiomycetes	Trichophyton verrucosum	HKI0517	1
	495	no	Ascomycota	Pezizomycotina	Eurotiomycetes	Uncinocarpus reesii		2
	600	yes	Ascomycota	Pezizomycotina	Leotiomycetes	Blumeria graminis	14-6-11
	994	yes	Ascomycota	Pezizomycotina	Leotiomycetes	Botrytis cinerea		1
	1106	no	Ascomycota	Pezizomycotina	Sordariomycetes	Chaetomium globosum		1
	1271	yes	Ascomycota	Pezizomycotina	Sordariomycetes	Fusarium graminearum	PH1	3
	1553	yes	Ascomycota	Pezizomycotina	Sordariomycetes	Fusarium oxysporum f. sp. lycopersici	4287	2
	1241	yes	Ascomycota	Pezizomycotina	Sordariomycetes	Fusarium solani		2
	1295	yes	Ascomycota	Pezizomycotina	Sordariomycetes	Fusarium verticilliodes	7600	3
	571	no	Ascomycota	Pezizomycotina	Sordariomycetes	Grosmannia clavigera
	1576	yes	Ascomycota	Pezizomycotina	Sordariomycetes	Magnaporthe grisea M. oryzae	70-15	6
	824	no	Ascomycota	Pezizomycotina	Sordariomycetes	Neurospora crassa	OR74A	10
	1148	no	Ascomycota	Pezizomycotina	Sordariomycetes	Podospora anserina		6
	979	no	Ascomycota	Pezizomycotina	Sordariomycetes	Sordaria macrospora		1
	739	no	Ascomycota	Pezizomycotina	Sordariomycetes	Trichoderma reesei		20081022
	1038	yes	Ascomycota	Pezizomycotina	Sordariomycetes	Verticililum albo-atrum	VAMS102	1
	1104	yes	Ascomycota	Pezizomycotina	Sordariomycetes	Verticillium dahliae	VDTS17	1
	388	no	Ascomycota	Saccharomycotina	Saccharomycetes	Candida albicans	SC5314	21
	364	no	Ascomycota	Saccharomycotina	Saccharomycetes	Candida albicans	WO1	1
	306	no	Ascomycota	Saccharomycotina	Saccharomycetes	Candida guilliermondii		1
	305	no	Ascomycota	Saccharomycotina	Saccharomycetes	Candida lusitaniae		1
	362	no	Ascomycota	Saccharomycotina	Saccharomycetes	Candida parapsilosis		1
	415	no	Ascomycota	Saccharomycotina	Saccharomycetes	Candida tropicalis		3
	285	no	Ascomycota	Saccharomycotina	Saccharomycetes	Debaryomyces hansenii		1
	212	no	Ascomycota	Saccharomycotina	Saccharomycetes	Eremothecium gossypii	ATCC10895	1
	277	no	Ascomycota	Saccharomycotina	Saccharomycetes	Lodderomyces elongisporus		1
	283	no	Ascomycota	Saccharomycotina	Saccharomycetes	Saccharomyces cerevisiae	RM11-1A	1
	222	no	Ascomycota	Taphrinomycotina	Schizosaccharomycetes	Schizosaccharomyces cryophilus	OY26	3
	234	no	Ascomycota	Taphrinomycotina	Schizosaccharomycetes	Schizosaccharomyces japonicus	YFS275	4
	193	no	Ascomycota	Taphrinomycotina	Schizosaccharomycetes	Schizosaccharomyces octosporus		5
	229	no	Ascomycota	Taphrinomycotina	Schizosaccharomycetes	Schizosaccharomyces pombe	972H	2
	1187	no	Basidiomycota	Agaricomycotina	Agaricomycetes	Coprinopsis cinerea	okayama 7-130	3
	1061	no	Basidiomycota	Agaricomycotina	Agaricomycetes	Laccaria bicolor	S238N-H82	1
	626	yes	Basidiomycota	Agaricomycotina	Agaricomycetes	Moniliophthora perniciosa	FA553
	797	no	Basidiomycota	Agaricomycotina	Agaricomycetes	Phanerochaete chrysosporum
	1119	no	Basidiomycota	Agaricomycotina	Agaricomycetes	Postia placenta		2
	911	yes	Basidiomycota	Agaricomycotina	Agaricomycetes	Rhizoctonia solani	AG8	1
	964	no	Basidiomycota	Agaricomycotina	Agaricomycetes	Schizophyllum commune	H4-8
	655	yes	Basidiomycota	Agaricomycotina	Agaricomycetes	Serpula lacrymans	S7-3	2
	671	yes	Basidiomycota	Agaricomycotina	Agaricomycetes	Serpula lacrymans	S7-9
	323	no	Basidiomycota	Agaricomycotina	Tremellomycetes	Cyptococcus neoformans	JEC21	1
	361	no	Basidiomycota	Agaricomycotina	Tremellomycetes	Cyptococcus neoformans	grubii H99	2
	2012	yes	Basidiomycota	Pucciniomycotina	Pucciniomycetes	Puccinia graminis f. sp. tritici		2
	1264	yes	Basidiomycota	Pucciniomycotina	Pucciniomycetes	Puccinia striformis		20130920
	595	yes	Basidiomycota	Ustilaginomycotina	Ustilaginomycetes	Ustilago maydis		1
	966	no	Blastocladiomycota		Blastocladiomycetes	Allomyces macrogynus	ATCC38327	3
	735	no	Chytridomycota		Chytridomycetes	Batrachochytrium dendrobatidis		1
	527	no	Chytridomycota		Chytridomycetes	Spizellomyces punctatus	DAOM BR117	1
	748	no	Glomeromycota		Glomeromycetes	Glomus intaricides		20120510
	735	yes	Zygomycota		Mucormycotina	Rhizopus oryzae		3
