# Supplementary material for: Genome Sequencing and Comparative Genomics of the Broad Host-Range Pathogen Rhizoctonia solani AG8
Source: PLoS Genet. 2014 May 8;10(5):e1004281. doi: 10.1371/journal.pgen.1004281 (PMC4014442; doi:10.1371/journal.pgen.1004281)
Supplement: Table S8 — Carbohydrate-active enzymes (CAZymes) present in the R. solani AG8 genome. (A) Annotations made via the CAZymes Analysis Toolkit. (B) Manual curation of data presented in (A). (C) Summary counts of CAZyme content of R. solani AG8. (XLSX) [file pgen.1004281.s010.xlsx]

## Sheet: A) CAT-CAZY
Gene Information							CAT Orthology Method												CAT PFAM Method
Gene ID	Scaffold ID	Start	End	Strand	CAT: Orthology Method	CAT: PFAM method	Query-Length	Query-Pfam domains	Subject gi	Subject-Length	Subject-Pfam domains	Organism	CAZy Families	Domain Consistant	Length Consistant	Subject EC	Subject GenBankID	Subject UniProtID	CAZy Families	Pfam domains	Domain descriptions
RSAG8G_00018	Scaffold_1	39864	42242	-	GT77		625	TFIID_90kDa|WD40	ABC67744.1	661	Nucleotid_trans	Dictyostelium discoideum AX3	GT77	NO	YES	2.4.1.37	Q54RP0
RSAG8G_00035	Scaffold_1	79747	81720	+	GT32		424	n/a	AAW41222.1	NA	n/a	Cryptococcus neoformans var. neoformans JEC21	GT32	n/a	n/a
RSAG8G_00053	Scaffold_1	109352	110807	+	GH18		292	Pkinase	CBX99002.1	785	Pkinase	Leptosphaeria maculans v23.1.3	GH18	YES	NO		E5A5V7
RSAG8G_00079	Scaffold_1	179624	181014	-	CE12		278	Epimerase	CAP67203.1	NA	n/a	Podospora anserina S mat+	CE12	n/a	n/a		B2AS32
RSAG8G_00088	Scaffold_1	203031	208047	-	CBM6		1428	Pkinase|Pkinase_Tyr	CAM03105.1	541	Pkinase|CBM_6	Saccharopolyspora erythraea NRRL 2338	CBM6	NO	NO		A4FGD0
RSAG8G_00089	Scaffold_1	208339	210022	-	GT49|GT8		361	n/a	AAU12250.1	769	Glyco_transf_8|Glyco_transf_49	Gallus gallus	GT49|GT8	n/a	NO		Q66PG3
RSAG8G_00094	Scaffold_1	217847	219129	-	CE11		242	DEAD	CAL53384.1	1058	DEAD|Helicase_C|LpxC	Ostreococcus tauri OTTH0595	CE11	NO	NO		Q017M7
RSAG8G_00096	Scaffold_1	221376	223658	-	CE11		573	DEAD|Helicase_C	CAL53384.1	1058	DEAD|Helicase_C|LpxC	Ostreococcus tauri OTTH0595	CE11	NO	NO		Q017M7
RSAG8G_00097	Scaffold_1	224190	226267	-	CE11		521	DEAD|Helicase_C	CAL53384.1	1058	DEAD|Helicase_C|LpxC	Ostreococcus tauri OTTH0595	CE11	NO	NO		Q017M7
RSAG8G_00129	Scaffold_1	321051	322222	-	GH47		246	Mmp37	AAO52054.2	1056	Mmp37|Glyco_hydro_47	Dictyostelium discoideum AX4	GH47	NO	NO
RSAG8G_00140	Scaffold_1	354344	369217	+	GH73		4411	AAA_5|AAA_5	BAE18886.1	NA	n/a	Staphylococcus saprophyticus subsp. saprophyticus ATCC 15305	GH73	n/a	n/a		Q49WH3
RSAG8G_00142	Scaffold_1	372948	376218	+	CBM2		447	n/a	ACR74072.1	1199	CBM_2|CBM_2	Eubacterium rectale ATCC 33656	CBM2	n/a	NO		C4ZAL1
RSAG8G_00219	Scaffold_1	550613	553167	+	CBM13		660	HSP70	CAJ61616.1	777	HSP70	Frankia alni ACN14a	CBM13	YES	YES		Q0RLI8
RSAG8G_00266	Scaffold_1	654560	659512	-	CBM57		1072	Pkinase|Pkinase_Tyr|RasGEF	BAJ53166.1	940	Malectin|Pkinase_Tyr	Jatropha curcas Palawan	CBM57	NO	YES
RSAG8G_00268	Scaffold_1	665773	668477	+	GH18		398	Pkinase|Pkinase_Tyr	CBX99002.1	785	Pkinase	Leptosphaeria maculans v23.1.3	GH18	NO	NO		E5A5V7
RSAG8G_00269	Scaffold_1	668746	671275	+	GT77		598	n/a	ABC67744.1	661	Nucleotid_trans	Dictyostelium discoideum AX3	GT77	n/a	YES	2.4.1.37	Q54RP0
RSAG8G_00271	Scaffold_1	672897	676022	-	GH63	GH63	713	Glyco_hydro_63	AAR23808.1	835	Glyco_hydro_63	Aspergillus fumigatus YJ-407	GH63	YES	YES	3.2.1.106	Q6S9W4		GH63	Glyco_hydro_63	Mannosyl oligosaccharide glucosidase. This is a family of eukaryotic enzymes belonging to glycosyl hydrolase family 63. They catalyze the specific cleavage of the non-reducing terminal glucose residue from Glc(3)Man(9)GlcNAc(2). Mannosyl oligosaccharide g
RSAG8G_00273	Scaffold_1	677212	678515	+	CE3		241	n/a	ADK54828.1	988	Lipase_GDSL_2	uncultured soil bacterium	CE3	n/a	NO		E2D2G4
RSAG8G_00287	Scaffold_1	704759	707032	-	GH3	GH3	632	Glyco_hydro_3	ABL67526.1	858	Glyco_hydro_3|Glyco_hydro_3_C|Fn3-like	Rhizoctonia solani AG3	GH3	NO	NO				GH3	Glyco_hydro_3	Glycosyl hydrolase family 3 N terminal domain.
RSAG8G_00291	Scaffold_1	711871	713586	-	GT4		323	ox_reductase_C	ABR64412.1	1093	Glycos_transf_1|GFO_IDH_MocA	Sinorhizobium medicae WSM419	GT4	NO	NO		A6UL82
RSAG8G_00312	Scaffold_1	749054	749713	-	GH47		120	Ras	CAZ31460.1	NA	n/a	Schistosoma mansoni	GH47	n/a	n/a		C4Q7M9
RSAG8G_00314	Scaffold_1	751906	753495	+		CE9													CE9	Amidohydro_1	Amidohydrolase family. This family of enzymes are a a large metal dependent hydrolase superfamily. The family includes Adenine deaminase EC:3.5.4.2 that hydrolyses adenine to form hypoxanthine and ammonia. Adenine deaminases reaction is important for aden
RSAG8G_00323	Scaffold_1	765830	768797	+	GT41		694	n/a	AAS21365.1	1083	TPR_11|Glyco_transf_41	Oikopleura dioica	GT41	n/a	NO		Q676A0
RSAG8G_00331	Scaffold_1	781198	783765	-	CBM18		560	FAD_binding_4|BBE	BAI44126.1	731	FAD_binding_4	Magnaporthe oryzae	CBM18	NO	NO		C9K5U7
RSAG8G_00332	Scaffold_1	783895	786212	-	CBM18		492	FAD_binding_4|BBE	CBX96933.1	657	FAD_binding_4	Leptosphaeria maculans v23.1.3	CBM18	NO	NO		E5A073
RSAG8G_00337	Scaffold_1	794964	797162	-	GT1	GT28	434	Glyco_tran_28_C	ACI68128.1	177	Glyco_tran_28_C	Salmo salar	GT1	YES	NO		B5XBA8		GT28	Glyco_tran_28_C	Glycosyltransferase family 28 C-terminal domain. The glycosyltransferase family 28 includes monogalactosyldiacylglycerol synthase (EC 2.4.1.46) and UDP-N-acetylglucosamine transferase (EC 2.4.1.-). Structural analysis suggests the C-terminal domain contai
RSAG8G_00340	Scaffold_1	802417	806425	-	CBM50		865	Pkinase_Tyr	CBI17583.3	1318	Pkinase|Pkinase	Vitis vinifera	CBM50	NO	NO		D7SPK4
RSAG8G_00345	Scaffold_1	817833	819954	-	CBM13		450	n/a	CAL79964.1	583	Ricin_B_lectin	Bradyrhizobium sp. ORS278	CBM13	n/a	NO		A4Z1D8
RSAG8G_00348	Scaffold_1	823987	826582	+	GT4		696	n/a	NP_626829.1	956	Glycos_transf_1	Streptomyces coelicolor A3(2)	GT4	n/a	NO		Q9L1I4
RSAG8G_00359	Scaffold_1	845882	848403	-	GH16	GH16	667	SKN1	AAQ72769.1	688	SKN1	Pneumocystis carinii	GH16	YES	YES		Q6UEI2		GH16	SKN1	Beta-glucan synthesis-associated protein (SKN1). This family consists of the beta-glucan synthesis-associated proteins KRE6 and SKN1. Beta1,6-Glucan is a key component of the yeast cell wall, interconnecting cell wall proteins, beta1,3-glucan, and chitin.
RSAG8G_00370	Scaffold_1	875207	884241	-	GH18		2400	Pkinase|Pkinase_Tyr	CBX99002.1	785	Pkinase	Leptosphaeria maculans v23.1.3	GH18	NO	NO		E5A5V7
RSAG8G_00385	Scaffold_1	914478	917660	-	CBM1		608	GMC_oxred_N|GMC_oxred_C	ADT70774.1	850	GMC_oxred_N|GMC_oxred_C	Dichomera saubinetii CBS 990.70	CBM1	YES	NO
RSAG8G_00412	Scaffold_1	961492	963901	-	CBM2		429	Pkinase_Tyr	ADL49113.1	552	Pkinase	Micromonospora aurantiaca ATCC 27029	CBM2	NO	NO		D9SYD2
RSAG8G_00412	Scaffold_1	961492	963901	-	CBM2		429	Pkinase_Tyr	ADU08409.1	552	Pkinase	Micromonospora sp. L5	CBM2	NO	NO		D3CHB7
RSAG8G_00417	Scaffold_1	972659	974003	+	CE1|CBM1	CE1	352	Esterase_phd	ABI63599.1	362	Esterase_phd	Volvariella volvacea V14	CE1|CBM1	YES	YES		Q09IZ4		CE1	Esterase_phd	Esterase PHB depolymerase. This family of proteins include acetyl xylan esterases (AXE), feruloyl esterases (FAE), and poly(3-hydroxybutyrate) (PHB) depolymerases.
RSAG8G_00435	Scaffold_1	1019129	1020397	+	CE8	CE8	313	Pectinesterase	AAD51853.1	349	Pectinesterase	Vitis riparia	CE8	YES	YES	3.1.1.11	Q9SW71		CE8	Pectinesterase	Pectinesterase.
RSAG8G_00448	Scaffold_1	1046540	1048006	+	CE8	CE8	309	Pectinesterase	CAA38084.1	344	Pectinesterase	Aspergillus niger RH 5344	CE8	YES	YES	3.1.1.11	P17872.1		CE8	Pectinesterase	Pectinesterase.
RSAG8G_00448	Scaffold_1	1046540	1048006	+	CE8	CE8	309	Pectinesterase	CAA02198.1	344	Pectinesterase	Aspergillus niger RH 5344	CE8	YES	YES	3.1.1.11	P17872.1		CE8	Pectinesterase	Pectinesterase.
RSAG8G_00448	Scaffold_1	1046540	1048006	+	CE8	CE8	309	Pectinesterase	CAA02202.1	344	Pectinesterase	Aspergillus niger RH 5344	CE8	YES	YES	3.1.1.11	P17872.1		CE8	Pectinesterase	Pectinesterase.
RSAG8G_00471	Scaffold_1	1108572	1109014	+	GH3		130	n/a	CAP98759.1	794	Glyco_hydro_3|Glyco_hydro_3_C|Fn3-like	Penicillium chrysogenum Wisconsin 54-1255	GH3	n/a	NO		B6HVA8
RSAG8G_00472	Scaffold_1	1111956	1112297	+	GH3	GH3	91	Fn3-like	CBK67250.1	813	Glyco_hydro_3|Glyco_hydro_3_C|Fn3-like	Bacteriodes xylanisolvens XB1A	GH3	NO	NO		D6CYJ8		GH3	Fn3-like	Fibronectin type III-like domain. This domain has a fibronectin type III-like structure. It is often found in association with pfam00933 and pfam01915. Its function is unknown.
RSAG8G_00481	Scaffold_1	1134511	1135438	+	GT22		258	n/a	BAE59150.1	741	Glyco_transf_22	Aspergillus oryzae RIB40	GT22	n/a	NO
RSAG8G_00488	Scaffold_1	1145217	1145851	+	CBM1		127	n/a	ADT70778.1	845	GMC_oxred_N|GMC_oxred_C	Stachybotrys bisbyi DSM 630.42	CBM1	n/a	NO
RSAG8G_00489	Scaffold_1	1145951	1146815	+	CBM1		130	n/a	ADT70775.1	858	GMC_oxred_N|GMC_oxred_C	Hypoxylon haematostroma CBS 255.63	CBM1	n/a	NO
RSAG8G_00499	Scaffold_1	1179141	1181707	-	GT4		768	n/a	AAW60275.1	1763	Hint_2|Glyco_trans_1_4	Gluconobacter oxydans 621H	GT4	n/a	NO
RSAG8G_03021	Scaffold_10	5473	7250	+	GT92		436	Asp_protease|Asp_protease_2	CAP25909.1	832	Glyco_transf_92|Asp_protease	Caenorhabditis briggsae AF16	GT92	NO	NO		A8WZU9
RSAG8G_03060	Scaffold_10	89021	92435	+	GT39	GT39	871	PMT|MIR	AAW43214.1	931	PMT|MIR	Cryptococcus neoformans var. neoformans JEC21	GT39	YES	YES				GT39	PMT/MIR	Dolichyl-phosphate-mannose-protein mannosyltransferase. This is a family of Dolichyl-phosphate-mannose-protein mannosyltransferase proteins EC:2.4.1.109. These proteins are responsible for O-linked glycosylation of proteins, they catalyze the reaction:- D
RSAG8G_03071	Scaffold_10	119793	121309	+	GH92	GH92	377	Glyco_hydro_92	EAA31188.1	971	Glyco_hydro_92	Neurospora crassa OR74A	GH92	YES	NO				GH92	Glyco_hydro_92	Glycosyl hydrolase family 92. Members of this family are alpha-1,2-mannosidases, enzymes which remove alpha-1,2-linked mannose residues from Man(9)(GlcNAc)(2) by hydrolysis. They are critical for the maturation of N-linked oligosaccharides and ER-associat
RSAG8G_03072	Scaffold_10	121715	125439	+	GH92	GH92	790	Glyco_hydro_92	BAE62692.1	827	Glyco_hydro_92	Aspergillus oryzae RIB40	GH92	YES	YES				GH92	Glyco_hydro_92	Glycosyl hydrolase family 92. Members of this family are alpha-1,2-mannosidases, enzymes which remove alpha-1,2-linked mannose residues from Man(9)(GlcNAc)(2) by hydrolysis. They are critical for the maturation of N-linked oligosaccharides and ER-associat
RSAG8G_03074	Scaffold_10	127240	128468	+	GH13		233	HAD_2|Hydrolase_like	ADD42974.1	748	HAD_2|Alpha-amylase	Stackebrandtia nassauensis DSM 44728	GH13	NO	NO		D3PUG1
RSAG8G_03091	Scaffold_10	166147	168749	-	GT2		503	G_glu_transpept	ADC49105.1	1013	G_glu_transpept|Glyco_tranf_2_3	Bacillus pseudofirmus OF4	GT2	NO	NO		D3FY82
RSAG8G_03133	Scaffold_10	268590	270675	+	CE4	CE4	420	Polysacc_deac_1	CAI79614.1	423	Polysacc_deac_1	Cryptococcus neoformans var. neoformans CAP 67	CE4	YES	YES				CE4	Polysacc_deac_1	Polysaccharide deacetylase. This domain is found in polysaccharide deacetylase. This family of polysaccharide deacetylases includes NodB (nodulation protein B from Rhizobium) which is a chitooligosaccharide deacetylase. It also includes chitin deacetylase
RSAG8G_03134	Scaffold_10	272317	273208	-	CE10	CE10	245	Abhydrolase_3	CAC17806.1	310	Abhydrolase_3	Rhodococcus erythropolis DCL14	CE10	YES	NO		Q9EX73		CE10	Abhydrolase_3	alpha/beta hydrolase fold. This catalytic domain is found in a very wide range of enzymes.
RSAG8G_03147	Scaffold_10	305462	310258	+	GH18		1407	Pkinase_Tyr|Pkinase	CBX99002.1	785	Pkinase	Leptosphaeria maculans v23.1.3	GH18	NO	NO		E5A5V7
RSAG8G_03150	Scaffold_10	322670	323979	+	CE10	CE10	383	DUF2424|Abhydrolase_3	AAA02895.1	316	Abhydrolase_3	Acinetobacter calcoaceticus RAG-1	CE10	NO	YES		P18773.2		CE10	DUF2424/Abhydrolase_3	Protein of unknown function (DUF2424). This is a family of proteins conserved in yeasts. The function is not known./alpha/beta hydrolase fold. This catalytic domain is found in a very wide range of enzymes.
RSAG8G_03152	Scaffold_10	325622	326781	+	CBM13		342	Pkinase|Pkinase_Tyr	CAJ58949.1	624	Pkinase	Frankia alni ACN14a	CBM13	NO	NO		Q0RTZ6
RSAG8G_03167	Scaffold_10	369051	370853	-	CBM6		378	Pkinase|Pkinase_Tyr	CAM03105.1	541	Pkinase|CBM_6	Saccharopolyspora erythraea NRRL 2338	CBM6	NO	NO		A4FGD0
RSAG8G_03168	Scaffold_10	372019	373667	-	GH105	GH88	272	Glyco_hydro_88	ADB63463.1	362	Glyco_hydro_88	Haloterrigena turkmenica DSM 5511	GH105	YES	NO		D2S266		GH88	Glyco_hydro_88	Glycosyl Hydrolase Family 88. Unsaturated glucuronyl hydrolase catalyzes the hydrolytic release of unsaturated glucuronic acids from oligosaccharides (EC:3.2.1.-) produced by the reactions of polysaccharide lyases.
RSAG8G_03173	Scaffold_10	385374	389960	-	GH31	GH31	873	Gal_mutarotas_2|Glyco_hydro_31|Glyco_hydro_31	ADI03706.1	786	Gal_mutarotas_2|Glyco_hydro_31	Streptomyces bingchenggensis BCW-1	GH31	NO	YES		D7C0L5		GH31	Gal_mutarotas_2/Glyco_hydro_31/Glyco_hydro_31	Galactose mutarotase-like. This family is found N-terminal to glycosyl-hydrolase domains, and appears to be similar to the galactose mutarotase superfamily./Glycosyl hydrolases family 31. Glycosyl hydrolases are key enzymes of carbohydrate metabolism. Fam
RSAG8G_09603	Scaffold_100	51756	55927	-	CBM2		233	Pkinase|Pkinase_Tyr	ADJ44991.1	471	Pkinase|CBM_2	Amycolatopsis mediterranei U32	CBM2	NO	NO		D8I450
RSAG8G_09694	Scaffold_102	105654	107625	-	GH18	GH18	520	Glyco_hydro_18	AAW45591.1	840	Glyco_hydro_18	Cryptococcus neoformans var. neoformans JEC21	GH18	YES	NO				GH18	Glyco_hydro_18	Glycosyl hydrolases family 18.
RSAG8G_09731	Scaffold_103	85698	94443	-	CBM18|GH18	GH18	1852	Glyco_hydro_18	CAK47333.1	1126	Glyco_hydro_18	Aspergillus niger CBS 513.88	CBM18|GH18	YES	NO		A2RBJ5		GH18	Glyco_hydro_18	Glycosyl hydrolases family 18.
RSAG8G_09755	Scaffold_104	69053	70301	-	GH2		256	Thaumatin	CBX99479.1	1325	Thaumatin	Leptosphaeria maculans v23.1.3	GH2	YES	NO		E5A784
RSAG8G_09756	Scaffold_104	70755	72142	-	GH2		254	Thaumatin	CBX99479.1	1325	Thaumatin	Leptosphaeria maculans v23.1.3	GH2	YES	NO		E5A784
RSAG8G_09761	Scaffold_104	77733	78941	-	GH2		278	Thaumatin	CBX99479.1	1325	Thaumatin	Leptosphaeria maculans v23.1.3	GH2	YES	NO		E5A784
RSAG8G_09767	Scaffold_104	99023	100794	-	GH5		484	n/a	AAW46508.1	NA	n/a	Cryptococcus neoformans var. neoformans JEC21	GH5	n/a	n/a
RSAG8G_09776	Scaffold_105	16555	18210	+	PL4		335	RhgB_N	ADB23409.1	546	RhgB_N	Marssonina brunnea f. sp. multigermtubi S1	PL4	YES	NO		D2Y0Z8
RSAG8G_09776	Scaffold_105	16555	18210	+	PL4		335	RhgB_N	XP_325453.1	554	RhgB_N	Neurospora crassa OR74A	PL4	YES	NO		P78710P78710.1
RSAG8G_09777	Scaffold_105	18558	19653	-	CBM18		291	Cu-oxidase_2	CBX91631.1	745	Cu-oxidase_3|Cu-oxidase|Cu-oxidase_2	Leptosphaeria maculans v23.1.3	CBM18	NO	NO		E4ZK36
RSAG8G_09778	Scaffold_105	20001	21042	-	CBM18		287	Cu-oxidase_2	CBX91631.1	745	Cu-oxidase_3|Cu-oxidase|Cu-oxidase_2	Leptosphaeria maculans v23.1.3	CBM18	NO	NO		E4ZK36
RSAG8G_09788	Scaffold_105	67418	68816	-	CBM18		95	Cu-oxidase_3	CBX91631.1	745	Cu-oxidase_3|Cu-oxidase|Cu-oxidase_2	Leptosphaeria maculans v23.1.3	CBM18	NO	NO		E4ZK36
RSAG8G_09793	Scaffold_105	89614	91347	+	GT58	GT58	410	ALG3	BAE62911.1	426	ALG3	Aspergillus oryzae RIB40	GT58	YES	YES				GT58	ALG3	ALG3 protein. The formation of N-glycosidic linkages of glycoproteins involves the ordered assembly of the common Glc3Man9GlcNAc2 core-oligosaccharide on the lipid carrier dolichyl pyrophosphate. Whereas early mannosylation steps occur on the cytoplasmic
RSAG8G_09793	Scaffold_105	89614	91347	+	GT58	GT58	410	ALG3	XP_326407.1	456	ALG3	Neurospora crassa OR74A	GT58	YES	YES		Q9C1K8		GT58	ALG3	ALG3 protein. The formation of N-glycosidic linkages of glycoproteins involves the ordered assembly of the common Glc3Man9GlcNAc2 core-oligosaccharide on the lipid carrier dolichyl pyrophosphate. Whereas early mannosylation steps occur on the cytoplasmic
RSAG8G_09842	Scaffold_107	31998	33651	+	CBM42|CE2		264	n/a	ADO71607.1	665	Lipase_GDSL_2|AbfB	Stigmatella aurantiaca DW4/3-1	CBM42|CE2	n/a	NO		Q08RB4
RSAG8G_09842	Scaffold_107	31998	33651	+	CBM42|CE2		264	n/a	ADO71607.1	665	Lipase_GDSL_2|AbfB	Stigmatella aurantiaca DW4/3-1	CBM42|CE2	n/a	NO		Q08RB4
RSAG8G_09851	Scaffold_107	49313	51368	-	CBM18		485	FAD_binding_4|BBE	CBX96933.1	657	FAD_binding_4	Leptosphaeria maculans v23.1.3	CBM18	NO	NO		E5A073
RSAG8G_09862	Scaffold_107	74970	77821	+	GH16	GH16	584	SKN1	AAQ72769.1	688	SKN1	Pneumocystis carinii	GH16	YES	YES		Q6UEI2		GH16	SKN1	Beta-glucan synthesis-associated protein (SKN1). This family consists of the beta-glucan synthesis-associated proteins KRE6 and SKN1. Beta1,6-Glucan is a key component of the yeast cell wall, interconnecting cell wall proteins, beta1,3-glucan, and chitin.
RSAG8G_09866	Scaffold_107	84575	86451	-	GH43	GH43	314	Glyco_hydro_43	ACU37633.1	332	Glyco_hydro_43	Actinosynnema mirum DSM 43827	GH43	YES	YES		C6WD14		GH43	Glyco_hydro_43	Glycosyl hydrolases family 43. The glycosyl hydrolase family 43 contains members that are arabinanase. Rabinanases hydrolyses the alpha-1,5-linked L-arabinofuranoside backbone of plant cell wall arabinans. The structure of arabinanase Arb43A from Cellvibr
RSAG8G_09868	Scaffold_107	87728	89957	-	CBM20|GH15	GH13	490	Alpha-amylase|DUF1966	ACW20094.1	1108	Alpha-amylase|DUF1966|Glyco_hydro_15|CBM_20	Aspergillus shirousami	CBM20|GH15	NO	NO		P22832.1		GH13	Alpha-amylase/DUF1966	Alpha amylase, catalytic domain. Alpha amylase is classified as family 13 of the glycosyl hydrolases. The structure is an 8 stranded alpha/beta barrel containing the active site, interrupted by a ~70 a.a. calcium-binding domain protruding between beta str
RSAG8G_09877	Scaffold_107	107090	108520	+	GH92		307	adh_short|adh_short_C2	EAA62552.1	1087	Glyco_hydro_92|adh_short_C2	Aspergillus nidulans FGSC A4	GH92	NO	NO
RSAG8G_09918	Scaffold_109	22190	23747	-	GT2		297	G_glu_transpept	ADC49105.1	1013	G_glu_transpept|Glyco_tranf_2_3	Bacillus pseudofirmus OF4	GT2	NO	NO		D3FY82
RSAG8G_09922	Scaffold_109	30759	32047	+	GH16		279	n/a	CAZ65735.1	NA	n/a	Phanerochaete chrysosporium	GH16	n/a	n/a		C6H0M6
RSAG8G_09930	Scaffold_109	46378	46892	-	GH47	GH47	62	Glyco_hydro_47	CAY06012.1	616	Glyco_hydro_47	Cryptococcus neoformans var. neoformans B-3501A	GH47	YES	NO				GH47	Glyco_hydro_47	Glycosyl hydrolase family 47. Members of this family are alpha-mannosidases that catalyze the hydrolysis of the terminal 1,2-linked alpha-D-mannose residues in the oligo-mannose oligosaccharide Man(9)(GlcNAc)(2).
RSAG8G_09930	Scaffold_109	46378	46892	-	GH47	GH47	62	Glyco_hydro_47	AAW43838.1	616	Glyco_hydro_47	Cryptococcus neoformans var. neoformans JEC21	GH47	YES	NO				GH47	Glyco_hydro_47	Glycosyl hydrolase family 47. Members of this family are alpha-mannosidases that catalyze the hydrolysis of the terminal 1,2-linked alpha-D-mannose residues in the oligo-mannose oligosaccharide Man(9)(GlcNAc)(2).
RSAG8G_09930	Scaffold_109	46378	46892	-	GH47	GH47	62	Glyco_hydro_47	CAY09772.1	616	Glyco_hydro_47	Cryptococcus neoformans var. neoformans B-3501A	GH47	YES	NO				GH47	Glyco_hydro_47	Glycosyl hydrolase family 47. Members of this family are alpha-mannosidases that catalyze the hydrolysis of the terminal 1,2-linked alpha-D-mannose residues in the oligo-mannose oligosaccharide Man(9)(GlcNAc)(2).
RSAG8G_09935	Scaffold_109	58795	64049	-	GT4		1254	ABC_membrane	ACL49294.1	667	ABC_tran|Glycos_transf_1	Desulfovibrio desulfuricans subsp. desulfuricans str. ATCC 27774	GT4	NO	NO		B8J0L7
RSAG8G_03196	Scaffold_11	15470	18075	+	GT66	GT66	654	STT3|STT3	EAA64585.1	732	STT3|STT3	Aspergillus nidulans FGSC A4	GT66	YES	YES				GT66	STT3/STT3	Oligosaccharyl transferase STT3 subunit. This family consists of the oligosaccharyl transferase STT3 subunit and related proteins. The STT3 subunit is part of the oligosaccharyl transferase (OTase) complex of proteins and is required for its activity. In
RSAG8G_03201	Scaffold_11	30516	31591	-	GH18		317	adh_short	EAA59449.1	980	Glyco_hydro_18|adh_short	Aspergillus nidulans FGSC A4	GH18	NO	NO
RSAG8G_03204	Scaffold_11	38145	42182	+	GH55		767	Pectate_lyase_3|Pectate_lyase_3	BAE20245.1	793	Pectate_lyase_3|Pectate_lyase_3	Lentinula edodes H600	GH55	YES	YES	3.2.1.58	Q401R8
RSAG8G_03204	Scaffold_11	38145	42182	+	GH55		767	Pectate_lyase_3|Pectate_lyase_3	BAE44303.1	793	Pectate_lyase_3|Pectate_lyase_3	Lentinula edodes H600	GH55	YES	YES	3.2.1.58	Q401R8
RSAG8G_03207	Scaffold_11	48900	50095	-	GH16		207	n/a	BAH80446.1	NA	n/a	Lentinula edodes H600	GH16	n/a	n/a		C5NN26
RSAG8G_03222	Scaffold_11	82500	83811	+	CBM13		291	Peptidase_S8	ADO75815.1	554	Peptidase_S8|RicinB_lectin_2	Stigmatella aurantiaca DW4/3-1	CBM13	NO	NO		E3FRN8
RSAG8G_03223	Scaffold_11	85011	86445	+	CBM13		242	Peptidase_S8	ADO75815.1	554	Peptidase_S8|RicinB_lectin_2	Stigmatella aurantiaca DW4/3-1	CBM13	NO	NO		E3FRN8
RSAG8G_03224	Scaffold_11	87129	89287	-	CBM13		395	Peptidase_S8	ADO75815.1	554	Peptidase_S8|RicinB_lectin_2	Stigmatella aurantiaca DW4/3-1	CBM13	NO	NO		E3FRN8
RSAG8G_03234	Scaffold_11	110731	112462	+	GH28	GH28	408	Glyco_hydro_28	ACL80125.1	NA	n/a	Thanatephorus cucumeris	GH28	n/a	n/a		B8YLY1		GH28	Glyco_hydro_28	Glycosyl hydrolases family 28. Glycosyl hydrolase family 28 includes polygalacturonase EC:3.2.1.15 as well as rhamnogalacturonase A(RGase A), EC:3.2.1.-. These enzymes is important in cell wall metabolism.
RSAG8G_03235	Scaffold_11	112680	114696	+	GH33	GH33/GH109	506	BNR_2|GFO_IDH_MocA	AAW43695.1	385	BNR_2	Cryptococcus neoformans var. neoformans JEC21	GH33	NO	NO				GH33/GH109	BNR_2/GFO_IDH_MocA	BNR repeat-like domain. This family of proteins contains BNR-like repeats suggesting these proteins may act as sialidases./Oxidoreductase family, NAD-binding Rossmann fold. This family of enzymes utilise NADP or NAD. This family is called the GFO/IDH/MOCA
RSAG8G_03236	Scaffold_11	114767	116260	+		GH109													GH109	GFO_IDH_MocA	Oxidoreductase family, NAD-binding Rossmann fold. This family of enzymes utilise NADP or NAD. This family is called the GFO/IDH/MOCA family in swiss-prot.
RSAG8G_03254	Scaffold_11	155834	157062	+	GH128|CBM32	GH128	295	Glyco_hydro_cc	ADO71455.1	428	Glyco_hydro_cc|F5_F8_type_C	Stigmatella aurantiaca DW4/3-1	GH128|CBM32	NO	NO		Q098D0		GH128	Glyco_hydro_cc	Glycosyl hydrolase catalytic core. This family is probably a glycosyl hydrolase, and is conserved in fungi and some Proteobacteria. The pombe member is annotated as being from IPR013781.
RSAG8G_03255	Scaffold_11	157233	158673	+	GH128|CBM32	GH128	328	Glyco_hydro_cc	ADO71455.1	428	Glyco_hydro_cc|F5_F8_type_C	Stigmatella aurantiaca DW4/3-1	GH128|CBM32	NO	NO		Q098D0		GH128	Glyco_hydro_cc	Glycosyl hydrolase catalytic core. This family is probably a glycosyl hydrolase, and is conserved in fungi and some Proteobacteria. The pombe member is annotated as being from IPR013781.
RSAG8G_03256	Scaffold_11	160933	161827	+	GH5		239	n/a	AAW44208.1	NA	n/a	Cryptococcus neoformans var. neoformans JEC21	GH5	n/a	n/a
RSAG8G_03256	Scaffold_11	160933	161827	+	GH5		239	n/a	AAW46509.1	NA	n/a	Cryptococcus neoformans var. neoformans JEC21	GH5	n/a	n/a
RSAG8G_03256	Scaffold_11	160933	161827	+	GH5		239	n/a	AAW46508.1	NA	n/a	Cryptococcus neoformans var. neoformans JEC21	GH5	n/a	n/a
RSAG8G_03260	Scaffold_11	172868	176551	-	GT77		1127	n/a	ABC67744.1	661	Nucleotid_trans	Dictyostelium discoideum AX3	GT77	n/a	NO	2.4.1.37	Q54RP0
RSAG8G_03278	Scaffold_11	214158	215722	+	GH37	GH37	337	Trehalase	NP_067456.1	590	Trehalase	Mus musculus	GH37	YES	NO	3.2.1.28	Q8VCS8Q9JLT2.1		GH37	Trehalase	Trehalase. Trehalase (EC:3.2.1.28) is known to recycle trehalose to glucose. Trehalose is a physiological hallmark of heat-shock response in yeast and protects of proteins and membranes against a variety of stresses. This family is found in conjunction wi
RSAG8G_03283	Scaffold_11	224719	227361	+	GT27|CBM13		393	Peptidase_M24	CAZ34341.1	NA	n/a	Schistosoma mansoni	GT27|CBM13	n/a	n/a		C4QFV6
RSAG8G_03283	Scaffold_11	224719	227361	+	GT27|CBM13		393	Peptidase_M24	CAZ34341.1	NA	n/a	Schistosoma mansoni	GT27|CBM13	n/a	n/a		C4QFV6
RSAG8G_03285	Scaffold_11	232055	232498	+	CBM33		99	Rad60-SLD|ubiquitin	NP_258300.1	365	ubiquitin|Chitin_bind_3	Spodoptera litura NPV G2	CBM33	NO	NO		Q91BI7
RSAG8G_03308	Scaffold_11	299973	300644	-	CE5	CE5	153	Cutinase	ADP78641.1	239	Cutinase	Frankia sp. EuI1c	CE5	YES	NO		E3JBB1		CE5	Cutinase	Cutinase.
RSAG8G_03312	Scaffold_11	307301	308482	-	GT49		208	zf-MIZ	AAO51855.1	1331	Glyco_transf_49|zf-MIZ	Dictyostelium discoideum AX4	GT49	NO	NO		Q86IZ0
RSAG8G_03315	Scaffold_11	314923	315375	-	GH18		118	n/a	AAP45631.1	436	Glyco_hydro_18	Verticillium fungicola 150-1	GH18	n/a	NO		Q7ZA13
RSAG8G_03315	Scaffold_11	314923	315375	-	GH18		118	n/a	ABD64606.1	436	Glyco_hydro_18	Isaria farinosa RCEF685	GH18	n/a	NO		A3QRA2
RSAG8G_03316	Scaffold_11	315667	317906	-	GH18	GH18	464	Glyco_hydro_18	AAW44589.1	518	Glyco_hydro_18	Cryptococcus neoformans var. neoformans JEC21	GH18	YES	YES				GH18	Glyco_hydro_18	Glycosyl hydrolases family 18.
RSAG8G_03324	Scaffold_11	336858	339410	+	GH105	GH88	379	Glyco_hydro_88	EAA66450.1	391	Glyco_hydro_88	Aspergillus nidulans FGSC A4	GH105	YES	YES		C8VRI6		GH88	Glyco_hydro_88	Glycosyl Hydrolase Family 88. Unsaturated glucuronyl hydrolase catalyzes the hydrolytic release of unsaturated glucuronic acids from oligosaccharides (EC:3.2.1.-) produced by the reactions of polysaccharide lyases.
RSAG8G_03335	Scaffold_11	360241	361260	-	GH18		239	Pkinase	CBX99002.1	785	Pkinase	Leptosphaeria maculans v23.1.3	GH18	YES	NO		E5A5V7
RSAG8G_03348	Scaffold_11	391439	392812	+	CBM57		310	Pkinase_Tyr	BAJ53166.1	940	Malectin|Pkinase_Tyr	Jatropha curcas Palawan	CBM57	NO	NO
RSAG8G_03355	Scaffold_11	405258	406055	+	CBM18		179	Cu-oxidase_3	CBX91631.1	745	Cu-oxidase_3|Cu-oxidase|Cu-oxidase_2	Leptosphaeria maculans v23.1.3	CBM18	NO	NO		E4ZK36
RSAG8G_03360	Scaffold_11	416598	418737	+	CBM50		183	Pkinase|Pkinase_Tyr	ABQ59610.1	792	Pkinase_Tyr	Glycine max	CBM50	NO	NO		A5YJW0
RSAG8G_03360	Scaffold_11	416598	418737	+	CBM50		183	Pkinase|Pkinase_Tyr	CBI36053.3	521	Pkinase_Tyr	Vitis vinifera	CBM50	NO	NO		D7U0A7
RSAG8G_03361	Scaffold_11	421054	423122	+	CBM57		380	Pkinase_Tyr	BAJ53166.1	940	Malectin|Pkinase_Tyr	Jatropha curcas Palawan	CBM57	NO	NO
RSAG8G_09962	Scaffold_110	15595	16584	+	PL3	PL3	291	Pectate_lyase	ABF50862.1	267	Pectate_lyase	Aspergillus nidulans FGSC A4	PL3	YES	YES	4.2.2.2	C8VHV4		PL3	Pectate_lyase	Pectate lyase.
RSAG8G_09968	Scaffold_110	24977	30201	-	GT4		1294	ABC_tran|ABC_tran	ACL49294.1	667	ABC_tran|Glycos_transf_1	Desulfovibrio desulfuricans subsp. desulfuricans str. ATCC 27774	GT4	NO	NO		B8J0L7
RSAG8G_09978	Scaffold_110	51314	52238	+	PL3	PL3	274	Pectate_lyase	ABF50862.1	267	Pectate_lyase	Aspergillus nidulans FGSC A4	PL3	YES	YES	4.2.2.2	C8VHV4		PL3	Pectate_lyase	Pectate lyase.
RSAG8G_09991	Scaffold_110	79221	81232	+	CBM18		629	Glyoxal_oxid_N|DUF1929	CAD89674.1	669	Glyoxal_oxid_N|DUF1929	Botryotinia fuckeliana SAS56	CBM18	YES	YES
RSAG8G_10002	Scaffold_110	101706	103182	-	CE1	CE1	316	Esterase	CAP69126.1	337	Esterase	Podospora anserina S mat+	CE1	YES	YES		B2AXK2		CE1	Esterase	Putative esterase. This family contains Esterase D. However it is not clear if all members of the family have the same function. This family is related to the pfam00135 family.
RSAG8G_10073	Scaffold_112	44206	46860	-	GH16	GH16	531	SKN1|SKN1	AAK38156.1	325	SKN1	Schizophyllum commune 4-40	GH16	NO	NO		Q96WX6		GH16	SKN1/SKN1	Beta-glucan synthesis-associated protein (SKN1). This family consists of the beta-glucan synthesis-associated proteins KRE6 and SKN1. Beta1,6-Glucan is a key component of the yeast cell wall, interconnecting cell wall proteins, beta1,3-glucan, and chitin.
RSAG8G_10075	Scaffold_112	51851	54570	-	GT34		546	p450	EAA66095.1	845	p450	Aspergillus nidulans FGSC A4	GT34	YES	NO
RSAG8G_10095	Scaffold_113	693	2077	-	CBM13		295	n/a	BAE64529.1	343	RicinB_lectin_2	Aspergillus oryzae RIB40	CBM13	n/a	YES
RSAG8G_10117	Scaffold_113	81928	84039	-	CBM18		467	n/a	CBX96933.1	657	FAD_binding_4	Leptosphaeria maculans v23.1.3	CBM18	n/a	NO		E5A073
RSAG8G_10131	Scaffold_114	16518	17692	-	GH6|CBM1	GH6	301	Glyco_hydro_6	BAH08706.1	413	Glyco_hydro_6	Coprinopsis cinerea 5338	GH6	YES	NO		B7X9Z4		GH6	Glyco_hydro_6	Glycosyl hydrolases family 6.
RSAG8G_10131	Scaffold_114	16518	17692	-	GH6|CBM1	GH6	301	Glyco_hydro_6	ADN88317.1	472	Glyco_hydro_6	Neolentinus lepideus	GH6|CBM1	YES	NO		E2JAJ2		GH6	Glyco_hydro_6	Glycosyl hydrolases family 6.
RSAG8G_10131	Scaffold_114	16518	17692	-	GH6	GH6	301	Glyco_hydro_6	BAH08706.1	413	Glyco_hydro_6	Coprinopsis cinerea 5338	GH6	YES	NO		B7X9Z4		GH6	Glyco_hydro_6	Glycosyl hydrolases family 6.
RSAG8G_10131	Scaffold_114	16518	17692	-	GH6	GH6	301	Glyco_hydro_6	ADN88317.1	472	Glyco_hydro_6	Neolentinus lepideus	GH6|CBM1	YES	NO		E2JAJ2		GH6	Glyco_hydro_6	Glycosyl hydrolases family 6.
RSAG8G_10141	Scaffold_114	52991	54692	+	GH18		285	n/a	EAA59449.1	980	Glyco_hydro_18|adh_short	Aspergillus nidulans FGSC A4	GH18	n/a	NO
RSAG8G_10142	Scaffold_114	54867	55906	+	GH6	GH6	196	Glyco_hydro_6	BAH08706.1	413	Glyco_hydro_6	Coprinopsis cinerea 5338	GH6	YES	NO		B7X9Z4		GH6	Glyco_hydro_6	Glycosyl hydrolases family 6.
RSAG8G_10169	Scaffold_115	40269	46369	-	GT2	GT2	1651	Myosin_head|DIL	ABQ08059.1	2294	Myosin_head|Chitin_synth_2	Mytilus galloprovincialis	GT2	NO	NO		A5HKN1		GT2	Myosin_head/DIL	Myosin head (motor domain). /DIL domain. The DIL domain has no known function.
RSAG8G_10192	Scaffold_116	16671	18110	-	GH18		313	Pkinase_Tyr|Pkinase	CBX99002.1	785	Pkinase	Leptosphaeria maculans v23.1.3	GH18	NO	NO		E5A5V7
RSAG8G_10206	Scaffold_116	46614	48949	+	GT22		516	n/a	XP_365897.1	1112	Glyco_transf_22|FAD_binding_4	Magnaporthe grisea 70-15	GT22	n/a	NO
RSAG8G_10218	Scaffold_117	13872	15577	+	GH16		377	n/a	NP_595680.1	NA	n/a	Schizosaccharomyces pombe 972h-	GH16	n/a	n/a		Q9USW3
RSAG8G_10222	Scaffold_117	22012	23476	-	GH61	GH61/CBM1	306	Glyco_hydro_61|CBM_1	CBX97718.1	265	Glyco_hydro_61	Leptosphaeria maculans v23.1.3	GH61	NO	YES		E5A201		GH61/CBM1	Glyco_hydro_61/CBM_1	Glycosyl hydrolase family 61. /Fungal cellulose binding domain.
RSAG8G_10222	Scaffold_117	22012	23476	-	GH61	GH61/CBM1	306	Glyco_hydro_61|CBM_1	CBX97718.1	265	Glyco_hydro_61	Leptosphaeria maculans v23.1.3	GH61	NO	YES		E5A201		GH61/CBM1	Glyco_hydro_61/CBM_1	Glycosyl hydrolase family 61. /Fungal cellulose binding domain.
RSAG8G_10236	Scaffold_117	51443	52021	+	GH61	GH61	82	Glyco_hydro_61	CBX97718.1	265	Glyco_hydro_61	Leptosphaeria maculans v23.1.3	GH61	YES	NO		E5A201		GH61	Glyco_hydro_61	Glycosyl hydrolase family 61.
RSAG8G_10237	Scaffold_117	52476	53519	+	GH61	GH61	247	Glyco_hydro_61	CBX97718.1	265	Glyco_hydro_61	Leptosphaeria maculans v23.1.3	GH61	YES	YES		E5A201		GH61	Glyco_hydro_61	Glycosyl hydrolase family 61.
RSAG8G_10246	Scaffold_117	78173	78747	+	GH47		131	Miro	CAZ31460.1	NA	n/a	Schistosoma mansoni	GH47	n/a	n/a		C4Q7M9
RSAG8G_10247	Scaffold_117	78932	80647	+	GH47		476	Miro	CAZ31460.1	NA	n/a	Schistosoma mansoni	GH47	n/a	n/a		C4Q7M9
RSAG8G_10269	Scaffold_118	33929	35369	+	GH61	GH61/CBM1	312	Glyco_hydro_61|CBM_1	CBY00196.1	196	Glyco_hydro_61	Leptosphaeria maculans v23.1.3	GH61	NO	NO		E5A955		GH61/CBM1	Glyco_hydro_61/CBM_1	Glycosyl hydrolase family 61. /Fungal cellulose binding domain.
RSAG8G_10269	Scaffold_118	33929	35369	+	GH61	GH61/CBM1	312	Glyco_hydro_61|CBM_1	CBY00196.1	196	Glyco_hydro_61	Leptosphaeria maculans v23.1.3	GH61	NO	NO		E5A955		GH61/CBM1	Glyco_hydro_61/CBM_1	Glycosyl hydrolase family 61. /Fungal cellulose binding domain.
RSAG8G_10278	Scaffold_118	61787	63863	+	GH12		383	Peptidase_M16|Peptidase_M16_C	ABA56022.1	629	Peptidase_M16	Sinorhizobium meliloti	GH12	NO	NO		Q1WLH8
RSAG8G_10291	Scaffold_119	1561	5442	+	GH2	GH2	1013	Glyco_hydro_2	CAP59820.1	NA	n/a	Podospora anserina S mat+	GH2	n/a	n/a		B2A9R0		GH2	Glyco_hydro_2	Glycosyl hydrolases family 2. This family contains beta-galactosidase, beta-mannosidase and beta-glucuronidase activities.
RSAG8G_10292	Scaffold_119	5772	7667	-	CE12		427	Epimerase	CAP67203.1	NA	n/a	Podospora anserina S mat+	CE12	n/a	n/a		B2AS32
RSAG8G_10303	Scaffold_119	26274	29964	+	GH31	GH31	935	Gal_mutarotas_2|Glyco_hydro_31	AAW41957.1	969	Gal_mutarotas_2|Glyco_hydro_31	Cryptococcus neoformans var. neoformans JEC21	GH31	YES	YES				GH31	Gal_mutarotas_2/Glyco_hydro_31	Galactose mutarotase-like. This family is found N-terminal to glycosyl-hydrolase domains, and appears to be similar to the galactose mutarotase superfamily./Glycosyl hydrolases family 31. Glycosyl hydrolases are key enzymes of carbohydrate metabolism. Fam
RSAG8G_10306	Scaffold_119	38322	39497	-	GH28		90	n/a	CAP94771.1	438	Glyco_hydro_28	Penicillium chrysogenum Wisconsin 54-1255	GH28	n/a	NO		B6HC67
RSAG8G_10314	Scaffold_119	54512	56339	-	CBM13		413	n/a	ADO75815.1	554	Peptidase_S8|RicinB_lectin_2	Stigmatella aurantiaca DW4/3-1	CBM13	n/a	NO		E3FRN8
RSAG8G_10317	Scaffold_119	63935	64819	+	CBM1|GH61	GH61/CBM1	278	Glyco_hydro_61|CBM_1	CBX98254.1	338	Glyco_hydro_61	Leptosphaeria maculans v23.1.3	CBM1|GH61	NO	YES		E5A3P1		GH61/CBM1	Glyco_hydro_61/CBM_1	Glycosyl hydrolase family 61. /Fungal cellulose binding domain.
RSAG8G_10317	Scaffold_119	63935	64819	+	CBM1|GH61	GH61/CBM1	278	Glyco_hydro_61|CBM_1	CBX98254.1	338	Glyco_hydro_61	Leptosphaeria maculans v23.1.3	CBM1|GH61	NO	YES		E5A3P1		GH61/CBM1	Glyco_hydro_61/CBM_1	Glycosyl hydrolase family 61. /Fungal cellulose binding domain.
RSAG8G_10326	Scaffold_119	82530	85080	-	GT34		579	p450	EAA66095.1	845	p450	Aspergillus nidulans FGSC A4	GT34	YES	NO
RSAG8G_03380	Scaffold_12	63854	65649	+	CBM18		451	Cu-oxidase_3|Cu-oxidase	CBX91631.1	745	Cu-oxidase_3|Cu-oxidase|Cu-oxidase_2	Leptosphaeria maculans v23.1.3	CBM18	NO	NO		E4ZK36
RSAG8G_03387	Scaffold_12	81218	85501	-	GT4		1258	CHAT	ABG49937.1	3158	TPR_11|TPR_11|TPR_11	Trichodesmium erythraeum IMS101	GT4	NO	NO		Q118Y7
RSAG8G_03387	Scaffold_12	81218	85501	-	GT4		1258	CHAT	ABM77036.1	NA	n/a	Prochlorococcus marinus str. MIT 9303	GT41	n/a	n/a		A2C6C6
RSAG8G_03387	Scaffold_12	81218	85501	-	GT41		1258	CHAT	ABG49937.1	3158	TPR_11|TPR_11|TPR_11	Trichodesmium erythraeum IMS101	GT4	NO	NO		Q118Y7
RSAG8G_03387	Scaffold_12	81218	85501	-	GT41		1258	CHAT	ABM77036.1	NA	n/a	Prochlorococcus marinus str. MIT 9303	GT41	n/a	n/a		A2C6C6
RSAG8G_03410	Scaffold_12	145744	147093	-	GH5|CBM1	GH5	341	Cellulase	ACE06751.1	402	Cellulase	Volvariella volvacea WX32	GH5|CBM1	YES	YES				GH5	Cellulase	Cellulase (glycosyl hydrolase family 5).
RSAG8G_03425	Scaffold_12	176673	178900	-	GH18	GH18	417	Glyco_hydro_18	AAO42981.1	420	Glyco_hydro_18	Grifola umbellata	GH18	YES	YES		Q876V9		GH18	Glyco_hydro_18	Glycosyl hydrolases family 18.
RSAG8G_03448	Scaffold_12	247993	249926	+	GH15	GH15	319	Glyco_hydro_15	AAW46564.1	669	Glyco_hydro_15	Cryptococcus neoformans var. neoformans JEC21	GH15	YES	NO				GH15	Glyco_hydro_15	Glycosyl hydrolases family 15. In higher organisms this family is represented by phosphorylase kinase subunits.
RSAG8G_03449	Scaffold_12	249907	251678	-	CBM2		523	Pkinase_Tyr	ACU38029.1	506	Pkinase|CBM_2	Actinosynnema mirum DSM 43827	CBM2	NO	YES		C6WHB0
RSAG8G_03452	Scaffold_12	257777	259266	+	GT4	GT2	341	Methyltransf_23|Methyltransf_18|Methyltransf_25|Methyltransf_12	ABY97296.1	2125	Methyltransf_18	Pseudomonas putida GB-1	GT4	NO	NO		B0KUJ1		GT2	Methyltransf_23/Methyltransf_31/Methyltransf_18/Methyltransf_25/Methyltransf_11/Methyltransf_12	Methyltransferase domain. This family appears to be a methyltransferase domain./Methyltransferase domain. This family appears to be have methyltransferase activity./Methyltransferase domain. Protein in this family function as methyltransferases./Methyltra
RSAG8G_03460	Scaffold_12	275944	276903	+	PL3	PL3	247	Pectate_lyase	ABF50862.1	267	Pectate_lyase	Aspergillus nidulans FGSC A4	PL3	YES	YES	4.2.2.2	C8VHV4		PL3	Pectate_lyase	Pectate lyase.
RSAG8G_03474	Scaffold_12	306968	308326	-	CBM6		239	Pkinase_Tyr|Pkinase	CAM03105.1	541	Pkinase|CBM_6	Saccharopolyspora erythraea NRRL 2338	CBM6	NO	NO		A4FGD0
RSAG8G_03475	Scaffold_12	308530	310064	+	CBM13		304	Pkinase_Tyr|Pkinase	CAJ63931.1	634	Pkinase	Frankia alni ACN14a	CBM13	NO	NO		Q0RF20
RSAG8G_03477	Scaffold_12	313148	314893	+	CBM12		344	Dioxygenase_N|Dioxygenase_C	NP_628030.1	308	Dioxygenase_C	Streptomyces coelicolor A3(2)	CBM12	NO	YES		Q9XA22
RSAG8G_10341	Scaffold_120	45591	47460	-	PL1	PL1	346	Pec_lyase_C	CBG75196.1	364	Pec_lyase_C	Streptomyces scabiei 87.22	PL1	YES	YES		C9YU67		PL1	Pec_lyase_C	Pectate lyase. This enzyme forms a right handed beta helix structure. Pectate lyase is an enzyme involved in the maceration and soft rotting of plant tissue.
RSAG8G_10344	Scaffold_120	61581	63757	-	GT34		563	p450	EAA66095.1	845	p450	Aspergillus nidulans FGSC A4	GT34	YES	NO
RSAG8G_10386	Scaffold_121	82243	85951	-	GT1		794	Glyco_transf_28	EAA66586.1	762	Glyco_transf_28	Aspergillus nidulans FGSC A4	GT1	YES	YES		C8VSZ4
RSAG8G_10387	Scaffold_121	86058	88431	+	GT34		473	p450	EAA66095.1	845	p450	Aspergillus nidulans FGSC A4	GT34	YES	NO
RSAG8G_10398	Scaffold_122	23193	24219	-	CBM1		157	n/a	XP_362641.1	NA	n/a	Magnaporthe grisea 70-15	CBM1	n/a	n/a
RSAG8G_10438	Scaffold_123	9805	10838	-	GH2		252	Thaumatin	CBX99479.1	1325	Thaumatin	Leptosphaeria maculans v23.1.3	GH2	YES	NO		E5A784
RSAG8G_10449	Scaffold_123	44571	45929	-	CE9		275	n/a	AAW46776.1	447	Amidohydro_4	Cryptococcus neoformans var. neoformans JEC21	CE9	n/a	NO
RSAG8G_10449	Scaffold_123	44571	45929	-	CE9		275	n/a	AAW46775.1	447	Amidohydro_4	Cryptococcus neoformans var. neoformans JEC21	CE9	n/a	NO
RSAG8G_10502	Scaffold_124	88171	89102	+	CBM13		254	Pkinase_Tyr	ADI07346.1	636	Pkinase|Ricin_B_lectin|Ricin_B_lectin	Streptomyces bingchenggensis BCW-1	CBM13	NO	NO		D7BS09
RSAG8G_10508	Scaffold_125	1600	5248	+	CBM50		691	5_nucleotid_C	ACS99118.1	615	5_nucleotid_C|LysM	Paenibacillus sp. JDR-2	CBM50	NO	YES		C6CSG6
RSAG8G_10518	Scaffold_125	29726	31537	-	CBM57		376	Pkinase_Tyr|Pkinase	BAJ53166.1	940	Malectin|Pkinase_Tyr	Jatropha curcas Palawan	CBM57	NO	NO
RSAG8G_10519	Scaffold_125	34441	36284	-	CBM57		432	Pkinase_Tyr	BAJ53166.1	940	Malectin|Pkinase_Tyr	Jatropha curcas Palawan	CBM57	NO	NO
RSAG8G_10557	Scaffold_126	48950	51686	-	GH28	GH28	374	Glyco_hydro_28	ACL80125.1	NA	n/a	Thanatephorus cucumeris	GH28	n/a	n/a		B8YLY1		GH28	Glyco_hydro_28	Glycosyl hydrolases family 28. Glycosyl hydrolase family 28 includes polygalacturonase EC:3.2.1.15 as well as rhamnogalacturonase A(RGase A), EC:3.2.1.-. These enzymes is important in cell wall metabolism.
RSAG8G_10577	Scaffold_127	12457	14738	+	CE11		536	DEAD|Helicase_C	CAL53384.1	1058	DEAD|Helicase_C|LpxC	Ostreococcus tauri OTTH0595	CE11	NO	NO		Q017M7
RSAG8G_10603	Scaffold_127	70417	72455	-	GT77		662	n/a	ABC67744.1	661	Nucleotid_trans	Dictyostelium discoideum AX3	GT77	n/a	YES	2.4.1.37	Q54RP0
RSAG8G_10606	Scaffold_127	83308	86490	+	CBM50		666	Pkinase|Pkinase_Tyr	EEC68331.1	470	Pkinase	Oryza sativa Indica Group	CBM50	NO	NO		B8BKZ5
RSAG8G_10646	Scaffold_129	29018	30801	+	GH18		297	adh_short	EAA59449.1	980	Glyco_hydro_18|adh_short	Aspergillus nidulans FGSC A4	GH18	NO	NO
RSAG8G_10647	Scaffold_129	30802	32493	-	GH76		346	ADH_N|ADH_zinc_N	EAA63396.1	764	Glyco_hydro_76|ADH_N|ADH_zinc_N	Aspergillus nidulans FGSC A4	GH76	NO	NO
RSAG8G_10650	Scaffold_129	38380	40177	+		CBM33													CBM33	Chitin_bind_3	Chitin binding domain. This domain is found associated with a wide variety of cellulose binding domain. This domain however is a chitin binding domain. This domain is found in isolation in baculoviral spheroidins and spindolins, protein of unknown functio
RSAG8G_10654	Scaffold_129	50830	52282	+	GH12	GH12	288	Glyco_hydro_12	ACT78560.1	272	Glyco_hydro_12	Thanatephorus cucumeris AG-1-IA	GH12	YES	YES		C7AGU1		GH12	Glyco_hydro_12	Glycosyl hydrolase family 12.
RSAG8G_03526	Scaffold_13	59313	60177	-		GH128													GH128	Glyco_hydro_cc	Glycosyl hydrolase catalytic core. This family is probably a glycosyl hydrolase, and is conserved in fungi and some Proteobacteria. The pombe member is annotated as being from IPR013781.
RSAG8G_03527	Scaffold_13	60511	62033	-		GH128													GH128	Glyco_hydro_cc	Glycosyl hydrolase catalytic core. This family is probably a glycosyl hydrolase, and is conserved in fungi and some Proteobacteria. The pombe member is annotated as being from IPR013781.
RSAG8G_03531	Scaffold_13	72753	75440	+	CE11		721	UBN2_2|DEAD	CAL53384.1	1058	DEAD|Helicase_C|LpxC	Ostreococcus tauri OTTH0595	CE11	NO	NO		Q017M7
RSAG8G_03533	Scaffold_13	78201	80504	+	CE11		459	DEAD	CAL53384.1	1058	DEAD|Helicase_C|LpxC	Ostreococcus tauri OTTH0595	CE11	NO	NO		Q017M7
RSAG8G_03534	Scaffold_13	81598	84190	+	CE11		675	DEAD	CAL53384.1	1058	DEAD|Helicase_C|LpxC	Ostreococcus tauri OTTH0595	CE11	NO	NO		Q017M7
RSAG8G_03540	Scaffold_13	93526	94552	+	CBM1|GH61	GH61	293	Glyco_hydro_61	ACE10231.1	NA	n/a	Thielavia terrestris NRRL 8126	CBM1|GH61	n/a	n/a				GH61	Glyco_hydro_61	Glycosyl hydrolase family 61.
RSAG8G_03542	Scaffold_13	100575	101473	-	GT77		276	n/a	ABC67744.1	661	Nucleotid_trans	Dictyostelium discoideum AX3	GT77	n/a	NO	2.4.1.37	Q54RP0
RSAG8G_03566	Scaffold_13	159652	166196	-	GT2	GT2	1761	Myosin_head|Chitin_synth_2|DEK_C	BAF37218.1	1950	Myosin_head|Chitin_synth_2	Lentinula edodes SB1226	GT2	NO	YES		A0PAB0		GT2	Myosin_head/Chitin_synth_2/DEK_C	Myosin head (motor domain). /Chitin synthase. Members of this family are fungal chitin synthase EC:2.4.1.16 enzymes. They catalyze chitin synthesis as follows: UDP-N-acetyl-D-glucosamine + {(1,4)-(N-acetyl-beta-D-glucosaminyl)}(N) <=> UDP + {(1,4)-(N-acet
RSAG8G_03566	Scaffold_13	159652	166196	-	GT2	GT2	1761	Myosin_head|Chitin_synth_2|DEK_C	BAF41220.1	1950	Myosin_head|Chitin_synth_2	Lentinula edodes SB1226	GT2	NO	YES		A0PAB0		GT2	Myosin_head/Chitin_synth_2/DEK_C	Myosin head (motor domain). /Chitin synthase. Members of this family are fungal chitin synthase EC:2.4.1.16 enzymes. They catalyze chitin synthesis as follows: UDP-N-acetyl-D-glucosamine + {(1,4)-(N-acetyl-beta-D-glucosaminyl)}(N) <=> UDP + {(1,4)-(N-acet
RSAG8G_03585	Scaffold_13	210734	211836	+	GT71	GT71	251	Mannosyl_trans3	AAW41452.1	542	Mannosyl_trans3	Cryptococcus neoformans var. neoformans JEC21	GT71	YES	NO				GT71	Mannosyl_trans3	Mannosyltransferase putative. This family is conserved in fungi. Several members are annotated as being alpha-1,3-mannosyltransferase but this could not be confirmed.
RSAG8G_03588	Scaffold_13	219559	222175	-	CE11		649	DEAD	CAL53384.1	1058	DEAD|Helicase_C|LpxC	Ostreococcus tauri OTTH0595	CE11	NO	NO		Q017M7
RSAG8G_03592	Scaffold_13	228125	230330	-	GH28	GH28	336	Glyco_hydro_28	BAE56325.1	450	Glyco_hydro_28	Aspergillus oryzae RIB40	GH28	YES	NO				GH28	Glyco_hydro_28	Glycosyl hydrolases family 28. Glycosyl hydrolase family 28 includes polygalacturonase EC:3.2.1.15 as well as rhamnogalacturonase A(RGase A), EC:3.2.1.-. These enzymes is important in cell wall metabolism.
RSAG8G_03598	Scaffold_13	241420	245293	+	GT77		764	Coatomer_WDAD	ABC67744.1	661	Nucleotid_trans	Dictyostelium discoideum AX3	GT77	NO	YES	2.4.1.37	Q54RP0
RSAG8G_03615	Scaffold_13	300189	301722	-	CBM2		432	n/a	ADJ44991.1	471	Pkinase|CBM_2	Amycolatopsis mediterranei U32	CBM2	n/a	YES		D8I450
RSAG8G_03655	Scaffold_13	365139	368415	-	CBM1		659	GMC_oxred_N|GMC_oxred_C	ADT70774.1	850	GMC_oxred_N|GMC_oxred_C	Dichomera saubinetii CBS 990.70	CBM1	YES	NO
RSAG8G_10669	Scaffold_130	10268	12925	-	GT34		582	p450	EAA66095.1	845	p450	Aspergillus nidulans FGSC A4	GT34	YES	NO
RSAG8G_10720	Scaffold_132	45271	47052	-	GH5|CBM1	GH5	265	Cellulase	ACE06751.1	402	Cellulase	Volvariella volvacea WX32	GH5|CBM1	YES	NO				GH5	Cellulase	Cellulase (glycosyl hydrolase family 5).
RSAG8G_10724	Scaffold_132	53506	56105	+	GH28	GH28	598	Glyco_hydro_28|Glyco_hydro_28	ACL80125.1	NA	n/a	Thanatephorus cucumeris	GH28	n/a	n/a		B8YLY1		GH28	Glyco_hydro_28/Glyco_hydro_28	Glycosyl hydrolases family 28. Glycosyl hydrolase family 28 includes polygalacturonase EC:3.2.1.15 as well as rhamnogalacturonase A(RGase A), EC:3.2.1.-. These enzymes is important in cell wall metabolism./Glycosyl hydrolases family 28. Glycosyl hydrolase
RSAG8G_10726	Scaffold_132	60221	62157	-	CBM13		333	Pkinase|Pkinase_Tyr	CAJ63931.1	634	Pkinase	Frankia alni ACN14a	CBM13	NO	NO		Q0RF20
RSAG8G_10736	Scaffold_132	82013	83592	+	GH18	GH18	323	Glyco_hydro_18	AAG00504.1	456	Glyco_hydro_18	Coniothyrium minitans CM-2	GH18	YES	NO	3.2.1.14	Q9HGU5		GH18	Glyco_hydro_18	Glycosyl hydrolases family 18.
RSAG8G_10739	Scaffold_133	6732	8364	+	CBM13|GH27		306	n/a	ACU75106.1	750	RicinB_lectin_2|RicinB_lectin_2	Catenulispora acidiphila DSM 44928	CBM13|GH27	n/a	NO		C7QK32
RSAG8G_10739	Scaffold_133	6732	8364	+	CBM13|GH27		306	n/a	ACU75106.1	750	RicinB_lectin_2|RicinB_lectin_2	Catenulispora acidiphila DSM 44928	CBM13|GH27	n/a	NO		C7QK32
RSAG8G_10750	Scaffold_133	38360	39276	-	GH7	GH7	258	Glyco_hydro_7	ABY61330.1	183	Glyco_hydro_7	Infundibulicybe gibba	GH7	YES	NO		B0FQ49		GH7	Glyco_hydro_7	Glycosyl hydrolase family 7.
RSAG8G_10765	Scaffold_134	9349	11449	-	CBM18		294	Cu-oxidase	CBX91631.1	745	Cu-oxidase_3|Cu-oxidase|Cu-oxidase_2	Leptosphaeria maculans v23.1.3	CBM18	NO	NO		E4ZK36
RSAG8G_10769	Scaffold_134	17293	19717	-	CBM18		527	Cu-oxidase|Cu-oxidase_2	CBX91631.1	745	Cu-oxidase_3|Cu-oxidase|Cu-oxidase_2	Leptosphaeria maculans v23.1.3	CBM18	NO	NO		E4ZK36
RSAG8G_10775	Scaffold_134	33248	36974	+	GH3	GH3	722	Glyco_hydro_3|Glyco_hydro_3_C	AAW42237.1	832	Glyco_hydro_3|Glyco_hydro_3_C|Fn3-like	Cryptococcus neoformans var. neoformans JEC21	GH3	NO	YES				GH3	Glyco_hydro_3/Glyco_hydro_3_C	Glycosyl hydrolase family 3 N terminal domain. /Glycosyl hydrolase family 3 C-terminal domain. This domain is involved in catalysis and may be involved in binding beta-glucan. This domain is found associated with pfam00933.
RSAG8G_10792	Scaffold_135	8199	8670	+	CBM13		137	n/a	CAL79964.1	583	Ricin_B_lectin	Bradyrhizobium sp. ORS278	CBM13	n/a	NO		A4Z1D8
RSAG8G_10821	Scaffold_137	4530	5342	-	CBM13		231	n/a	ADO75815.1	554	Peptidase_S8|RicinB_lectin_2	Stigmatella aurantiaca DW4/3-1	CBM13	n/a	NO		E3FRN8
RSAG8G_10853	Scaffold_138	48115	51793	-	GT2	GT2	889	Chitin_synth_1N|Chitin_synth_1|Chitin_synth_2	BAJ08814.1	879	Chitin_synth_1N|Chitin_synth_1	Lentinula edodes 57	GT2	NO	YES		D6RTA6		GT2	Chitin_synth_1N/Chitin_synth_1/Chitin_synth_2	Chitin synthase N-terminal. This is the N-terminal domain of Chitin synthase (pfam01644)./Chitin synthase. This region is found commonly in chitin synthases classes I, II and III. Chitin a linear homopolymer of GlcNAc residues, it is an important componen
RSAG8G_10853	Scaffold_138	48115	51793	-	GT2	GT2	889	Chitin_synth_1N|Chitin_synth_1|Chitin_synth_2	BAJ08815.1	879	Chitin_synth_1N|Chitin_synth_1	Lentinula edodes 57	GT2	NO	YES		D6RTA6		GT2	Chitin_synth_1N/Chitin_synth_1/Chitin_synth_2	Chitin synthase N-terminal. This is the N-terminal domain of Chitin synthase (pfam01644)./Chitin synthase. This region is found commonly in chitin synthases classes I, II and III. Chitin a linear homopolymer of GlcNAc residues, it is an important componen
RSAG8G_10856	Scaffold_138	58785	62303	-	GT2	GT2	827	Glycos_transf_2	ACV64938.1	541	Glycos_transf_2	Desulfotomaculum acetoxidans DSM 771	GT2	YES	NO		C8VZJ3		GT2	Glycos_transf_2	Glycosyl transferase family 2. Diverse family, transferring sugar from UDP-glucose, UDP-N-acetyl- galactosamine, GDP-mannose or CDP-abequose, to a range of substrates including cellulose, dolichol phosphate and teichoic acids.
RSAG8G_10879	Scaffold_139	32235	35796	-	GT35	GT35	720	Phosphorylase|Phosphorylase	AAW44124.1	941	Phosphorylase	Cryptococcus neoformans var. neoformans JEC21	GT35	NO	NO				GT35	Phosphorylase/Phosphorylase	Carbohydrate phosphorylase. The members of this family catalyze the formation of glucose 1-phosphate from one of the following polyglucoses; glycogen, starch, glucan or maltodextrin./Carbohydrate phosphorylase. The members of this family catalyze the form
RSAG8G_10884	Scaffold_139	47841	49492	+	GH43	GH43	329	Glyco_hydro_43	CBY00822.1	375	Glyco_hydro_43	Leptosphaeria maculans v23.1.3	GH43	YES	YES		E5AAY1		GH43	Glyco_hydro_43	Glycosyl hydrolases family 43. The glycosyl hydrolase family 43 contains members that are arabinanase. Rabinanases hydrolyses the alpha-1,5-linked L-arabinofuranoside backbone of plant cell wall arabinans. The structure of arabinanase Arb43A from Cellvibr
RSAG8G_10894	Scaffold_139	70616	73639	-	GT41		988	CHAT	ABM77036.1	NA	n/a	Prochlorococcus marinus str. MIT 9303	GT41	n/a	n/a		A2C6C6
RSAG8G_03708	Scaffold_14	124389	125595	-	GH28	GH28	247	Glyco_hydro_28	BAE66570.1	392	Glyco_hydro_28	Aspergillus oryzae RIB40	GH28	YES	NO				GH28	Glyco_hydro_28	Glycosyl hydrolases family 28. Glycosyl hydrolase family 28 includes polygalacturonase EC:3.2.1.15 as well as rhamnogalacturonase A(RGase A), EC:3.2.1.-. These enzymes is important in cell wall metabolism.
RSAG8G_03712	Scaffold_14	137302	140000	+	GT41		773	n/a	AAR37916.1	777	TPR_11|TPR_11|Glyco_transf_41|Glyco_transf_41	uncultured marine bacterium 560	GT41	n/a	YES		Q6SGE6
RSAG8G_03722	Scaffold_14	156100	160088	+	GT77		1248	n/a	ABC67744.1	661	Nucleotid_trans	Dictyostelium discoideum AX3	GT77	n/a	NO	2.4.1.37	Q54RP0
RSAG8G_03733	Scaffold_14	190029	191178	+	GT77		364	n/a	ABC67744.1	661	Nucleotid_trans	Dictyostelium discoideum AX3	GT77	n/a	NO	2.4.1.37	Q54RP0
RSAG8G_03763	Scaffold_14	260134	263135	+	GT4		736	ABC_membrane_2	ACL49294.1	667	ABC_tran|Glycos_transf_1	Desulfovibrio desulfuricans subsp. desulfuricans str. ATCC 27774	GT4	NO	YES		B8J0L7
RSAG8G_03769	Scaffold_14	274343	275060	+		CE14													CE14	PIG-L	GlcNAc-PI de-N-acetylase. Members of this family are related to PIG-L an N-acetylglucosaminylphosphatidylinositol de-N-acetylase (EC:3.5.1.89) that catalyzes the second step in GPI biosynthesis.
RSAG8G_03771	Scaffold_14	276290	278058	+		GT2													GT2	Cyt-b5	Cytochrome b5-like Heme/Steroid binding domain. This family includes heme binding domains from a diverse range of proteins. This family also includes proteins that bind to steroids. The family includes progesterone receptors. Many members of this subfamil
RSAG8G_10901	Scaffold_140	18115	19533	-	CBM1|GH61	GH61	392	Glyco_hydro_61	BAE55582.1	380	Glyco_hydro_61	Aspergillus oryzae RIB40	CBM1|GH61	YES	YES				GH61	Glyco_hydro_61	Glycosyl hydrolase family 61.
RSAG8G_10904	Scaffold_140	29538	30934	+	CBM1|GH61	GH61	272	Glyco_hydro_61	BAE55582.1	380	Glyco_hydro_61	Aspergillus oryzae RIB40	CBM1|GH61	YES	NO				GH61	Glyco_hydro_61	Glycosyl hydrolase family 61.
RSAG8G_10909	Scaffold_140	48175	52665	+	CBM18		611	Cu-oxidase_3|Cu-oxidase_2	CBX91631.1	745	Cu-oxidase_3|Cu-oxidase|Cu-oxidase_2	Leptosphaeria maculans v23.1.3	CBM18	NO	YES		E4ZK36
RSAG8G_10913	Scaffold_140	63222	66076	-	CBM57		702	Pkinase|Pkinase_Tyr	BAJ53166.1	940	Malectin|Pkinase_Tyr	Jatropha curcas Palawan	CBM57	NO	NO
RSAG8G_10914	Scaffold_140	66921	68016	+	GH61		126	n/a	CAP67176.1	262	Glyco_hydro_61	Podospora anserina S mat+	GH61	n/a	NO		B2AS05
RSAG8G_10915	Scaffold_140	68744	70693	-	CBM18		501	Cu-oxidase_3|Cu-oxidase_2	CBX91631.1	745	Cu-oxidase_3|Cu-oxidase|Cu-oxidase_2	Leptosphaeria maculans v23.1.3	CBM18	NO	NO		E4ZK36
RSAG8G_10924	Scaffold_141	30653	31135	+	GH79		140	n/a	AAW46890.1	NA	n/a	Cryptococcus neoformans var. neoformans JEC21	GH79	n/a	n/a
RSAG8G_10928	Scaffold_141	43284	45016	-	GT77		558	n/a	ABC67744.1	661	Nucleotid_trans	Dictyostelium discoideum AX3	GT77	n/a	YES	2.4.1.37	Q54RP0
RSAG8G_10932	Scaffold_141	54570	56762	-	GT34		508	p450	EAA66095.1	845	p450	Aspergillus nidulans FGSC A4	GT34	YES	NO
RSAG8G_10952	Scaffold_142	26943	28414	+	GH17		442	Aminotran_1_2	BAE54672.1	NA	n/a	Aspergillus oryzae RIB40	GH17	n/a	n/a
RSAG8G_10953	Scaffold_142	31736	35681	-	CBM50		784	Pkinase|Pkinase|Pkinase_Tyr|Pkinase_Tyr|Pkinase	CBI17583.3	1318	Pkinase|Pkinase	Vitis vinifera	CBM50	NO	NO		D7SPK4
RSAG8G_10954	Scaffold_142	35861	39219	-	GH95		759	n/a	CAK48586.1	NA	n/a	Aspergillus niger CBS 513.88	GH95	n/a	n/a		A2R797
RSAG8G_10979	Scaffold_143	24563	25939	-	GT1		231	n/a	CAR65878.1	1587	Glyco_transf_28	Debaryomyces hansenii CBS767	GT1	n/a	NO
RSAG8G_11003	Scaffold_143	79359	80409	+	GH51	GH51	238	Alpha-L-AF_C	CAL81200.1	656	Alpha-L-AF_C	Meripilus giganteus CBS 521.91	GH51	YES	NO	3.2.1.55			GH51	Alpha-L-AF_C	Alpha-L-arabinofuranosidase C-terminus. This family represents the C-terminus (approximately 200 residues) of bacterial and eukaryotic alpha-L-arabinofuranosidase (EC:3.2.1.55). This catalyzes the hydrolysis of nonreducing terminal alpha-L-arabinofuranosi
RSAG8G_11008	Scaffold_144	5671	10040	-	GT42		1386	n/a	ADO04052.1	406	CST-I	Helicobacter pylori Cuz20	GT42	n/a	NO		E1Q743
RSAG8G_11016	Scaffold_144	28380	29434	-	CE8	CE8	260	Pectinesterase	AAD51853.1	349	Pectinesterase	Vitis riparia	CE8	YES	NO	3.1.1.11	Q9SW71		CE8	Pectinesterase	Pectinesterase.
RSAG8G_11026	Scaffold_145	628	5309	+	GT77		1458	WD40|WD40|WD40	ABC67744.1	661	Nucleotid_trans	Dictyostelium discoideum AX3	GT77	NO	NO	2.4.1.37	Q54RP0
RSAG8G_11029	Scaffold_145	14105	19435	+	GH115		1003	n/a	ABN67901.2	NA	n/a	Pichia stipitis CBS 6054	GH115	n/a	n/a	3.2.1.-3.2.1.131
RSAG8G_11048	Scaffold_146	5542	7369	-	PL1		417	n/a	CAP91803.1	NA	n/a	Penicillium chrysogenum Wisconsin 54-1255	PL1	n/a	n/a		B6H3T2
RSAG8G_11049	Scaffold_146	8213	10597	-	PL1		370	n/a	CAP91803.1	NA	n/a	Penicillium chrysogenum Wisconsin 54-1255	PL1	n/a	n/a		B6H3T2
RSAG8G_11050	Scaffold_146	10997	12724	-	PL1		263	n/a	CAP91803.1	NA	n/a	Penicillium chrysogenum Wisconsin 54-1255	PL1	n/a	n/a		B6H3T2
RSAG8G_11054	Scaffold_146	23841	28378	-	GT24	GT24	1215	UDP-g_GGTase	AAW41515.1	1556	UDP-g_GGTase	Cryptococcus neoformans var. neoformans JEC21	GT24	YES	NO				GT24	UDP-g_GGTase	UDP-glucose:Glycoprotein Glucosyltransferase. The N-terminal region of this group of proteins is required for correct folding of the ER UDP-Glc: glucosyltransferase.
RSAG8G_11062	Scaffold_146	42267	44993	-	CBM13		625	DUF1793	ACU75807.1	910	DUF1793|RicinB_lectin_2	Catenulispora acidiphila DSM 44928	CBM13	NO	NO		C7Q3P2
RSAG8G_11096	Scaffold_147	59177	60380	-	PL1	PL1	310	Pec_lyase_C	CBC98415.1	336	Pec_lyase_C	Aspergillus niger CBS 120.49 / N400	PL1	YES	YES	4.2.2.2	Q9C2Z0		PL1	Pec_lyase_C	Pectate lyase. This enzyme forms a right handed beta helix structure. Pectate lyase is an enzyme involved in the maceration and soft rotting of plant tissue.
RSAG8G_11100	Scaffold_147	69660	72440	+	CBM2		548	Pkinase|Pkinase_Tyr|Pkinase_Tyr	ADJ44991.1	471	Pkinase|CBM_2	Amycolatopsis mediterranei U32	CBM2	NO	YES		D8I450
RSAG8G_11113	Scaffold_148	27934	29170	+	CE16		231	n/a	CBY01773.1	NA	n/a	Leptosphaeria maculans v23.1.3	CE16	n/a	n/a		E5AEY4
RSAG8G_11115	Scaffold_148	32302	34603	-	CBM13		490	Pkinase|Pkinase_Tyr	CAJ58949.1	624	Pkinase	Frankia alni ACN14a	CBM13	NO	NO		Q0RTZ6
RSAG8G_11123	Scaffold_148	46096	48351	+	GH16		396	n/a	BAH80446.1	NA	n/a	Lentinula edodes H600	GH16	n/a	n/a		C5NN26
RSAG8G_11124	Scaffold_148	48980	50929	+	GH16		375	n/a	BAH80446.1	NA	n/a	Lentinula edodes H600	GH16	n/a	n/a		C5NN26
RSAG8G_11159	Scaffold_149	70952	71974	+	CBM13		252	n/a	CAL79964.1	583	Ricin_B_lectin	Bradyrhizobium sp. ORS278	CBM13	n/a	NO		A4Z1D8
RSAG8G_03809	Scaffold_15	86162	87272	-	GT1		216	DAGAT	EAA58455.1	868	DAGAT	Aspergillus nidulans FGSC A4	GT1	YES	NO		C8V0F3
RSAG8G_03818	Scaffold_15	109324	111701	+	CE6		604	n/a	CAB80139.1	NA	n/a	Arabidopsis thaliana	CE6	n/a	n/a		Q8L9J9
RSAG8G_03844	Scaffold_15	164998	166939	+	CE11		427	DEAD|Helicase_C	CAL53384.1	1058	DEAD|Helicase_C|LpxC	Ostreococcus tauri OTTH0595	CE11	NO	NO		Q017M7
RSAG8G_03865	Scaffold_15	203703	207123	-	CBM6		710	Pkinase|Pkinase_Tyr	CAM03105.1	541	Pkinase|CBM_6	Saccharopolyspora erythraea NRRL 2338	CBM6	NO	NO		A4FGD0
RSAG8G_03873	Scaffold_15	224182	226498	+	CBM51|GH35		417	n/a	ACU72614.1	1405	Glyco_hydro_35|BetaGal_dom2|BetaGal_dom4_5|BetaGal_dom4_5|NPCBM	Catenulispora acidiphila DSM 44928	CBM51|GH35	n/a	NO		C7QBZ5
RSAG8G_03873	Scaffold_15	224182	226498	+	CBM51|GH35		417	n/a	ACU72614.1	1405	Glyco_hydro_35|BetaGal_dom2|BetaGal_dom4_5|BetaGal_dom4_5|NPCBM	Catenulispora acidiphila DSM 44928	CBM51|GH35	n/a	NO		C7QBZ5
RSAG8G_03888	Scaffold_15	261165	263458	-	CBM57		427	Pkinase_Tyr	BAJ53166.1	940	Malectin|Pkinase_Tyr	Jatropha curcas Palawan	CBM57	NO	NO
RSAG8G_03891	Scaffold_15	265278	267038	+	CE4	CE4	455	Polysacc_deac_1	AAW50596.1	464	Polysacc_deac_1	Volvariella volvacea	CE4	YES	YES		Q5I4G2		CE4	Polysacc_deac_1	Polysaccharide deacetylase. This domain is found in polysaccharide deacetylase. This family of polysaccharide deacetylases includes NodB (nodulation protein B from Rhizobium) which is a chitooligosaccharide deacetylase. It also includes chitin deacetylase
RSAG8G_03900	Scaffold_15	295700	297472	+		GT2													GT2	Cyt-b5/FA_desaturase	Cytochrome b5-like Heme/Steroid binding domain. This family includes heme binding domains from a diverse range of proteins. This family also includes proteins that bind to steroids. The family includes progesterone receptors. Many members of this subfamil
RSAG8G_11172	Scaffold_150	26150	29561	+	GH3	GH3	786	Glyco_hydro_3|Glyco_hydro_3_C|Fn3-like	AAW42237.1	832	Glyco_hydro_3|Glyco_hydro_3_C|Fn3-like	Cryptococcus neoformans var. neoformans JEC21	GH3	YES	YES				GH3	Glyco_hydro_3/Glyco_hydro_3_C/Fn3-like	Glycosyl hydrolase family 3 N terminal domain. /Glycosyl hydrolase family 3 C-terminal domain. This domain is involved in catalysis and may be involved in binding beta-glucan. This domain is found associated with pfam00933./Fibronectin type III-like domai
RSAG8G_11174	Scaffold_150	35436	36216	+	GH13|CBM20	CBM20	127	CBM_20	ACU35085.1	579	Alpha-amylase|CBM_20	Actinosynnema mirum DSM 43827	GH13|CBM20	NO	NO		C6WQ29		CBM20	CBM_20	Starch binding domain.
RSAG8G_11175	Scaffold_150	36811	38511	-	CBM13		456	n/a	CAL79964.1	583	Ricin_B_lectin	Bradyrhizobium sp. ORS278	CBM13	n/a	NO		A4Z1D8
RSAG8G_11176	Scaffold_150	40807	43187	+	GH13	GH13	517	Alpha-amylase	CAX51638.1	479	Alpha-amylase	Meripilus giganteus	GH13	YES	YES				GH13	Alpha-amylase	Alpha amylase, catalytic domain. Alpha amylase is classified as family 13 of the glycosyl hydrolases. The structure is an 8 stranded alpha/beta barrel containing the active site, interrupted by a ~70 a.a. calcium-binding domain protruding between beta str
RSAG8G_11181	Scaffold_150	54556	56485	-	GH88		405	n/a	CAB71006.1	NA	n/a	Agaricus bisporus HORST U3	GH88	n/a	n/a		Q9P8B4
RSAG8G_11184	Scaffold_150	68301	70602	+	GH13	GH13	451	Alpha-amylase	CAX51638.1	479	Alpha-amylase	Meripilus giganteus	GH13	YES	YES				GH13	Alpha-amylase	Alpha amylase, catalytic domain. Alpha amylase is classified as family 13 of the glycosyl hydrolases. The structure is an 8 stranded alpha/beta barrel containing the active site, interrupted by a ~70 a.a. calcium-binding domain protruding between beta str
RSAG8G_11196	Scaffold_151	32714	34572	-	CBM57		410	Pkinase_Tyr	BAJ53166.1	940	Malectin|Pkinase_Tyr	Jatropha curcas Palawan	CBM57	NO	NO
RSAG8G_11198	Scaffold_151	39757	40926	-	CBM50		243	Pkinase|Pkinase_Tyr	EEC71457.1	700	Pkinase_Tyr	Oryza sativa Indica Group	CBM50	NO	NO		B8A9D5
RSAG8G_11198	Scaffold_151	39757	40926	-	CBM50		243	Pkinase|Pkinase_Tyr	EEE55360.1	NA	n/a	Oryza sativa Japonica Group	CBM50	n/a	n/a		B9EZL6
RSAG8G_11205	Scaffold_152	684	2553	+	GH5		407	n/a	ABF50867.1	422	Cellulase	Aspergillus nidulans FGSC A4	GH5	n/a	YES	3.2.1.75	C8V716
RSAG8G_11211	Scaffold_152	17906	22329	+	CBM6		820	Pkinase|Pkinase|Pkinase_Tyr	CAM03105.1	541	Pkinase|CBM_6	Saccharopolyspora erythraea NRRL 2338	CBM6	NO	NO		A4FGD0
RSAG8G_11241	Scaffold_153	45915	47330	-	GT25		295	n/a	CAP93867.1	NA	n/a	Penicillium chrysogenum Wisconsin 54-1255	GT25	n/a	n/a		B6H9Q4
RSAG8G_11262	Scaffold_154	16310	19054	+	CE16		355	n/a	CAP94833.1	NA	n/a	Penicillium chrysogenum Wisconsin 54-1255	CE16	n/a	n/a		B6HCI6
RSAG8G_11285	Scaffold_155	2458	7004	+	GT77		1342	WD40	ABC67744.1	661	Nucleotid_trans	Dictyostelium discoideum AX3	GT77	NO	NO	2.4.1.37	Q54RP0
RSAG8G_11288	Scaffold_155	13143	14844	+	CE4	CE4	256	Polysacc_deac_1	BAE92728.1	263	Polysacc_deac_1	Flammulina velutipes MH092086	CE4	YES	YES		Q1XGD4		CE4	Polysacc_deac_1	Polysaccharide deacetylase. This domain is found in polysaccharide deacetylase. This family of polysaccharide deacetylases includes NodB (nodulation protein B from Rhizobium) which is a chitooligosaccharide deacetylase. It also includes chitin deacetylase
RSAG8G_11309	Scaffold_156	1	843	-	GT90		223	n/a	CAP94438.1	NA	n/a	Penicillium chrysogenum Wisconsin 54-1255	GT90	n/a	n/a		B6HCQ9
RSAG8G_11310	Scaffold_156	935	2569	-	CBM13		365	Pkinase|Pkinase_Tyr	CAJ63931.1	634	Pkinase	Frankia alni ACN14a	CBM13	NO	NO		Q0RF20
RSAG8G_11339	Scaffold_157	114	1792	+	CBM57		402	Pkinase|Pkinase_Tyr	BAJ53166.1	940	Malectin|Pkinase_Tyr	Jatropha curcas Palawan	CBM57	NO	NO
RSAG8G_11348	Scaffold_157	28862	30282	-	GH18		302	Pkinase|Pkinase_Tyr	CBX99002.1	785	Pkinase	Leptosphaeria maculans v23.1.3	GH18	NO	NO		E5A5V7
RSAG8G_11363	Scaffold_157	72186	73792	+	GH61	GH61	359	Glyco_hydro_61	CAP91809.1	258	Glyco_hydro_61	Penicillium chrysogenum Wisconsin 54-1255	GH61	YES	NO		B6H3U0		GH61	Glyco_hydro_61	Glycosyl hydrolase family 61.
RSAG8G_11363	Scaffold_157	72186	73792	+	GH61	GH61	359	Glyco_hydro_61	BAE59290.1	263	Glyco_hydro_61	Aspergillus oryzae RIB40	GH61	YES	NO				GH61	Glyco_hydro_61	Glycosyl hydrolase family 61.
RSAG8G_11367	Scaffold_158	3773	5039	+	GT4		305	Acyltransferase	AAW43127.1	796	Acyltransferase|PIGA|Glycos_transf_1	Cryptococcus neoformans var. neoformans JEC21	GT4	NO	NO
RSAG8G_11389	Scaffold_158	42313	45364	-	CBM13	GH127	619	DUF1680	ADO72059.1	953	DUF1680|RicinB_lectin_2|RicinB_lectin_2	Stigmatella aurantiaca DW4/3-1	CBM13	NO	NO		Q08YS6		GH127	DUF1680	Putative glycosyl hydrolase of unknown function (DUF1680). The members of this family are sequences derived from hypothetical bacterial and eukaryotic proteins of unknown function. One members of this family is annotated as a possible arabinosidase, but n
RSAG8G_11389	Scaffold_158	42313	45364	-	CBM13	GH127	619	DUF1680	ADO72059.1	953	DUF1680|RicinB_lectin_2|RicinB_lectin_2	Stigmatella aurantiaca DW4/3-1	CBM13	NO	NO		Q08YS6		GH127	DUF1680	Putative glycosyl hydrolase of unknown function (DUF1680). The members of this family are sequences derived from hypothetical bacterial and eukaryotic proteins of unknown function. One members of this family is annotated as a possible arabinosidase, but n
RSAG8G_11397	Scaffold_159	13896	15850	-	GH5		431	n/a	ABF50867.1	422	Cellulase	Aspergillus nidulans FGSC A4	GH5	n/a	YES	3.2.1.75	C8V716
RSAG8G_11403	Scaffold_159	31211	32938	-	GH5		370	n/a	BAE65206.1	419	Cellulase	Aspergillus oryzae RIB40	GH5	n/a	YES
RSAG8G_11407	Scaffold_159	46113	47240	+	CBM13		198	Pkinase_Tyr	CAJ58949.1	624	Pkinase	Frankia alni ACN14a	CBM13	NO	NO		Q0RTZ6
RSAG8G_11408	Scaffold_159	50342	51777	-	GH18		332	n/a	EAA59449.1	980	Glyco_hydro_18|adh_short	Aspergillus nidulans FGSC A4	GH18	n/a	NO
RSAG8G_11410	Scaffold_159	53502	57074	+	CBM48		616	Pkinase_Tyr	ACY19019.1	1026	Pkinase|AAA_16	Haliangium ochraceum DSM 14365	CBM48	NO	NO		D0LRM7
RSAG8G_03922	Scaffold_16	40714	43589	+	GH4		806	AMP-binding	ACX49739.1	2318	Condensation|AMP-binding|Condensation|HxxPF_rpt|AMP-binding|Glyco_hydro_4|Glyco_hydro_4C	uncultured marine bacterium 1n22	GH4	NO	NO		D2DIQ1
RSAG8G_03928	Scaffold_16	60819	62646	-	GH16		377	n/a	NP_595680.1	NA	n/a	Schizosaccharomyces pombe 972h-	GH16	n/a	n/a		Q9USW3
RSAG8G_03932	Scaffold_16	72469	74003	+	CE4	CE4	399	Polysacc_deac_1	AAW50596.1	464	Polysacc_deac_1	Volvariella volvacea	CE4	YES	YES		Q5I4G2		CE4	Polysacc_deac_1	Polysaccharide deacetylase. This domain is found in polysaccharide deacetylase. This family of polysaccharide deacetylases includes NodB (nodulation protein B from Rhizobium) which is a chitooligosaccharide deacetylase. It also includes chitin deacetylase
RSAG8G_03945	Scaffold_16	92508	95398	+	GT41		860	n/a	ABM77036.1	NA	n/a	Prochlorococcus marinus str. MIT 9303	GT41	n/a	n/a		A2C6C6
RSAG8G_03968	Scaffold_16	131550	132967	-	GH47		204	Miro|Ras	CAZ31460.1	NA	n/a	Schistosoma mansoni	GH47	n/a	n/a		C4Q7M9
RSAG8G_03987	Scaffold_16	163342	164939	+	CBM6		308	ThuA	NP_630652.1	1252	GSDH|CBM_6|ThuA|DUF1080	Streptomyces coelicolor A3(2)	CBM6	NO	NO		O69947
RSAG8G_03992	Scaffold_16	178569	181277	+	GH13	GH13	412	Alpha-amylase_C	CAX51638.1	479	Alpha-amylase	Meripilus giganteus	GH13	NO	YES				GH13	Alpha-amylase_C	Alpha amylase, C-terminal all-beta domain. Alpha amylase is classified as family 13 of the glycosyl hydrolases. The structure is an 8 stranded alpha/beta barrel containing the active site, interrupted by a ~70 a.a. calcium-binding domain protruding betwee
RSAG8G_04001	Scaffold_16	199572	200842	+	CE10	CE10	328	COesterase|COesterase	NP_215620.1	243	COesterase	Mycobacterium tuberculosis H37Rv	CE10	NO	NO		O53452		CE10	COesterase/COesterase	Carboxylesterase family. /Carboxylesterase family.
RSAG8G_04002	Scaffold_16	201503	202131	+	CE10	CE10	157	COesterase	NP_000656.1	628	COesterase|AChE_tetra	Homo sapiens	CE10	NO	NO	3.1.1.7	P22303.1		CE10	COesterase	Carboxylesterase family.
RSAG8G_04003	Scaffold_16	202622	205170	+	CE10	CE10	565	COesterase|Abhydrolase_3	AAA81915.1	502	COesterase	Bacillus subtilis NRRL B8079	CE10	NO	YES	3.1.1.-	P37967		CE10	COesterase/Abhydrolase_3	Carboxylesterase family. /alpha/beta hydrolase fold. This catalytic domain is found in a very wide range of enzymes.
RSAG8G_04004	Scaffold_16	205335	207582	+	GH7|CBM1	GH7	506	Glyco_hydro_7	ADN88316.1	541	Glyco_hydro_7	Neolentinus lepideus	GH7|CBM1	YES	YES		E2JAJ1		GH7	Glyco_hydro_7	Glycosyl hydrolase family 7.
RSAG8G_04010	Scaffold_16	236996	242107	+	GT48	GT48	1476	FKS1_dom1|Glucan_synthase	AAW47202.1	1814	FKS1_dom1|Glucan_synthase	Cryptococcus neoformans var. neoformans JEC21	GT48	YES	YES				GT48	FKS1_dom1/Glucan_synthase	1,3-beta-glucan synthase subunit FKS1, domain-1. The FKS1_dom1 domain is likely to be the 'Class I' region just N-terminal to the first set of transmembrane helices that is involved in 1,3-beta-glucan synthesis itself. This family is found on proteins wit
RSAG8G_04013	Scaffold_16	248012	248568	+	PL1		142	n/a	BAE62049.1	334	Pec_lyase_C	Aspergillus oryzae RIB40	PL1	n/a	NO
RSAG8G_04018	Scaffold_16	262015	263211	-	CBM18		256	Cu-oxidase_2	CBX91631.1	745	Cu-oxidase_3|Cu-oxidase|Cu-oxidase_2	Leptosphaeria maculans v23.1.3	CBM18	NO	NO		E4ZK36
RSAG8G_04019	Scaffold_16	263561	264277	-	CBM18		72	Cu-oxidase_3	CBX91631.1	745	Cu-oxidase_3|Cu-oxidase|Cu-oxidase_2	Leptosphaeria maculans v23.1.3	CBM18	NO	NO		E4ZK36
RSAG8G_11477	Scaffold_163	24599	26038	-	GH28	GH28	364	Glyco_hydro_28	ACL80126.1	NA	n/a	Thanatephorus cucumeris	GH28	n/a	n/a		B8YLY2		GH28	Glyco_hydro_28	Glycosyl hydrolases family 28. Glycosyl hydrolase family 28 includes polygalacturonase EC:3.2.1.15 as well as rhamnogalacturonase A(RGase A), EC:3.2.1.-. These enzymes is important in cell wall metabolism.
RSAG8G_11478	Scaffold_163	27883	31011	-	CBM1		517	GMC_oxred_N|GMC_oxred_C	AAC26221.1	NA	n/a	Myceliophthora thermophila ATCC42464	CBM1	n/a	n/a		O74240
RSAG8G_11483	Scaffold_163	38058	40663	-		GT2													GT2	Mo-co_dimer/Cyt-b5/FAD_binding_6/NAD_binding_1	Mo-co oxidoreductase dimerisation domain. This domain is found in molybdopterin cofactor (Mo-co) oxidoreductases. It is involved in dimer formation, and has an Ig-fold structure./Cytochrome b5-like Heme/Steroid binding domain. This family includes heme bi
RSAG8G_11488	Scaffold_163	53007	53821	+	GT8		160	CBFD_NFYB_HMF	CAZ34445.1	NA	n/a	Schistosoma mansoni	GT8	n/a	n/a		C4QG58
RSAG8G_11495	Scaffold_164	20515	23050	-	GH5		150	n/a	AAW45118.1	NA	n/a	Cryptococcus neoformans var. neoformans JEC21	GH5	n/a	n/a		Q5KCW8Q5KCW9
RSAG8G_11508	Scaffold_165	23955	25763	+		CE9													CE9	Amidohydro_1	Amidohydrolase family. This family of enzymes are a a large metal dependent hydrolase superfamily. The family includes Adenine deaminase EC:3.5.4.2 that hydrolyses adenine to form hypoxanthine and ammonia. Adenine deaminases reaction is important for aden
RSAG8G_11509	Scaffold_165	26739	28835	+		CE9													CE9	Amidohydro_1	Amidohydrolase family. This family of enzymes are a a large metal dependent hydrolase superfamily. The family includes Adenine deaminase EC:3.5.4.2 that hydrolyses adenine to form hypoxanthine and ammonia. Adenine deaminases reaction is important for aden
RSAG8G_11518	Scaffold_165	48764	50653	+	GH18	GH18	523	Glyco_hydro_18|Glyco_hydro_18	CAQ51152.1	454	Glyco_hydro_18	Coprinellus congregatus A1 = CC16	GH18	NO	YES	3.2.1.14	B2G3S2		GH18	Glyco_hydro_18/Glyco_hydro_18	Glycosyl hydrolases family 18. /Glycosyl hydrolases family 18.
RSAG8G_11518	Scaffold_165	48764	50653	+	GH18	GH18	523	Glyco_hydro_18|Glyco_hydro_18	ABB90389.1	442	Glyco_hydro_18	Taiwanofungus camphoratus	GH18	NO	YES		B7NZY9		GH18	Glyco_hydro_18/Glyco_hydro_18	Glycosyl hydrolases family 18. /Glycosyl hydrolases family 18.
RSAG8G_11520	Scaffold_165	54023	58853	+	GH35	GH35	897	Glyco_hydro_35|BetaGal_dom3|BetaGal_dom4_5|BetaGal_dom4_5	CBX93453.1	1019	Glyco_hydro_35|BetaGal_dom2|BetaGal_dom3|BetaGal_dom4_5|BetaGal_dom4_5	Leptosphaeria maculans v23.1.3	GH35	NO	YES		E4ZPR8		GH35	Glyco_hydro_35/BetaGal_dom3/BetaGal_dom4_5/BetaGal_dom4_5	Glycosyl hydrolases family 35. /Beta-galactosidase, domain 3. This is the second domain of the five-domain beta-galactosidase enzyme that altogether catalyzes the hydrolysis of beta(1-3) and beta(1-4) galactosyl bonds in oligosaccharides as well as the in
RSAG8G_11541	Scaffold_167	3556	4612	-	GH7|CBM1	GH7	285	Glyco_hydro_7	AAB46373.1	529	Glyco_hydro_7	Phanerochaete chrysosporium	GH7|CBM1	YES	NO		P13860.1		GH7	Glyco_hydro_7	Glycosyl hydrolase family 7.
RSAG8G_11542	Scaffold_167	5521	7294	-	GH7|CBM1	GH7	524	Glyco_hydro_7	ADN88316.1	541	Glyco_hydro_7	Neolentinus lepideus	GH7|CBM1	YES	YES		E2JAJ1		GH7	Glyco_hydro_7	Glycosyl hydrolase family 7.
RSAG8G_11570	Scaffold_168	6118	8339	+	PL1	PL1	318	Pec_lyase_C	CBG75196.1	364	Pec_lyase_C	Streptomyces scabiei 87.22	PL1	YES	YES		C9YU67		PL1	Pec_lyase_C	Pectate lyase. This enzyme forms a right handed beta helix structure. Pectate lyase is an enzyme involved in the maceration and soft rotting of plant tissue.
RSAG8G_11579	Scaffold_168	39832	41234	-	GH7	GH7	449	Glyco_hydro_7	AAT64007.1	471	Glyco_hydro_7	Volvariella volvacea V14	GH7	YES	YES		Q6E5B2		GH7	Glyco_hydro_7	Glycosyl hydrolase family 7.
RSAG8G_11580	Scaffold_168	45440	46139	+	GH92		126	adh_short_C2	EAA62552.1	1087	Glyco_hydro_92|adh_short_C2	Aspergillus nidulans FGSC A4	GH92	NO	NO
RSAG8G_11581	Scaffold_168	47104	47601	+	GH92		104	adh_short_C2	EAA62552.1	1087	Glyco_hydro_92|adh_short_C2	Aspergillus nidulans FGSC A4	GH92	NO	NO
RSAG8G_11584	Scaffold_168	54193	55807	+	GH61	GH61	345	Glyco_hydro_61	CAQ16208.1	328	Glyco_hydro_61	Glomerella graminicola M2	GH61	YES	YES		B5WY68		GH61	Glyco_hydro_61	Glycosyl hydrolase family 61.
RSAG8G_04038	Scaffold_17	4562	7830	+	CBM57		730	Pkinase|Pkinase_Tyr|Pkinase|Pkinase_Tyr	BAJ53166.1	940	Malectin|Pkinase_Tyr	Jatropha curcas Palawan	CBM57	NO	NO
RSAG8G_04043	Scaffold_17	18551	23223	-	CBM57		954	Pkinase|Pkinase_Tyr|Pkinase	BAJ53166.1	940	Malectin|Pkinase_Tyr	Jatropha curcas Palawan	CBM57	NO	YES
RSAG8G_04045	Scaffold_17	28080	29443	-	GT77		348	n/a	ABC67744.1	661	Nucleotid_trans	Dictyostelium discoideum AX3	GT77	n/a	NO	2.4.1.37	Q54RP0
RSAG8G_04052	Scaffold_17	40890	45365	+	CBM2		998	Pkinase|Pkinase	ADJ44991.1	471	Pkinase|CBM_2	Amycolatopsis mediterranei U32	CBM2	NO	NO		D8I450
RSAG8G_04054	Scaffold_17	49371	54248	+	CBM57		1053	Pkinase_Tyr|Pkinase|Pkinase|Pkinase_Tyr	BAJ53166.1	940	Malectin|Pkinase_Tyr	Jatropha curcas Palawan	CBM57	NO	YES
RSAG8G_04064	Scaffold_17	72648	74059	+	GH61	GH61	243	Glyco_hydro_61	CAF05857.1	306	Glyco_hydro_61	Neurospora crassa OR74A	GH61	YES	NO				GH61	Glyco_hydro_61	Glycosyl hydrolase family 61.
RSAG8G_04073	Scaffold_17	94636	95168	-	GH92		126	adh_short_C2	EAA62552.1	1087	Glyco_hydro_92|adh_short_C2	Aspergillus nidulans FGSC A4	GH92	NO	NO
RSAG8G_04074	Scaffold_17	95863	97012	+	CE5	CE5	230	Cutinase	CAM63884.1	346	Cutinase	Mycobacterium abscessus	CE5	YES	NO				CE5	Cutinase	Cutinase.
RSAG8G_04096	Scaffold_17	129729	131488	+	GH105	GH88	464	Glyco_hydro_88	ABX42122.1	332	Glyco_hydro_88	Clostridium phytofermentans ISDg	GH105	YES	NO		A9KS90		GH88	Glyco_hydro_88	Glycosyl Hydrolase Family 88. Unsaturated glucuronyl hydrolase catalyzes the hydrolytic release of unsaturated glucuronic acids from oligosaccharides (EC:3.2.1.-) produced by the reactions of polysaccharide lyases.
RSAG8G_04099	Scaffold_17	139168	141080	+	CBM57		456	Pkinase|Pkinase_Tyr	BAJ53166.1	940	Malectin|Pkinase_Tyr	Jatropha curcas Palawan	CBM57	NO	NO
RSAG8G_04110	Scaffold_17	176836	177783	-	GH38		315	n/a	CAN65410.1	2266	Glyco_hydro_38|Alpha-mann_mid|rve|RVT_2|Glyco_hydro_38C	Vitis vinifera	GH38	n/a	NO		A5B9Y9
RSAG8G_04121	Scaffold_17	202235	208445	+	GT77		1780	WD40	ABC67744.1	661	Nucleotid_trans	Dictyostelium discoideum AX3	GT77	NO	NO	2.4.1.37	Q54RP0
RSAG8G_04124	Scaffold_17	219386	221027	-	CE4	CE4	416	Polysacc_deac_1	ABK96767.1	411	Polysacc_deac_1	Populus trichocarpa x Populus deltoides	CE4	YES	YES		A9PK64		CE4	Polysacc_deac_1	Polysaccharide deacetylase. This domain is found in polysaccharide deacetylase. This family of polysaccharide deacetylases includes NodB (nodulation protein B from Rhizobium) which is a chitooligosaccharide deacetylase. It also includes chitin deacetylase
RSAG8G_04124	Scaffold_17	219386	221027	-	CE4	CE4	416	Polysacc_deac_1	CAI79614.1	423	Polysacc_deac_1	Cryptococcus neoformans var. neoformans CAP 67	CE4	YES	YES				CE4	Polysacc_deac_1	Polysaccharide deacetylase. This domain is found in polysaccharide deacetylase. This family of polysaccharide deacetylases includes NodB (nodulation protein B from Rhizobium) which is a chitooligosaccharide deacetylase. It also includes chitin deacetylase
RSAG8G_04129	Scaffold_17	240063	242096	+	CBM13		574	HSP70|MreB_Mbl	CAJ61616.1	777	HSP70	Frankia alni ACN14a	CBM13	NO	NO		Q0RLI8
RSAG8G_04134	Scaffold_17	248543	251279	+	CBM50		643	Pkinase_Tyr	BAI79272.1	678	Pkinase_Tyr	Lotus japonicus	CBM50	YES	YES		D3KTZ5
RSAG8G_11614	Scaffold_170	32243	33153	-	CE12		178	n/a	CAK40153.1	274	Lipase_GDSL	Aspergillus niger CBS 513.88	CE12	n/a	NO		Q96VT8
RSAG8G_11618	Scaffold_170	44181	46784	+	CBM1		493	GMC_oxred_N|GMC_oxred_C	ADT70774.1	850	GMC_oxred_N|GMC_oxred_C	Dichomera saubinetii CBS 990.70	CBM1	YES	NO
RSAG8G_11629	Scaffold_171	978	2320	+	CE10	CE10	211	Abhydrolase_3	NP_594994.1	NA	n/a	Schizosaccharomyces pombe 972h-	CE10	n/a	n/a		Q9US38		CE10	Abhydrolase_3	alpha/beta hydrolase fold. This catalytic domain is found in a very wide range of enzymes.
RSAG8G_11633	Scaffold_171	10221	13943	+	CBM18		599	Cu-oxidase_3|Cu-oxidase_2	CBX91631.1	745	Cu-oxidase_3|Cu-oxidase|Cu-oxidase_2	Leptosphaeria maculans v23.1.3	CBM18	NO	YES		E4ZK36
RSAG8G_11636	Scaffold_171	21185	22235	+	GH12	GH12	261	Glyco_hydro_12	ACT78560.1	272	Glyco_hydro_12	Thanatephorus cucumeris AG-1-IA	GH12	YES	YES		C7AGU1		GH12	Glyco_hydro_12	Glycosyl hydrolase family 12.
RSAG8G_11647	Scaffold_171	42341	44101	+	CE10		449	Peptidase_S9	NP_279482.1	612	Peptidase_S9	Halobacterium sp. NRC-1 ATCC 700922	CE10	YES	NO		Q9HS46
RSAG8G_11655	Scaffold_172	2406	4282	-	GH75		516	DUF4246	EAA59719.1	1318	DUF4246|Glyco_hydro_75	Aspergillus nidulans FGSC A4	GH75	NO	NO
RSAG8G_11724	Scaffold_174	57805	59116	-	GT32		283	n/a	CAK38227.1	NA	n/a	Aspergillus niger CBS 513.88	GT32	n/a	n/a		A2QGE3
RSAG8G_11727	Scaffold_174	64097	65788	-	GH18		318	adh_short	EAA59449.1	980	Glyco_hydro_18|adh_short	Aspergillus nidulans FGSC A4	GH18	NO	NO
RSAG8G_11772	Scaffold_177	8023	9790	-	CBM12		377	Peptidase_M28	ACZ86812.1	1090	Peptidase_M4_C|Peptidase_M28	Streptosporangium roseum DSM 43021	CBM12	NO	NO		D2AUV0
RSAG8G_11777	Scaffold_177	22226	23782	+	GT2		518	n/a	ADN18442.1	NA	n/a	Cyanothece sp. PCC 7822	GT2	n/a	n/a		E0UNB2
RSAG8G_11778	Scaffold_177	24956	26620	+	GT8	GT8	554	Methyltransf_24|Glyco_transf_8	AAU25505.1	300	Glyco_transf_8	Bacillus licheniformis ATCC 14580 / DSM13	GT8	NO	NO		Q65DI7		GT8	Methyltransf_24/Glyco_transf_8	Methyltransferase domain. This family appears to be a methyltransferase domain./Glycosyl transferase family 8. This family includes enzymes that transfer sugar residues to donor molecules. Members of this family are involved in lipopolysaccharide biosynth
RSAG8G_11808	Scaffold_179	13361	15253	+	CE4	CE4	286	Polysacc_deac_1	BAE92728.1	263	Polysacc_deac_1	Flammulina velutipes MH092086	CE4	YES	YES		Q1XGD4		CE4	Polysacc_deac_1	Polysaccharide deacetylase. This domain is found in polysaccharide deacetylase. This family of polysaccharide deacetylases includes NodB (nodulation protein B from Rhizobium) which is a chitooligosaccharide deacetylase. It also includes chitin deacetylase
RSAG8G_11813	Scaffold_179	27422	30729	+	CE4		802	Peptidase_C14	CAQ48044.1	903	Polysacc_deac_1|Peptidase_C14	Stenotrophomonas maltophilia K279a	CE4	NO	YES		B2FPA4
RSAG8G_11814	Scaffold_179	31326	34267	+	CE4		500	n/a	ACF53741.1	903	Polysacc_deac_1|Peptidase_C14	Stenotrophomonas maltophilia R551-3	CE4	n/a	NO		B4SPF9
RSAG8G_11816	Scaffold_179	36959	45072	-	CE4		2096	Peptidase_C14|Peptidase_C14	CAJ26215.1	913	Polysacc_deac_1|Peptidase_C14	Xanthomonas campestris pv. vesicatoria str. 85-10	CE4	NO	NO		Q3BLZ8
RSAG8G_11818	Scaffold_179	49166	50784	-	CBM37		419	ubiquitin	ADU21950.1	637	DUF285	Ruminococcus albus 7	CBM37	NO	NO		E0LD90
RSAG8G_04176	Scaffold_18	72625	75200	-	GH43|CBM35		453	n/a	CAJ81228.1	469	Glyco_hydro_43	Lasiodiplodia theobromae CBS 247.96	GH43|CBM35	n/a	YES
RSAG8G_04181	Scaffold_18	83544	87937	-	GT2	GT2	1320	Myosin_head|Chitin_synth_2	ABB70410.1	2010	Myosin_head|Chitin_synth_2|DEK_C	Puccinia graminis f. sp. tritici	GT2	NO	NO				GT2	Myosin_head/Chitin_synth_2	Myosin head (motor domain). /Chitin synthase. Members of this family are fungal chitin synthase EC:2.4.1.16 enzymes. They catalyze chitin synthesis as follows: UDP-N-acetyl-D-glucosamine + {(1,4)-(N-acetyl-beta-D-glucosaminyl)}(N) <=> UDP + {(1,4)-(N-acet
RSAG8G_04202	Scaffold_18	121298	123039	-	GT8	GT8	321	Glyco_transf_8	AAW42342.1	384	Glyco_transf_8	Cryptococcus neoformans var. neoformans JEC21	GT8	YES	YES				GT8	Glyco_transf_8	Glycosyl transferase family 8. This family includes enzymes that transfer sugar residues to donor molecules. Members of this family are involved in lipopolysaccharide biosynthesis and glycogen synthesis. This family includes Lipopolysaccharide galactosylt
RSAG8G_04207	Scaffold_18	129098	131176	+	GH109	GH109	497	GFO_IDH_MocA	BAH39526.1	477	GFO_IDH_MocA	Gemmatimonas aurantiaca T-27 T-27 (= NBRC 100505)	GH109	YES	YES		C1ABC0		GH109	GFO_IDH_MocA	Oxidoreductase family, NAD-binding Rossmann fold. This family of enzymes utilise NADP or NAD. This family is called the GFO/IDH/MOCA family in swiss-prot.
RSAG8G_04213	Scaffold_18	139800	142255	-	CE10	CE10	462	COesterase	AAK09373.1	689	COesterase	Schizaphis graminum	CE10	YES	NO	3.1.1.7	Q9BMJ1		CE10	COesterase	Carboxylesterase family.
RSAG8G_04213	Scaffold_18	139800	142255	-	CE10	CE10	462	COesterase	AAL82802.1	546	COesterase	Enterobacter cloacae EM	CE10	YES	YES		Q8RLU0		CE10	COesterase	Carboxylesterase family.
RSAG8G_04214	Scaffold_18	143237	144982	-		CE10													CE10	COesterase	Carboxylesterase family.
RSAG8G_04215	Scaffold_18	147872	148763	-	CE10	CE10	238	COesterase	NP_296345.1	NA	n/a	Deinococcus radiodurans R1	CE10	n/a	n/a		Q9RR71		CE10	COesterase	Carboxylesterase family.
RSAG8G_04235	Scaffold_18	204679	207635	+	CBM13		665	Pkinase|Pkinase_Tyr|DUF3543	CAJ63931.1	634	Pkinase	Frankia alni ACN14a	CBM13	NO	YES		Q0RF20
RSAG8G_04237	Scaffold_18	211244	216989	-	GT4		1310	ABC_tran|ABC2_membrane|ABC_tran|ABC2_membrane	ACL49294.1	667	ABC_tran|Glycos_transf_1	Desulfovibrio desulfuricans subsp. desulfuricans str. ATCC 27774	GT4	NO	NO		B8J0L7
RSAG8G_04244	Scaffold_18	232033	235839	+	GT41		1034	CHAT	ABM77036.1	NA	n/a	Prochlorococcus marinus str. MIT 9303	GT41	n/a	n/a		A2C6C6
RSAG8G_04247	Scaffold_18	241724	244692	+	GT41		953	CHAT	ABM77036.1	NA	n/a	Prochlorococcus marinus str. MIT 9303	GT41	n/a	n/a		A2C6C6
RSAG8G_04248	Scaffold_18	246567	247449	-	CE4		186	Peptidase_C14	ABF39292.1	884	Polysacc_deac_1|Peptidase_C14	Candidatus Koribacter versatilis Ellin345	CE4	NO	NO		Q1IV08
RSAG8G_04250	Scaffold_18	254837	256054	+	CE12		160	n/a	BAC66097.1	255	Lipase_GDSL_2	Gibberella zeae F15	CE12	n/a	NO		Q86ZC8
RSAG8G_04251	Scaffold_18	256255	257632	+	CE12		222	n/a	BAE63203.1	260	Lipase_GDSL_2	Aspergillus oryzae RIB40	CE12	n/a	YES
RSAG8G_04258	Scaffold_18	288889	290055	+	GH17		301	n/a	BAE54672.1	NA	n/a	Aspergillus oryzae RIB40	GH17	n/a	n/a
RSAG8G_11824	Scaffold_180	4886	5732	+	CE10	CE10	239	COesterase|Abhydrolase_3	NP_594994.1	NA	n/a	Schizosaccharomyces pombe 972h-	CE10	n/a	n/a		Q9US38		CE10	COesterase/Abhydrolase_3	Carboxylesterase family. /alpha/beta hydrolase fold. This catalytic domain is found in a very wide range of enzymes.
RSAG8G_11826	Scaffold_180	8010	10223	-		GT2													GT2	Cyt-b5/Acyl-CoA_dh_M/Acyl-CoA_dh_1	Cytochrome b5-like Heme/Steroid binding domain. This family includes heme binding domains from a diverse range of proteins. This family also includes proteins that bind to steroids. The family includes progesterone receptors. Many members of this subfamil
RSAG8G_11827	Scaffold_180	11719	12750	-	CBM12|CBM32|CBM63		138	n/a	ABX04461.1	490	F5_F8_type_C	Herpetosiphon aurantiacus ATCC 23779	CBM12|CBM32|CBM63	n/a	NO		A9B7T3
RSAG8G_11831	Scaffold_180	26197	28518	-	GT34		513	p450	EAA66095.1	845	p450	Aspergillus nidulans FGSC A4	GT34	YES	NO
RSAG8G_11853	Scaffold_181	40128	42507	+	GT22		615	FAD_binding_4	XP_365897.1	1112	Glyco_transf_22|FAD_binding_4	Magnaporthe grisea 70-15	GT22	NO	NO
RSAG8G_11855	Scaffold_181	43850	45023	+	GT22		339	FAD_binding_4	XP_365897.1	1112	Glyco_transf_22|FAD_binding_4	Magnaporthe grisea 70-15	GT22	NO	NO
RSAG8G_11867	Scaffold_182	5861	6264	+	PL1		96	n/a	CAP80630.1	386	Pec_lyase_C	Penicillium chrysogenum Wisconsin 54-1255	PL1	n/a	NO		B6H075
RSAG8G_11868	Scaffold_182	7052	8238	+	PL1		208	n/a	BAE66352.1	394	Pec_lyase_C	Aspergillus oryzae RIB40	PL1	n/a	NO	4.2.2.10
RSAG8G_11881	Scaffold_182	43722	45161	+	CBM37		379	n/a	ADU24175.1	718	DUF285	Ruminococcus albus 7	CBM37	n/a	NO		E0L5T6
RSAG8G_11882	Scaffold_182	46136	48022	-	CBM13		342	Pkinase_Tyr	CAJ63931.1	634	Pkinase	Frankia alni ACN14a	CBM13	NO	NO		Q0RF20
RSAG8G_11884	Scaffold_182	53812	56104	+	PL4		522	RhgB_N|RhgB_N	ABF50880.1	540	RhgB_N	Aspergillus nidulans FGSC A4	PL4	NO	YES	4.2.2.-
RSAG8G_11898	Scaffold_183	22338	23623	+	GT41		231	TPR_11	ABI85712.1	846	TPR_11|Glyco_transf_41|Glyco_transf_41	Burkholderia ambifaria AMMD	GT41	NO	NO		Q0BJG1
RSAG8G_11923	Scaffold_184	39379	40050	-		GH61													GH61	Glyco_hydro_61	Glycosyl hydrolase family 61.
RSAG8G_11959	Scaffold_186	54099	56428	+	GH39		509	n/a	ACU71524.1	NA	n/a	Catenulispora acidiphila DSM 44928	GH39	n/a	n/a		C7PXS1
RSAG8G_11960	Scaffold_186	56477	58604	+	GH39		427	n/a	ACU71524.1	NA	n/a	Catenulispora acidiphila DSM 44928	GH39	n/a	n/a		C7PXS1
RSAG8G_11961	Scaffold_186	60153	61204	+	GH39		239	n/a	ACU71524.1	NA	n/a	Catenulispora acidiphila DSM 44928	GH39	n/a	n/a		C7PXS1
RSAG8G_11977	Scaffold_188	16199	19695	-	GH3	GH3	683	Glyco_hydro_3|Glyco_hydro_3_C|Glyco_hydro_3_C	CAP96720.1	853	Glyco_hydro_3|Glyco_hydro_3_C|Fn3-like	Penicillium chrysogenum Wisconsin 54-1255	GH3	NO	YES		B6HNV0		GH3	Glyco_hydro_3/Glyco_hydro_3_C/Glyco_hydro_3_C	Glycosyl hydrolase family 3 N terminal domain. /Glycosyl hydrolase family 3 C-terminal domain. This domain is involved in catalysis and may be involved in binding beta-glucan. This domain is found associated with pfam00933./Glycosyl hydrolase family 3 C-t
RSAG8G_11979	Scaffold_188	26211	27278	+	PL1	PL1	282	Pec_lyase_C	CBC41490.1	340	Pec_lyase_C	Aspergillus nidulans FGSC A4	PL1	YES	YES	4.2.2.2	C8VBZ5		PL1	Pec_lyase_C	Pectate lyase. This enzyme forms a right handed beta helix structure. Pectate lyase is an enzyme involved in the maceration and soft rotting of plant tissue.
RSAG8G_11979	Scaffold_188	26211	27278	+	PL1	PL1	282	Pec_lyase_C	CBC59776.1	340	Pec_lyase_C	Aspergillus nidulans FGSC A4	PL1	YES	YES	4.2.2.2	C8VBZ5		PL1	Pec_lyase_C	Pectate lyase. This enzyme forms a right handed beta helix structure. Pectate lyase is an enzyme involved in the maceration and soft rotting of plant tissue.
RSAG8G_11979	Scaffold_188	26211	27278	+	PL1	PL1	282	Pec_lyase_C	CAP99777.1	337	Pec_lyase_C	Penicillium chrysogenum Wisconsin 54-1255	PL1	YES	YES		B6HRM9		PL1	Pec_lyase_C	Pectate lyase. This enzyme forms a right handed beta helix structure. Pectate lyase is an enzyme involved in the maceration and soft rotting of plant tissue.
RSAG8G_11979	Scaffold_188	26211	27278	+	PL1	PL1	282	Pec_lyase_C	CBC98415.1	336	Pec_lyase_C	Aspergillus niger CBS 120.49 / N400	PL1	YES	YES	4.2.2.2	Q9C2Z0		PL1	Pec_lyase_C	Pectate lyase. This enzyme forms a right handed beta helix structure. Pectate lyase is an enzyme involved in the maceration and soft rotting of plant tissue.
RSAG8G_11979	Scaffold_188	26211	27278	+	PL1	PL1	282	Pec_lyase_C	ADK25712.1	306	Pec_lyase_C	Penicillium occitanis CT1	PL1	YES	YES	4.2.2.2	D9ZX92		PL1	Pec_lyase_C	Pectate lyase. This enzyme forms a right handed beta helix structure. Pectate lyase is an enzyme involved in the maceration and soft rotting of plant tissue.
RSAG8G_11981	Scaffold_188	32255	33083	-	PL1		199	n/a	ADK25712.1	306	Pec_lyase_C	Penicillium occitanis CT1	PL1	n/a	NO	4.2.2.2	D9ZX92
RSAG8G_11982	Scaffold_188	34105	35185	-	PL1	PL1	282	Pec_lyase_C	CBC98415.1	336	Pec_lyase_C	Aspergillus niger CBS 120.49 / N400	PL1	YES	YES	4.2.2.2	Q9C2Z0		PL1	Pec_lyase_C	Pectate lyase. This enzyme forms a right handed beta helix structure. Pectate lyase is an enzyme involved in the maceration and soft rotting of plant tissue.
RSAG8G_11983	Scaffold_188	37370	39896	+	CE8		535	FPN1	CAN67070.1	884	Pectinesterase|FPN1|FPN1	Vitis vinifera	CE8	NO	NO		A5AS54
RSAG8G_11995	Scaffold_189	10926	13793	+	GT34		547	p450	EAA66095.1	845	p450	Aspergillus nidulans FGSC A4	GT34	YES	NO
RSAG8G_04272	Scaffold_19	25039	26581	+	CE10	CE10	356	COesterase	NP_296345.1	NA	n/a	Deinococcus radiodurans R1	CE10	n/a	n/a		Q9RR71		CE10	COesterase	Carboxylesterase family.
RSAG8G_04303	Scaffold_19	99435	101836	+	GH13	GH13	528	Alpha-amylase	CAG84911.1	581	Alpha-amylase	Debaryomyces hansenii CBS767	GH13	YES	YES				GH13	Alpha-amylase	Alpha amylase, catalytic domain. Alpha amylase is classified as family 13 of the glycosyl hydrolases. The structure is an 8 stranded alpha/beta barrel containing the active site, interrupted by a ~70 a.a. calcium-binding domain protruding between beta str
RSAG8G_04304	Scaffold_19	101793	104526	-	GT34		515	p450	EAA66095.1	845	p450	Aspergillus nidulans FGSC A4	GT34	YES	NO
RSAG8G_04311	Scaffold_19	118482	121992	-	GH28		673	Fungal_trans	BAE64464.1	1388	Fungal_trans	Aspergillus oryzae RIB40	GH28	YES	NO
RSAG8G_04342	Scaffold_19	182288	183695	+	GH12	GH12	311	Glyco_hydro_12	ACT78560.1	272	Glyco_hydro_12	Thanatephorus cucumeris AG-1-IA	GH12	YES	YES		C7AGU1		GH12	Glyco_hydro_12	Glycosyl hydrolase family 12.
RSAG8G_04345	Scaffold_19	190778	191991	+	CBM6|CBM32		225	n/a	ADO73503.1	731	F5_F8_type_C|CBM_6	Stigmatella aurantiaca DW4/3-1	CBM6|CBM32	n/a	NO		E3FVW3
RSAG8G_04356	Scaffold_19	218554	220179	-	CBM12|GH18		297	DUF3421	ABX42169.1	665	Glyco_hydro_18|CHB_HEX_C|CHB_HEX_C	Clostridium phytofermentans ISDg	CBM12|GH18	NO	NO		A9KSD7
RSAG8G_04356	Scaffold_19	218554	220179	-	CBM12|GH18		297	DUF3421	ABX42169.1	665	Glyco_hydro_18|CHB_HEX_C|CHB_HEX_C	Clostridium phytofermentans ISDg	CBM12|GH18	NO	NO		A9KSD7
RSAG8G_04371	Scaffold_19	249973	253405	-	GT4		922	ABC_membrane|ABC_tran	ACL49294.1	667	ABC_tran|Glycos_transf_1	Desulfovibrio desulfuricans subsp. desulfuricans str. ATCC 27774	GT4	NO	NO		B8J0L7
RSAG8G_12014	Scaffold_190	24529	27194	+	CE4		757	n/a	NP_300056.1	917	Polysacc_deac_1|Peptidase_C14	Xylella fastidiosa 9a5c	CE4	n/a	YES		Q9P9U2
RSAG8G_12015	Scaffold_190	27406	28807	-	CBM57		307	Pkinase|Pkinase_Tyr	BAJ53166.1	940	Malectin|Pkinase_Tyr	Jatropha curcas Palawan	CBM57	NO	NO
RSAG8G_12016	Scaffold_190	28874	32125	+	CBM50		833	Pkinase|Pkinase_Tyr	BAI79272.1	678	Pkinase_Tyr	Lotus japonicus	CBM50	NO	YES		D3KTZ5
RSAG8G_12032	Scaffold_192	6795	10467	+	GT77		1145	WD40	ABC67744.1	661	Nucleotid_trans	Dictyostelium discoideum AX3	GT77	NO	NO	2.4.1.37	Q54RP0
RSAG8G_12033	Scaffold_192	13168	14039	-	CE4		166	n/a	BAE92728.1	263	Polysacc_deac_1	Flammulina velutipes MH092086	CE4	n/a	NO		Q1XGD4
RSAG8G_12034	Scaffold_192	14318	15882	-	CE4	CE4	161	Polysacc_deac_1	BAE92728.1	263	Polysacc_deac_1	Flammulina velutipes MH092086	CE4	YES	NO		Q1XGD4		CE4	Polysacc_deac_1	Polysaccharide deacetylase. This domain is found in polysaccharide deacetylase. This family of polysaccharide deacetylases includes NodB (nodulation protein B from Rhizobium) which is a chitooligosaccharide deacetylase. It also includes chitin deacetylase
RSAG8G_12035	Scaffold_192	16305	17968	-	CE4	CE4	294	Polysacc_deac_1	BAE92728.1	263	Polysacc_deac_1	Flammulina velutipes MH092086	CE4	YES	YES		Q1XGD4		CE4	Polysacc_deac_1	Polysaccharide deacetylase. This domain is found in polysaccharide deacetylase. This family of polysaccharide deacetylases includes NodB (nodulation protein B from Rhizobium) which is a chitooligosaccharide deacetylase. It also includes chitin deacetylase
RSAG8G_12042	Scaffold_192	32087	33348	+	GH28	GH28	315	Glyco_hydro_28	CAK96548.1	487	Glyco_hydro_28	Aspergillus niger CBS 513.88	GH28	YES	NO				GH28	Glyco_hydro_28	Glycosyl hydrolases family 28. Glycosyl hydrolase family 28 includes polygalacturonase EC:3.2.1.15 as well as rhamnogalacturonase A(RGase A), EC:3.2.1.-. These enzymes is important in cell wall metabolism.
RSAG8G_12047	Scaffold_192	42383	43840	+	GT4		351	n/a	ABG49937.1	3158	TPR_11|TPR_11|TPR_11	Trichodesmium erythraeum IMS101	GT4	n/a	NO		Q118Y7
RSAG8G_12082	Scaffold_194	13000	15809	-	CE11		588	DEAD|Helicase_C	CAL53384.1	1058	DEAD|Helicase_C|LpxC	Ostreococcus tauri OTTH0595	CE11	NO	NO		Q017M7
RSAG8G_12085	Scaffold_194	22715	25657	-	GH37	GH37	663	Trehalase_Ca-bi|Trehalase	ACB46527.1	888	Trehalase	Cryptococcus bacillisporus	GH37	NO	NO		B3FTL3		GH37	Trehalase_Ca-bi/Trehalase	Neutral trehalase Ca2+ binding domain. Neutral trehalases mobilise trehalose accumulated by fungal cells as a protective and storage carbohydrate. This family represents a calcium-binding domain similar to EF hand. Residues 97 and 108 in S. pombe neutral
RSAG8G_12112	Scaffold_196	11655	12943	+	GH28	GH28	292	Glyco_hydro_28	CAP92744.1	450	Glyco_hydro_28	Penicillium chrysogenum Wisconsin 54-1255	GH28	YES	NO		B6H6X7		GH28	Glyco_hydro_28	Glycosyl hydrolases family 28. Glycosyl hydrolase family 28 includes polygalacturonase EC:3.2.1.15 as well as rhamnogalacturonase A(RGase A), EC:3.2.1.-. These enzymes is important in cell wall metabolism.
RSAG8G_12112	Scaffold_196	11655	12943	+	GH28	GH28	292	Glyco_hydro_28	AAO61898.1	453	Glyco_hydro_28	Emericella nidulans	GH28	YES	NO		Q873X6		GH28	Glyco_hydro_28	Glycosyl hydrolases family 28. Glycosyl hydrolase family 28 includes polygalacturonase EC:3.2.1.15 as well as rhamnogalacturonase A(RGase A), EC:3.2.1.-. These enzymes is important in cell wall metabolism.
RSAG8G_12113	Scaffold_196	13361	15186	+	PL8		315	n/a	ACB77597.1	706	Lyase_8_N|Lyase_8	Opitutus terrae PB90-1	PL8	n/a	NO		B1ZPA8
RSAG8G_12115	Scaffold_196	17321	18150	+	GH61	GH61	201	Glyco_hydro_61	CAG27578.1	233	Glyco_hydro_61	Coprinopsis cinerea	GH61	YES	YES				GH61	Glyco_hydro_61	Glycosyl hydrolase family 61.
RSAG8G_12121	Scaffold_196	24726	27715	+	PL8	PL8	817	Lyase_8_N|Lyase_8	ACB77597.1	706	Lyase_8_N|Lyase_8	Opitutus terrae PB90-1	PL8	YES	YES		B1ZPA8		PL8	Lyase_8_N/Lyase_8	Polysaccharide lyase family 8, N terminal alpha-helical domain. This family consists of a group of secreted bacterial lyase enzymes EC:4.2.2.1 capable of acting on hyaluronan and chondroitin in the extracellular matrix of host tissues, contributing to the
RSAG8G_12143	Scaffold_198	2351	3418	-	CBM13		200	Pkinase_Tyr	CAJ58949.1	624	Pkinase	Frankia alni ACN14a	CBM13	NO	NO		Q0RTZ6
RSAG8G_12158	Scaffold_198	47141	51215	+	GT10		1167	n/a	CAJ99308.1	422	Glyco_transf_10	Helicobacter acinonychis str. Sheeba	GT10	n/a	NO
RSAG8G_12159	Scaffold_198	51366	53073	-	GH18		296	Pkinase|Pkinase_Tyr	CBX99002.1	785	Pkinase	Leptosphaeria maculans v23.1.3	GH18	NO	NO		E5A5V7
RSAG8G_12173	Scaffold_199	46183	47381	-	CBM13		155	n/a	CAL79964.1	583	Ricin_B_lectin	Bradyrhizobium sp. ORS278	CBM13	n/a	NO		A4Z1D8
RSAG8G_00531	Scaffold_2	47463	52537	+	GT67		1382	DEAD|Sec63	CAM41416.1	NA	n/a	Leishmania braziliensis	GT67	n/a	n/a		A4H3B6
RSAG8G_00553	Scaffold_2	86027	87848	-	CE1		346	ADH_zinc_N	ACO62070.1	694	Esterase|ADH_N|ADH_zinc_N	Micromonas sp. RCC299	CE1	NO	NO		C1E0V8
RSAG8G_00565	Scaffold_2	107900	109754	-	CBM13		484	Pkinase|Pkinase_Tyr	CAJ58949.1	624	Pkinase	Frankia alni ACN14a	CBM13	NO	NO		Q0RTZ6
RSAG8G_00581	Scaffold_2	132339	135071	-	GH9	GH9	674	Glyco_hydro_9|Glyco_hydro_9	BAC04648.1	673	Glyco_hydro_9	Homo sapiens	GH9	NO	YES		Q8N909		GH9	Glyco_hydro_9/Glyco_hydro_9	Glycosyl hydrolase family 9. /Glycosyl hydrolase family 9.
RSAG8G_00582	Scaffold_2	135511	137574	-	GH9	GH9	420	Glyco_hydro_9	BAC04648.1	673	Glyco_hydro_9	Homo sapiens	GH9	YES	NO		Q8N909		GH9	Glyco_hydro_9	Glycosyl hydrolase family 9.
RSAG8G_00609	Scaffold_2	203097	205758	-	CE11		550	DEAD|Helicase_C	CAL53384.1	1058	DEAD|Helicase_C|LpxC	Ostreococcus tauri OTTH0595	CE11	NO	NO		Q017M7
RSAG8G_00612	Scaffold_2	210796	212278	-	CE4	CE4	218	Polysacc_deac_1	ACL80318.1	266	Polysacc_deac_1	Volvariella volvacea V14	CE4	YES	YES		B8YIE0		CE4	Polysacc_deac_1	Polysaccharide deacetylase. This domain is found in polysaccharide deacetylase. This family of polysaccharide deacetylases includes NodB (nodulation protein B from Rhizobium) which is a chitooligosaccharide deacetylase. It also includes chitin deacetylase
RSAG8G_00618	Scaffold_2	220062	221130	+	GH18		306	Pkinase|Pkinase_Tyr	CBX99002.1	785	Pkinase	Leptosphaeria maculans v23.1.3	GH18	NO	NO		E5A5V7
RSAG8G_00625	Scaffold_2	238543	240165	-	GT27|CBM13		395	Peptidase_M24	CAZ34341.1	NA	n/a	Schistosoma mansoni	GT27|CBM13	n/a	n/a		C4QFV6
RSAG8G_00625	Scaffold_2	238543	240165	-	GT27|CBM13		395	Peptidase_M24	CAZ34341.1	NA	n/a	Schistosoma mansoni	GT27|CBM13	n/a	n/a		C4QFV6
RSAG8G_00636	Scaffold_2	262966	264527	+	GH61	GH61	261	Glyco_hydro_61	CAJ81215.1	247	Glyco_hydro_61	Lasiodiplodia theobromae CBS 247.96	GH61	YES	YES				GH61	Glyco_hydro_61	Glycosyl hydrolase family 61.
RSAG8G_00652	Scaffold_2	291042	292317	-	GT1		175	n/a	ACJ72161.1	NA	n/a	Pueraria montana var. lobata	GT1	n/a	n/a		C6ZJB5
RSAG8G_00664	Scaffold_2	315594	317759	+	GT57	GT57	533	Alg6_Alg8	CAK38969.1	593	Alg6_Alg8	Aspergillus niger CBS 513.88	GT57	YES	YES		A2QJZ7		GT57	Alg6_Alg8	ALG6, ALG8 glycosyltransferase family. N-linked (asparagine-linked) glycosylation of proteins is mediated by a highly conserved pathway in eukaryotes, in which a lipid (dolichol phosphate)-linked oligosaccharide is assembled at the endoplasmic reticulum m
RSAG8G_00672	Scaffold_2	333618	336440	-	GT2		745	HSF_DNA-bind|Response_reg	NP_810096.1	1350	Glyco_tranf_2_3|HisKA|HATPase_c|Response_reg	Bacteroides thetaiotaomicron VPI-5482	GT2	NO	NO
RSAG8G_00690	Scaffold_2	370006	371995	-	CBM12		312	n/a	BAG20890.1	300	Dioxygenase_C	Streptomyces griseus subsp. griseus NBRC 13350	CBM12	n/a	YES		B1VSD6
RSAG8G_00704	Scaffold_2	402612	404549	+	CE16		306	n/a	CBY01773.1	NA	n/a	Leptosphaeria maculans v23.1.3	CE16	n/a	n/a		E5AEY4
RSAG8G_00759	Scaffold_2	521208	522479	+		CBM13													CBM13	RicinB_lectin_2	Ricin-type beta-trefoil lectin domain-like.
RSAG8G_00776	Scaffold_2	564822	566319	+	GH76		339	ADH_N|ADH_zinc_N	EAA63396.1	764	Glyco_hydro_76|ADH_N|ADH_zinc_N	Aspergillus nidulans FGSC A4	GH76	NO	NO
RSAG8G_00780	Scaffold_2	573930	574872	-	CBM50		146	n/a	AAT89345.1	NA	n/a	Leifsonia xyli subsp. xyli str. CTCB07	CBM50	n/a	n/a
RSAG8G_00796	Scaffold_2	612220	615359	-	GT34		624	p450	EAA66095.1	845	p450	Aspergillus nidulans FGSC A4	GT34	YES	NO
RSAG8G_00804	Scaffold_2	625519	626851	+	GH97|CBM13	CBM13	290	RicinB_lectin_2	ADO69318.1	758	Glyco_hydro_97|RicinB_lectin_2	Stigmatella aurantiaca DW4/3-1	GH97|CBM13	NO	NO		Q09DJ4		CBM13	RicinB_lectin_2	Ricin-type beta-trefoil lectin domain-like.
RSAG8G_00808	Scaffold_2	636421	637339	-		GT2													GT2	Cyt-b5	Cytochrome b5-like Heme/Steroid binding domain. This family includes heme binding domains from a diverse range of proteins. This family also includes proteins that bind to steroids. The family includes progesterone receptors. Many members of this subfamil
RSAG8G_00838	Scaffold_2	704739	707070	-	GT34		436	p450	EAA66095.1	845	p450	Aspergillus nidulans FGSC A4	GT34	YES	NO
RSAG8G_00858	Scaffold_2	738828	740060	-	CBM32		253	BSP	AAZ28315.1	703	BSP	Colwellia psychrerythraea 34H BAA-681	CBM32	YES	NO		Q481A1
RSAG8G_00910	Scaffold_2	845474	846206	+	GT41		175	TPR_11	ABL65856.1	3573	TPR_11|Glyco_transf_41|Glyco_transf_41|TPR_11|Glyco_transf_41|Glyco_transf_41|Glyco_transf_41|Glyco_transf_41|TPR_11|Glyco_transf_41|Glyco_transf_41|TPR_11|Glyco_transf_41|Glyco_transf_41	Chlorobium phaeobacteroides DSM 266	GT41	NO	NO		A1BHH9
RSAG8G_00911	Scaffold_2	847442	849238	+	GT2		458	Epimerase	ADN17640.1	NA	n/a	Cyanothece sp. PCC 7822	GT2	n/a	n/a		E0UL10
RSAG8G_00915	Scaffold_2	853973	856716	-	CBM1		659	GMC_oxred_N|GMC_oxred_C	ADT70773.1	844	GMC_oxred_N|GMC_oxred_C	Chaetomium atrobrunneum CBS 238.71	CBM1	YES	NO
RSAG8G_04416	Scaffold_20	117783	118760	+	CE16		269	n/a	CBY01773.1	NA	n/a	Leptosphaeria maculans v23.1.3	CE16	n/a	n/a		E5AEY4
RSAG8G_04420	Scaffold_20	127343	129262	+	PL14		362	n/a	AAW44587.1	NA	n/a	Cryptococcus neoformans var. neoformans JEC21	PL14	n/a	n/a
RSAG8G_04438	Scaffold_20	168743	170847	+	GT2	GT2	464	Glyco_tranf_2_3|Glycos_transf_2	AAQ92917.1	462	Glyco_tranf_2_3	Cryptococcus neoformans	GT2	NO	YES	2.4.1.212	Q6YNJ4		GT2	Glyco_tranf_2_3/Glycos_transf_2	Glycosyltransferase like family 2. Members of this family of prokaryotic proteins include putative glucosyltransferase, which are involved in bacterial capsule biosynthesis./Glycosyl transferase family 2. Diverse family, transferring sugar from UDP-glucos
RSAG8G_04451	Scaffold_20	194326	196545	-	GH18		548	Pkinase|Pkinase_Tyr	CBX99002.1	785	Pkinase	Leptosphaeria maculans v23.1.3	GH18	NO	NO		E5A5V7
RSAG8G_04459	Scaffold_20	214372	216486	-	GT41		532	n/a	ADL55111.1	974	Glyco_transf_41	Gallionella capsiferriformans ES-2	GT41	n/a	NO		D9SF14
RSAG8G_12177	Scaffold_200	127	2097	+	GH75		561	DUF4246	EAA59719.1	1318	DUF4246|Glyco_hydro_75	Aspergillus nidulans FGSC A4	GH75	NO	NO
RSAG8G_12179	Scaffold_200	10663	13594	-		PL5													PL5	Alginate_lyase	Alginate lyase. This family contains several bacterial alginate lyase proteins. Alginate is a family of 1-4-linked copolymers of beta -D-mannuronic acid (M) and alpha -L-guluronic acid (G). It is produced by brown algae and by some bacteria belonging to t
RSAG8G_12210	Scaffold_202	17792	19482	-		GT61													GT61	DUF563	Protein of unknown function (DUF563). Family of uncharacterized proteins.
RSAG8G_12233	Scaffold_204	21032	22306	+	CBM1		300	n/a	XP_362641.1	NA	n/a	Magnaporthe grisea 70-15	CBM1	n/a	n/a
RSAG8G_12234	Scaffold_204	22532	23862	+	GH18		336	adh_short	EAA59449.1	980	Glyco_hydro_18|adh_short	Aspergillus nidulans FGSC A4	GH18	NO	NO
RSAG8G_12235	Scaffold_204	24231	24958	+	PL4		141	n/a	CAP96145.1	554	RhgB_N	Penicillium chrysogenum Wisconsin 54-1255	PL4	n/a	NO		B6HLN6
RSAG8G_12239	Scaffold_204	34199	37529	-	CBM57		866	Pkinase|Pkinase_Tyr	BAJ53166.1	940	Malectin|Pkinase_Tyr	Jatropha curcas Palawan	CBM57	NO	YES
RSAG8G_04485	Scaffold_21	1	3068	-	CBM1|GH3	GH3	639	Glyco_hydro_3|Glyco_hydro_3_C	AAC26489.1	836	Glyco_hydro_3|Glyco_hydro_3_C|Fn3-like	Phanerochaete chrysosporium OGC101	CBM1|GH3	NO	NO		O74203Q9URP5		GH3	Glyco_hydro_3/Glyco_hydro_3_C	Glycosyl hydrolase family 3 N terminal domain. /Glycosyl hydrolase family 3 C-terminal domain. This domain is involved in catalysis and may be involved in binding beta-glucan. This domain is found associated with pfam00933.
RSAG8G_04486	Scaffold_21	3140	3662	-	GH6|CBM1		99	n/a	BAF80327.1	467	Glyco_hydro_6	Polyporus arcularius 69B-8	GH6|CBM1	n/a	NO		A8CED8
RSAG8G_04486	Scaffold_21	3140	3662	-	GH6|CBM1		99	n/a	BAF80327.1	467	Glyco_hydro_6	Polyporus arcularius 69B-8	GH6|CBM1	n/a	NO		A8CED8
RSAG8G_04509	Scaffold_21	41693	42710	+	GH18		199	AhpC-TSA|Redoxin	CBA62479.1	722	AhpC-TSA|Glyco_hydro_18	Clostridium difficile CD196	GH18	NO	NO		C9XQW9
RSAG8G_04509	Scaffold_21	41693	42710	+	GH18		199	AhpC-TSA|Redoxin	CBE03719.1	722	AhpC-TSA|Glyco_hydro_18	Clostridium difficile R20291	GH18	NO	NO		C9YL30
RSAG8G_04509	Scaffold_21	41693	42710	+	GH18		199	AhpC-TSA|Redoxin	CAJ68298.1	725	AhpC-TSA|Glyco_hydro_18	Clostridium difficile 630	GH18	NO	NO		Q18BV5
RSAG8G_04542	Scaffold_21	95322	98624	-	PL8	PL8	798	Lyase_8_N|Lyase_8	ACB77597.1	706	Lyase_8_N|Lyase_8	Opitutus terrae PB90-1	PL8	YES	YES		B1ZPA8		PL8	Lyase_8_N/Lyase_8	Polysaccharide lyase family 8, N terminal alpha-helical domain. This family consists of a group of secreted bacterial lyase enzymes EC:4.2.2.1 capable of acting on hyaluronan and chondroitin in the extracellular matrix of host tissues, contributing to the
RSAG8G_04551	Scaffold_21	120054	122721	-	CE11		614	DEAD|Helicase_C	CAL53384.1	1058	DEAD|Helicase_C|LpxC	Ostreococcus tauri OTTH0595	CE11	NO	NO		Q017M7
RSAG8G_04557	Scaffold_21	144796	147879	+	CE1		636	ABC_tran|ABC_tran_2|ABC_tran	AAW61229.1	NA	n/a	Gluconobacter oxydans 621H	CE1	n/a	n/a
RSAG8G_04560	Scaffold_21	159020	160575	+	GH72|CBM43	GH72	349	Glyco_hydro_72	AAW47197.1	577	Glyco_hydro_72|X8	Cryptococcus neoformans var. neoformans JEC21	GH72|CBM43	NO	NO				GH72	Glyco_hydro_72	Glucanosyltransferase. This is a family of glycosylphosphatidylinositol-anchored beta(1-3)glucanosyltransferases. The active site residues in the Aspergillus fumigatus example are the two glutamate residues at 160 and 261.
RSAG8G_12252	Scaffold_210	22130	24167	-	GT4	GT4	451	Glycos_transf_1	AAW43127.1	796	Acyltransferase|PIGA|Glycos_transf_1	Cryptococcus neoformans var. neoformans JEC21	GT4	NO	NO				GT4	Glycos_transf_1	Glycosyl transferases group 1. Mutations in this domain of human PIGA lead to disease (Paroxysmal Nocturnal haemoglobinuria). Members of this family transfer activated sugars to a variety of substrates, including glycogen, Fructose-6-phosphate and lipopol
RSAG8G_12293	Scaffold_212	40703	41680	-	CBM12|CBM32|CBM63		142	n/a	ABX04461.1	490	F5_F8_type_C	Herpetosiphon aurantiacus ATCC 23779	CBM12|CBM32|CBM63	n/a	NO		A9B7T3
RSAG8G_12293	Scaffold_212	40703	41680	-	CBM12|CBM32|CBM63		142	n/a	ABM33954.1	364	CBM_2	Acidovorax avenae subsp. citrulli AAC00-1	CBM2|CBM63	n/a	NO		A1TSL6
RSAG8G_12293	Scaffold_212	40703	41680	-	CBM2|CBM63		142	n/a	ABX04461.1	490	F5_F8_type_C	Herpetosiphon aurantiacus ATCC 23779	CBM12|CBM32|CBM63	n/a	NO		A9B7T3
RSAG8G_12293	Scaffold_212	40703	41680	-	CBM2|CBM63		142	n/a	ABM33954.1	364	CBM_2	Acidovorax avenae subsp. citrulli AAC00-1	CBM2|CBM63	n/a	NO		A1TSL6
RSAG8G_12297	Scaffold_213	4513	6577	-	CBM18		496	FAD_binding_4|BBE	CBX96933.1	657	FAD_binding_4	Leptosphaeria maculans v23.1.3	CBM18	NO	NO		E5A073
RSAG8G_12304	Scaffold_213	27817	31352	-	GH92	GH92	718	Glyco_hydro_92	CBX98616.1	814	Glyco_hydro_92	Leptosphaeria maculans v23.1.3	GH92	YES	YES		E5A4R8		GH92	Glyco_hydro_92	Glycosyl hydrolase family 92. Members of this family are alpha-1,2-mannosidases, enzymes which remove alpha-1,2-linked mannose residues from Man(9)(GlcNAc)(2) by hydrolysis. They are critical for the maturation of N-linked oligosaccharides and ER-associat
RSAG8G_12317	Scaffold_214	8250	8935	-	CBM13		181	n/a	CAL79964.1	583	Ricin_B_lectin	Bradyrhizobium sp. ORS278	CBM13	n/a	NO		A4Z1D8
RSAG8G_12330	Scaffold_215	14256	23666	-	GT4		2297	ABC_membrane|ABC_tran|ABC_membrane|ABC_membrane|ABC_tran	ACL49294.1	667	ABC_tran|Glycos_transf_1	Desulfovibrio desulfuricans subsp. desulfuricans str. ATCC 27774	GT4	NO	NO		B8J0L7
RSAG8G_12342	Scaffold_216	4806	6686	-	CBM13		379	Peptidase_S8	ADO75815.1	554	Peptidase_S8|RicinB_lectin_2	Stigmatella aurantiaca DW4/3-1	CBM13	NO	NO		E3FRN8
RSAG8G_12349	Scaffold_216	30654	31485	-	CBM13		156	Pkinase_Tyr	CAJ63931.1	634	Pkinase	Frankia alni ACN14a	CBM13	NO	NO		Q0RF20
RSAG8G_12351	Scaffold_217	889	2991	-	GH95		453	n/a	CAK48586.1	NA	n/a	Aspergillus niger CBS 513.88	GH95	n/a	n/a		A2R797
RSAG8G_12367	Scaffold_218	33727	35610	-	GH5	GH5	376	Cellulase	BAA90480.1	398	Cellulase	Robillarda sp. Y-20	GH5	YES	YES	3.2.1.4	P23044Q9P981		GH5	Cellulase	Cellulase (glycosyl hydrolase family 5).
RSAG8G_04612	Scaffold_22	8244	9824	+	GH2		253	Thaumatin	CBX99479.1	1325	Thaumatin	Leptosphaeria maculans v23.1.3	GH2	YES	NO		E5A784
RSAG8G_04626	Scaffold_22	48454	49843	+	CE12		347	n/a	CAP67203.1	NA	n/a	Podospora anserina S mat+	CE12	n/a	n/a		B2AS32
RSAG8G_04627	Scaffold_22	50783	52175	+	CE12		346	n/a	CAP67203.1	NA	n/a	Podospora anserina S mat+	CE12	n/a	n/a		B2AS32
RSAG8G_04628	Scaffold_22	53120	53818	+	CE12		164	n/a	CAP67203.1	NA	n/a	Podospora anserina S mat+	CE12	n/a	n/a		B2AS32
RSAG8G_04637	Scaffold_22	73440	74303	+	CBM20|GH15	GH15/CBM20	271	Glyco_hydro_15|CBM_20	CBY00718.1	619	Glyco_hydro_15|CBM_20	Leptosphaeria maculans v23.1.3	CBM20|GH15	YES	NO		E5AAM7		GH15/CBM20	Glyco_hydro_15/CBM_20	Glycosyl hydrolases family 15. In higher organisms this family is represented by phosphorylase kinase subunits./Starch binding domain.
RSAG8G_04637	Scaffold_22	73440	74303	+	CBM20|GH15	GH15/CBM20	271	Glyco_hydro_15|CBM_20	CBY00718.1	619	Glyco_hydro_15|CBM_20	Leptosphaeria maculans v23.1.3	CBM20|GH15	YES	NO		E5AAM7		GH15/CBM20	Glyco_hydro_15/CBM_20	Glycosyl hydrolases family 15. In higher organisms this family is represented by phosphorylase kinase subunits./Starch binding domain.
RSAG8G_04641	Scaffold_22	87626	89227	-	CE4		364	Peptidase_C14	ABF39292.1	884	Polysacc_deac_1|Peptidase_C14	Candidatus Koribacter versatilis Ellin345	CE4	NO	NO		Q1IV08
RSAG8G_04644	Scaffold_22	98595	100681	+		GT2													GT2	FA_desaturase/Cyt-b5	Fatty acid desaturase. /Cytochrome b5-like Heme/Steroid binding domain. This family includes heme binding domains from a diverse range of proteins. This family also includes proteins that bind to steroids. The family includes progesterone receptors. Many
RSAG8G_04652	Scaffold_22	113496	117202	-	CBM1		839	GMC_oxred_N|GMC_oxred_C	ADT70778.1	845	GMC_oxred_N|GMC_oxred_C	Stachybotrys bisbyi DSM 630.42	CBM1	YES	YES
RSAG8G_04655	Scaffold_22	121708	124244	-	GH105		702	DUF2264	ABR38224.1	785	Glyco_hydro_88|DUF2264	Bacteroides vulgatus ATCC 8482	GH105	NO	YES		A6KXR0
RSAG8G_04657	Scaffold_22	124570	127518	+	CBM57		524	Pkinase	BAJ53166.1	940	Malectin|Pkinase_Tyr	Jatropha curcas Palawan	CBM57	NO	NO
RSAG8G_04672	Scaffold_22	172585	175388	+	CBM57		671	Pkinase|Pkinase_Tyr	BAJ53166.1	940	Malectin|Pkinase_Tyr	Jatropha curcas Palawan	CBM57	NO	NO
RSAG8G_04674	Scaffold_22	183265	185312	-	CBM57		436	Pkinase|Pkinase_Tyr	BAJ53166.1	940	Malectin|Pkinase_Tyr	Jatropha curcas Palawan	CBM57	NO	NO
RSAG8G_04692	Scaffold_22	223703	226192	-	CBM57		609	Pkinase|Pkinase_Tyr	BAJ53166.1	940	Malectin|Pkinase_Tyr	Jatropha curcas Palawan	CBM57	NO	NO
RSAG8G_04693	Scaffold_22	226278	230234	-	CBM13		810	SH3_1|Pkinase|Pkinase_Tyr|Pkinase	CAJ63931.1	634	Pkinase	Frankia alni ACN14a	CBM13	NO	NO		Q0RF20
RSAG8G_04694	Scaffold_22	230803	233263	-	CBM13		528	Pkinase_Tyr|Pkinase	CAJ58949.1	624	Pkinase	Frankia alni ACN14a	CBM13	NO	YES		Q0RTZ6
RSAG8G_12389	Scaffold_220	13686	14291	+	CBM12|CBM32|CBM63		148	n/a	ABX04461.1	490	F5_F8_type_C	Herpetosiphon aurantiacus ATCC 23779	CBM12|CBM32|CBM63	n/a	NO		A9B7T3
RSAG8G_12405	Scaffold_221	21548	24408	-	GT2		666	DUF3448|AMP-binding|DUF4009	ACY97654.1	820	Glycos_transf_2|AMP-binding	Thermomonospora curvata DSM 43183	GT2	NO	YES		D1AES9
RSAG8G_12412	Scaffold_221	40567	43340	-	PL1	PL1	462	Pec_lyase_C	ACT13892.1	535	Pec_lyase_C	Pectobacterium carotovorum subsp. carotovorum PC1	PL1	YES	YES		C6DAQ8		PL1	Pec_lyase_C	Pectate lyase. This enzyme forms a right handed beta helix structure. Pectate lyase is an enzyme involved in the maceration and soft rotting of plant tissue.
RSAG8G_12413	Scaffold_222	5202	6145	-	CE10	CE10	276	COesterase|Abhydrolase_3	NP_594994.1	NA	n/a	Schizosaccharomyces pombe 972h-	CE10	n/a	n/a		Q9US38		CE10	COesterase/Abhydrolase_3	Carboxylesterase family. /alpha/beta hydrolase fold. This catalytic domain is found in a very wide range of enzymes.
RSAG8G_12416	Scaffold_222	9618	11021	+	CE10	CE10	341	Abhydrolase_3	NP_594994.1	NA	n/a	Schizosaccharomyces pombe 972h-	CE10	n/a	n/a		Q9US38		CE10	Abhydrolase_3	alpha/beta hydrolase fold. This catalytic domain is found in a very wide range of enzymes.
RSAG8G_12419	Scaffold_222	13486	14893	+	CE10	CE10	333	Abhydrolase_3	NP_594994.1	NA	n/a	Schizosaccharomyces pombe 972h-	CE10	n/a	n/a		Q9US38		CE10	Abhydrolase_3	alpha/beta hydrolase fold. This catalytic domain is found in a very wide range of enzymes.
RSAG8G_12420	Scaffold_222	16549	19682	-	CBM18		555	Glyoxal_oxid_N|DUF1929	CAD89674.1	669	Glyoxal_oxid_N|DUF1929	Botryotinia fuckeliana SAS56	CBM18	YES	YES
RSAG8G_12429	Scaffold_222	35387	36904	+	GH28	GH28	238	Glyco_hydro_28	ACL80125.1	NA	n/a	Thanatephorus cucumeris	GH28	n/a	n/a		B8YLY1		GH28	Glyco_hydro_28	Glycosyl hydrolases family 28. Glycosyl hydrolase family 28 includes polygalacturonase EC:3.2.1.15 as well as rhamnogalacturonase A(RGase A), EC:3.2.1.-. These enzymes is important in cell wall metabolism.
RSAG8G_12429	Scaffold_222	35387	36904	+	GH28	GH28	238	Glyco_hydro_28	ACL80126.1	NA	n/a	Thanatephorus cucumeris	GH28	n/a	n/a		B8YLY2		GH28	Glyco_hydro_28	Glycosyl hydrolases family 28. Glycosyl hydrolase family 28 includes polygalacturonase EC:3.2.1.15 as well as rhamnogalacturonase A(RGase A), EC:3.2.1.-. These enzymes is important in cell wall metabolism.
RSAG8G_12442	Scaffold_223	14585	16287	+	GT49|GT8	GT49	431	Glyco_transf_49	ADI96173.1	666	Glyco_transf_8|Glyco_transf_49	Mastomys natalensis	GT49|GT8	NO	NO		D9IFZ3		GT49	Glyco_transf_49	Glycosyl-transferase for dystroglycan. This glycosyl-transferase brings about the glycosylation of the alpha-dystroglycan subunit. Dystroglycan is an integral member of the skeletal muscular dystrophin glycoprotein complex, which links dystrophin to prote
RSAG8G_12442	Scaffold_223	14585	16287	+	GT49|GT8	GT49	431	Glyco_transf_49	ADI96174.1	666	Glyco_transf_8|Glyco_transf_49	Mastomys natalensis	GT49|GT8	NO	NO		D9IFZ4		GT49	Glyco_transf_49	Glycosyl-transferase for dystroglycan. This glycosyl-transferase brings about the glycosylation of the alpha-dystroglycan subunit. Dystroglycan is an integral member of the skeletal muscular dystrophin glycoprotein complex, which links dystrophin to prote
RSAG8G_12442	Scaffold_223	14585	16287	+	GT49|GT8	GT49	431	Glyco_transf_49	ADI96175.1	666	Glyco_transf_8|Glyco_transf_49	Mastomys natalensis	GT49|GT8	NO	NO		D9IFZ5		GT49	Glyco_transf_49	Glycosyl-transferase for dystroglycan. This glycosyl-transferase brings about the glycosylation of the alpha-dystroglycan subunit. Dystroglycan is an integral member of the skeletal muscular dystrophin glycoprotein complex, which links dystrophin to prote
RSAG8G_12442	Scaffold_223	14585	16287	+	GT49|GT8	GT49	431	Glyco_transf_49	ADI96181.1	666	Glyco_transf_8|Glyco_transf_49	Mastomys erythroleucus	GT49|GT8	NO	NO		D9IG01		GT49	Glyco_transf_49	Glycosyl-transferase for dystroglycan. This glycosyl-transferase brings about the glycosylation of the alpha-dystroglycan subunit. Dystroglycan is an integral member of the skeletal muscular dystrophin glycoprotein complex, which links dystrophin to prote
RSAG8G_12442	Scaffold_223	14585	16287	+	GT49|GT8	GT49	431	Glyco_transf_49	ADI96179.1	666	Glyco_transf_8|Glyco_transf_49	Mastomys erythroleucus	GT49|GT8	NO	NO		D9IFZ9		GT49	Glyco_transf_49	Glycosyl-transferase for dystroglycan. This glycosyl-transferase brings about the glycosylation of the alpha-dystroglycan subunit. Dystroglycan is an integral member of the skeletal muscular dystrophin glycoprotein complex, which links dystrophin to prote
RSAG8G_12442	Scaffold_223	14585	16287	+	GT49|GT8	GT49	431	Glyco_transf_49	ADI96177.1	666	Glyco_transf_8|Glyco_transf_49	Mastomys erythroleucus	GT49|GT8	NO	NO		D9IFZ7		GT49	Glyco_transf_49	Glycosyl-transferase for dystroglycan. This glycosyl-transferase brings about the glycosylation of the alpha-dystroglycan subunit. Dystroglycan is an integral member of the skeletal muscular dystrophin glycoprotein complex, which links dystrophin to prote
RSAG8G_12442	Scaffold_223	14585	16287	+	GT49|GT8	GT49	431	Glyco_transf_49	ADI96180.1	666	Glyco_transf_8|Glyco_transf_49	Mastomys erythroleucus	GT49|GT8	NO	NO		D9IG00		GT49	Glyco_transf_49	Glycosyl-transferase for dystroglycan. This glycosyl-transferase brings about the glycosylation of the alpha-dystroglycan subunit. Dystroglycan is an integral member of the skeletal muscular dystrophin glycoprotein complex, which links dystrophin to prote
RSAG8G_12442	Scaffold_223	14585	16287	+	GT49|GT8	GT49	431	Glyco_transf_49	ADI96170.1	666	Glyco_transf_8|Glyco_transf_49	Mastomys natalensis	GT49|GT8	NO	NO		D9IFZ0		GT49	Glyco_transf_49	Glycosyl-transferase for dystroglycan. This glycosyl-transferase brings about the glycosylation of the alpha-dystroglycan subunit. Dystroglycan is an integral member of the skeletal muscular dystrophin glycoprotein complex, which links dystrophin to prote
RSAG8G_12443	Scaffold_223	16323	17794	-	CE4	CE4	253	Polysacc_deac_1	ACL80318.1	266	Polysacc_deac_1	Volvariella volvacea V14	CE4	YES	YES		B8YIE0		CE4	Polysacc_deac_1	Polysaccharide deacetylase. This domain is found in polysaccharide deacetylase. This family of polysaccharide deacetylases includes NodB (nodulation protein B from Rhizobium) which is a chitooligosaccharide deacetylase. It also includes chitin deacetylase
RSAG8G_12475	Scaffold_225	30186	31423	+	GT34		296	p450	EAA66095.1	845	p450	Aspergillus nidulans FGSC A4	GT34	YES	NO
RSAG8G_12476	Scaffold_225	32788	35088	+	GT34		579	p450	EAA66095.1	845	p450	Aspergillus nidulans FGSC A4	GT34	YES	NO
RSAG8G_12477	Scaffold_225	35943	36581	-	GH28	GH28	173	Glyco_hydro_28	CAK38178.1	476	Glyco_hydro_28	Aspergillus niger CBS 513.88	GH28	YES	NO	3.2.1.40	A2QG68		GH28	Glyco_hydro_28	Glycosyl hydrolases family 28. Glycosyl hydrolase family 28 includes polygalacturonase EC:3.2.1.15 as well as rhamnogalacturonase A(RGase A), EC:3.2.1.-. These enzymes is important in cell wall metabolism.
RSAG8G_12502	Scaffold_228	13553	17050	+	GT77		1023	n/a	ABC67744.1	661	Nucleotid_trans	Dictyostelium discoideum AX3	GT77	n/a	NO	2.4.1.37	Q54RP0
RSAG8G_04719	Scaffold_23	49753	51503	-	CBM48|GH13		408	DnaJ|DnaJ_CXXCXGXG|DnaJ_C	ACI49189.1	1267	Alpha-amylase_C|DnaJ	Caenorhabditis sp. PS1010	CBM48|GH13	NO	NO		B6VBU6
RSAG8G_04719	Scaffold_23	49753	51503	-	CBM48|GH13		408	DnaJ|DnaJ_CXXCXGXG|DnaJ_C	ACI49189.1	1267	Alpha-amylase_C|DnaJ	Caenorhabditis sp. PS1010	CBM48|GH13	NO	NO		B6VBU6
RSAG8G_04736	Scaffold_23	89168	91985	+	GT41		690	Apc3	ACF42936.1	4502	Glyco_transf_41|Glyco_transf_41|Glyco_transf_41|Glyco_transf_41|Glyco_transf_41|Glyco_transf_41|Glyco_transf_41|Glyco_transf_41|Glyco_transf_41|Glyco_transf_41|Glyco_transf_41|Glyco_transf_41	Pelodictyon phaeoclathratiforme BU-1	GT41	NO	NO		B4SDJ7
RSAG8G_12542	Scaffold_232	37974	42014	+	GT34		413	p450	EAA66095.1	845	p450	Aspergillus nidulans FGSC A4	GT34	YES	NO
RSAG8G_12551	Scaffold_233	38640	40647	+	CBM13		559	HSP70|MreB_Mbl	CAJ61616.1	777	HSP70	Frankia alni ACN14a	CBM13	NO	NO		Q0RLI8
RSAG8G_12566	Scaffold_235	16853	19178	+	CE10	CE10	561	COesterase	NP_000656.1	628	COesterase|AChE_tetra	Homo sapiens	CE10	NO	YES	3.1.1.7	P22303.1		CE10	COesterase	Carboxylesterase family.
RSAG8G_12586	Scaffold_237	7477	9556	-		GT2													GT2	Cyt-b5/FMN_dh/FMN_dh	Cytochrome b5-like Heme/Steroid binding domain. This family includes heme binding domains from a diverse range of proteins. This family also includes proteins that bind to steroids. The family includes progesterone receptors. Many members of this subfamil
RSAG8G_04812	Scaffold_24	9418	10581	+	CBM18		282	Glyoxal_oxid_N	CBX94899.1	671	Glyoxal_oxid_N	Leptosphaeria maculans v23.1.3	CBM18	YES	NO		E4ZTP3
RSAG8G_04813	Scaffold_24	18040	19104	-	GT41		354	n/a	AAR38497.1	746	TPR_11|TPR_11|Glyco_transf_41|Glyco_transf_41	uncultured marine bacterium 583	GT41	n/a	NO		Q6SES5
RSAG8G_04821	Scaffold_24	39730	40568	+	CE8	CE8	131	Pectinesterase	CAD21438.1	361	Pectinesterase	Botryotinia fuckeliana BD90	CE8	YES	NO	3.1.1.11	Q8X116		CE8	Pectinesterase	Pectinesterase.
RSAG8G_04828	Scaffold_24	58871	62460	-		CE9													CE9	Amidohydro_4	Amidohydrolase. This family of enzymes are a part of a large metal dependent hydrolase superfamily. The family includes Adenine deaminase EC:3.5.4.2 that hydrolyses adenine to form hypoxanthine and ammonia. Adenine deaminases reaction is important for ade
RSAG8G_04831	Scaffold_24	66871	73345	-	GT31		1873	LRR_8|PP2C|Guanylate_cyc	CAN60055.1	1129	Gal-bind_lectin|Galactosyl_T|PP2C	Vitis vinifera	GT31	NO	NO		A5ACJ8
RSAG8G_04837	Scaffold_24	86811	90445	+	CBM1|GH3	GH3	698	Glyco_hydro_3|Glyco_hydro_3_C|Fn3-like	AAC26489.1	836	Glyco_hydro_3|Glyco_hydro_3_C|Fn3-like	Phanerochaete chrysosporium OGC101	CBM1|GH3	YES	YES		O74203Q9URP5		GH3	Glyco_hydro_3/Glyco_hydro_3_C/Fn3-like	Glycosyl hydrolase family 3 N terminal domain. /Glycosyl hydrolase family 3 C-terminal domain. This domain is involved in catalysis and may be involved in binding beta-glucan. This domain is found associated with pfam00933./Fibronectin type III-like domai
RSAG8G_04837	Scaffold_24	86811	90445	+	CBM1|GH3	GH3	698	Glyco_hydro_3|Glyco_hydro_3_C|Fn3-like	AAC26490.1	836	Glyco_hydro_3|Glyco_hydro_3_C|Fn3-like	Phanerochaete chrysosporium OGC101	CBM1|GH3	YES	YES		O74203Q9URP5		GH3	Glyco_hydro_3/Glyco_hydro_3_C/Fn3-like	Glycosyl hydrolase family 3 N terminal domain. /Glycosyl hydrolase family 3 C-terminal domain. This domain is involved in catalysis and may be involved in binding beta-glucan. This domain is found associated with pfam00933./Fibronectin type III-like domai
RSAG8G_04841	Scaffold_24	99302	102188	+	GH47	GH47	560	Glyco_hydro_47	CAY06012.1	616	Glyco_hydro_47	Cryptococcus neoformans var. neoformans B-3501A	GH47	YES	YES				GH47	Glyco_hydro_47	Glycosyl hydrolase family 47. Members of this family are alpha-mannosidases that catalyze the hydrolysis of the terminal 1,2-linked alpha-D-mannose residues in the oligo-mannose oligosaccharide Man(9)(GlcNAc)(2).
RSAG8G_04841	Scaffold_24	99302	102188	+	GH47	GH47	560	Glyco_hydro_47	AAW43838.1	616	Glyco_hydro_47	Cryptococcus neoformans var. neoformans JEC21	GH47	YES	YES				GH47	Glyco_hydro_47	Glycosyl hydrolase family 47. Members of this family are alpha-mannosidases that catalyze the hydrolysis of the terminal 1,2-linked alpha-D-mannose residues in the oligo-mannose oligosaccharide Man(9)(GlcNAc)(2).
RSAG8G_04841	Scaffold_24	99302	102188	+	GH47	GH47	560	Glyco_hydro_47	CAY09772.1	616	Glyco_hydro_47	Cryptococcus neoformans var. neoformans B-3501A	GH47	YES	YES				GH47	Glyco_hydro_47	Glycosyl hydrolase family 47. Members of this family are alpha-mannosidases that catalyze the hydrolysis of the terminal 1,2-linked alpha-D-mannose residues in the oligo-mannose oligosaccharide Man(9)(GlcNAc)(2).
RSAG8G_04861	Scaffold_24	155470	157969	+	GT41		552	n/a	ABL65856.1	3573	TPR_11|Glyco_transf_41|Glyco_transf_41|TPR_11|Glyco_transf_41|Glyco_transf_41|Glyco_transf_41|Glyco_transf_41|TPR_11|Glyco_transf_41|Glyco_transf_41|TPR_11|Glyco_transf_41|Glyco_transf_41	Chlorobium phaeobacteroides DSM 266	GT41	n/a	NO		A1BHH9
RSAG8G_12625	Scaffold_240	12489	15179	+	CBM57		650	Pkinase_Tyr|Pkinase	BAJ53166.1	940	Malectin|Pkinase_Tyr	Jatropha curcas Palawan	CBM57	NO	NO
RSAG8G_12646	Scaffold_243	3430	4677	-		CBM13													CBM13	RicinB_lectin_2	Ricin-type beta-trefoil lectin domain-like.
RSAG8G_12653	Scaffold_244	120	3252	-	CBM1		596	GMC_oxred_N|GMC_oxred_C	ADT70775.1	858	GMC_oxred_N|GMC_oxred_C	Hypoxylon haematostroma CBS 255.63	CBM1	YES	NO
RSAG8G_12659	Scaffold_244	19693	20687	+	GH2		255	Thaumatin	CBX99479.1	1325	Thaumatin	Leptosphaeria maculans v23.1.3	GH2	YES	NO		E5A784
RSAG8G_12675	Scaffold_246	13710	16122	+	GT34		540	p450	EAA66095.1	845	p450	Aspergillus nidulans FGSC A4	GT34	YES	NO
RSAG8G_12679	Scaffold_246	28518	31373	+	CBM5		802	Peptidase_S8|DUF1034	ACV48841.1	682	Peptidase_S8	Halomicrobium mukohataei DSM 12286	CBM5	NO	YES		C7P049
RSAG8G_04903	Scaffold_25	2534	5887	-	GT4		1100	CHAT	ABG49937.1	3158	TPR_11|TPR_11|TPR_11	Trichodesmium erythraeum IMS101	GT4	NO	NO		Q118Y7
RSAG8G_04916	Scaffold_25	36419	37776	-	GT55		233	Ank_2|Ank_4|Ank_2|Ank_4|Ank_2	XP_362336.1	1732	Osmo_MPGsynth|Ank_2|Ank_2	Magnaporthe grisea 70-15	GT55	NO	NO
RSAG8G_04948	Scaffold_25	89309	91664	-	CBM18		558	FAD_binding_4|BBE	CBX96933.1	657	FAD_binding_4	Leptosphaeria maculans v23.1.3	CBM18	NO	YES		E5A073
RSAG8G_04950	Scaffold_25	93327	96454	-	GH31	GH31	761	Glyco_hydro_31	ADH61420.1	813	Gal_mutarotas_2|Glyco_hydro_31	Thermoanaerobacter mathranii subsp. mathranii str. A3	GH31	NO	YES		D7AQU8		GH31	Glyco_hydro_31	Glycosyl hydrolases family 31. Glycosyl hydrolases are key enzymes of carbohydrate metabolism. Family 31 comprises of enzymes that are, or similar to, alpha- galactosidases.
RSAG8G_04968	Scaffold_25	125063	126055	+	CBM48	CBM48	218	AMPKBI	XP_503921.1	404	AMPKBI	Yarrowia lipolytica W29	CBM48	YES	NO				CBM48	AMPKBI	5'-AMP-activated protein kinase beta subunit, interation domain. This region is found in the beta subunit of the 5'-AMP-activated protein kinase complex, and its yeast homologues Sip1, Sip2 and Gal83, which are found in the SNF1 kinase complex. This regio
RSAG8G_04971	Scaffold_25	135855	137350	-	GH43		342	n/a	ACU35804.1	752	Laminin_G_3	Actinosynnema mirum DSM 43827	GH43	n/a	NO		C6WE61
RSAG8G_04987	Scaffold_25	171314	173166	-	CBM6		380	Pkinase_Tyr|Pkinase	CAM03105.1	541	Pkinase|CBM_6	Saccharopolyspora erythraea NRRL 2338	CBM6	NO	NO		A4FGD0
RSAG8G_04993	Scaffold_25	183187	183589	-	CE8	CE8	95	Pectinesterase	CBX91374.1	413	Pectinesterase	Leptosphaeria maculans v23.1.3	CE8	YES	NO		E4ZJT9		CE8	Pectinesterase	Pectinesterase.
RSAG8G_04994	Scaffold_25	184509	187751	-	PL4		642	n/a	CAP97275.1	NA	n/a	Penicillium chrysogenum Wisconsin 54-1255	PL4	n/a	n/a		B6HJ66
RSAG8G_04997	Scaffold_25	193205	195162	-	PL4		426	n/a	BAE63118.1	NA	n/a	Aspergillus oryzae RIB40	PL4	n/a	n/a
RSAG8G_05004	Scaffold_25	208487	210312	-	CBM13		441	Pkinase|Pkinase_Tyr	CAJ58949.1	624	Pkinase	Frankia alni ACN14a	CBM13	NO	NO		Q0RTZ6
RSAG8G_12709	Scaffold_251	21609	25265	-	GT41		1161	CHAT	AAR38498.1	746	TPR_11|TPR_11|TPR_11|Glyco_transf_41|Glyco_transf_41	uncultured marine bacterium 583	GT41	NO	NO		Q6SES4
RSAG8G_12756	Scaffold_258	4116	4742	+	PL3	PL3	151	Pectate_lyase	BAE55530.1	255	Pectate_lyase	Aspergillus oryzae RIB40	PL3	YES	NO				PL3	Pectate_lyase	Pectate lyase.
RSAG8G_12763	Scaffold_258	17522	18797	-	GH29		141	n/a	CBX99860.1	755	Alpha_L_fucos	Leptosphaeria maculans v23.1.3	GH29	n/a	NO		E5A8B5
RSAG8G_12764	Scaffold_258	18861	20608	-	GH29	GH29	430	Alpha_L_fucos	ADJ46991.1	796	Alpha_L_fucos	Amycolatopsis mediterranei U32	GH29	YES	NO		D8I2W6		GH29	Alpha_L_fucos	Alpha-L-fucosidase.
RSAG8G_12814	Scaffold_263	15544	18226	+	CBM13		504	HSP70|MreB_Mbl	CAJ61616.1	777	HSP70	Frankia alni ACN14a	CBM13	NO	NO		Q0RLI8
RSAG8G_12839	Scaffold_266	22577	26792	+	GH16		1109	n/a	BAC67687.1	NA	n/a	Phanerochaete chrysosporium K-3	GH16	n/a	n/a	3.2.1.6	Q874E3
RSAG8G_12847	Scaffold_267	11249	11791	+	CBM16|CBM5|GH18		120	n/a	ABK53805.1	NA	n/a	Acidothermus cellulolyticus 11B ATCC 43068	CBM16|CBM5|GH18	n/a	n/a		A0LWJ5
RSAG8G_12847	Scaffold_267	11249	11791	+	CBM16|CBM5|GH18		120	n/a	ABK53805.1	NA	n/a	Acidothermus cellulolyticus 11B ATCC 43068	CBM16|CBM5|GH18	n/a	n/a		A0LWJ5
RSAG8G_05042	Scaffold_27	28802	30349	+	GH61	GH61	249	Glyco_hydro_61	CAP73320.1	289	Glyco_hydro_61	Podospora anserina S mat+	GH61	YES	YES		B2B695		GH61	Glyco_hydro_61	Glycosyl hydrolase family 61.
RSAG8G_05047	Scaffold_27	42260	43505	-	GH28	GH28	276	Glyco_hydro_28	ACD54811.1	479	Glyco_hydro_28	Adineta vaga	GH28	YES	NO		B3G4R3		GH28	Glyco_hydro_28	Glycosyl hydrolases family 28. Glycosyl hydrolase family 28 includes polygalacturonase EC:3.2.1.15 as well as rhamnogalacturonase A(RGase A), EC:3.2.1.-. These enzymes is important in cell wall metabolism.
RSAG8G_05051	Scaffold_27	49492	51211	-	CE10	CE10	408	DUF2424|Abhydrolase_3	AAA02895.1	316	Abhydrolase_3	Acinetobacter calcoaceticus RAG-1	CE10	NO	NO		P18773.2		CE10	DUF2424/Abhydrolase_3	Protein of unknown function (DUF2424). This is a family of proteins conserved in yeasts. The function is not known./alpha/beta hydrolase fold. This catalytic domain is found in a very wide range of enzymes.
RSAG8G_05062	Scaffold_27	77831	79907	+	CE10	CE10	222	COesterase	AAA81915.1	502	COesterase	Bacillus subtilis NRRL B8079	CE10	YES	NO	3.1.1.-	P37967		CE10	COesterase	Carboxylesterase family.
RSAG8G_05074	Scaffold_27	103986	105517	+	CE16		327	n/a	CBX90722.1	NA	n/a	Leptosphaeria maculans v23.1.3	CE16	n/a	n/a		E4ZHF2
RSAG8G_05080	Scaffold_27	118251	120586	-		GT2													GT2	FAD_binding_2/Cyt-b5	FAD binding domain. This family includes members that bind FAD. This family includes the flavoprotein subunits from succinate and fumarate dehydrogenase, aspartate oxidase and the alpha subunit of adenylylsulphate reductase./Cytochrome b5-like Heme/Steroi
RSAG8G_05089	Scaffold_27	141562	143565	+	PL9		388	n/a	BAE63970.1	NA	n/a	Aspergillus oryzae RIB40	PL9	n/a	n/a
RSAG8G_05090	Scaffold_27	144940	147097	-	CE10	CE10	517	COesterase|COesterase	NP_000656.1	628	COesterase|AChE_tetra	Homo sapiens	CE10	NO	YES	3.1.1.7	P22303.1		CE10	COesterase/COesterase	Carboxylesterase family. /Carboxylesterase family.
RSAG8G_05096	Scaffold_27	156976	159391	+	GH47	GH47	544	Glyco_hydro_47	BAE57653.1	NA	n/a	Aspergillus oryzae RIB40	GH47	n/a	n/a	3.2.1.113			GH47	Glyco_hydro_47	Glycosyl hydrolase family 47. Members of this family are alpha-mannosidases that catalyze the hydrolysis of the terminal 1,2-linked alpha-D-mannose residues in the oligo-mannose oligosaccharide Man(9)(GlcNAc)(2).
RSAG8G_05097	Scaffold_27	159426	159918	+	GH47	GH47	133	Glyco_hydro_47	CBX97511.1	606	Glyco_hydro_47	Leptosphaeria maculans v23.1.3	GH47	YES	NO		E5A155		GH47	Glyco_hydro_47	Glycosyl hydrolase family 47. Members of this family are alpha-mannosidases that catalyze the hydrolysis of the terminal 1,2-linked alpha-D-mannose residues in the oligo-mannose oligosaccharide Man(9)(GlcNAc)(2).
RSAG8G_05097	Scaffold_27	159426	159918	+	GH47	GH47	133	Glyco_hydro_47	ABN67743.2	NA	n/a	Pichia stipitis CBS 6054	GH47	n/a	n/a				GH47	Glyco_hydro_47	Glycosyl hydrolase family 47. Members of this family are alpha-mannosidases that catalyze the hydrolysis of the terminal 1,2-linked alpha-D-mannose residues in the oligo-mannose oligosaccharide Man(9)(GlcNAc)(2).
RSAG8G_05103	Scaffold_27	170519	173299	+	GH5|CBM1	GH5/CBM1	461	CBM_1|Cellulase	ABB88954.1	458	Cellulase	Armillariella tabescens EJLY2098	GH5|CBM1	NO	YES		A1X5Y1		GH5/CBM1	CBM_1/Cellulase	Fungal cellulose binding domain. /Cellulase (glycosyl hydrolase family 5).
RSAG8G_05103	Scaffold_27	170519	173299	+	GH5|CBM1	GH5/CBM1	461	CBM_1|Cellulase	ABB88954.1	458	Cellulase	Armillariella tabescens EJLY2098	GH5|CBM1	NO	YES		A1X5Y1		GH5/CBM1	CBM_1/Cellulase	Fungal cellulose binding domain. /Cellulase (glycosyl hydrolase family 5).
RSAG8G_05108	Scaffold_27	179792	182816	+	GT2		696	G_glu_transpept	ADC49105.1	1013	G_glu_transpept|Glyco_tranf_2_3	Bacillus pseudofirmus OF4	GT2	NO	NO		D3FY82
RSAG8G_05126	Scaffold_27	232245	234014	-	PL9		365	n/a	BAE63970.1	NA	n/a	Aspergillus oryzae RIB40	PL9	n/a	n/a
RSAG8G_05130	Scaffold_27	247087	248691	-	GH28	GH28	357	Glyco_hydro_28	ACL80125.1	NA	n/a	Thanatephorus cucumeris	GH28	n/a	n/a		B8YLY1		GH28	Glyco_hydro_28	Glycosyl hydrolases family 28. Glycosyl hydrolase family 28 includes polygalacturonase EC:3.2.1.15 as well as rhamnogalacturonase A(RGase A), EC:3.2.1.-. These enzymes is important in cell wall metabolism.
RSAG8G_05130	Scaffold_27	247087	248691	-	GH28	GH28	357	Glyco_hydro_28	ACL80126.1	NA	n/a	Thanatephorus cucumeris	GH28	n/a	n/a		B8YLY2		GH28	Glyco_hydro_28	Glycosyl hydrolases family 28. Glycosyl hydrolase family 28 includes polygalacturonase EC:3.2.1.15 as well as rhamnogalacturonase A(RGase A), EC:3.2.1.-. These enzymes is important in cell wall metabolism.
RSAG8G_05131	Scaffold_27	249298	251110	-	PL1		306	n/a	BAE65886.1	NA	n/a	Aspergillus oryzae RIB40	PL1	n/a	n/a
RSAG8G_12866	Scaffold_271	4172	5796	-	GH5		339	n/a	ABF50878.1	412	Cellulase	Aspergillus nidulans FGSC A4	GH5	n/a	YES	3.2.1.78
RSAG8G_12867	Scaffold_271	6445	8122	-	GH5		361	n/a	ABF50878.1	412	Cellulase	Aspergillus nidulans FGSC A4	GH5	n/a	YES	3.2.1.78
RSAG8G_12868	Scaffold_271	8253	12009	-	CBM13	GH127	601	DUF1680	ADO72059.1	953	DUF1680|RicinB_lectin_2|RicinB_lectin_2	Stigmatella aurantiaca DW4/3-1	CBM13	NO	NO		Q08YS6		GH127	DUF1680	Putative glycosyl hydrolase of unknown function (DUF1680). The members of this family are sequences derived from hypothetical bacterial and eukaryotic proteins of unknown function. One members of this family is annotated as a possible arabinosidase, but n
RSAG8G_12868	Scaffold_271	8253	12009	-	CBM13	GH127	601	DUF1680	ADO72059.1	953	DUF1680|RicinB_lectin_2|RicinB_lectin_2	Stigmatella aurantiaca DW4/3-1	CBM13	NO	NO		Q08YS6		GH127	DUF1680	Putative glycosyl hydrolase of unknown function (DUF1680). The members of this family are sequences derived from hypothetical bacterial and eukaryotic proteins of unknown function. One members of this family is annotated as a possible arabinosidase, but n
RSAG8G_12873	Scaffold_271	20631	22609	+	GT69	GT69	339	CAP59_mtransfer	AAW41198.1	538	CAP59_mtransfer	Cryptococcus neoformans var. neoformans JEC21	GT69	YES	NO				GT69	CAP59_mtransfer	Cryptococcal mannosyltransferase 1. The capsule of pathogenic fungi is a complex polysaccharide whose formation is determined by a number of enzymes including, most importantly, alpha-1,3-mannosyltransferase 1, EC:2.4.1.-.
RSAG8G_12874	Scaffold_271	22655	24747	+	GT90		619	n/a	AAD44757.1	653	Glyco_transf_90	Cryptococcus neoformans var. neoformans B-4500	GT90	n/a	YES		Q9Y8B9
RSAG8G_12883	Scaffold_273	10323	13250	-	CBM57		659	Pkinase|Pkinase_Tyr	BAJ53166.1	940	Malectin|Pkinase_Tyr	Jatropha curcas Palawan	CBM57	NO	NO
RSAG8G_12885	Scaffold_273	19831	24702	-	GT77		1337	WD40|WD40	ABC67744.1	661	Nucleotid_trans	Dictyostelium discoideum AX3	GT77	NO	NO	2.4.1.37	Q54RP0
RSAG8G_12895	Scaffold_274	10445	14871	+	CBM57		917	Pkinase|Pkinase_Tyr|Pkinase|Pkinase_Tyr|Pkinase	BAJ53166.1	940	Malectin|Pkinase_Tyr	Jatropha curcas Palawan	CBM57	NO	YES
RSAG8G_12917	Scaffold_276	8232	11185	+	GH13	GH13	678	Alpha-amylase	XP_651807.1	NA	n/a	Entamoeba histolytica HM-1:IMSS	GH13	n/a	n/a				GH13	Alpha-amylase	Alpha amylase, catalytic domain. Alpha amylase is classified as family 13 of the glycosyl hydrolases. The structure is an 8 stranded alpha/beta barrel containing the active site, interrupted by a ~70 a.a. calcium-binding domain protruding between beta str
RSAG8G_12918	Scaffold_276	11812	12814	+	CE12		201	Lipase_GDSL_2	CAP92652.1	258	Lipase_GDSL	Penicillium chrysogenum Wisconsin 54-1255	CE12	NO	NO		B6H315
RSAG8G_12937	Scaffold_278	28979	29478	-	PL3	PL3	128	Pectate_lyase	ABF50894.1	273	Pectate_lyase	Aspergillus nidulans FGSC A4	PL3	YES	NO	4.2.2.2	C8VEG5		PL3	Pectate_lyase	Pectate lyase.
RSAG8G_12938	Scaffold_279	1981	4477	+	CBM18		581	Cu-oxidase_3|Cu-oxidase_2	CBX91631.1	745	Cu-oxidase_3|Cu-oxidase|Cu-oxidase_2	Leptosphaeria maculans v23.1.3	CBM18	NO	NO		E4ZK36
RSAG8G_05158	Scaffold_28	57177	60698	-	GH74|CBM1	CBM1	865	CBM_1	BAF95189.1	NA	n/a	Phanerochaete chrysosporium K-3	GH74|CBM1	n/a	n/a		A9CSH7		CBM1	CBM_1	Fungal cellulose binding domain.
RSAG8G_05195	Scaffold_28	134604	137053	+	PL4		522	RhgB_N	AAA64368.1	540	RhgB_N	Aspergillus aculeatus KSM 510	PL4	YES	YES	4.2.2.-	Q00019
RSAG8G_05206	Scaffold_28	160671	163566	-	GT34		673	p450|Flavodoxin_1	EAA66095.1	845	p450	Aspergillus nidulans FGSC A4	GT34	NO	NO
RSAG8G_05210	Scaffold_28	166922	169082	-	GT2		530	AMP-binding	ACY97654.1	820	Glycos_transf_2|AMP-binding	Thermomonospora curvata DSM 43183	GT2	NO	NO		D1AES9
RSAG8G_05220	Scaffold_28	192231	194515	-	GH71	GH71	403	Glyco_hydro_71	AAW42417.1	894	WSC|WSC|Glyco_hydro_71	Cryptococcus neoformans var. neoformans JEC21	GH71	NO	NO				GH71	Glyco_hydro_71	Glycosyl hydrolase family 71. Family of alpha-1,3-glucanases.
RSAG8G_05224	Scaffold_28	198168	200243	+	CBM13		442	n/a	CAL79964.1	583	Ricin_B_lectin	Bradyrhizobium sp. ORS278	CBM13	n/a	NO		A4Z1D8
RSAG8G_12946	Scaffold_280	10951	12519	+	CBM1|GH61	GH61	235	Glyco_hydro_61	AAM22493.1	NA	n/a	Phanerochaete chrysosporium BKM-F-1767	CBM1|GH61	n/a	n/a		Q8NJI9		GH61	Glyco_hydro_61	Glycosyl hydrolase family 61.
RSAG8G_12950	Scaffold_280	23771	25444	-	CBM48|GH13		412	DnaJ	ACI49189.1	1267	Alpha-amylase_C|DnaJ	Caenorhabditis sp. PS1010	CBM48|GH13	NO	NO		B6VBU6
RSAG8G_12950	Scaffold_280	23771	25444	-	CBM48|GH13		412	DnaJ	ACI49189.1	1267	Alpha-amylase_C|DnaJ	Caenorhabditis sp. PS1010	CBM48|GH13	NO	NO		B6VBU6
RSAG8G_12984	Scaffold_287	15438	17271	+	GH28	GH28	381	Glyco_hydro_28	ACL80125.1	NA	n/a	Thanatephorus cucumeris	GH28	n/a	n/a		B8YLY1		GH28	Glyco_hydro_28	Glycosyl hydrolases family 28. Glycosyl hydrolase family 28 includes polygalacturonase EC:3.2.1.15 as well as rhamnogalacturonase A(RGase A), EC:3.2.1.-. These enzymes is important in cell wall metabolism.
RSAG8G_05256	Scaffold_29	49547	51360	+	GH76		292	ADH_N|ADH_zinc_N	EAA63396.1	764	Glyco_hydro_76|ADH_N|ADH_zinc_N	Aspergillus nidulans FGSC A4	GH76	NO	NO
RSAG8G_05257	Scaffold_29	52223	54066	+	GH76		365	ADH_N|ADH_zinc_N|ADH_zinc_N_2	EAA63396.1	764	Glyco_hydro_76|ADH_N|ADH_zinc_N	Aspergillus nidulans FGSC A4	GH76	NO	NO
RSAG8G_05260	Scaffold_29	56880	58760	+	GH76		377	ADH_N|ADH_zinc_N	EAA63396.1	764	Glyco_hydro_76|ADH_N|ADH_zinc_N	Aspergillus nidulans FGSC A4	GH76	NO	NO
RSAG8G_05287	Scaffold_29	117767	122397	-	CBM13		1149	Pkinase_Tyr|Pkinase|Pkinase_Tyr	CAJ63931.1	634	Pkinase	Frankia alni ACN14a	CBM13	NO	NO		Q0RF20
RSAG8G_05304	Scaffold_29	151420	154514	-	GH51	GH51	618	Alpha-L-AF_C	CAL81200.1	656	Alpha-L-AF_C	Meripilus giganteus CBS 521.91	GH51	YES	YES	3.2.1.55			GH51	Alpha-L-AF_C	Alpha-L-arabinofuranosidase C-terminus. This family represents the C-terminus (approximately 200 residues) of bacterial and eukaryotic alpha-L-arabinofuranosidase (EC:3.2.1.55). This catalyzes the hydrolysis of nonreducing terminal alpha-L-arabinofuranosi
RSAG8G_05317	Scaffold_29	180594	183391	+	CE11		668	DEAD|Helicase_C|DUF4217	CAL53384.1	1058	DEAD|Helicase_C|LpxC	Ostreococcus tauri OTTH0595	CE11	NO	NO		Q017M7
RSAG8G_05321	Scaffold_29	191742	193102	-	CBM2|GH10	GH10	311	Glyco_hydro_10|Glyco_hydro_10	ABX71815.1	477	Glyco_hydro_10|CBM_2	Streptomyces sp. S9 ACCC 41168	CBM2|GH10	NO	NO		B4XVN1		GH10	Glyco_hydro_10/Glyco_hydro_10	Glycosyl hydrolase family 10. /Glycosyl hydrolase family 10.
RSAG8G_05322	Scaffold_29	193753	197152	-	GH10|CBM1	GH10/CBM1	611	Glyco_hydro_10|CBM_1|Glyco_hydro_10	ABZ88797.1	NA	n/a	Phanerochaete chrysosporium RP78 / ME446	GH10|CBM1	n/a	n/a		Q9HEZ1Q9HEZ2		GH10/CBM1	Glyco_hydro_10/CBM_1/Glyco_hydro_10	Glycosyl hydrolase family 10. /Fungal cellulose binding domain. /Glycosyl hydrolase family 10.
RSAG8G_05322	Scaffold_29	193753	197152	-	GH10|CBM1	GH10/CBM1	611	Glyco_hydro_10|CBM_1|Glyco_hydro_10	ABZ88797.1	NA	n/a	Phanerochaete chrysosporium RP78 / ME446	GH10|CBM1	n/a	n/a		Q9HEZ1Q9HEZ2		GH10/CBM1	Glyco_hydro_10/CBM_1/Glyco_hydro_10	Glycosyl hydrolase family 10. /Fungal cellulose binding domain. /Glycosyl hydrolase family 10.
RSAG8G_05329	Scaffold_29	205708	206803	-	GH76		311	ADH_N	EAA63396.1	764	Glyco_hydro_76|ADH_N|ADH_zinc_N	Aspergillus nidulans FGSC A4	GH76	NO	NO
RSAG8G_05338	Scaffold_29	223312	225010	+	GT2		418	Epimerase|Epimerase_Csub	ADN17640.1	NA	n/a	Cyanothece sp. PCC 7822	GT2	n/a	n/a		E0UL10
RSAG8G_13001	Scaffold_291	14619	18451	-	GT77		1202	n/a	ABC67744.1	661	Nucleotid_trans	Dictyostelium discoideum AX3	GT77	n/a	NO	2.4.1.37	Q54RP0
RSAG8G_13004	Scaffold_291	22968	23641	-	CBM6		194	ThuA	ACU96164.1	1518	ThuA|GSDH|CBM_6|DUF1080	Saccharomonospora viridis DSM 43017	CBM6	NO	NO		C7MZ43
RSAG8G_13013	Scaffold_294	9464	10927	+	GT41		487	n/a	AAH90599.1	1048	TPR_11|TPR_11|Glyco_transf_41	Xenopus (Silurana) tropicalis	GT41	n/a	NO		Q5BL53
RSAG8G_13013	Scaffold_294	9464	10927	+	GT41		487	n/a	AAH82353.1	1076	TPR_11|TPR_11|Glyco_transf_41	Xenopus laevis	GT41	n/a	NO		Q641I4
RSAG8G_13013	Scaffold_294	9464	10927	+	GT41		487	n/a	AAI63923.1	1059	TPR_11|TPR_11|Glyco_transf_41	Danio rerio	GT41	n/a	NO		B3DKP3
RSAG8G_13016	Scaffold_294	22512	24010	+	CBM13		308	n/a	BAE64529.1	343	RicinB_lectin_2	Aspergillus oryzae RIB40	CBM13	n/a	YES
RSAG8G_13019	Scaffold_295	12722	16915	-	GT2		1295	CHAT	ACC79942.1	1706	Glycos_transf_2|Haemagg_act|CHAT	Nostoc punctiforme PCC 73102 ATCC 29133	GT2	NO	NO		B2IXC0
RSAG8G_13024	Scaffold_296	6491	10623	-	GT77		1340	WD40	ABC67744.1	661	Nucleotid_trans	Dictyostelium discoideum AX3	GT77	NO	NO	2.4.1.37	Q54RP0
RSAG8G_00933	Scaffold_3	97791	101671	+	GT2		844	HATPase_c	NP_810096.1	1350	Glyco_tranf_2_3|HisKA|HATPase_c|Response_reg	Bacteroides thetaiotaomicron VPI-5482	GT2	NO	NO
RSAG8G_00938	Scaffold_3	109933	111898	+	GT20	GT20	463	Glyco_transf_20	CBF98926.1	496	Glyco_transf_20	Amanita muscaria	GT20	YES	YES		Q96VT9		GT20	Glyco_transf_20	Glycosyltransferase family 20. Members of this family belong to glycosyl transferase family 20. OtsA (Trehalose-6-phosphate synthase) is homologous to regions in the subunits of yeast trehalose-6-phosphate synthase/phosphate complex.
RSAG8G_00950	Scaffold_3	132657	135470	-	CBM50		666	5_nucleotid_C	ADO55134.1	648	5_nucleotid_C|LysM	Paenibacillus polymyxa SC2	CBM50	NO	YES		E3EGQ0
RSAG8G_00983	Scaffold_3	201700	203255	-	GH109	GH109	365	GFO_IDH_MocA	ABL99401.1	468	GFO_IDH_MocA	Shewanella amazonensis SB2B	GH109	YES	NO		A1S4U5		GH109	GFO_IDH_MocA	Oxidoreductase family, NAD-binding Rossmann fold. This family of enzymes utilise NADP or NAD. This family is called the GFO/IDH/MOCA family in swiss-prot.
RSAG8G_00985	Scaffold_3	209209	210992	-	GT22		437	DUF3445	CBX94234.1	1125	Glyco_transf_22|DUF3445	Leptosphaeria maculans v23.1.3	GT22	NO	NO		E4ZS54
RSAG8G_00986	Scaffold_3	211167	213073	+	GT22		404	DUF3445	CBX94234.1	1125	Glyco_transf_22|DUF3445	Leptosphaeria maculans v23.1.3	GT22	NO	NO		E4ZS54
RSAG8G_00987	Scaffold_3	213429	215377	-	GT20	GT20	450	Glyco_transf_20|Trehalose_PPase	CAJ41935.1	1325	Glyco_transf_20|Trehalose_PPase	Ustilago hordei 364	GT20	YES	NO		Q2A755		GT20	Glyco_transf_20/Trehalose_PPase	Glycosyltransferase family 20. Members of this family belong to glycosyl transferase family 20. OtsA (Trehalose-6-phosphate synthase) is homologous to regions in the subunits of yeast trehalose-6-phosphate synthase/phosphate complex./Trehalose-phosphatase
RSAG8G_00988	Scaffold_3	215431	217787	-	GT20	GT20	589	Glyco_transf_20|Glyco_transf_20	CAJ41935.1	1325	Glyco_transf_20|Trehalose_PPase	Ustilago hordei 364	GT20	NO	NO		Q2A755		GT20	Glyco_transf_20/Glyco_transf_20	Glycosyltransferase family 20. Members of this family belong to glycosyl transferase family 20. OtsA (Trehalose-6-phosphate synthase) is homologous to regions in the subunits of yeast trehalose-6-phosphate synthase/phosphate complex./Glycosyltransferase f
RSAG8G_00989	Scaffold_3	217961	220477	-	CBM13		475	FHA|Pkinase_Tyr|Pkinase	CAJ63931.1	634	Pkinase	Frankia alni ACN14a	CBM13	NO	NO		Q0RF20
RSAG8G_00992	Scaffold_3	223608	226528	+	GT4		691	ABC_membrane|ABC_tran	ACL49294.1	667	ABC_tran|Glycos_transf_1	Desulfovibrio desulfuricans subsp. desulfuricans str. ATCC 27774	GT4	NO	YES		B8J0L7
RSAG8G_01015	Scaffold_3	262161	264410	+	CBM48|GH13		404	DnaJ|DnaJ_C	ACI49189.1	1267	Alpha-amylase_C|DnaJ	Caenorhabditis sp. PS1010	CBM48|GH13	NO	NO		B6VBU6
RSAG8G_01015	Scaffold_3	262161	264410	+	CBM48|GH13		404	DnaJ|DnaJ_C	ACI49189.1	1267	Alpha-amylase_C|DnaJ	Caenorhabditis sp. PS1010	CBM48|GH13	NO	NO		B6VBU6
RSAG8G_01016	Scaffold_3	264489	266838	+	GH17		383	n/a	AAW47222.1	NA	n/a	Cryptococcus neoformans var. neoformans JEC21	GH17	n/a	n/a
RSAG8G_01017	Scaffold_3	266939	268106	+	GH17		208	n/a	AAW47222.1	NA	n/a	Cryptococcus neoformans var. neoformans JEC21	GH17	n/a	n/a
RSAG8G_01034	Scaffold_3	302332	303699	+	GT4		321	Abhydrolase_6|Abhydrolase_1	ADJ49655.1	649	Glycos_transf_1|Abhydrolase_6	Amycolatopsis mediterranei U32	GT4	NO	NO		D8HRF5
RSAG8G_01039	Scaffold_3	311068	314466	+	GH16	GH16	498	SKN1	CAY05179.1	671	SKN1	Yarrowia lipolytica W29	GH16	YES	NO				GH16	SKN1	Beta-glucan synthesis-associated protein (SKN1). This family consists of the beta-glucan synthesis-associated proteins KRE6 and SKN1. Beta1,6-Glucan is a key component of the yeast cell wall, interconnecting cell wall proteins, beta1,3-glucan, and chitin.
RSAG8G_01039	Scaffold_3	311068	314466	+	GH16	GH16	498	SKN1	CAG82131.1	671	SKN1	Yarrowia lipolytica CLIB122 CLIB99	GH16	YES	NO				GH16	SKN1	Beta-glucan synthesis-associated protein (SKN1). This family consists of the beta-glucan synthesis-associated proteins KRE6 and SKN1. Beta1,6-Glucan is a key component of the yeast cell wall, interconnecting cell wall proteins, beta1,3-glucan, and chitin.
RSAG8G_01059	Scaffold_3	353372	354823	+	CE11		381	DEAD|Helicase_C	CAL53384.1	1058	DEAD|Helicase_C|LpxC	Ostreococcus tauri OTTH0595	CE11	NO	NO		Q017M7
RSAG8G_01088	Scaffold_3	410826	411706	+	GH47		118	Ras	CAZ31460.1	NA	n/a	Schistosoma mansoni	GH47	n/a	n/a		C4Q7M9
RSAG8G_01089	Scaffold_3	411845	413108	+	GH47		210	Ras|Miro	CAZ31460.1	NA	n/a	Schistosoma mansoni	GH47	n/a	n/a		C4Q7M9
RSAG8G_01107	Scaffold_3	459837	461008	-	GT22		289	FAD_binding_4	XP_365897.1	1112	Glyco_transf_22|FAD_binding_4	Magnaporthe grisea 70-15	GT22	NO	NO
RSAG8G_01127	Scaffold_3	508791	510038	-	CBM2		213	Pkinase|Pkinase_Tyr	ADJ46018.1	470	Pkinase|CBM_2	Amycolatopsis mediterranei U32	CBM2	NO	NO		D8HRB6
RSAG8G_01133	Scaffold_3	524038	526608	+		CE9													CE9	Amidohydro_5/Amidohydro_1	Amidohydrolase. This family of enzymes are a part of a large metal dependent hydrolase superfamily. The family includes Adenine deaminase EC:3.5.4.2 that hydrolyses adenine to form hypoxanthine and ammonia. Adenine deaminases reaction is important for ade
RSAG8G_01138	Scaffold_3	539088	540949	-	GH47		204	Arf|Miro	CAZ31460.1	NA	n/a	Schistosoma mansoni	GH47	n/a	n/a		C4Q7M9
RSAG8G_01142	Scaffold_3	543766	545856	-	GH5	GH5	520	Cellulase	AAU23417.1	573	Cellulase|CBM_X2	Bacillus licheniformis ATCC 14580 / DSM13	GH5	NO	YES		Q65JI7		GH5	Cellulase	Cellulase (glycosyl hydrolase family 5).
RSAG8G_01142	Scaffold_3	543766	545856	-	GH5	GH5	520	Cellulase	ACY72382.1	554	Cellulase|CBM_X2	Bacillus licheniformis MSB03	GH5	NO	YES		D1L8C7		GH5	Cellulase	Cellulase (glycosyl hydrolase family 5).
RSAG8G_01142	Scaffold_3	543766	545856	-	GH5	GH5	520	Cellulase	CAJ70717.1	573	Cellulase|CBM_X2	Bacillus licheniformis F5	GH5	NO	YES		Q5K2M0		GH5	Cellulase	Cellulase (glycosyl hydrolase family 5).
RSAG8G_01142	Scaffold_3	543766	545856	-	GH5	GH5	520	Cellulase	CAJ70720.1	573	Cellulase|CBM_X2	Bacillus licheniformis F11	GH5	NO	YES		Q5K2M0		GH5	Cellulase	Cellulase (glycosyl hydrolase family 5).
RSAG8G_01146	Scaffold_3	556848	558200	+	GH5	GH5	193	Cellulase	CAP96338.1	587	Cellulase|CBM_X2	Penicillium chrysogenum Wisconsin 54-1255	GH5	NO	NO		B6HI44		GH5	Cellulase	Cellulase (glycosyl hydrolase family 5).
RSAG8G_01181	Scaffold_3	635549	636150	+	CBM6		127	ThuA	ACU96164.1	1518	ThuA|GSDH|CBM_6|DUF1080	Saccharomonospora viridis DSM 43017	CBM6	NO	NO		C7MZ43
RSAG8G_01187	Scaffold_3	649509	651252	-	GT47		422	Adenylsucc_synt	CAN80640.1	1376	Exostosin|Adenylsucc_synt	Vitis vinifera	GT47	NO	NO		A5B050
RSAG8G_01216	Scaffold_3	714030	715635	-	CBM13		274	Pkinase_Tyr	CAJ63931.1	634	Pkinase	Frankia alni ACN14a	CBM13	NO	NO		Q0RF20
RSAG8G_01218	Scaffold_3	718382	719095	+	GT22		203	n/a	AAW42684.1	594	Glyco_transf_22	Cryptococcus neoformans var. neoformans JEC21	GT22	n/a	NO
RSAG8G_01220	Scaffold_3	719678	722038	+	GT22	GT22	354	Glyco_transf_22	CAP97572.1	578	Glyco_transf_22	Penicillium chrysogenum Wisconsin 54-1255	GT22	YES	NO		B6HPS8		GT22	Glyco_transf_22	Alg9-like mannosyltransferase family. Members of this family are mannosyltransferase enzymes. At least some members are localised in endoplasmic reticulum and involved in GPI anchor biosynthesis.
RSAG8G_01229	Scaffold_3	728774	732280	-	GT4		902	ABC_tran|ABC2_membrane	ACL49294.1	667	ABC_tran|Glycos_transf_1	Desulfovibrio desulfuricans subsp. desulfuricans str. ATCC 27774	GT4	NO	NO		B8J0L7
RSAG8G_01267	Scaffold_3	797029	799387	-	CE11		461	DEAD|Helicase_C	CAL53384.1	1058	DEAD|Helicase_C|LpxC	Ostreococcus tauri OTTH0595	CE11	NO	NO		Q017M7
RSAG8G_01271	Scaffold_3	803789	805230	-	GT39	GT39	393	PMT	AAW45848.1	820	PMT|MIR	Cryptococcus neoformans var. neoformans JEC21	GT39	NO	NO				GT39	PMT	Dolichyl-phosphate-mannose-protein mannosyltransferase. This is a family of Dolichyl-phosphate-mannose-protein mannosyltransferase proteins EC:2.4.1.109. These proteins are responsible for O-linked glycosylation of proteins, they catalyze the reaction:- D
RSAG8G_01272	Scaffold_3	805309	805975	-	GT39	GT39	206	PMT	AAW45848.1	820	PMT|MIR	Cryptococcus neoformans var. neoformans JEC21	GT39	NO	NO				GT39	PMT	Dolichyl-phosphate-mannose-protein mannosyltransferase. This is a family of Dolichyl-phosphate-mannose-protein mannosyltransferase proteins EC:2.4.1.109. These proteins are responsible for O-linked glycosylation of proteins, they catalyze the reaction:- D
RSAG8G_01291	Scaffold_3	847573	848769	+		GT2													GT2	Cyt-b5	Cytochrome b5-like Heme/Steroid binding domain. This family includes heme binding domains from a diverse range of proteins. This family also includes proteins that bind to steroids. The family includes progesterone receptors. Many members of this subfamil
RSAG8G_05380	Scaffold_30	69873	72450	+	GT34		516	p450	EAA66095.1	845	p450	Aspergillus nidulans FGSC A4	GT34	YES	NO
RSAG8G_05382	Scaffold_30	76116	77887	+	CBM57		256	Pkinase_Tyr|Pkinase	BAJ53166.1	940	Malectin|Pkinase_Tyr	Jatropha curcas Palawan	CBM57	NO	NO
RSAG8G_05389	Scaffold_30	86208	88759	+	GH79		635	n/a	AAW46890.1	NA	n/a	Cryptococcus neoformans var. neoformans JEC21	GH79	n/a	n/a
RSAG8G_05392	Scaffold_30	94893	97199	-	CBM57		421	Pkinase_Tyr	BAJ53166.1	940	Malectin|Pkinase_Tyr	Jatropha curcas Palawan	CBM57	NO	NO
RSAG8G_05404	Scaffold_30	132992	135971	-	CBM13		637	FYVE|Pkinase_Tyr	CAJ63931.1	634	Pkinase	Frankia alni ACN14a	CBM13	NO	YES		Q0RF20
RSAG8G_05409	Scaffold_30	145921	148308	-	CBM18		636	FAD_binding_4|BBE	CBX96933.1	657	FAD_binding_4	Leptosphaeria maculans v23.1.3	CBM18	NO	YES		E5A073
RSAG8G_05410	Scaffold_30	148456	150674	-	GT22		553	FAD_binding_4	XP_365897.1	1112	Glyco_transf_22|FAD_binding_4	Magnaporthe grisea 70-15	GT22	NO	NO
RSAG8G_05418	Scaffold_30	173233	179186	-	GT4		1343	ABC_tran|ABC_membrane|ABC_tran	ACL49294.1	667	ABC_tran|Glycos_transf_1	Desulfovibrio desulfuricans subsp. desulfuricans str. ATCC 27774	GT4	NO	NO		B8J0L7
RSAG8G_05434	Scaffold_30	217326	219496	-	GT22		548	FAD_binding_4	XP_365897.1	1112	Glyco_transf_22|FAD_binding_4	Magnaporthe grisea 70-15	GT22	NO	NO
RSAG8G_05435	Scaffold_30	219917	221439	-	GT22		386	FAD_binding_4	XP_365897.1	1112	Glyco_transf_22|FAD_binding_4	Magnaporthe grisea 70-15	GT22	NO	NO
RSAG8G_13072	Scaffold_305	176	2181	+	GT77		536	n/a	ABC67744.1	661	Nucleotid_trans	Dictyostelium discoideum AX3	GT77	n/a	YES	2.4.1.37	Q54RP0
RSAG8G_13077	Scaffold_305	22311	23597	-	CE4	CE4	300	Polysacc_deac_1	AAW50596.1	464	Polysacc_deac_1	Volvariella volvacea	CE4	YES	NO		Q5I4G2		CE4	Polysacc_deac_1	Polysaccharide deacetylase. This domain is found in polysaccharide deacetylase. This family of polysaccharide deacetylases includes NodB (nodulation protein B from Rhizobium) which is a chitooligosaccharide deacetylase. It also includes chitin deacetylase
RSAG8G_13091	Scaffold_307	12307	13839	-	GT2	GT2	345	Glycos_transf_2	AAS53241.2	331	Glycos_transf_2	Eremothecium gossypii ATCC 10895	GT2	YES	YES		Q755F6		GT2	Glycos_transf_2	Glycosyl transferase family 2. Diverse family, transferring sugar from UDP-glucose, UDP-N-acetyl- galactosamine, GDP-mannose or CDP-abequose, to a range of substrates including cellulose, dolichol phosphate and teichoic acids.
RSAG8G_13099	Scaffold_308	14063	17518	-	GT4		1085	CHAT	ABG49937.1	3158	TPR_11|TPR_11|TPR_11	Trichodesmium erythraeum IMS101	GT4	NO	NO		Q118Y7
RSAG8G_13099	Scaffold_308	14063	17518	-	GT4		1085	CHAT	AAR38498.1	746	TPR_11|TPR_11|TPR_11|Glyco_transf_41|Glyco_transf_41	uncultured marine bacterium 583	GT41	NO	NO		Q6SES4
RSAG8G_13099	Scaffold_308	14063	17518	-	GT41		1085	CHAT	ABG49937.1	3158	TPR_11|TPR_11|TPR_11	Trichodesmium erythraeum IMS101	GT4	NO	NO		Q118Y7
RSAG8G_13099	Scaffold_308	14063	17518	-	GT41		1085	CHAT	AAR38498.1	746	TPR_11|TPR_11|TPR_11|Glyco_transf_41|Glyco_transf_41	uncultured marine bacterium 583	GT41	NO	NO		Q6SES4
RSAG8G_05447	Scaffold_31	6242	9189	+	GT41		378	TPR_11|PPP5	ABL65856.1	3573	TPR_11|Glyco_transf_41|Glyco_transf_41|TPR_11|Glyco_transf_41|Glyco_transf_41|Glyco_transf_41|Glyco_transf_41|TPR_11|Glyco_transf_41|Glyco_transf_41|TPR_11|Glyco_transf_41|Glyco_transf_41	Chlorobium phaeobacteroides DSM 266	GT41	NO	NO		A1BHH9
RSAG8G_05471	Scaffold_31	53679	54528	-	GH61		158	n/a	CAJ81218.1	238	Glyco_hydro_61	Lasiodiplodia theobromae CBS 247.96	GH61	n/a	NO
RSAG8G_05478	Scaffold_31	64762	66316	+	GH61	GH61	258	Glyco_hydro_61	CBX94532.1	280	Glyco_hydro_61	Leptosphaeria maculans v23.1.3	GH61	YES	YES		E4ZSU4		GH61	Glyco_hydro_61	Glycosyl hydrolase family 61.
RSAG8G_05499	Scaffold_31	115212	118217	-	GT2	GT2	933	Chitin_synth_2|Glyco_trans_2_3	AAB71697.1	1054	Chitin_synth_2	Cryptococcus neoformans var. grubii H99	GT2	NO	YES	2.4.1.16	O13356.1		GT2	Chitin_synth_2/Glyco_trans_2_3	Chitin synthase. Members of this family are fungal chitin synthase EC:2.4.1.16 enzymes. They catalyze chitin synthesis as follows: UDP-N-acetyl-D-glucosamine + {(1,4)-(N-acetyl-beta-D-glucosaminyl)}(N) <=> UDP + {(1,4)-(N-acetyl-beta-D-glucosaminyl)}(N+1)
RSAG8G_05502	Scaffold_31	124526	126338	+	PL14|CBM2		485	n/a	ABO26618.1	NA	n/a	Haliotis discus discus	PL14|CBM2	n/a	n/a		B6RB16
RSAG8G_05502	Scaffold_31	124526	126338	+	PL14|CBM2		485	n/a	ABO26618.1	NA	n/a	Haliotis discus discus	PL14|CBM2	n/a	n/a		B6RB16
RSAG8G_05516	Scaffold_31	158400	158982	-	GT15	GT15	138	Glyco_transf_15	AAW41592.1	397	Glyco_transf_15	Cryptococcus neoformans var. neoformans JEC21	GT15	YES	NO				GT15	Glyco_transf_15	Glycolipid 2-alpha-mannosyltransferase. This is a family of alpha-1,2 mannosyl-transferases involved in N-linked and O-linked glycosylation of proteins. Some of the enzymes in this family have been shown to be involved in O- and N-linked glycan modificati
RSAG8G_05525	Scaffold_31	180258	183516	-	GH79		664	n/a	AAW46890.1	NA	n/a	Cryptococcus neoformans var. neoformans JEC21	GH79	n/a	n/a
RSAG8G_05527	Scaffold_31	188741	190367	-	GH5|CBM1		350	n/a	ABB88954.1	458	Cellulase	Armillariella tabescens EJLY2098	GH5|CBM1	n/a	NO		A1X5Y1
RSAG8G_05533	Scaffold_31	213057	215365	+	GH5|CBM1	GH5	436	Cellulase	CAB76904.1	452	Cellulase	Agaricus bisporus C54-CARB8	GH5|CBM1	YES	YES		Q9P893		GH5	Cellulase	Cellulase (glycosyl hydrolase family 5).
RSAG8G_13145	Scaffold_315	18436	20810	+	CBM13		626	HSP70|MreB_Mbl	CAJ61616.1	777	HSP70	Frankia alni ACN14a	CBM13	NO	YES		Q0RLI8
RSAG8G_13151	Scaffold_317	165	5485	-	CBM57		1075	Pkinase_Tyr|Pkinase|Pkinase_Tyr	BAJ53166.1	940	Malectin|Pkinase_Tyr	Jatropha curcas Palawan	CBM57	NO	YES
RSAG8G_13153	Scaffold_317	9636	12059	-	CBM57		423	Pkinase|Pkinase_Tyr	BAJ53166.1	940	Malectin|Pkinase_Tyr	Jatropha curcas Palawan	CBM57	NO	NO
RSAG8G_13161	Scaffold_318	10051	10688	-	CBM18		173	n/a	CBX91631.1	745	Cu-oxidase_3|Cu-oxidase|Cu-oxidase_2	Leptosphaeria maculans v23.1.3	CBM18	n/a	NO		E4ZK36
RSAG8G_05551	Scaffold_32	20298	20934	-	GH1	GH1	195	Glyco_hydro_1	BAE87009.1	553	Glyco_hydro_1	Phanerochaete chrysosporium K-3	GH1	YES	NO	3.2.1.21	Q25BW4		GH1	Glyco_hydro_1	Glycosyl hydrolase family 1.
RSAG8G_05564	Scaffold_32	54896	58244	-	GT2		414	UDPG_MGDP_dh_N|UDPG_MGDP_dh|UDPG_MGDP_dh_C	BAI61021.1	534	UDPG_MGDP_dh_N|UDPG_MGDP_dh|Glycos_transf_2	Methanocella paludicola SANAE	GT2	NO	NO		D1YX49
RSAG8G_05569	Scaffold_32	73031	77983	+	GT2		1060	CHAT	ACC79942.1	1706	Glycos_transf_2|Haemagg_act|CHAT	Nostoc punctiforme PCC 73102 ATCC 29133	GT2	NO	NO		B2IXC0
RSAG8G_05601	Scaffold_32	162652	165214	+	CBM6		561	Pkinase|Pkinase_Tyr|Pkinase	CAM03105.1	541	Pkinase|CBM_6	Saccharopolyspora erythraea NRRL 2338	CBM6	NO	YES		A4FGD0
RSAG8G_05610	Scaffold_32	188708	190558	-	GT34		580	TGT	CBY00245.1	1226	TGT	Leptosphaeria maculans v23.1.3	GT34	YES	NO		E5A9A4
RSAG8G_05611	Scaffold_32	190853	194760	+	GT77		1146	WD40	ABC67744.1	661	Nucleotid_trans	Dictyostelium discoideum AX3	GT77	NO	NO	2.4.1.37	Q54RP0
RSAG8G_05612	Scaffold_32	195748	198642	+	GT77		697	n/a	ABC67744.1	661	Nucleotid_trans	Dictyostelium discoideum AX3	GT77	n/a	YES	2.4.1.37	Q54RP0
RSAG8G_05616	Scaffold_32	205616	208536	+	CBM1		602	GMC_oxred_N|GMC_oxred_C	ADT70778.1	845	GMC_oxred_N|GMC_oxred_C	Stachybotrys bisbyi DSM 630.42	CBM1	YES	NO
RSAG8G_13187	Scaffold_324	1669	6716	-	GT77		1374	n/a	ABC67744.1	661	Nucleotid_trans	Dictyostelium discoideum AX3	GT77	n/a	NO	2.4.1.37	Q54RP0
RSAG8G_13203	Scaffold_327	12363	13429	-	CBM6		294	Pkinase|Pkinase_Tyr	CAM03105.1	541	Pkinase|CBM_6	Saccharopolyspora erythraea NRRL 2338	CBM6	NO	NO		A4FGD0
RSAG8G_05629	Scaffold_33	25546	29206	+	GT77		1093	n/a	ABC67744.1	661	Nucleotid_trans	Dictyostelium discoideum AX3	GT77	n/a	NO	2.4.1.37	Q54RP0
RSAG8G_05636	Scaffold_33	43482	48763	+	GT77		1587	n/a	ABC67744.1	661	Nucleotid_trans	Dictyostelium discoideum AX3	GT77	n/a	NO	2.4.1.37	Q54RP0
RSAG8G_05664	Scaffold_33	107537	109084	-	GH18		386	n/a	ACL77187.1	600	Glyco_hydro_18	Clostridium cellulolyticum H10 ATCC 35319	GH18	n/a	NO		B8I887
RSAG8G_05686	Scaffold_33	156019	157551	-	CBM1|GH61	GH61	376	Glyco_hydro_61	BAE55582.1	380	Glyco_hydro_61	Aspergillus oryzae RIB40	CBM1|GH61	YES	YES				GH61	Glyco_hydro_61	Glycosyl hydrolase family 61.
RSAG8G_13225	Scaffold_333	9779	14478	-	GT77		1322	n/a	ABC67744.1	661	Nucleotid_trans	Dictyostelium discoideum AX3	GT77	n/a	NO	2.4.1.37	Q54RP0
RSAG8G_13236	Scaffold_337	7153	10112	-	GH5		571	n/a	ABF50867.1	422	Cellulase	Aspergillus nidulans FGSC A4	GH5	n/a	NO	3.2.1.75	C8V716
RSAG8G_13251	Scaffold_342	12834	16035	-	CBM50		835	n/a	ADG81515.1	189	LysM	Thermincola sp. JR	CBM50	n/a	NO		D5XBW7
RSAG8G_13272	Scaffold_346	16264	17119	+	GT2	GT2	175	Glyco_tranf_2_3|Glycos_transf_2	AAW41865.1	286	Glycos_transf_2	Cryptococcus neoformans var. neoformans JEC21	GT2	NO	NO				GT2	Glyco_tranf_2_3/Glycos_transf_2	Glycosyltransferase like family 2. Members of this family of prokaryotic proteins include putative glucosyltransferase, which are involved in bacterial capsule biosynthesis./Glycosyl transferase family 2. Diverse family, transferring sugar from UDP-glucos
RSAG8G_13274	Scaffold_348	2138	6667	+	GH35	GH35	959	Glyco_hydro_35|BetaGal_dom2|BetaGal_dom3|BetaGal_dom4_5|BetaGal_dom4_5	AAL32052.2	1021	Glyco_hydro_35|BetaGal_dom2|BetaGal_dom3|BetaGal_dom4_5|BetaGal_dom4_5	Talaromyces emersonii	GH35	YES	YES	3.2.1.23	Q8X213		GH35	Glyco_hydro_35/BetaGal_dom2/BetaGal_dom3/BetaGal_dom4_5/BetaGal_dom4_5	Glycosyl hydrolases family 35. /Beta-galactosidase, domain 2. This is the second domain of the five-domain beta-galactosidase enzyme that altogether catalyzes the hydrolysis of beta(1-3) and beta(1-4) galactosyl bonds in oligosaccharides as well as the in
RSAG8G_05720	Scaffold_35	24588	25920	+	GH20	GH20	308	Glyco_hydro_20	AAT37495.1	380	Glyco_hydro_20	Hypholoma fasciculare	GH20	YES	YES		Q6IX33		GH20	Glyco_hydro_20	Glycosyl hydrolase family 20, catalytic domain. This domain has a TIM barrel fold.
RSAG8G_05725	Scaffold_35	36585	37727	+	CBM13		161	n/a	ADO75815.1	554	Peptidase_S8|RicinB_lectin_2	Stigmatella aurantiaca DW4/3-1	CBM13	n/a	NO		E3FRN8
RSAG8G_05738	Scaffold_35	52680	55390	+	GT57	GT57	696	Alg6_Alg8	CAP69305.1	630	Alg6_Alg8|Alg6_Alg8	Podospora anserina S mat+	GT57	NO	YES		B2AY31		GT57	Alg6_Alg8	ALG6, ALG8 glycosyltransferase family. N-linked (asparagine-linked) glycosylation of proteins is mediated by a highly conserved pathway in eukaryotes, in which a lipid (dolichol phosphate)-linked oligosaccharide is assembled at the endoplasmic reticulum m
RSAG8G_05755	Scaffold_35	120214	122974	-	PL8	PL8	672	Lyase_8	ACB77597.1	706	Lyase_8_N|Lyase_8	Opitutus terrae PB90-1	PL8	NO	YES		B1ZPA8		PL8	Lyase_8	Polysaccharide lyase family 8, super-sandwich domain. This family consists of a group of secreted bacterial lyase enzymes EC:4.2.2.1 capable of acting on hyaluronan and chondroitin in the extracellular matrix of host tissues, contributing to the invasive
RSAG8G_13303	Scaffold_354	11367	12803	-	GT41		355	n/a	AAR38498.1	746	TPR_11|TPR_11|TPR_11|Glyco_transf_41|Glyco_transf_41	uncultured marine bacterium 583	GT41	n/a	NO		Q6SES4
RSAG8G_13308	Scaffold_356	9755	13652	-	GT77		1144	n/a	ABC67744.1	661	Nucleotid_trans	Dictyostelium discoideum AX3	GT77	n/a	NO	2.4.1.37	Q54RP0
RSAG8G_13323	Scaffold_361	1228	2512	-	CBM6		299	ThuA	BAG17942.1	1252	GSDH|CBM_6|ThuA|DUF1080	Streptomyces griseus subsp. griseus NBRC 13350	CBM6	NO	NO		B1VU98
RSAG8G_13325	Scaffold_361	7449	8704	+	GH105		267	n/a	ABX42122.1	332	Glyco_hydro_88	Clostridium phytofermentans ISDg	GH105	n/a	YES		A9KS90
RSAG8G_13329	Scaffold_362	867	2019	+	GH53	GH53	347	Glyco_hydro_53	AAA32692.1	363	Glyco_hydro_53	Aspergillus aculeatus KSM 510	GH53	YES	YES	3.2.1.89	P48842		GH53	Glyco_hydro_53	Glycosyl hydrolase family 53. This domain belongs to family 53 of the glycosyl hydrolase classification. These enzymes are enzymes are endo-1,4- beta-galactanases (EC:3.2.1.89). The structure of this domain is known and has a TIM barrel fold.
RSAG8G_13331	Scaffold_362	13638	14789	+	GH53	GH53	363	Glyco_hydro_53	AAA32692.1	363	Glyco_hydro_53	Aspergillus aculeatus KSM 510	GH53	YES	YES	3.2.1.89	P48842		GH53	Glyco_hydro_53	Glycosyl hydrolase family 53. This domain belongs to family 53 of the glycosyl hydrolase classification. These enzymes are enzymes are endo-1,4- beta-galactanases (EC:3.2.1.89). The structure of this domain is known and has a TIM barrel fold.
RSAG8G_13335	Scaffold_364	2663	5942	+	CBM57		641	Pkinase|Pkinase_Tyr|Pkinase|Pkinase_Tyr	BAJ53166.1	940	Malectin|Pkinase_Tyr	Jatropha curcas Palawan	CBM57	NO	NO
RSAG8G_13340	Scaffold_365	3155	5448	+	CBM18		513	Glyoxal_oxid_N|DUF1929	CAD89077.1	NA	n/a	Botryotinia fuckeliana	CBM18	n/a	n/a
RSAG8G_13341	Scaffold_365	6992	10570	+	CBM18		665	Glyoxal_oxid_N|DUF1929	CAD89674.1	669	Glyoxal_oxid_N|DUF1929	Botryotinia fuckeliana SAS56	CBM18	YES	YES
RSAG8G_13341	Scaffold_365	6992	10570	+	CBM18		665	Glyoxal_oxid_N|DUF1929	CAD89077.1	NA	n/a	Botryotinia fuckeliana	CBM18	n/a	n/a
RSAG8G_13342	Scaffold_365	10819	14430	+	CBM18		551	Glyoxal_oxid_N|DUF1929	CAD89674.1	669	Glyoxal_oxid_N|DUF1929	Botryotinia fuckeliana SAS56	CBM18	YES	YES
RSAG8G_05800	Scaffold_37	25853	29018	+	GH38		1004	rve	CAN65410.1	2266	Glyco_hydro_38|Alpha-mann_mid|rve|RVT_2|Glyco_hydro_38C	Vitis vinifera	GH38	NO	NO		A5B9Y9
RSAG8G_05847	Scaffold_37	124479	125692	+	CBM5|GH18		195	n/a	ACV49028.1	647	Glyco_hydro_18	Halomicrobium mukohataei DSM 12286	CBM5|GH18	n/a	NO		C7P113
RSAG8G_05847	Scaffold_37	124479	125692	+	CBM5|GH18		195	n/a	ACV49028.1	647	Glyco_hydro_18	Halomicrobium mukohataei DSM 12286	CBM5|GH18	n/a	NO		C7P113
RSAG8G_05871	Scaffold_37	178912	183177	-	CBM6		1276	Pkinase|Pkinase_Tyr	CAM03105.1	541	Pkinase|CBM_6	Saccharopolyspora erythraea NRRL 2338	CBM6	NO	NO		A4FGD0
RSAG8G_13379	Scaffold_376	10039	11887	-	CBM50		421	Pkinase|Pkinase_Tyr	ABQ59610.1	792	Pkinase_Tyr	Glycine max	CBM50	NO	NO		A5YJW0
RSAG8G_13380	Scaffold_376	11849	13337	+	CBM50		320	Pkinase_Tyr|Pkinase	CBI36053.3	521	Pkinase_Tyr	Vitis vinifera	CBM50	NO	NO		D7U0A7
RSAG8G_05888	Scaffold_38	8291	9004	-	PL1		145	n/a	BAE66352.1	394	Pec_lyase_C	Aspergillus oryzae RIB40	PL1	n/a	NO	4.2.2.10
RSAG8G_05890	Scaffold_38	12696	15037	+	GT1	GT1	513	UDPGT	CBD06704.1	491	UDPGT	Nicotiana tabacum	GT1	YES	YES	2.4.1.-	Q94IF2		GT1	UDPGT	UDP-glucoronosyl and UDP-glucosyl transferase.
RSAG8G_05891	Scaffold_38	15743	18441	+	GT1	GT1	507	UDPGT	CBD06704.1	491	UDPGT	Nicotiana tabacum	GT1	YES	YES	2.4.1.-	Q94IF2		GT1	UDPGT	UDP-glucoronosyl and UDP-glucosyl transferase.
RSAG8G_05891	Scaffold_38	15743	18441	+	GT1	GT1	507	UDPGT	CBD06702.1	492	UDPGT	Nicotiana tabacum	GT1	YES	YES	2.4.1.-	Q94IF1		GT1	UDPGT	UDP-glucoronosyl and UDP-glucosyl transferase.
RSAG8G_05904	Scaffold_38	55541	56725	-	PL1	PL1	173	Pec_lyase_C	CAP80630.1	386	Pec_lyase_C	Penicillium chrysogenum Wisconsin 54-1255	PL1	YES	NO		B6H075		PL1	Pec_lyase_C	Pectate lyase. This enzyme forms a right handed beta helix structure. Pectate lyase is an enzyme involved in the maceration and soft rotting of plant tissue.
RSAG8G_05919	Scaffold_38	100297	101238	+	GH61	GH61	221	Glyco_hydro_61	CAG27578.1	233	Glyco_hydro_61	Coprinopsis cinerea	GH61	YES	YES				GH61	Glyco_hydro_61	Glycosyl hydrolase family 61.
RSAG8G_05925	Scaffold_38	112414	114531	-	CE10	CE10	504	COesterase	NP_296345.1	NA	n/a	Deinococcus radiodurans R1	CE10	n/a	n/a		Q9RR71		CE10	COesterase	Carboxylesterase family.
RSAG8G_05937	Scaffold_38	178420	180138	-	CBM13		483	HSP70	CAJ61616.1	777	HSP70	Frankia alni ACN14a	CBM13	YES	NO		Q0RLI8
RSAG8G_05938	Scaffold_38	182683	186484	+	GT2	GT2	910	Chitin_synth_1N|Chitin_synth_1|Chitin_synth_2	ABB70407.1	932	Chitin_synth_1N|Chitin_synth_1	Puccinia graminis f. sp. tritici	GT2	NO	YES		Q2XVY3		GT2	Chitin_synth_1N/Chitin_synth_1/Chitin_synth_2	Chitin synthase N-terminal. This is the N-terminal domain of Chitin synthase (pfam01644)./Chitin synthase. This region is found commonly in chitin synthases classes I, II and III. Chitin a linear homopolymer of GlcNAc residues, it is an important componen
RSAG8G_05942	Scaffold_38	192507	193623	+	PL1	PL1	315	Pec_lyase_C	CBC98415.1	336	Pec_lyase_C	Aspergillus niger CBS 120.49 / N400	PL1	YES	YES	4.2.2.2	Q9C2Z0		PL1	Pec_lyase_C	Pectate lyase. This enzyme forms a right handed beta helix structure. Pectate lyase is an enzyme involved in the maceration and soft rotting of plant tissue.
RSAG8G_13404	Scaffold_383	3210	6346	-	CBM2		360	Pkinase_Tyr	ADJ44991.1	471	Pkinase|CBM_2	Amycolatopsis mediterranei U32	CBM2	NO	NO		D8I450
RSAG8G_13416	Scaffold_389	2	2727	+	GT77		851	WD40	ABC67744.1	661	Nucleotid_trans	Dictyostelium discoideum AX3	GT77	NO	NO	2.4.1.37	Q54RP0
RSAG8G_05986	Scaffold_39	91127	94191	+	CBM57		606	Pkinase_Tyr|Pkinase_Tyr	BAJ53166.1	940	Malectin|Pkinase_Tyr	Jatropha curcas Palawan	CBM57	NO	NO
RSAG8G_06010	Scaffold_39	159501	160590	-	GH31	GH31	292	Glyco_hydro_31	AAU37146.1	809	Gal_mutarotas_2|Glyco_hydro_31	Mannheimia succiniciproducens MBEL55E	GH31	NO	NO		Q65V64		GH31	Glyco_hydro_31	Glycosyl hydrolases family 31. Glycosyl hydrolases are key enzymes of carbohydrate metabolism. Family 31 comprises of enzymes that are, or similar to, alpha- galactosidases.
RSAG8G_06012	Scaffold_39	165948	167501	-	GT31		385	n/a	AAW43133.1	NA	n/a	Cryptococcus neoformans var. neoformans JEC21	GT31	n/a	n/a
RSAG8G_06013	Scaffold_39	167598	169414	-	GT31		346	n/a	AAW43133.1	NA	n/a	Cryptococcus neoformans var. neoformans JEC21	GT31	n/a	n/a
RSAG8G_06023	Scaffold_39	191798	192485	-	CE8	CE8	155	Pectinesterase	CBX91374.1	413	Pectinesterase	Leptosphaeria maculans v23.1.3	CE8	YES	NO		E4ZJT9		CE8	Pectinesterase	Pectinesterase.
RSAG8G_01298	Scaffold_4	8379	12046	-	GH18		540	Pkinase|Pkinase_Tyr	CBX99002.1	785	Pkinase	Leptosphaeria maculans v23.1.3	GH18	NO	NO		E5A5V7
RSAG8G_01303	Scaffold_4	25204	26961	-	GH71	GH71	342	Glyco_hydro_71	AAW42417.1	894	WSC|WSC|Glyco_hydro_71	Cryptococcus neoformans var. neoformans JEC21	GH71	NO	NO				GH71	Glyco_hydro_71	Glycosyl hydrolase family 71. Family of alpha-1,3-glucanases.
RSAG8G_01312	Scaffold_4	46617	47986	+	CE12		264	Epimerase	CAP67203.1	NA	n/a	Podospora anserina S mat+	CE12	n/a	n/a		B2AS32
RSAG8G_01314	Scaffold_4	51752	52425	+	CE12		142	n/a	CAP67203.1	NA	n/a	Podospora anserina S mat+	CE12	n/a	n/a		B2AS32
RSAG8G_01318	Scaffold_4	58169	59644	+	GH92		309	adh_short|adh_short_C2	EAA62552.1	1087	Glyco_hydro_92|adh_short_C2	Aspergillus nidulans FGSC A4	GH92	NO	NO
RSAG8G_01319	Scaffold_4	59784	66780	+	GT67		1865	DEAD|Helicase_C|Sec63|DEAD|Sec63	CAM41416.1	NA	n/a	Leishmania braziliensis	GT67	n/a	n/a		A4H3B6
RSAG8G_01333	Scaffold_4	90490	91517	-	GH88		221	n/a	CAB71006.1	NA	n/a	Agaricus bisporus HORST U3	GH88	n/a	n/a		Q9P8B4
RSAG8G_01345	Scaffold_4	123424	127933	-	GT55		1086	Pex2_Pex12|SPX|Ank_4|Ank_2|Ank_2|Ank_2|Ank_2|Ank_4	XP_362336.1	1732	Osmo_MPGsynth|Ank_2|Ank_2	Magnaporthe grisea 70-15	GT55	NO	NO
RSAG8G_01346	Scaffold_4	128176	135923	+	GT42		2144	Thoc2|Tho2	ADO04052.1	406	CST-I	Helicobacter pylori Cuz20	GT42	NO	NO		E1Q743
RSAG8G_01347	Scaffold_4	136984	140339	+	GH18		597	PhoD	EAA58983.1	938	PhoD	Aspergillus nidulans FGSC A4	GH18	YES	NO
RSAG8G_01358	Scaffold_4	153550	155030	-	GT90		345	A_deamin	CAN70737.1	707	A_deamin|Glyco_transf_90|Glyco_transf_90	Vitis vinifera	GT90	NO	NO		A5BZ74
RSAG8G_01364	Scaffold_4	161799	162748	+	CBM13		230	Pkinase|Pkinase_Tyr	CAJ63931.1	634	Pkinase	Frankia alni ACN14a	CBM13	NO	NO		Q0RF20
RSAG8G_01383	Scaffold_4	199947	202256	+	GH16		498	WSC	BAH80446.1	NA	n/a	Lentinula edodes H600	GH16	n/a	n/a		C5NN26
RSAG8G_01386	Scaffold_4	208532	209495	-		GH128													GH128	Glyco_hydro_cc	Glycosyl hydrolase catalytic core. This family is probably a glycosyl hydrolase, and is conserved in fungi and some Proteobacteria. The pombe member is annotated as being from IPR013781.
RSAG8G_01433	Scaffold_4	279799	283772	-	GT20	GT20	891	Glyco_transf_20|Trehalose_PPase	ACB46526.1	1002	Glyco_transf_20|Glyco_transf_20|Trehalose_PPase	Cryptococcus bacillisporus	GT20	NO	YES		B3FTL2		GT20	Glyco_transf_20/Trehalose_PPase	Glycosyltransferase family 20. Members of this family belong to glycosyl transferase family 20. OtsA (Trehalose-6-phosphate synthase) is homologous to regions in the subunits of yeast trehalose-6-phosphate synthase/phosphate complex./Trehalose-phosphatase
RSAG8G_01443	Scaffold_4	304972	306416	+	GH10	GH10	345	Glyco_hydro_10	ACW01913.1	357	Glyco_hydro_10	unidentified	GH10	YES	YES				GH10	Glyco_hydro_10	Glycosyl hydrolase family 10.
RSAG8G_01475	Scaffold_4	368307	370127	-	GT31		516	n/a	AAW43133.1	NA	n/a	Cryptococcus neoformans var. neoformans JEC21	GT31	n/a	n/a
RSAG8G_01480	Scaffold_4	379868	380730	-	GH47	GH47	152	Glyco_hydro_47	CBX98421.1	923	Glyco_hydro_47	Leptosphaeria maculans v23.1.3	GH47	YES	NO		E5A476		GH47	Glyco_hydro_47	Glycosyl hydrolase family 47. Members of this family are alpha-mannosidases that catalyze the hydrolysis of the terminal 1,2-linked alpha-D-mannose residues in the oligo-mannose oligosaccharide Man(9)(GlcNAc)(2).
RSAG8G_01488	Scaffold_4	390437	392565	-	GT2		527	AMP-binding	ACY97654.1	820	Glycos_transf_2|AMP-binding	Thermomonospora curvata DSM 43183	GT2	NO	NO		D1AES9
RSAG8G_01502	Scaffold_4	423444	425178	+	CBM48		388	n/a	ABO98260.1	NA	n/a	Ostreococcus lucimarinus CCE9901	CBM48	n/a	n/a		A4S3S0
RSAG8G_01508	Scaffold_4	440348	445396	-	GH18		1177	Redoxin|AhpC-TSA	CBA62479.1	722	AhpC-TSA|Glyco_hydro_18	Clostridium difficile CD196	GH18	NO	NO		C9XQW9
RSAG8G_01508	Scaffold_4	440348	445396	-	GH18		1177	Redoxin|AhpC-TSA	CBE03719.1	722	AhpC-TSA|Glyco_hydro_18	Clostridium difficile R20291	GH18	NO	NO		C9YL30
RSAG8G_01508	Scaffold_4	440348	445396	-	GH18		1177	Redoxin|AhpC-TSA	CAJ68298.1	725	AhpC-TSA|Glyco_hydro_18	Clostridium difficile 630	GH18	NO	NO		Q18BV5
RSAG8G_01542	Scaffold_4	524094	526208	-	CE11		600	DEAD|Helicase_C	CAL53384.1	1058	DEAD|Helicase_C|LpxC	Ostreococcus tauri OTTH0595	CE11	NO	NO		Q017M7
RSAG8G_01550	Scaffold_4	542554	544539	+	GT8		388	n/a	AAW42342.1	384	Glyco_transf_8	Cryptococcus neoformans var. neoformans JEC21	GT8	n/a	YES
RSAG8G_01551	Scaffold_4	545435	546794	+	GT8	GT8	353	Glyco_transf_8	ACR15166.1	373	Glyco_transf_8	Ustilago maydis L8	GT8	YES	YES		Q4P7Y4		GT8	Glyco_transf_8	Glycosyl transferase family 8. This family includes enzymes that transfer sugar residues to donor molecules. Members of this family are involved in lipopolysaccharide biosynthesis and glycogen synthesis. This family includes Lipopolysaccharide galactosylt
RSAG8G_01562	Scaffold_4	570488	571879	-	GH5		250	n/a	AAW45154.1	511	Cellulase	Cryptococcus neoformans var. neoformans JEC21	GH5	n/a	NO
RSAG8G_01572	Scaffold_4	588404	590834	-		GH125													GH125	DUF1237	Protein of unknown function (DUF1237). This family contains a number of hypothetical proteins of about 450 residues in length. Their function is unknown, and most are bacterial. However, structurally this family is part of the 6 hairpin glycosidase superf
RSAG8G_01587	Scaffold_4	630295	632391	-	GT77		528	n/a	ABC67744.1	661	Nucleotid_trans	Dictyostelium discoideum AX3	GT77	n/a	NO	2.4.1.37	Q54RP0
RSAG8G_01588	Scaffold_4	632519	634544	+	GT59	GT59	463	DIE2_ALG10	AAI23915.1	482	DIE2_ALG10	Xenopus (Silurana) tropicalis	GT59	YES	YES		Q08D71		GT59	DIE2_ALG10	DIE2/ALG10 family. The ALG10 protein from Saccharomyces cerevisiae encodes the alpha-1,2 glucosyltransferase of the endoplasmic reticulum. This protein has been characterized in rat as potassium channel regulator 1.
RSAG8G_01601	Scaffold_4	667947	669938	-	GH16		431	n/a	AAC17104.1	NA	n/a	Phaffia rhodozyma CBS 6938	GH16	n/a	n/a	3.2.1.6	O60019
RSAG8G_01602	Scaffold_4	671937	673633	-	GH16		411	n/a	AAC17104.1	NA	n/a	Phaffia rhodozyma CBS 6938	GH16	n/a	n/a	3.2.1.6	O60019
RSAG8G_01606	Scaffold_4	679120	681180	+	GH16		432	n/a	AAC17104.1	NA	n/a	Phaffia rhodozyma CBS 6938	GH16	n/a	n/a	3.2.1.6	O60019
RSAG8G_01615	Scaffold_4	699967	701627	-	GH2		339	DS	CAL54622.1	1705	Glyco_hydro_2_N|Glyco_hydro_2_C|Bgal_small_N|DS|PhyH	Ostreococcus tauri OTTH0595	GH2	NO	NO		Q014Q7
RSAG8G_01616	Scaffold_4	702295	703944	+	PL1	PL1	235	Pec_lyase_C	CAP61975.1	346	Pec_lyase_C	Podospora anserina S mat+	PL1	YES	NO		B2AEV9		PL1	Pec_lyase_C	Pectate lyase. This enzyme forms a right handed beta helix structure. Pectate lyase is an enzyme involved in the maceration and soft rotting of plant tissue.
RSAG8G_01617	Scaffold_4	704393	705852	+	PL1	PL1	306	Pec_lyase_C	CBX92041.1	532	Pec_lyase_C	Leptosphaeria maculans v23.1.3	PL1	YES	NO		E5R571		PL1	Pec_lyase_C	Pectate lyase. This enzyme forms a right handed beta helix structure. Pectate lyase is an enzyme involved in the maceration and soft rotting of plant tissue.
RSAG8G_01626	Scaffold_4	722364	723541	+	GH47		184	Miro	CAZ31460.1	NA	n/a	Schistosoma mansoni	GH47	n/a	n/a		C4Q7M9
RSAG8G_01627	Scaffold_4	723593	727284	-	GH2	GH2	810	Glyco_hydro_2	CAP59820.1	NA	n/a	Podospora anserina S mat+	GH2	n/a	n/a		B2A9R0		GH2	Glyco_hydro_2	Glycosyl hydrolases family 2. This family contains beta-galactosidase, beta-mannosidase and beta-glucuronidase activities.
RSAG8G_01648	Scaffold_4	772757	774025	+	GH103		271	Aldose_epim	ACD61506.1	733	SLT_2|Aldose_epim	Xanthomonas oryzae pv. oryzae PXO99A	GH103	NO	NO		B2STV4
RSAG8G_01648	Scaffold_4	772757	774025	+	GH103		271	Aldose_epim	BAE67016.1	733	SLT_2|Aldose_epim	Xanthomonas oryzae pv. oryzae MAFF 311018	GH103	NO	NO		Q2P8W1
RSAG8G_01657	Scaffold_4	792839	797522	+	GT41	GT41	1204	Glyco_transf_41	CAP72820.1	1648	Glyco_transf_41|Glyco_transf_41	Podospora anserina S mat+	GT41	NO	NO		B2B4U5		GT41	Glyco_transf_41	Glycosyl transferase family 41. This family of glycosyltransferases includes O-linked beta-N-acetylglucosamine (O-GlcNAc) transferase, an enzyme which catalyzes the addition of O-GlcNAc to serine and threonine residues. In addition to its function as an O
RSAG8G_01670	Scaffold_4	823865	826063	+	CBM57		608	Pkinase	BAJ53166.1	940	Malectin|Pkinase_Tyr	Jatropha curcas Palawan	CBM57	NO	NO
RSAG8G_06034	Scaffold_40	10056	10897	-	GH53	GH53	260	Glyco_hydro_53	CAE76342.1	363	Glyco_hydro_53	Neurospora crassa OR74A	GH53	YES	NO		Q7SGF0		GH53	Glyco_hydro_53	Glycosyl hydrolase family 53. This domain belongs to family 53 of the glycosyl hydrolase classification. These enzymes are enzymes are endo-1,4- beta-galactanases (EC:3.2.1.89). The structure of this domain is known and has a TIM barrel fold.
RSAG8G_06044	Scaffold_40	36897	37742	-	CE8	CE8	207	Pectinesterase	AAD51853.1	349	Pectinesterase	Vitis riparia	CE8	YES	NO	3.1.1.11	Q9SW71		CE8	Pectinesterase	Pectinesterase.
RSAG8G_06100	Scaffold_40	154249	157936	+	GH47	GH47	815	Glyco_hydro_47	NP_594434.1	NA	n/a	Schizosaccharomyces pombe 972h-	GH47	n/a	n/a		O94726		GH47	Glyco_hydro_47	Glycosyl hydrolase family 47. Members of this family are alpha-mannosidases that catalyze the hydrolysis of the terminal 1,2-linked alpha-D-mannose residues in the oligo-mannose oligosaccharide Man(9)(GlcNAc)(2).
RSAG8G_06117	Scaffold_40	187663	189220	+	GH43		359	n/a	ACU35804.1	752	Laminin_G_3	Actinosynnema mirum DSM 43827	GH43	n/a	NO		C6WE61
RSAG8G_06119	Scaffold_40	190468	192646	-	GH28		453	n/a	BAE64464.1	1388	Fungal_trans	Aspergillus oryzae RIB40	GH28	n/a	NO
RSAG8G_13450	Scaffold_406	614	3617	-	CBM13		696	Pkinase|Pkinase_Tyr	CAJ63931.1	634	Pkinase	Frankia alni ACN14a	CBM13	NO	YES		Q0RF20
RSAG8G_13458	Scaffold_409	5342	6754	-	CBM50		294	Pkinase|Pkinase_Tyr	CBI17583.3	1318	Pkinase|Pkinase	Vitis vinifera	CBM50	NO	NO		D7SPK4
RSAG8G_06148	Scaffold_41	55928	59779	+	CE10		949	DPPIV_N|DPPIV_N|Peptidase_S9	NP_593970.1	NA	n/a	Schizosaccharomyces pombe 972h-	CE10	n/a	n/a		O14073.1
RSAG8G_06172	Scaffold_41	123824	124786	+	CE4	CE4	242	Polysacc_deac_1	AAW50596.1	464	Polysacc_deac_1	Volvariella volvacea	CE4	YES	NO		Q5I4G2		CE4	Polysacc_deac_1	Polysaccharide deacetylase. This domain is found in polysaccharide deacetylase. This family of polysaccharide deacetylases includes NodB (nodulation protein B from Rhizobium) which is a chitooligosaccharide deacetylase. It also includes chitin deacetylase
RSAG8G_13464	Scaffold_412	4	1639	+	CE10	CE10	367	COesterase	NP_000656.1	628	COesterase|AChE_tetra	Homo sapiens	CE10	NO	NO	3.1.1.7	P22303.1		CE10	COesterase	Carboxylesterase family.
RSAG8G_13465	Scaffold_412	1920	3083	+	CE10	CE10	188	COesterase	NP_649321.1	NA	n/a	Drosophila melanogaster	CE10	n/a	n/a		Q9VP25		CE10	COesterase	Carboxylesterase family.
RSAG8G_06193	Scaffold_42	12365	13600	+	CBM2|CE3		233	Lipase_GDSL|Lipase_GDSL_2	CAD91236.1	361	Lipase_GDSL_2|CBM_2	Nonomuraea sp. ATCC 39727	CBM2|CE3	NO	NO		Q7WZ50
RSAG8G_06193	Scaffold_42	12365	13600	+	CBM2|CE3		233	Lipase_GDSL|Lipase_GDSL_2	CAD91236.1	361	Lipase_GDSL_2|CBM_2	Nonomuraea sp. ATCC 39727	CBM2|CE3	NO	NO		Q7WZ50
RSAG8G_06233	Scaffold_42	98885	100144	-	GT31		322	n/a	AAW43133.1	NA	n/a	Cryptococcus neoformans var. neoformans JEC21	GT31	n/a	n/a
RSAG8G_06234	Scaffold_42	101053	104944	-	GT31		737	Sugar_tr|MFS_1	AAW43133.1	NA	n/a	Cryptococcus neoformans var. neoformans JEC21	GT31	n/a	n/a
RSAG8G_06238	Scaffold_42	122844	125606	-	GH32		584	Ferric_reduct|FAD_binding_8	BAE65527.1	1100	Ferric_reduct|Glyco_hydro_32C	Aspergillus oryzae RIB40	GH32	NO	NO
RSAG8G_06240	Scaffold_42	128686	129816	+	GT8		192	n/a	CBW37195.1	NA	n/a	Streptococcus pneumoniae INV104	GT8	n/a	n/a		E1XST5
RSAG8G_06244	Scaffold_42	137186	139574	-	GH17	GH17	414	Glyco_hydro_17	AAW47222.1	NA	n/a	Cryptococcus neoformans var. neoformans JEC21	GH17	n/a	n/a				GH17	Glyco_hydro_17	Glycosyl hydrolases family 17.
RSAG8G_06253	Scaffold_42	160997	162596	-	GH16	GH16	409	SKN1	AAQ72769.1	688	SKN1	Pneumocystis carinii	GH16	YES	NO		Q6UEI2		GH16	SKN1	Beta-glucan synthesis-associated protein (SKN1). This family consists of the beta-glucan synthesis-associated proteins KRE6 and SKN1. Beta1,6-Glucan is a key component of the yeast cell wall, interconnecting cell wall proteins, beta1,3-glucan, and chitin.
RSAG8G_13495	Scaffold_423	3629	8148	+	GT77		1397	n/a	ABC67744.1	661	Nucleotid_trans	Dictyostelium discoideum AX3	GT77	n/a	NO	2.4.1.37	Q54RP0
RSAG8G_13510	Scaffold_427	6027	9150	-	GT41		903	CHAT	AAR38497.1	746	TPR_11|TPR_11|Glyco_transf_41|Glyco_transf_41	uncultured marine bacterium 583	GT41	NO	YES		Q6SES5
RSAG8G_06280	Scaffold_43	23619	29029	+	GH38	GH38	1148	Glyco_hydro_38|Alpha-mann_mid|Glyco_hydro_38C	AAW41087.1	1160	Glyco_hydro_38|Alpha-mann_mid|Glyco_hydro_38C	Cryptococcus neoformans var. neoformans JEC21	GH38	YES	YES				GH38	Glyco_hydro_38/Alpha-mann_mid/Glyco_hydro_38C	Glycosyl hydrolases family 38 N-terminal domain. Glycosyl hydrolases are key enzymes of carbohydrate metabolism./Alpha mannosidase, middle domain. Members of this family adopt a structure consisting of three alpha helices, in an immunoglobulin/albumin-bin
RSAG8G_06306	Scaffold_43	100164	101442	-	CE8	CE8	311	Pectinesterase	AAD51853.1	349	Pectinesterase	Vitis riparia	CE8	YES	YES	3.1.1.11	Q9SW71		CE8	Pectinesterase	Pectinesterase.
RSAG8G_06308	Scaffold_43	105343	106358	+	GH61	GH61	229	Glyco_hydro_61	CBY00196.1	196	Glyco_hydro_61	Leptosphaeria maculans v23.1.3	GH61	YES	YES		E5A955		GH61	Glyco_hydro_61	Glycosyl hydrolase family 61.
RSAG8G_06327	Scaffold_43	153957	156871	-	GT34		602	p450	EAA66095.1	845	p450	Aspergillus nidulans FGSC A4	GT34	YES	NO
RSAG8G_06329	Scaffold_43	159851	160676	+	GH79		256	n/a	AAW46890.1	NA	n/a	Cryptococcus neoformans var. neoformans JEC21	GH79	n/a	n/a
RSAG8G_06330	Scaffold_43	163016	166334	-	GT41		941	CHAT	AAR38497.1	746	TPR_11|TPR_11|Glyco_transf_41|Glyco_transf_41	uncultured marine bacterium 583	GT41	NO	NO		Q6SES5
RSAG8G_06332	Scaffold_43	173587	178418	-	GT77		1471	WD40	ABC67744.1	661	Nucleotid_trans	Dictyostelium discoideum AX3	GT77	NO	NO	2.4.1.37	Q54RP0
RSAG8G_13528	Scaffold_434	1177	4959	-	GT41		1200	CHAT	CAA76834.1	945	Glyco_transf_41|Glyco_transf_41	Petunia x hybrida	GT41	NO	NO		O82039.1
RSAG8G_06343	Scaffold_44	13455	17357	+	GT77		1180	WD40|WD40	ABC67744.1	661	Nucleotid_trans	Dictyostelium discoideum AX3	GT77	NO	NO	2.4.1.37	Q54RP0
RSAG8G_06349	Scaffold_44	31980	33359	-	CBM18		131	Cu-oxidase_3	CBX91631.1	745	Cu-oxidase_3|Cu-oxidase|Cu-oxidase_2	Leptosphaeria maculans v23.1.3	CBM18	NO	NO		E4ZK36
RSAG8G_06353	Scaffold_44	44712	46780	+	PL1	PL1	399	Pec_lyase_C	CAP80630.1	386	Pec_lyase_C	Penicillium chrysogenum Wisconsin 54-1255	PL1	YES	YES		B6H075		PL1	Pec_lyase_C	Pectate lyase. This enzyme forms a right handed beta helix structure. Pectate lyase is an enzyme involved in the maceration and soft rotting of plant tissue.
RSAG8G_06356	Scaffold_44	52360	53325	+	GT1		148	EF_hand_5|EF_hand_6	ACJ72161.1	NA	n/a	Pueraria montana var. lobata	GT1	n/a	n/a		C6ZJB5
RSAG8G_06370	Scaffold_44	89226	93080	+	GT77		1212	WD40|WD40	ABC67744.1	661	Nucleotid_trans	Dictyostelium discoideum AX3	GT77	NO	NO	2.4.1.37	Q54RP0
RSAG8G_06374	Scaffold_44	103071	107731	+	GT77		1417	WD40|WD40	ABC67744.1	661	Nucleotid_trans	Dictyostelium discoideum AX3	GT77	NO	NO	2.4.1.37	Q54RP0
RSAG8G_06377	Scaffold_44	112556	114471	+	GT77		574	WD40	ABC67744.1	661	Nucleotid_trans	Dictyostelium discoideum AX3	GT77	NO	YES	2.4.1.37	Q54RP0
RSAG8G_06391	Scaffold_44	162064	163352	-	PL4		344	n/a	AAA64368.1	540	RhgB_N	Aspergillus aculeatus KSM 510	PL4	n/a	NO	4.2.2.-	Q00019
RSAG8G_13546	Scaffold_443	7319	9118	+	GT77		600	n/a	ABC67744.1	661	Nucleotid_trans	Dictyostelium discoideum AX3	GT77	n/a	YES	2.4.1.37	Q54RP0
RSAG8G_13547	Scaffold_444	1018	3142	-	CBM57		508	Pkinase|Pkinase_Tyr	BAJ53166.1	940	Malectin|Pkinase_Tyr	Jatropha curcas Palawan	CBM57	NO	NO
RSAG8G_13552	Scaffold_446	2128	6336	+	GT77		1290	n/a	ABC67744.1	661	Nucleotid_trans	Dictyostelium discoideum AX3	GT77	n/a	NO	2.4.1.37	Q54RP0
RSAG8G_06408	Scaffold_45	1649	3485	+	GH105	GH88	386	Glyco_hydro_88	EAA66450.1	391	Glyco_hydro_88	Aspergillus nidulans FGSC A4	GH105	YES	YES		C8VRI6		GH88	Glyco_hydro_88	Glycosyl Hydrolase Family 88. Unsaturated glucuronyl hydrolase catalyzes the hydrolytic release of unsaturated glucuronic acids from oligosaccharides (EC:3.2.1.-) produced by the reactions of polysaccharide lyases.
RSAG8G_06411	Scaffold_45	9795	14464	-	GH4		1193	AMP-binding	ACX49739.1	2318	Condensation|AMP-binding|Condensation|HxxPF_rpt|AMP-binding|Glyco_hydro_4|Glyco_hydro_4C	uncultured marine bacterium 1n22	GH4	NO	NO		D2DIQ1
RSAG8G_06424	Scaffold_45	41191	42751	+	CE1		391	ADH_N|ADH_zinc_N	ACO62070.1	694	Esterase|ADH_N|ADH_zinc_N	Micromonas sp. RCC299	CE1	NO	NO		C1E0V8
RSAG8G_06425	Scaffold_45	42736	44270	-		GH109													GH109	GFO_IDH_MocA	Oxidoreductase family, NAD-binding Rossmann fold. This family of enzymes utilise NADP or NAD. This family is called the GFO/IDH/MOCA family in swiss-prot.
RSAG8G_06429	Scaffold_45	48598	51460	-		PL5													PL5	Alginate_lyase	Alginate lyase. This family contains several bacterial alginate lyase proteins. Alginate is a family of 1-4-linked copolymers of beta -D-mannuronic acid (M) and alpha -L-guluronic acid (G). It is produced by brown algae and by some bacteria belonging to t
RSAG8G_06434	Scaffold_45	62972	64831	+	GT58		261	n/a	CAL57845.1	692	ALG3	Ostreococcus tauri OTTH0595	GT58	n/a	NO		Q00TH1
RSAG8G_06442	Scaffold_45	78311	80680	-	GH18		683	Pkinase|Pkinase_Tyr	CBX99002.1	785	Pkinase	Leptosphaeria maculans v23.1.3	GH18	NO	YES		E5A5V7
RSAG8G_06470	Scaffold_45	133230	136698	+	GT77		815	Coatomer_WDAD	ABC67744.1	661	Nucleotid_trans	Dictyostelium discoideum AX3	GT77	NO	YES	2.4.1.37	Q54RP0
RSAG8G_06494	Scaffold_45	180011	181588	+	GH1		342	Epimerase	ADN17735.1	NA	n/a	Cyanothece sp. PCC 7822	GH1	n/a	n/a		E0ULA5
RSAG8G_06499	Scaffold_45	186775	190964	+	GT49		645	PINIT|zf-MIZ	AAO51855.1	1331	Glyco_transf_49|zf-MIZ	Dictyostelium discoideum AX4	GT49	NO	NO		Q86IZ0
RSAG8G_06500	Scaffold_45	191020	192475	+	CE10	CE10	336	Abhydrolase_3	NP_343862.1	325	Abhydrolase_3	Sulfolobus solfataricus P2	CE10	YES	YES		Q97VT8		CE10	Abhydrolase_3	alpha/beta hydrolase fold. This catalytic domain is found in a very wide range of enzymes.
RSAG8G_06519	Scaffold_46	29912	32796	+	CBM18		662	WSC|Glyoxal_oxid_N|DUF1929	CAD89674.1	669	Glyoxal_oxid_N|DUF1929	Botryotinia fuckeliana SAS56	CBM18	NO	YES
RSAG8G_06537	Scaffold_46	62296	65517	-	CBM18		699	WSC|Glyoxal_oxid_N|DUF1929	CAD89077.1	NA	n/a	Botryotinia fuckeliana	CBM18	n/a	n/a
RSAG8G_06538	Scaffold_46	65511	65947	-	GH71		127	WSC	AAW42417.1	894	WSC|WSC|Glyco_hydro_71	Cryptococcus neoformans var. neoformans JEC21	GH71	NO	NO
RSAG8G_06570	Scaffold_46	137159	142580	-	GH13		1552	GDE_C	CAP60319.1	1584	GDE_C	Podospora anserina S mat+	GH13	YES	YES		B2AB57
RSAG8G_06576	Scaffold_46	150393	153217	+	CBM13		834	Pkinase|Pkinase_Tyr	CAJ63931.1	634	Pkinase	Frankia alni ACN14a	CBM13	NO	NO		Q0RF20
RSAG8G_13582	Scaffold_465	902	3617	-	CBM1		562	GMC_oxred_N|GMC_oxred_C	ADT70774.1	850	GMC_oxred_N|GMC_oxred_C	Dichomera saubinetii CBS 990.70	CBM1	YES	NO
RSAG8G_13587	Scaffold_467	3541	4472	-	GH47		240	Pribosyltran	CBX90714.1	1022	Pribosyltran|Glyco_hydro_47	Leptosphaeria maculans v23.1.3	GH47	NO	NO		E4ZHE4
RSAG8G_13590	Scaffold_467	6134	7110	-	GT1	GT1	272	UDPGT	BAF99688.1	499	UDPGT	Lobelia erinus	GT1	YES	NO		B0I1D9		GT1	UDPGT	UDP-glucoronosyl and UDP-glucosyl transferase.
RSAG8G_06594	Scaffold_47	158	2614	-	CE4		600	Peptidase_C14	ACA13155.1	916	Polysacc_deac_1|Peptidase_C14	Xylella fastidiosa M12	CE4	NO	NO		B0U6I0
RSAG8G_06606	Scaffold_47	26295	28712	+	GT3	GT3	569	Glycogen_syn	AAW45795.1	746	Glycogen_syn	Cryptococcus neoformans var. neoformans JEC21	GT3	YES	NO				GT3	Glycogen_syn	Glycogen synthase. This family consists of the eukaryotic glycogen synthase proteins GYS1, GYS2 and GYS3. Glycogen synthase (GS) is the enzyme responsible for the synthesis of -1,4-linked glucose chains in glycogen. It is the rate limiting enzyme in the s
RSAG8G_06607	Scaffold_47	30747	31603	+	GH61	GH61	209	Glyco_hydro_61	CAP73072.1	249	Glyco_hydro_61	Podospora anserina S mat+	GH61	YES	YES		B2B5J7		GH61	Glyco_hydro_61	Glycosyl hydrolase family 61.
RSAG8G_06623	Scaffold_47	73717	75130	-	GH18		319	n/a	EAA59449.1	980	Glyco_hydro_18|adh_short	Aspergillus nidulans FGSC A4	GH18	n/a	NO
RSAG8G_06624	Scaffold_47	76439	79036	-		GT69													GT69	CAP59_mtransfer	Cryptococcal mannosyltransferase 1. The capsule of pathogenic fungi is a complex polysaccharide whose formation is determined by a number of enzymes including, most importantly, alpha-1,3-mannosyltransferase 1, EC:2.4.1.-.
RSAG8G_06640	Scaffold_47	122321	124857	+	GH16	GH16	477	SKN1	AAK38156.1	325	SKN1	Schizophyllum commune 4-40	GH16	YES	NO		Q96WX6		GH16	SKN1	Beta-glucan synthesis-associated protein (SKN1). This family consists of the beta-glucan synthesis-associated proteins KRE6 and SKN1. Beta1,6-Glucan is a key component of the yeast cell wall, interconnecting cell wall proteins, beta1,3-glucan, and chitin.
RSAG8G_06644	Scaffold_47	135176	136318	+	PL3	PL3	161	Pectate_lyase	CBX92557.1	268	Pectate_lyase	Leptosphaeria maculans v23.1.3	PL3	YES	NO		E4ZMV4		PL3	Pectate_lyase	Pectate lyase.
RSAG8G_06646	Scaffold_47	138058	139487	+	PL3	PL3	178	Pectate_lyase	CBX92557.1	268	Pectate_lyase	Leptosphaeria maculans v23.1.3	PL3	YES	NO		E4ZMV4		PL3	Pectate_lyase	Pectate lyase.
RSAG8G_06659	Scaffold_47	171267	173773	+	CBM32		611	n/a	ACQ81632.1	1259	F5_F8_type_C	Beutenbergia cavernae DSM 12333	CBM32	n/a	NO		C5C207
RSAG8G_06661	Scaffold_47	174987	176641	+	CE16		249	n/a	CBY01773.1	NA	n/a	Leptosphaeria maculans v23.1.3	CE16	n/a	n/a		E5AEY4
RSAG8G_13593	Scaffold_472	886	4640	-	CBM57		853	Pkinase_Tyr|Pkinase|Pkinase	BAJ53166.1	940	Malectin|Pkinase_Tyr	Jatropha curcas Palawan	CBM57	NO	YES
RSAG8G_06678	Scaffold_48	23377	26780	-	GT1		761	Glyco_transf_28	CAP60383.1	1251	Glyco_transf_28	Podospora anserina S mat+	GT1	YES	NO		B2ABC1
RSAG8G_06679	Scaffold_48	26803	30283	-	GT1		726	n/a	EAA64727.1	NA	n/a	Aspergillus nidulans FGSC A4	GT1	n/a	n/a		C8VNA4
RSAG8G_06680	Scaffold_48	30522	33999	-	GT1		777	Glyco_transf_28	EAA66586.1	762	Glyco_transf_28	Aspergillus nidulans FGSC A4	GT1	YES	YES		C8VSZ4
RSAG8G_06681	Scaffold_48	35502	36265	-	GH18	GH18	236	Glyco_hydro_18	AAO42981.1	420	Glyco_hydro_18	Grifola umbellata	GH18	YES	NO		Q876V9		GH18	Glyco_hydro_18	Glycosyl hydrolases family 18.
RSAG8G_06704	Scaffold_48	100125	103815	+	CBM50		750	Pkinase|Pkinase_Tyr|Pkinase_Tyr|Pkinase	CBI17583.3	1318	Pkinase|Pkinase	Vitis vinifera	CBM50	NO	NO		D7SPK4
RSAG8G_06727	Scaffold_48	158333	161511	-	CBM50		614	Pkinase|Pkinase_Tyr|Pkinase_Tyr	CBI17583.3	1318	Pkinase|Pkinase	Vitis vinifera	CBM50	NO	NO		D7SPK4
RSAG8G_13610	Scaffold_484	1044	3453	-	GH27	GH27	470	Melibiase	BAA22992.1	452	Melibiase	Penicillium purpurogenum 618	GH27	YES	YES	3.2.1.22	O13295		GH27	Melibiase	Melibiase.
RSAG8G_06741	Scaffold_49	9580	10282	-		GH128													GH128	Glyco_hydro_cc	Glycosyl hydrolase catalytic core. This family is probably a glycosyl hydrolase, and is conserved in fungi and some Proteobacteria. The pombe member is annotated as being from IPR013781.
RSAG8G_06742	Scaffold_49	13472	14251	-	CBM13		179	n/a	CAL79964.1	583	Ricin_B_lectin	Bradyrhizobium sp. ORS278	CBM13	n/a	NO		A4Z1D8
RSAG8G_06754	Scaffold_49	60864	63414	-	CBM57		521	Pkinase_Tyr	BAJ53166.1	940	Malectin|Pkinase_Tyr	Jatropha curcas Palawan	CBM57	NO	NO
RSAG8G_06765	Scaffold_49	87077	89997	+	CBM1		618	GMC_oxred_N|GMC_oxred_C	ADT70774.1	850	GMC_oxred_N|GMC_oxred_C	Dichomera saubinetii CBS 990.70	CBM1	YES	NO
RSAG8G_06769	Scaffold_49	105926	106607	-	CBM33		160	Rad60-SLD|ubiquitin|Ribosomal_S27	NP_258300.1	365	ubiquitin|Chitin_bind_3	Spodoptera litura NPV G2	CBM33	NO	NO		Q91BI7
RSAG8G_06778	Scaffold_49	125979	128210	-	CBM13		383	Peptidase_S8	ADO75815.1	554	Peptidase_S8|RicinB_lectin_2	Stigmatella aurantiaca DW4/3-1	CBM13	NO	NO		E3FRN8
RSAG8G_06779	Scaffold_49	128818	129343	-	CBM13		157	Peptidase_S8	ADO75815.1	554	Peptidase_S8|RicinB_lectin_2	Stigmatella aurantiaca DW4/3-1	CBM13	NO	NO		E3FRN8
RSAG8G_06782	Scaffold_49	132019	133585	-	CBM13		401	Inhibitor_I9|Peptidase_S8	ADO75815.1	554	Peptidase_S8|RicinB_lectin_2	Stigmatella aurantiaca DW4/3-1	CBM13	NO	NO		E3FRN8
RSAG8G_06783	Scaffold_49	134748	136006	-	CBM13		306	n/a	ADO75815.1	554	Peptidase_S8|RicinB_lectin_2	Stigmatella aurantiaca DW4/3-1	CBM13	n/a	NO		E3FRN8
RSAG8G_06796	Scaffold_49	173197	175000	+	GH76		359	ADH_N|ADH_zinc_N	EAA63396.1	764	Glyco_hydro_76|ADH_N|ADH_zinc_N	Aspergillus nidulans FGSC A4	GH76	NO	NO
RSAG8G_01702	Scaffold_5	47933	50750	-	GT39	GT39	734	PMT|MIR	AAW42985.1	780	PMT|MIR	Cryptococcus neoformans var. neoformans JEC21	GT39	YES	YES				GT39	PMT/MIR	Dolichyl-phosphate-mannose-protein mannosyltransferase. This is a family of Dolichyl-phosphate-mannose-protein mannosyltransferase proteins EC:2.4.1.109. These proteins are responsible for O-linked glycosylation of proteins, they catalyze the reaction:- D
RSAG8G_01708	Scaffold_5	67151	69464	-	CBM13		355	Inhibitor_I9	ADO75815.1	554	Peptidase_S8|RicinB_lectin_2	Stigmatella aurantiaca DW4/3-1	CBM13	NO	NO		E3FRN8
RSAG8G_01713	Scaffold_5	102264	104184	+	GT2		429	tRNA-synt_1e	ACZ43481.1	798	tRNA-synt_1e	Thermobaculum terrenum ATCC BAA-798	GT2	YES	NO		D1CIB0
RSAG8G_01719	Scaffold_5	117514	118557	-	CBM12		199	Dioxygenase_C	BAG20890.1	300	Dioxygenase_C	Streptomyces griseus subsp. griseus NBRC 13350	CBM12	YES	NO		B1VSD6
RSAG8G_01740	Scaffold_5	169187	172747	-	CBM13		763	DUF1793	ACU75807.1	910	DUF1793|RicinB_lectin_2	Catenulispora acidiphila DSM 44928	CBM13	NO	YES		C7Q3P2
RSAG8G_01748	Scaffold_5	183189	184630	+	CBM13		323	n/a	ACU75807.1	910	DUF1793|RicinB_lectin_2	Catenulispora acidiphila DSM 44928	CBM13	n/a	NO		C7Q3P2
RSAG8G_01758	Scaffold_5	207467	209044	+	GH43	GH43	373	Glyco_hydro_43	CAK96229.1	540	Glyco_hydro_43	Aspergillus niger CBS 513.88	GH43	YES	NO		A2QBI2		GH43	Glyco_hydro_43	Glycosyl hydrolases family 43. The glycosyl hydrolase family 43 contains members that are arabinanase. Rabinanases hydrolyses the alpha-1,5-linked L-arabinofuranoside backbone of plant cell wall arabinans. The structure of arabinanase Arb43A from Cellvibr
RSAG8G_01774	Scaffold_5	260217	263180	+	GH18		712	Pkinase|Pkinase_Tyr	CBX99002.1	785	Pkinase	Leptosphaeria maculans v23.1.3	GH18	NO	YES		E5A5V7
RSAG8G_01780	Scaffold_5	272689	273703	+	GH65		244	Hydrolase|HAD_2	ADN16786.1	990	Glyco_hydro_65N|Glyco_hydro_65m|HAD_2	Cyanothece sp. PCC 7822	GH65	NO	NO		E0UH72
RSAG8G_01794	Scaffold_5	300946	304881	+	GH16	GH16	971	SKN1	CAY05179.1	671	SKN1	Yarrowia lipolytica W29	GH16	YES	NO				GH16	SKN1	Beta-glucan synthesis-associated protein (SKN1). This family consists of the beta-glucan synthesis-associated proteins KRE6 and SKN1. Beta1,6-Glucan is a key component of the yeast cell wall, interconnecting cell wall proteins, beta1,3-glucan, and chitin.
RSAG8G_01794	Scaffold_5	300946	304881	+	GH16	GH16	971	SKN1	CAG82131.1	671	SKN1	Yarrowia lipolytica CLIB122 CLIB99	GH16	YES	NO				GH16	SKN1	Beta-glucan synthesis-associated protein (SKN1). This family consists of the beta-glucan synthesis-associated proteins KRE6 and SKN1. Beta1,6-Glucan is a key component of the yeast cell wall, interconnecting cell wall proteins, beta1,3-glucan, and chitin.
RSAG8G_01843	Scaffold_5	416037	418412	-	CE10	CE10	550	COesterase	AAF65202.1	690	COesterase	Nephotettix cincticeps HIRATSUKA	CE10	YES	NO	3.1.1.7	Q9NJH6		CE10	COesterase	Carboxylesterase family.
RSAG8G_01861	Scaffold_5	454282	456232	-	CE16		307	n/a	EAA57793.1	NA	n/a	Aspergillus nidulans FGSC A4	CE16	n/a	n/a
RSAG8G_01862	Scaffold_5	456276	457156	-	CE16		204	n/a	EAA57793.1	NA	n/a	Aspergillus nidulans FGSC A4	CE16	n/a	n/a
RSAG8G_01863	Scaffold_5	457245	458323	-	CE16		215	n/a	CAK37535.1	NA	n/a	Aspergillus niger CBS 513.88	CE16	n/a	n/a		A2QC75
RSAG8G_01866	Scaffold_5	460417	461903	-	CBM6		375	Pkinase|Pkinase_Tyr	CAM03105.1	541	Pkinase|CBM_6	Saccharopolyspora erythraea NRRL 2338	CBM6	NO	NO		A4FGD0
RSAG8G_01871	Scaffold_5	474022	477354	+	CE10	CE10	243	COesterase	NP_000656.1	628	COesterase|AChE_tetra	Homo sapiens	CE10	NO	NO	3.1.1.7	P22303.1		CE10	COesterase	Carboxylesterase family.
RSAG8G_01878	Scaffold_5	493063	496613	-	GH28		758	Fungal_trans	BAE64464.1	1388	Fungal_trans	Aspergillus oryzae RIB40	GH28	YES	NO
RSAG8G_01882	Scaffold_5	505064	508475	-	CBM18		416	Cu-oxidase|Cu-oxidase_2	CBX91631.1	745	Cu-oxidase_3|Cu-oxidase|Cu-oxidase_2	Leptosphaeria maculans v23.1.3	CBM18	NO	NO		E4ZK36
RSAG8G_01899	Scaffold_5	545107	547594	+	CE11		764	DEAD|Helicase_C|DBP10CT	CAL53384.1	1058	DEAD|Helicase_C|LpxC	Ostreococcus tauri OTTH0595	CE11	NO	NO		Q017M7
RSAG8G_01902	Scaffold_5	550755	551842	-	CBM57		164	Pkinase|Pkinase_Tyr	BAJ53166.1	940	Malectin|Pkinase_Tyr	Jatropha curcas Palawan	CBM57	NO	NO
RSAG8G_01910	Scaffold_5	574745	576981	-	GH51	GH51	535	Alpha-L-AF_C	AAW44890.1	556	Alpha-L-AF_C	Cryptococcus neoformans var. neoformans JEC21	GH51	YES	YES				GH51	Alpha-L-AF_C	Alpha-L-arabinofuranosidase C-terminus. This family represents the C-terminus (approximately 200 residues) of bacterial and eukaryotic alpha-L-arabinofuranosidase (EC:3.2.1.55). This catalyzes the hydrolysis of nonreducing terminal alpha-L-arabinofuranosi
RSAG8G_01913	Scaffold_5	580515	582559	+	GH35	GH35	442	Glyco_hydro_35|BetaGal_dom2	AAL32052.2	1021	Glyco_hydro_35|BetaGal_dom2|BetaGal_dom3|BetaGal_dom4_5|BetaGal_dom4_5	Talaromyces emersonii	GH35	NO	NO	3.2.1.23	Q8X213		GH35	Glyco_hydro_35/BetaGal_dom2	Glycosyl hydrolases family 35. /Beta-galactosidase, domain 2. This is the second domain of the five-domain beta-galactosidase enzyme that altogether catalyzes the hydrolysis of beta(1-3) and beta(1-4) galactosyl bonds in oligosaccharides as well as the in
RSAG8G_01919	Scaffold_5	601671	604410	-	GT4	GT4	721	Glycos_transf_1	ABC84380.1	750	Glycos_transf_1	Schizophyllum commune BT2115	GT4	YES	YES	2.4.1.231	Q2HZZ3		GT4	Glycos_transf_1	Glycosyl transferases group 1. Mutations in this domain of human PIGA lead to disease (Paroxysmal Nocturnal haemoglobinuria). Members of this family transfer activated sugars to a variety of substrates, including glycogen, Fructose-6-phosphate and lipopol
RSAG8G_01923	Scaffold_5	613042	615414	+	CBM1		495	GMC_oxred_C	ADT70774.1	850	GMC_oxred_N|GMC_oxred_C	Dichomera saubinetii CBS 990.70	CBM1	NO	NO
RSAG8G_01928	Scaffold_5	626516	628089	-	GT41		481	n/a	ABM77036.1	NA	n/a	Prochlorococcus marinus str. MIT 9303	GT41	n/a	n/a		A2C6C6
RSAG8G_01953	Scaffold_5	683270	685692	+	CE10	CE10	450	COesterase	AAA81915.1	502	COesterase	Bacillus subtilis NRRL B8079	CE10	YES	YES	3.1.1.-	P37967		CE10	COesterase	Carboxylesterase family.
RSAG8G_06841	Scaffold_50	97838	103159	-	GT77		462	n/a	ABC67744.1	661	Nucleotid_trans	Dictyostelium discoideum AX3	GT77	n/a	NO	2.4.1.37	Q54RP0
RSAG8G_06843	Scaffold_50	108492	110524	-	GT22		415	FAD_binding_4	XP_365897.1	1112	Glyco_transf_22|FAD_binding_4	Magnaporthe grisea 70-15	GT22	NO	NO
RSAG8G_06851	Scaffold_50	125643	126569	+	CE5	CE5	206	Cutinase	ABN48556.1	261	Cutinase	Hypocrea lixii CECT 2413 / T34	CE5	YES	NO	3.1.1.74	A8QPD8		CE5	Cutinase	Cutinase.
RSAG8G_06852	Scaffold_50	127865	128836	+	CE5	CE5	253	Cutinase	ABS05574.1	307	Cutinase	Kineococcus radiotolerans SRS30216	CE5	YES	YES		A6WFI5		CE5	Cutinase	Cutinase.
RSAG8G_06852	Scaffold_50	127865	128836	+	CE5	CE5	253	Cutinase	ACC41373.1	226	Cutinase	Mycobacterium marinum M	CE5	YES	YES		B2HE93		CE5	Cutinase	Cutinase.
RSAG8G_06853	Scaffold_50	129547	131081	+	CE5	CE5	204	Cutinase	ADP78641.1	239	Cutinase	Frankia sp. EuI1c	CE5	YES	YES		E3JBB1		CE5	Cutinase	Cutinase.
RSAG8G_06866	Scaffold_50	154370	154964	-	CE5	CE5	159	Cutinase	CAK96288.1	302	Cutinase	Aspergillus niger CBS 513.88	CE5	YES	NO		A2QBP1		CE5	Cutinase	Cutinase.
RSAG8G_06866	Scaffold_50	154370	154964	-	CE5	CE5	159	Cutinase	ACY97090.1	248	Cutinase	Thermomonospora curvata DSM 43183	CE5	YES	NO		D1AAT0		CE5	Cutinase	Cutinase.
RSAG8G_06868	Scaffold_50	157178	157722	-	CE5	CE5	134	Cutinase	CAP91879.1	339	Cutinase	Penicillium chrysogenum Wisconsin 54-1255	CE5	YES	NO		B6H497		CE5	Cutinase	Cutinase.
RSAG8G_13627	Scaffold_502	1	1328	-	GT77		338	WD40	ABC67744.1	661	Nucleotid_trans	Dictyostelium discoideum AX3	GT77	NO	NO	2.4.1.37	Q54RP0
RSAG8G_13631	Scaffold_505	1	2289	-	CBM13		454	Pkinase_Tyr|Pkinase_Tyr|Pkinase	CAJ63931.1	634	Pkinase	Frankia alni ACN14a	CBM13	NO	NO		Q0RF20
RSAG8G_06889	Scaffold_51	31450	32329	+	GH16		165	n/a	EAA58218.1	NA	n/a	Aspergillus nidulans FGSC A4	GH16	n/a	n/a		C8V2F8
RSAG8G_06890	Scaffold_51	32636	34479	+	GH16		285	n/a	CBX96484.1	387	Glyco_hydro_16	Leptosphaeria maculans v23.1.3	GH16	n/a	NO		E4ZYF8
RSAG8G_06892	Scaffold_51	39596	39978	-	GH35		107	n/a	BAE57280.1	997	Glyco_hydro_35|BetaGal_dom2|BetaGal_dom3|BetaGal_dom4_5|BetaGal_dom4_5	Aspergillus oryzae RIB40	GH35	n/a	NO
RSAG8G_06894	Scaffold_51	41585	42866	-	GH35	GH35	329	Glyco_hydro_35	AAC60538.1	1019	Glyco_hydro_35|BetaGal_dom2|BetaGal_dom3|BetaGal_dom4_5	Aspergillus niger VTT D80144	GH35	NO	NO	3.2.1.23	P29853.2		GH35	Glyco_hydro_35	Glycosyl hydrolases family 35.
RSAG8G_06901	Scaffold_51	54050	55513	-	GH28	GH28	301	Glyco_hydro_28	ACL80126.1	NA	n/a	Thanatephorus cucumeris	GH28	n/a	n/a		B8YLY2		GH28	Glyco_hydro_28	Glycosyl hydrolases family 28. Glycosyl hydrolase family 28 includes polygalacturonase EC:3.2.1.15 as well as rhamnogalacturonase A(RGase A), EC:3.2.1.-. These enzymes is important in cell wall metabolism.
RSAG8G_06909	Scaffold_51	77725	81983	+	GT4		1138	ABC_membrane|ABC_tran	ACL49294.1	667	ABC_tran|Glycos_transf_1	Desulfovibrio desulfuricans subsp. desulfuricans str. ATCC 27774	GT4	NO	NO		B8J0L7
RSAG8G_06929	Scaffold_51	128669	132992	+	CBM57		892	Pkinase|Pkinase_Tyr	BAJ53166.1	940	Malectin|Pkinase_Tyr	Jatropha curcas Palawan	CBM57	NO	YES
RSAG8G_13653	Scaffold_519	911	2448	+	CBM50		311	Pkinase|Pkinase_Tyr	BAI79272.1	678	Pkinase_Tyr	Lotus japonicus	CBM50	NO	NO		D3KTZ5
RSAG8G_06972	Scaffold_52	45540	47288	-	GT4		427	NTP_transferase	ACC75758.1	755	NTP_transferase|Glycos_transf_1	Burkholderia phymatum STM815	GT4	NO	NO		B2JT55
RSAG8G_06977	Scaffold_52	56834	58046	-	GH61	GH61	295	Glyco_hydro_61	CBX94532.1	280	Glyco_hydro_61	Leptosphaeria maculans v23.1.3	GH61	YES	YES		E4ZSU4		GH61	Glyco_hydro_61	Glycosyl hydrolase family 61.
RSAG8G_06982	Scaffold_52	67736	70003	-	GT90		624	n/a	AAV28771.1	NA	n/a	Cryptococcus bacillisporus WM276	GT90	n/a	n/a		Q5Y231
RSAG8G_06990	Scaffold_52	89246	90671	-	GH6|CBM1	CBM1	269	CBM_1	BAF80327.1	467	Glyco_hydro_6	Polyporus arcularius 69B-8	GH6|CBM1	NO	NO		A8CED8		CBM1	CBM_1	Fungal cellulose binding domain.
RSAG8G_06997	Scaffold_52	101947	106283	+	GH35	GH35	916	Glyco_hydro_35|BetaGal_dom2|BetaGal_dom3|BetaGal_dom4_5|BetaGal_dom4_5	BAE62432.1	922	Glyco_hydro_35|BetaGal_dom2|BetaGal_dom3	Aspergillus oryzae RIB40	GH35	NO	YES				GH35	Glyco_hydro_35/BetaGal_dom2/BetaGal_dom3/BetaGal_dom4_5/BetaGal_dom4_5	Glycosyl hydrolases family 35. /Beta-galactosidase, domain 2. This is the second domain of the five-domain beta-galactosidase enzyme that altogether catalyzes the hydrolysis of beta(1-3) and beta(1-4) galactosyl bonds in oligosaccharides as well as the in
RSAG8G_06998	Scaffold_52	106516	106923	+	GH35		95	n/a	CBX92575.1	1020	Glyco_hydro_35|BetaGal_dom2|BetaGal_dom3|BetaGal_dom4_5|BetaGal_dom4_5	Leptosphaeria maculans v23.1.3	GH35	n/a	NO		E4ZMX2
RSAG8G_07001	Scaffold_52	110829	112986	-	CE11		541	DEAD|Helicase_C|DUF4217	CAL53384.1	1058	DEAD|Helicase_C|LpxC	Ostreococcus tauri OTTH0595	CE11	NO	NO		Q017M7
RSAG8G_07029	Scaffold_52	168774	171400	+	GT41		837	CHAT	AAR37916.1	777	TPR_11|TPR_11|Glyco_transf_41|Glyco_transf_41	uncultured marine bacterium 560	GT41	NO	YES		Q6SGE6
RSAG8G_13659	Scaffold_522	2692	3745	+	CBM2		159	Pkinase|Pkinase_Tyr	ADJ44991.1	471	Pkinase|CBM_2	Amycolatopsis mediterranei U32	CBM2	NO	NO		D8I450
RSAG8G_13662	Scaffold_523	2553	3954	-	GH35	GH35	386	Glyco_hydro_35|BetaGal_dom2|BetaGal_dom3	CAK37216.1	1027	Glyco_hydro_35|BetaGal_dom2|BetaGal_dom3|BetaGal_dom4_5|BetaGal_dom4_5	Aspergillus niger CBS 513.88	GH35	NO	NO		A2QA64		GH35	Glyco_hydro_35/BetaGal_dom2/BetaGal_dom3	Glycosyl hydrolases family 35. /Beta-galactosidase, domain 2. This is the second domain of the five-domain beta-galactosidase enzyme that altogether catalyzes the hydrolysis of beta(1-3) and beta(1-4) galactosyl bonds in oligosaccharides as well as the in
RSAG8G_13669	Scaffold_527	2015	3599	-	GH35	GH35	421	BetaGal_dom3|BetaGal_dom4_5	AAL32052.2	1021	Glyco_hydro_35|BetaGal_dom2|BetaGal_dom3|BetaGal_dom4_5|BetaGal_dom4_5	Talaromyces emersonii	GH35	NO	NO	3.2.1.23	Q8X213		GH35	BetaGal_dom3/BetaGal_dom4_5	Beta-galactosidase, domain 3. This is the second domain of the five-domain beta-galactosidase enzyme that altogether catalyzes the hydrolysis of beta(1-3) and beta(1-4) galactosyl bonds in oligosaccharides as well as the inverse reaction of enzymatic cond
RSAG8G_07039	Scaffold_53	7643	12698	+	GT77		1532	n/a	ABC67744.1	661	Nucleotid_trans	Dictyostelium discoideum AX3	GT77	n/a	NO	2.4.1.37	Q54RP0
RSAG8G_07045	Scaffold_53	24099	25612	+	GH13		176	dCMP_cyt_deam_1	ADO37723.1	643	Alpha-amylase|dCMP_cyt_deam_1	Eubacterium limosum KIST612	GH13	NO	NO		E3GEB3
RSAG8G_07069	Scaffold_53	86921	89221	-	GT34		520	p450	EAA66095.1	845	p450	Aspergillus nidulans FGSC A4	GT34	YES	NO
RSAG8G_07094	Scaffold_53	145873	147454	+	CBM50		321	Pkinase_Tyr|Pkinase	CBI36053.3	521	Pkinase_Tyr	Vitis vinifera	CBM50	NO	NO		D7U0A7
RSAG8G_07096	Scaffold_53	157191	160326	+	CBM1		593	GMC_oxred_N|GMC_oxred_C	ADT70775.1	858	GMC_oxred_N|GMC_oxred_C	Hypoxylon haematostroma CBS 255.63	CBM1	YES	NO
RSAG8G_07116	Scaffold_54	37885	39462	+	CE12		348	Epimerase	CAP67203.1	NA	n/a	Podospora anserina S mat+	CE12	n/a	n/a		B2AS32
RSAG8G_07124	Scaffold_54	61227	62583	-	GH13		187	MoaE	CAP83076.1	775	Alpha-amylase|MoaE	Penicillium chrysogenum Wisconsin 54-1255	GH13	NO	NO		B6H6C5
RSAG8G_07135	Scaffold_54	97271	99999	-	GH72|CBM43	GH72/CBM43	546	Glyco_hydro_72|X8	AAW47197.1	577	Glyco_hydro_72|X8	Cryptococcus neoformans var. neoformans JEC21	GH72|CBM43	YES	YES				GH72/CBM43	Glyco_hydro_72/X8	Glucanosyltransferase. This is a family of glycosylphosphatidylinositol-anchored beta(1-3)glucanosyltransferases. The active site residues in the Aspergillus fumigatus example are the two glutamate residues at 160 and 261./X8 domain. The X8 domain domain
RSAG8G_07135	Scaffold_54	97271	99999	-	GH72|CBM43	GH72/CBM43	546	Glyco_hydro_72|X8	AAW47197.1	577	Glyco_hydro_72|X8	Cryptococcus neoformans var. neoformans JEC21	GH72|CBM43	YES	YES				GH72/CBM43	Glyco_hydro_72/X8	Glucanosyltransferase. This is a family of glycosylphosphatidylinositol-anchored beta(1-3)glucanosyltransferases. The active site residues in the Aspergillus fumigatus example are the two glutamate residues at 160 and 261./X8 domain. The X8 domain domain
RSAG8G_07136	Scaffold_54	100303	105784	+	GT48	GT48	1544	FKS1_dom1|Glucan_synthase	AAD11794.1	1737	FKS1_dom1|Glucan_synthase	Cryptococcus neoformans var. grubii H99	GT48	YES	YES		O93927		GT48	FKS1_dom1/Glucan_synthase	1,3-beta-glucan synthase subunit FKS1, domain-1. The FKS1_dom1 domain is likely to be the 'Class I' region just N-terminal to the first set of transmembrane helices that is involved in 1,3-beta-glucan synthesis itself. This family is found on proteins wit
RSAG8G_07138	Scaffold_54	107944	113252	-	GT1		1233	PH|Glyco_transf_28	CAK39507.1	1309	GRAM|Glyco_transf_28	Aspergillus niger CBS 513.88	GT1	NO	YES		A2QNQ5
RSAG8G_07156	Scaffold_54	143662	144708	-	CBM5		295	Peptidase_S8	ACV48841.1	682	Peptidase_S8	Halomicrobium mukohataei DSM 12286	CBM5	YES	NO		C7P049
RSAG8G_07159	Scaffold_54	148752	150512	+	GH10	GH10	264	Glyco_hydro_10	ABN48479.1	338	Glyco_hydro_10	Aspergillus fumigatus MKU1	GH10	YES	NO		A3FG82Q0H904		GH10	Glyco_hydro_10	Glycosyl hydrolase family 10.
RSAG8G_07159	Scaffold_54	148752	150512	+	GH10	GH10	264	Glyco_hydro_10	ABA40421.1	338	Glyco_hydro_10	Aspergillus fumigatus	GH10	YES	NO		Q0H904		GH10	Glyco_hydro_10	Glycosyl hydrolase family 10.
RSAG8G_07159	Scaffold_54	148752	150512	+	GH10	GH10	264	Glyco_hydro_10	BAA92882.1	336	Glyco_hydro_10	Aspergillus sojae NO.3	GH10	YES	NO	3.2.1.8	Q9P955		GH10	Glyco_hydro_10	Glycosyl hydrolase family 10.
RSAG8G_07162	Scaffold_54	152773	158830	-	GH3		1564	RPAP1_C	ABK01904.1	792	Glyco_hydro_3	Arthrobacter sp. FB24	GH3	NO	NO		A0JS84
RSAG8G_07163	Scaffold_54	159280	160245	-	GH3		243	n/a	ACL38786.1	772	Glyco_hydro_3	Arthrobacter chlorophenolicus A6	GH3	n/a	NO		B8HCK3
RSAG8G_07163	Scaffold_54	159280	160245	-	GH3		243	n/a	ABK01904.1	792	Glyco_hydro_3	Arthrobacter sp. FB24	GH3	n/a	NO		A0JS84
RSAG8G_13699	Scaffold_549	650	3468	+	GT41		742	Pkinase_Tyr|Pkinase	AAR37916.1	777	TPR_11|TPR_11|Glyco_transf_41|Glyco_transf_41	uncultured marine bacterium 560	GT41	NO	YES		Q6SGE6
RSAG8G_07228	Scaffold_56	3406	4348	+	CE10	CE10	240	Abhydrolase_3	NP_343862.1	325	Abhydrolase_3	Sulfolobus solfataricus P2	CE10	YES	NO		Q97VT8		CE10	Abhydrolase_3	alpha/beta hydrolase fold. This catalytic domain is found in a very wide range of enzymes.
RSAG8G_07250	Scaffold_56	67087	71827	-	CBM2		1207	Pkinase_Tyr|Pkinase	ACU38029.1	506	Pkinase|CBM_2	Actinosynnema mirum DSM 43827	CBM2	NO	NO		C6WHB0
RSAG8G_07253	Scaffold_56	76469	77790	+	GH92		228	adh_short|adh_short_C2	EAA62552.1	1087	Glyco_hydro_92|adh_short_C2	Aspergillus nidulans FGSC A4	GH92	NO	NO
RSAG8G_07255	Scaffold_56	81243	83920	-	GT4		748	n/a	NP_626829.1	956	Glycos_transf_1	Streptomyces coelicolor A3(2)	GT4	n/a	NO		Q9L1I4
RSAG8G_07260	Scaffold_56	92491	93990	-	CBM13		245	Peptidase_S8	ADO75815.1	554	Peptidase_S8|RicinB_lectin_2	Stigmatella aurantiaca DW4/3-1	CBM13	NO	NO		E3FRN8
RSAG8G_07261	Scaffold_56	95825	98130	+	CE10		549	Peptidase_S9	AAE52273.1	645	Peptidase_S9	Pyrococcus horikoshii	CE10	YES	YES
RSAG8G_07261	Scaffold_56	95825	98130	+	CE10		549	Peptidase_S9	NP_280934.1	688	Peptidase_S9	Halobacterium sp. NRC-1 ATCC 700922	CE10	YES	NO		Q9HN07
RSAG8G_07264	Scaffold_56	104378	105381	-	CBM2		202	Pkinase|Pkinase_Tyr	ADL49113.1	552	Pkinase	Micromonospora aurantiaca ATCC 27029	CBM2	NO	NO		D9SYD2
RSAG8G_07264	Scaffold_56	104378	105381	-	CBM2		202	Pkinase|Pkinase_Tyr	ADU08409.1	552	Pkinase	Micromonospora sp. L5	CBM2	NO	NO		D3CHB7
RSAG8G_07267	Scaffold_56	116388	117780	+	CBM13		219	Pkinase_Tyr	CAJ58949.1	624	Pkinase	Frankia alni ACN14a	CBM13	NO	NO		Q0RTZ6
RSAG8G_07271	Scaffold_56	122743	126095	-	GH31	GH31	846	Glyco_hydro_31|Glyco_hydro_31	ACB13188.1	913	Glyco_hydro_31	Thermomyces lanuginosus	GH31	NO	YES		B1Q1F4		GH31	Glyco_hydro_31/Glyco_hydro_31	Glycosyl hydrolases family 31. Glycosyl hydrolases are key enzymes of carbohydrate metabolism. Family 31 comprises of enzymes that are, or similar to, alpha- galactosidases./Glycosyl hydrolases family 31. Glycosyl hydrolases are key enzymes of carbohydrat
RSAG8G_13714	Scaffold_562	2107	3210	-	CBM57		212	Pkinase|Pkinase_Tyr	BAJ53166.1	940	Malectin|Pkinase_Tyr	Jatropha curcas Palawan	CBM57	NO	NO
RSAG8G_13725	Scaffold_569	1	2048	-	GT34		549	p450	EAA66095.1	845	p450	Aspergillus nidulans FGSC A4	GT34	YES	NO
RSAG8G_13730	Scaffold_574	1	2220	-	CBM57		498	WD40|Pkinase	BAJ53166.1	940	Malectin|Pkinase_Tyr	Jatropha curcas Palawan	CBM57	NO	NO
RSAG8G_07343	Scaffold_58	24370	28361	+	GH35	GH35	934	Glyco_hydro_35|BetaGal_dom2|BetaGal_dom3|BetaGal_dom4_5|BetaGal_dom4_5	AAL32052.2	1021	Glyco_hydro_35|BetaGal_dom2|BetaGal_dom3|BetaGal_dom4_5|BetaGal_dom4_5	Talaromyces emersonii	GH35	YES	YES	3.2.1.23	Q8X213		GH35	Glyco_hydro_35/BetaGal_dom2/BetaGal_dom3/BetaGal_dom4_5/BetaGal_dom4_5	Glycosyl hydrolases family 35. /Beta-galactosidase, domain 2. This is the second domain of the five-domain beta-galactosidase enzyme that altogether catalyzes the hydrolysis of beta(1-3) and beta(1-4) galactosyl bonds in oligosaccharides as well as the in
RSAG8G_07354	Scaffold_58	58017	59091	-	GH61	GH61	252	Glyco_hydro_61	CAQ16208.1	328	Glyco_hydro_61	Glomerella graminicola M2	GH61	YES	NO		B5WY68		GH61	Glyco_hydro_61	Glycosyl hydrolase family 61.
RSAG8G_07372	Scaffold_58	116087	120741	-	GT77		1373	WD40	ABC67744.1	661	Nucleotid_trans	Dictyostelium discoideum AX3	GT77	NO	NO	2.4.1.37	Q54RP0
RSAG8G_07390	Scaffold_58	158436	161840	-	GH35	GH35	734	Glyco_hydro_35|BetaGal_dom2|BetaGal_dom3|BetaGal_dom4_5	AAL32052.2	1021	Glyco_hydro_35|BetaGal_dom2|BetaGal_dom3|BetaGal_dom4_5|BetaGal_dom4_5	Talaromyces emersonii	GH35	NO	NO	3.2.1.23	Q8X213		GH35	Glyco_hydro_35/BetaGal_dom2/BetaGal_dom3/BetaGal_dom4_5	Glycosyl hydrolases family 35. /Beta-galactosidase, domain 2. This is the second domain of the five-domain beta-galactosidase enzyme that altogether catalyzes the hydrolysis of beta(1-3) and beta(1-4) galactosyl bonds in oligosaccharides as well as the in
RSAG8G_07394	Scaffold_58	169988	173708	+	GT41		1001	CHAT	AAR37904.1	745	TPR_11|TPR_11|Glyco_transf_41|Glyco_transf_41	uncultured marine bacterium 560	GT41	NO	NO		Q6SGF8
RSAG8G_07433	Scaffold_59	91670	92801	-	PL3	PL3	253	Pectate_lyase	ABF50862.1	267	Pectate_lyase	Aspergillus nidulans FGSC A4	PL3	YES	YES	4.2.2.2	C8VHV4		PL3	Pectate_lyase	Pectate lyase.
RSAG8G_07434	Scaffold_59	93893	94231	-	PL3	PL3	85	Pectate_lyase	ABF50894.1	273	Pectate_lyase	Aspergillus nidulans FGSC A4	PL3	YES	NO	4.2.2.2	C8VEG5		PL3	Pectate_lyase	Pectate lyase.
RSAG8G_07448	Scaffold_59	127424	130234	-	GH27	GH27	621	Melibiase	CAK46492.1	NA	n/a	Aspergillus niger CBS 513.88	GH27	n/a	n/a		A2R2S6		GH27	Melibiase	Melibiase.
RSAG8G_07451	Scaffold_59	136326	139221	-	CBM6		350	Pkinase|Pkinase_Tyr	CAM03105.1	541	Pkinase|CBM_6	Saccharopolyspora erythraea NRRL 2338	CBM6	NO	NO		A4FGD0
RSAG8G_01979	Scaffold_6	56080	58094	+	GH28	GH28	437	Glyco_hydro_28	BAE56325.1	450	Glyco_hydro_28	Aspergillus oryzae RIB40	GH28	YES	YES				GH28	Glyco_hydro_28	Glycosyl hydrolases family 28. Glycosyl hydrolase family 28 includes polygalacturonase EC:3.2.1.15 as well as rhamnogalacturonase A(RGase A), EC:3.2.1.-. These enzymes is important in cell wall metabolism.
RSAG8G_01980	Scaffold_6	58311	60127	+	GH28	GH28	383	Glyco_hydro_28	BAE56325.1	450	Glyco_hydro_28	Aspergillus oryzae RIB40	GH28	YES	YES				GH28	Glyco_hydro_28	Glycosyl hydrolases family 28. Glycosyl hydrolase family 28 includes polygalacturonase EC:3.2.1.15 as well as rhamnogalacturonase A(RGase A), EC:3.2.1.-. These enzymes is important in cell wall metabolism.
RSAG8G_01982	Scaffold_6	65593	71263	-	GT77		1654	n/a	ABC67744.1	661	Nucleotid_trans	Dictyostelium discoideum AX3	GT77	n/a	NO	2.4.1.37	Q54RP0
RSAG8G_01993	Scaffold_6	99694	101343	+	CBM18		409	Glyoxal_oxid_N	CAD89077.1	NA	n/a	Botryotinia fuckeliana	CBM18	n/a	n/a
RSAG8G_02015	Scaffold_6	147259	149163	+	CBM13		371	n/a	CAS92778.1	NA	n/a	Bacillus thuringiensis	CBM13	n/a	n/a
RSAG8G_02023	Scaffold_6	166819	167527	+	GT50	GT50	201	Mannosyl_trans	AAW41613.1	435	Mannosyl_trans	Cryptococcus neoformans var. neoformans JEC21	GT50	YES	NO				GT50	Mannosyl_trans	Mannosyltransferase (PIG-M). PIG-M has a DXD motif. The DXD motif is found in many glycosyltransferases that utilise nucleotide sugars. It is thought that the motif is involved in the binding of a manganese ion that is required for association of the enzy
RSAG8G_02038	Scaffold_6	190303	198312	-	GH4		2400	AMP-binding|Condensation|Condensation|Condensation	ACX49739.1	2318	Condensation|AMP-binding|Condensation|HxxPF_rpt|AMP-binding|Glyco_hydro_4|Glyco_hydro_4C	uncultured marine bacterium 1n22	GH4	NO	YES		D2DIQ1
RSAG8G_02040	Scaffold_6	200013	205825	+	GT4		1405	ABC_membrane|ABC_tran|ABC_membrane|ABC_tran	ACL49294.1	667	ABC_tran|Glycos_transf_1	Desulfovibrio desulfuricans subsp. desulfuricans str. ATCC 27774	GT4	NO	NO		B8J0L7
RSAG8G_02045	Scaffold_6	215921	219772	-	CBM2		989	Pkinase_Tyr|Pkinase	ADJ44991.1	471	Pkinase|CBM_2	Amycolatopsis mediterranei U32	CBM2	NO	NO		D8I450
RSAG8G_02049	Scaffold_6	227714	228857	-	CE10	CE10	313	Abhydrolase_3	NP_294545.1	NA	n/a	Deinococcus radiodurans R1	CE10	n/a	n/a		Q9RW48		CE10	Abhydrolase_3	alpha/beta hydrolase fold. This catalytic domain is found in a very wide range of enzymes.
RSAG8G_02056	Scaffold_6	241011	245255	+	CBM6		1137	SAM_2|SAM_1|Pkinase_Tyr|Pkinase	CAM03105.1	541	Pkinase|CBM_6	Saccharopolyspora erythraea NRRL 2338	CBM6	NO	NO		A4FGD0
RSAG8G_02074	Scaffold_6	277250	278343	-	CE11		315	DEAD|Helicase_C	CAL53384.1	1058	DEAD|Helicase_C|LpxC	Ostreococcus tauri OTTH0595	CE11	NO	NO		Q017M7
RSAG8G_02092	Scaffold_6	317091	319192	-	CE11		522	DEAD	CAL53384.1	1058	DEAD|Helicase_C|LpxC	Ostreococcus tauri OTTH0595	CE11	NO	NO		Q017M7
RSAG8G_02101	Scaffold_6	344919	345248	-	GH65		109	n/a	CBT74296.1	1073	HAD_2|Glyco_hydro_65N|Glyco_hydro_65m	Arthrobacter arilaitensis	GH65	n/a	NO
RSAG8G_02119	Scaffold_6	376340	377507	-	CBM18		228	Glyoxal_oxid_N	CBX94899.1	671	Glyoxal_oxid_N	Leptosphaeria maculans v23.1.3	CBM18	YES	NO		E4ZTP3
RSAG8G_02143	Scaffold_6	440001	441729	-	GT21	GT2	443	Glyco_tranf_2_3|Glyco_transf_21	AAW45093.1	463	Glyco_tranf_2_3	Cryptococcus neoformans var. neoformans JEC21	GT21	NO	YES				GT2	Glyco_tranf_2_3/Glyco_transf_21	Glycosyltransferase like family 2. Members of this family of prokaryotic proteins include putative glucosyltransferase, which are involved in bacterial capsule biosynthesis./Glycosyl transferase family 21. This is a family of ceramide beta-glucosyltransfe
RSAG8G_02143	Scaffold_6	440001	441729	-	GT21	GT2	443	Glyco_tranf_2_3|Glyco_transf_21	AAW45094.1	463	Glyco_tranf_2_3	Cryptococcus neoformans var. neoformans JEC21	GT21	NO	YES				GT2	Glyco_tranf_2_3/Glyco_transf_21	Glycosyltransferase like family 2. Members of this family of prokaryotic proteins include putative glucosyltransferase, which are involved in bacterial capsule biosynthesis./Glycosyl transferase family 21. This is a family of ceramide beta-glucosyltransfe
RSAG8G_02190	Scaffold_6	550477	552404	+	GT30		431	NAD_binding_2|6PGD	CBA03971.1	940	NAD_binding_2|6PGD|Glycos_transf_N	Neisseria meningitidis alpha275	GT30	NO	NO		C6SGH7
RSAG8G_02213	Scaffold_6	599082	601605	-	CBM2		657	Pkinase_Tyr|POLO_box	ADJ46018.1	470	Pkinase|CBM_2	Amycolatopsis mediterranei U32	CBM2	NO	NO		D8HRB6
RSAG8G_02248	Scaffold_6	671537	672483	+	GH105	GH88	202	Glyco_hydro_88|Glyco_hydro_88	CBV42848.1	392	Glyco_hydro_88	Halomonas elongata DSM 2581 type strain: DSM 2581	GH105	NO	NO		E1V419		GH88	Glyco_hydro_88/Glyco_hydro_88	Glycosyl Hydrolase Family 88. Unsaturated glucuronyl hydrolase catalyzes the hydrolytic release of unsaturated glucuronic acids from oligosaccharides (EC:3.2.1.-) produced by the reactions of polysaccharide lyases./Glycosyl Hydrolase Family 88. Unsaturate
RSAG8G_07473	Scaffold_60	46486	48506	+	GH5	GH5	374	Cellulase	BAA90480.1	398	Cellulase	Robillarda sp. Y-20	GH5	YES	YES	3.2.1.4	P23044Q9P981		GH5	Cellulase	Cellulase (glycosyl hydrolase family 5).
RSAG8G_07478	Scaffold_60	60902	64744	+	CBM13		682	Pkinase|Pkinase_Tyr	CAJ63931.1	634	Pkinase	Frankia alni ACN14a	CBM13	NO	YES		Q0RF20
RSAG8G_07481	Scaffold_60	70220	71809	+	GT77		314	n/a	ABC67744.1	661	Nucleotid_trans	Dictyostelium discoideum AX3	GT77	n/a	NO	2.4.1.37	Q54RP0
RSAG8G_07488	Scaffold_60	84399	87779	+	CBM57		857	Pkinase	BAJ53166.1	940	Malectin|Pkinase_Tyr	Jatropha curcas Palawan	CBM57	NO	YES
RSAG8G_07489	Scaffold_60	88757	89857	-	PL3	PL3	297	Pectate_lyase	ABF50862.1	267	Pectate_lyase	Aspergillus nidulans FGSC A4	PL3	YES	YES	4.2.2.2	C8VHV4		PL3	Pectate_lyase	Pectate lyase.
RSAG8G_07503	Scaffold_60	125030	125928	+	GT32		203	n/a	EAA61879.1	NA	n/a	Aspergillus nidulans FGSC A4	GT32	n/a	n/a
RSAG8G_07504	Scaffold_60	126069	127138	-	PL3	PL3	221	Pectate_lyase	BAE55530.1	255	Pectate_lyase	Aspergillus oryzae RIB40	PL3	YES	YES				PL3	Pectate_lyase	Pectate lyase.
RSAG8G_07527	Scaffold_61	3852	6130	-	GT41		634	CHAT	AAR38498.1	746	TPR_11|TPR_11|TPR_11|Glyco_transf_41|Glyco_transf_41	uncultured marine bacterium 583	GT41	NO	YES		Q6SES4
RSAG8G_07545	Scaffold_61	68174	72981	-	GT2	GT2	1229	Myosin_head|Myosin_TH1|SH3_1	ABQ08059.1	2294	Myosin_head|Chitin_synth_2	Mytilus galloprovincialis	GT2	NO	NO		A5HKN1		GT2	Myosin_head/Myosin_TH1/SH3_1	Myosin head (motor domain). /Myosin tail. /SH3 domain. SH3 (Src homology 3) domains are often indicative of a protein involved in signal transduction related to cytoskeletal organisation. First described in the Src cytoplasmic tyrosine kinase. The structu
RSAG8G_07554	Scaffold_61	102269	107280	-	GT2	GT2	1400	Chitin_synth_2|Glyco_tranf_2_3|Glyco_trans_2_3	BAF42027.1	1449	Chitin_synth_2	Pleurotus ostreatus AM-1	GT2	NO	YES		A0ZSY1		GT2	Chitin_synth_2/Glyco_tranf_2_3/Glyco_trans_2_3	Chitin synthase. Members of this family are fungal chitin synthase EC:2.4.1.16 enzymes. They catalyze chitin synthesis as follows: UDP-N-acetyl-D-glucosamine + {(1,4)-(N-acetyl-beta-D-glucosaminyl)}(N) <=> UDP + {(1,4)-(N-acetyl-beta-D-glucosaminyl)}(N+1)
RSAG8G_07554	Scaffold_61	102269	107280	-	GT2	GT2	1400	Chitin_synth_2|Glyco_tranf_2_3|Glyco_trans_2_3	BAF41225.1	1449	Chitin_synth_2	Pleurotus ostreatus AM-1	GT2	NO	YES		A0ZSY1		GT2	Chitin_synth_2/Glyco_tranf_2_3/Glyco_trans_2_3	Chitin synthase. Members of this family are fungal chitin synthase EC:2.4.1.16 enzymes. They catalyze chitin synthesis as follows: UDP-N-acetyl-D-glucosamine + {(1,4)-(N-acetyl-beta-D-glucosaminyl)}(N) <=> UDP + {(1,4)-(N-acetyl-beta-D-glucosaminyl)}(N+1)
RSAG8G_07561	Scaffold_61	118034	122345	-	GT77		1342	WD40	ABC67744.1	661	Nucleotid_trans	Dictyostelium discoideum AX3	GT77	NO	NO	2.4.1.37	Q54RP0
RSAG8G_07564	Scaffold_61	124894	127151	-	GH61	GH61	459	Glyco_hydro_61|Glyco_hydro_61	CAK97151.1	291	Glyco_hydro_61	Aspergillus niger CBS 513.88	GH61	NO	NO		A2QZE1		GH61	Glyco_hydro_61/Glyco_hydro_61	Glycosyl hydrolase family 61. /Glycosyl hydrolase family 61.
RSAG8G_07564	Scaffold_61	124894	127151	-	GH61	GH61	459	Glyco_hydro_61|Glyco_hydro_61	CAP91809.1	258	Glyco_hydro_61	Penicillium chrysogenum Wisconsin 54-1255	GH61	NO	NO		B6H3U0		GH61	Glyco_hydro_61/Glyco_hydro_61	Glycosyl hydrolase family 61. /Glycosyl hydrolase family 61.
RSAG8G_07564	Scaffold_61	124894	127151	-	GH61	GH61	459	Glyco_hydro_61|Glyco_hydro_61	BAE64395.1	408	Glyco_hydro_61	Aspergillus oryzae RIB40	GH61	NO	YES				GH61	Glyco_hydro_61/Glyco_hydro_61	Glycosyl hydrolase family 61. /Glycosyl hydrolase family 61.
RSAG8G_07567	Scaffold_61	129267	132799	-	CBM13		661	Pkinase|Pkinase_Tyr|Pkinase_Tyr	CAJ63931.1	634	Pkinase	Frankia alni ACN14a	CBM13	NO	YES		Q0RF20
RSAG8G_07569	Scaffold_61	138861	140065	+	GT4		287	ABC_tran	ACL49294.1	667	ABC_tran|Glycos_transf_1	Desulfovibrio desulfuricans subsp. desulfuricans str. ATCC 27774	GT4	NO	NO		B8J0L7
RSAG8G_07570	Scaffold_61	143039	144384	+	GT17	GT17	337	Glyco_transf_17	ABO83591.1	376	Glyco_transf_17	Medicago truncatula	GT17	YES	YES				GT17	Glyco_transf_17	Glycosyltransferase family 17. This family represents beta-1,4-mannosyl-glycoprotein beta-1,4-N-acetylglucosaminyltransferase (EC:2.4.1.144). This enzyme transfers the bisecting GlcNAc to the core mannose of complex N-glycans. The addition of this residue
RSAG8G_13785	Scaffold_614	1	871	+	GT2		226	Response_reg	NP_810096.1	1350	Glyco_tranf_2_3|HisKA|HATPase_c|Response_reg	Bacteroides thetaiotaomicron VPI-5482	GT2	NO	NO
RSAG8G_13786	Scaffold_614	1498	2331	-	CBM18		152	Cu-oxidase_2	CBX91631.1	745	Cu-oxidase_3|Cu-oxidase|Cu-oxidase_2	Leptosphaeria maculans v23.1.3	CBM18	NO	NO		E4ZK36
RSAG8G_07602	Scaffold_62	59925	61071	+	GH47		252	Miro	CAZ31460.1	NA	n/a	Schistosoma mansoni	GH47	n/a	n/a		C4Q7M9
RSAG8G_07621	Scaffold_62	112222	114046	-	PL14|CBM2		227	n/a	ABO26618.1	NA	n/a	Haliotis discus discus	PL14|CBM2	n/a	n/a		B6RB16
RSAG8G_07621	Scaffold_62	112222	114046	-	PL14|CBM2		227	n/a	ABO26618.1	NA	n/a	Haliotis discus discus	PL14|CBM2	n/a	n/a		B6RB16
RSAG8G_07622	Scaffold_62	114442	116889	+	GH5		677	n/a	AAW46509.1	NA	n/a	Cryptococcus neoformans var. neoformans JEC21	GH5	n/a	n/a
RSAG8G_07622	Scaffold_62	114442	116889	+	GH5		677	n/a	AAW46508.1	NA	n/a	Cryptococcus neoformans var. neoformans JEC21	GH5	n/a	n/a
RSAG8G_07624	Scaffold_62	123619	125183	+	GH5		397	n/a	AAW46508.1	NA	n/a	Cryptococcus neoformans var. neoformans JEC21	GH5	n/a	n/a
RSAG8G_07634	Scaffold_62	155522	156819	-	PL1	PL1	317	Pec_lyase_C	ADK25712.1	306	Pec_lyase_C	Penicillium occitanis CT1	PL1	YES	YES	4.2.2.2	D9ZX92		PL1	Pec_lyase_C	Pectate lyase. This enzyme forms a right handed beta helix structure. Pectate lyase is an enzyme involved in the maceration and soft rotting of plant tissue.
RSAG8G_13810	Scaffold_629	732	2051	+	PL8	PL8	307	Lyase_8_N	ACB77597.1	706	Lyase_8_N|Lyase_8	Opitutus terrae PB90-1	PL8	NO	NO		B1ZPA8		PL8	Lyase_8_N	Polysaccharide lyase family 8, N terminal alpha-helical domain. This family consists of a group of secreted bacterial lyase enzymes EC:4.2.2.1 capable of acting on hyaluronan and chondroitin in the extracellular matrix of host tissues, contributing to the
RSAG8G_07640	Scaffold_63	5045	7844	-	GH16	GH16	561	SKN1	AAQ72769.1	688	SKN1	Pneumocystis carinii	GH16	YES	YES		Q6UEI2		GH16	SKN1	Beta-glucan synthesis-associated protein (SKN1). This family consists of the beta-glucan synthesis-associated proteins KRE6 and SKN1. Beta1,6-Glucan is a key component of the yeast cell wall, interconnecting cell wall proteins, beta1,3-glucan, and chitin.
RSAG8G_07642	Scaffold_63	11885	13307	-	GH43	GH43	283	Glyco_hydro_43	ACU37633.1	332	Glyco_hydro_43	Actinosynnema mirum DSM 43827	GH43	YES	YES		C6WD14		GH43	Glyco_hydro_43	Glycosyl hydrolases family 43. The glycosyl hydrolase family 43 contains members that are arabinanase. Rabinanases hydrolyses the alpha-1,5-linked L-arabinofuranoside backbone of plant cell wall arabinans. The structure of arabinanase Arb43A from Cellvibr
RSAG8G_07649	Scaffold_63	31218	32888	-	GH43	GH43	314	Glyco_hydro_43	ACU37633.1	332	Glyco_hydro_43	Actinosynnema mirum DSM 43827	GH43	YES	YES		C6WD14		GH43	Glyco_hydro_43	Glycosyl hydrolases family 43. The glycosyl hydrolase family 43 contains members that are arabinanase. Rabinanases hydrolyses the alpha-1,5-linked L-arabinofuranoside backbone of plant cell wall arabinans. The structure of arabinanase Arb43A from Cellvibr
RSAG8G_07652	Scaffold_63	37478	39833	+	GT2		533	HisKA|HATPase_c	NP_810096.1	1350	Glyco_tranf_2_3|HisKA|HATPase_c|Response_reg	Bacteroides thetaiotaomicron VPI-5482	GT2	NO	NO
RSAG8G_07653	Scaffold_63	39904	44043	-	GT41		989	n/a	NP_187074.1	NA	n/a	Arabidopsis thaliana	GT41	n/a	n/a	2.4.1.94	Q0WV85Q9M8Y0
RSAG8G_07659	Scaffold_63	66302	70062	-	GT2		809	PAS_9|PAS_3|HisKA|HATPase_c	NP_810096.1	1350	Glyco_tranf_2_3|HisKA|HATPase_c|Response_reg	Bacteroides thetaiotaomicron VPI-5482	GT2	NO	NO
RSAG8G_07661	Scaffold_63	73583	76821	-	CBM13		534	Pkinase|Pkinase_Tyr|Pkinase_Tyr	CAJ63931.1	634	Pkinase	Frankia alni ACN14a	CBM13	NO	YES		Q0RF20
RSAG8G_07687	Scaffold_64	2780	4612	-	CBM1|GH61	GH61	430	Glyco_hydro_61	AAM22493.1	NA	n/a	Phanerochaete chrysosporium BKM-F-1767	CBM1|GH61	n/a	n/a		Q8NJI9		GH61	Glyco_hydro_61	Glycosyl hydrolase family 61.
RSAG8G_07687	Scaffold_64	2780	4612	-	CBM1|GH61	GH61	430	Glyco_hydro_61	CAQ16208.1	328	Glyco_hydro_61	Glomerella graminicola M2	GH61	YES	NO		B5WY68		GH61	Glyco_hydro_61	Glycosyl hydrolase family 61.
RSAG8G_07687	Scaffold_64	2780	4612	-	GH61	GH61	430	Glyco_hydro_61	AAM22493.1	NA	n/a	Phanerochaete chrysosporium BKM-F-1767	CBM1|GH61	n/a	n/a		Q8NJI9		GH61	Glyco_hydro_61	Glycosyl hydrolase family 61.
RSAG8G_07687	Scaffold_64	2780	4612	-	GH61	GH61	430	Glyco_hydro_61	CAQ16208.1	328	Glyco_hydro_61	Glomerella graminicola M2	GH61	YES	NO		B5WY68		GH61	Glyco_hydro_61	Glycosyl hydrolase family 61.
RSAG8G_07688	Scaffold_64	5669	7390	-	GH61	GH61/CBM1	350	Glyco_hydro_61|CBM_1	CBY00196.1	196	Glyco_hydro_61	Leptosphaeria maculans v23.1.3	GH61	NO	NO		E5A955		GH61/CBM1	Glyco_hydro_61/CBM_1	Glycosyl hydrolase family 61. /Fungal cellulose binding domain.
RSAG8G_07688	Scaffold_64	5669	7390	-	GH61	GH61/CBM1	350	Glyco_hydro_61|CBM_1	CBY00196.1	196	Glyco_hydro_61	Leptosphaeria maculans v23.1.3	GH61	NO	NO		E5A955		GH61/CBM1	Glyco_hydro_61/CBM_1	Glycosyl hydrolase family 61. /Fungal cellulose binding domain.
RSAG8G_07693	Scaffold_64	18436	19504	-	GH99		233	Guanylate_kin	CAZ29389.1	NA	n/a	Schistosoma mansoni	GH99	n/a	n/a		C4Q1N7
RSAG8G_07713	Scaffold_64	58121	63696	-	GT2		1491	PAS_2|GAF|PHY|HisKA|Response_reg	NP_810096.1	1350	Glyco_tranf_2_3|HisKA|HATPase_c|Response_reg	Bacteroides thetaiotaomicron VPI-5482	GT2	NO	YES
RSAG8G_07730	Scaffold_64	103320	104062	+	CBM1|GH61	GH61	168	Glyco_hydro_61	CBX98254.1	338	Glyco_hydro_61	Leptosphaeria maculans v23.1.3	CBM1|GH61	YES	NO		E5A3P1		GH61	Glyco_hydro_61	Glycosyl hydrolase family 61.
RSAG8G_07744	Scaffold_64	131309	132036	+	GH92		162	n/a	EAA62552.1	1087	Glyco_hydro_92|adh_short_C2	Aspergillus nidulans FGSC A4	GH92	n/a	NO
RSAG8G_07746	Scaffold_64	135862	137062	+	GH92		252	adh_short|adh_short_C2	EAA62552.1	1087	Glyco_hydro_92|adh_short_C2	Aspergillus nidulans FGSC A4	GH92	NO	NO
RSAG8G_07750	Scaffold_64	142129	144554	+	GH27	GH27	507	Melibiase	AAG24510.1	451	Melibiase	Phanerochaete chrysosporium ME446	GH27	YES	YES	3.2.1.22	Q9HG00		GH27	Melibiase	Melibiase.
RSAG8G_07751	Scaffold_64	144546	146778	-	GH16	GH16	444	SKN1|SKN1	AAK38156.1	325	SKN1	Schizophyllum commune 4-40	GH16	NO	NO		Q96WX6		GH16	SKN1/SKN1	Beta-glucan synthesis-associated protein (SKN1). This family consists of the beta-glucan synthesis-associated proteins KRE6 and SKN1. Beta1,6-Glucan is a key component of the yeast cell wall, interconnecting cell wall proteins, beta1,3-glucan, and chitin.
RSAG8G_07777	Scaffold_65	57464	59420	-	CE4	CE4	484	Polysacc_deac_1	AAW50596.1	464	Polysacc_deac_1	Volvariella volvacea	CE4	YES	YES		Q5I4G2		CE4	Polysacc_deac_1	Polysaccharide deacetylase. This domain is found in polysaccharide deacetylase. This family of polysaccharide deacetylases includes NodB (nodulation protein B from Rhizobium) which is a chitooligosaccharide deacetylase. It also includes chitin deacetylase
RSAG8G_07805	Scaffold_65	132968	135151	+	GT77		247	WD40	ABC67744.1	661	Nucleotid_trans	Dictyostelium discoideum AX3	GT77	NO	NO	2.4.1.37	Q54RP0
RSAG8G_07813	Scaffold_65	147082	151357	+	GT77		1051	WD40	ABC67744.1	661	Nucleotid_trans	Dictyostelium discoideum AX3	GT77	NO	NO	2.4.1.37	Q54RP0
RSAG8G_07817	Scaffold_65	159346	160498	-	GT77		282	n/a	ABC67744.1	661	Nucleotid_trans	Dictyostelium discoideum AX3	GT77	n/a	NO	2.4.1.37	Q54RP0
RSAG8G_07824	Scaffold_66	9351	10538	-	CBM50		297	B_lectin|B_lectin	CAM62454.1	201	B_lectin	Mycobacterium abscessus	CBM50	NO	NO
RSAG8G_07826	Scaffold_66	14980	17885	+	CBM20|GH15	GH15	484	Glyco_hydro_15	BAE47183.1	583	Glyco_hydro_15|CBM_20	Fomitopsis palustris FFPRI 0507	CBM20|GH15	NO	YES		Q33CE4		GH15	Glyco_hydro_15	Glycosyl hydrolases family 15. In higher organisms this family is represented by phosphorylase kinase subunits.
RSAG8G_07833	Scaffold_66	34460	35891	-	CBM1		269	GMC_oxred_C	ABS45567.2	841	GMC_oxred_N|GMC_oxred_C	Myriococcum thermophilum	CBM1	NO	NO		A9XK87A9XK88
RSAG8G_07833	Scaffold_66	34460	35891	-	CBM1		269	GMC_oxred_C	ABS45566.1	841	GMC_oxred_N|GMC_oxred_C	Myriococcum thermophilum	CBM1	NO	NO		A9XK87A9XK88
RSAG8G_07870	Scaffold_66	121144	124557	+	CBM57		773	Pkinase_Tyr|DIL	BAJ53166.1	940	Malectin|Pkinase_Tyr	Jatropha curcas Palawan	CBM57	NO	YES
RSAG8G_07875	Scaffold_66	131770	133455	-	CE12		354	Epimerase	CAP67203.1	NA	n/a	Podospora anserina S mat+	CE12	n/a	n/a		B2AS32
RSAG8G_07879	Scaffold_66	147543	150422	-	CBM57		689	Pkinase	BAJ53166.1	940	Malectin|Pkinase_Tyr	Jatropha curcas Palawan	CBM57	NO	NO
RSAG8G_07904	Scaffold_67	57328	62533	+	GT77		1473	WD40	ABC67744.1	661	Nucleotid_trans	Dictyostelium discoideum AX3	GT77	NO	NO	2.4.1.37	Q54RP0
RSAG8G_07933	Scaffold_67	126407	128165	-	GH2		322	Thaumatin	CBX99479.1	1325	Thaumatin	Leptosphaeria maculans v23.1.3	GH2	YES	NO		E5A784
RSAG8G_07942	Scaffold_67	144244	146557	-	CE11		344	DEAD|Helicase_C	CAL53384.1	1058	DEAD|Helicase_C|LpxC	Ostreococcus tauri OTTH0595	CE11	NO	NO		Q017M7
RSAG8G_07945	Scaffold_67	153954	157333	-	GT4		900	PDR_CDR	ACL49294.1	667	ABC_tran|Glycos_transf_1	Desulfovibrio desulfuricans subsp. desulfuricans str. ATCC 27774	GT4	NO	NO		B8J0L7
RSAG8G_07954	Scaffold_68	17868	18793	-	CBM13		231	Pkinase	CAJ63931.1	634	Pkinase	Frankia alni ACN14a	CBM13	YES	NO		Q0RF20
RSAG8G_07958	Scaffold_68	25079	26974	-	CBM57		320	Pkinase|Pkinase_Tyr	BAJ53166.1	940	Malectin|Pkinase_Tyr	Jatropha curcas Palawan	CBM57	NO	NO
RSAG8G_07969	Scaffold_68	53543	55394	+	GH28	GH28	420	Glyco_hydro_28	ACQ03715.1	455	Glyco_hydro_28	unidentified	GH28	YES	YES				GH28	Glyco_hydro_28	Glycosyl hydrolases family 28. Glycosyl hydrolase family 28 includes polygalacturonase EC:3.2.1.15 as well as rhamnogalacturonase A(RGase A), EC:3.2.1.-. These enzymes is important in cell wall metabolism.
RSAG8G_07970	Scaffold_68	55964	59092	+	GT1		820	Glyco_transf_28	CAP60383.1	1251	Glyco_transf_28	Podospora anserina S mat+	GT1	YES	NO		B2ABC1
RSAG8G_08003	Scaffold_68	140497	142293	+	GT4	GT4	501	Glycos_transf_1	BAA34296.1	468	Glycos_transf_1	Rhizomucor pusillus F27	GT4	YES	YES		O94738.1		GT4	Glycos_transf_1	Glycosyl transferases group 1. Mutations in this domain of human PIGA lead to disease (Paroxysmal Nocturnal haemoglobinuria). Members of this family transfer activated sugars to a variety of substrates, including glycogen, Fructose-6-phosphate and lipopol
RSAG8G_08020	Scaffold_69	13656	14693	-	PL3	PL3	257	Pectate_lyase	ABF50862.1	267	Pectate_lyase	Aspergillus nidulans FGSC A4	PL3	YES	YES	4.2.2.2	C8VHV4		PL3	Pectate_lyase	Pectate lyase.
RSAG8G_08025	Scaffold_69	21387	22809	-	GT41		334	n/a	AAR37904.1	745	TPR_11|TPR_11|Glyco_transf_41|Glyco_transf_41	uncultured marine bacterium 560	GT41	n/a	NO		Q6SGF8
RSAG8G_08025	Scaffold_69	21387	22809	-	GT41		334	n/a	AAR38498.1	746	TPR_11|TPR_11|TPR_11|Glyco_transf_41|Glyco_transf_41	uncultured marine bacterium 583	GT41	n/a	NO		Q6SES4
RSAG8G_08026	Scaffold_69	26671	27604	-	PL3	PL3	277	Pectate_lyase	ABF50862.1	267	Pectate_lyase	Aspergillus nidulans FGSC A4	PL3	YES	YES	4.2.2.2	C8VHV4		PL3	Pectate_lyase	Pectate lyase.
RSAG8G_08039	Scaffold_69	81768	83352	+	CBM12		343	Peptidase_M28	NP_733527.1	1080	Peptidase_M4_C|Peptidase_M28	Streptomyces coelicolor A3(2)	CBM12	NO	NO		Q8CK35
RSAG8G_02276	Scaffold_7	53683	55053	-	CBM50		223	Pkinase|Pkinase_Tyr	NP_175606.2	NA	n/a	Arabidopsis thaliana	CBM50	n/a	n/a
RSAG8G_02353	Scaffold_7	219482	220661	-	CBM50		210	Pkinase_Tyr	EEC71457.1	700	Pkinase_Tyr	Oryza sativa Indica Group	CBM50	YES	NO		B8A9D5
RSAG8G_02353	Scaffold_7	219482	220661	-	CBM50		210	Pkinase_Tyr	BAI79272.1	678	Pkinase_Tyr	Lotus japonicus	CBM50	YES	NO		D3KTZ5
RSAG8G_02353	Scaffold_7	219482	220661	-	CBM50		210	Pkinase_Tyr	EEE55360.1	NA	n/a	Oryza sativa Japonica Group	CBM50	n/a	n/a		B9EZL6
RSAG8G_02368	Scaffold_7	259751	260653	-	CBM12|CBM32|CBM63		151	n/a	ABX04461.1	490	F5_F8_type_C	Herpetosiphon aurantiacus ATCC 23779	CBM12|CBM32|CBM63	n/a	NO		A9B7T3
RSAG8G_02378	Scaffold_7	281782	284847	+	GH32		754	Ferric_reduct|NAD_binding_6	BAE65527.1	1100	Ferric_reduct|Glyco_hydro_32C	Aspergillus oryzae RIB40	GH32	NO	NO
RSAG8G_02387	Scaffold_7	303231	305079	+	GH88	GH88	397	Glyco_hydro_88	CAB71006.1	NA	n/a	Agaricus bisporus HORST U3	GH88	n/a	n/a		Q9P8B4		GH88	Glyco_hydro_88	Glycosyl Hydrolase Family 88. Unsaturated glucuronyl hydrolase catalyzes the hydrolytic release of unsaturated glucuronic acids from oligosaccharides (EC:3.2.1.-) produced by the reactions of polysaccharide lyases.
RSAG8G_02392	Scaffold_7	314516	316225	+	CBM32		360	DUF1996	ADB31538.1	435	F5_F8_type_C|DUF1996	Kribbella flavida DSM 17836	CBM32	NO	YES		D2PW86
RSAG8G_02409	Scaffold_7	360046	362225	+	CBM14		518	n/a	ACZ71481.1	NA	n/a	Heliothis viriplaca	CBM14	n/a	n/a		D2K8M8
RSAG8G_02432	Scaffold_7	419071	421414	-	GT50		556	Cyclin_N|Cyclin_C	CAN63857.1	885	Cyclin_N|Cyclin_C|Mannosyl_trans	Vitis vinifera	GT50	NO	NO		A5BUM0
RSAG8G_02449	Scaffold_7	463686	466002	-	GT22	GT22	579	Glyco_transf_22	NP_598742.1	625	Glyco_transf_22	Mus musculus	GT22	YES	YES		Q8BT44Q8C378Q8C7G0Q8VDI9		GT22	Glyco_transf_22	Alg9-like mannosyltransferase family. Members of this family are mannosyltransferase enzymes. At least some members are localised in endoplasmic reticulum and involved in GPI anchor biosynthesis.
RSAG8G_02487	Scaffold_7	547412	548558	-	CE10	CE10	341	Abhydrolase_3	AAG09918.1	290	Abhydrolase_3	Bacillus pumilus	CE10	YES	YES	3.1.1.-	Q9F6C1		CE10	Abhydrolase_3	alpha/beta hydrolase fold. This catalytic domain is found in a very wide range of enzymes.
RSAG8G_02489	Scaffold_7	551482	552758	-	CE10	CE10	306	Abhydrolase_3	NP_375919.1	317	Abhydrolase_3	Sulfolobus tokodaii str. 7	CE10	YES	YES		Q976W8		CE10	Abhydrolase_3	alpha/beta hydrolase fold. This catalytic domain is found in a very wide range of enzymes.
RSAG8G_02494	Scaffold_7	559941	562660	+	GH51	GH51	598	Alpha-L-AF_C	CAL81200.1	656	Alpha-L-AF_C	Meripilus giganteus CBS 521.91	GH51	YES	YES	3.2.1.55			GH51	Alpha-L-AF_C	Alpha-L-arabinofuranosidase C-terminus. This family represents the C-terminus (approximately 200 residues) of bacterial and eukaryotic alpha-L-arabinofuranosidase (EC:3.2.1.55). This catalyzes the hydrolysis of nonreducing terminal alpha-L-arabinofuranosi
RSAG8G_02505	Scaffold_7	586369	587118	-	GH5|CBM1		173	n/a	CAB76904.1	452	Cellulase	Agaricus bisporus C54-CARB8	GH5|CBM1	n/a	NO		Q9P893
RSAG8G_02508	Scaffold_7	591813	593451	+	CE11		273	DEAD	CAL53384.1	1058	DEAD|Helicase_C|LpxC	Ostreococcus tauri OTTH0595	CE11	NO	NO		Q017M7
RSAG8G_02513	Scaffold_7	605857	607554	+	CE11		394	DEAD|Helicase_C	CAL53384.1	1058	DEAD|Helicase_C|LpxC	Ostreococcus tauri OTTH0595	CE11	NO	NO		Q017M7
RSAG8G_02529	Scaffold_7	646937	649729	+	CBM18		490	Cu-oxidase_3|Cu-oxidase|Cu-oxidase_2	CBX91631.1	745	Cu-oxidase_3|Cu-oxidase|Cu-oxidase_2	Leptosphaeria maculans v23.1.3	CBM18	YES	NO		E4ZK36
RSAG8G_08101	Scaffold_70	95373	98878	-	CBM57		1030	Pkinase|Pkinase_Tyr	BAJ53166.1	940	Malectin|Pkinase_Tyr	Jatropha curcas Palawan	CBM57	NO	YES
RSAG8G_08116	Scaffold_70	133619	135954	+	GH13	GH13	504	Alpha-amylase	AAQ68475.1	500	Alpha-amylase	Bacillus	GH13	YES	YES				GH13	Alpha-amylase	Alpha amylase, catalytic domain. Alpha amylase is classified as family 13 of the glycosyl hydrolases. The structure is an 8 stranded alpha/beta barrel containing the active site, interrupted by a ~70 a.a. calcium-binding domain protruding between beta str
RSAG8G_08117	Scaffold_70	136133	137735	+	CE12		350	Epimerase|3Beta_HSD	CAP67203.1	NA	n/a	Podospora anserina S mat+	CE12	n/a	n/a		B2AS32
RSAG8G_08118	Scaffold_70	137721	139509	-	GH10	GH10	334	Glyco_hydro_10	ABN48479.1	338	Glyco_hydro_10	Aspergillus fumigatus MKU1	GH10	YES	YES		A3FG82Q0H904		GH10	Glyco_hydro_10	Glycosyl hydrolase family 10.
RSAG8G_08131	Scaffold_71	2524	5891	+	CBM57		832	Pkinase	BAJ53166.1	940	Malectin|Pkinase_Tyr	Jatropha curcas Palawan	CBM57	NO	YES
RSAG8G_08135	Scaffold_71	11003	13734	+	CBM57		658	WD40|Pkinase	BAJ53166.1	940	Malectin|Pkinase_Tyr	Jatropha curcas Palawan	CBM57	NO	NO
RSAG8G_08138	Scaffold_71	22195	23425	-	CE10	CE10	341	Abhydrolase_3|Peptidase_S9	NP_594994.1	NA	n/a	Schizosaccharomyces pombe 972h-	CE10	n/a	n/a		Q9US38		CE10	Abhydrolase_3/Peptidase_S9	alpha/beta hydrolase fold. This catalytic domain is found in a very wide range of enzymes./Prolyl oligopeptidase family.
RSAG8G_08152	Scaffold_71	48076	49534	+	CE10	CE10	157	Abhydrolase_3	NP_594994.1	NA	n/a	Schizosaccharomyces pombe 972h-	CE10	n/a	n/a		Q9US38		CE10	Abhydrolase_3	alpha/beta hydrolase fold. This catalytic domain is found in a very wide range of enzymes.
RSAG8G_08164	Scaffold_71	76889	79603	+	CBM57		633	Pkinase	BAJ53166.1	940	Malectin|Pkinase_Tyr	Jatropha curcas Palawan	CBM57	NO	NO
RSAG8G_08168	Scaffold_71	85327	87818	+	CBM57		681	Pkinase	BAJ53166.1	940	Malectin|Pkinase_Tyr	Jatropha curcas Palawan	CBM57	NO	NO
RSAG8G_08204	Scaffold_72	60439	65856	+	GT4		1445	ABC2_membrane|PDR_CDR|ABC2_membrane	ACL49294.1	667	ABC_tran|Glycos_transf_1	Desulfovibrio desulfuricans subsp. desulfuricans str. ATCC 27774	GT4	NO	NO		B8J0L7
RSAG8G_08224	Scaffold_72	111975	117730	-	GT4		939	ABC_tran	ACL49294.1	667	ABC_tran|Glycos_transf_1	Desulfovibrio desulfuricans subsp. desulfuricans str. ATCC 27774	GT4	NO	NO		B8J0L7
RSAG8G_08244	Scaffold_73	3101	4095	+	GH12	GH12	228	Glyco_hydro_12	ACT78560.1	272	Glyco_hydro_12	Thanatephorus cucumeris AG-1-IA	GH12	YES	YES		C7AGU1		GH12	Glyco_hydro_12	Glycosyl hydrolase family 12.
RSAG8G_08262	Scaffold_73	46196	49016	+	GH27	GH27	428	Melibiase	ADN30030.1	NA	n/a	Bispora sp. MEY-1	GH27	n/a	n/a	3.2.1.22	E2E1R9		GH27	Melibiase	Melibiase.
RSAG8G_08279	Scaffold_73	79076	81155	+	GT34		541	p450	EAA66095.1	845	p450	Aspergillus nidulans FGSC A4	GT34	YES	NO
RSAG8G_08280	Scaffold_73	81539	83008	-	GT50		354	Cyclin_N|Cyclin_C	CAN63857.1	885	Cyclin_N|Cyclin_C|Mannosyl_trans	Vitis vinifera	GT50	NO	NO		A5BUM0
RSAG8G_13915	Scaffold_738	1	1306	+	CBM1|GH61	GH61	210	Glyco_hydro_61	BAE55582.1	380	Glyco_hydro_61	Aspergillus oryzae RIB40	CBM1|GH61	YES	NO				GH61	Glyco_hydro_61	Glycosyl hydrolase family 61.
RSAG8G_08310	Scaffold_74	19070	22778	-	GT2		619	AMP-binding	ACY97654.1	820	Glycos_transf_2|AMP-binding	Thermomonospora curvata DSM 43183	GT2	NO	NO		D1AES9
RSAG8G_08311	Scaffold_74	24990	27530	+		GT61													GT61	DUF563	Protein of unknown function (DUF563). Family of uncharacterized proteins.
RSAG8G_08319	Scaffold_74	47531	49722	-	GH43	GH43	497	Glyco_hydro_43	BAE61393.1	608	Glyco_hydro_43	Aspergillus oryzae RIB40	GH43	YES	YES				GH43	Glyco_hydro_43	Glycosyl hydrolases family 43. The glycosyl hydrolase family 43 contains members that are arabinanase. Rabinanases hydrolyses the alpha-1,5-linked L-arabinofuranoside backbone of plant cell wall arabinans. The structure of arabinanase Arb43A from Cellvibr
RSAG8G_08322	Scaffold_74	57512	59834	+	CBM13		624	HSP70	CAJ61616.1	777	HSP70	Frankia alni ACN14a	CBM13	YES	YES		Q0RLI8
RSAG8G_08374	Scaffold_75	46736	49204	+	GT1		518	Glyco_transf_28	CAP60383.1	1251	Glyco_transf_28	Podospora anserina S mat+	GT1	YES	NO		B2ABC1
RSAG8G_08385	Scaffold_75	85906	91525	-	GT2	GT2	1607	Myosin_head|Myosin_tail_1	AAY86556.1	2299	Myosin_head|Chitin_synth_2	Atrina rigida	GT2	NO	NO	2.4.1.16	Q288C6		GT2	Myosin_head/Myosin_tail_1	Myosin head (motor domain). /Myosin tail. The myosin molecule is a multi-subunit complex made up of two heavy chains and four light chains it is a fundamental contractile protein found in all eukaryote cell types. This family consists of the coiled-coil m
RSAG8G_08420	Scaffold_76	37941	40517	+	GT34		510	p450	EAA66095.1	845	p450	Aspergillus nidulans FGSC A4	GT34	YES	NO
RSAG8G_08426	Scaffold_76	57273	58597	-	CBM1|GH61	GH61	343	Glyco_hydro_61	ACE10231.1	NA	n/a	Thielavia terrestris NRRL 8126	CBM1|GH61	n/a	n/a				GH61	Glyco_hydro_61	Glycosyl hydrolase family 61.
RSAG8G_08438	Scaffold_76	105175	106412	+	GH16		328	n/a	CAZ65735.1	NA	n/a	Phanerochaete chrysosporium	GH16	n/a	n/a		C6H0M6
RSAG8G_08533	Scaffold_78	64070	65659	-	GH38		445	n/a	CAN65410.1	2266	Glyco_hydro_38|Alpha-mann_mid|rve|RVT_2|Glyco_hydro_38C	Vitis vinifera	GH38	n/a	NO		A5B9Y9
RSAG8G_08535	Scaffold_78	68024	71484	-	GT8	GT8	604	Glyco_transf_8	AAZ14921.1	1008	Glyco_transf_8	Coprinellus disseminatus C345.1	GT8	YES	NO		Q1WMS0		GT8	Glyco_transf_8	Glycosyl transferase family 8. This family includes enzymes that transfer sugar residues to donor molecules. Members of this family are involved in lipopolysaccharide biosynthesis and glycogen synthesis. This family includes Lipopolysaccharide galactosylt
RSAG8G_08567	Scaffold_79	16270	18664	+	GT77		420	F-box-like	ABC67744.1	661	Nucleotid_trans	Dictyostelium discoideum AX3	GT77	NO	NO	2.4.1.37	Q54RP0
RSAG8G_08592	Scaffold_79	75360	78085	-	CE11		705	DEAD|Helicase_C	CAL53384.1	1058	DEAD|Helicase_C|LpxC	Ostreococcus tauri OTTH0595	CE11	NO	NO		Q017M7
RSAG8G_08601	Scaffold_79	93294	95441	-	CBM13		473	Pkinase_Tyr|Pkinase	CAJ63931.1	634	Pkinase	Frankia alni ACN14a	CBM13	NO	NO		Q0RF20
RSAG8G_08602	Scaffold_79	97290	97998	-	CE12		165	n/a	BAE63203.1	260	Lipase_GDSL_2	Aspergillus oryzae RIB40	CE12	n/a	NO
RSAG8G_08603	Scaffold_79	98712	100516	-	CE12		167	n/a	BAE63203.1	260	Lipase_GDSL_2	Aspergillus oryzae RIB40	CE12	n/a	NO
RSAG8G_08611	Scaffold_79	113238	116854	+	GT34		892	p450|p450	EAA66095.1	845	p450	Aspergillus nidulans FGSC A4	GT34	NO	YES
RSAG8G_08615	Scaffold_79	120432	123035	-	GH47	GH47	623	Glyco_hydro_47	CAY09755.1	700	Glyco_hydro_47	Gibberella zeae PH-1	GH47	YES	YES				GH47	Glyco_hydro_47	Glycosyl hydrolase family 47. Members of this family are alpha-mannosidases that catalyze the hydrolysis of the terminal 1,2-linked alpha-D-mannose residues in the oligo-mannose oligosaccharide Man(9)(GlcNAc)(2).
RSAG8G_08615	Scaffold_79	120432	123035	-	GH47	GH47	623	Glyco_hydro_47	CAY05995.1	700	Glyco_hydro_47	Gibberella zeae PH-1	GH47	YES	YES				GH47	Glyco_hydro_47	Glycosyl hydrolase family 47. Members of this family are alpha-mannosidases that catalyze the hydrolysis of the terminal 1,2-linked alpha-D-mannose residues in the oligo-mannose oligosaccharide Man(9)(GlcNAc)(2).
RSAG8G_08616	Scaffold_79	124203	125190	-	GH47	GH47	275	Glyco_hydro_47	BAE54674.1	NA	n/a	Aspergillus oryzae RIB40	GH47	n/a	n/a				GH47	Glyco_hydro_47	Glycosyl hydrolase family 47. Members of this family are alpha-mannosidases that catalyze the hydrolysis of the terminal 1,2-linked alpha-D-mannose residues in the oligo-mannose oligosaccharide Man(9)(GlcNAc)(2).
RSAG8G_08617	Scaffold_79	126217	128774	-	GT77		718	n/a	ABC67744.1	661	Nucleotid_trans	Dictyostelium discoideum AX3	GT77	n/a	YES	2.4.1.37	Q54RP0
RSAG8G_02542	Scaffold_8	10574	12135	-	GT4	GT4	407	Glyco_transf_4|Glycos_transf_1	ABU59194.1	394	Glyco_trans_4_4|Glycos_transf_1	Roseiflexus castenholzii DSM 13941	GT4	NO	YES		A7NNQ0		GT4	Glyco_transf_4/Glycos_transf_1	Glycosyltransferase Family 4. /Glycosyl transferases group 1. Mutations in this domain of human PIGA lead to disease (Paroxysmal Nocturnal haemoglobinuria). Members of this family transfer activated sugars to a variety of substrates, including glycogen, F
RSAG8G_02542	Scaffold_8	10574	12135	-	GT4	GT4	407	Glyco_transf_4|Glycos_transf_1	ACL25044.1	390	Glyco_trans_4_4|Glycos_transf_1	Chloroflexus aggregans DSM 9485	GT4	NO	YES		B8GCK0		GT4	Glyco_transf_4/Glycos_transf_1	Glycosyltransferase Family 4. /Glycosyl transferases group 1. Mutations in this domain of human PIGA lead to disease (Paroxysmal Nocturnal haemoglobinuria). Members of this family transfer activated sugars to a variety of substrates, including glycogen, F
RSAG8G_02616	Scaffold_8	157892	160420	-	CE11		529	DEAD|Helicase_C	CAL53384.1	1058	DEAD|Helicase_C|LpxC	Ostreococcus tauri OTTH0595	CE11	NO	NO		Q017M7
RSAG8G_02643	Scaffold_8	216693	217550	+	GH79		251	n/a	AAW46890.1	NA	n/a	Cryptococcus neoformans var. neoformans JEC21	GH79	n/a	n/a
RSAG8G_02653	Scaffold_8	234938	237416	+	CBM20|GH15	GH15/CBM20	422	Glyco_hydro_15|CBM_20	CAS91480.1	592	Glyco_hydro_15|CBM_20	Trametes cingulata	CBM20|GH15	YES	NO				GH15/CBM20	Glyco_hydro_15/CBM_20	Glycosyl hydrolases family 15. In higher organisms this family is represented by phosphorylase kinase subunits./Starch binding domain.
RSAG8G_02653	Scaffold_8	234938	237416	+	CBM20|GH15	GH15/CBM20	422	Glyco_hydro_15|CBM_20	CAS91480.1	592	Glyco_hydro_15|CBM_20	Trametes cingulata	CBM20|GH15	YES	NO				GH15/CBM20	Glyco_hydro_15/CBM_20	Glycosyl hydrolases family 15. In higher organisms this family is represented by phosphorylase kinase subunits./Starch binding domain.
RSAG8G_02659	Scaffold_8	246604	249907	+	CBM18		574	Glyoxal_oxid_N|DUF1929	CAD89674.1	669	Glyoxal_oxid_N|DUF1929	Botryotinia fuckeliana SAS56	CBM18	YES	YES
RSAG8G_02688	Scaffold_8	323220	324903	-	CBM12		381	Peptidase_M28	NP_733527.1	1080	Peptidase_M4_C|Peptidase_M28	Streptomyces coelicolor A3(2)	CBM12	NO	NO		Q8CK35
RSAG8G_02729	Scaffold_8	403550	406380	+	CE10	CE10	527	COesterase	AAF61480.1	615	COesterase|AChE_tetra	Equus caballus	CE10	NO	YES	3.1.1.8	Q9N1N9		CE10	COesterase	Carboxylesterase family.
RSAG8G_02735	Scaffold_8	417785	418094	-	PL3	PL3	83	Pectate_lyase	ACU36508.1	279	Pectate_lyase	Actinosynnema mirum DSM 43827	PL3	YES	NO		C6WMH9		PL3	Pectate_lyase	Pectate lyase.
RSAG8G_02744	Scaffold_8	437313	439238	-	GH13	GH13	487	Alpha-amylase|DUF1966	ABO42285.1	543	Alpha-amylase	Phanerochaete chrysosporium BKM-F-1767 / ATCC 24725	GH13	NO	YES	3.2.1.1	A5Y589		GH13	Alpha-amylase/DUF1966	Alpha amylase, catalytic domain. Alpha amylase is classified as family 13 of the glycosyl hydrolases. The structure is an 8 stranded alpha/beta barrel containing the active site, interrupted by a ~70 a.a. calcium-binding domain protruding between beta str
RSAG8G_02756	Scaffold_8	471880	474691	+	GH5		599	n/a	AAW46508.1	NA	n/a	Cryptococcus neoformans var. neoformans JEC21	GH5	n/a	n/a
RSAG8G_02771	Scaffold_8	505301	506718	+	GH76	GH76	324	Glyco_hydro_76	ADB30766.1	497	Glyco_hydro_76	Kribbella flavida DSM 17836	GH76	YES	NO		D2PMM2		GH76	Glyco_hydro_76	Glycosyl hydrolase family 76. Family of alpha-1,6-mannanases.
RSAG8G_02772	Scaffold_8	507651	510072	+	GH76		512	n/a	ADB30766.1	497	Glyco_hydro_76	Kribbella flavida DSM 17836	GH76	n/a	YES		D2PMM2
RSAG8G_02776	Scaffold_8	516261	518690	-	GH5	GH5	456	Cellulase	AAW44253.1	483	Cellulase	Cryptococcus neoformans var. neoformans JEC21	GH5	YES	YES				GH5	Cellulase	Cellulase (glycosyl hydrolase family 5).
RSAG8G_02777	Scaffold_8	518907	521248	-	GH5	GH5	420	Cellulase	AAW44253.1	483	Cellulase	Cryptococcus neoformans var. neoformans JEC21	GH5	YES	YES				GH5	Cellulase	Cellulase (glycosyl hydrolase family 5).
RSAG8G_02780	Scaffold_8	525651	527249	-	GH13	GH13	232	Alpha-amylase	ACV39912.1	493	Alpha-amylase	Leptotrichia buccalis DSM 1135	GH13	YES	NO		C7ND34		GH13	Alpha-amylase	Alpha amylase, catalytic domain. Alpha amylase is classified as family 13 of the glycosyl hydrolases. The structure is an 8 stranded alpha/beta barrel containing the active site, interrupted by a ~70 a.a. calcium-binding domain protruding between beta str
RSAG8G_02821	Scaffold_8	636985	638653	+	CE2		271	n/a	ACU38505.1	NA	n/a	Actinosynnema mirum DSM 43827	CE2	n/a	n/a		C6WMZ2
RSAG8G_08633	Scaffold_80	42131	48052	+	GT48		1851	RNase_H	CAN82685.1	1576	RVT_1|Glucan_synthase	Vitis vinifera	GT48	NO	YES		A5AY60
RSAG8G_08644	Scaffold_80	87022	89080	-	CBM13		431	n/a	CAL79964.1	583	Ricin_B_lectin	Bradyrhizobium sp. ORS278	CBM13	n/a	NO		A4Z1D8
RSAG8G_08649	Scaffold_80	100206	102603	+	CBM18		551	Glyoxal_oxid_N|DUF1929	CAD89077.1	NA	n/a	Botryotinia fuckeliana	CBM18	n/a	n/a
RSAG8G_08662	Scaffold_81	6757	9149	+	CE10		589	Peptidase_S9	BAA10507.1	NA	n/a	Synechocystis sp. PCC 6803	CE10	n/a	n/a		Q55413
RSAG8G_08671	Scaffold_81	55775	58094	+	CBM13		516	Pkinase|Pkinase_Tyr	CAJ58949.1	624	Pkinase	Frankia alni ACN14a	CBM13	NO	YES		Q0RTZ6
RSAG8G_08713	Scaffold_82	33088	34406	+	GT25		382	n/a	AAI51374.1	608	Glyco_transf_25	Bos taurus	GT25	n/a	NO		A7MB73
RSAG8G_08757	Scaffold_82	128378	129266	-	GT33		204	n/a	BAE26713.1	495	Glyco_trans_1_4	Mus musculus	GT33	n/a	NO		Q921Q3
RSAG8G_08768	Scaffold_83	10614	12235	-	CBM57		296	Pkinase	BAJ53166.1	940	Malectin|Pkinase_Tyr	Jatropha curcas Palawan	CBM57	NO	NO
RSAG8G_14020	Scaffold_837	440	1060	-	GT2	GT2	149	DEK_C	ACP97758.1	773	Chitin_synth_2	unidentified	GT2	NO	NO				GT2	DEK_C	DEK C terminal domain. DEK is a chromatin associated protein that is linked with cancers and autoimmune disease. This domain is found at the C terminal of DEK and is of clinical importance since it can reverse the characteristic abnormal DNA-mutagen sensi
RSAG8G_08845	Scaffold_84	100594	104224	-	GT77		561	n/a	ABC67744.1	661	Nucleotid_trans	Dictyostelium discoideum AX3	GT77	n/a	YES	2.4.1.37	Q54RP0
RSAG8G_08847	Scaffold_84	109782	112401	-	CBM5		709	Peptidase_S8|PA|Peptidase_S8	ACV48841.1	682	Peptidase_S8	Halomicrobium mukohataei DSM 12286	CBM5	NO	YES		C7P049
RSAG8G_08858	Scaffold_85	23493	25806	+	CE10	CE10	558	COesterase	NP_000656.1	628	COesterase|AChE_tetra	Homo sapiens	CE10	NO	YES	3.1.1.7	P22303.1		CE10	COesterase	Carboxylesterase family.
RSAG8G_08864	Scaffold_85	43127	46763	-	GT77		1110	WD40	ABC67744.1	661	Nucleotid_trans	Dictyostelium discoideum AX3	GT77	NO	NO	2.4.1.37	Q54RP0
RSAG8G_08872	Scaffold_85	61839	64357	-	GH28	GH28	446	Glyco_hydro_28	BAE57693.1	500	Glyco_hydro_28	Aspergillus oryzae RIB40	GH28	YES	YES				GH28	Glyco_hydro_28	Glycosyl hydrolases family 28. Glycosyl hydrolase family 28 includes polygalacturonase EC:3.2.1.15 as well as rhamnogalacturonase A(RGase A), EC:3.2.1.-. These enzymes is important in cell wall metabolism.
RSAG8G_08873	Scaffold_85	65519	67150	-	GH28		391	n/a	CAK96548.1	487	Glyco_hydro_28	Aspergillus niger CBS 513.88	GH28	n/a	YES
RSAG8G_08887	Scaffold_85	99483	103544	+	GT77		1221	WD40	ABC67744.1	661	Nucleotid_trans	Dictyostelium discoideum AX3	GT77	NO	NO	2.4.1.37	Q54RP0
RSAG8G_08890	Scaffold_85	107379	112457	+	GT77		1244	n/a	ABC67744.1	661	Nucleotid_trans	Dictyostelium discoideum AX3	GT77	n/a	NO	2.4.1.37	Q54RP0
RSAG8G_08896	Scaffold_85	125903	127375	+		GT2													GT2	Methyltransf_23	Methyltransferase domain. This family appears to be a methyltransferase domain.
RSAG8G_08899	Scaffold_86	3875	5193	-	GH43	GH43	282	Glyco_hydro_43	CAP66960.1	338	Glyco_hydro_43	Podospora anserina S mat+	GH43	YES	YES		B2AQ21		GH43	Glyco_hydro_43	Glycosyl hydrolases family 43. The glycosyl hydrolase family 43 contains members that are arabinanase. Rabinanases hydrolyses the alpha-1,5-linked L-arabinofuranoside backbone of plant cell wall arabinans. The structure of arabinanase Arb43A from Cellvibr
RSAG8G_08911	Scaffold_86	37274	38466	-	CBM33		128	Rad60-SLD|ubiquitin|Ribosomal_L40e	NP_258300.1	365	ubiquitin|Chitin_bind_3	Spodoptera litura NPV G2	CBM33	NO	NO		Q91BI7
RSAG8G_08936	Scaffold_86	93269	98187	+	GT77		1549	n/a	ABC67744.1	661	Nucleotid_trans	Dictyostelium discoideum AX3	GT77	n/a	NO	2.4.1.37	Q54RP0
RSAG8G_08959	Scaffold_87	31486	33719	+		PL5													PL5	Alginate_lyase	Alginate lyase. This family contains several bacterial alginate lyase proteins. Alginate is a family of 1-4-linked copolymers of beta -D-mannuronic acid (M) and alpha -L-guluronic acid (G). It is produced by brown algae and by some bacteria belonging to t
RSAG8G_08970	Scaffold_87	57287	59686	-	CBM32		423	DUF1996	ACZ86333.1	446	F5_F8_type_C|DUF1996	Streptosporangium roseum DSM 43021	CBM32	NO	YES		D2BEX2
RSAG8G_08971	Scaffold_87	61226	64392	-	CBM32		662	DUF1996	ACZ86333.1	446	F5_F8_type_C|DUF1996	Streptosporangium roseum DSM 43021	CBM32	NO	NO		D2BEX2
RSAG8G_08983	Scaffold_87	83714	86412	+	GH18		761	Pkinase|Pkinase_Tyr	CBX99002.1	785	Pkinase	Leptosphaeria maculans v23.1.3	GH18	NO	YES		E5A5V7
RSAG8G_09017	Scaffold_88	43735	48369	-	GT2		1162	HATPase_c|Response_reg	NP_810096.1	1350	Glyco_tranf_2_3|HisKA|HATPase_c|Response_reg	Bacteroides thetaiotaomicron VPI-5482	GT2	NO	YES
RSAG8G_09026	Scaffold_88	62839	63816	-	CBM16|CBM5|GH18		221	n/a	ABK53805.1	NA	n/a	Acidothermus cellulolyticus 11B ATCC 43068	CBM16|CBM5|GH18	n/a	n/a		A0LWJ5
RSAG8G_09026	Scaffold_88	62839	63816	-	CBM16|CBM5|GH18		221	n/a	ABK53805.1	NA	n/a	Acidothermus cellulolyticus 11B ATCC 43068	CBM16|CBM5|GH18	n/a	n/a		A0LWJ5
RSAG8G_09046	Scaffold_88	104018	105020	-	CBM13		300	Peptidase_S8	ADO75815.1	554	Peptidase_S8|RicinB_lectin_2	Stigmatella aurantiaca DW4/3-1	CBM13	NO	NO		E3FRN8
RSAG8G_09053	Scaffold_88	116230	117253	+	GT41		243	n/a	AAR38495.1	710	TPR_11|Glyco_transf_41|Glyco_transf_41	uncultured marine bacterium 583	GT41	n/a	NO		Q6SES7
RSAG8G_09062	Scaffold_89	10673	12870	-	GT34		469	p450	EAA66095.1	845	p450	Aspergillus nidulans FGSC A4	GT34	YES	NO
RSAG8G_09064	Scaffold_89	16540	20333	-	GH30|CBM13	GH30	782	Glyco_hydro_30|Phos_pyr_kin	ACU72618.1	661	Glyco_hydro_30|Ricin_B_lectin	Catenulispora acidiphila DSM 44928	GH30|CBM13	NO	YES		C7QBZ9		GH30	Glyco_hydro_30/Phos_pyr_kin	O-Glycosyl hydrolase family 30. /Phosphomethylpyrimidine kinase. This enzyme EC:2.7.4.7 is part of the Thiamine pyrophosphate (TPP) synthesis pathway, TPP is an essential cofactor for many enzymes.
RSAG8G_09078	Scaffold_89	47001	50376	-	GT77		926	n/a	ABC67744.1	661	Nucleotid_trans	Dictyostelium discoideum AX3	GT77	n/a	NO	2.4.1.37	Q54RP0
RSAG8G_09081	Scaffold_89	55039	56614	+	GH61	GH61	400	Glyco_hydro_61	CAQ16208.1	328	Glyco_hydro_61	Glomerella graminicola M2	GH61	YES	YES		B5WY68		GH61	Glyco_hydro_61	Glycosyl hydrolase family 61.
RSAG8G_09082	Scaffold_89	58268	60484	-	PL1	PL1	402	Pec_lyase_C	BAE66352.1	394	Pec_lyase_C	Aspergillus oryzae RIB40	PL1	YES	YES	4.2.2.10			PL1	Pec_lyase_C	Pectate lyase. This enzyme forms a right handed beta helix structure. Pectate lyase is an enzyme involved in the maceration and soft rotting of plant tissue.
RSAG8G_09107	Scaffold_89	119117	120735	-	CE8	CE8	261	Pectinesterase	CAC29255.1	359	Pectinesterase	Botryotinia fuckeliana T4	CE8	YES	NO	3.1.1.11	Q9C2Y1		CE8	Pectinesterase	Pectinesterase.
RSAG8G_09107	Scaffold_89	119117	120735	-	CE8	CE8	261	Pectinesterase	CAD21438.1	361	Pectinesterase	Botryotinia fuckeliana BD90	CE8	YES	NO	3.1.1.11	Q8X116		CE8	Pectinesterase	Pectinesterase.
RSAG8G_09108	Scaffold_89	122239	124185	-	CE8	CE8	363	Pectinesterase	AAD51853.1	349	Pectinesterase	Vitis riparia	CE8	YES	YES	3.1.1.11	Q9SW71		CE8	Pectinesterase	Pectinesterase.
RSAG8G_02845	Scaffold_9	108313	111971	-	GT4		938	ABC_membrane|ABC_tran|ABC_tran	ACL49294.1	667	ABC_tran|Glycos_transf_1	Desulfovibrio desulfuricans subsp. desulfuricans str. ATCC 27774	GT4	NO	NO		B8J0L7
RSAG8G_02872	Scaffold_9	185888	187492	-	CBM13	CBM13	354	RicinB_lectin_2|RicinB_lectin_2	BAE64529.1	343	RicinB_lectin_2	Aspergillus oryzae RIB40	CBM13	NO	YES				CBM13	RicinB_lectin_2/RicinB_lectin_2	Ricin-type beta-trefoil lectin domain-like. /Ricin-type beta-trefoil lectin domain-like.
RSAG8G_02878	Scaffold_9	204872	206948	+	CBM6|CBM13	CBM13	399	Ricin_B_lectin|RicinB_lectin_2	CAJ88326.1	963	GSDH|CBM_6|Ricin_B_lectin	Streptomyces ambofaciens ATCC 23877	CBM6|CBM13	NO	NO		A0ACX1		CBM13	Ricin_B_lectin/RicinB_lectin_2	Ricin-type beta-trefoil lectin domain. /Ricin-type beta-trefoil lectin domain-like.
RSAG8G_02942	Scaffold_9	374256	376763	-	CBM18		558	Cu-oxidase_3|Cu-oxidase|Cu-oxidase_2	CBX91631.1	745	Cu-oxidase_3|Cu-oxidase|Cu-oxidase_2	Leptosphaeria maculans v23.1.3	CBM18	YES	NO		E4ZK36
RSAG8G_02979	Scaffold_9	461258	463966	-	GT77		670	Utp13	ABC67744.1	661	Nucleotid_trans	Dictyostelium discoideum AX3	GT77	NO	YES	2.4.1.37	Q54RP0
RSAG8G_02980	Scaffold_9	464129	467828	-	GT77		737	Utp13	ABC67744.1	661	Nucleotid_trans	Dictyostelium discoideum AX3	GT77	NO	YES	2.4.1.37	Q54RP0
RSAG8G_02998	Scaffold_9	502225	505270	-	CE11		783	DEAD|Helicase_C	CAL53384.1	1058	DEAD|Helicase_C|LpxC	Ostreococcus tauri OTTH0595	CE11	NO	NO		Q017M7
RSAG8G_09123	Scaffold_90	25638	29133	-	GT41		1135	CHAT	AAR38498.1	746	TPR_11|TPR_11|TPR_11|Glyco_transf_41|Glyco_transf_41	uncultured marine bacterium 583	GT41	NO	NO		Q6SES4
RSAG8G_09129	Scaffold_90	48339	50030	+	CBM57		429	Pkinase_Tyr|Pkinase	BAJ53166.1	940	Malectin|Pkinase_Tyr	Jatropha curcas Palawan	CBM57	NO	NO
RSAG8G_09146	Scaffold_90	78278	81503	-	GH3	GH3	797	Glyco_hydro_3|Glyco_hydro_3_C	CAP98822.1	828	Glyco_hydro_3|Glyco_hydro_3_C|Fn3-like	Penicillium chrysogenum Wisconsin 54-1255	GH3	NO	YES		B6HVZ2		GH3	Glyco_hydro_3/Glyco_hydro_3_C	Glycosyl hydrolase family 3 N terminal domain. /Glycosyl hydrolase family 3 C-terminal domain. This domain is involved in catalysis and may be involved in binding beta-glucan. This domain is found associated with pfam00933.
RSAG8G_09147	Scaffold_90	83367	85257	-	CBM1|GH3	GH3	414	Glyco_hydro_3_C|Fn3-like	AAC26489.1	836	Glyco_hydro_3|Glyco_hydro_3_C|Fn3-like	Phanerochaete chrysosporium OGC101	CBM1|GH3	NO	NO		O74203Q9URP5		GH3	Glyco_hydro_3_C/Fn3-like	Glycosyl hydrolase family 3 C-terminal domain. This domain is involved in catalysis and may be involved in binding beta-glucan. This domain is found associated with pfam00933./Fibronectin type III-like domain. This domain has a fibronectin type III-like s
RSAG8G_09147	Scaffold_90	83367	85257	-	CBM1|GH3	GH3	414	Glyco_hydro_3_C|Fn3-like	BAE64040.1	828	Glyco_hydro_3|Glyco_hydro_3_C|Fn3-like	Aspergillus oryzae RIB40	GH3	NO	NO				GH3	Glyco_hydro_3_C/Fn3-like	Glycosyl hydrolase family 3 C-terminal domain. This domain is involved in catalysis and may be involved in binding beta-glucan. This domain is found associated with pfam00933./Fibronectin type III-like domain. This domain has a fibronectin type III-like s
RSAG8G_09147	Scaffold_90	83367	85257	-	GH3	GH3	414	Glyco_hydro_3_C|Fn3-like	AAC26489.1	836	Glyco_hydro_3|Glyco_hydro_3_C|Fn3-like	Phanerochaete chrysosporium OGC101	CBM1|GH3	NO	NO		O74203Q9URP5		GH3	Glyco_hydro_3_C/Fn3-like	Glycosyl hydrolase family 3 C-terminal domain. This domain is involved in catalysis and may be involved in binding beta-glucan. This domain is found associated with pfam00933./Fibronectin type III-like domain. This domain has a fibronectin type III-like s
RSAG8G_09147	Scaffold_90	83367	85257	-	GH3	GH3	414	Glyco_hydro_3_C|Fn3-like	BAE64040.1	828	Glyco_hydro_3|Glyco_hydro_3_C|Fn3-like	Aspergillus oryzae RIB40	GH3	NO	NO				GH3	Glyco_hydro_3_C/Fn3-like	Glycosyl hydrolase family 3 C-terminal domain. This domain is involved in catalysis and may be involved in binding beta-glucan. This domain is found associated with pfam00933./Fibronectin type III-like domain. This domain has a fibronectin type III-like s
RSAG8G_09151	Scaffold_90	89955	92265	-	CBM13		355	Pkinase|Pkinase_Tyr|Pkinase_C	CAJ58949.1	624	Pkinase	Frankia alni ACN14a	CBM13	NO	NO		Q0RTZ6
RSAG8G_09155	Scaffold_90	108354	111352	-	CBM50		744	Peptidase_S8|PA|Peptidase_S8|DUF1034	ACL69397.1	810	Peptidase_S8	Halothermothrix orenii H 168 H 168; DSM 9562	CBM50	NO	YES		B8D2H0
RSAG8G_09165	Scaffold_91	26238	28321	-	GH43|CBM35	GH43	439	Glyco_hydro_43	CBX97805.1	NA	n/a	Leptosphaeria maculans v23.1.3	GH43|CBM35	n/a	n/a		E5A2K9		GH43	Glyco_hydro_43	Glycosyl hydrolases family 43. The glycosyl hydrolase family 43 contains members that are arabinanase. Rabinanases hydrolyses the alpha-1,5-linked L-arabinofuranoside backbone of plant cell wall arabinans. The structure of arabinanase Arb43A from Cellvibr
RSAG8G_09173	Scaffold_91	48569	49405	+	GH12	GH12	199	Glyco_hydro_12	ACT78560.1	272	Glyco_hydro_12	Thanatephorus cucumeris AG-1-IA	GH12	YES	NO		C7AGU1		GH12	Glyco_hydro_12	Glycosyl hydrolase family 12.
RSAG8G_09191	Scaffold_91	84515	87198	+	GH7	GH7	447	Glyco_hydro_7	AAT64007.1	471	Glyco_hydro_7	Volvariella volvacea V14	GH7	YES	YES		Q6E5B2		GH7	Glyco_hydro_7	Glycosyl hydrolase family 7.
RSAG8G_09231	Scaffold_92	61459	62383	+	CBM5|GH18		224	n/a	ACU74483.1	NA	n/a	Catenulispora acidiphila DSM 44928	CBM5|GH18	n/a	n/a		C7QB10
RSAG8G_09231	Scaffold_92	61459	62383	+	CBM5|GH18		224	n/a	ACU74483.1	NA	n/a	Catenulispora acidiphila DSM 44928	CBM5|GH18	n/a	n/a		C7QB10
RSAG8G_09248	Scaffold_92	93141	95144	-	GH28	GH28	393	Glyco_hydro_28	ACL80125.1	NA	n/a	Thanatephorus cucumeris	GH28	n/a	n/a		B8YLY1		GH28	Glyco_hydro_28	Glycosyl hydrolases family 28. Glycosyl hydrolase family 28 includes polygalacturonase EC:3.2.1.15 as well as rhamnogalacturonase A(RGase A), EC:3.2.1.-. These enzymes is important in cell wall metabolism.
RSAG8G_09263	Scaffold_92	124774	125503	+	GH28	GH28	152	Glyco_hydro_28	ACL80126.1	NA	n/a	Thanatephorus cucumeris	GH28	n/a	n/a		B8YLY2		GH28	Glyco_hydro_28	Glycosyl hydrolases family 28. Glycosyl hydrolase family 28 includes polygalacturonase EC:3.2.1.15 as well as rhamnogalacturonase A(RGase A), EC:3.2.1.-. These enzymes is important in cell wall metabolism.
RSAG8G_09270	Scaffold_93	19461	20856	+	GH92		260	adh_short|adh_short_C2	EAA62552.1	1087	Glyco_hydro_92|adh_short_C2	Aspergillus nidulans FGSC A4	GH92	NO	NO
RSAG8G_09271	Scaffold_93	21220	22651	+	GH92		298	adh_short_C2|adh_short	EAA62552.1	1087	Glyco_hydro_92|adh_short_C2	Aspergillus nidulans FGSC A4	GH92	NO	NO
RSAG8G_09306	Scaffold_93	91479	95663	+	GT2	GT2	1047	Chitin_synth_1N|Chitin_synth_1|Chitin_synth_2	ABB70407.1	932	Chitin_synth_1N|Chitin_synth_1	Puccinia graminis f. sp. tritici	GT2	NO	YES		Q2XVY3		GT2	Chitin_synth_1N/Chitin_synth_1/Chitin_synth_2	Chitin synthase N-terminal. This is the N-terminal domain of Chitin synthase (pfam01644)./Chitin synthase. This region is found commonly in chitin synthases classes I, II and III. Chitin a linear homopolymer of GlcNAc residues, it is an important componen
RSAG8G_09322	Scaffold_93	120975	122808	-	GT4	GT4	327	Glycos_transf_1	AAW45761.1	911	Glycos_transf_1	Cryptococcus neoformans var. neoformans JEC21	GT4	YES	NO				GT4	Glycos_transf_1	Glycosyl transferases group 1. Mutations in this domain of human PIGA lead to disease (Paroxysmal Nocturnal haemoglobinuria). Members of this family transfer activated sugars to a variety of substrates, including glycogen, Fructose-6-phosphate and lipopol
RSAG8G_09333	Scaffold_94	10238	14698	-	GT77		1376	WD40	ABC67744.1	661	Nucleotid_trans	Dictyostelium discoideum AX3	GT77	NO	NO	2.4.1.37	Q54RP0
RSAG8G_09336	Scaffold_94	18782	25697	+	GT2		1494	HisKA|HATPase_c|HATPase_c	NP_810096.1	1350	Glyco_tranf_2_3|HisKA|HATPase_c|Response_reg	Bacteroides thetaiotaomicron VPI-5482	GT2	NO	YES
RSAG8G_09337	Scaffold_94	25802	33008	+	GT2		1604	HisKA|HATPase_c|Response_reg|HATPase_c|Response_reg	NP_810096.1	1350	Glyco_tranf_2_3|HisKA|HATPase_c|Response_reg	Bacteroides thetaiotaomicron VPI-5482	GT2	NO	YES
RSAG8G_09344	Scaffold_94	47137	56250	-	GT2		2013	HisKA|HATPase_c|Response_reg|PAS|HATPase_c|HATPase_c|Response_reg	NP_810096.1	1350	Glyco_tranf_2_3|HisKA|HATPase_c|Response_reg	Bacteroides thetaiotaomicron VPI-5482	GT2	NO	NO
RSAG8G_09347	Scaffold_94	70550	71962	+	CE1		366	ADH_zinc_N|ADH_zinc_N_2	AAV54596.1	684	ADH_N|ADH_zinc_N|Esterase	Sterkiella histriomuscorum	CE1	NO	NO		Q4QXY1
RSAG8G_09366	Scaffold_94	121177	123873	+	GH32		457	Ferric_reduct	BAE65527.1	1100	Ferric_reduct|Glyco_hydro_32C	Aspergillus oryzae RIB40	GH32	NO	NO
RSAG8G_09371	Scaffold_95	5286	6764	-	GT31		347	PP2C	CAN60055.1	1129	Gal-bind_lectin|Galactosyl_T|PP2C	Vitis vinifera	GT31	NO	NO		A5ACJ8
RSAG8G_09373	Scaffold_95	10807	11302	-	GH25	GH25	124	Glyco_hydro_25	NP_624903.1	293	Glyco_hydro_25	Streptomyces coelicolor A3(2)	GH25	YES	NO		Q9RJP9		GH25	Glyco_hydro_25	Glycosyl hydrolases family 25.
RSAG8G_09383	Scaffold_95	41894	44923	-	CBM1		540	GMC_oxred_N	ADT70774.1	850	GMC_oxred_N|GMC_oxred_C	Dichomera saubinetii CBS 990.70	CBM1	NO	NO
RSAG8G_09401	Scaffold_95	83824	85674	-	GH5		542	n/a	AAW45154.1	511	Cellulase	Cryptococcus neoformans var. neoformans JEC21	GH5	n/a	YES
RSAG8G_09403	Scaffold_95	89788	91164	+	GH92		253	adh_short|adh_short_C2	EAA62552.1	1087	Glyco_hydro_92|adh_short_C2	Aspergillus nidulans FGSC A4	GH92	NO	NO
RSAG8G_09404	Scaffold_95	91273	94697	-	GH78	GH78	836	Bac_rhamnosid	ACB63707.1	869	Bac_rhamnosid|Bac_rhamnosid	Burkholderia ambifaria MC40-6	GH78	NO	YES		B1YMZ3		GH78	Bac_rhamnosid	Bacterial alpha-L-rhamnosidase. This family consists of bacterial rhamnosidase A and B enzymes. L-Rhamnose is abundant in biomass as a common constituent of glycolipids and glycosides, such as plant pigments, pectic polysaccharides, gums or biosurfactants
RSAG8G_09417	Scaffold_96	10925	12762	+	CBM13		358	Pkinase|Pkinase_Tyr	CAJ63931.1	634	Pkinase	Frankia alni ACN14a	CBM13	NO	NO		Q0RF20
RSAG8G_09426	Scaffold_96	48055	49415	+	GH78		176	n/a	CAG87565.1	NA	n/a	Debaryomyces hansenii CBS767	GH78	n/a	n/a
RSAG8G_09426	Scaffold_96	48055	49415	+	GH78		176	n/a	CAP79677.1	671	Bac_rhamnosid	Penicillium chrysogenum Wisconsin 54-1255	GH78	n/a	NO		B6GXJ5
RSAG8G_09428	Scaffold_96	53959	58801	-		GH13/CBM20													GH13/CBM20	TIG/TIG/Ank_2/Ank_2	IPT/TIG domain. This family consists of a domain that has an immunoglobulin like fold. These domains are found in cell surface receptors such as Met and Ron as well as in intracellular transcription factors where it is involved in DNA binding. CAUTION: Th
RSAG8G_09428	Scaffold_96	53959	58801	-		GH13/CBM20													GH13/CBM20	TIG/TIG/Ank_2/Ank_2	IPT/TIG domain. This family consists of a domain that has an immunoglobulin like fold. These domains are found in cell surface receptors such as Met and Ron as well as in intracellular transcription factors where it is involved in DNA binding. CAUTION: Th
RSAG8G_09436	Scaffold_96	73445	75815	+	GH61	GH61	493	Glyco_hydro_61	CAQ16208.1	328	Glyco_hydro_61	Glomerella graminicola M2	GH61	YES	NO		B5WY68		GH61	Glyco_hydro_61	Glycosyl hydrolase family 61.
RSAG8G_09459	Scaffold_97	26671	28354	-	GH2		309	PhyH	CAL54622.1	1705	Glyco_hydro_2_N|Glyco_hydro_2_C|Bgal_small_N|DS|PhyH	Ostreococcus tauri OTTH0595	GH2	NO	NO		Q014Q7
RSAG8G_09475	Scaffold_97	64362	66328	-	GH23	GH23	278	SLT	AAW46053.1	NA	n/a	Cryptococcus neoformans var. neoformans JEC21	GH23	n/a	n/a				GH23	SLT	Transglycosylase SLT domain. This family is distantly related to pfam00062. Members are found in phages, type II, type III and type IV secretion systems.
RSAG8G_09479	Scaffold_97	79925	81478	+	GH43	GH43	308	Glyco_hydro_43	AAG27441.1	334	Glyco_hydro_43	Aspergillus aculeatus CBS 101.43	GH43	YES	YES	3.2.1.99	Q9HFS9		GH43	Glyco_hydro_43	Glycosyl hydrolases family 43. The glycosyl hydrolase family 43 contains members that are arabinanase. Rabinanases hydrolyses the alpha-1,5-linked L-arabinofuranoside backbone of plant cell wall arabinans. The structure of arabinanase Arb43A from Cellvibr
RSAG8G_09502	Scaffold_98	33725	36126	+	CBM48|GH13		544	DnaJ	ACI49189.1	1267	Alpha-amylase_C|DnaJ	Caenorhabditis sp. PS1010	CBM48|GH13	NO	NO		B6VBU6
RSAG8G_09502	Scaffold_98	33725	36126	+	CBM48|GH13		544	DnaJ	ACI49189.1	1267	Alpha-amylase_C|DnaJ	Caenorhabditis sp. PS1010	CBM48|GH13	NO	NO		B6VBU6
RSAG8G_09512	Scaffold_98	50777	53759	+	CBM1		533	GMC_oxred_N	ADT70774.1	850	GMC_oxred_N|GMC_oxred_C	Dichomera saubinetii CBS 990.70	CBM1	NO	NO
RSAG8G_09513	Scaffold_98	54862	57385	-	CBM18		620	Cu-oxidase_3|Cu-oxidase|Cu-oxidase_2	CBX91631.1	745	Cu-oxidase_3|Cu-oxidase|Cu-oxidase_2	Leptosphaeria maculans v23.1.3	CBM18	YES	YES		E4ZK36
RSAG8G_09533	Scaffold_98	105926	107273	+	CBM13		347	Pkinase_Tyr	CAJ63931.1	634	Pkinase	Frankia alni ACN14a	CBM13	NO	NO		Q0RF20
RSAG8G_09541	Scaffold_99	31959	34058	-	GH7|CBM1	GH7	513	Glyco_hydro_7	ADN88316.1	541	Glyco_hydro_7	Neolentinus lepideus	GH7|CBM1	YES	YES		E2JAJ1		GH7	Glyco_hydro_7	Glycosyl hydrolase family 7.
RSAG8G_09545	Scaffold_99	43066	44968	+	GH7|CBM1	GH7	445	Glyco_hydro_7	ADN88316.1	541	Glyco_hydro_7	Neolentinus lepideus	GH7|CBM1	YES	YES		E2JAJ1		GH7	Glyco_hydro_7	Glycosyl hydrolase family 7.
RSAG8G_09555	Scaffold_99	56613	57669	+	GH61	GH61/CBM1	215	Glyco_hydro_61|CBM_1	CAQ16208.1	328	Glyco_hydro_61	Glomerella graminicola M2	GH61	NO	NO		B5WY68		GH61/CBM1	Glyco_hydro_61/CBM_1	Glycosyl hydrolase family 61. /Fungal cellulose binding domain.
RSAG8G_09555	Scaffold_99	56613	57669	+	GH61	GH61/CBM1	215	Glyco_hydro_61|CBM_1	CAQ16208.1	328	Glyco_hydro_61	Glomerella graminicola M2	GH61	NO	NO		B5WY68		GH61/CBM1	Glyco_hydro_61/CBM_1	Glycosyl hydrolase family 61. /Fungal cellulose binding domain.
RSAG8G_09559	Scaffold_99	61367	62774	-	GH92		270	adh_short|adh_short_C2	EAA62552.1	1087	Glyco_hydro_92|adh_short_C2	Aspergillus nidulans FGSC A4	GH92	NO	NO
RSAG8G_09560	Scaffold_99	64649	66489	-	CBM18		378	Cu-oxidase_2	CBX91631.1	745	Cu-oxidase_3|Cu-oxidase|Cu-oxidase_2	Leptosphaeria maculans v23.1.3	CBM18	NO	NO		E4ZK36
RSAG8G_09572	Scaffold_99	93518	95145	-		GT2													GT2	Methyltransf_23/Methyltransf_11	Methyltransferase domain. This family appears to be a methyltransferase domain./Methyltransferase domain. Members of this family are SAM dependent methyltransferases.
RSAG8G_09578	Scaffold_99	106624	108960	-	GH1	GH1	479	Glyco_hydro_1	BAE87009.1	553	Glyco_hydro_1	Phanerochaete chrysosporium K-3	GH1	YES	YES	3.2.1.21	Q25BW4		GH1	Glyco_hydro_1	Glycosyl hydrolase family 1.

## Sheet: B) Curated
Gene ID	Curated Annotation	Curated Category
RSAG8G_00018	GT77	GT
RSAG8G_00035	GT32	GT
RSAG8G_00053	GH18	GH
RSAG8G_00079	CE12	CE
RSAG8G_00088	CBM6	CBM
RSAG8G_00089	GT49	GT
RSAG8G_00094	CE11	CE
RSAG8G_00096	CE11	CE
RSAG8G_00097	CE11	CE
RSAG8G_00129	GH47	GH
RSAG8G_00140	GH73	GH
RSAG8G_00142	CBM2	CBM
RSAG8G_00219	CBM13	CBM
RSAG8G_00266	CBM57	CBM
RSAG8G_00268	GH18	GH
RSAG8G_00269	GT77	GT
RSAG8G_00271	GH63	GH
RSAG8G_00273	CE3	CE
RSAG8G_00287	GH3	GH
RSAG8G_00291	GT4	GT
RSAG8G_00312	GH47	GH
RSAG8G_00314	CE9	CE
RSAG8G_00323	GT41	GT
RSAG8G_00331	CBM18	CBM
RSAG8G_00332	CBM18	CBM
RSAG8G_00337	GT28	GT
RSAG8G_00340	CBM50	CBM
RSAG8G_00345	CBM13	CBM
RSAG8G_00348	GT4	GT
RSAG8G_00359	GH16	GH
RSAG8G_00370	GH18	GH
RSAG8G_00385	CBM1	CBM
RSAG8G_00412	CBM2	CBM
RSAG8G_00417	CBM1	CBM
RSAG8G_00417	CE1	CE
RSAG8G_00435	CE8	CE
RSAG8G_00448	CE8	CE
RSAG8G_00471	GH3	GH
RSAG8G_00472	GH3	GH
RSAG8G_00481	GT22	GT
RSAG8G_00488	CBM1	CBM
RSAG8G_00489	CBM1	CBM
RSAG8G_00499	GT4	GT
RSAG8G_00531	GT67	GT
RSAG8G_00553	CE1	CE
RSAG8G_00565	CBM13	CBM
RSAG8G_00581	GH9	GH
RSAG8G_00582	GH9	GH
RSAG8G_00609	CE11	CE
RSAG8G_00612	CE4	CE
RSAG8G_00618	GH18	GH
RSAG8G_00625	CBM13	CBM
RSAG8G_00625	GT27	GT
RSAG8G_00636	GH61	GH
RSAG8G_00652	GT1	GT
RSAG8G_00664	GT57	GT
RSAG8G_00672	GT2	GT
RSAG8G_00690	CBM12	CBM
RSAG8G_00704	CE16	CE
RSAG8G_00759	CBM13	CBM
RSAG8G_00776	GH76	GH
RSAG8G_00780	CBM50	CBM
RSAG8G_00796	GT34	GT
RSAG8G_00804	CBM13	CBM
RSAG8G_00808	GT2	GT
RSAG8G_00838	GT34	GT
RSAG8G_00858	CBM32	CBM
RSAG8G_00910	GT41	GT
RSAG8G_00911	GT2	GT
RSAG8G_00915	CBM1	CBM
RSAG8G_00933	GT2	GT
RSAG8G_00938	GT20	GT
RSAG8G_00950	CBM50	CBM
RSAG8G_00983	GH109	GH
RSAG8G_00985	GT22	GT
RSAG8G_00986	GT22	GT
RSAG8G_00987	GT20	GT
RSAG8G_00988	GT20	GT
RSAG8G_00989	CBM13	CBM
RSAG8G_00992	GT4	GT
RSAG8G_01015	CBM1	CBM
RSAG8G_01015	CBM48	CBM
RSAG8G_01015	GH13	GH
RSAG8G_01015	GH5	GH
RSAG8G_01016	GH17	GH
RSAG8G_01017	GH17	GH
RSAG8G_01034	GT4	GT
RSAG8G_01039	GH16	GH
RSAG8G_01059	CE11	CE
RSAG8G_01088	GH47	GH
RSAG8G_01089	GH47	GH
RSAG8G_01107	GT22	GT
RSAG8G_01127	CBM2	CBM
RSAG8G_01133	CE9	CE
RSAG8G_01138	GH47	GH
RSAG8G_01142	GH5	GH
RSAG8G_01146	GH5	GH
RSAG8G_01181	CBM6	CBM
RSAG8G_01187	GT47	GT
RSAG8G_01216	CBM13	CBM
RSAG8G_01218	GT22	GT
RSAG8G_01220	GT22	GT
RSAG8G_01229	GT4	GT
RSAG8G_01267	CE11	CE
RSAG8G_01271	GT39	GT
RSAG8G_01272	GT39	GT
RSAG8G_01291	GT2	GT
RSAG8G_01298	GH18	GH
RSAG8G_01303	GH71	GH
RSAG8G_01312	CE12	CE
RSAG8G_01314	CE12	CE
RSAG8G_01318	GH92	GH
RSAG8G_01319	GT67	GT
RSAG8G_01333	GH88	GH
RSAG8G_01345	GT55	GT
RSAG8G_01346	GT42	GT
RSAG8G_01347	GH18	GH
RSAG8G_01358	GT90	GT
RSAG8G_01364	CBM13	CBM
RSAG8G_01383	GH16	GH
RSAG8G_01386	GH128	GH
RSAG8G_01433	GT20	GT
RSAG8G_01443	GH10	GH
RSAG8G_01475	GT31	GT
RSAG8G_01480	GH47	GH
RSAG8G_01488	GT2	GT
RSAG8G_01502	CBM48	CBM
RSAG8G_01508	GH18	GH
RSAG8G_01542	CE11	CE
RSAG8G_01550	GT8	GT
RSAG8G_01551	GT8	GT
RSAG8G_01562	GH5	GH
RSAG8G_01572	GH125	GH
RSAG8G_01587	GT77	GT
RSAG8G_01588	GT59	GT
RSAG8G_01601	GH16	GH
RSAG8G_01602	GH16	GH
RSAG8G_01606	GH16	GH
RSAG8G_01615	GH2	GH
RSAG8G_01616	PL1	PL
RSAG8G_01617	PL1	PL
RSAG8G_01626	GH47	GH
RSAG8G_01627	GH2	GH
RSAG8G_01648	GH103	GH
RSAG8G_01657	GT41	GT
RSAG8G_01670	CBM57	CBM
RSAG8G_01702	GT39	GT
RSAG8G_01708	CBM13	CBM
RSAG8G_01713	GT2	GT
RSAG8G_01719	CBM12	CBM
RSAG8G_01740	CBM13	CBM
RSAG8G_01748	CBM13	CBM
RSAG8G_01758	GH43	GH
RSAG8G_01774	GH18	GH
RSAG8G_01780	GH65	GH
RSAG8G_01794	GH16	GH
RSAG8G_01843	CE10	CE
RSAG8G_01861	CE16	CE
RSAG8G_01862	CE16	CE
RSAG8G_01863	CE16	CE
RSAG8G_01866	CBM6	CBM
RSAG8G_01871	CE10	CE
RSAG8G_01878	GH28	GH
RSAG8G_01882	CBM18	CBM
RSAG8G_01899	CE11	CE
RSAG8G_01902	CBM57	CBM
RSAG8G_01910	GH51	GH
RSAG8G_01913	GH35	GH
RSAG8G_01919	GT4	GT
RSAG8G_01923	CBM1	CBM
RSAG8G_01928	GT41	GT
RSAG8G_01953	CE10	CE
RSAG8G_01979	GH28	GH
RSAG8G_01980	GH28	GH
RSAG8G_01982	GT77	GT
RSAG8G_01993	CBM18	CBM
RSAG8G_02015	CBM13	CBM
RSAG8G_02023	GT50	GT
RSAG8G_02038	GH4	GH
RSAG8G_02040	GT4	GT
RSAG8G_02045	CBM2	CBM
RSAG8G_02049	CE10	CE
RSAG8G_02056	CBM6	CBM
RSAG8G_02074	CE11	CE
RSAG8G_02092	CE11	CE
RSAG8G_02101	GH65	GH
RSAG8G_02119	CBM18	CBM
RSAG8G_02143	GT2	GT
RSAG8G_02143	GT21	GT
RSAG8G_02190	GT30	GT
RSAG8G_02213	CBM2	CBM
RSAG8G_02248	GH88	GH
RSAG8G_02276	CBM50	CBM
RSAG8G_02353	CBM50	CBM
RSAG8G_02368	CBM12	CBM
RSAG8G_02378	GH32	GH
RSAG8G_02387	GH88	GH
RSAG8G_02392	CBM32	CBM
RSAG8G_02409	CBM14	CBM
RSAG8G_02432	GT50	GT
RSAG8G_02449	GT22	GT
RSAG8G_02487	CE10	CE
RSAG8G_02489	CE10	CE
RSAG8G_02494	GH51	GH
RSAG8G_02508	CE11	CE
RSAG8G_02513	CE11	CE
RSAG8G_02529	CBM18	CBM
RSAG8G_02542	GT4	GT
RSAG8G_02616	CE11	CE
RSAG8G_02643	GH79	GH
RSAG8G_02653	CBM20	CBM
RSAG8G_02653	GH15	GH
RSAG8G_02659	CBM18	CBM
RSAG8G_02688	CBM12	CBM
RSAG8G_02729	CE10	CE
RSAG8G_02735	PL3	PL
RSAG8G_02744	GH13	GH
RSAG8G_02756	GH5	GH
RSAG8G_02771	GH76	GH
RSAG8G_02772	GH76	GH
RSAG8G_02776	GH5	GH
RSAG8G_02777	GH5	GH
RSAG8G_02780	GH13	GH
RSAG8G_02821	CE2	CE
RSAG8G_02845	GT4	GT
RSAG8G_02872	CBM13	CBM
RSAG8G_02878	CBM13	CBM
RSAG8G_02942	CBM18	CBM
RSAG8G_02979	GT77	GT
RSAG8G_02980	GT77	GT
RSAG8G_02998	CE11	CE
RSAG8G_03021	GT92	GT
RSAG8G_03060	GT39	GT
RSAG8G_03071	GH92	GH
RSAG8G_03072	GH92	GH
RSAG8G_03074	GH13	GH
RSAG8G_03091	GT2	GT
RSAG8G_03133	CE4	CE
RSAG8G_03134	CE10	CE
RSAG8G_03147	GH18	GH
RSAG8G_03150	CE10	CE
RSAG8G_03152	CBM13	CBM
RSAG8G_03167	CBM6	CBM
RSAG8G_03168	GH88	GH
RSAG8G_03173	GH31	GH
RSAG8G_03196	GT66	GT
RSAG8G_03201	GH18	GH
RSAG8G_03204	GH55	GH
RSAG8G_03207	GH16	GH
RSAG8G_03222	CBM13	CBM
RSAG8G_03223	CBM13	CBM
RSAG8G_03224	CBM13	CBM
RSAG8G_03234	GH28	GH
RSAG8G_03235	GH33	GH
RSAG8G_03236	GH109	GH
RSAG8G_03254	GH128	GH
RSAG8G_03255	GH128	GH
RSAG8G_03256	GH5	GH
RSAG8G_03260	GT77	GT
RSAG8G_03278	GH37	GH
RSAG8G_03283	CBM13	CBM
RSAG8G_03283	GT27	GT
RSAG8G_03285	CBM33	CBM
RSAG8G_03308	CE5	CE
RSAG8G_03312	GT49	GT
RSAG8G_03315	GH18	GH
RSAG8G_03316	GH18	GH
RSAG8G_03324	GH88	GH
RSAG8G_03335	GH18	GH
RSAG8G_03348	CBM57	CBM
RSAG8G_03355	CBM18	CBM
RSAG8G_03360	CBM50	CBM
RSAG8G_03361	CBM57	CBM
RSAG8G_03380	CBM18	CBM
RSAG8G_03387	GT4	GT
RSAG8G_03387	GT41	GT
RSAG8G_03410	GH5	GH
RSAG8G_03425	GH18	GH
RSAG8G_03448	GH15	GH
RSAG8G_03449	CBM2	CBM
RSAG8G_03452	GT2	GT
RSAG8G_03460	PL3	PL
RSAG8G_03474	CBM6	CBM
RSAG8G_03475	CBM13	CBM
RSAG8G_03477	CBM12	CBM
RSAG8G_03526	GH128	GH
RSAG8G_03527	GH128	GH
RSAG8G_03531	CE11	CE
RSAG8G_03533	CE11	CE
RSAG8G_03534	CE11	CE
RSAG8G_03540	GH61	GH
RSAG8G_03542	GT77	GT
RSAG8G_03566	GT2	GT
RSAG8G_03585	GT71	GT
RSAG8G_03588	CE11	CE
RSAG8G_03592	GH28	GH
RSAG8G_03598	GT77	GT
RSAG8G_03615	CBM2	CBM
RSAG8G_03655	CBM1	CBM
RSAG8G_03708	GH28	GH
RSAG8G_03712	GT41	GT
RSAG8G_03722	GT77	GT
RSAG8G_03733	GT77	GT
RSAG8G_03763	GT4	GT
RSAG8G_03769	CE14	CE
RSAG8G_03771	GT2	GT
RSAG8G_03809	GT1	GT
RSAG8G_03818	CE6	CE
RSAG8G_03844	CE11	CE
RSAG8G_03865	CBM6	CBM
RSAG8G_03873	CBM51	CBM
RSAG8G_03873	GH35	GH
RSAG8G_03888	CBM57	CBM
RSAG8G_03891	CE4	CE
RSAG8G_03900	GT2	GT
RSAG8G_03922	GH4	GH
RSAG8G_03928	GH16	GH
RSAG8G_03932	CE4	CE
RSAG8G_03945	GT41	GT
RSAG8G_03968	GH47	GH
RSAG8G_03987	CBM6	CBM
RSAG8G_03992	GH13	GH
RSAG8G_04001	CE10	CE
RSAG8G_04002	CE10	CE
RSAG8G_04003	CE10	CE
RSAG8G_04004	CBM1	CBM
RSAG8G_04004	GH7	GH
RSAG8G_04010	GT48	GT
RSAG8G_04013	PL1	PL
RSAG8G_04018	CBM18	CBM
RSAG8G_04019	CBM18	CBM
RSAG8G_04038	CBM57	CBM
RSAG8G_04043	CBM57	CBM
RSAG8G_04045	GT77	GT
RSAG8G_04052	CBM2	CBM
RSAG8G_04054	CBM57	CBM
RSAG8G_04064	GH61	GH
RSAG8G_04073	GH92	GH
RSAG8G_04074	CE5	CE
RSAG8G_04096	GH88	GH
RSAG8G_04099	CBM57	CBM
RSAG8G_04110	GH38	GH
RSAG8G_04121	GT77	GT
RSAG8G_04124	CE4	CE
RSAG8G_04129	CBM13	CBM
RSAG8G_04134	CBM50	CBM
RSAG8G_04176	CBM35	CBM
RSAG8G_04176	GH43	GH
RSAG8G_04181	GT2	GT
RSAG8G_04202	GT8	GT
RSAG8G_04207	GH109	GH
RSAG8G_04213	CE10	CE
RSAG8G_04214	CE10	CE
RSAG8G_04215	CE10	CE
RSAG8G_04235	CBM13	CBM
RSAG8G_04237	GT4	GT
RSAG8G_04244	GT41	GT
RSAG8G_04247	GT41	GT
RSAG8G_04248	CE4	CE
RSAG8G_04250	CE12	CE
RSAG8G_04251	CE12	CE
RSAG8G_04258	GH17	GH
RSAG8G_04272	CE10	CE
RSAG8G_04303	GH13	GH
RSAG8G_04304	GT34	GT
RSAG8G_04311	GH28	GH
RSAG8G_04342	GH12	GH
RSAG8G_04345	CBM32	CBM
RSAG8G_04345	CBM6	CBM
RSAG8G_04356	CBM12	CBM
RSAG8G_04356	GH18	GH
RSAG8G_04371	GT4	GT
RSAG8G_04416	CE16	CE
RSAG8G_04420	PL14	PL
RSAG8G_04438	GT2	GT
RSAG8G_04451	GH18	GH
RSAG8G_04459	GT41	GT
RSAG8G_04485	GH3	GH
RSAG8G_04486	CBM1	CBM
RSAG8G_04486	GH6	GH
RSAG8G_04509	GH18	GH
RSAG8G_04542	PL8	PL
RSAG8G_04551	CE11	CE
RSAG8G_04557	CE1	CE
RSAG8G_04560	GH72	GH
RSAG8G_04612	GH2	GH
RSAG8G_04626	CE12	CE
RSAG8G_04627	CE12	CE
RSAG8G_04628	CE12	CE
RSAG8G_04637	CBM20	CBM
RSAG8G_04637	GH15	GH
RSAG8G_04641	CE4	CE
RSAG8G_04644	GT2	GT
RSAG8G_04652	CBM1	CBM
RSAG8G_04655	GH105	GH
RSAG8G_04657	CBM57	CBM
RSAG8G_04672	CBM57	CBM
RSAG8G_04674	CBM57	CBM
RSAG8G_04692	CBM57	CBM
RSAG8G_04693	CBM13	CBM
RSAG8G_04694	CBM13	CBM
RSAG8G_04719	CBM48	CBM
RSAG8G_04719	GH13	GH
RSAG8G_04736	GT41	GT
RSAG8G_04812	CBM18	CBM
RSAG8G_04813	GT41	GT
RSAG8G_04821	CE8	CE
RSAG8G_04828	CE9	CE
RSAG8G_04831	GT31	GT
RSAG8G_04837	GH3	GH
RSAG8G_04841	GH47	GH
RSAG8G_04861	GT41	GT
RSAG8G_04903	GT4	GT
RSAG8G_04916	GT55	GT
RSAG8G_04948	CBM18	CBM
RSAG8G_04950	GH31	GH
RSAG8G_04968	CBM48	CBM
RSAG8G_04971	GH43	GH
RSAG8G_04987	CBM6	CBM
RSAG8G_04993	CE8	CE
RSAG8G_04994	PL4	PL
RSAG8G_04997	PL4	PL
RSAG8G_05004	CBM13	CBM
RSAG8G_05042	GH61	GH
RSAG8G_05047	GH28	GH
RSAG8G_05051	CE10	CE
RSAG8G_05062	CE10	CE
RSAG8G_05074	CE16	CE
RSAG8G_05080	GT2	GT
RSAG8G_05089	PL9	PL
RSAG8G_05090	CE10	CE
RSAG8G_05096	GH47	GH
RSAG8G_05097	GH47	GH
RSAG8G_05103	CBM1	CBM
RSAG8G_05103	GH5	GH
RSAG8G_05108	GT2	GT
RSAG8G_05126	PL9	PL
RSAG8G_05130	GH28	GH
RSAG8G_05131	PL1	PL
RSAG8G_05158	CBM1	CBM
RSAG8G_05158	GH74	GH
RSAG8G_05195	PL4	PL
RSAG8G_05206	GT34	GT
RSAG8G_05210	GT2	GT
RSAG8G_05220	GH71	GH
RSAG8G_05224	CBM13	CBM
RSAG8G_05256	GH76	GH
RSAG8G_05257	GH76	GH
RSAG8G_05260	GH76	GH
RSAG8G_05287	CBM13	CBM
RSAG8G_05304	GH51	GH
RSAG8G_05317	CE11	CE
RSAG8G_05321	CBM2	CBM
RSAG8G_05321	GH10	GH
RSAG8G_05322	CBM1	CBM
RSAG8G_05322	GH10	GH
RSAG8G_05329	GH76	GH
RSAG8G_05338	GT2	GT
RSAG8G_05380	GT34	GT
RSAG8G_05382	CBM57	CBM
RSAG8G_05389	GH79	GH
RSAG8G_05392	CBM57	CBM
RSAG8G_05404	CBM13	CBM
RSAG8G_05409	CBM18	CBM
RSAG8G_05410	GT22	GT
RSAG8G_05418	GT4	GT
RSAG8G_05434	GT22	GT
RSAG8G_05435	GT22	GT
RSAG8G_05447	GT41	GT
RSAG8G_05471	GH61	GH
RSAG8G_05478	GH61	GH
RSAG8G_05499	GT2	GT
RSAG8G_05502	CBM2	CBM
RSAG8G_05502	PL14	PL
RSAG8G_05516	GT15	GT
RSAG8G_05525	GH79	GH
RSAG8G_05527	CBM1	CBM
RSAG8G_05527	GH5	GH
RSAG8G_05533	GH5	GH
RSAG8G_05551	GH1	GH
RSAG8G_05564	GT2	GT
RSAG8G_05569	GT2	GT
RSAG8G_05601	CBM6	CBM
RSAG8G_05610	GT34	GT
RSAG8G_05611	GT77	GT
RSAG8G_05612	GT77	GT
RSAG8G_05616	CBM1	CBM
RSAG8G_05629	GT77	GT
RSAG8G_05636	GT77	GT
RSAG8G_05664	GH18	GH
RSAG8G_05686	GH61	GH
RSAG8G_05720	GH20	GH
RSAG8G_05725	CBM13	CBM
RSAG8G_05738	GT57	GT
RSAG8G_05755	PL8	PL
RSAG8G_05800	GH38	GH
RSAG8G_05847	CBM5	CBM
RSAG8G_05847	GH18	GH
RSAG8G_05871	CBM6	CBM
RSAG8G_05888	PL1	PL
RSAG8G_05890	GT1	GT
RSAG8G_05891	GT1	GT
RSAG8G_05904	PL1	PL
RSAG8G_05919	GH61	GH
RSAG8G_05925	CE10	CE
RSAG8G_05937	CBM13	CBM
RSAG8G_05938	GT2	GT
RSAG8G_05942	PL1	PL
RSAG8G_05986	CBM57	CBM
RSAG8G_06010	GH31	GH
RSAG8G_06012	GT31	GT
RSAG8G_06013	GT31	GT
RSAG8G_06023	CE8	CE
RSAG8G_06034	GH53	GH
RSAG8G_06044	CE8	CE
RSAG8G_06100	GH47	GH
RSAG8G_06117	GH43	GH
RSAG8G_06119	GH28	GH
RSAG8G_06148	CE10	CE
RSAG8G_06172	CE4	CE
RSAG8G_06193	CBM2	CBM
RSAG8G_06193	CE3	CE
RSAG8G_06233	GT31	GT
RSAG8G_06234	GT31	GT
RSAG8G_06238	GH32	GH
RSAG8G_06240	GT8	GT
RSAG8G_06244	GH17	GH
RSAG8G_06253	GH16	GH
RSAG8G_06280	GH38	GH
RSAG8G_06306	CE8	CE
RSAG8G_06308	GH61	GH
RSAG8G_06327	GT34	GT
RSAG8G_06329	GH79	GH
RSAG8G_06330	GT41	GT
RSAG8G_06332	GT77	GT
RSAG8G_06343	GT77	GT
RSAG8G_06349	CBM18	CBM
RSAG8G_06353	PL1	PL
RSAG8G_06356	GT1	GT
RSAG8G_06370	GT77	GT
RSAG8G_06374	GT77	GT
RSAG8G_06377	GT77	GT
RSAG8G_06391	PL4	PL
RSAG8G_06408	GH88	GH
RSAG8G_06411	GH4	GH
RSAG8G_06424	CE1	CE
RSAG8G_06425	GH109	GH
RSAG8G_06429	PL5	PL
RSAG8G_06434	GT58	GT
RSAG8G_06442	GH18	GH
RSAG8G_06470	GT77	GT
RSAG8G_06494	GH1	GH
RSAG8G_06499	GT49	GT
RSAG8G_06500	CE10	CE
RSAG8G_06519	CBM18	CBM
RSAG8G_06537	CBM18	CBM
RSAG8G_06538	GH71	GH
RSAG8G_06570	GH13	GH
RSAG8G_06576	CBM13	CBM
RSAG8G_06594	CE4	CE
RSAG8G_06606	GT3	GT
RSAG8G_06607	GH61	GH
RSAG8G_06623	GH18	GH
RSAG8G_06624	GT69	GT
RSAG8G_06640	GH16	GH
RSAG8G_06644	PL3	PL
RSAG8G_06646	PL3	PL
RSAG8G_06659	CBM32	CBM
RSAG8G_06661	CE16	CE
RSAG8G_06678	GT1	GT
RSAG8G_06679	GT1	GT
RSAG8G_06680	GT1	GT
RSAG8G_06681	GH18	GH
RSAG8G_06704	CBM50	CBM
RSAG8G_06727	CBM50	CBM
RSAG8G_06741	GH128	GH
RSAG8G_06742	CBM13	CBM
RSAG8G_06754	CBM57	CBM
RSAG8G_06765	CBM1	CBM
RSAG8G_06769	CBM33	CBM
RSAG8G_06778	CBM13	CBM
RSAG8G_06779	CBM13	CBM
RSAG8G_06782	CBM13	CBM
RSAG8G_06783	CBM13	CBM
RSAG8G_06796	GH76	GH
RSAG8G_06841	GT77	GT
RSAG8G_06843	GT22	GT
RSAG8G_06851	CE5	CE
RSAG8G_06852	CE5	CE
RSAG8G_06853	CE5	CE
RSAG8G_06866	CE5	CE
RSAG8G_06868	CE5	CE
RSAG8G_06889	GH16	GH
RSAG8G_06890	GH16	GH
RSAG8G_06892	GH35	GH
RSAG8G_06894	GH35	GH
RSAG8G_06901	GH28	GH
RSAG8G_06909	GT4	GT
RSAG8G_06929	CBM57	CBM
RSAG8G_06972	GT4	GT
RSAG8G_06977	GH61	GH
RSAG8G_06982	GT90	GT
RSAG8G_06990	CBM1	CBM
RSAG8G_06997	GH35	GH
RSAG8G_06998	GH35	GH
RSAG8G_07001	CE11	CE
RSAG8G_07029	GT41	GT
RSAG8G_07039	GT77	GT
RSAG8G_07045	GH13	GH
RSAG8G_07069	GT34	GT
RSAG8G_07094	CBM50	CBM
RSAG8G_07096	CBM1	CBM
RSAG8G_07116	CE12	CE
RSAG8G_07124	GH13	GH
RSAG8G_07135	CBM43	CBM
RSAG8G_07135	GH72	GH
RSAG8G_07136	GT48	GT
RSAG8G_07138	GT1	GT
RSAG8G_07156	CBM5	CBM
RSAG8G_07159	GH10	GH
RSAG8G_07162	GH3	GH
RSAG8G_07163	GH3	GH
RSAG8G_07228	CE10	CE
RSAG8G_07250	CBM2	CBM
RSAG8G_07253	GH92	GH
RSAG8G_07255	GT4	GT
RSAG8G_07260	CBM13	CBM
RSAG8G_07261	CE10	CE
RSAG8G_07264	CBM2	CBM
RSAG8G_07267	CBM13	CBM
RSAG8G_07271	GH31	GH
RSAG8G_07343	GH35	GH
RSAG8G_07354	GH61	GH
RSAG8G_07372	GT77	GT
RSAG8G_07390	GH35	GH
RSAG8G_07394	GT41	GT
RSAG8G_07433	PL3	PL
RSAG8G_07434	PL3	PL
RSAG8G_07448	GH27	GH
RSAG8G_07451	CBM6	CBM
RSAG8G_07473	GH5	GH
RSAG8G_07478	CBM13	CBM
RSAG8G_07481	GT77	GT
RSAG8G_07488	CBM57	CBM
RSAG8G_07489	PL3	PL
RSAG8G_07503	GT32	GT
RSAG8G_07504	PL3	PL
RSAG8G_07527	GT41	GT
RSAG8G_07545	GT2	GT
RSAG8G_07554	GT2	GT
RSAG8G_07561	GT77	GT
RSAG8G_07564	GH61	GH
RSAG8G_07567	CBM13	CBM
RSAG8G_07569	GT4	GT
RSAG8G_07570	GT17	GT
RSAG8G_07602	GH47	GH
RSAG8G_07621	CBM2	CBM
RSAG8G_07621	PL14	PL
RSAG8G_07622	GH5	GH
RSAG8G_07624	GH5	GH
RSAG8G_07634	PL1	PL
RSAG8G_07640	GH16	GH
RSAG8G_07642	GH43	GH
RSAG8G_07649	GH43	GH
RSAG8G_07652	GT2	GT
RSAG8G_07653	GT41	GT
RSAG8G_07659	GT2	GT
RSAG8G_07661	CBM13	CBM
RSAG8G_07687	GH61	GH
RSAG8G_07688	CBM1	CBM
RSAG8G_07688	GH61	GH
RSAG8G_07693	GH99	GH
RSAG8G_07713	GT2	GT
RSAG8G_07730	CBM1	CBM
RSAG8G_07730	GH61	GH
RSAG8G_07744	GH92	GH
RSAG8G_07746	GH92	GH
RSAG8G_07750	GH27	GH
RSAG8G_07751	GH16	GH
RSAG8G_07777	CE4	CE
RSAG8G_07805	GT77	GT
RSAG8G_07813	GT77	GT
RSAG8G_07817	GT77	GT
RSAG8G_07824	CBM50	CBM
RSAG8G_07826	GH15	GH
RSAG8G_07833	CBM1	CBM
RSAG8G_07870	CBM57	CBM
RSAG8G_07875	CE12	CE
RSAG8G_07879	CBM57	CBM
RSAG8G_07904	GT77	GT
RSAG8G_07933	GH2	GH
RSAG8G_07942	CE11	CE
RSAG8G_07945	GT4	GT
RSAG8G_07954	CBM13	CBM
RSAG8G_07958	CBM57	CBM
RSAG8G_07969	GH28	GH
RSAG8G_07970	GT1	GT
RSAG8G_08003	GT4	GT
RSAG8G_08020	PL3	PL
RSAG8G_08025	GT41	GT
RSAG8G_08026	PL3	PL
RSAG8G_08039	CBM12	CBM
RSAG8G_08101	CBM57	CBM
RSAG8G_08116	GH13	GH
RSAG8G_08117	CE12	CE
RSAG8G_08118	GH10	GH
RSAG8G_08131	CBM57	CBM
RSAG8G_08135	CBM57	CBM
RSAG8G_08138	CE10	CE
RSAG8G_08152	CE10	CE
RSAG8G_08164	CBM57	CBM
RSAG8G_08168	CBM57	CBM
RSAG8G_08204	GT4	GT
RSAG8G_08224	GT4	GT
RSAG8G_08244	GH12	GH
RSAG8G_08262	GH27	GH
RSAG8G_08279	GT34	GT
RSAG8G_08280	GT50	GT
RSAG8G_08310	GT2	GT
RSAG8G_08311	GT61	GT
RSAG8G_08319	GH43	GH
RSAG8G_08322	CBM13	CBM
RSAG8G_08374	GT1	GT
RSAG8G_08385	GT2	GT
RSAG8G_08420	GT34	GT
RSAG8G_08426	GH61	GH
RSAG8G_08438	GH16	GH
RSAG8G_08533	GH38	GH
RSAG8G_08535	GT8	GT
RSAG8G_08567	GT77	GT
RSAG8G_08592	CE11	CE
RSAG8G_08601	CBM13	CBM
RSAG8G_08602	CE12	CE
RSAG8G_08603	CE12	CE
RSAG8G_08611	GT34	GT
RSAG8G_08615	GH47	GH
RSAG8G_08616	GH47	GH
RSAG8G_08617	GT77	GT
RSAG8G_08633	GT48	GT
RSAG8G_08644	CBM13	CBM
RSAG8G_08649	CBM18	CBM
RSAG8G_08662	CE10	CE
RSAG8G_08671	CBM13	CBM
RSAG8G_08713	GT25	GT
RSAG8G_08757	GT33	GT
RSAG8G_08768	CBM57	CBM
RSAG8G_08845	GT77	GT
RSAG8G_08847	CBM5	CBM
RSAG8G_08858	CE10	CE
RSAG8G_08864	GT77	GT
RSAG8G_08872	GH28	GH
RSAG8G_08873	GH28	GH
RSAG8G_08887	GT77	GT
RSAG8G_08890	GT77	GT
RSAG8G_08896	GT2	GT
RSAG8G_08899	GH43	GH
RSAG8G_08911	CBM33	CBM
RSAG8G_08936	GT77	GT
RSAG8G_08959	PL5	PL
RSAG8G_08970	CBM32	CBM
RSAG8G_08971	CBM32	CBM
RSAG8G_08983	GH18	GH
RSAG8G_09017	GT2	GT
RSAG8G_09026	CBM16	CBM
RSAG8G_09026	GH18	GH
RSAG8G_09046	CBM13	CBM
RSAG8G_09053	GT41	GT
RSAG8G_09062	GT34	GT
RSAG8G_09064	GH30	GH
RSAG8G_09078	GT77	GT
RSAG8G_09081	GH61	GH
RSAG8G_09082	PL1	PL
RSAG8G_09107	CE8	CE
RSAG8G_09108	CE8	CE
RSAG8G_09123	GT41	GT
RSAG8G_09129	CBM57	CBM
RSAG8G_09146	GH3	GH
RSAG8G_09147	GH3	GH
RSAG8G_09151	CBM13	CBM
RSAG8G_09155	CBM50	CBM
RSAG8G_09165	GH43	GH
RSAG8G_09173	GH12	GH
RSAG8G_09191	GH7	GH
RSAG8G_09231	CBM5	CBM
RSAG8G_09231	GH18	GH
RSAG8G_09248	GH28	GH
RSAG8G_09263	GH28	GH
RSAG8G_09270	GH92	GH
RSAG8G_09271	GH92	GH
RSAG8G_09306	GT2	GT
RSAG8G_09322	GT4	GT
RSAG8G_09333	GT77	GT
RSAG8G_09336	GT2	GT
RSAG8G_09337	GT2	GT
RSAG8G_09344	GT2	GT
RSAG8G_09347	CE1	CE
RSAG8G_09366	GH32	GH
RSAG8G_09371	GT31	GT
RSAG8G_09373	GH25	GH
RSAG8G_09383	CBM1	CBM
RSAG8G_09401	GH5	GH
RSAG8G_09403	GH92	GH
RSAG8G_09404	GH78	GH
RSAG8G_09417	CBM13	CBM
RSAG8G_09426	GH78	GH
RSAG8G_09428	CBM20	CBM
RSAG8G_09428	GH13	GH
RSAG8G_09436	GH61	GH
RSAG8G_09459	GH2	GH
RSAG8G_09475	GH23	GH
RSAG8G_09479	GH43	GH
RSAG8G_09502	CBM48	CBM
RSAG8G_09502	GH13	GH
RSAG8G_09512	CBM1	CBM
RSAG8G_09513	CBM18	CBM
RSAG8G_09533	CBM13	CBM
RSAG8G_09541	CBM1	CBM
RSAG8G_09541	GH7	GH
RSAG8G_09545	CBM1	CBM
RSAG8G_09545	GH7	GH
RSAG8G_09555	CBM1	CBM
RSAG8G_09555	GH61	GH
RSAG8G_09559	GH92	GH
RSAG8G_09560	CBM18	CBM
RSAG8G_09572	GT2	GT
RSAG8G_09578	GH1	GH
RSAG8G_09603	CBM2	CBM
RSAG8G_09694	GH18	GH
RSAG8G_09731	GH18	GH
RSAG8G_09755	GH2	GH
RSAG8G_09756	GH2	GH
RSAG8G_09761	GH2	GH
RSAG8G_09767	GH5	GH
RSAG8G_09776	PL4	PL
RSAG8G_09777	CBM18	CBM
RSAG8G_09778	CBM18	CBM
RSAG8G_09788	CBM18	CBM
RSAG8G_09793	GT58	GT
RSAG8G_09842	CBM42	CBM
RSAG8G_09842	CE2	CE
RSAG8G_09851	CBM18	CBM
RSAG8G_09862	GH16	GH
RSAG8G_09866	GH43	GH
RSAG8G_09868	GH13	GH
RSAG8G_09877	GH92	GH
RSAG8G_09918	GT2	GT
RSAG8G_09922	GH16	GH
RSAG8G_09930	GH47	GH
RSAG8G_09935	GT4	GT
RSAG8G_09962	PL3	PL
RSAG8G_09968	GT4	GT
RSAG8G_09978	PL3	PL
RSAG8G_09991	CBM18	CBM
RSAG8G_10002	CE1	CE
RSAG8G_10073	GH16	GH
RSAG8G_10075	GT34	GT
RSAG8G_10095	CBM13	CBM
RSAG8G_10117	CBM18	CBM
RSAG8G_10131	GH6	GH
RSAG8G_10141	GH18	GH
RSAG8G_10142	GH6	GH
RSAG8G_10169	GT2	GT
RSAG8G_10192	GH18	GH
RSAG8G_10206	GT22	GT
RSAG8G_10218	GH16	GH
RSAG8G_10222	CBM1	CBM
RSAG8G_10222	GH61	GH
RSAG8G_10236	GH61	GH
RSAG8G_10237	GH61	GH
RSAG8G_10246	GH47	GH
RSAG8G_10247	GH47	GH
RSAG8G_10269	CBM1	CBM
RSAG8G_10269	GH61	GH
RSAG8G_10278	GH12	GH
RSAG8G_10291	GH2	GH
RSAG8G_10292	CE12	CE
RSAG8G_10303	GH31	GH
RSAG8G_10306	GH28	GH
RSAG8G_10314	CBM13	CBM
RSAG8G_10317	CBM1	CBM
RSAG8G_10317	GH61	GH
RSAG8G_10326	GT34	GT
RSAG8G_10341	PL1	PL
RSAG8G_10344	GT34	GT
RSAG8G_10386	GT1	GT
RSAG8G_10387	GT34	GT
RSAG8G_10398	CBM1	CBM
RSAG8G_10438	GH2	GH
RSAG8G_10449	CE9	CE
RSAG8G_10502	CBM13	CBM
RSAG8G_10508	CBM50	CBM
RSAG8G_10518	CBM57	CBM
RSAG8G_10519	CBM57	CBM
RSAG8G_10557	GH28	GH
RSAG8G_10577	CE11	CE
RSAG8G_10603	GT77	GT
RSAG8G_10606	CBM50	CBM
RSAG8G_10646	GH18	GH
RSAG8G_10647	GH76	GH
RSAG8G_10650	CBM33	CBM
RSAG8G_10654	GH12	GH
RSAG8G_10669	GT34	GT
RSAG8G_10720	GH5	GH
RSAG8G_10724	GH28	GH
RSAG8G_10726	CBM13	CBM
RSAG8G_10736	GH18	GH
RSAG8G_10739	CBM13	CBM
RSAG8G_10739	GH27	GH
RSAG8G_10750	GH7	GH
RSAG8G_10765	CBM18	CBM
RSAG8G_10769	CBM18	CBM
RSAG8G_10775	GH3	GH
RSAG8G_10792	CBM13	CBM
RSAG8G_10821	CBM13	CBM
RSAG8G_10853	GT2	GT
RSAG8G_10856	GT2	GT
RSAG8G_10879	GT35	GT
RSAG8G_10884	GH43	GH
RSAG8G_10894	GT41	GT
RSAG8G_10901	CBM1	CBM
RSAG8G_10901	GH61	GH
RSAG8G_10904	CBM1	CBM
RSAG8G_10904	GH61	GH
RSAG8G_10909	CBM18	CBM
RSAG8G_10913	CBM57	CBM
RSAG8G_10914	GH61	GH
RSAG8G_10915	CBM18	CBM
RSAG8G_10924	GH79	GH
RSAG8G_10928	GT77	GT
RSAG8G_10932	GT34	GT
RSAG8G_10952	GH17	GH
RSAG8G_10953	CBM50	CBM
RSAG8G_10954	GH95	GH
RSAG8G_10979	GT1	GT
RSAG8G_11003	GH51	GH
RSAG8G_11008	GT42	GT
RSAG8G_11016	CE8	CE
RSAG8G_11026	GT77	GT
RSAG8G_11029	GH115	GH
RSAG8G_11048	PL1	PL
RSAG8G_11049	PL1	PL
RSAG8G_11050	PL1	PL
RSAG8G_11054	GT24	GT
RSAG8G_11062	CBM13	CBM
RSAG8G_11096	PL1	PL
RSAG8G_11100	CBM2	CBM
RSAG8G_11113	CE16	CE
RSAG8G_11115	CBM13	CBM
RSAG8G_11123	GH16	GH
RSAG8G_11124	GH16	GH
RSAG8G_11159	CBM13	CBM
RSAG8G_11172	GH3	GH
RSAG8G_11174	CBM20	CBM
RSAG8G_11175	CBM13	CBM
RSAG8G_11176	GH13	GH
RSAG8G_11181	GH88	GH
RSAG8G_11184	GH13	GH
RSAG8G_11196	CBM57	CBM
RSAG8G_11198	CBM50	CBM
RSAG8G_11205	GH5	GH
RSAG8G_11211	CBM6	CBM
RSAG8G_11241	GT25	GT
RSAG8G_11262	CE16	CE
RSAG8G_11285	GT77	GT
RSAG8G_11288	CE4	CE
RSAG8G_11309	GT90	GT
RSAG8G_11310	CBM13	CBM
RSAG8G_11339	CBM57	CBM
RSAG8G_11348	GH18	GH
RSAG8G_11363	GH61	GH
RSAG8G_11367	GT4	GT
RSAG8G_11389	GH127	GH
RSAG8G_11397	GH5	GH
RSAG8G_11403	GH5	GH
RSAG8G_11407	CBM13	CBM
RSAG8G_11408	GH18	GH
RSAG8G_11410	CBM48	CBM
RSAG8G_11477	GH28	GH
RSAG8G_11478	CBM1	CBM
RSAG8G_11483	GT2	GT
RSAG8G_11488	GT8	GT
RSAG8G_11495	GH5	GH
RSAG8G_11508	CE9	CE
RSAG8G_11509	CE9	CE
RSAG8G_11518	GH18	GH
RSAG8G_11520	GH35	GH
RSAG8G_11541	CBM1	CBM
RSAG8G_11541	GH7	GH
RSAG8G_11542	GH7	GH
RSAG8G_11570	PL1	PL
RSAG8G_11579	GH7	GH
RSAG8G_11580	GH92	GH
RSAG8G_11581	GH92	GH
RSAG8G_11584	GH61	GH
RSAG8G_11614	CE12	CE
RSAG8G_11618	CBM1	CBM
RSAG8G_11629	CE10	CE
RSAG8G_11633	CBM18	CBM
RSAG8G_11636	GH12	GH
RSAG8G_11647	CE10	CE
RSAG8G_11655	GH75	GH
RSAG8G_11724	GT32	GT
RSAG8G_11727	GH18	GH
RSAG8G_11772	CBM12	CBM
RSAG8G_11777	GT2	GT
RSAG8G_11778	GT8	GT
RSAG8G_11808	CE4	CE
RSAG8G_11813	CE4	CE
RSAG8G_11814	CE4	CE
RSAG8G_11816	CE4	CE
RSAG8G_11818	CBM37	CBM
RSAG8G_11824	CE10	CE
RSAG8G_11826	GT2	GT
RSAG8G_11827	CBM12	CBM
RSAG8G_11831	GT34	GT
RSAG8G_11853	GT22	GT
RSAG8G_11855	GT22	GT
RSAG8G_11867	PL1	PL
RSAG8G_11868	PL1	PL
RSAG8G_11881	CBM37	CBM
RSAG8G_11882	CBM13	CBM
RSAG8G_11884	PL4	PL
RSAG8G_11898	GT41	GT
RSAG8G_11923	GH61	GH
RSAG8G_11959	GH39	GH
RSAG8G_11960	GH39	GH
RSAG8G_11961	GH39	GH
RSAG8G_11977	GH3	GH
RSAG8G_11979	PL1	PL
RSAG8G_11981	PL1	PL
RSAG8G_11982	PL1	PL
RSAG8G_11983	CE8	CE
RSAG8G_11995	GT34	GT
RSAG8G_12014	CE4	CE
RSAG8G_12015	CBM57	CBM
RSAG8G_12016	CBM50	CBM
RSAG8G_12032	GT77	GT
RSAG8G_12033	CE4	CE
RSAG8G_12034	CE4	CE
RSAG8G_12035	CE4	CE
RSAG8G_12042	GH28	GH
RSAG8G_12047	GT4	GT
RSAG8G_12082	CE11	CE
RSAG8G_12085	GH37	GH
RSAG8G_12112	GH28	GH
RSAG8G_12113	PL8	PL
RSAG8G_12115	GH61	GH
RSAG8G_12121	PL8	PL
RSAG8G_12143	CBM13	CBM
RSAG8G_12158	GT10	GT
RSAG8G_12159	GH18	GH
RSAG8G_12173	CBM13	CBM
RSAG8G_12177	GH75	GH
RSAG8G_12179	PL5	PL
RSAG8G_12210	GT61	GT
RSAG8G_12233	CBM1	CBM
RSAG8G_12234	GH18	GH
RSAG8G_12235	PL4	PL
RSAG8G_12239	CBM57	CBM
RSAG8G_12252	GT4	GT
RSAG8G_12293	CBM63	CBM
RSAG8G_12297	CBM18	CBM
RSAG8G_12304	GH92	GH
RSAG8G_12317	CBM13	CBM
RSAG8G_12330	GT4	GT
RSAG8G_12342	CBM13	CBM
RSAG8G_12349	CBM13	CBM
RSAG8G_12351	GH95	GH
RSAG8G_12367	GH5	GH
RSAG8G_12389	CBM12	CBM
RSAG8G_12405	GT2	GT
RSAG8G_12412	PL1	PL
RSAG8G_12413	CE10	CE
RSAG8G_12416	CE10	CE
RSAG8G_12419	CE10	CE
RSAG8G_12420	CBM18	CBM
RSAG8G_12429	GH28	GH
RSAG8G_12442	GT49	GT
RSAG8G_12443	CE4	CE
RSAG8G_12475	GT34	GT
RSAG8G_12476	GT34	GT
RSAG8G_12477	GH28	GH
RSAG8G_12502	GT77	GT
RSAG8G_12542	GT34	GT
RSAG8G_12551	CBM13	CBM
RSAG8G_12566	CE10	CE
RSAG8G_12586	GT2	GT
RSAG8G_12625	CBM57	CBM
RSAG8G_12646	CBM13	CBM
RSAG8G_12653	CBM1	CBM
RSAG8G_12659	GH2	GH
RSAG8G_12675	GT34	GT
RSAG8G_12679	CBM5	CBM
RSAG8G_12709	GT41	GT
RSAG8G_12756	PL3	PL
RSAG8G_12763	GH29	GH
RSAG8G_12764	GH29	GH
RSAG8G_12814	CBM13	CBM
RSAG8G_12839	GH16	GH
RSAG8G_12847	CBM16	CBM
RSAG8G_12866	GH5	GH
RSAG8G_12867	GH5	GH
RSAG8G_12868	GH127	GH
RSAG8G_12873	GT69	GT
RSAG8G_12874	GT90	GT
RSAG8G_12883	CBM57	CBM
RSAG8G_12885	GT77	GT
RSAG8G_12895	CBM57	CBM
RSAG8G_12917	GH13	GH
RSAG8G_12918	CE12	CE
RSAG8G_12937	PL3	PL
RSAG8G_12938	CBM18	CBM
RSAG8G_12946	GH61	GH
RSAG8G_12950	CBM48	CBM
RSAG8G_12950	GH13	GH
RSAG8G_12984	GH28	GH
RSAG8G_13001	GT77	GT
RSAG8G_13004	CBM6	CBM
RSAG8G_13013	GT41	GT
RSAG8G_13016	CBM13	CBM
RSAG8G_13019	GT2	GT
RSAG8G_13024	GT77	GT
RSAG8G_13072	GT77	GT
RSAG8G_13077	CE4	CE
RSAG8G_13091	GT2	GT
RSAG8G_13099	GT4	GT
RSAG8G_13099	GT41	GT
RSAG8G_13145	CBM13	CBM
RSAG8G_13151	CBM57	CBM
RSAG8G_13153	CBM57	CBM
RSAG8G_13161	CBM18	CBM
RSAG8G_13187	GT77	GT
RSAG8G_13203	CBM6	CBM
RSAG8G_13225	GT77	GT
RSAG8G_13236	GH5	GH
RSAG8G_13251	CBM50	CBM
RSAG8G_13272	GT2	GT
RSAG8G_13274	GH35	GH
RSAG8G_13303	GT41	GT
RSAG8G_13308	GT77	GT
RSAG8G_13323	CBM6	CBM
RSAG8G_13325	GH105	GH
RSAG8G_13329	GH53	GH
RSAG8G_13331	GH53	GH
RSAG8G_13335	CBM57	CBM
RSAG8G_13340	CBM18	CBM
RSAG8G_13341	CBM18	CBM
RSAG8G_13342	CBM18	CBM
RSAG8G_13379	CBM50	CBM
RSAG8G_13380	CBM50	CBM
RSAG8G_13404	CBM2	CBM
RSAG8G_13416	GT77	GT
RSAG8G_13450	CBM13	CBM
RSAG8G_13458	CBM50	CBM
RSAG8G_13464	CE10	CE
RSAG8G_13465	CE10	CE
RSAG8G_13495	GT77	GT
RSAG8G_13510	GT41	GT
RSAG8G_13528	GT41	GT
RSAG8G_13546	GT77	GT
RSAG8G_13547	CBM57	CBM
RSAG8G_13552	GT77	GT
RSAG8G_13582	CBM1	CBM
RSAG8G_13587	GH47	GH
RSAG8G_13590	GT1	GT
RSAG8G_13593	CBM57	CBM
RSAG8G_13610	GH27	GH
RSAG8G_13627	GT77	GT
RSAG8G_13631	CBM13	CBM
RSAG8G_13653	CBM50	CBM
RSAG8G_13659	CBM2	CBM
RSAG8G_13662	GH35	GH
RSAG8G_13669	GH35	GH
RSAG8G_13699	GT41	GT
RSAG8G_13714	CBM57	CBM
RSAG8G_13725	GT34	GT
RSAG8G_13730	CBM57	CBM
RSAG8G_13785	GT2	GT
RSAG8G_13786	CBM18	CBM
RSAG8G_13810	PL8	PL
RSAG8G_13915	GH61	GH
RSAG8G_14020	GT2	GT

## Sheet: C) Counts
#	CBM	CE	GH	GT	PL
TOTAL	296	145	376	299	56
1	33	6	3	14	22
2	18	2	11	52
3		2	12	1	14
4		21	3	32	7
5	5	7	26		3
6	17	1	3
7			8
8		11		7	5
9		6	2		2
10		37	5	1
11		26
12	10	16	6
13	77		18
14	1	1			3
15			4	1
16	2	9	23
17			5	1
18	40		37
19
20			1	4
21				1
22				14
23			1
24				1
25			1	2
26
27			5	2
28			25	1
29			2
30			1	1
31			5	7
32	6		3	3
33	4		1	1
34				25
35	1		12	1
36
37	2		2
38			4
39			3	4
40
41				31
42	1			2
43	1		12
44
45
46
47			19	1
48	7			3
49				4
50	22			3
51	1		4
52
53			3
54
55			1	2
56
57	47			2
58				2
59				1
60
61			34	2
62
63	1		1
64
65			2
66				1
67				2
68
69				2
70
71			3	1
72			2
73			1
74			1
75			2
76			9
77				59
78			2
79			5
80
81
82
83
84
85
86
87
88			8
89
90				4
91
92			15	1
93
94
95			2
96
97
98
99			1
100
101
102
103			1
104
105			2
106
107
108
109			4
110
111
112
113
114
115			1
116
117
118
119
120
121
122
123
124
125			1
126
127			2
128			6
129
130
131
