# Supplementary material for: Genome Sequencing and Comparative Genomics of the Broad Host-Range Pathogen Rhizoctonia solani AG8
Source: PLoS Genet. 2014 May 8;10(5):e1004281. doi: 10.1371/journal.pgen.1004281 (PMC4014442; doi:10.1371/journal.pgen.1004281)
Supplement: Table S9 — Pfams comparisons between R. solani AG8 and species of the JGI Integrated Microbial Genomes database. Data is summarised for Pfams abundant in AG8 in (A) and presented in full in (B). (XLS) [file pgen.1004281.s011.xls]

## Sheet: A) AG8 only
species & strain			Rhizoctonia solani AG8-1	Moniliophthora_perniciosa_FA553	Schizophyllum_commune_H4_8	Ustilago_maydis_521	Aspergillus_flavus_NRRL3357	Aspergillus_niger_CBS_513_88	Botryotinia_fuckeliana_B05_10	Cochliobolus_heterostrophus_C4_ATCC_48331	Cochliobolus_heterostrophus_C5	Chaetomium_globosum_CBS_148_51	Fusarium_oxysporum_lycopersici_FGSC_4286	Gibberella_zeae_PH_1	Magnaporthe_grisea_70_15	Nectria_haematococca_mpVI_77_13_4	Phaeosphaeria_nodorum_SN15	Pyrenophora_tritici_repentis_Pt_1C_BFP	Sclerotinia_sclerotiorum_1980_UF_70	Verticillium_albo_atrum_VaMs_102	Ajellomyces_capsulatus_NAm1	Ajellomyces_dermatitidis_SLH14081	Arthroderma_benhamiae_CBS_112371	Arthroderma_gypseum_CBS_118893	Arthroderma_otae_CBS_113480	Aspergillus_clavatus_NRRL_1	Aspergillus_fumigatus_Af293	Aspergillus_nidulans_FGSC_A4	Aspergillus_terreus_NIH2624	Candida_albicans_SC5314	Candida_tropicalis_MYA_3404	Clavispora_lusitaniae_ATCC_42720	Coccidioides_immitis_RS	Coccidioides_posadasii_C735_delta_SOWgp	Cryptococcus_neoformans_var_neoformans_B_3501A	Cryptococcus_neoformans_var_neoformans_JEC_21	Debaryomyces_hansenii_var_hansenii_CBS767	Lodderomyces_elongisporus_NRRL_YB_4239	Malassezia_globosa_CBS_7966	Meyerozyma_guilliermondii_ATCC_6260	Neosartorya_fischeri_NRRL_181	Paracoccidioides_brasiliensis_Pb01	Penicillium_marneffei_ATCC_18224	Trichophyton_verrucosum_HKI_0517	Batrachochytrium_dendrobatidis_JEL423	Botryobasidium_botryosum	Coprinopsis_cinerea_okayama7_130	Gymnopus_luxurians	Hypholoma_sublateritium
root pathogen (does not exclude foliar pathogenicity)			y			y						y	y	y	y	y				y
plant pathogen			y	y	y	y	y	y	y	y	y	y	y	y	y	y	y	y	y	y
pathogen			y	y	y	y	y	y	y	y	y	y	y	y	y	y	y	y	y	y	y	y	y	y	y	y	y	y	y	y	y	y	y	y	y	y	y	y	y	y	y	y	y	y	y
agaricomycete			y	y	y																																									y	y	y	y
basidiomycete			y	y	y	y																																								y	y	y	y
ascomycete							y	y	y	y	y	y	y	y	y	y	y	y	y	y	y	y	y	y	y	y	y	y	y	y	y	y	y	y	y	y	y	y	y	y	y	y	y	y
chytrid																																													y
Putative Role	pfamID	pfamName
CWDE	pfam12876	Cellulase-like	1	0	0	0	0	0	0	0	0	0	0	0	0	0	1	0	0	0	0	0	0	0	0	0	0	0	0	0	0	0	0	0	0	0	0	0	0	0	0	0	0	0	0	0	0	0	0
CWDE	pfam02449	Glyco_hydro_42	4	0	0	1	0	0	0	1	1	0	3	1	0	4	1	1	0	2	0	0	0	0	0	0	1	0	1	0	0	0	0	0	0	0	0	0	0	0	1	0	0	0	0	0	0	0	0
CWDE	pfam06293	Kdo	10	0	1	0	2	2	0	1	1	0	1	0	1	1	1	0	0	1	1	1	2	0	2	1	3	2	0	0	0	1	2	1	0	0	0	1	0	1	1	0	1	3	0	2	2	2	1
CWDE	pfam08282	Hydrolase_3	6	2	0	0	0	0	0	0	0	1	1	0	0	0	0	0	0	1	0	0	1	0	1	0	0	0	0	0	0	0	0	0	0	0	0	0	0	0	0	1	0	0	1	0	0	0	0
CWDE	pfam13246	Hydrolase_like2	12	4	1	0	1	1	1	0	0	4	7	2	2	1	1	1	0	4	0	0	1	1	4	0	0	0	0	4	3	1	0	0	1	1	3	3	0	0	1	3	0	2	1	2	1	1	1
CWDE: lectin	pfam09458	H_lectin	6	0	0	0	1	1	1	0	0	0	0	5	0	1	0	0	0	2	0	0	0	0	0	0	0	0	0	0	0	0	0	0	0	0	0	0	0	0	0	0	0	0	0	2	3	0	1
CWDE: lectin	pfam01419	Jacalin	18	3	0	0	2	0	1	0	0	0	1	1	1	1	1	1	0	0	0	0	0	0	0	0	0	0	1	1	1	1	0	0	0	0	1	1	0	1	2	0	0	0	0	1	0	5	1
CWDE: Pectin	pfam13229	Beta_helix	13	0	1	0	1	0	0	0	0	1	3	3	0	2	0	0	0	5	0	0	0	0	0	0	2	1	1	0	0	0	0	0	2	2	0	0	0	0	1	0	1	0	0	0	0	0	0
CWDE: Pectin	pfam09492	Pec_lyase	1	0	0	0	0	0	0	0	0	0	0	0	0	0	0	0	0	0	0	0	0	0	0	0	0	0	0	0	0	0	0	0	0	0	0	0	0	0	0	0	0	0	0	0	0	0	0
CWDE: Pectin	pfam03211	Pectate_lyase	14	3	4	0	3	0	2	5	5	4	7	7	1	11	2	3	0	12	0	0	0	0	0	1	3	5	3	0	0	0	0	0	0	0	0	0	0	0	3	0	0	0	0	2	2	1	0
CWDE: Peptide	pfam12770	CHAT	53	0	0	0	2	6	1	2	2	1	16	5	1	8	0	1	0	0	0	0	0	2	1	1	1	6	2	0	0	0	2	2	0	0	0	0	0	0	3	0	1	0	0	0	26	10	9
CWDE: Peptide	pfam03413	PepSY	2	2	0	0	0	0	0	0	0	0	0	0	0	0	0	0	0	0	0	0	0	0	0	0	0	0	0	0	0	0	0	0	0	0	0	0	0	0	0	0	0	0	1	4	0	0	0
CWDE: Peptide	pfam00112	Peptidase_C1	1	0	0	0	0	0	0	1	1	1	0	0	0	0	0	0	0	0	0	0	0	0	0	0	0	0	0	0	0	0	0	0	0	0	0	0	0	0	0	0	0	0	0	0	0	0	0
CWDE: Peptide	pfam07722	Peptidase_C26	5	0	0	0	0	0	0	0	0	0	0	0	0	0	0	0	0	0	0	0	0	0	0	0	0	0	0	0	0	0	0	0	0	0	0	0	0	0	0	0	0	0	0	0	0	0	0
CWDE: Peptide	pfam13485	Peptidase_MA_2	4	0	0	0	0	0	0	0	0	0	0	0	0	2	0	0	0	0	0	0	0	0	0	0	0	0	0	0	0	0	0	0	0	0	0	0	0	0	0	0	1	0	0	0	0	0	0
efflux	pfam13173	AAA_14	4	0	0	0	0	0	0	0	0	0	0	0	0	0	0	0	0	0	0	0	0	0	0	0	0	0	0	0	0	0	0	0	0	0	0	0	0	0	0	0	0	0	0	0	0	0	0
efflux	pfam13175	AAA_15	2	0	0	0	0	0	0	0	0	0	0	0	0	0	0	0	0	0	0	0	0	0	0	0	0	0	0	0	0	0	0	0	0	0	0	0	0	0	0	0	0	0	0	0	0	0	0
efflux	pfam13191	AAA_16	21	2	5	1	4	6	3	4	4	5	2	4	4	4	4	4	2	4	5	3	3	3	3	5	4	7	7	6	3	2	3	3	1	1	2	2	1	4	5	3	5	3	1	18	3	11	2
efflux	pfam13207	AAA_17	16	0	1	1	2	2	0	1	1	1	3	2	2	4	1	2	0	0	0	0	0	0	0	1	1	1	3	2	2	1	0	0	0	1	2	0	0	0	2	0	1	0	4	2	2	3	6
efflux	pfam13238	AAA_18	9	0	2	1	0	0	2	2	2	1	2	3	1	5	3	1	1	2	2	1	0	1	1	1	1	2	1	5	3	1	1	1	2	2	1	0	0	1	1	1	2	2	1	3	3	3	2
efflux	pfam13245	AAA_19	16	1	0	0	0	0	0	0	0	1	1	0	0	1	0	1	0	0	0	0	0	0	0	0	0	0	0	0	0	0	0	0	0	0	0	0	0	0	0	0	0	0	0	2	0	1	1
efflux	pfam13304	AAA_21	19	1	0	0	0	1	0	0	0	0	0	0	0	0	0	0	1	0	0	0	0	0	0	0	0	0	0	0	1	0	0	0	0	0	0	1	0	0	0	0	0	0	0	1	0	0	1
efflux	pfam13401	AAA_22	17	1	1	1	4	1	4	1	1	2	5	3	1	3	5	2	2	0	1	1	1	1	1	1	0	0	0	1	2	1	1	1	0	0	1	2	1	1	1	0	1	1	2	1	3	2	1
efflux	pfam13476	AAA_23	9	2	0	1	1	1	1	0	0	1	5	2	1	1	1	1	1	1	1	1	0	1	1	1	1	1	0	3	0	1	1	0	1	1	2	2	2	1	1	1	1	0	1	1	0	1	1
efflux	pfam13481	AAA_25	7	2	0	0	0	0	1	0	0	0	0	0	0	0	1	0	1	0	1	0	0	0	0	0	0	0	1	0	0	0	1	0	1	0	0	0	0	0	0	0	1	0	0	0	0	3	0
efflux	pfam13555	AAA_29	9	0	1	0	0	0	0	0	0	0	0	0	0	0	0	0	0	0	0	0	0	0	0	0	0	0	0	0	0	0	0	0	0	0	0	0	0	0	0	0	0	0	0	0	0	0	0
efflux	pfam07726	AAA_3	5	0	0	0	0	0	0	0	0	0	0	0	0	0	0	0	0	0	0	0	0	0	0	0	0	0	0	0	0	0	0	0	0	0	0	0	0	0	0	0	0	0	0	0	0	0	0
efflux	pfam13604	AAA_30	10	0	1	0	0	0	0	0	0	0	0	0	1	0	0	0	0	0	0	0	0	0	0	0	0	0	0	0	0	0	0	0	0	0	0	0	0	0	0	0	0	0	0	1	2	5	1
efflux	pfam07728	AAA_5	18	5	3	2	2	2	2	1	1	2	2	2	2	2	2	2	2	2	2	2	2	2	2	2	2	2	2	4	1	2	2	2	2	2	1	2	3	2	2	2	2	2	12	3	3	4	4
efflux	pfam04670	Gtr1_RagA	18	2	2	2	2	2	3	2	2	2	2	2	2	2	2	2	2	2	2	2	2	2	2	2	2	2	2	4	2	2	2	2	2	2	2	2	2	2	2	2	2	2	2	3	2	2	2
efflux	pfam02985	HEAT	15	5	1	1	2	1	1	2	2	0	1	0	0	1	3	3	1	0	1	0	1	1	3	1	1	1	2	0	1	0	0	0	3	3	3	0	2	2	0	0	1	1	4	3	3	3	1
efflux	pfam11715	Nup160	40	1	1	1	1	1	1	1	1	1	1	1	1	1	1	1	1	1	1	1	1	1	1	1	1	1	1	2	2	1	1	1	1	1	1	2	1	1	1	1	1	1	2	1	1	1	1
efflux	pfam06609	TRI12	11	0	0	0	5	2	3	8	8	1	7	2	0	4	10	3	2	7	0	0	0	0	1	1	1	4	2	2	0	0	2	1	1	0	0	0	0	0	1	1	1	0	0	0	0	0	0
Methylation	pfam12847	Methyltransf_18	24	0	2	2	2	3	4	1	1	8	4	4	3	1	4	4	3	1	2	2	4	5	4	3	1	5	3	0	0	0	0	1	1	1	0	0	0	0	2	4	2	5	2	5	2	1	3
Methylation	pfam13649	Methyltransf_25	14	0	0	0	5	4	5	3	3	2	1	1	3	4	3	2	2	0	1	1	5	5	5	2	2	2	4	0	0	0	0	1	0	0	0	0	0	0	6	0	2	5	0	3	1	5	3
Methylation	pfam13659	Methyltransf_26	10	0	2	2	2	1	1	3	4	2	2	2	1	2	3	3	1	1	2	2	2	2	4	2	1	1	1	4	2	1	2	2	2	1	1	2	2	2	1	2	2	2	1	1	2	3	2
Methylation	pfam03141	Methyltransf_29	4	0	0	0	0	0	0	0	0	0	0	0	0	0	0	0	0	0	0	0	0	0	0	0	0	0	0	0	0	0	0	0	0	0	0	0	0	0	0	0	0	0	0	0	0	0	0
Methylation	pfam02390	Methyltransf_4	6	1	1	1	1	1	1	1	1	1	1	1	1	1	1	1	1	1	1	1	1	1	1	1	1	2	1	2	1	1	1	1	1	1	1	1	1	1	1	1	1	1	1	1	1	1	1
Methylation	pfam08003	Methyltransf_9	3	0	0	0	0	0	0	0	0	0	0	0	0	0	0	0	0	0	0	0	0	0	0	0	0	0	0	0	0	0	0	0	0	0	0	0	0	0	0	0	0	0	0	0	0	0	0
other	pfam01073	3Beta_HSD	24	3	3	2	7	3	3	4	4	3	5	2	4	3	5	4	4	2	2	1	3	2	4	3	4	4	3	2	1	1	1	1	2	2	2	1	5	1	3	1	6	3	1	1	5	5	5
other	pfam07693	KAP_NTPase	1	0	0	0	0	0	0	0	0	0	1	1	0	0	1	0	0	0	0	0	1	0	0	0	0	0	0	0	0	0	0	0	0	0	0	0	0	0	0	0	0	0	0	0	0	0	0
other	pfam08477	Miro	39	0	2	1	1	2	2	2	2	2	5	3	2	4	2	2	2	3	2	2	2	2	2	2	2	2	2	2	1	1	2	2	1	1	2	1	1	1	2	1	1	2	1	1	2	2	2
other	pfam13893	RRM_5	34	3	3	5	5	3	5	3	3	3	5	7	6	5	4	4	7	7	3	4	9	8	9	7	4	5	5	8	6	5	6	5	6	6	4	1	4	4	5	5	5	8	10	3	5	4	3
plant	pfam05834	Lycopene_cycl	6	0	0	0	0	0	0	0	0	0	0	0	0	0	0	0	0	0	0	0	0	0	0	0	0	0	0	0	0	0	0	0	0	0	0	0	0	0	0	0	0	0	0	0	0	0	0
plant	pfam01078	Mg_chelatase	7	0	0	0	0	0	0	0	0	0	0	0	0	0	0	0	0	0	0	0	0	0	0	0	0	0	0	0	0	0	0	0	0	0	0	0	0	0	0	0	0	0	0	0	0	0	0
protein-protein binding	pfam13606	Ank_3	13	0	0	0	1	2	2	1	0	1	2	0	1	0	0	0	0	0	0	1	0	0	2	0	0	1	0	2	0	0	1	0	0	0	1	0	0	0	1	0	3	1	0	0	0	0	0
protein-protein binding	pfam00560	LRR_1	5	0	1	1	0	0	0	1	1	1	1	1	1	1	0	0	0	0	1	0	0	0	0	0	0	0	0	9	0	0	1	1	0	0	1	0	0	2	0	0	0	0	2	0	1	2	0
protein-protein binding	pfam07676	PD40	23	0	0	0	4	6	1	0	0	0	3	2	1	4	0	0	0	0	2	1	1	1	0	0	3	2	1	0	0	0	0	0	0	0	0	0	0	0	3	0	0	1	1	2	0	8	1
protein-protein binding	pfam00515	TPR_1	51	3	6	6	12	10	9	8	9	12	11	10	12	10	8	7	8	8	8	8	9	10	9	8	10	10	11	21	8	10	9	10	10	10	8	7	6	10	11	7	13	9	13	10	9	8	11
protein-protein binding	pfam13424	TPR_12	63	2	2	2	13	12	11	18	24	21	17	8	5	7	6	14	6	4	6	2	4	10	9	6	7	19	12	4	2	1	4	3	2	2	1	1	2	3	13	1	13	4	2	21	1	78	3
protein-protein binding	pfam13428	TPR_14	41	1	0	0	0	0	0	0	0	1	1	1	0	1	0	1	0	0	0	0	0	0	0	0	1	0	0	0	0	0	0	0	0	0	1	0	1	0	1	0	0	0	0	1	1	0	0
protein-protein binding	pfam13429	TPR_15	3	0	0	0	1	0	0	0	0	0	1	1	0	0	0	0	0	0	0	0	0	0	0	0	0	0	1	0	0	0	0	0	0	0	0	0	0	0	0	0	0	0	1	0	0	0	0
protein-protein binding	pfam13432	TPR_16	24	1	2	0	1	1	1	1	1	1	1	0	4	0	1	2	1	3	1	0	0	0	0	1	1	1	0	0	1	1	0	0	2	1	0	0	0	2	1	1	3	0	2	4	1	3	1
protein-protein binding	pfam13431	TPR_17	19	0	0	0	0	0	0	0	0	0	0	0	0	0	0	0	0	0	0	0	0	0	0	0	0	0	0	0	0	0	0	0	0	0	0	0	0	0	0	0	0	0	0	0	0	0	0
protein-protein binding	pfam07719	TPR_2	52	1	4	7	6	8	8	5	5	7	3	4	8	7	4	3	7	3	3	5	3	4	2	5	6	4	5	2	2	3	10	9	5	6	3	5	6	1	5	5	4	4	5	9	5	9	7
protein-protein binding	pfam07720	TPR_3	1	0	0	0	0	0	0	0	0	0	1	0	0	0	0	0	0	0	0	0	0	0	0	0	0	0	0	0	0	0	0	0	0	0	0	0	0	0	0	0	0	0	0	0	0	0	0
protein-protein binding	pfam07721	TPR_4	1	0	0	0	0	0	0	0	0	0	0	0	0	0	0	0	0	0	0	0	0	0	0	1	0	0	0	0	0	0	0	0	0	0	0	0	0	0	0	0	0	0	0	0	1	1	0
protein-protein binding	pfam13174	TPR_6	6	0	0	1	0	0	0	1	1	0	2	2	0	1	0	0	0	0	0	0	1	0	0	0	0	0	0	0	0	0	0	0	1	1	0	0	0	0	0	0	0	0	0	0	1	0	2
protein-protein binding	pfam13176	TPR_7	24	0	1	0	0	1	1	1	0	2	0	1	0	0	0	2	0	1	0	0	0	1	1	1	0	1	1	2	0	0	0	0	0	0	0	0	0	0	0	0	1	1	0	0	0	0	0
protein-protein binding	pfam13181	TPR_8	26	0	0	2	2	0	1	4	4	2	2	3	2	3	2	3	1	2	1	1	2	3	2	1	0	2	5	2	2	1	0	0	0	0	2	1	1	0	1	1	3	2	3	2	3	0	1
redox	pfam13394	Fer4_14	1	0	0	1	0	0	0	0	0	0	2	0	0	2	0	0	0	0	0	0	1	0	0	0	0	0	0	0	0	0	0	0	0	0	0	0	0	0	0	0	0	1	0	0	0	0	0
redox	pfam13183	Fer4_8	1	0	0	0	0	0	0	0	0	0	1	1	0	1	0	0	0	0	0	0	0	0	0	0	0	1	0	0	0	0	0	0	0	0	0	0	0	0	0	0	0	0	0	0	0	0	0
redox	pfam02525	Flavodoxin_2	1	0	0	0	0	0	0	0	0	0	1	0	0	1	0	0	0	0	0	0	0	0	0	0	0	0	0	0	0	0	0	0	0	0	0	0	0	0	0	0	0	0	0	0	0	0	0
redox	pfam13409	GST_N_2	19	1	3	2	5	6	3	3	3	3	9	4	2	4	2	3	4	1	3	3	2	1	2	4	4	3	4	3	2	2	2	2	2	2	4	2	2	1	3	2	6	2	0	1	2	1	2
redox	pfam02898	NO_synthase	1	0	0	0	1	1	0	0	0	0	0	0	0	0	0	0	0	0	0	0	0	0	0	0	0	0	0	0	0	0	0	0	0	0	0	0	0	0	0	0	0	0	0	0	0	0	0
redox	pfam13905	Thioredoxin_8	4	0	0	1	0	0	0	0	0	0	0	0	0	0	0	0	0	0	0	0	0	0	0	0	0	0	0	0	0	0	0	0	0	0	0	0	0	0	0	0	0	0	0	0	0	0	0
signalling	pfam07714	Pkinase_Tyr	200	18	3	0	3	3	3	2	2	3	0	1	0	3	3	3	2	0	3	2	1	1	4	2	1	2	4	0	0	0	2	1	1	0	1	0	0	0	2	1	4	3	9	108	7	69	12
toxin	pfam01338	Bac_thur_toxin	3	0	1	0	0	0	0	0	0	0	0	1	0	0	0	0	0	0	0	0	0	0	0	0	0	0	0	0	0	0	0	0	0	0	0	0	0	0	0	0	0	0	0	0	0	0	0
unknown	pfam11327	DUF3129	10	1	1	0	1	0	5	4	4	3	4	4	8	3	4	4	5	4	0	0	0	0	0	0	1	0	0	0	0	0	2	2	0	0	0	0	0	0	1	0	0	0	0	1	0	1	1
unknown	pfam02958	EcKinase	5	0	0	1	1	1	0	1	1	1	4	5	1	5	1	1	0	1	0	0	0	0	0	0	0	1	1	0	0	0	0	0	0	0	0	0	0	0	0	0	0	0	0	0	0	0	0
[truncated: 4 more columns]

## Sheet: B) full_table
species & strain				Rhizoctonia solani AG8-1	Moniliophthora_perniciosa_FA553	Schizophyllum_commune_H4_8	Ustilago_maydis_521	Aspergillus_flavus_NRRL3357	Aspergillus_niger_CBS_513_88	Botryotinia_fuckeliana_B05_10	Cochliobolus_heterostrophus_C4_ATCC_48331	Cochliobolus_heterostrophus_C5	Chaetomium_globosum_CBS_148_51	Fusarium_oxysporum_lycopersici_FGSC_4286	Gibberella_zeae_PH_1	Magnaporthe_grisea_70_15	Nectria_haematococca_mpVI_77_13_4	Phaeosphaeria_nodorum_SN15	Pyrenophora_tritici_repentis_Pt_1C_BFP	Sclerotinia_sclerotiorum_1980_UF_70	Verticillium_albo_atrum_VaMs_102	Ajellomyces_capsulatus_NAm1	Ajellomyces_dermatitidis_SLH14081	Arthroderma_benhamiae_CBS_112371	Arthroderma_gypseum_CBS_118893	Arthroderma_otae_CBS_113480	Aspergillus_clavatus_NRRL_1	Aspergillus_fumigatus_Af293	Aspergillus_nidulans_FGSC_A4	Aspergillus_terreus_NIH2624	Candida_albicans_SC5314	Candida_tropicalis_MYA_3404	Clavispora_lusitaniae_ATCC_42720	Coccidioides_immitis_RS	Coccidioides_posadasii_C735_delta_SOWgp	Cryptococcus_neoformans_var_neoformans_B_3501A	Cryptococcus_neoformans_var_neoformans_JEC_21	Debaryomyces_hansenii_var_hansenii_CBS767	Lodderomyces_elongisporus_NRRL_YB_4239	Malassezia_globosa_CBS_7966	Meyerozyma_guilliermondii_ATCC_6260	Neosartorya_fischeri_NRRL_181	Paracoccidioides_brasiliensis_Pb01	Penicillium_marneffei_ATCC_18224	Trichophyton_verrucosum_HKI_0517	Batrachochytrium_dendrobatidis_JEL423	Botryobasidium_botryosum	Coprinopsis_cinerea_okayama7_130	Gymnopus_luxurians
plant pathogen				y	y	y	y	y	y	y	y	y	y	y	y	y	y	y	y	y	y
pathogen				y	y	y	y	y	y	y	y	y	y	y	y	y	y	y	y	y	y	y	y	y	y	y	y	y	y	y	y	y	y	y	y	y	y	y	y	y	y	y	y	y	y	y
agaricomycete				y	y	y																																									y	y	y
basidiomycete				y	y	y	y																																								y	y	y
ascomycete								y	y	y	y	y	y	y	y	y	y	y	y	y	y	y	y	y	y	y	y	y	y	y	y	y	y	y	y	y	y	y	y	y	y	y	y	y	y
chytrid																																														y
pfamID	pfamName	Representation Score: Plant Pathogens vs Pathogens&Other	Represenation Score: R. solani vs Plant Pathogens
pfam00001	7tm_1	0.206061	-1.2	0	0	0	1	0	0	0	0	0	0	0	1	0	0	0	0	0	0	0	0	0	0	0	0	0	0	0	0	0	0	0	0	0	0	0	0	0	0	0	0	0	0	2	1	0	0
pfam00002	7tm_2	1.73864	-2.25	0	0	0	0	1	0	1	0	0	1	3	0	1	4	1	0	0	3	0	0	0	0	0	1	0	0	0	0	0	0	1	1	0	0	0	0	0	0	1	0	1	0	0	0	0	0
pfam00003	7tm_3	-1.54545	0	0	0	0	0	0	0	0	0	0	0	0	0	0	0	0	0	0	0	0	0	0	0	0	0	0	0	0	0	0	0	0	0	0	0	0	0	0	0	0	0	0	0	4	0	0	0
pfam00004	AAA	0.115828	-0.124218	39	32	40	28	44	46	48	40	40	45	54	50	50	60	53	44	40	35	71	45	36	38	40	38	38	40	42	59	29	31	37	37	32	32	31	33	30	31	40	38	48	36	45	42	41	42
pfam00005	ABC_tran	0.169603	-0.449866	30	29	42	37	76	60	53	43	43	37	73	58	46	75	44	41	42	46	33	37	40	46	46	55	52	49	57	53	34	28	38	34	33	33	31	29	24	30	60	29	57	41	52	44	45	59
pfam00006	ATP-synt_ab	-0.0297203	0	4	3	4	4	4	4	4	4	4	4	4	5	4	4	4	4	4	4	4	4	4	4	4	4	4	5	5	8	4	4	4	4	4	4	4	4	4	4	4	4	6	4	4	4	4	4
pfam00009	GTP_EFTU	0.00130915	0.792884	27	9	15	13	17	15	14	16	16	16	15	15	15	15	17	15	15	13	15	15	16	16	16	15	15	15	15	31	15	14	16	16	13	13	12	14	14	13	15	15	15	16	18	19	15	17
pfam00010	HLH	0.313228	-0.65392	6	9	11	10	11	9	9	13	13	10	48	16	9	12	12	11	9	4	6	8	8	8	8	9	9	12	10	16	7	8	7	8	8	9	7	7	6	8	10	7	10	8	9	9	10	14
pfam00011	HSP20	0.237525	0.0718563	4	4	9	1	4	4	2	3	3	2	14	3	3	4	3	2	2	1	2	2	1	1	1	2	4	4	2	2	0	1	2	2	0	0	0	1	0	0	4	2	4	1	5	6	9	8
pfam00012	HSP70	0.0955444	0.217973	13	8	7	7	10	13	13	10	11	12	15	12	12	12	11	11	9	10	10	10	9	10	9	9	9	11	9	18	9	9	15	9	8	9	8	9	8	12	10	9	11	8	6	17	10	9
pfam00013	KH_1	0.0823946	-0.0259366	7	3	8	8	6	6	9	7	7	7	7	8	8	7	8	8	8	7	7	8	6	7	7	6	6	6	5	10	6	7	7	7	7	7	4	4	6	5	6	5	7	6	9	8	7	7
pfam00017	SH2	-0.377778	-0.8	0	0	1	0	1	1	0	0	0	0	1	1	1	1	0	0	0	1	0	0	0	0	0	1	1	0	1	2	0	1	1	1	1	1	1	1	0	0	1	0	1	0	1	1	1	1
pfam00018	SH3_1	-0.173619	-0.313291	11	15	24	20	17	19	14	18	18	14	17	17	15	15	15	18	15	15	14	16	16	17	16	18	19	19	19	41	19	19	17	17	18	16	19	21	12	21	17	17	20	15	35	21	26	30
pfam00022	Actin	-0.0335334	0.288679	13	8	11	10	11	11	7	10	10	10	11	9	11	10	10	11	10	10	10	10	10	10	10	10	10	10	10	20	10	10	10	10	10	12	10	10	10	11	10	10	11	10	7	17	12	11
pfam00023	Ank	0.507725	-0.177542	15	1	5	1	31	26	19	12	18	35	37	26	11	24	11	10	11	16	6	13	9	15	14	6	17	13	26	4	2	1	10	12	3	3	2	2	2	2	24	11	30	9	6	27	30	27
pfam00024	PAN_1	1.6018	-2.15625	0	0	0	0	4	4	2	2	3	0	3	9	3	9	1	2	3	1	0	0	1	1	0	2	1	1	1	0	0	0	3	3	0	0	0	0	0	0	1	0	3	1	0	0	0	0
pfam00025	Arf	0.252598	4.37681	43	5	7	8	8	7	7	7	7	9	8	9	7	9	8	7	7	7	7	7	5	7	7	7	7	6	9	14	7	7	7	6	8	8	7	6	8	7	8	7	10	5	9	8	9	8
pfam00026	Asp	0.0217906	0.390456	25	11	28	9	12	13	19	22	28	19	21	20	20	21	19	14	12	17	5	5	9	8	9	9	7	10	9	28	14	14	5	5	9	9	9	7	18	15	8	4	35	8	92	32	15	42
pfam00027	cNMP_binding	0.0427069	-0.528497	2	2	4	3	3	5	4	4	4	3	7	5	4	4	4	4	4	4	3	4	4	4	4	4	4	4	4	6	2	3	4	4	3	3	3	2	2	3	4	4	4	4	13	4	3	3
pfam00030	Crystall	2.83333	-3	0	0	0	0	0	0	0	0	0	0	0	0	1	0	0	0	0	1	0	0	0	0	0	0	0	0	0	0	0	0	0	0	0	0	0	0	0	0	0	0	0	0	0	0	0	0
pfam00032	Cytochrom_B_C	0.887205	-1.66667	0	0	0	0	0	0	0	1	2	0	0	0	0	0	1	0	0	1	0	1	0	0	0	0	0	1	0	0	0	0	0	0	0	0	0	0	0	1	0	0	1	0	0	0	0	0
pfam00034	Cytochrom_C	-0.058319	1.01887	2	0	1	1	1	1	1	1	1	1	1	1	1	1	1	1	1	1	1	1	1	1	0	1	1	1	1	2	1	1	1	1	1	1	1	1	1	1	1	1	2	1	1	1	1	1
pfam00035	dsrm	-0.35124	1.22727	5	4	9	1	3	3	0	1	1	0	2	2	1	1	1	1	0	1	0	0	1	2	2	1	1	1	1	4	3	1	1	2	1	1	2	1	1	1	1	0	1	1	2	16	9	12
pfam00036	efhand	0.539683	4.35714	9	0	1	1	1	1	4	2	2	3	2	2	1	2	3	1	3	2	1	1	1	1	1	3	2	1	1	0	0	0	2	2	4	4	0	0	4	0	1	1	2	1	2	0	2	1
pfam00037	Fer4	-0.122348	-0.975	0	2	0	2	1	1	1	0	0	0	1	1	1	0	1	0	1	1	0	1	1	1	1	1	1	2	1	2	1	1	0	0	1	1	1	1	1	1	1	1	1	1	1	0	1	1
pfam00041	fn3	0.581385	-1.45714	0	0	1	0	2	1	1	2	2	1	1	0	1	0	1	1	1	2	0	1	1	2	2	1	1	1	0	0	0	0	0	0	0	0	0	0	0	1	2	1	0	2	0	0	0	0
pfam00042	Globin	0.235747	-1.22034	0	0	1	0	2	2	1	1	1	2	4	2	1	2	1	1	1	2	0	0	0	0	0	2	2	2	2	7	5	2	0	0	1	1	2	2	1	3	1	0	1	0	0	0	0	0
pfam00043	GST_C	0.190961	-0.375	7	9	7	4	15	16	14	8	9	8	14	12	4	22	14	8	10	3	4	5	8	8	12	12	12	6	13	18	7	4	5	5	3	2	5	9	1	4	18	1	13	8	4	15	9	10
pfam00044	Gp_dh_N	-0.276241	-0.0869565	1	1	1	1	3	1	2	1	1	1	0	1	1	1	1	1	1	1	1	1	1	1	1	4	3	2	2	2	1	2	1	1	2	2	1	1	1	2	3	1	1	1	1	1	2	1
pfam00045	Hemopexin	-1.54545	0	0	0	0	0	0	0	0	0	0	0	0	0	0	0	0	0	0	0	0	0	0	0	0	0	0	0	0	0	0	0	0	0	0	0	0	0	0	0	0	0	0	0	0	0	0	1
pfam00046	Homeobox	-0.0200571	0.504098	7	1	12	4	3	4	4	4	4	4	3	5	5	5	6	6	5	3	4	3	3	4	3	4	4	2	3	5	4	2	4	4	6	5	3	2	1	2	4	2	4	3	4	12	10	9
pfam00056	Ldh_1_N	0.32242	-0.902098	1	1	2	2	2	4	2	4	4	3	16	3	3	3	4	3	2	2	2	2	2	2	2	3	3	4	3	5	3	3	2	2	2	2	3	3	2	3	2	2	6	2	2	3	2	2
pfam00063	Myosin_head	0.0420741	-0.0119522	5	9	5	4	5	5	5	4	5	5	5	4	5	5	5	5	5	5	5	5	5	5	5	5	5	4	5	7	3	3	5	5	4	4	3	3	6	3	5	4	5	5	9	4	5	7
pfam00067	p450	0.602383	-0.147153	115	247	111	20	158	148	124	153	161	87	160	111	134	160	144	106	93	68	39	37	64	68	82	93	75	119	125	20	12	8	43	43	5	5	9	10	6	9	95	36	117	67	9	160	131	267
pfam00069	Pkinase	-0.0693501	0.679448	227	116	186	92	123	147	98	121	125	131	173	118	114	184	140	120	120	109	175	154	150	141	181	121	112	106	131	186	97	94	155	143	91	97	133	95	84	94	123	120	115	144	170	372	205	221
pfam00070	Pyr_redox	0.265006	-0.115385	13	9	11	14	16	14	17	12	12	14	27	16	11	23	14	11	13	11	9	10	11	11	10	12	14	13	18	22	8	7	8	9	12	11	10	7	7	9	13	8	14	11	9	8	13	14
pfam00071	Ras	0.0280666	0.340804	34	20	28	25	26	24	24	26	27	23	26	27	28	29	25	25	26	22	22	24	22	23	23	25	25	24	25	40	21	21	23	23	25	27	21	21	14	21	27	23	27	22	32	30	33	30
pfam00072	Response_reg	0.629676	-0.610749	10	4	12	11	15	13	19	25	27	12	23	20	13	15	24	25	22	15	4	9	7	6	7	18	16	17	13	15	6	7	8	8	10	10	5	8	3	7	17	9	11	6	1	14	8	11
pfam00075	RNase_H	0.760149	-1.23567	3	1	9	6	4	10	4	7	10	3	4	1	106	9	6	2	62	1	75	2	3	3	0	2	18	12	1	6	3	1	13	3	1	1	1	2	1	4	3	2	16	3	2	8	8	5
pfam00076	RRM_1	-0.0196154	0.0553846	53	21	60	47	55	58	52	53	52	55	51	49	54	51	50	52	48	45	49	55	49	54	51	55	54	56	54	70	37	33	52	52	52	55	43	38	35	37	56	51	65	46	63	66	58	71
pfam00078	RVT_1	0.259678	-0.906122	6	36	3	4	5	10	21	1	1	112	2	1	120	1	4	1	74	2	121	2	1	4	1	2	24	30	4	15	2	2	39	3	22	13	1	29	1	1	2	1	22	1	1	10	140	11
pfam00079	Serpin	-1.54545	0	0	0	0	0	0	0	0	0	0	0	0	0	0	0	0	0	0	0	0	1	1	1	1	0	0	0	0	0	0	0	0	0	0	0	0	0	0	0	0	1	0	1	0	0	0	0
pfam00080	Sod_Cu	0.219132	0.402985	4	0	0	0	3	3	3	4	4	4	4	3	4	4	4	4	3	3	3	3	3	3	3	3	3	3	4	6	3	3	3	3	1	1	4	2	0	3	3	3	5	3	1	2	2	0
pfam00081	Sod_Fe_N	0.0383623	0.0638298	2	2	2	2	2	2	1	2	2	2	2	2	2	2	1	2	1	3	2	2	1	1	1	2	2	2	2	3	1	1	1	1	1	1	3	1	2	2	2	2	3	1	3	2	2	2
pfam00082	Peptidase_S8	0.520134	0.272321	21	7	7	5	10	15	10	14	16	20	32	30	29	35	18	15	10	23	9	8	18	16	21	6	8	6	9	8	5	4	18	19	3	3	4	4	3	4	11	7	12	19	3	26	13	24
pfam00083	Sugar_tr	0.728013	-0.512218	61	67	47	24	130	111	77	77	76	52	205	112	70	208	90	68	62	99	26	26	26	24	29	66	89	114	125	65	44	29	30	30	58	60	59	30	8	55	108	28	80	27	3	26	25	66
pfam00085	Thioredoxin	0.238799	-0.11215	11	9	11	10	17	12	10	12	13	10	17	15	9	15	14	12	10	11	8	8	7	9	9	9	14	9	12	18	9	9	8	8	8	10	9	10	8	10	13	8	11	7	11	12	9	12
pfam00089	Trypsin	1.08182	-1.8	0	0	0	0	3	0	1	3	1	0	2	2	2	2	2	1	1	1	1	1	1	1	1	1	0	1	1	2	0	0	1	1	0	0	0	0	0	0	0	1	0	1	0	0	0	0
pfam00091	Tubulin	-0.040849	-0.317181	3	4	5	4	6	4	5	4	4	2	5	5	4	7	4	4	4	4	4	4	4	4	4	5	5	6	5	5	3	3	5	4	4	4	3	4	4	3	5	4	4	4	10	6	5	5
pfam00092	VWA	1.55174	9.73171	9	0	0	0	1	0	1	1	3	1	6	1	0	2	1	2	1	0	0	0	1	1	1	0	0	1	0	0	0	0	0	1	0	0	0	0	0	0	0	0	0	2	0	1	0	2
pfam00094	VWD	-1.54545	0	0	0	0	0	0	0	0	0	0	0	0	0	0	0	0	0	0	0	0	0	0	0	0	0	0	0	0	0	0	0	0	0	0	0	0	0	0	0	0	0	0	0	1	0	0	0
pfam00096	zf-C2H2	0.175785	1.44814	38	3	32	9	15	17	12	17	16	13	26	19	12	25	14	12	16	11	13	12	7	11	13	12	11	13	18	26	9	8	11	11	6	6	11	8	8	16	15	10	14	8	11	24	23	29
pfam00097	zf-C3HC4	0.459785	12.2523	27	0	2	3	1	1	2	1	1	2	1	1	1	1	1	1	2	1	5	3	2	2	0	2	1	2	1	2	2	3	1	1	1	1	1	1	0	2	2	3	2	2	1	5	2	2
pfam00098	zf-CCHC	-0.313139	0.158571	13	21	10	7	5	4	22	1	9	14	5	9	30	1	8	16	16	6	12	6	3	5	5	5	4	5	3	8	2	3	24	11	7	7	7	9	4	3	5	19	10	2	16	14	29	37
pfam00102	Y_phosphatase	-0.048433	0.358974	3	2	2	2	3	3	3	2	2	2	2	1	2	2	2	2	3	2	2	2	2	2	2	2	2	2	2	3	2	3	2	2	2	2	2	3	2	3	2	2	2	2	3	3	3	5
pfam00106	adh_short	0.719436	-0.600302	70	63	113	39	139	136	103	134	131	85	202	124	91	233	132	110	71	79	37	46	42	51	53	84	90	119	107	42	22	15	47	50	31	32	30	17	12	36	106	39	132	40	18	68	47	148
pfam00107	ADH_zinc_N	0.639824	-0.862782	25	14	41	22	96	106	55	61	62	39	109	61	44	127	62	48	50	40	17	24	21	28	24	54	44	65	66	39	17	17	25	25	27	27	30	16	15	21	57	21	59	23	5	36	27	60
pfam00108	Thiolase_N	0.222278	-0.0111111	6	5	5	6	6	6	6	7	7	5	9	5	5	7	6	6	5	7	5	5	4	4	4	6	6	8	7	6	4	2	5	5	3	3	4	4	3	3	6	6	8	4	5	6	5	5
pfam00109	ketoacyl-synt	0.737041	-1.26749	4	6	3	5	37	51	22	28	29	29	17	18	31	16	26	24	22	12	4	3	16	22	27	25	19	35	34	4	2	2	14	13	1	1	2	2	1	2	21	5	30	15	2	8	2	10
pfam00111	Fer2	0.623478	0.0280374	3	0	1	2	2	4	3	4	4	3	4	6	1	4	4	4	2	2	3	3	1	2	2	2	2	1	3	2	1	1	2	2	2	2	1	1	2	0	3	2	2	1	2	2	0	1
pfam00112	Peptidase_C1	0.643939	5.25	1	0	0	0	0	0	0	1	1	1	0	0	0	0	0	0	0	0	0	0	0	0	0	0	0	0	0	0	0	0	0	0	0	0	0	0	0	0	0	0	0	0	0	0	0	0
pfam00113	Enolase_C	-0.0858586	-0.1	1	1	1	1	1	1	2	1	1	1	1	1	1	2	1	1	1	1	0	1	1	1	1	1	1	1	1	2	2	1	1	1	2	3	2	1	1	2	1	1	1	1	1	1	1	1
pfam00115	COX1	1.5197	14.1	3	0	0	0	0	0	0	1	1	0	0	0	0	0	1	0	0	1	0	1	0	0	0	0	0	0	0	0	0	0	0	0	0	0	0	0	0	1	0	0	1	0	0	0	0	0
pfam00116	COX2	0.331169	6.42857	1	0	0	0	0	0	0	0	0	0	0	0	0	0	1	0	0	1	0	1	0	0	0	0	0	0	0	1	0	0	0	0	0	0	1	0	0	0	0	0	1	0	0	0	0	0
pfam00117	GATase	0.140276	-0.140845	8	6	8	6	9	10	9	9	9	10	10	12	9	15	8	10	9	7	8	8	8	8	9	8	8	8	9	15	8	8	8	8	7	8	7	8	6	8	9	8	9	8	7	9	8	8
pfam00118	Cpn60_TCP1	-0.0496472	0.00572519	10	10	10	10	9	10	10	10	10	10	10	10	10	10	10	10	10	10	11	10	10	10	10	10	10	9	10	20	10	10	10	10	10	10	10	12	10	10	10	10	11	11	11	11	9	12
pfam00119	ATP-synt_A	0.643939	3.9	1	0	0	0	0	0	0	1	0	0	0	0	0	0	1	0	0	2	0	1	0	0	0	0	0	0	0	1	0	0	0	0	0	0	0	0	0	0	2	0	1	0	0	0	0	0
pfam00120	Gln-synt_C	0.0838619	-0.488372	2	2	3	2	8	4	3	3	3	4	5	4	3	4	3	3	3	5	3	4	4	5	4	3	5	3	5	2	1	1	3	3	2	2	1	1	1	1	6	3	4	4	2	6	4	3
pfam00121	TIM	0.0892929	-1.12	0	1	1	2	2	2	1	2	2	2	1	1	2	2	2	2	1	2	1	2	2	2	2	2	2	2	1	2	1	1	2	2	1	1	1	1	2	1	2	2	2	2	1	1	1	1
pfam00122	E1-E2_ATPase	0.173322	-0.392523	14	13	14	17	24	22	19	19	22	19	36	25	23	34	21	20	15	21	17	18	20	20	21	20	22	21	23	31	14	13	18	18	13	13	12	13	12	13	22	18	20	19	25	15	16	17
pfam00125	Histone	-0.11183	-0.213523	8	10	21	7	8	8	9	9	11	7	8	9	8	10	7	31	8	5	8	11	7	7	8	7	8	7	8	21	11	8	7	10	8	8	11	10	8	10	8	20	11	7	7	12	17	27
pfam00127	Copper-bind	0.643939	-1.5	0	0	0	0	0	0	0	1	1	0	0	0	0	0	0	0	0	0	0	0	0	0	0	0	0	0	0	0	0	0	0	0	0	0	0	0	0	0	0	0	0	0	0	0	0	0
pfam00128	Alpha-amylase	0.25034	0.134831	9	1	12	3	13	17	8	7	7	7	11	7	9	8	6	6	9	6	4	5	2	2	2	16	15	12	13	5	6	4	4	4	9	11	4	2	0	4	16	5	9	2	1	4	8	12
pfam00130	C1_1	-0.150442	-0.477876	1	2	3	4	2	2	2	1	1	2	2	2	2	2	2	2	2	2	2	2	2	2	2	2	2	2	2	2	1	1	2	2	2	2	1	1	1	1	2	1	2	2	5	4	5	4
pfam00132	Hexapep	0.125066	-0.520231	4	3	3	5	10	10	8	8	8	8	10	9	7	7	8	8	5	11	6	8	8	8	9	10	10	7	8	10	5	4	7	8	9	9	5	4	4	5	10	8	10	8	6	5	4	5
pfam00133	tRNA-synt_1	0.134778	0.104651	6	8	4	4	5	5	6	5	5	7	5	5	6	6	6	6	5	5	5	5	5	5	5	6	5	5	6	10	5	5	5	5	4	4	5	6	4	5	5	5	5	5	3	5	4	6
pfam00134	Cyclin_N	-0.189032	0.530146	13	2	12	9	7	8	7	9	9	8	10	7	7	10	7	8	8	8	6	6	5	7	7	7	8	7	7	23	10	14	8	8	10	10	11	11	7	13	7	6	9	6	13	16	15	14
pfam00135	COesterase	1.00684	-0.148189	27	45	23	8	39	44	37	28	29	18	48	26	20	47	33	23	16	20	3	4	11	11	10	12	16	22	25	0	0	0	5	5	4	5	1	0	1	0	22	4	16	10	3	9	19	47
pfam00136	DNA_pol_B	-0.0362607	0.0145631	4	2	4	4	4	4	5	4	4	4	4	4	4	4	4	4	4	4	3	4	4	4	4	5	4	4	4	9	4	5	4	4	4	4	4	4	4	4	4	4	4	4	3	5	5	4
pfam00137	ATP-synt_C	0.22973	0.243243	5	1	3	1	5	5	4	4	4	5	4	6	6	5	4	4	4	5	1	4	2	3	3	4	4	5	4	8	3	2	3	3	3	3	3	3	2	3	5	3	7	2	2	3	3	3
pfam00139	Lectin_legB	-1.54545	0	0	0	0	0	0	0	0	0	0	0	0	0	0	0	0	0	0	0	0	0	0	0	0	0	0	0	0	0	0	0	0	0	1	1	0	0	0	0	0	0	0	0	0	0	0	0
pfam00141	peroxidase	0.427819	-0.888412	2	9	2	3	3	3	4	9	9	4	10	6	10	4	9	7	3	8	3	2	3	3	3	3	3	3	3	4	2	1	3	3	2	2	2	2	2	2	3	2	4	3	3	1	4	14
pfam00142	Fer4_NifH	2.83333	51	1	0	0	0	0	0	0	0	0	0	0	0	0	0	0	0	0	0	0	0	0	0	0	0	0	0	0	0	0	0	0	0	0	0	0	0	0	0	0	0	0	0	0	0	0	0
pfam00144	Beta-lactamase	0.789899	-1.6	0	5	3	3	19	11	6	7	7	11	19	17	8	36	13	7	4	8	3	6	8	8	8	8	6	7	13	2	1	1	4	6	0	0	4	1	0	1	10	4	7	8	1	12	3	5
pfam00145	DNA_methylase	0.13363	-0.338346	2	6	5	0	2	2	5	2	2	2	2	2	3	2	3	3	5	3	2	3	3	3	3	2	2	2	3	0	0	0	4	3	1	0	0	0	0	0	2	3	2	3	4	6	4	7
pfam00146	NADHdh	0.643939	-1.5	0	0	0	0	0	0	0	0	0	0	0	0	0	0	1	0	0	2	0	1	0	0	0	0	0	0	0	1	0	0	0	0	0	0	0	0	0	0	0	0	1	0	0	0	0	0
pfam00149	Metallophos	-0.0303305	-0.304348	15	11	20	19	25	24	19	22	24	19	26	25	22	26	20	26	20	19	19	24	24	23	20	23	26	19	24	35	21	18	22	25	14	15	19	18	14	19	23	20	32	26	16	25	25	27
pfam00150	Cellulase	0.347878	0.776294	23	8	16	11	14	10	16	15	15	9	21	13	12	18	19	13	14	12	3	3	3	2	3	9	13	14	18	7	4	3	2	2	10	12	5	4	5	5	16	3	8	3	3	28	24	27
pfam00152	tRNA-synt_2	0.0791392	-0.173913	6	7	6	6	7	8	7	7	7	7	9	7	8	7	8	7	7	7	7	7	7	7	7	7	8	7	7	15	6	6	7	7	6	6	6	6	6	6	7	6	8	7	4	5	5	8
pfam00153	Mito_carr	0.0942518	-0.258013	30	43	36	37	45	38	36	40	40	36	42	41	38	49	39	40	36	35	33	34	28	36	36	37	38	37	42	65	33	31	34	34	36	35	34	33	31	32	38	34	43	30	35	37	38	41
pfam00154	RecA	1.73864	11.25	1	0	0	0	0	0	0	1	1	0	0	0	0	0	0	0	0	0	0	0	0	0	0	0	0	0	0	0	0	0	0	1	0	0	0	0	0	0	0	0	0	0	0	0	0	0
pfam00155	Aminotran_1_2	0.159681	-0.327103	15	14	18	13	38	33	21	19	19	15	30	20	17	33	16	19	16	19	14	16	21	24	18	20	25	23	31	27	14	14	19	19	16	16	15	13	10	16	29	15	22	20	11	11	17	27
pfam00156	Pribosyltran	0.0156785	-0.443478	4	4	6	6	7	6	6	7	7	7	7	8	8	12	7	8	7	6	6	7	6	7	7	8	5	8	8	14	8	7	6	7	6	6	7	7	6	8	6	6	13	6	7	5	6	6
pfam00158	Sigma54_activat	2.83333	51	3	0	0	0	0	0	0	0	0	0	0	0	0	0	0	0	0	0	0	0	0	0	0	0	0	0	0	0	0	0	0	0	0	0	0	0	0	0	0	0	0	0	0	0	0	0
pfam00160	Pro_isomerase	-0.000936639	0.218182	13	9	14	9	12	10	11	12	13	10	10	10	10	10	10	12	10	9	10	10	9	9	10	11	11	11	10	10	7	9	10	10	13	13	11	6	7	9	11	10	12	9	14	14	12	20
pfam00162	PGK	-0.058319	0	1	1	1	1	1	1	1	1	1	1	1	1	1	1	1	1	1	1	1	1	1	1	1	1	1	1	1	2	1	1	1	1	1	2	1	1	1	1	1	1	1	1	1	1	1	1
pfam00163	Ribosomal_S4	0.224694	2.80851	7	0	2	2	1	2	2	2	2	2	2	2	2	2	2	2	2	2	1	2	1	2	2	2	1	2	1	2	1	1	1	1	2	2	2	2	2	1	1	2	2	1	2	2	2	2
pfam00164	Ribosomal_S12	-0.0575169	-0.495146	1	2	2	2	2	2	2	2	2	2	2	2	2	2	2	2	2	2	2	3	1	2	2	2	2	2	2	4	2	2	2	2	2	2	2	2	2	2	2	2	2	2	2	2	2	2
pfam00165	HTH_AraC	0.233428	-1.21875	0	0	0	0	2	1	2	1	1	1	1	1	0	1	1	0	1	0	1	1	1	1	1	1	1	1	1	2	0	0	1	1	0	0	1	0	0	2	1	1	0	1	0	0	0	0
pfam00166	Cpn10	0.0965909	0	1	1	1	1	1	1	1	1	1	1	1	1	1	1	1	1	1	1	1	1	1	1	1	2	2	1	1	0	0	0	1	1	0	0	1	0	1	1	2	1	2	1	1	2	1	1
pfam00168	C2	-0.0941517	-0.278409	7	7	14	9	8	7	9	10	10	10	18	11	11	12	9	10	8	5	8	8	8	9	9	8	7	9	9	16	8	9	9	9	11	11	7	8	7	8	8	9	8	8	10	40	13	16
pfam00169	PH	-0.163115	-0.130435	8	2	11	12	13	12	5	13	13	7	7	9	7	10	13	11	7	7	12	13	9	11	10	12	13	12	12	24	10	9	10	10	11	10	11	7	8	9	13	11	14	9	13	9	9	12
pfam00170	bZIP_1	0.349504	-0.646552	7	3	8	10	14	13	10	15	15	10	57	16	15	14	9	13	13	9	8	10	9	11	11	18	15	9	10	12	6	6	9	11	12	12	8	7	5	9	18	12	17	9	8	6	11	12
pfam00171	Aldedh	0.44528	-0.496219	17	21	17	17	34	29	16	28	28	14	56	32	19	69	23	22	14	25	13	15	14	15	15	22	24	28	32	23	15	10	15	15	15	15	12	12	7	14	28	14	27	14	10	23	14	39
pfam00172	Zn_clus	0.60915	-0.675951	83	6	65	72	260	277	104	178	196	98	259	235	101	443	81	85	79	134	51	75	42	101	84	170	175	203	177	129	80	60	73	80	73	62	80	56	5	89	181	51	248	33	9	141	29	90
pfam00173	Cyt-b5	0.131351	-0.432227	14	10	21	18	36	28	17	24	24	18	27	24	21	35	22	23	20	22	17	22	19	21	24	26	24	27	26	24	13	14	18	19	18	19	12	12	9	14	24	16	24	19	21	25	24	21
pfam00174	Oxidored_molyb	0.551948	-1.43697	0	2	1	2	5	5	2	4	4	2	6	3	3	5	5	3	2	3	3	3	3	3	3	3	3	3	3	0	0	0	2	2	0	0	0	0	0	0	3	3	3	3	1	0	2	2
pfam00175	NAD_binding_1	0.431818	-0.32699	11	3	10	6	21	21	13	15	15	11	25	20	17	27	12	11	11	12	8	9	9	10	12	13	14	17	14	16	11	7	8	8	7	7	8	7	6	8	14	8	11	10	5	10	11	11
pfam00176	SNF2_N	0.125491	-0.1512	23	17	22	17	28	28	31	28	29	30	28	28	25	35	34	26	26	22	21	23	24	28	27	25	27	24	30	33	20	18	25	24	21	21	18	16	15	18	26	22	27	24	17	27	28	30
pfam00177	Ribosomal_S7	-0.0441558	-0.514286	1	2	2	2	2	2	3	2	2	2	2	2	2	2	2	2	2	2	2	2	2	2	2	2	2	2	2	4	2	2	2	2	1	1	2	2	2	2	2	2	2	2	2	2	2	2
pfam00179	UQ_con	0.0544872	-0.604251	9	13	22	16	22	22	19	23	23	21	21	19	20	21	26	22	23	19	20	21	13	22	21	22	21	20	21	25	13	12	22	21	19	19	13	13	11	12	22	18	28	14	25	23	21	25
pfam00180	Iso_dh	0.0329457	-0.296512	5	3	5	7	10	8	6	7	7	6	10	8	7	9	7	7	5	7	5	7	7	7	7	8	10	8	8	13	6	5	6	6	7	8	6	6	5	7	11	6	9	7	4	6	5	7
pfam00181	Ribosomal_L2	-0.132942	-0.387097	1	2	2	1	2	2	2	2	2	0	1	1	2	2	2	2	2	2	2	2	2	2	2	2	2	1	2	2	1	1	2	2	2	2	3	2	2	1	2	2	3	2	2	2	2	2
pfam00183	HSP90	-0.218549	-0.0909091	1	3	2	0	1	1	1	1	1	1	1	1	1	1	1	1	1	1	1	1	1	1	1	1	1	1	1	3	1	1	1	1	2	2	1	1	1	1	1	1	1	1	2	2	2	2
pfam00185	OTCace	-0.130089	-0.424242	1	0	2	1	2	2	2	2	2	2	2	2	2	2	2	2	2	2	2	2	2	2	2	2	2	2	2	4	2	2	2	2	2	2	3	2	2	2	2	2	2	2	1	2	2	3
pfam00186	DHFR_1	-0.115646	0.122449	1	0	1	1	1	1	1	1	1	0	1	1	1	1	1	1	1	1	0	1	1	1	1	1	1	1	1	3	1	1	1	1	1	1	1	1	1	1	1	1	1	1	1	1	1	1
pfam00187	Chitin_bind_1	1.21284	-1.88976	0	1	0	0	1	3	3	10	9	6	8	5	9	7	6	3	7	2	0	0	2	6	4	2	2	5	3	0	0	0	1	1	0	0	1	0	0	1	4	0	4	2	9	0	0	0
pfam00188	CAP	0.211639	0.515924	5	4	5	2	3	2	3	2	2	1	6	5	6	4	4	2	3	4	0	2	1	0	1	2	2	2	1	9	3	3	2	2	1	1	5	5	0	5	2	2	2	1	12	7	2	4
pfam00189	Ribosomal_S3_C	-0.140938	0.0566038	1	0	1	1	1	1	1	1	1	1	1	1	1	1	1	1	1	1	1	2	1	1	1	1	1	1	1	2	1	1	1	1	1	1	1	1	1	1	1	1	1	1	1	1	1	1
pfam00190	Cupin_1	0.998106	0.639706	6	1	2	0	4	4	3	4	4	3	8	7	2	11	5	6	2	7	0	1	3	3	2	2	2	5	2	0	0	0	2	3	1	1	0	0	0	0	2	1	2	3	0	1	1	2
pfam00191	Annexin	0.339857	-1.29167	0	1	0	1	1	2	2	2	2	3	2	3	1	3	2	2	1	3	2	2	1	1	1	2	3	3	2	0	0	0	1	1	1	2	0	0	0	0	3	2	1	1	0	0	3	6
pfam00194	Carb_anhydrase	0.767867	-1.58491	0	4	0	0	1	1	1	1	1	1	4	3	2	2	2	1	1	3	0	1	2	2	2	0	0	0	3	0	0	0	1	1	0	0	0	0	0	0	0	0	2	1	1	0	0	1
pfam00195	Chal_sti_synt_N	1.3176	-1.96154	0	0	0	0	2	1	1	1	1	1	1	1	2	2	2	1	1	0	0	0	1	1	1	0	0	0	0	0	0	0	1	1	0	0	0	0	0	0	0	0	0	1	0	0	0	0
pfam00198	2-oxoacid_dh	0.154207	-0.0986842	3	4	3	3	4	3	3	3	4	3	4	3	3	4	3	3	3	3	3	3	3	3	3	3	4	3	3	5	2	2	3	3	3	3	2	2	2	2	3	3	3	3	3	3	3	3
pfam00199	Catalase	0.405715	-0.777202	2	5	2	0	5	9	7	4	4	3	7	6	2	8	5	5	8	4	3	4	4	3	4	5	4	4	4	2	1	2	2	2	4	5	2	1	2	2	3	3	3	4	2	3	4	5
pfam00200	Disintegrin	0.317859	-1.2766	0	1	1	1	2	1	1	1	1	1	1	1	2	3	1	1	0	1	1	1	1	1	1	1	2	1	1	0	0	0	1	1	2	2	0	0	0	0	2	1	1	1	1	1	1	1
pfam00201	UDPGT	1.04415	-0.322581	5	3	7	1	6	6	9	5	6	4	13	10	6	12	3	2	5	7	0	1	0	0	0	2	5	5	4	2	1	1	1	1	2	2	1	1	2	1	5	2	3	0	1	2	3	16
pfam00202	Aminotran_3	0.370991	-0.596817	5	3	5	5	14	8	6	10	10	7	17	16	7	19	9	8	6	10	7	9	5	5	5	5	7	8	8	14	8	6	6	6	9	9	7	4	4	6	9	6	13	5	2	6	6	5
pfam00203	Ribosomal_S19	-0.174319	-0.939394	0	0	2	2	1	2	2	2	2	2	2	2	2	2	2	2	2	2	2	2	1	2	2	2	1	2	2	2	2	2	2	2	2	2	2	2	2	2	2	2	3	1	2	2	2	2
pfam00204	DNA_gyraseB	0.0309091	0	1	1	1	1	1	1	1	1	1	1	1	1	1	1	1	1	1	1	1	1	1	1	1	1	1	1	1	2	1	1	1	1	1	1	1	1	1	1	1	1	1	1	1	1	1	1
pfam00205	TPP_enzyme_M	0.239744	-1.01538	1	1	4	2	13	9	4	6	6	5	13	6	4	10	8	4	4	6	5	5	5	5	5	7	7	6	12	6	5	4	6	6	2	2	5	3	5	3	7	5	8	5	0	2	4	5
pfam00206	Lyase_1	0.0727931	-0.228261	3	1	3	3	4	5	3	4	4	3	8	3	3	5	4	4	3	5	3	3	3	3	3	3	3	4	4	9	3	3	3	3	3	3	4	4	3	6	3	3	4	3	3	3	3	4
pfam00208	ELFV_dehydrog	-0.0709647	0.0918367	2	1	2	2	2	2	2	2	2	2	2	2	2	2	2	2	2	0	2	2	2	2	2	2	2	2	2	3	2	2	2	2	2	2	2	2	1	2	2	2	3	2	2	2	2	2
pfam00209	SNF	2.01231	-2.4375	0	0	0	0	1	0	0	1	1	0	6	3	3	3	2	3	0	3	0	2	0	0	0	0	0	1	2	0	0	0	0	0	0	0	0	0	0	0	0	1	0	0	0	0	0	0
pfam00210	Ferritin	1.37374	-2	0	0	0	0	0	0	0	0	0	0	2	0	0	0	0	0	0	0	0	0	0	0	0	0	0	0	0	0	0	0	0	0	0	0	0	0	0	0	0	0	1	0	0	0	0	0
pfam00211	Guanylate_cyc	-0.377778	0.1	1	0	1	1	1	1	1	1	1	1	1	1	1	1	1	1	1	0	1	1	1	1	1	1	1	1	1	3	1	1	1	1	1	1	1	1	1	1	1	1	1	1	8	1	1	2
pfam00213	OSCP	-0.0566667	0.06	1	0	1	1	1	1	1	1	1	1	1	1	1	1	1	1	1	1	1	1	1	1	1	1	1	1	1	2	1	1	1	1	1	1	1	1	1	1	1	1	1	1	1	1	1	1
pfam00215	OMPdecase	-0.284894	-0.0454545	1	1	1	1	2	2	1	1	1	1	1	1	1	1	1	1	1	0	2	2	2	2	2	2	2	2	2	2	1	1	1	2	1	1	1	1	1	1	2	2	1	2	1	1	1	1
pfam00218	IGPS	0.046832	-0.109091	1	2	2	1	1	1	1	1	1	1	1	1	1	1	1	1	1	1	1	1	1	1	1	1	1	0	1	2	1	1	1	1	1	1	1	1	1	1	1	1	1	1	1	1	2	2
pfam00221	Lyase_aromatic	0.643939	-0.461538	1	3	2	2	3	3	1	0	0	1	2	1	1	1	3	0	0	2	0	0	0	0	0	1	1	2	2	0	0	0	0	0	0	0	0	0	0	0	1	0	2	0	0	4	2	3
pfam00224	PK	-0.0597944	0.910714	2	1	1	1	1	1	1	1	1	1	1	1	1	1	1	1	1	1	1	1	1	1	1	1	1	1	1	2	1	1	1	1	1	2	1	1	1	1	1	1	1	1	4	1	1	1
pfam00225	Kinesin	0.046832	-0.359768	7	8	10	10	10	11	11	12	12	11	11	10	10	11	12	10	10	12	10	10	11	11	11	11	11	11	11	12	6	6	11	11	10	10	6	5	9	5	11	10	11	11	19	11	9	12
pfam00226	DnaJ	-0.0125505	-0.443028	15	12	25	26	26	28	30	29	29	24	28	26	23	28	34	32	30	22	22	29	27	26	27	27	27	26	27	46	23	22	27	26	23	25	23	21	21	23	27	26	26	27	30	27	30	31
pfam00227	Proteasome	-0.0448587	-0.117978	12	9	14	14	14	14	14	14	14	13	14	14	14	14	14	14	14	14	14	14	13	14	14	14	14	15	14	25	13	13	14	14	14	14	14	14	14	14	14	14	18	13	15	14	14	14
pfam00230	MIP	0.674208	-0.525346	4	4	3	5	8	7	11	7	7	1	8	5	6	5	8	7	10	4	2	2	2	2	2	5	3	5	6	2	0	2	2	2	1	1	1	1	0	0	4	2	4	2	3	20	2	6
pfam00231	ATP-synt	-0.058319	0	1	1	1	1	1	1	1	1	1	1	1	1	1	1	1	1	1	1	1	1	1	1	1	1	1	1	1	3	1	1	1	1	1	1	1	1	1	1	1	1	1	1	1	1	1	2
pfam00232	Glyco_hydro_1	0.944444	-0.647059	2	7	3	0	3	3	5	3	3	1	6	3	2	5	2	3	3	4	0	1	0	0	0	4	5	3	3	0	0	0	0	0	0	0	0	0	0	1	5	0	3	0	0	4	2	3
pfam00233	PDEase_I	-0.294372	-0.857143	0	1	1	0	1	1	1	1	1	1	1	1	1	1	1	1	1	1	1	1	1	1	1	1	1	1	1	2	1	1	1	1	1	1	1	1	0	1	1	1	1	1	9	1	1	1
pfam00235	Profilin	-0.0262832	-1.04082	0	1	0	1	2	1	0	1	2	1	1	1	1	1	1	1	1	1	1	1	0	1	2	1	1	1	1	2	1	1	1	1	1	1	1	1	1	1	1	1	1	0	1	1	1	1
pfam00237	Ribosomal_L22	-0.0429293	-0.5	1	2	2	2	2	2	2	2	2	2	2	2	2	2	2	2	2	2	1	2	2	2	2	2	2	2	2	4	2	1	2	2	2	2	2	2	2	2	2	2	2	2	2	2	2	2
pfam00238	Ribosomal_L14	-0.0566667	0.06	2	1	2	2	1	2	2	2	2	2	2	2	2	2	2	2	2	2	2	2	2	2	2	2	2	2	2	3	2	1	2	2	2	2	2	2	2	2	2	2	3	1	2	2	2	2
pfam00240	ubiquitin	-0.0803403	0.52741	15	4	12	9	9	9	11	8	9	8	13	12	8	13	9	10	9	9	7	9	9	11	10	10	9	11	9	7	7	7	8	9	11	11	8	7	7	8	9	9	14	8	15	17	19	16
pfam00241	Cofilin_ADF	0.157407	0.0833333	5	2	5	3	5	5	4	5	5	4	7	6	5	6	5	4	5	3	4	4	3	4	4	4	3	3	4	6	2	2	4	4	5	6	4	2	3	3	4	3	4	3	5	6	5	5
pfam00244	14-3-3	0.22973	-0.72973	1	1	1	1	3	3	3	3	3	3	3	3	3	3	3	3	2	3	2	3	3	3	3	3	3	3	3	2	1	1	3	3	1	1	1	1	1	1	3	3	3	3	1	1	2	2
pfam00245	Alk_phosphatase	0.271277	0.478723	3	2	1	2	3	1	1	3	3	2	2	2	3	2	2	2	1	4	2	2	3	3	3	2	2	2	2	4	3	1	2	2	0	0	2	2	0	1	2	2	2	3	3	1	1	0
pfam00246	Peptidase_M14	1.30652	-1.24342	2	1	2	1	2	1	3	8	8	3	9	9	10	7	9	7	3	14	1	1	5	4	4	1	1	2	2	2	1	1	3	3	1	1	1	1	0	1	1	1	1	4	4	0	1	1
pfam00248	Aldo_ket_red	0.321786	0.0707143	35	40	59	15	41	39	35	25	25	19	43	30	24	56	26	22	27	36	12	15	12	15	14	26	30	38	40	30	12	10	15	15	20	19	14	11	10	20	33	11	42	13	4	39	23	67
pfam00249	Myb_DNA-binding	-0.048433	-0.102564	6	6	6	9	5	5	6	10	10	7	11	7	4	7	6	7	4	4	22	8	6	8	6	4	6	7	6	11	5	4	7	7	5	5	5	7	5	5	6	6	9	4	8	9	7	14
pfam00250	Fork_head	0.0227625	-0.32093	3	4	8	5	4	4	4	4	4	4	5	4	3	4	4	5	4	4	3	4	4	4	4	4	4	6	4	6	3	3	3	4	6	5	3	3	3	3	4	3	4	4	2	5	5	9
pfam00251	Glyco_hydro_32N	1.77638	-2.27586	0	2	1	2	3	6	2	3	3	3	15	6	3	6	4	3	1	3	0	0	0	0	0	1	4	2	6	0	0	0	0	0	1	1	1	0	0	1	4	0	0	0	0	0	0	0
pfam00252	Ribosomal_L16	-0.071824	0.548077	3	1	2	2	1	2	2	2	2	2	2	2	2	2	2	2	2	2	2	2	1	2	2	2	2	2	2	4	2	2	2	2	2	2	2	2	2	2	2	2	3	1	2	2	2	2
pfam00253	Ribosomal_S14	0.060101	-0.5	1	1	2	1	2	2	2	3	3	2	2	1	1	2	2	2	2	2	2	2	0	2	2	2	2	1	1	2	2	2	2	2	2	2	2	2	1	2	2	2	2	0	0	2	2	2
pfam00254	FKBP_C	-0.0082205	0.0957447	4	0	5	3	5	4	3	5	5	3	3	3	3	3	5	5	3	4	4	1	3	3	4	4	4	5	3	7	2	2	5	4	3	3	3	3	3	2	4	3	3	3	6	5	3	4
pfam00255	GSHPx	-0.450758	-0.75	0	0	1	1	1	1	1	1	1	1	1	1	1	1	1	1	1	1	1	1	1	1	1	1	1	1	1	8	5	1	1	1	2	2	2	2	1	2	1	1	1	1	1	1	1	1
pfam00257	Dehydrin	2.83333	-3	0	0	0	0	0	0	1	0	0	0	0	0	0	0	0	0	0	0	0	0	0	0	0	0	0	0	0	0	0	0	0	0	0	0	0	0	0	0	0	0	0	0	0	0	0	0
pfam00258	Flavodoxin_1	0.329027	0.195205	8	2	3	3	9	8	8	8	8	6	12	8	7	13	5	6	6	5	4	5	5	6	6	7	7	6	7	10	4	4	4	4	3	3	4	4	3	4	8	4	7	4	3	7	4	5
pfam00262	Calreticulin	-0.113928	0.0576923	1	2	1	0	1	1	1	1	1	1	1	1	1	1	1	1	1	0	1	1	1	1	1	1	1	1	1	2	1	1	1	1	1	1	1	1	1	1	1	1	1	1	3	1	1	1
pfam00264	Tyrosinase	1.10092	2.39252	25	6	1	2	10	7	9	14	14	16	11	15	17	8	16	12	4	7	7	7	1	1	1	4	3	10	4	0	0	0	3	3	0	0	0	0	0	0	4	6	3	1	13	6	20	13
pfam00266	Aminotran_5	0.212453	-0.416058	6	5	11	8	12	9	8	10	10	9	10	11	8	12	9	9	9	9	6	7	9	8	9	8	9	8	11	10	7	6	6	6	5	6	8	5	3	6	11	7	9	10	6	6	8	13
pfam00268	Ribonuc_red_sm	-0.25032	-0.126761	1	2	3	1	1	1	1	1	1	1	1	1	1	1	1	1	1	1	1	1	1	1	1	1	1	1	1	4	2	1	1	1	2	2	1	1	1	1	1	1	1	1	2	1	2	5
pfam00270	DEAD	-0.0160724	0.527553	72	31	68	47	43	46	45	43	43	49	50	46	45	53	46	48	46	41	64	42	43	46	44	44	46	42	44	80	37	37	47	47	44	47	36	39	38	38	52	40	68	42	47	68	59	66
pfam00271	Helicase_C	-0.029451	-0.059968	68	39	88	66	75	74	67	72	73	83	77	72	73	85	74	76	74	63	82	71	71	74	70	73	78	68	75	118	58	55	69	71	68	72	55	58	59	59	83	66	94	70	67	104	90	99
pfam00274	Glycolytic	-0.669697	-0.6	0	1	0	0	0	0	0	0	0	0	0	0	0	0	0	0	0	0	0	0	0	0	0	0	0	0	0	0	0	0	0	0	0	0	0	0	0	0	0	0	0	0	1	0	0	1
pfam00275	EPSP_synthase	-0.248036	-0.888889	0	0	1	1	2	1	0	1	1	1	1	1	1	1	1	1	1	1	1	1	1	1	1	1	2	0	2	2	1	1	1	1	1	1	1	2	1	1	2	1	2	1	1	2	1	1
pfam00276	Ribosomal_L23	-0.0714071	0.0594059	2	0	2	2	2	2	2	2	2	2	2	2	2	2	2	2	2	2	2	2	2	2	2	2	2	2	2	2	1	2	2	2	2	2	2	2	2	2	2	2	2	2	2	2	2	2
pfam00278	Orn_DAP_Arg_deC	-0.0223979	-0.26087	1	0	1	1	4	1	3	1	1	1	4	1	1	1	1	1	1	0	1	1	2	1	1	2	3	1	2	2	1	1	2	2	1	1	1	1	1	1	3	1	1	2	1	1	1	3
pfam00281	Ribosomal_L5	0.220186	-1.20968	0	1	1	1	1	1	1	2	2	2	1	2	2	2	2	1	2	1	1	1	1	1	1	1	1	1	1	2	1	1	1	1	2	2	1	1	1	1	1	1	1	1	1	1	1	1
pfam00282	Pyridoxal_deC	0.29747	-0.535354	4	4	7	5	12	9	5	6	6	6	10	11	5	10	7	6	6	6	6	5	7	7	6	7	6	6	12	6	4	3	6	6	3	4	2	3	5	3	7	6	7	7	2	7	5	5
pfam00285	Citrate_synt	0.116375	-0.487952	2	4	4	2	4	6	3	4	4	3	4	3	3	4	3	3	4	3	3	3	3	3	3	4	5	4	5	2	1	1	3	3	2	2	1	1	1	1	4	3	4	3	5	4	5	4
pfam00288	GHMP_kinases_N	-0.0684824	-0.369048	3	2	5	5	5	5	5	5	5	5	5	5	5	5	5	5	5	5	4	5	5	5	6	5	5	5	5	10	5	5	5	5	6	7	5	4	5	5	5	4	5	5	6	5	4	6
pfam00289	CPSase_L_chain	0.0740971	-0.369863	4	4	5	5	8	7	7	7	7	3	7	6	6	9	6	7	6	4	6	6	5	5	5	6	6	8	8	7	5	5	6	6	5	5	4	5	4	7	7	7	6	5	5	5	5	6
pfam00290	Trp_syntA	0.0873138	-1.11864	0	1	1	1	3	3	1	1	1	1	1	1	2	1	1	1	1	1	1	1	1	1	1	2	1	1	3	1	1	1	1	1	1	1	1	1	1	1	2	1	1	1	1	1	1	2
pfam00291	PALP	0.209166	-0.43617	8	10	9	10	19	15	8	11	14	10	20	15	12	24	11	11	8	11	8	11	13	13	13	15	14	15	14	15	8	9	12	12	9	9	8	8	5	8	16	9	11	13	6	10	8	9
pfam00292	PAX	0.643939	25.5	1	0	0	0	0	0	0	0	0	0	0	0	0	0	0	0	0	0	0	0	0	0	0	0	0	0	0	0	0	0	0	0	0	0	0	0	0	0	0	0	0	0	0	0	0	0
pfam00293	NUDIX	0.211729	-0.0679612	13	6	15	12	20	14	10	15	16	12	20	14	15	17	15	13	11	10	7	9	9	11	11	14	15	13	17	16	9	8	10	10	9	8	7	8	7	8	16	9	13	10	8	12	16	17
pfam00294	PfkB	0.120202	-0.0823529	5	4	6	4	7	5	4	5	5	7	5	8	5	7	6	5	4	5	5	5	4	4	4	6	6	6	8	7	3	4	4	5	6	5	4	5	3	3	7	5	7	4	4	5	5	6
pfam00295	Glyco_hydro_28	1.13133	1.98233	20	5	3	1	20	21	19	3	5	1	15	6	3	11	4	6	17	13	0	0	0	0	0	3	12	9	8	0	0	0	0	0	1	1	0	0	0	0	12	0	7	0	0	2	3	19
pfam00296	Bac_luciferase	0.920759	-1.68966	0	0	0	1	7	4	2	2	3	1	4	2	1	11	3	2	2	4	0	0	0	0	0	4	3	6	6	4	4	0	0	0	0	0	1	2	0	0	3	0	5	0	0	0	0	0
pfam00297	Ribosomal_L3	-0.0714071	0.0594059	2	2	2	2	2	2	1	2	2	2	2	2	2	2	1	2	2	2	2	2	2	2	2	2	2	2	2	3	2	2	2	2	2	2	1	2	2	2	2	2	2	2	3	2	2	2
pfam00298	Ribosomal_L11	-0.130089	-0.424242	1	0	2	2	2	2	2	2	2	2	2	1	2	2	2	2	2	2	1	2	1	2	2	2	2	2	2	4	2	2	2	2	2	2	2	2	2	2	2	2	3	1	2	2	2	2
pfam00300	His_Phos_1	0.218119	-0.0929432	12	6	9	10	15	11	14	13	16	12	17	12	11	17	15	13	17	14	8	10	9	10	10	12	13	10	10	31	16	12	9	8	9	9	14	15	6	14	14	9	17	9	3	10	7	11
pfam00303	Thymidylat_synt	0	0	1	1	1	1	1	1	1	1	1	1	1	1	1	1	1	1	1	1	1	1	1	1	1	1	1	1	0	2	1	1	1	1	1	1	1	1	1	1	1	1	1	1	1	1	1	1
pfam00305	Lipoxygenase	0.95671	-1.71429	0	0	0	0	1	0	3	1	1	1	2	1	1	3	0	0	2	0	0	0	0	0	0	0	2	0	0	0	0	0	0	0	0	0	0	0	0	0	2	0	0	0	0	0	0	2
pfam00306	ATP-synt_ab_C	-0.0640736	0.0597015	4	2	4	4	4	4	3	4	4	4	4	4	4	4	3	4	4	4	4	4	4	4	4	4	4	4	4	7	4	4	4	4	4	4	4	4	4	4	4	4	5	4	4	4	4	4
pfam00307	CH	0.0341082	-0.342466	3	3	4	5	5	4	4	5	5	4	5	5	5	5	3	4	5	5	5	4	3	5	5	5	4	4	4	10	5	5	5	5	4	4	4	2	2	3	4	4	5	4	7	4	4	4
pfam00308	Bac_DnaA	2.83333	51	1	0	0	0	0	0	0	0	0	0	0	0	0	0	0	0	0	0	0	0	0	0	0	0	0	0	0	0	0	0	0	0	0	0	0	0	0	0	0	0	0	0	0	0	0	0
pfam00310	GATase_2	-0.0858586	0.227273	3	3	2	3	3	4	3	2	2	2	3	2	3	2	1	2	2	2	2	3	3	2	3	3	3	3	3	6	1	3	3	3	2	2	2	2	3	2	3	2	3	3	4	3	2	4
pfam00312	Ribosomal_S15	0.0216906	-0.505263	1	1	2	2	2	2	2	2	3	2	2	2	2	2	2	2	2	1	2	2	2	2	2	2	2	2	2	2	1	1	2	2	2	2	2	2	2	1	2	2	2	2	2	2	2	2
pfam00313	CSD	-0.231818	15.3	3	0	0	0	0	0	0	0	0	0	0	0	0	0	0	0	0	0	0	0	0	0	0	1	0	0	0	0	0	0	0	0	0	0	0	0	0	0	0	0	0	0	0	6	0	0
pfam00314	Thaumatin	0.560798	3.34177	7	7	10	1	0	0	2	1	1	0	1	1	1	1	1	1	2	1	0	0	0	0	0	0	0	0	0	0	0	0	0	0	2	2	0	0	0	0	0	0	1	0	0	3	3	12
pfam00316	FBPase	0.425	-0.45	1	1	1	1	1	1	1	2	2	2	2	2	2	2	1	2	1	2	1	1	1	1	1	1	1	1	1	1	1	1	1	1	1	1	1	1	1	1	1	1	1	1	2	1	1	1
pfam00317	Ribonuc_red_lgN	-0.18652	0	1	1	1	1	1	1	1	1	1	1	1	1	1	1	1	1	1	1	1	1	1	1	1	1	1	1	1	4	2	2	1	1	1	1	2	2	1	2	1	1	1	1	1	1	1	1
pfam00318	Ribosomal_S2	-0.0280528	0.029703	2	1	2	2	2	2	2	2	3	2	1	2	2	2	2	2	2	2	1	2	2	2	2	2	2	2	2	3	1	2	2	2	2	2	2	2	2	2	2	2	3	2	2	2	2	2
pfam00319	SRF-TF	0.157407	-0.166667	2	1	4	2	2	2	1	2	2	2	4	2	1	2	2	2	3	6	1	2	2	2	2	2	2	2	2	4	2	2	1	2	2	2	2	2	2	2	2	1	2	2	1	2	1	3
pfam00320	GATA	-0.0896497	-0.0155844	7	5	12	10	7	7	7	7	7	4	8	8	8	8	5	5	7	6	7	6	3	4	3	6	7	6	6	16	8	8	4	4	11	9	9	8	7	7	7	6	9	3	9	9	9	22
pfam00324	AA_permease	0.22932	-0.405312	13	18	10	9	29	22	20	15	15	12	40	24	18	47	15	12	18	14	10	10	16	15	16	13	18	27	27	48	25	27	15	14	6	5	24	22	6	26	16	11	21	16	3	13	6	12
pfam00326	Peptidase_S9	0.228232	0.493671	10	5	8	4	8	6	6	7	8	6	10	9	6	13	10	6	3	3	6	6	5	5	6	6	5	10	7	4	2	2	6	6	6	6	2	2	2	2	7	5	5	5	8	9	7	8
pfam00327	Ribosomal_L30	-0.0128788	-0.51	1	2	2	2	2	2	1	3	3	1	2	1	2	1	3	3	2	2	2	2	2	1	2	2	2	1	2	1	2	3	2	2	1	1	3	3	2	2	2	2	2	2	1	2	2	2
pfam00328	His_Phos_2	0.349522	-0.110024	9	6	9	9	13	12	8	11	11	6	14	11	10	10	11	11	10	6	5	5	6	6	6	12	10	9	11	10	5	3	7	7	5	6	6	5	6	2	11	5	11	5	2	11	5	13
pfam00329	Complex1_30kDa	-0.058319	0	1	1	1	1	1	1	1	1	1	1	1	1	1	1	1	1	1	1	1	1	1	1	1	1	1	1	1	2	1	1	1	1	1	1	1	1	1	1	1	1	2	1	2	1	1	1
pfam00330	Aconitase	0.108337	-0.206009	4	3	4	4	8	7	4	4	4	6	6	4	5	8	4	4	4	5	4	4	4	4	4	5	5	6	5	7	4	4	4	4	5	5	4	4	5	4	5	4	4	4	2	4	4	5
pfam00331	Glyco_hydro_10	1.0247	0.195652	5	8	5	2	4	1	2	5	5	7	5	5	7	3	7	4	2	4	0	0	0	0	0	2	4	3	4	0	0	0	0	0	0	0	0	0	0	0	4	0	1	0	0	11	6	5
pfam00332	Glyco_hydro_17	0.0965909	0.321429	3	0	2	2	1	1	3	2	2	1	3	4	3	3	3	2	5	2	2	1	2	1	3	2	1	1	2	8	4	3	1	3	1	1	3	3	0	3	1	2	1	2	0	5	3	4
pfam00333	Ribosomal_S5	-0.0858586	0.0588235	2	1	2	2	2	2	2	2	2	2	1	2	2	2	2	2	2	2	2	2	2	2	2	2	2	2	2	4	1	2	2	2	2	2	2	2	2	2	2	2	2	2	2	2	2	2
pfam00334	NDK	-0.218549	-0.0909091	1	1	2	3	1	1	0	1	1	1	1	1	1	1	1	1	1	1	1	1	1	1	1	1	1	1	1	2	1	1	1	1	2	2	1	1	2	1	1	1	1	1	4	2	2	2
pfam00335	Tetraspannin	-0.344819	0.919355	2	0	3	0	1	0	0	1	1	1	0	2	1	1	0	1	2	1	2	2	0	1	0	1	0	0	0	0	0	0	1	1	1	1	0	0	0	0	0	0	1	1	5	3	5	4
pfam00337	Gal-bind_lectin	-1.10758	5.1	1	0	0	0	0	0	0	0	0	0	0	0	0	0	0	0	0	0	1	1	0	0	0	0	0	0	0	0	0	0	0	0	0	0	0	0	0	0	0	1	0	0	0	0	3	0
pfam00338	Ribosomal_S10	-0.144242	-0.96	0	1	2	2	2	1	2	2	2	2	2	2	2	2	2	2	2	2	2	2	2	2	2	1	1	2	2	4	2	2	2	2	2	2	2	2	2	2	2	2	2	2	2	2	2	2
pfam00339	Arrestin_N	-0.04973	-0.757426	1	1	5	1	6	9	2	5	5	2	3	4	3	5	6	5	2	4	3	4	4	4	2	5	2	5	4	12	5	5	4	4	3	3	4	5	2	4	4	4	4	3	5	1	3	3
pfam00342	PGI	-0.0858586	0	1	2	1	0	1	1	1	1	1	1	1	1	1	1	1	1	1	1	1	1	1	1	1	1	1	1	1	2	1	1	1	1	1	1	1	1	1	1	1	1	1	1	1	1	2	1
pfam00343	Phosphorylase	0.0544872	-0.0576923	1	3	1	0	1	1	1	1	1	1	1	1	1	1	1	1	1	1	1	1	1	1	1	1	1	1	1	2	1	1	1	1	1	1	1	2	0	1	1	1	1	1	1	1	1	1
pfam00344	SecY	-0.109786	-0.0983607	1	2	1	1	1	1	2	1	1	1	1	1	1	1	1	1	1	1	1	1	1	1	1	1	1	1	1	3	2	2	1	1	1	1	2	2	1	2	1	1	1	1	1	1	1	1
pfam00346	Complex1_49kDa	-0.166947	-0.944444	0	0	2	1	1	1	1	1	1	1	1	1	1	1	1	1	1	1	1	1	1	1	1	1	1	1	1	3	1	1	1	1	1	1	1	1	1	1	1	1	1	1	1	1	1	1
pfam00347	Ribosomal_L6	-0.0858586	-1	0	2	2	2	2	2	2	2	2	2	1	2	2	2	2	2	2	2	2	2	2	2	2	2	2	2	1	3	2	2	2	2	2	2	2	2	2	2	2	2	2	2	2	2	2	2
pfam00348	polyprenyl_synt	0.223232	-0.576471	3	5	7	3	11	14	4	8	8	4	3	5	10	3	3	5	4	3	3	4	3	3	6	7	7	8	6	4	4	3	5	5	3	3	3	3	3	3	11	3	5	3	3	4	4	10
pfam00349	Hexokinase_1	-0.0075388	-0.790244	1	3	2	2	5	6	5	4	4	4	4	5	4	4	5	5	4	5	4	4	6	6	6	5	8	5	3	11	3	3	5	5	2	2	3	3	1	3	8	4	9	6	2	3	2	2
pfam00350	Dynamin_N	0.371994	0.277895	14	7	12	3	13	10	9	12	12	14	14	10	18	11	12	16	11	10	7	10	9	13	10	9	10	11	9	7	4	4	10	11	4	4	3	4	4	4	13	7	13	9	5	13	7	10
pfam00351	Biopterin_H	-1.54545	0	0	0	0	0	0	0	0	0	0	0	0	0	0	0	0	0	0	0	0	0	0	0	0	0	0	0	0	0	0	0	0	0	0	0	0	0	0	0	0	0	0	0	2	0	0	0
pfam00352	TBP	-0.166947	-0.944444	0	0	1	1	1	1	1	1	1	2	1	1	1	1	1	1	1	1	1	1	1	1	1	1	1	1	1	2	1	1	1	1	1	1	2	1	1	1	1	1	3	1	1	1	1	1
pfam00355	Rieske	0.49798	-0.569231	3	2	3	3	9	8	4	4	4	2	9	5	4	13	6	4	4	4	5	5	2	2	2	4	6	8	7	4	2	2	2	2	3	3	1	2	2	2	6	4	5	1	2	3	3	3
pfam00360	PHY	0.812354	-0.230769	1	0	1	1	1	1	3	1	1	0	1	1	1	1	2	1	3	1	0	0	0	0	0	1	2	1	1	0	0	0	0	0	1	1	0	0	0	0	2	0	1	0	0	1	1	1
pfam00361	Oxidored_q1	1.37374	7.81818	6	0	0	0	0	0	0	3	6	0	0	0	0	0	3	0	0	4	0	3	0	0	0	0	0	0	0	3	0	0	0	0	0	0	0	0	0	2	0	0	3	0	0	0	0	0
pfam00364	Biotin_lipoyl	0.17562	-0.312834	6	6	9	9	9	8	8	10	11	7	10	7	8	9	6	9	8	7	6	8	6	5	6	7	8	7	8	12	6	6	7	7	7	7	6	6	4	6	8	8	7	6	7	7	8	8
pfam00365	PFK	-0.0402462	-0.1875	1	3	1	1	2	1	2	1	1	1	1	1	1	1	1	1	1	1	1	1	1	1	1	1	1	1	2	5	2	2	1	1	1	1	2	2	1	2	1	1	1	1	1	1	1	1
pfam00366	Ribosomal_S17	0.130378	-0.481481	1	1	2	2	1	1	2	2	2	2	2	2	2	2	1	2	2	2	1	2	1	2	2	1	1	1	1	2	1	0	1	1	2	2	2	1	2	1	1	2	2	1	2	2	2	2
pfam00368	HMG-CoA_red	0.322828	-0.56	1	1	1	1	5	4	1	1	1	1	6	1	1	2	1	2	1	1	1	1	1	1	2	1	2	2	4	2	1	1	1	1	1	1	1	1	1	1	3	1	1	1	2	1	1	1
pfam00370	FGGY_N	-0.0602516	-0.0701754	3	2	3	3	5	3	3	3	3	3	3	3	4	4	3	3	4	3	3	4	3	4	4	4	4	5	4	7	3	3	4	4	3	4	3	3	0	4	4	3	4	3	2	3	3	4
pfam00372	Hemocyanin_M	-1.54545	0	0	0	0	0	0	0	0	0	0	0	0	0	0	0	0	0	0	0	0	0	0	0	0	0	0	1	0	0	0	0	0	0	0	0	0	0	0	0	0	0	0	0	0	0	0	0
pfam00373	FERM_M	-1.54545	0	0	0	0	0	0	0	0	0	0	0	0	0	0	0	0	0	0	0	0	0	0	0	0	0	0	0	0	0	0	0	0	0	0	0	0	0	0	0	0	0	0	0	2	0	0	0
pfam00375	SDF	1.37374	-2	0	1	0	0	0	0	0	1	1	1	1	0	1	1	1	1	0	1	2	1	0	0	0	0	0	1	0	0	0	0	0	0	0	0	0	0	0	0	0	1	0	0	0	0	0	0
pfam00378	ECH	0.317859	-0.441006	8	4	9	12	20	10	12	12	12	7	22	16	8	23	11	9	12	13	11	13	9	10	9	13	11	14	17	8	4	3	12	12	6	6	4	2	5	2	13	14	14	9	7	9	7	14
pfam00380	Ribosomal_S9	0.0509785	0.03125	2	1	2	2	2	2	2	2	2	2	2	2	2	2	2	2	2	2	2	2	2	2	2	2	2	2	2	2	1	1	2	2	2	2	2	2	2	1	2	2	2	2	2	2	2	2
pfam00381	PTS-HPr	2.83333	-3	0	0	0	0	1	0	0	0	0	0	0	0	0	0	0	0	0	0	0	0	0	0	0	0	0	0	0	0	0	0	0	0	0	0	0	0	0	0	0	0	0	0	0	0	0	0
pfam00382	TFIIB	-0.04641	-0.0540541	2	3	2	2	2	2	2	2	2	2	2	2	2	2	2	2	3	2	2	2	2	2	2	2	2	2	2	7	3	2	2	2	2	3	2	2	2	2	2	2	2	2	2	2	3	2
pfam00383	dCMP_cyt_deam_1	0.0576271	-0.183051	5	0	5	6	8	5	5	6	6	6	8	8	5	8	9	6	6	6	3	5	3	5	6	6	7	3	8	7	5	5	4	5	9	8	6	6	4	4	7	5	9	3	6	6	4	8
pfam00384	Molybdopterin	-0.0355277	-1.03448	0	1	1	1	2	1	0	1	1	2	2	1	2	1	1	1	1	1	1	2	1	1	1	1	2	3	1	1	1	1	1	1	1	1	1	1	1	1	2	1	2	1	1	1	1	1
pfam00385	Chromo	0.117145	-0.312935	11	32	9	2	3	4	12	3	3	27	19	8	101	9	5	4	15	6	42	5	4	8	4	5	7	25	5	3	2	2	10	3	10	7	2	2	3	2	7	5	11	5	7	6	100	11
pfam00387	PI-PLC-Y	0.770599	-0.694215	2	0	4	2	2	2	1	3	3	4	11	6	5	7	3	3	2	4	2	2	2	2	2	2	2	2	2	2	1	1	2	2	1	1	1	1	1	1	2	2	1	2	1	1	3	3
pfam00388	PI-PLC-X	0.528708	-0.568421	3	2	5	3	3	3	4	4	4	4	13	9	6	9	3	4	5	6	3	4	4	3	3	3	4	3	4	6	3	2	3	3	2	2	2	2	1	2	4	3	3	4	1	3	4	5
pfam00389	2-Hacid_dh	0.160426	-0.632754	4	2	7	6	12	11	5	11	11	6	16	11	7	19	10	8	6	5	7	7	6	8	7	8	9	11	6	19	12	4	9	9	11	11	6	5	3	5	9	6	11	6	3	8	6	7
pfam00390	malic	0.0383623	0.0638298	2	0	3	1	2	2	3	2	2	2	1	2	2	2	2	2	2	2	1	2	1	1	1	2	2	2	2	2	1	1	1	1	3	3	1	2	1	1	2	1	2	1	0	2	2	3
pfam00391	PEP-utilizers	1.80303	-2.29412	0	0	0	0	0	1	0	0	0	0	11	1	0	0	0	0	0	0	0	0	0	0	0	1	1	1	1	0	0	0	0	0	0	0	0	0	0	0	0	0	0	0	0	0	0	0
pfam00393	6PGD	0.0740971	-0.369863	1	1	2	1	2	2	1	2	2	1	3	1	1	1	2	1	2	1	1	2	2	2	2	2	2	2	2	2	1	1	1	1	1	1	1	1	1	1	2	1	2	2	1	1	1	2
pfam00394	Cu-oxidase	0.643939	-0.182927	10	16	6	6	10	16	12	11	12	8	18	14	17	14	10	11	8	6	2	3	5	6	6	5	6	8	9	10	3	3	2	2	5	5	3	3	6	3	6	3	11	5	3	5	16	19
pfam00396	Granulin	-1.54545	0	0	0	0	0	0	0	0	0	0	0	0	0	0	0	0	0	0	0	0	0	0	0	0	0	0	0	0	0	0	0	0	0	0	0	0	0	0	0	0	0	1	0	0	0	0	0
pfam00397	WW	0.194975	-0.235443	7	2	8	7	7	8	10	11	11	10	8	9	9	10	11	9	10	10	7	7	6	8	6	8	7	7	8	12	6	4	8	8	11	11	6	6	3	5	8	7	9	6	8	5	9	9
pfam00398	RrnaAD	-0.0155166	0.253012	2	1	2	2	1	1	1	2	2	1	2	2	2	1	2	2	1	2	2	2	1	1	1	2	1	1	1	4	2	2	1	1	2	2	2	2	2	2	1	1	1	1	2	2	2	2
pfam00399	PIR	1.95758	-2.4	0	0	0	0	0	0	1	1	1	0	0	0	1	0	1	2	1	0	0	0	0	0	0	0	0	0	0	0	0	1	0	0	0	0	0	0	0	1	0	0	0	0	0	0	0	0
pfam00400	WD40	-0.0510646	0.559767	171	77	121	100	107	110	100	113	124	111	120	108	99	118	99	106	113	93	97	102	104	106	103	102	105	107	105	160	86	83	96	99	102	101	87	79	93	86	105	98	114	100	166	158	117	405
pfam00403	HMA	0.19776	0.0853081	5	1	4	2	7	4	4	4	4	4	8	7	4	8	4	4	5	5	3	5	4	5	5	4	5	4	5	6	4	4	4	5	3	2	4	4	1	3	4	5	6	3	2	3	2	4
pfam00406	ADK	0	-0.105882	3	1	3	3	4	3	4	4	4	4	3	3	3	4	4	4	4	2	4	3	3	3	3	4	4	3	4	8	3	3	4	3	3	3	3	3	3	3	4	3	3	3	7	3	3	3
pfam00408	PGM_PMM_IV	-0.289523	-0.44186	1	1	2	3	4	3	1	2	2	2	1	2	2	2	3	3	2	1	3	3	3	3	3	4	4	3	3	4	2	3	3	3	2	2	2	2	2	3	4	3	4	3	3	3	2	2
pfam00410	Ribosomal_S8	-0.058319	0	2	0	2	2	2	2	2	2	2	2	2	3	2	3	2	2	2	2	2	2	2	2	2	2	2	2	1	4	3	2	2	2	1	1	3	2	2	2	2	2	3	2	2	2	2	2
pfam00411	Ribosomal_S11	0.0849452	0.0319149	2	2	2	2	2	2	2	2	2	1	2	2	2	3	2	2	2	1	2	2	2	2	2	2	2	2	2	0	1	0	2	2	2	2	2	1	2	1	2	2	2	2	2	2	2	2
pfam00412	LIM	-0.159508	0.288991	5	2	4	5	4	4	4	4	4	4	3	4	4	5	4	4	2	3	4	5	4	4	4	4	4	4	4	3	3	3	4	4	4	4	3	3	4	3	4	5	4	4	10	8	4	6
pfam00413	Peptidase_M10	1.37374	-2	0	0	0	0	3	0	0	1	1	0	1	0	0	1	1	0	0	0	0	0	0	0	0	0	0	0	0	0	0	0	0	0	0	0	0	0	0	0	1	0	0	0	0	0	0	0
pfam00415	RCC1	0.0418561	0.9375	6	1	4	3	4	2	4	2	2	5	4	3	3	2	2	2	4	5	3	3	3	3	2	3	2	3	2	6	4	3	3	3	3	2	2	2	3	3	2	4	3	3	4	5	3	4
pfam00416	Ribosomal_S13	-0.0575169	-0.495146	1	2	2	2	2	2	2	2	2	2	2	2	2	2	2	2	2	2	2	2	2	2	2	2	2	2	1	4	2	2	2	2	2	2	2	3	2	2	2	2	3	2	1	2	2	2
pfam00418	Tubulin-binding	-1.54545	0	0	0	0	0	0	0	0	0	0	0	0	0	0	0	0	0	0	0	0	0	0	0	0	0	0	0	0	0	0	0	0	0	0	0	0	0	0	0	0	0	0	0	1	0	0	0
pfam00420	Oxidored_q2	0.887205	4.33333	1	0	0	0	0	0	0	1	2	0	0	0	0	0	1	0	0	0	0	1	0	0	0	0	0	0	0	1	0	0	0	0	0	0	0	0	0	0	0	0	1	0	0	0	0	0
pfam00425	Chorismate_bind	-0.0355277	-0.568966	1	2	2	2	3	4	2	2	2	2	3	2	2	2	2	2	2	3	2	2	2	2	2	3	3	2	5	7	2	2	3	3	2	2	1	2	2	2	3	2	2	2	2	2	2	2
pfam00428	Ribosomal_60s	-0.202268	-0.588957	1	1	3	3	3	3	2	3	3	3	3	3	3	3	4	3	3	3	3	3	3	3	3	3	3	3	3	8	4	4	3	3	3	3	5	5	3	4	3	4	3	3	3	3	3	4
pfam00432	Prenyltrans	0.0822624	-0.549738	2	5	4	4	5	5	4	4	4	4	3	4	4	5	4	3	4	3	3	4	3	5	4	3	4	3	4	7	3	4	4	5	4	4	3	3	2	3	4	3	4	4	2	5	4	3
pfam00433	Pkinase_C	-0.0544018	-0.0905172	4	2	6	4	4	4	5	4	4	5	5	5	6	6	4	4	3	4	4	4	5	5	5	4	4	4	4	10	4	5	4	4	4	4	4	3	3	5	4	4	5	5	8	5	5	6
pfam00436	SSB	0.00536616	0.0625	1	0	1	1	1	1	1	1	1	1	1	1	1	1	1	1	1	1	1	1	1	1	1	1	1	1	1	2	1	1	1	1	0	0	1	1	1	1	1	1	1	1	0	1	1	1
pfam00437	T2SE	1.19129	31.875	5	0	0	0	0	0	0	0	0	0	0	0	0	0	0	0	0	0	0	1	0	0	0	0	0	0	0	0	0	1	0	0	0	0	0	0	0	0	0	0	0	0	0	0	0	0
pfam00438	S-AdoMet_synt_N	-0.0858586	-1	0	1	1	1	2	1	1	1	1	1	1	1	1	1	1	2	0	0	1	1	1	1	1	1	1	1	1	2	1	1	1	1	1	1	1	1	1	1	1	1	1	1	1	1	1	1
pfam00439	Bromodomain	-0.0924931	-0.136364	7	6	11	11	6	7	8	8	8	9	10	8	8	9	7	8	8	7	9	9	9	9	8	6	7	7	7	18	9	9	7	7	11	10	8	8	10	8	7	7	8	9	11	11	10	10
pfam00440	TetR_N	2.83333	-3	0	1	0	0	0	0	0	0	0	0	0	0	0	0	0	0	0	0	0	0	0	0	0	0	0	0	0	0	0	0	0	0	0	0	0	0	0	0	0	0	0	0	0	0	0	0
pfam00441	Acyl-CoA_dh_1	0.218727	-0.427686	7	4	9	11	13	9	11	14	14	8	19	11	8	14	14	11	9	9	11	13	10	9	9	11	10	15	14	3	2	0	11	11	7	8	2	2	4	1	11	13	17	9	11	11	9	12
pfam00443	UCH	-0.103586	0.105263	15	4	16	13	14	15	14	14	14	13	13	13	13	13	18	15	15	12	13	15	16	16	16	15	15	13	15	27	14	13	15	15	15	16	14	13	12	15	16	15	15	16	18	16	16	14
pfam00444	Ribosomal_L36	0.257576	0.352941	1	0	1	0	1	0	1	1	1	1	1	0	1	1	1	1	1	1	0	0	0	1	1	0	0	0	1	2	1	1	0	1	1	1	1	1	1	0	0	0	1	0	1	1	0	1
pfam00445	Ribonuclease_T2	0.263175	0.521739	3	1	1	2	2	2	3	2	3	0	3	3	2	2	2	2	3	2	1	1	1	1	1	2	2	2	2	6	3	2	1	1	0	0	1	3	1	1	2	1	2	1	0	4	0	3
pfam00447	HSF_DNA-bind	-0.170719	0.627907	5	1	4	4	3	3	3	3	4	2	3	3	3	3	2	3	2	3	3	3	3	3	3	2	4	3	3	8	4	4	3	3	4	4	4	4	2	4	4	3	3	3	0	6	3	6
pfam00448	SRP54	0.0392496	-0.0571429	2	2	2	2	2	2	3	2	2	2	2	2	3	2	2	2	2	2	2	2	2	2	2	2	2	2	2	4	2	2	2	2	2	2	2	2	2	2	2	2	2	2	2	2	2	2
pfam00449	Urease_alpha	0.331169	-0.183673	1	1	2	1	1	1	1	1	1	1	2	2	1	1	1	1	1	1	1	1	1	1	1	1	1	1	1	0	0	0	1	1	1	1	0	0	1	0	2	1	1	1	0	1	1	1
pfam00450	Peptidase_S10	0.279809	0.113684	12	20	10	6	12	12	11	12	13	6	13	9	6	18	12	10	9	7	6	9	11	11	11	10	11	5	11	9	4	3	11	10	7	7	2	5	5	3	10	5	7	12	4	8	5	15
pfam00454	PI3_PI4_kinase	-0.0111084	-0.032345	7	4	8	6	7	6	8	8	8	8	6	8	9	8	8	7	7	7	7	7	6	7	7	7	7	7	6	17	9	8	7	7	8	8	6	6	7	8	7	7	7	6	10	8	8	8
pfam00456	Transketolase_N	0.180798	-1.18269	0	5	3	1	3	2	2	2	2	1	4	2	2	5	2	2	1	2	1	1	1	1	1	1	2	4	5	2	1	1	1	1	4	5	3	1	1	2	4	1	2	1	1	1	2	3
pfam00457	Glyco_hydro_11	1.43585	-2.04255	0	2	1	1	4	4	2	5	5	9	3	2	5	3	7	4	3	4	0	0	0	0	0	3	3	2	2	0	0	0	0	0	0	0	0	0	0	0	4	0	3	0	0	0	6	4
pfam00458	WHEP-TRS	-0.450758	6	1	0	1	0	0	0	0	0	0	0	0	0	0	0	0	0	0	0	0	0	0	0	0	0	0	0	0	0	0	0	0	0	0	0	0	0	1	0	0	0	0	0	2	2	0	0
pfam00459	Inositol_P	0.586324	-0.75	2	3	5	2	5	4	3	5	5	5	5	5	3	5	5	6	3	3	2	2	2	2	2	5	4	3	4	4	1	1	2	2	3	3	2	1	2	1	4	2	4	2	2	2	2	3
pfam00462	Glutaredoxin	-0.21278	-0.391304	2	0	5	4	3	4	3	4	4	3	4	5	4	4	4	4	4	2	4	4	4	4	4	4	4	4	4	14	6	3	4	4	4	6	5	7	3	3	4	4	6	4	3	4	4	5
pfam00463	ICL	0.337424	0.87	4	3	2	2	2	2	2	2	2	2	3	2	2	4	2	2	2	3	2	2	2	2	2	2	2	2	2	2	1	1	2	2	1	1	1	1	3	1	2	2	2	2	1	2	2	2
pfam00464	SHMT	0.0796626	-0.556701	1	1	1	1	2	2	2	2	2	3	3	3	2	3	2	2	2	2	2	2	2	2	2	2	2	2	2	5	2	2	2	2	1	1	2	2	1	2	2	2	2	2	2	4	1	2
pfam00465	Fe-ADH	0.679252	-1.08871	1	2	4	2	3	6	2	6	6	1	6	3	1	8	4	4	2	2	2	2	3	3	3	3	3	3	3	0	0	0	2	2	1	1	0	0	0	0	3	2	5	3	0	2	2	3
pfam00466	Ribosomal_L10	-0.125307	0	2	1	2	3	2	2	2	2	2	2	2	2	2	2	2	2	2	2	2	2	2	2	2	2	2	2	2	6	2	2	2	2	2	2	3	2	2	3	2	2	2	2	3	2	2	3
pfam00467	KOW	-0.190583	0.0403587	4	3	5	3	4	5	5	4	4	3	3	3	5	3	5	4	4	2	2	3	3	5	5	7	7	5	6	8	5	4	5	5	4	4	4	3	0	4	7	4	6	4	6	4	4	5
pfam00468	Ribosomal_L34	0.046832	0.545455	1	0	1	0	1	1	0	1	1	0	1	1	1	0	1	0	1	1	0	1	0	1	1	1	0	0	0	0	1	0	0	0	1	1	1	1	1	1	1	1	0	0	1	2	0	1
pfam00471	Ribosomal_L33	0.0677831	1.73684	1	0	1	0	0	0	0	1	1	0	0	1	0	1	1	0	0	0	0	1	0	0	1	0	0	0	0	0	0	0	0	0	0	1	0	0	0	0	0	1	1	0	0	1	1	2
pfam00472	RF-1	-0.0534231	-0.222222	2	1	3	3	3	3	4	3	3	1	2	3	2	3	2	3	3	2	3	3	1	3	3	3	3	1	2	6	4	3	2	3	3	2	2	3	2	3	3	2	3	2	2	4	2	3
pfam00474	SSF	0.122655	-0.714286	1	1	1	4	3	4	2	3	3	2	4	1	3	6	2	4	1	3	0	0	1	1	0	3	3	4	4	12	6	3	0	0	1	1	4	4	1	4	3	0	3	1	1	1	1	2
pfam00475	IGPD	-0.0858586	0.0588235	1	0	1	1	1	1	1	1	1	1	1	1	1	1	1	1	1	1	1	1	1	1	1	1	1	1	1	2	1	1	1	1	1	1	1	1	1	1	1	1	1	1	2	1	1	1
pfam00476	DNA_pol_A	-0.115646	-0.979592	0	0	1	1	1	1	1	1	1	1	1	1	1	1	1	1	1	1	1	1	1	1	1	1	1	1	1	2	1	1	1	1	1	1	1	1	1	1	1	1	1	1	1	1	1	1
pfam00478	IMPDH	-0.0128788	1.65	3	2	1	1	1	1	1	1	1	1	1	1	1	1	1	1	1	1	1	1	1	1	1	1	1	0	1	4	2	2	1	1	1	1	1	1	1	2	1	1	1	1	1	2	1	1
pfam00479	G6PD_N	-0.0858586	-0.0526316	1	1	2	1	1	1	1	1	1	1	1	1	1	1	1	1	1	1	1	1	1	1	1	1	1	1	1	2	1	1	1	1	1	1	1	1	1	1	1	1	2	1	1	1	1	5
pfam00481	PP2C	-0.0729418	-0.530973	3	7	11	5	7	7	5	7	8	7	6	6	5	7	7	7	5	4	5	5	5	5	5	9	8	6	6	13	6	6	6	6	5	5	6	6	5	6	8	5	9	5	6	7	9	14
pfam00483	NTP_transferase	-0.0752046	0.175182	3	1	3	2	3	3	3	3	3	3	2	2	3	2	2	3	3	2	2	2	2	3	2	3	3	2	3	7	2	2	3	3	3	3	4	3	1	2	3	3	3	2	5	3	2	3
pfam00484	Pro_CA	0.0888818	-0.359155	2	3	2	1	2	3	4	2	2	3	7	4	4	4	3	3	2	2	3	2	1	1	1	3	3	2	2	4	1	1	2	2	2	2	1	1	1	1	4	3	5	1	2	6	7	4
pfam00485	PRK	-0.125307	0.486486	2	0	1	2	2	2	0	1	1	1	1	1	1	1	2	2	3	1	1	1	0	1	1	1	1	1	2	4	2	4	1	1	3	2	3	4	1	5	1	1	1	0	0	1	1	1
pfam00487	FA_desaturase	0.143334	-0.264463	6	9	12	4	11	9	8	8	8	6	8	7	6	10	8	7	7	6	4	6	6	7	7	8	8	7	7	12	6	7	6	5	4	4	6	6	3	6	9	5	5	6	8	9	8	9
pfam00488	MutS_V	-0.0325179	-0.139535	5	4	6	6	6	6	6	6	6	6	6	6	6	6	6	6	6	5	5	6	6	6	6	6	6	4	6	12	6	4	6	6	6	6	5	6	4	4	6	6	6	6	5	6	7	7
pfam00490	ALAD	-0.21618	-0.910714	0	1	1	1	1	1	1	1	1	1	1	1	1	1	1	1	1	1	1	1	1	3	2	1	1	1	2	2	1	1	1	1	1	1	1	1	1	1	1	1	1	1	1	1	1	1
pfam00491	Arginase	0.334569	-0.701087	2	4	4	2	6	6	5	5	5	1	7	5	4	6	5	5	4	3	3	3	2	2	2	5	3	5	6	6	4	3	3	3	2	2	5	2	1	5	3	2	3	2	1	2	2	5
pfam00493	MCM	-0.0297203	-0.173077	5	6	6	6	6	6	6	6	7	6	6	6	6	6	6	6	6	6	6	6	6	6	6	6	6	6	6	12	6	6	6	6	6	6	6	7	7	6	6	6	6	6	8	6	6	6
pfam00494	SQS_PSY	0.294372	-0.806723	1	3	2	3	3	4	3	3	3	2	3	3	2	3	3	3	3	3	2	2	2	3	2	2	2	2	2	4	2	2	2	3	2	3	2	2	2	2	2	2	2	3	2	2	2	2
pfam00496	SBP_bac_5	2.83333	-3	0	0	0	0	0	0	0	0	0	0	0	1	0	0	1	0	0	0	0	0	0	0	0	0	0	0	0	0	0	0	0	0	0	0	0	0	0	0	0	0	0	0	0	0	0	0
pfam00497	SBP_bac_3	2.83333	-3	0	0	0	0	0	0	0	0	0	0	0	0	1	0	1	1	0	0	0	0	0	0	0	0	0	0	0	0	0	0	0	0	0	0	0	0	0	0	0	0	0	0	0	0	0	0
pfam00498	FHA	-0.164105	0.0556701	9	4	10	5	8	8	8	9	8	10	8	11	8	12	8	9	7	11	9	10	9	10	11	11	8	8	8	16	9	8	11	12	8	8	9	9	3	6	11	11	11	9	11	11	10	14
pfam00499	Oxidored_q3	0.643939	-1.5	0	0	0	0	0	0	0	0	1	0	0	0	0	0	1	0	0	1	0	1	0	0	0	0	0	0	0	1	0	0	0	0	0	0	0	0	0	0	0	0	1	0	0	0	0	0
pfam00501	AMP-binding	0.330878	-0.834262	18	38	27	30	85	75	57	54	56	46	74	57	53	54	55	54	42	48	39	41	48	51	56	51	51	66	89	18	11	7	40	40	9	10	11	12	12	9	62	38	59	51	20	42	33	78
pfam00503	G-alpha	-0.32157	0.838509	10	14	15	4	3	4	3	4	4	3	3	3	3	4	4	4	3	2	3	3	3	3	3	3	3	3	3	4	2	2	3	3	3	3	2	2	1	2	3	3	4	4	10	7	17	25
pfam00505	HMG_box	0.119856	0.187919	11	4	31	8	6	5	8	8	7	11	11	10	12	9	6	10	6	7	5	7	6	5	5	6	6	7	5	6	4	2	6	6	7	7	4	4	3	3	7	5	7	5	6	12	23	27
pfam00507	Oxidored_q4	0.643939	-1.5	0	0	0	0	0	0	0	0	1	0	0	0	0	0	1	0	0	1	0	1	0	0	0	0	0	0	0	1	0	0	0	0	0	0	0	0	0	0	0	0	1	0	0	0	0	0
pfam00510	COX3	0.400673	10.6667	2	0	0	0	0	0	0	0	0	0	0	0	0	0	1	0	0	1	0	1	0	0	0	0	0	0	0	2	0	0	0	0	0	0	0	0	0	0	0	0	1	0	0	1	0	0
pfam00512	HisKA	0.856797	-0.645833	8	2	8	5	13	11	17	20	22	8	19	16	10	11	20	22	16	9	4	5	3	3	4	15	13	15	11	7	3	3	5	5	7	7	1	4	2	3	14	5	8	3	0	8	4	7
pfam00514	Arm	0.157407	3.11905	10	3	3	3	2	2	2	2	2	2	2	2	2	2	3	2	3	2	2	3	1	1	1	2	2	1	2	1	1	1	3	3	2	2	1	1	2	1	2	3	3	2	9	4	3	10
pfam00515	TPR_1	0.195614	4.28231	51	3	6	6	12	10	9	8	9	12	11	10	12	10	8	7	8	8	8	8	9	10	9	8	10	10	11	21	8	10	9	10	10	10	8	7	6	10	11	7	13	9	13	10	9	8
pfam00519	PPV_E1_C	-1.54545	0	0	0	0	0	0	0	0	0	0	0	0	0	0	0	0	0	0	0	0	0	0	0	0	0	0	0	0	0	0	0	0	0	0	0	1	0	0	0	0	0	0	0	0	0	0	0
pfam00520	Ion_trans	0.197952	-0.194444	2	2	4	2	2	2	3	3	3	1	3	2	2	2	3	2	1	4	1	1	3	2	2	1	1	1	2	2	1	1	1	1	3	3	1	2	2	1	1	1	1	3	2	2	3	4
pfam00521	DNA_topoisoIV	-0.0858586	-0.0526316	1	2	1	1	1	1	1	1	1	1	1	1	1	1	1	1	1	1	1	1	1	1	1	1	1	1	1	2	1	2	1	1	1	1	1	1	1	1	1	1	1	1	1	1	2	4
pfam00529	HlyD	2.83333	51	1	0	0	0	0	0	0	0	0	0	0	0	0	0	0	0	0	0	0	0	0	0	0	0	0	0	0	0	0	0	0	0	0	0	0	0	0	0	0	0	0	0	0	0	0	0
pfam00533	BRCT	0.110706	-0.0515759	7	5	6	3	8	7	6	9	9	6	8	7	6	8	10	9	7	11	5	8	4	5	7	7	8	7	6	17	6	9	8	7	4	3	8	7	4	7	8	6	10	5	5	9	5	7
pfam00534	Glycos_transf_1	0.215938	0.0112782	6	3	5	4	9	8	6	5	5	7	9	5	5	7	5	6	6	6	4	4	5	5	5	6	7	6	8	6	3	3	5	5	6	6	3	3	3	3	8	3	6	5	4	4	5	6
pfam00535	Glycos_transf_2	0.0357744	1.91667	6	0	3	2	2	2	2	2	2	2	2	2	2	2	2	2	2	2	2	2	2	2	2	2	2	2	1	4	2	2	2	2	1	1	2	2	2	2	2	2	2	2	2	2	3	3
pfam00536	SAM_1	0.50537	-0.721519	1	1	2	1	1	1	3	4	4	1	2	2	2	1	4	3	2	2	1	1	1	1	1	2	1	1	1	0	0	1	1	1	1	1	0	0	1	1	1	2	1	1	5	4	2	2
pfam00538	Linker_histone	-0.218549	-0.0909091	1	1	3	1	1	1	1	1	1	1	1	1	1	1	1	1	1	1	1	1	1	1	1	1	1	1	1	1	0	0	1	1	2	2	1	0	1	0	1	1	1	1	1	2	3	4
pfam00542	Ribosomal_L12	0.0858586	-0.0588235	1	1	1	1	1	1	1	1	2	1	1	1	1	1	1	1	1	1	1	1	1	1	1	1	1	1	1	2	1	1	1	1	0	0	1	1	1	1	1	1	1	1	1	1	1	1
pfam00544	Pec_lyase_C	1.82074	2.75625	15	8	4	1	10	6	7	5	5	6	10	9	2	12	3	2	4	14	0	0	0	0	0	2	5	7	6	0	0	0	0	0	0	0	0	0	0	0	5	0	2	0	0	4	1	3
pfam00545	Ribonuclease	0.421827	-1.34783	0	1	2	1	3	2	2	2	2	2	2	2	2	2	2	2	1	1	0	0	1	2	2	2	3	2	5	0	0	0	0	0	0	0	0	0	1	0	4	0	1	1	0	0	0	3
pfam00547	Urease_gamma	0.331169	-0.183673	1	1	2	1	1	1	1	1	1	1	2	2	1	1	1	1	1	1	1	1	1	1	1	1	1	1	1	0	0	0	1	1	1	1	0	0	1	0	2	1	1	1	0	1	1	1
pfam00549	Ligase_CoA	0.158722	-0.875676	1	2	3	5	4	5	4	5	5	4	6	5	4	4	4	4	4	3	3	4	4	4	4	5	5	4	5	4	2	2	4	4	3	3	2	2	2	2	5	4	4	4	3	5	3	4
pfam00550	PP-binding	0.552866	-1.2579	4	9	15	12	65	69	40	39	38	38	31	30	32	28	32	39	30	25	11	10	33	34	44	39	39	47	61	6	3	3	19	18	4	4	2	3	5	3	47	11	48	31	3	18	4	24
pfam00551	Formyl_trans_N	0.38851	-1.325	0	1	2	4	5	2	3	3	3	4	3	5	3	3	3	3	3	3	1	2	1	2	2	3	2	3	2	4	2	2	2	1	3	3	1	2	2	2	3	2	2	1	2	2	1	2
pfam00557	Peptidase_M24	0.0288444	-0.229862	8	9	11	7	12	12	10	10	10	9	12	10	10	14	10	9	11	9	9	12	9	9	9	9	11	11	12	18	9	9	9	9	11	10	9	8	6	8	11	10	13	9	8	9	11	12
pfam00560	LRR_1	0.111384	6.16216	5	0	1	1	0	0	0	1	1	1	1	1	1	1	0	0	0	0	1	0	0	0	0	0	0	0	0	9	0	0	1	1	0	0	1	0	0	2	0	0	0	0	2	0	1	2
pfam00561	Abhydrolase_1	0.577257	2.24619	27	8	14	4	11	8	7	9	11	11	12	9	8	18	12	8	8	6	4	5	5	4	7	5	8	6	8	8	4	5	4	4	2	2	6	3	3	4	9	3	6	6	4	13	14	14
pfam00562	RNA_pol_Rpb2_6	-0.008529	0.0198675	3	3	3	3	3	3	3	3	3	3	3	2	3	3	3	3	3	3	3	3	3	3	3	3	3	3	3	6	3	3	3	3	3	3	2	3	3	3	3	3	3	3	3	3	3	3
pfam00564	PB1	0.0447368	-0.236842	3	4	5	2	4	4	4	4	4	4	4	4	4	4	4	4	4	3	2	4	4	4	4	3	4	4	4	4	2	2	4	4	3	4	2	2	1	2	4	4	3	4	6	5	5	4
pfam00565	SNase	-0.100906	-0.43299	1	1	2	2	1	2	2	2	2	2	2	1	2	2	2	2	2	2	2	2	2	2	2	2	2	2	2	3	2	2	2	2	2	2	2	2	1	2	2	2	2	2	1	4	2	2
pfam00566	RabGAP-TBC	-0.0590098	-0.115385	10	6	11	13	13	12	10	12	12	12	11	12	11	12	12	12	11	11	11	12	12	12	12	12	12	12	12	20	10	11	12	12	13	13	10	9	12	11	12	12	13	12	19	12	12	14
pfam00567	TUDOR	0.171717	-0.117647	1	1	1	1	0	1	1	2	2	1	1	1	1	1	2	1	1	1	1	1	1	1	1	1	1	1	1	1	1	1	1	1	1	1	1	1	0	1	1	1	1	1	1	1	1	1
pfam00568	WH1	-0.231818	0	1	0	2	1	1	1	1	1	1	1	1	1	1	1	1	1	1	1	1	1	1	1	1	1	1	1	1	1	1	1	1	1	1	1	1	1	1	1	1	1	1	1	1	3	2	2
pfam00569	ZZ	0.0183983	1.8956	10	1	3	2	3	4	5	3	3	1	4	2	3	4	6	4	4	3	3	4	3	5	4	4	4	3	4	4	2	3	4	4	4	4	2	2	1	2	5	4	3	3	2	9	3	4
pfam00570	HRDC	-0.0297203	-1.03846	0	0	0	1	1	2	1	3	3	1	3	1	1	2	3	2	1	2	2	2	2	2	2	2	1	2	1	4	1	2	2	2	2	2	2	1	1	1	2	1	2	2	1	1	0	1
pfam00571	CBS	-0.059077	-0.192661	5	2	6	3	7	6	5	7	7	7	9	7	7	6	7	8	7	5	7	7	7	6	7	6	6	5	6	12	6	7	6	6	5	5	7	7	4	8	6	7	7	6	9	8	6	5
pfam00572	Ribosomal_L13	-0.0441558	0	2	2	2	2	2	2	2	2	2	2	2	2	2	2	2	2	2	2	2	2	2	2	2	2	2	2	2	4	2	2	2	2	2	2	2	2	2	2	2	2	2	2	3	2	2	2
pfam00573	Ribosomal_L4	-0.0416284	-0.484848	1	1	2	2	2	2	2	2	2	2	2	2	2	2	2	2	2	2	2	2	2	2	1	2	2	2	2	3	2	2	2	2	2	2	2	2	2	2	2	2	2	2	2	2	2	2
pfam00574	CLP_protease	0.226912	0.0714286	1	1	1	0	1	1	1	1	1	1	1	1	1	1	1	1	1	1	1	1	1	1	1	1	1	1	1	0	0	0	1	1	1	1	0	0	0	0	1	0	1	1	1	1	1	1
pfam00575	S1	-0.107644	0.0895522	4	1	4	4	4	3	4	3	4	4	4	5	5	3	3	4	4	3	5	4	3	4	3	4	3	4	4	8	4	4	4	4	4	4	4	4	4	4	4	4	4	3	3	4	6	4
pfam00576	Transthyretin	0.0114478	0.133333	1	1	1	1	1	1	0	1	1	0	1	1	1	1	1	1	1	1	1	1	1	1	1	1	1	1	1	2	1	1	1	0	1	1	1	1	0	1	1	1	1	1	1	1	0	1
pfam00578	AhpC-TSA	0.0838619	0.767442	6	3	5	3	3	3	4	4	4	2	3	3	2	4	5	5	3	2	2	1	2	2	2	3	4	3	2	6	4	4	2	2	3	3	4	4	1	4	4	2	2	2	4	3	4	10
pfam00579	tRNA-synt_1b	0.0449543	-0.325472	3	4	4	4	5	3	4	4	4	4	6	5	5	4	4	4	6	4	4	4	3	5	4	6	4	4	4	8	4	4	4	4	3	3	4	4	4	4	5	4	6	4	3	5	4	4
pfam00580	UvrD-helicase	0.386364	5.82353	9	0	2	2	1	1	1	1	1	2	1	2	1	2	1	1	1	1	0	0	0	0	0	1	1	1	1	3	2	2	0	0	1	1	2	2	2	2	1	0	1	0	0	4	3	2
pfam00581	Rhodanese	0.103416	-0.321696	6	3	8	5	9	10	6	9	9	6	17	10	9	14	8	8	7	7	6	8	7	7	8	9	10	8	7	10	6	7	7	8	7	6	8	6	5	7	9	8	7	7	7	10	10	9
pfam00582	Usp	-0.169264	-0.428571	1	1	2	3	2	2	2	2	2	2	2	2	2	2	1	2	2	1	2	2	2	2	1	2	2	1	1	3	2	2	2	2	2	3	2	2	3	2	2	2	2	2	7	2	2	2
pfam00583	Acetyltransf_1	0.424373	-0.833811	10	7	18	15	32	28	22	31	31	16	50	33	21	51	33	30	22	21	14	19	21	20	19	23	23	22	22	21	11	9	23	23	11	9	9	10	6	9	29	15	34	18	13	11	14	28
pfam00584	SecE	0.056541	-1.09756	0	0	1	0	1	1	1	1	1	1	1	1	1	1	1	1	1	1	1	1	1	1	1	1	0	1	1	0	1	0	1	1	1	1	0	1	1	0	1	1	1	1	0	1	1	1
pfam00585	Thr_dehydrat_C	-0.231818	-0.9	0	0	1	1	1	1	0	1	1	1	1	1	1	1	1	1	1	1	1	1	1	1	1	1	1	1	1	2	1	1	1	1	1	1	1	1	1	1	1	1	1	1	2	1	1	1
pfam00586	AIRS	-0.0297203	0	2	1	2	2	2	2	2	2	3	2	2	2	2	2	2	2	2	2	2	2	2	2	2	2	2	2	2	4	2	2	2	2	2	2	2	2	2	2	2	2	2	2	2	2	2	2
pfam00587	tRNA-synt_2b	0.0492085	0.0358209	7	2	5	7	7	8	7	7	7	9	8	7	7	8	6	7	6	7	6	6	7	7	8	7	7	6	8	14	7	7	7	7	5	5	7	7	7	7	6	7	8	7	6	5	6	5
pfam00588	SpoU_methylase	0.0630798	-1.10204	0	0	0	0	1	1	1	2	2	1	1	1	1	1	2	2	1	1	1	1	1	1	1	1	1	1	1	4	2	2	1	1	0	0	2	2	0	2	1	1	1	1	2	0	0	0
pfam00589	Phage_integrase	-0.572391	11.3333	2	0	0	0	0	0	0	0	0	0	0	0	0	0	0	0	0	0	0	0	0	0	0	0	0	0	0	0	0	0	0	0	0	0	0	0	0	0	0	0	0	0	0	0	0	1
pfam00590	TP_methylase	-0.130089	-0.424242	1	1	2	2	2	2	1	2	2	2	2	2	2	2	2	2	2	1	2	2	2	2	2	2	2	2	2	3	3	2	2	2	2	2	3	2	1	2	2	2	2	2	1	2	2	3
pfam00591	Glycos_transf_3	0	0	1	1	1	1	1	1	1	1	1	1	1	1	1	1	1	1	1	1	1	1	1	1	1	1	1	1	1	2	0	1	1	1	1	1	1	1	1	1	1	1	1	1	1	1	1	2
pfam00593	TonB_dep_Rec	-1.54545	0	0	0	0	0	0	0	0	0	0	0	0	0	0	0	0	0	0	0	0	0	0	0	0	0	0	0	0	0	0	0	0	0	0	0	0	0	0	0	0	0	0	0	0	0	0	1
pfam00595	PDZ	-0.815657	-0.5	0	0	0	0	0	0	0	1	1	0	0	0	0	0	0	0	0	0	0	0	0	0	0	2	1	0	0	2	0	0	0	1	0	0	1	0	0	1	1	1	0	0	0	0	0	0
pfam00596	Aldolase_II	0.539683	-1.42857	0	3	2	2	6	5	5	8	8	1	5	3	4	12	6	6	3	1	4	4	2	3	2	4	3	5	4	5	3	3	3	3	1	1	2	2	0	4	3	3	6	3	1	1	2	6
pfam00610	DEP	0.120621	-0.0878049	4	4	4	2	4	3	4	4	4	4	11	5	4	5	4	4	4	4	3	4	4	4	4	4	4	4	4	10	4	4	4	4	3	3	4	4	2	3	4	4	5	4	3	4	3	4
pfam00611	FCH	-0.00903775	-0.578947	2	4	6	4	5	5	4	5	5	4	4	5	4	4	5	5	5	4	4	5	3	5	4	5	3	5	3	10	2	4	5	5	4	4	5	3	3	4	5	4	5	3	7	4	6	6
pfam00612	IQ	-0.04641	-0.540541	1	1	2	2	2	2	2	3	3	3	2	2	3	2	3	1	2	2	2	2	2	2	1	1	2	4	1	2	1	2	2	2	3	3	1	1	2	2	3	2	2	2	12	2	2	2
pfam00613	PI3Ka	-0.0714071	-0.475248	1	1	2	2	2	2	2	2	2	2	2	2	2	2	2	2	2	2	2	2	2	2	2	2	2	2	2	4	3	2	2	2	2	2	1	2	2	2	2	2	2	2	2	3	2	2
pfam00614	PLDc	0.257576	-0.176471	2	1	1	1	3	3	2	3	4	2	2	3	3	2	3	2	3	2	2	2	2	2	2	3	2	4	3	2	1	1	2	2	1	1	1	1	0	1	3	2	4	2	0	4	2	2
pfam00615	RGS	0.202457	-0.0864198	5	2	3	3	6	5	7	4	4	5	12	6	6	9	5	3	6	6	4	5	4	4	3	4	6	4	4	10	5	4	5	5	4	4	4	3	0	4	6	5	6	4	16	4	3	3
pfam00616	RasGAP	0.0515152	-0.458824	2	2	4	4	3	3	4	3	3	4	4	4	4	4	3	3	4	4	3	3	3	3	3	3	3	3	3	7	3	3	3	3	3	2	1	3	2	3	3	3	3	3	6	4	4	6
pfam00617	RasGEF	-0.178165	0.557312	7	4	6	5	5	5	4	4	4	4	4	4	4	4	4	4	4	3	5	4	4	5	4	5	4	6	5	9	4	4	4	4	3	3	4	4	4	4	4	4	6	4	13	8	10	7
pfam00618	RasGEF_N	-0.129898	0.426724	6	2	5	5	5	5	4	4	4	4	4	4	4	4	4	4	4	3	4	4	4	4	4	4	4	5	5	9	4	4	4	4	2	2	3	4	3	4	4	4	5	4	11	7	9	6
pfam00620	RhoGAP	-0.12138	0.0995575	9	7	11	9	6	7	8	8	8	9	8	8	8	9	8	8	8	8	7	7	7	7	7	7	7	7	7	18	8	7	7	7	10	10	9	10	8	8	7	7	7	7	15	16	13	11
pfam00621	RhoGEF	-0.179793	0.80198	13	5	14	11	6	6	6	6	6	5	5	5	6	7	7	6	6	6	5	6	6	6	6	6	6	5	5	6	3	4	6	6	15	13	4	3	10	3	6	6	6	6	15	17	15	19
pfam00622	SPRY	0.127968	-0.11465	3	3	4	1	2	3	4	2	2	4	4	6	3	5	4	3	4	3	2	2	1	2	2	2	2	2	3	6	3	3	2	2	3	3	3	1	2	3	3	2	4	2	5	3	4	4
pfam00623	RNA_pol_Rpb1_2	-0.0858586	-0.64	1	2	3	3	3	3	3	3	3	3	2	3	3	3	3	3	3	3	3	3	3	3	3	3	3	2	3	5	2	3	3	3	3	3	3	3	3	3	3	3	3	3	4	3	3	5
pfam00625	Guanylate_kin	0.378558	-0.5	1	0	1	1	1	2	1	1	1	2	3	4	2	3	1	1	1	3	1	1	3	2	1	1	1	1	0	2	1	1	1	1	1	1	1	1	1	1	1	1	1	2	2	1	1	1
pfam00626	Gelsolin	-0.0426753	-0.0710059	3	1	3	2	5	4	3	3	3	4	4	4	4	4	2	3	3	3	3	3	2	3	3	4	5	5	4	7	3	2	3	3	2	3	2	3	3	2	5	3	4	2	6	3	4	4
pfam00627	UBA	-0.0858586	-0.475728	3	3	6	6	7	5	9	7	7	4	5	6	7	4	5	6	8	5	3	5	5	6	6	7	8	6	5	12	6	6	8	6	6	7	7	5	6	6	9	5	8	5	10	6	7	6
pfam00628	PHD	-0.131321	-0.172131	9	4	12	10	13	13	12	12	13	10	10	11	11	10	12	13	13	9	10	12	10	13	11	13	14	11	13	20	11	12	13	14	15	16	12	10	10	12	13	10	13	11	7	14	15	15
pfam00631	G-gamma	-0.0223979	-1.04348	0	1	2	1	1	0	1	1	1	1	1	1	1	0	1	1	1	1	1	1	0	1	1	1	1	1	1	0	1	1	0	1	1	0	0	0	0	0	1	1	1	0	2	1	2	2
pfam00632	HECT	-0.00653272	-0.467391	3	4	6	5	6	6	6	5	5	6	6	6	6	6	5	5	6	5	6	6	6	6	6	6	6	6	6	9	5	5	6	6	4	4	5	5	5	5	6	6	6	6	6	4	5	6
pfam00633	HHH	0.331169	-0.183673	1	1	1	1	1	1	1	2	2	2	1	1	1	1	1	1	1	1	1	1	1	1	0	1	1	1	0	2	0	0	1	1	1	1	0	1	1	0	1	1	1	1	1	1	1	1
pfam00634	BRCA2	2.83333	-3	0	0	0	1	0	0	0	0	0	0	0	0	0	0	0	0	0	0	0	0	0	0	0	0	0	0	0	0	0	0	0	0	0	0	0	0	0	0	0	0	0	0	0	0	0	0
pfam00635	Motile_Sperm	-0.0858586	-1	0	0	2	1	1	1	1	1	1	1	1	1	1	1	1	1	1	1	1	1	0	1	0	1	0	1	1	2	0	0	1	1	1	1	1	1	1	0	0	0	1	0	1	2	3	1
pfam00636	Ribonuclease_3	-0.00566101	-0.263736	4	3	6	3	7	6	6	9	9	3	4	3	8	4	9	6	3	3	5	5	6	5	5	7	7	4	4	6	4	3	3	4	4	4	5	2	1	4	6	4	7	5	10	19	4	9
pfam00637	Clathrin	0	0	4	4	4	3	4	4	3	5	5	4	4	4	4	4	5	3	4	4	4	4	4	3	4	4	5	4	4	11	3	2	5	4	4	4	2	3	4	2	5	4	5	4	4	4	4	4
pfam00638	Ran_BP1	-0.216719	-0.910345	0	2	4	3	3	3	3	2	2	3	2	3	3	2	2	2	3	2	3	3	3	3	3	3	3	3	3	4	3	3	3	3	3	3	3	3	3	3	3	3	3	3	3	3	3	4
pfam00639	Rotamase	-0.0858586	-0.0526316	1	0	1	1	0	1	2	1	1	1	1	1	1	1	2	1	2	1	1	1	1	2	1	1	1	1	1	2	1	1	1	1	1	1	1	1	1	1	1	1	1	1	1	2	1	1
pfam00641	zf-RanBP	-0.0643939	0.573529	2	0	2	2	1	2	1	1	1	1	1	2	2	2	1	1	1	0	1	3	1	2	2	2	1	1	2	2	1	1	2	2	0	0	1	1	0	1	2	2	2	1	2	1	2	2
pfam00642	zf-CCCH	0.0278285	0.550251	12	4	11	8	8	9	6	9	9	6	11	10	5	8	8	9	4	6	5	5	4	7	8	8	7	7	9	13	7	8	8	7	9	9	7	5	5	7	6	6	7	4	5	15	8	11
pfam00643	zf-B_box	-0.450758	8.25	2	0	1	0	0	0	0	0	0	0	0	0	0	0	0	0	0	0	0	0	0	0	0	0	0	0	0	0	0	0	0	0	0	0	0	0	0	0	0	0	0	0	2	1	1	2
pfam00644	PARP	0.0410628	-0.304348	2	4	10	0	2	2	1	2	2	2	5	3	2	6	2	2	1	2	2	2	2	2	2	2	2	2	2	0	0	0	2	1	0	0	0	0	0	0	2	2	2	2	1	7	4	5
pfam00645	zf-PARP	0.27904	-0.125	1	0	1	1	1	1	1	2	2	1	1	1	1	1	1	2	1	1	0	1	1	1	1	1	0	1	1	0	0	0	1	1	1	1	0	0	0	0	1	0	1	1	0	2	2	2
pfam00646	F-box	0.373536	1.69721	28	3	55	0	5	13	7	9	9	6	8	10	8	16	19	10	8	6	4	8	8	9	10	8	2	4	10	8	7	1	6	7	6	5	2	2	0	2	5	6	4	9	1	25	24	25
pfam00647	EF1G	-0.140938	-0.962264	0	1	1	1	1	1	1	1	1	1	1	1	1	1	1	1	1	1	1	1	1	1	1	1	1	1	1	3	1	1	1	1	1	1	1	2	1	0	1	1	1	1	1	2	1	1
pfam00648	Peptidase_C2	0.842975	0.818182	6	6	2	1	2	2	4	3	3	2	15	4	5	6	1	3	4	3	2	1	1	1	1	2	2	2	2	2	1	0	1	1	1	1	1	0	1	0	2	2	2	1	3	2	8	3
pfam00649	Copper-fist	-0.242244	0.392857	2	0	2	0	2	1	2	2	1	0	2	2	1	3	1	0	2	2	2	2	0	2	1	3	2	1	1	4	2	2	1	1	1	1	2	2	1	2	1	1	2	1	1	2	1	3
pfam00650	CRAL_TRIO	-0.176276	-0.141593	5	7	5	8	9	7	4	5	5	6	6	7	5	6	5	5	5	6	5	5	6	6	6	7	8	8	9	10	6	7	5	5	5	4	5	5	6	6	8	4	8	6	6	5	7	36
pfam00651	BTB	0.560798	1.29114	40	5	40	5	8	9	34	26	30	10	23	19	12	14	41	29	24	11	9	10	8	9	7	10	6	7	11	5	3	1	10	8	5	2	2	3	0	2	6	9	11	8	4	44	26	14
pfam00652	Ricin_B_lectin	0.228232	4.93671	9	2	7	0	1	1	1	1	1	2	0	0	2	0	1	1	2	1	0	0	0	0	0	1	1	0	1	0	0	0	0	0	5	5	0	0	0	0	1	0	0	0	1	0	14	2
pfam00653	BIR	-0.257576	-0.882353	0	0	1	0	1	1	1	1	1	1	1	1	1	1	1	1	1	1	1	1	2	1	1	1	1	1	1	2	1	1	1	1	1	1	1	1	1	1	1	1	1	1	1	1	1	1
pfam00654	Voltage_CLC	0.176869	0.26	4	3	3	2	4	3	3	3	3	3	4	4	3	3	4	4	3	3	2	3	3	3	3	3	3	3	3	6	3	2	3	3	2	2	3	3	1	3	3	3	4	3	2	3	3	3
pfam00656	Peptidase_C14	0.0348599	5.61654	33	3	12	1	3	3	2	3	3	3	6	6	2	9	2	2	1	2	1	1	2	4	2	2	2	3	2	2	1	1	1	1	2	2	1	1	1	1	3	1	3	2	3	11	15	20
pfam00657	Lipase_GDSL	0.94042	2.23438	14	4	6	0	8	3	9	4	5	4	7	7	3	10	4	4	9	8	1	1	0	0	1	4	5	8	7	0	1	0	1	0	1	1	0	0	1	0	7	1	6	0	1	5	5	12
pfam00658	PABP	0	-1.05882	0	0	2	2	1	1	1	1	1	1	1	1	1	1	1	1	1	1	0	1	1	1	1	1	1	1	1	2	1	1	1	1	1	1	1	1	1	1	1	1	1	1	1	2	1	2
pfam00659	POLO_box	-0.0355277	0.827586	1	0	1	1	0	0	1	0	0	1	1	1	1	1	0	0	1	0	0	0	0	0	0	0	0	0	0	2	1	1	0	0	1	1	1	1	1	1	0	0	0	0	1	1	1	1
pfam00660	SRP1_TIP1	-1.54545	0	0	0	0	0	0	0	0	0	0	0	0	0	0	0	0	0	0	0	0	0	0	0	0	0	0	0	0	2	2	1	0	0	0	0	1	2	0	2	0	0	0	0	0	0	0	0
pfam00662	Oxidored_q1_N	0.95671	-1.71429	0	0	0	0	0	0	0	1	1	0	0	0	0	0	1	0	0	1	0	1	0	0	0	0	0	0	0	1	0	0	0	0	0	0	0	0	0	0	0	0	1	0	0	0	0	0
pfam00664	ABC_membrane	0.281377	-0.609332	13	18	24	19	42	34	28	18	20	20	35	28	28	39	23	19	23	25	13	15	25	25	28	24	24	22	23	18	12	13	17	16	15	15	9	13	14	13	29	12	32	24	23	24	20	32
pfam00665	rve	0.011589	-0.83164	3	34	1	12	0	14	24	0	0	35	7	0	67	0	0	17	31	0	64	0	0	3	0	0	1	17	1	15	2	6	13	5	12	2	1	25	1	0	0	0	43	0	28	2	145	2
pfam00667	FAD_binding_1	0.521854	-0.211896	6	3	3	3	8	8	7	9	9	5	12	8	9	13	6	7	5	6	4	4	5	5	5	6	6	6	6	6	3	4	4	4	3	3	3	3	4	3	7	4	4	5	3	7	3	4
pfam00668	Condensation	0.528221	-1.30655	1	2	8	3	24	27	15	12	12	15	13	13	20	12	13	17	7	10	7	4	17	17	21	20	14	19	26	0	0	0	7	7	0	0	0	0	4	0	23	4	14	19	2	5	1	4
pfam00670	AdoHcyase_NAD	-0.0566667	0.06	1	0	1	1	1	1	1	1	1	1	1	1	1	1	1	1	1	1	1	1	1	1	1	1	1	1	1	2	1	1	1	1	1	1	1	1	1	1	1	1	1	1	1	1	1	1
pfam00672	HAMP	-0.137987	-0.964286	0	0	1	1	3	1	1	1	1	1	1	1	1	1	1	1	1	1	1	1	1	1	1	1	1	1	1	3	1	1	1	1	1	1	1	1	1	1	1	1	2	1	0	1	2	2
pfam00673	Ribosomal_L5_C	-0.142542	-0.436893	1	0	2	2	2	2	2	2	2	2	2	2	2	2	2	2	2	2	2	2	2	2	2	2	2	2	2	4	2	2	2	2	2	2	2	2	2	2	2	2	2	2	2	2	2	2
pfam00675	Peptidase_M16	-0.0955248	-0.0993377	5	3	5	5	5	7	5	5	5	5	13	6	5	6	5	5	5	5	6	6	6	6	5	6	6	6	6	15	10	8	5	5	5	5	8	8	5	8	6	6	5	6	5	6	5	6
pfam00676	E1_dh	0.0395055	-0.0920245	3	2	4	3	4	4	3	3	3	3	4	3	3	5	3	3	3	3	3	3	3	3	3	4	4	3	5	3	2	2	3	3	3	3	2	2	2	2	4	3	4	3	4	4	4	4
pfam00677	Lum_binding	-0.0858586	0.0588235	1	1	1	1	1	1	1	1	1	1	1	1	1	1	1	1	1	0	1	1	1	1	1	1	1	1	1	2	1	1	1	1	1	1	1	1	1	1	1	1	1	1	1	1	1	1
pfam00679	EFG_C	-0.115051	-0.26	4	3	7	5	6	6	5	6	6	5	6	6	5	6	6	5	6	5	4	6	5	6	6	6	6	6	6	12	6	6	6	6	5	5	5	5	5	6	6	6	6	6	7	6	7	8
pfam00682	HMGL-like	0.0130971	-0.152542	4	4	4	4	6	5	4	5	5	5	6	4	5	6	4	4	4	5	5	4	4	4	4	5	5	6	6	10	5	5	4	4	4	4	5	5	3	5	5	4	6	4	3	4	4	5
pfam00684	DnaJ_CXXCXGXG	-0.122904	-0.426396	2	1	4	4	4	4	4	4	4	4	4	4	3	4	4	4	3	3	2	4	4	4	4	4	4	4	4	9	5	4	4	4	4	6	4	4	4	5	4	3	4	4	3	4	4	4
pfam00685	Sulfotransfer_1	2.83333	-3	0	0	0	0	0	0	0	0	0	0	1	1	0	0	0	0	0	0	0	0	0	0	0	0	0	0	0	0	0	0	0	0	0	0	0	0	0	0	0	0	0	0	0	0	0	0
pfam00686	CBM_20	0.197124	1.0102	4	2	1	0	1	1	3	2	2	2	2	2	3	2	3	2	3	4	1	0	1	1	1	6	4	4	4	0	0	0	1	1	0	0	0	0	0	0	6	1	4	1	0	4	3	4
pfam00687	Ribosomal_L1	-0.140938	-0.283019	2	2	3	3	3	3	2	3	4	2	3	3	3	3	3	3	3	3	3	3	3	3	3	3	3	3	2	7	3	4	3	3	3	3	4	4	3	4	3	3	4	3	3	3	3	3
pfam00689	Cation_ATPase_C	0.384181	-0.40678	7	6	5	7	12	9	8	8	10	9	18	14	12	20	9	9	6	13	7	8	10	10	9	8	11	10	9	11	4	3	9	9	5	5	4	3	4	3	11	7	6	10	9	7	5	6
pfam00690	Cation_ATPase_N	0.257576	-1	2	3	5	10	13	13	9	10	11	10	22	13	12	20	9	8	8	11	8	9	10	11	11	11	13	13	14	10	3	3	7	9	6	6	5	5	4	3	14	9	9	10	12	7	7	7
pfam00692	dUTPase	-0.929688	-0.421875	0	0	1	1	1	2	1	1	1	2	1	1	1	1	1	1	1	1	1	1	2	3	2	2	3	1	2	2	1	1	1	1	2	2	1	1	1	1	2	1	1	2	1	1	1	1
pfam00694	Aconitase_C	0.0815263	-0.123853	4	2	4	4	6	7	3	4	4	6	5	4	5	8	3	4	3	5	4	4	4	4	4	5	5	5	5	7	4	4	4	4	5	5	4	4	4	4	5	4	4	4	1	4	4	5
pfam00696	AA_kinase	0.00652091	-0.379747	2	3	3	3	3	4	4	3	2	3	4	3	3	4	3	3	3	3	3	3	3	3	3	3	3	3	3	6	3	3	3	3	3	4	3	3	2	3	3	3	3	3	2	3	4	3
pfam00697	PRAI	-0.113928	0.0576923	1	0	1	1	1	1	1	1	1	1	1	1	1	1	1	1	1	1	1	1	1	1	1	1	1	1	1	2	1	1	1	1	1	1	1	1	1	1	1	1	1	1	1	1	2	1
pfam00698	Acyl_transf_1	0.725028	-1.47863	1	7	4	5	34	50	23	27	26	27	18	15	30	15	28	23	19	12	3	4	15	21	25	24	18	32	34	4	2	2	12	11	1	1	2	2	2	2	20	5	31	14	2	6	3	13
pfam00699	Urease_beta	0.224694	-0.0638298	1	0	2	1	1	1	1	1	1	1	2	2	1	1	1	1	1	0	1	1	1	1	1	1	1	1	1	0	0	0	1	1	1	1	0	0	1	0	2	1	1	1	0	1	1	1
pfam00701	DHDPS	0.771477	-1.06311	2	0	2	1	6	6	5	7	7	5	12	10	7	13	6	5	5	10	2	3	3	3	3	5	7	8	7	0	0	1	2	2	4	4	5	0	0	5	5	2	7	3	0	2	2	3
pfam00702	Hydrolase	0.287814	0.0424328	17	6	9	12	19	16	14	16	18	15	26	21	18	28	16	16	11	18	12	13	16	15	15	15	19	17	18	19	10	7	13	13	8	9	9	8	6	7	17	12	14	17	16	10	10	12
pfam00703	Glyco_hydro_2	1.08182	-1.2	2	3	4	0	8	6	2	7	9	7	8	10	8	11	10	7	1	5	1	2	2	2	2	3	6	9	10	0	1	1	1	1	0	0	2	1	0	2	6	1	5	2	0	1	1	3
pfam00704	Glyco_hydro_18	0.335271	-0.668852	7	15	13	3	16	13	7	16	17	16	29	19	15	25	16	9	13	13	8	7	15	16	21	13	18	19	20	4	2	1	9	8	4	4	3	2	1	3	22	4	26	14	2	13	7	27
pfam00705	PCNA_N	-0.115646	0.122449	1	0	1	1	1	1	1	1	1	1	1	1	1	1	1	0	1	1	1	1	1	1	1	1	1	1	1	2	1	1	1	1	1	1	1	1	1	1	1	1	1	1	1	1	1	1
pfam00707	IF3_C	0.413477	0.0789474	1	0	1	1	1	1	1	1	1	1	1	1	1	1	1	1	1	1	1	1	1	1	1	1	1	1	1	0	0	0	1	1	1	0	0	0	0	0	1	1	1	1	1	0	1	0
pfam00708	Acylphosphatase	0.381212	-1.32	0	0	1	0	1	1	1	1	1	1	0	1	1	0	1	1	0	0	1	1	0	1	1	1	1	1	0	0	0	0	1	1	1	0	0	0	1	0	0	1	1	0	0	0	0	0
pfam00709	Adenylsucc_synt	0.266458	-0.310345	1	2	1	1	1	1	1	1	1	1	5	1	1	2	1	1	1	1	1	1	1	1	1	1	1	1	1	2	1	1	1	1	1	1	1	1	1	1	1	1	1	1	1	1	1	1
pfam00710	Asparaginase	0.727081	-0.873418	1	0	1	1	2	2	2	3	3	1	3	4	1	7	3	3	2	2	1	1	1	1	1	2	2	2	2	1	1	1	1	1	1	1	2	1	0	1	2	1	1	1	1	1	1	1
pfam00717	Peptidase_S24	-0.442401	0.0687023	2	2	2	2	3	3	1	1	1	2	1	1	2	3	2	1	2	2	2	3	3	2	2	3	3	3	2	7	3	3	4	4	3	3	3	3	0	3	4	3	3	3	2	3	1	3
pfam00719	Pyrophosphatase	-0.152204	-0.136364	1	0	1	1	1	1	1	1	1	1	2	2	1	2	1	1	1	2	1	1	1	1	1	1	2	2	1	4	3	2	1	1	1	1	2	2	1	2	2	1	1	1	1	1	1	1
pfam00722	Glyco_hydro_16	0.631662	-0.280374	12	6	18	12	10	10	19	15	15	14	25	19	17	19	15	13	17	10	5	7	6	7	7	9	11	10	7	6	3	4	6	6	4	2	4	3	3	4	11	6	13	7	7	8	13	18
pfam00723	Glyco_hydro_15	0.242551	0.575	4	3	3	1	3	2	4	2	2	2	3	3	2	2	3	2	4	4	1	0	1	1	1	6	5	2	2	2	1	1	1	1	2	2	1	1	0	1	5	1	4	1	2	5	4	4
pfam00724	Oxidored_FMN	0.522012	0.152542	12	18	20	3	15	15	8	5	5	4	22	15	4	23	8	6	5	7	1	2	2	1	1	7	8	10	9	17	10	3	2	2	5	5	10	8	3	6	7	3	10	1	1	8	6	27
pfam00725	3HCDH	0.643939	-0.518182	2	0	1	2	5	9	1	4	3	2	6	6	2	5	3	2	1	1	1	1	1	1	1	4	3	5	6	0	0	0	2	2	2	3	0	0	1	0	3	2	3	1	2	3	1	2
pfam00728	Glyco_hydro_20	0.302474	-0.770642	1	2	3	2	3	3	1	3	4	1	4	3	3	4	3	3	1	2	3	3	2	2	1	2	2	2	2	1	1	1	2	2	1	1	1	1	0	2	2	3	2	2	1	2	2	4
pfam00730	HhH-GPD	0.132759	-0.198238	4	3	6	5	4	5	4	5	5	4	6	6	4	7	6	5	4	4	3	4	5	5	5	4	5	4	2	6	3	3	5	5	4	4	4	3	3	3	4	4	5	5	3	5	3	5
pfam00731	AIRC	-0.058319	0	1	1	1	1	1	1	1	1	1	1	1	1	1	1	1	1	1	1	1	1	1	1	1	1	1	1	1	2	1	1	1	1	1	1	1	1	1	1	1	1	1	1	1	1	1	1
pfam00732	GMC_oxred_N	0.891669	-0.513761	21	59	23	10	38	34	35	33	33	24	34	21	28	35	37	27	25	29	8	7	4	5	5	16	13	26	23	2	2	1	5	5	2	3	1	1	6	1	15	8	10	4	0	30	35	72
pfam00733	Asn_synthase	0.19216	0.0952381	3	5	1	2	4	3	2	3	4	3	2	3	3	2	3	3	2	2	4	3	2	2	3	3	2	4	3	4	2	2	2	2	2	2	2	2	2	2	2	3	2	2	1	3	2	2
pfam00734	CBM_1	0.511516	1.20363	24	4	4	0	5	8	16	10	11	33	13	11	22	12	10	10	18	22	0	0	0	0	0	15	17	7	15	0	0	0	0	0	0	0	0	0	0	0	22	0	17	0	0	29	46	32
pfam00735	Septin	-0.0569557	0.227723	7	5	7	3	5	5	6	6	6	5	6	6	6	6	6	6	6	6	5	6	6	6	6	6	6	6	6	15	7	6	6	6	5	5	6	5	4	6	6	6	6	6	7	5	7	7
pfam00736	EF1_GNE	-0.117589	-0.978261	0	0	1	1	0	1	0	1	1	1	1	1	1	2	1	1	1	1	1	1	1	1	1	1	1	1	1	2	0	1	1	1	1	1	1	1	1	0	1	1	1	1	1	1	1	1
pfam00742	Homoserine_dh	0.126446	-0.163636	1	1	1	1	2	1	1	1	1	1	1	1	1	3	1	1	1	1	1	1	1	1	1	1	1	1	1	2	1	1	1	1	1	1	1	1	1	1	1	1	1	1	1	1	1	1
pfam00743	FMO-like	0.440464	0.245353	8	3	4	3	6	5	6	3	3	3	16	13	4	20	9	6	4	6	3	2	3	3	3	6	2	5	4	6	3	2	3	3	3	3	7	4	1	5	3	2	9	3	1	12	4	15
pfam00746	Gram_pos_anchor	2.83333	-3	0	0	0	0	0	0	0	0	0	0	0	1	0	0	0	0	0	0	0	0	0	0	0	0	0	0	0	0	0	0	0	0	0	0	0	0	0	0	0	0	0	0	0	0	0	0
pfam00749	tRNA-synt_1c	-0.067265	-0.324841	2	1	3	3	4	3	3	3	3	4	3	3	3	3	3	3	3	3	3	4	4	4	4	3	3	3	4	6	3	3	3	3	3	3	3	3	3	3	3	3	4	4	2	4	3	3
pfam00750	tRNA-synt_1d	0.181391	-0.422535	1	0	1	1	2	1	1	2	2	2	2	2	2	3	2	2	1	1	2	2	2	2	2	1	1	1	1	2	1	1	1	1	1	1	1	1	1	1	1	2	2	2	1	2	1	1
pfam00752	XPG_N	-0.183548	-0.0826772	4	2	6	6	5	5	4	5	4	3	4	4	4	5	5	5	4	4	3	4	4	4	4	4	4	4	5	10	5	4	4	4	6	6	4	5	2	4	5	4	5	4	2	6	4	5
pfam00753	Lactamase_B	0.491191	-0.418605	7	6	8	4	20	15	9	11	11	5	14	8	5	27	13	7	5	5	5	3	6	7	7	11	10	14	11	4	2	2	5	5	4	4	2	2	1	2	13	5	11	5	5	4	7	14
pfam00754	F5_F8_type_C	1.37374	-2	0	0	0	0	2	0	2	0	0	0	3	3	1	3	1	2	1	0	0	0	0	0	0	1	1	0	1	0	0	0	0	0	0	0	0	0	0	0	2	0	0	0	1	0	1	0
pfam00755	Carn_acyltransf	-0.0307795	0.320755	4	5	5	3	2	2	3	2	2	2	2	3	2	4	2	3	7	2	2	2	2	2	2	2	2	3	2	9	3	3	2	2	3	3	3	4	2	3	2	2	3	2	4	6	4	4
pfam00756	Esterase	0.700078	0.538462	3	1	1	1	4	2	1	3	3	2	4	3	2	3	2	2	1	2	1	1	1	1	1	2	2	2	2	1	1	1	1	1	1	1	1	1	1	1	2	1	2	1	1	1	1	1
pfam00759	Glyco_hydro_9	0	5.29412	2	2	1	1	0	0	0	0	0	0	0	0	0	0	0	0	0	0	0	0	0	0	0	0	0	0	0	0	0	0	0	0	1	1	0	0	0	0	0	0	0	0	0	3	1	1
pfam00762	Ferrochelatase	0.0242996	-0.0566038	1	1	1	1	1	1	2	1	1	1	1	1	1	1	1	1	1	1	1	1	1	1	1	1	1	1	1	2	1	1	1	1	1	1	1	1	1	1	1	1	1	1	2	1	1	1
pfam00763	THF_DHG_CYH	-0.0189046	-0.0550459	2	1	2	2	3	2	2	2	2	2	3	3	2	3	2	1	2	2	2	2	2	2	2	2	2	1	2	5	2	3	2	2	2	2	4	3	2	3	2	2	2	2	1	4	1	2
pfam00764	Arginosuc_synth	0.392697	-1.32787	0	2	1	1	1	2	2	2	2	1	2	2	2	2	1	1	1	2	1	1	2	1	1	1	1	1	1	1	1	1	1	1	1	1	1	1	1	1	1	1	1	2	1	1	1	1
pfam00766	ETF_alpha	-0.115646	0.122449	1	1	1	1	1	1	1	1	1	0	1	1	1	1	1	1	0	1	1	1	1	1	1	1	1	1	1	2	1	1	1	1	1	1	1	0	1	1	1	1	1	1	1	1	1	1
pfam00769	ERM	2.83333	-3	0	0	0	0	0	0	0	0	0	0	1	0	0	0	0	0	0	0	0	0	0	0	0	0	0	0	0	0	0	0	0	0	0	0	0	0	0	0	0	0	0	0	0	0	0	0
pfam00773	RNB	-0.0767928	0	3	3	3	3	3	3	3	3	3	3	3	3	3	3	3	3	3	3	4	3	3	3	3	3	3	3	3	8	4	3	3	3	3	3	3	3	3	3	3	3	3	3	3	4	3	4
pfam00775	Dioxygenase_C	0.999851	0.384236	8	3	6	3	12	13	5	7	7	6	8	6	5	11	5	4	5	4	1	3	1	1	1	2	6	11	7	4	2	0	2	2	0	0	3	1	0	0	7	3	4	1	0	2	3	5
pfam00780	CNH	-0.0858586	0.40625	5	6	9	2	3	3	3	3	3	3	2	3	3	3	3	3	3	4	4	3	3	3	3	3	3	3	3	6	2	3	3	3	4	5	3	2	4	3	3	3	3	3	6	5	5	13
pfam00781	DAGK_cat	-0.131471	0.15625	2	0	1	2	1	1	3	2	2	2	2	2	2	1	2	2	3	1	2	2	2	2	2	2	1	2	3	4	2	2	2	2	2	2	3	2	2	2	2	2	1	2	1	2	2	2
pfam00782	DSPc	-0.100133	-0.198044	6	9	13	6	7	7	7	8	8	6	8	7	6	9	8	7	7	6	5	7	8	7	8	9	7	7	7	17	7	6	8	8	6	5	7	5	3	7	8	7	7	9	7	10	11	12
pfam00784	MyTH4	-0.749311	4.36364	1	0	1	0	0	0	0	0	0	0	0	0	0	0	0	0	0	0	0	0	0	0	0	0	0	0	0	0	0	0	0	0	1	1	0	0	0	0	0	0	0	0	1	1	1	1
pfam00786	PBD	-0.299765	-0.387931	1	1	3	4	2	2	2	2	2	0	1	2	1	2	2	2	2	2	2	2	2	2	2	2	2	2	2	4	2	2	0	2	4	3	2	2	2	2	2	1	2	2	4	3	5	3
pfam00787	PX	-0.108245	-0.156442	10	5	12	13	13	13	10	13	13	13	13	12	11	14	13	13	12	11	14	14	13	14	14	13	13	13	12	29	15	13	12	12	11	12	12	11	7	12	14	13	14	13	14	14	15	15
pfam00788	RA	0.0083089	-0.193548	2	0	3	3	3	2	3	3	3	3	2	3	3	3	1	2	3	2	1	2	2	2	2	2	3	2	3	5	2	2	3	3	1	1	2	2	3	1	3	2	2	2	3	4	2	6
pfam00789	UBX	-0.0544018	-0.323276	3	1	4	4	4	5	4	6	7	3	4	5	6	4	6	5	4	4	4	6	5	5	5	5	5	5	5	10	4	4	6	6	2	2	5	5	2	5	5	6	5	5	4	4	4	4
pfam00790	VHS	0.0940916	0.356164	6	2	5	5	5	4	5	4	4	4	5	6	5	5	5	4	5	3	4	4	3	4	4	4	4	5	5	8	4	3	4	4	4	4	4	4	3	4	4	5	3	3	2	5	5	6
pfam00792	PI3K_C2	-0.0858586	0.125	1	0	1	1	1	1	1	1	1	1	1	1	1	1	1	1	1	0	0	1	1	1	1	1	1	1	1	2	1	1	1	1	1	1	1	1	1	1	1	1	1	1	1	1	1	1
pfam00793	DAHP_synth_1	-0.164756	-0.459459	1	2	2	2	2	2	2	2	2	2	2	2	2	2	2	3	2	1	2	2	2	2	2	4	3	2	3	4	2	2	2	2	2	2	3	2	3	3	3	2	3	2	1	2	2	2
pfam00795	CN_hydrolase	0.731515	-1.09714	3	6	4	6	14	15	13	13	13	7	16	11	7	18	10	9	10	7	1	7	4	5	5	8	10	10	7	7	4	5	3	5	6	6	5	4	4	6	10	5	7	4	3	5	2	5
pfam00797	Acetyltransf_2	1.13832	-1.83871	0	4	1	1	3	3	1	1	1	2	4	3	2	6	2	2	1	1	1	1	1	2	1	1	1	1	2	0	0	0	1	1	0	0	0	0	1	0	2	1	0	1	1	2	2	1
pfam00799	Gemini_AL1	-0.450758	-0.75	0	0	0	0	0	1	0	0	0	0	0	0	0	0	0	0	0	0	0	0	0	0	0	0	0	0	0	0	0	0	0	0	0	0	0	0	0	0	0	0	0	0	0	0	0	0
pfam00800	PDT	-0.0223979	0.130435	1	1	1	1	1	1	1	1	1	1	0	1	0	1	1	1	1	1	1	1	1	1	1	1	1	0	1	2	1	1	1	1	1	1	1	1	1	0	1	1	1	1	1	1	0	1
pfam00801	PKD	2.83333	-3	0	0	0	0	0	0	0	0	0	0	1	0	0	1	0	0	0	0	0	0	0	0	0	0	0	0	0	0	0	0	0	0	0	0	0	0	0	0	0	0	0	0	0	0	0	0
pfam00804	Syntaxin	0.131528	0	3	1	3	3	2	2	3	4	4	2	4	4	5	3	3	2	3	3	3	3	3	3	2	2	2	2	2	4	2	3	2	2	2	2	1	1	2	2	2	4	2	3	4	3	3	4
pfam00806	PUF	-0.0928759	0.302885	5	2	4	3	4	4	4	4	4	4	4	3	4	4	4	4	4	4	4	4	4	4	4	4	4	4	4	10	4	5	4	4	2	2	4	5	6	5	4	4	4	4	5	4	4	5
pfam00808	CBFD_NFYB_HMF	-0.0389262	0.0096463	6	2	5	7	5	5	7	7	7	7	7	7	6	5	5	8	7	4	7	6	5	6	7	7	6	5	6	14	7	7	5	6	5	5	6	6	5	6	6	7	8	5	5	6	7	7
pfam00809	Pterin_bind	0	0	1	1	1	1	1	1	1	1	1	1	1	1	1	1	1	1	1	1	1	1	1	1	1	1	1	1	1	2	1	1	1	1	1	1	1	1	1	1	1	1	1	1	1	1	1	1
pfam00810	ER_lumen_recept	0.22973	-0.486486	1	1	1	1	1	1	2	2	2	2	2	2	2	2	2	2	2	2	1	1	1	1	1	2	1	2	2	2	1	1	1	1	1	1	1	1	1	2	2	1	2	1	1	3	1	3
pfam00814	Peptidase_M22	-0.0297203	0	2	2	2	2	2	2	2	2	2	2	2	2	2	2	2	2	2	2	2	2	2	2	2	2	2	2	2	4	2	2	2	2	2	2	2	2	2	2	2	2	2	2	1	3	2	2
pfam00815	Histidinol_dh	0.415197	-0.537313	1	1	1	1	3	2	1	2	2	1	2	1	1	3	2	2	1	3	1	2	1	1	1	1	2	2	1	2	1	1	1	1	1	1	1	1	1	1	2	1	1	1	1	1	1	1
pfam00817	IMS	0.211152	-0.261628	3	3	3	4	4	4	3	4	4	4	4	4	4	4	4	4	5	4	3	4	4	4	4	4	4	4	4	4	1	2	4	4	3	3	2	2	2	2	4	3	4	4	1	3	4	3
pfam00827	Ribosomal_L15e	-0.140938	0.0566038	1	1	1	1	1	1	1	1	1	1	1	1	1	1	0	1	1	1	1	1	1	1	1	1	1	1	1	2	1	1	1	1	1	1	1	1	1	1	1	1	1	1	1	1	1	1
pfam00828	Ribosomal_L18e	-0.0474482	0.394737	4	1	3	3	3	2	3	3	3	3	3	3	3	3	3	3	3	3	3	2	3	3	3	3	3	3	3	4	3	2	3	3	3	3	3	3	3	2	3	3	4	3	3	3	3	3
pfam00829	Ribosomal_L21p	-0.998106	-0.375	0	0	1	1	0	0	0	0	0	0	0	0	0	0	0	0	0	0	0	0	0	0	0	0	0	0	0	0	0	1	0	0	1	1	1	0	1	1	0	0	0	0	1	1	1	1
pfam00830	Ribosomal_L28	-0.144242	0.12	1	0	1	1	1	1	1	1	1	1	1	1	0	1	1	1	1	1	1	1	1	1	1	1	1	1	1	2	1	1	1	1	1	1	1	1	1	1	1	1	1	1	1	1	1	1
pfam00831	Ribosomal_L29	0.0727931	-1.1087	0	1	1	1	1	1	1	1	1	1	1	1	1	1	1	1	1	1	1	1	1	1	1	1	1	1	1	0	0	0	1	1	1	1	1	1	1	0	1	1	1	1	1	1	1	1
pfam00832	Ribosomal_L39	0.179522	0.454545	1	0	1	0	0	0	1	1	1	1	0	1	1	1	1	1	1	1	1	1	0	1	1	1	0	0	0	0	0	0	1	1	1	1	1	1	1	0	1	0	0	0	1	1	0	1
pfam00833	Ribosomal_S17e	0.187816	-0.0625	1	1	1	1	1	1	1	1	2	1	1	1	1	1	1	1	1	1	1	1	1	1	1	1	1	1	2	0	0	0	1	1	1	1	1	1	1	1	1	1	1	1	1	1	1	1
pfam00834	Ribul_P_3_epim	-0.0297203	0	1	0	1	1	1	1	1	1	2	1	1	1	1	1	1	1	1	1	1	1	1	1	1	1	1	1	1	2	1	1	1	1	1	1	1	1	1	1	1	1	1	1	1	1	1	1
pfam00838	TCTP	-0.0858586	-1	0	0	1	1	2	1	0	1	1	1	1	2	1	1	1	1	1	1	1	1	1	1	1	1	1	1	1	2	1	1	1	1	1	1	1	1	1	1	1	1	1	2	1	1	1	1
pfam00840	Glyco_hydro_7	0.971487	1.67717	8	5	2	0	3	2	3	6	6	8	3	2	5	3	5	3	3	6	0	0	0	0	0	4	4	3	4	0	0	0	0	0	0	0	0	0	0	0	5	0	2	0	0	7	6	7
pfam00848	Ring_hydroxyl_A	1.04481	-1.01408	1	0	0	0	9	4	0	1	1	0	9	3	1	10	1	1	0	1	2	2	0	0	0	1	4	2	5	4	1	1	0	0	0	0	0	1	0	1	3	2	0	0	0	0	0	0
pfam00849	PseudoU_synth_2	-0.480344	-0.72973	0	0	3	1	1	1	1	1	1	1	1	1	1	1	1	1	1	1	1	1	1	1	1	1	1	1	1	6	3	2	1	1	1	1	3	2	1	2	1	1	1	1	3	2	2	2
pfam00850	Hist_deacetyl	-0.149069	0.106299	5	6	7	6	5	4	4	4	4	4	4	4	4	4	4	4	4	4	4	4	4	4	4	4	4	4	4	12	6	5	4	4	7	7	5	6	5	5	4	4	4	5	4	6	6	6
pfam00854	PTR2	0.475524	-1.38462	0	5	3	1	17	4	3	9	9	3	6	4	4	5	9	8	4	2	2	3	3	5	7	10	6	4	5	4	6	1	5	5	1	1	3	2	1	4	9	4	4	3	0	4	2	2
pfam00855	PWWP	-0.450758	0.0441176	1	0	1	2	1	1	1	1	1	1	1	1	1	1	1	1	1	0	1	1	1	1	1	1	1	1	1	4	2	2	1	1	2	2	2	2	1	2	1	1	1	1	1	2	2	3
pfam00856	SET	0.288397	-0.465201	12	9	29	11	13	16	20	25	24	24	18	20	22	19	25	23	19	14	9	14	13	14	12	14	15	16	16	15	8	8	13	14	11	9	8	6	8	8	16	11	11	13	12	38	20	26
pfam00857	Isochorismatase	0.361437	-0.783871	3	4	5	1	9	13	8	12	12	4	8	5	6	9	11	11	9	5	5	6	6	6	6	11	11	8	7	5	1	1	5	5	3	3	2	1	1	3	10	4	13	6	2	4	6	10
pfam00860	Xan_ur_permease	0.782009	-0.621622	2	1	2	3	2	3	3	5	5	3	4	3	3	5	4	5	4	2	2	2	1	1	0	3	2	3	3	2	1	1	1	1	1	1	1	1	1	1	2	2	2	1	0	2	2	2
pfam00861	Ribosomal_L18p	-0.144242	-0.96	0	0	1	1	1	1	1	1	1	1	1	1	1	1	1	1	1	1	1	1	1	1	1	1	1	1	1	3	1	1	1	1	1	1	1	1	0	1	1	1	1	1	1	1	1	1
pfam00864	P2X_receptor	-1.54545	0	0	0	0	0	0	0	0	0	0	0	0	0	0	0	0	0	0	0	0	0	0	0	0	0	0	0	0	0	0	0	0	0	0	0	0	0	0	0	0	0	0	0	1	0	0	0
pfam00867	XPG_I	-0.161193	-0.0774194	5	7	8	6	5	5	7	6	6	4	4	3	4	4	7	7	6	4	5	5	5	5	5	5	5	5	5	10	5	5	5	5	6	4	5	5	6	5	5	4	5	5	3	5	9	7
pfam00871	Acetate_kinase	0.31553	0.075	1	1	1	1	1	1	1	1	1	1	1	1	1	1	1	1	1	0	1	1	1	1	1	1	1	1	1	0	0	0	1	1	1	1	0	0	0	0	1	1	2	1	0	1	1	0
pfam00875	DNA_photolyase	1.44008	-1.22727	1	2	1	4	1	2	2	4	4	0	2	3	3	3	4	4	2	3	0	0	1	1	1	2	1	1	1	0	0	1	0	0	0	0	1	0	0	1	1	0	1	1	0	1	1	1
pfam00877	NLPC_P60	-0.871795	-0.461538	0	0	0	0	0	0	0	1	1	0	0	0	0	0	0	0	0	0	1	1	1	1	0	1	1	1	2	0	0	0	0	0	0	0	0	0	0	0	1	0	0	1	0	0	0	0
pfam00878	CIMR	-1.10758	-0.3	0	1	0	0	0	0	0	0	0	0	0	0	0	0	0	0	0	0	0	0	1	0	0	0	0	0	0	0	0	1	0	0	1	0	0	0	0	0	0	0	0	0	0	1	1	0
pfam00881	Nitroreductase	0.606831	-1.47458	0	1	0	1	3	3	2	1	1	1	3	1	1	4	3	1	2	1	1	1	1	1	2	2	2	4	2	0	0	0	0	0	1	1	0	0	2	0	2	1	2	1	0	0	1	3
pfam00882	Zn_dep_PLPC	-1.54545	0	0	0	0	0	0	0	0	0	0	0	0	0	0	0	0	0	0	0	0	0	0	0	0	0	0	0	0	0	0	0	0	0	0	0	0	0	0	0	0	0	0	0	1	0	0	0
pfam00883	Peptidase_M17	-0.669697	2.1	1	1	1	1	0	0	0	0	0	0	0	0	0	0	0	0	0	0	0	0	0	0	0	0	0	0	0	0	0	0	0	0	0	0	0	0	1	0	0	0	0	0	2	1	1	2
pfam00884	Sulfatase	1.07759	-1.53623	1	6	1	2	10	9	3	2	2	2	23	14	5	24	5	2	2	11	2	2	4	4	4	5	5	7	9	2	1	1	4	4	1	1	1	1	0	2	6	3	6	4	0	0	0	3
pfam00885	DMRL_synthase	0.167984	0	1	1	1	1	1	1	1	1	1	1	1	1	1	1	1	1	1	1	1	1	1	1	1	1	1	1	0	0	1	1	1	1	1	1	1	0	1	0	1	1	1	1	1	1	1	1
pfam00886	Ribosomal_S16	-0.0548034	0.12766	1	0	1	1	1	1	0	1	1	1	1	1	1	1	1	1	1	1	1	1	0	1	1	1	1	1	1	2	1	1	1	1	1	1	1	1	1	1	1	1	1	0	1	1	1	1
pfam00887	ACBP	-0.0189046	-0.550459	1	3	3	2	2	3	2	2	2	2	2	2	2	2	2	2	2	2	2	2	1	2	2	2	2	2	2	2	1	1	2	2	3	3	2	2	2	1	2	2	3	1	2	3	3	3
pfam00888	Cullin	-0.11039	0.151261	5	6	5	4	4	4	4	4	4	4	4	6	4	4	4	4	4	4	3	4	4	4	4	4	4	4	4	7	4	4	4	4	5	5	4	5	4	4	4	4	4	4	6	4	6	8
pfam00889	EF_TS	-0.515152	2.47059	1	1	1	1	0	0	0	0	0	0	0	0	0	0	0	0	0	0	0	0	0	0	0	0	0	0	0	0	0	0	0	0	1	1	0	0	1	0	0	0	0	0	1	1	1	1
pfam00890	FAD_binding_2	0.608339	2.03659	16	5	4	2	7	6	3	6	7	4	17	5	6	14	7	4	3	5	3	3	5	4	4	5	6	7	4	8	4	3	4	4	2	2	3	4	1	2	5	4	5	5	2	2	2	5
pfam00891	Methyltransf_2	0.557583	-1.31555	1	5	9	1	29	25	16	12	12	12	15	9	15	10	18	8	7	3	2	2	12	8	10	9	10	15	22	0	0	0	6	6	0	0	1	0	0	0	11	2	18	13	0	9	2	25
pfam00892	EamA	-0.153354	0.294798	4	1	5	3	3	3	1	4	5	2	4	3	4	3	3	5	1	1	4	3	3	5	4	4	2	4	2	5	3	2	3	3	4	4	2	3	2	3	2	2	6	2	5	3	7	5
pfam00899	ThiF	-0.0228811	-0.220812	6	6	7	7	8	7	7	8	8	8	9	8	8	8	8	8	8	8	8	8	8	8	8	8	8	8	7	15	8	7	7	8	8	9	9	8	7	8	8	8	10	7	6	8	7	7
pfam00900	Ribosomal_S4e	-0.18652	0	1	1	1	1	1	1	1	1	1	1	1	1	1	1	1	1	1	1	1	1	1	1	1	1	1	1	1	4	1	2	1	1	1	1	2	2	1	2	1	1	1	1	1	1	1	1
pfam00903	Glyoxalase	0.397633	-0.65625	2	1	1	1	3	8	2	5	5	4	9	2	4	10	6	3	2	3	3	3	3	3	3	2	7	7	5	4	2	2	4	4	1	1	2	1	1	2	6	3	9	3	1	1	1	1
pfam00909	Ammonium_transp	0.366801	0.056962	4	4	3	2	4	4	4	5	5	2	5	4	3	4	5	5	3	3	1	1	1	1	1	3	3	4	4	6	3	6	2	2	2	2	3	2	1	4	3	1	5	1	1	3	4	3
pfam00910	RNA_helicase	2.83333	51	3	0	0	0	0	0	0	0	0	0	0	0	0	0	0	0	0	0	0	0	0	0	0	0	0	0	0	0	0	0	0	0	0	0	0	0	0	0	0	0	0	0	0	0	0	0
pfam00916	Sulfate_transp	0.405096	-0.354545	4	4	4	2	3	4	4	7	7	5	10	7	6	7	6	6	5	7	4	4	5	4	4	3	3	4	3	6	4	4	5	5	3	4	4	3	3	3	4	4	3	4	4	3	3	3
pfam00917	MATH	-0.135336	0.864407	2	0	1	1	2	1	0	1	1	1	1	1	1	1	2	1	1	1	0	1	0	2	2	2	2	1	2	0	1	1	2	2	1	1	1	1	1	1	2	2	2	0	2	1	1	1
pfam00919	UPF0004	-1.54545	0	0	0	0	0	0	0	0	0	0	0	0	0	0	0	0	0	0	0	0	0	0	0	0	0	0	0	0	0	0	0	0	0	0	0	0	0	0	0	0	0	0	0	1	0	0	0
pfam00920	ILVD_EDD	0.296417	-0.404762	2	1	2	2	5	7	2	2	2	3	4	3	4	4	2	2	2	4	2	2	2	2	2	4	4	4	6	2	1	1	2	2	2	2	1	1	1	1	6	2	4	2	0	2	2	2
pfam00923	Transaldolase	0.157407	-0.566667	1	1	4	3	2	2	2	1	1	1	5	2	2	2	1	1	2	2	1	1	1	1	1	1	1	4	3	2	1	1	1	1	2	2	1	1	1	1	2	1	3	1	1	2	3	5
pfam00924	MS_channel	0.216127	0.0344828	2	0	3	3	2	1	2	2	2	2	2	2	3	2	2	1	2	2	2	2	2	2	2	2	2	2	2	0	0	0	2	2	1	1	0	0	0	0	2	2	2	2	1	3	3	3
pfam00925	GTP_cyclohydro2	0.0383623	-0.510638	1	1	2	2	2	3	2	2	2	1	2	2	2	3	2	2	2	1	2	2	2	2	2	3	2	2	3	2	1	1	2	2	2	2	1	1	1	1	2	2	2	2	2	2	2	2
pfam00926	DHBP_synthase	0	0	1	1	1	1	1	1	1	1	1	1	1	1	1	1	1	1	1	1	1	1	1	1	1	1	1	1	1	2	1	1	1	1	1	1	1	1	1	1	1	1	1	1	1	1	1	1
pfam00928	Adap_comp_sub	-0.051271	0	4	4	4	4	4	4	4	4	4	4	4	4	4	4	4	4	4	4	4	4	4	4	4	4	4	4	4	10	5	5	4	4	3	3	5	5	4	5	4	4	4	4	5	4	5	4
pfam00929	RNase_T	-0.0393746	-0.171975	5	4	7	5	7	6	4	7	8	8	5	6	5	6	6	7	6	6	7	7	5	6	6	6	6	7	6	12	6	5	7	7	7	7	5	5	4	6	6	7	6	5	6	9	6	7
pfam00930	DPPIV_N	0.178111	-0.0319149	2	1	1	1	2	1	2	2	2	3	3	3	3	3	3	2	1	2	2	2	2	2	2	2	2	2	2	4	2	2	2	2	1	1	2	2	0	2	2	2	1	2	2	2	1	1
pfam00931	NB-ARC	0.339857	-1.29167	0	0	0	0	6	9	6	10	11	13	6	7	4	6	1	6	7	1	2	5	5	9	7	4	5	8	11	0	0	0	3	1	0	0	0	0	0	0	11	1	9	3	0	0	4	21
pfam00932	LTD	0.206061	-1.2	0	0	0	0	0	0	0	0	0	0	2	0	0	0	0	0	0	0	0	0	0	0	0	1	0	1	1	0	0	0	0	0	0	0	0	0	0	0	0	0	0	0	0	0	0	0
pfam00933	Glyco_hydro_3	0.900145	-1.00532	7	13	12	3	25	17	16	18	18	13	32	21	18	38	15	12	14	23	4	4	6	6	6	12	18	21	21	4	3	4	5	5	3	3	4	1	1	6	19	4	14	6	0	7	7	15
pfam00935	Ribosomal_L44	0.245868	0	1	1	1	1	1	1	1	1	1	1	1	1	1	1	1	1	1	1	1	1	1	1	1	1	1	1	1	0	0	0	1	1	0	0	1	1	1	0	1	1	1	0	1	1	1	1
pfam00939	Na_sulph_symp	-0.231818	0	1	1	1	1	1	1	1	1	1	1	1	1	1	1	1	1	1	1	1	1	1	1	1	1	1	1	1	4	2	2	1	1	1	1	2	2	1	2	1	2	1	1	1	1	1	1
pfam00940	RNA_pol	-0.274194	-0.870968	0	2	1	1	1	1	1	1	1	1	1	1	1	1	1	1	1	1	1	1	1	1	1	1	1	1	1	5	2	3	1	1	1	2	3	2	1	2	1	1	1	1	1	1	1	1
pfam00941	FAD_binding_5	0.692593	-1.53333	0	0	0	1	1	2	1	2	2	1	2	1	1	2	2	2	2	1	2	2	1	1	1	1	1	2	2	0	0	0	1	1	0	0	0	0	0	0	2	2	1	1	1	0	0	0
pfam00953	Glycos_transf_4	-0.0262832	-1.04082	0	1	1	1	1	1	1	1	1	1	1	1	1	1	1	1	1	1	0	1	1	1	1	1	1	1	1	2	1	1	1	1	1	1	1	1	1	1	1	1	1	1	1	1	1	1
pfam00954	S_locus_glycop	2.83333	-3	0	0	0	0	0	0	0	0	0	0	1	0	0	0	0	0	0	0	0	0	0	0	0	0	0	0	0	0	0	0	0	0	0	0	0	0	0	0	0	0	0	0	0	0	0	0
pfam00955	HCO3_cotransp	0	0.211765	2	2	1	1	1	3	2	2	1	2	2	3	0	2	2	2	1	1	1	2	2	2	2	2	2	2	3	2	1	1	2	2	1	2	2	4	1	3	2	1	2	2	0	1	1	1
pfam00956	NAP	0.0614401	0.880734	4	1	3	2	3	2	2	2	2	2	2	2	3	2	2	2	2	2	2	2	2	2	2	2	2	2	4	3	2	2	2	2	2	3	2	2	2	2	2	2	2	2	1	2	2	2
pfam00957	Synaptobrevin	0.0448515	-0.0149254	4	4	4	4	4	4	4	4	4	4	4	4	4	5	4	4	4	4	4	4	4	4	4	4	4	3	4	4	3	3	4	4	4	4	4	4	2	4	4	4	6	4	5	5	4	5
pfam00958	GMP_synt_C	0.0544872	-0.0576923	1	1	1	1	1	1	1	1	1	1	1	1	1	2	1	1	1	1	1	1	1	1	1	1	1	1	1	2	1	1	1	1	1	1	1	1	1	1	1	1	1	1	1	1	1	1
pfam00959	Phage_lysozyme	-0.274194	-0.870968	0	0	0	0	2	0	0	0	0	1	1	0	1	3	0	0	0	1	1	1	1	2	2	0	0	1	2	0	0	0	0	0	0	0	0	0	0	0	0	0	0	2	0	0	5	0
pfam00961	LAGLIDADG_1	1.40181	4.21154	6	0	0	0	0	0	0	14	12	0	0	0	0	0	3	0	0	0	0	12	0	0	0	0	0	0	0	0	0	0	0	0	0	0	0	0	0	0	0	0	5	0	0	0	0	0
pfam00962	A_deaminase	0.465855	0.430622	7	2	3	3	7	5	6	5	5	4	6	6	3	10	6	6	5	7	5	4	4	4	4	5	5	5	5	4	2	2	3	3	1	1	1	2	1	2	5	5	6	4	2	3	3	3
pfam00967	Barwin	0.400673	16.6667	3	0	0	1	0	0	0	0	0	0	0	0	0	0	0	0	0	0	0	0	0	0	0	0	0	0	0	0	0	0	0	0	1	0	0	0	0	0	0	0	0	0	3	1	0	0
pfam00970	FAD_binding_6	0.224415	-0.565868	4	2	6	3	11	12	8	6	6	7	13	12	7	12	7	6	7	6	3	6	6	6	9	9	9	11	11	12	9	5	5	5	5	5	6	5	3	7	8	5	8	6	3	3	4	7
pfam00975	Thioesterase	0.375562	-1.31613	0	1	1	3	7	9	5	3	3	6	2	3	4	2	5	5	5	4	0	3	6	4	7	1	3	6	7	0	0	0	2	2	0	0	0	0	0	0	1	2	10	5	0	5	1	8
pfam00977	His_biosynth	-0.162679	-0.947368	0	1	2	1	1	2	2	2	2	2	2	2	2	2	2	2	2	1	2	2	2	2	2	2	2	2	2	4	1	2	2	2	2	2	2	2	2	2	2	2	2	2	2	2	2	2
pfam00982	Glyco_transf_20	-0.0542998	0.145946	4	5	3	3	6	6	3	3	3	3	3	3	3	3	3	3	3	3	3	3	4	4	4	7	7	3	6	6	3	3	3	3	2	3	3	3	3	3	7	3	7	4	3	3	3	3
pfam00984	UDPG_MGDP_dh	1.29692	-1	1	1	1	1	3	3	1	2	2	2	5	6	0	3	2	1	0	3	0	0	0	0	0	1	2	0	3	0	0	0	0	0	1	1	0	0	1	0	2	0	1	0	1	1	1	1
pfam00988	CPSase_sm_chain	-0.0709647	0.0918367	2	0	2	1	2	2	2	2	2	2	2	2	2	2	2	2	2	2	2	2	2	2	2	2	2	2	2	4	1	2	2	2	2	2	2	2	2	2	2	2	2	2	1	2	2	2
pfam00989	PAS	-0.0128788	4.35	2	0	1	3	1	0	0	0	0	0	0	0	0	0	0	0	0	0	0	1	0	0	0	0	0	0	0	2	2	1	0	0	0	0	0	0	0	0	0	0	0	0	0	3	1	0
pfam00990	GGDEF	-1.54545	0	0	0	0	0	0	0	0	0	0	0	0	0	0	0	0	0	0	0	0	0	0	0	0	0	0	0	0	0	0	0	0	0	0	0	0	0	0	0	0	0	0	0	0	1	0	0
pfam00994	MoCF_biosynth	0.187816	-0.625	1	2	2	2	4	2	1	2	2	3	3	2	3	2	2	2	2	1	1	2	2	2	2	2	3	3	2	2	1	1	2	2	1	1	0	1	1	1	3	2	3	2	1	2	2	2
pfam00995	Sec1	-0.0720236	-0.49763	2	4	4	4	4	4	5	4	4	4	4	4	4	4	4	4	4	4	5	4	4	4	4	4	4	5	4	9	5	4	4	4	4	4	4	4	4	4	4	4	4	4	6	4	4	4
pfam00996	GDI	0.0858586	-0.0588235	2	4	2	2	2	2	2	2	2	2	2	2	2	2	2	2	2	2	2	2	2	2	2	2	2	2	2	3	2	2	2	2	2	2	2	2	2	2	2	2	2	2	2	2	2	2
pfam00999	Na_H_Exchanger	0.378341	-0.255738	6	8	6	7	7	7	7	7	8	6	10	7	7	10	9	9	7	6	4	5	4	5	5	7	7	9	10	4	2	2	5	5	4	4	5	2	3	4	7	3	6	4	7	6	7	7
pfam01000	RNA_pol_A_bac	-0.144242	-0.96	0	1	2	2	2	2	2	2	2	2	2	2	2	2	2	2	2	1	2	2	2	2	2	2	2	2	2	4	2	2	2	2	2	2	2	2	2	2	2	2	3	2	2	2	2	2
pfam01008	IF-2B	0.0183983	0.133929	5	3	3	3	5	4	4	4	4	5	9	5	5	5	5	4	4	3	5	5	4	4	4	5	5	5	5	8	4	4	5	5	4	5	4	4	3	4	5	3	5	4	4	4	4	3
pfam01011	PQQ	1.73864	24.75	2	0	0	0	0	0	0	0	0	0	0	0	0	0	0	0	1	0	0	0	0	0	0	0	0	0	0	0	0	0	0	0	0	0	0	0	1	0	0	0	0	0	0	0	0	0
pfam01012	ETF	-0.116587	0.157895	2	1	2	2	2	2	2	2	2	1	2	1	2	2	2	1	2	1	2	2	2	2	2	2	2	1	2	3	2	2	2	2	2	2	2	1	2	2	2	2	2	2	2	2	2	2
pfam01014	Uricase	0	0	1	1	0	1	1	2	1	1	1	1	1	1	1	1	1	1	1	1	1	1	1	1	1	1	1	1	1	2	1	1	1	1	1	1	1	1	0	1	1	1	1	1	1	1	1	1
pfam01015	Ribosomal_S3Ae	-0.0327824	-0.0545455	1	2	1	1	1	1	1	1	1	1	1	1	1	1	1	1	1	1	1	1	1	1	1	1	1	1	1	2	1	2	1	1	1	1	2	1	1	1	1	1	1	1	1	1	1	1
pfam01016	Ribosomal_L27	0.0309091	0	1	1	1	1	1	1	1	1	1	1	1	1	1	1	1	1	1	1	1	1	1	1	1	1	1	1	1	2	1	1	1	1	1	1	1	1	1	1	1	1	1	1	1	1	0	1
pfam01018	GTP1_OBG	-0.0262832	-1.04082	0	1	1	1	1	1	2	1	1	1	0	1	1	1	1	1	1	1	1	1	1	1	1	1	1	1	1	2	1	1	1	1	1	1	1	1	0	1	1	1	1	1	1	1	1	1
pfam01019	G_glu_transpept	0.289773	0.727941	5	5	4	3	4	4	3	2	2	2	3	3	3	4	2	2	3	3	2	2	3	4	3	2	2	2	2	6	2	2	2	2	3	3	3	3	1	2	2	2	2	3	1	2	2	4
pfam01020	Ribosomal_L40e	0.0357744	0.416667	1	0	1	1	1	1	1	0	0	1	1	1	1	0	0	1	1	1	1	1	1	0	1	1	1	1	1	0	1	0	0	1	1	1	1	1	1	1	1	1	1	1	1	0	1	0
pfam01025	GrpE	-0.115646	-0.979592	0	0	1	1	1	1	1	1	1	1	1	1	1	1	1	1	1	1	1	1	1	1	1	1	1	1	1	2	1	1	1	1	1	1	1	1	1	1	1	1	1	1	1	1	1	1
pfam01026	TatD_DNase	0.0879028	0.166667	3	0	3	2	3	4	2	3	2	2	4	4	3	4	2	2	2	2	2	2	2	2	2	2	2	3	3	4	2	2	2	2	2	2	2	2	2	2	3	2	2	2	2	3	3	3
pfam01027	Bax1-I	0.122655	-1.14286	0	1	2	2	2	2	2	2	2	2	2	2	2	2	1	2	2	2	2	2	2	2	2	2	2	2	2	1	1	1	2	2	1	1	1	1	2	1	2	2	2	2	0	1	2	2
pfam01028	Topoisom_I	0	-1.05882	0	2	1	1	1	1	1	1	1	1	1	1	1	1	1	1	1	1	1	1	1	1	1	1	1	1	1	2	1	1	1	1	1	1	1	1	1	1	1	1	2	1	1	1	1	1
pfam01030	Recep_L_domain	-1.54545	0	0	0	0	0	0	0	0	0	0	0	0	0	0	0	0	0	0	0	0	0	0	0	0	1	1	0	1	0	0	1	0	0	0	0	1	1	0	0	1	0	0	0	0	0	0	0
pfam01031	Dynamin_M	0.214375	-0.693038	3	2	9	1	10	7	7	8	8	11	9	7	10	8	7	9	6	5	6	7	6	9	8	6	9	9	6	3	2	2	9	9	3	3	2	2	3	2	9	5	8	6	3	9	5	7
pfam01034	Syndecan	2.83333	-3	0	0	1	0	0	0	0	0	0	0	0	0	0	0	0	0	0	0	0	0	0	0	0	0	0	0	0	0	0	0	0	0	0	0	0	0	0	0	0	0	0	0	0	0	0	0
pfam01035	DNA_binding_1	-0.0682731	-0.361446	1	0	1	1	2	1	1	2	2	2	2	2	2	2	2	2	2	1	1	2	1	2	2	2	2	1	1	3	1	2	2	2	1	0	2	1	0	1	2	2	2	1	0	3	2	3
pfam01036	Bac_rhodopsin	0.518831	-1.41429	0	0	0	3	1	2	2	2	2	1	4	3	1	4	2	2	2	2	1	1	2	2	2	1	1	1	2	4	2	0	1	1	1	1	0	1	0	0	1	1	2	2	0	0	0	0
pfam01039	Carboxyl_trans	0.242551	-0.775	1	5	2	4	3	3	3	3	3	2	2	2	2	4	3	3	2	2	3	3	2	2	2	2	3	4	4	1	1	1	3	3	2	2	1	1	1	1	3	3	2	2	3	2	2	2
pfam01040	UbiA	0.254301	-0.54661	3	10	19	2	4	9	5	5	6	3	5	5	4	2	6	2	5	2	0	3	3	3	3	6	8	4	5	3	2	2	0	2	2	2	2	2	2	2	8	2	9	3	2	10	5	10
pfam01041	DegT_DnrJ_EryC1	0.475524	6.92308	2	0	0	0	2	1	0	0	0	0	0	1	0	0	0	0	0	0	0	0	1	1	1	1	0	0	0	0	0	0	0	0	0	0	0	0	0	0	1	0	0	1	0	1	0	0
pfam01042	Ribonuc_L-PSP	0.598008	-1.09091	2	4	2	2	14	10	5	4	4	5	16	10	7	32	5	5	6	7	3	3	5	5	5	6	6	11	6	2	1	3	5	5	7	6	4	2	1	2	7	3	5	5	3	4	7	5
pfam01044	Vinculin	-1.54545	0	0	0	0	0	0	0	0	0	0	0	0	0	0	0	0	0	0	0	0	0	0	0	0	0	0	0	0	0	0	0	0	0	0	0	0	0	0	0	0	0	0	0	1	0	0	0
pfam01047	MarR	2.83333	51	1	0	0	0	0	0	0	0	0	0	0	0	0	0	0	0	0	0	0	0	0	0	0	0	0	0	0	0	0	0	0	0	0	0	0	0	0	0	0	0	0	0	0	0	0	0
pfam01048	PNP_UDP_1	0.560798	-1.16962	2	2	3	3	24	34	0	15	14	15	27	10	9	16	3	4	1	8	6	8	2	2	2	11	10	21	26	4	2	2	3	3	1	1	2	2	1	2	25	5	35	2	3	3	3	3
pfam01050	MannoseP_isomer	1.37374	7	1	1	1	1	0	0	0	0	0	0	0	0	0	0	0	0	0	0	0	0	0	0	0	0	0	0	0	0	0	0	0	0	0	0	0	0	1	0	0	0	0	0	0	1	0	0
pfam01053	Cys_Met_Meta_PP	0.167984	-0.167702	6	6	5	4	12	7	5	6	6	8	10	7	7	12	7	6	5	7	5	5	5	5	7	6	7	6	6	9	5	5	6	6	3	4	6	5	5	5	8	5	11	5	6	8	5	9
pfam01055	Glyco_hydro_31	0.555071	-0.442804	5	10	4	3	9	7	5	9	9	6	8	8	6	9	10	8	6	8	3	3	2	2	2	5	7	10	11	6	2	3	2	2	3	3	3	1	2	2	8	2	8	2	2	7	3	11
pfam01057	Parvo_NS1	2.83333	51	1	0	0	0	0	0	0	0	0	0	0	0	0	0	0	0	0	0	0	0	0	0	0	0	0	0	0	0	0	0	0	0	0	0	0	0	0	0	0	0	0	0	0	0	0	0
pfam01058	Oxidored_q6	0.273427	-0.415385	1	0	1	1	3	2	0	2	2	2	2	2	2	3	1	1	1	1	1	2	0	2	2	2	1	1	1	2	1	1	2	2	1	1	1	1	1	1	2	1	1	0	1	1	1	1
pfam01059	Oxidored_q5_N	2.83333	-3	0	0	0	0	0	0	0	0	0	0	0	0	0	0	0	0	0	2	0	0	0	0	0	0	0	0	0	0	0	0	0	0	0	0	0	0	0	0	0	0	0	0	0	0	0	0
pfam01061	ABC2_membrane	0.333415	-0.802513	5	11	7	8	23	21	12	12	12	9	20	19	8	26	11	11	10	14	9	9	5	9	7	17	15	15	24	23	15	5	7	8	8	8	12	9	2	11	20	8	13	6	6	3	8	9
pfam01062	Bestrophin	0.0750418	2.29134	8	2	4	2	2	2	2	3	3	1	4	2	1	2	4	2	2	1	1	1	2	2	2	2	2	2	3	0	0	0	2	2	3	3	0	0	0	0	2	1	1	2	3	10	6	6
pfam01063	Aminotran_4	0.493981	-1.15068	1	3	5	4	7	8	4	4	4	4	8	7	4	13	7	9	4	6	3	3	4	3	4	6	5	7	5	6	3	2	3	3	3	3	2	3	1	2	5	3	8	4	3	3	2	4
pfam01066	CDP-OH_P_transf	0.0594406	-0.122172	4	1	4	3	5	5	4	5	5	4	6	5	5	5	5	5	5	5	4	5	3	4	5	5	2	4	6	9	4	4	5	5	4	4	4	4	4	4	5	4	5	3	2	4	3	6
pfam01067	Calpain_III	0.118485	-0.06	1	1	1	1	1	1	1	1	2	1	1	1	1	1	1	1	1	1	0	1	1	1	1	1	1	1	1	2	1	1	1	1	1	1	1	1	0	0	1	1	1	1	1	1	1	1
pfam01068	DNA_ligase_A_M	0.0383623	-0.223404	3	3	5	4	4	4	3	4	4	4	3	4	4	4	4	4	3	4	4	4	4	4	4	4	4	4	4	3	2	2	4	4	5	5	2	2	3	2	4	4	4	4	1	3	5	6
pfam01070	FMN_dh	0.74437	-0.247706	8	11	7	3	17	11	5	8	8	3	20	10	7	24	8	7	5	9	4	4	3	3	3	6	8	10	13	2	2	3	4	4	6	6	2	1	3	5	7	4	9	3	1	5	3	8
pfam01071	GARS_A	0.235747	1.52542	3	1	1	1	1	1	1	1	1	1	2	2	1	2	1	1	1	2	1	1	1	1	1	1	1	1	1	3	1	1	1	1	1	1	1	1	1	1	1	1	1	1	1	1	1	1
pfam01073	3Beta_HSD	0.593608	5.98276	24	3	3	2	7	3	3	4	4	3	5	2	4	3	5	4	4	2	2	1	3	2	4	3	4	4	3	2	1	1	1	1	2	2	2	1	5	1	3	1	6	3	1	1	5	5
pfam01074	Glyco_hydro_38	0.138695	-0.115385	1	0	1	2	1	1	1	1	1	1	1	1	2	1	1	1	1	2	1	1	1	1	1	1	1	1	1	2	2	1	1	1	1	1	1	1	0	1	1	1	1	1	0	1	1	1
pfam01077	NIR_SIR	0.31553	0.075	2	1	1	2	2	2	2	2	2	2	2	2	2	2	2	2	2	2	1	1	1	1	1	2	2	2	2	2	1	1	1	1	1	1	2	1	1	1	2	1	2	1	0	1	2	2
pfam01078	Mg_chelatase	2.83333	51	7	0	0	0	0	0	0	0	0	0	0	0	0	0	0	0	0	0	0	0	0	0	0	0	0	0	0	0	0	0	0	0	0	0	0	0	0	0	0	0	0	0	0	0	0	0
pfam01080	Presenilin	-1.54545	0	0	0	0	0	0	0	0	0	0	0	0	0	0	0	0	0	0	0	0	0	0	0	0	0	0	0	0	0	0	0	0	0	0	0	0	0	0	0	0	0	0	0	1	0	0	0
pfam01083	Cutinase	1.71364	-0.506849	7	2	2	4	5	5	11	13	15	5	12	12	17	8	11	11	8	15	2	2	2	2	2	3	5	4	8	0	0	0	1	1	0	0	0	0	0	0	7	1	3	1	0	0	6	3
pfam01084	Ribosomal_S18	-0.152204	0.272727	1	0	1	0	0	1	1	1	1	1	1	1	1	1	0	1	1	1	1	1	0	1	1	1	1	1	1	2	1	1	1	1	1	1	1	1	0	1	1	1	1	0	1	1	1	1
pfam01086	Clathrin_lg_ch	-0.115646	-0.979592	0	0	1	1	1	1	1	1	1	1	1	1	1	1	1	1	1	1	1	1	1	1	1	1	1	1	1	2	1	1	1	1	1	1	1	0	1	1	1	1	1	1	1	1	1	2
pfam01087	GalP_UDP_transf	-0.0858586	0	1	0	1	1	1	1	2	1	1	1	1	1	1	1	1	1	1	1	1	1	1	1	1	1	1	1	1	2	1	2	1	1	2	2	1	1	1	1	1	1	1	1	1	1	0	1
pfam01088	Peptidase_C12	0.201275	-0.606557	2	2	3	1	4	5	4	6	6	4	5	4	4	4	5	5	4	5	2	4	5	4	4	3	4	4	4	4	2	1	4	4	2	2	2	2	1	2	4	4	5	4	2	6	4	4
pfam01090	Ribosomal_S19e	0.152443	-0.0612245	1	1	1	1	1	1	1	1	1	1	1	1	1	1	1	2	1	1	1	1	1	1	1	1	1	1	1	0	0	1	1	1	1	1	1	0	1	1	1	1	1	1	1	1	1	1
pfam01092	Ribosomal_S6e	-0.171717	-0.941176	0	0	1	1	1	1	1	1	1	1	1	1	1	1	1	1	1	1	1	1	1	1	1	1	1	1	1	2	1	1	1	1	1	1	1	1	1	1	1	1	1	1	2	1	1	1
pfam01093	Clusterin	-1.54545	0	0	0	0	0	0	0	0	0	0	0	0	0	0	0	0	0	0	0	0	0	0	0	0	0	0	0	0	0	0	0	0	0	0	0	0	0	0	0	0	0	0	0	0	0	0	0
pfam01094	ANF_receptor	-1.54545	0	0	0	0	0	0	0	0	0	0	0	0	0	0	0	0	0	0	0	0	0	0	0	0	0	0	0	0	0	0	0	0	0	0	0	0	0	0	0	0	0	0	0	2	0	0	0
pfam01095	Pectinesterase	1.17535	3.37864	10	2	2	1	6	3	5	3	3	2	5	3	1	4	3	2	5	4	0	0	0	0	0	2	4	3	1	0	0	0	0	0	0	0	0	0	0	0	4	0	3	0	0	2	0	6
pfam01096	TFIIS_C	-0.0508982	-0.700599	1	3	4	3	5	4	3	3	4	3	2	2	4	4	2	4	3	3	2	4	1	5	4	3	4	1	1	8	4	4	3	4	4	3	4	3	3	4	2	3	5	1	2	4	3	5
pfam01097	Defensin_2	-1.14738	-0.272727	0	0	0	0	1	0	0	0	0	0	0	0	0	0	0	0	0	0	1	1	1	0	0	1	1	1	1	0	0	0	0	0	0	0	0	0	1	0	1	0	0	1	0	0	0	0
pfam01101	HMG14_17	-1.54545	0	0	0	0	0	0	0	0	0	0	0	0	0	0	0	0	0	0	0	0	0	0	0	0	0	0	0	0	0	0	0	0	0	0	0	0	0	0	0	0	0	0	0	0	0	1	0
pfam01102	Glycophorin_A	0.95671	-1.71429	0	1	0	0	2	0	0	0	0	0	0	0	0	0	0	0	1	0	0	0	0	0	0	1	0	0	1	0	0	0	0	0	0	0	0	0	0	0	0	0	0	0	0	0	0	1
pfam01103	Bac_surface_Ag	-0.112397	0	1	1	1	1	1	1	1	1	1	1	1	1	1	1	1	1	1	1	1	1	1	1	1	1	1	1	1	1	2	2	1	1	1	1	1	2	1	2	1	1	1	1	1	1	1	1
pfam01105	EMP24_GP25L	-0.0858586	-0.478261	2	2	4	4	4	4	5	4	4	4	4	4	4	4	4	4	4	4	4	4	4	4	4	4	4	4	4	7	4	5	4	4	4	4	6	5	4	4	4	4	5	4	4	4	4	4
pfam01106	NifU	-0.231818	0	1	1	1	1	1	1	1	1	1	1	1	1	1	1	1	1	1	1	1	1	1	1	1	1	1	1	1	5	2	2	1	1	1	1	2	2	1	2	1	1	2	1	1	1	1	1
pfam01111	CKS	0	1.05882	2	1	1	1	0	1	1	1	1	1	1	1	1	1	1	1	1	1	1	1	1	1	1	1	1	1	0	2	1	1	1	1	2	2	1	1	1	1	1	1	1	1	0	1	1	1
pfam01112	Asparaginase_2	0.298246	-0.126316	2	2	2	1	2	1	2	2	2	3	3	3	3	3	2	2	2	3	2	2	2	2	2	2	2	2	3	2	1	1	2	2	0	0	1	1	0	1	2	2	2	2	1	3	2	2
pfam01113	DapB_N	2.83333	51	4	0	0	0	0	0	0	0	0	0	0	0	0	0	0	0	0	0	0	0	0	0	0	0	0	0	0	0	0	0	0	0	0	0	0	0	0	0	0	0	0	0	0	0	0	0
pfam01115	F_actin_cap_B	-0.058319	0	1	1	1	1	1	1	1	1	1	1	1	1	1	1	1	1	1	1	1	1	1	1	1	1	1	1	1	2	1	1	1	1	1	1	1	1	1	1	1	1	1	1	1	1	1	4
pfam01116	F_bP_aldolase	0.543508	-0.93578	1	2	2	1	6	4	2	3	3	2	4	3	3	6	3	3	2	2	2	2	2	2	2	2	2	3	2	2	1	1	2	2	2	2	1	1	1	1	2	2	3	2	0	1	2	2
pfam01118	Semialdhyde_dh	0.331169	1.55639	7	0	2	2	4	4	3	3	3	2	3	4	2	6	3	4	3	2	3	3	2	2	2	2	2	4	3	4	2	2	2	2	2	3	2	2	2	2	2	3	3	2	2	2	2	2
pfam01119	DNA_mis_repair	-0.108142	-0.160305	2	1	2	2	0	3	3	3	3	3	2	3	3	3	3	2	3	2	2	3	3	3	3	3	3	3	3	4	2	2	3	3	2	2	2	2	2	2	3	3	3	3	2	3	2	3
pfam01120	Alpha_L_fucos	1.63912	2.72727	2	2	2	0	0	1	0	1	1	0	2	1	4	0	0	0	0	0	0	0	0	0	0	0	0	0	2	0	0	0	0	0	0	0	0	0	0	0	0	0	0	0	0	2	0	1
pfam01121	CoaE	-0.0566667	0.06	1	0	1	1	1	1	1	1	1	1	1	1	1	1	1	1	1	1	1	1	1	1	1	1	1	1	1	2	1	1	1	1	1	1	1	1	1	1	1	1	1	1	1	1	1	1
pfam01124	MAPEG	0.44814	-1.36585	0	2	1	7	4	2	3	5	5	1	4	3	1	2	5	6	4	1	3	3	2	2	2	2	1	5	5	0	0	0	1	2	2	2	0	0	2	0	2	3	3	2	3	4	4	2
pfam01125	G10	-0.115646	-0.979592	0	0	1	1	1	1	1	1	1	1	1	1	1	1	1	1	1	1	1	1	1	1	1	1	1	1	1	2	1	1	1	1	1	1	1	1	1	1	0	1	1	1	2	1	1	1
pfam01126	Heme_oxygenase	0.386364	0.264706	1	1	1	1	0	0	1	1	1	0	1	1	1	1	1	1	1	1	1	0	0	0	0	0	0	0	0	2	1	1	0	0	1	1	1	1	0	1	0	1	1	0	0	1	1	1
pfam01127	Sdh_cyt	0.0281723	-0.234375	1	1	1	1	1	1	1	2	2	1	2	2	1	2	1	1	1	1	2	2	1	2	2	1	1	1	2	2	1	1	2	1	1	1	1	1	1	0	2	1	3	1	0	1	1	1
pfam01128	IspD	0.643939	-1.5	0	0	0	0	1	0	0	0	0	0	0	0	0	0	0	0	0	0	0	0	0	0	0	0	0	0	1	0	0	0	0	0	0	0	0	0	0	0	0	0	0	0	0	0	0	0
pfam01131	Topoisom_bac	-0.162679	0	1	1	1	1	1	1	1	1	1	1	1	1	1	1	1	1	1	1	1	2	2	2	2	1	1	1	1	2	1	1	1	1	1	1	1	1	1	1	1	1	1	2	1	1	1	1
pfam01132	EFP	-1.54545	0	0	0	0	0	0	0	0	0	0	0	0	0	0	0	0	0	0	0	0	0	0	0	0	0	0	0	0	0	0	0	0	0	0	0	0	0	0	0	0	0	0	0	1	0	0	0
pfam01133	ER	-1.54545	0	0	0	0	0	0	0	0	0	0	0	0	0	0	0	0	0	0	0	0	0	0	0	0	0	0	0	0	0	0	0	0	0	0	0	0	0	0	0	0	0	0	0	1	0	0	0
pfam01134	GIDA	0.309964	2.38983	4	2	2	1	1	1	1	2	2	1	1	1	1	1	1	1	1	1	2	1	1	1	1	1	1	1	2	2	1	1	1	1	0	0	1	1	1	1	1	1	1	1	0	1	1	1
pfam01135	PCMT	0.692593	6.86667	7	1	1	1	1	1	0	1	1	1	1	1	1	1	1	1	1	1	0	1	1	1	1	1	1	1	0	0	0	0	1	1	1	1	0	0	0	0	1	1	1	1	0	1	1	1
pfam01137	RTC	0.046832	0.136364	2	2	2	1	2	1	2	2	2	2	2	2	1	2	2	2	1	2	2	2	2	2	2	2	2	2	2	2	1	1	2	2	1	1	1	1	1	1	2	2	2	2	1	1	2	2
pfam01138	RNase_PH	0.0103785	-0.274725	4	3	6	6	4	5	5	6	6	6	4	6	6	6	6	6	6	6	3	5	4	5	5	5	5	5	5	10	6	5	5	5	6	6	6	6	5	6	5	6	6	5	6	6	6	6
pfam01139	UPF0027	1.08182	9	1	0	0	0	0	0	0	0	0	0	0	0	0	0	1	1	0	0	0	0	0	0	0	0	0	0	0	0	0	0	0	0	0	0	0	0	0	0	0	0	0	0	0	1	0	0
pfam01142	TruD	-0.144242	0.12	1	0	1	1	1	1	1	1	1	1	1	1	1	0	1	1	1	1	1	1	1	1	1	1	1	1	1	2	1	1	1	1	1	1	1	1	1	1	1	1	1	1	2	1	1	1
pfam01144	CoA_trans	0.562851	-0.777778	1	1	1	1	3	3	1	3	3	2	4	2	1	3	3	3	2	2	1	1	1	1	1	2	3	3	3	2	1	0	1	1	1	1	1	1	1	0	3	1	3	1	0	1	1	1
pfam01145	Band_7	-0.015747	-0.104803	4	3	2	3	5	5	4	5	5	5	5	5	5	5	5	5	5	4	5	5	5	5	5	4	5	5	5	9	5	4	5	5	3	3	4	4	2	4	5	5	5	5	5	5	5	4
pfam01148	CTP_transf_1	0.0309091	-0.648	1	1	2	3	2	3	3	3	3	3	3	3	2	3	3	3	3	1	2	2	3	2	3	2	3	3	2	5	2	2	2	3	2	2	3	2	2	2	3	2	2	3	2	3	2	1
pfam01149	Fapy_DNA_glyco	-0.190115	-0.928571	0	0	0	0	1	1	1	1	1	0	1	1	1	1	1	1	1	1	1	1	1	1	1	1	1	1	1	2	1	1	1	1	1	2	1	1	0	1	1	1	1	1	0	1	1	1
pfam01150	GDA1_CD39	-0.158838	-0.05	2	4	2	2	2	2	2	2	3	2	1	2	2	2	2	2	2	2	2	2	2	2	2	2	2	2	2	3	2	3	2	2	2	2	3	3	2	3	2	2	2	2	2	2	2	3
pfam01151	ELO	0.0719356	-0.621622	1	0	1	3	7	3	3	2	2	2	2	2	2	2	2	2	3	2	3	2	2	2	2	2	2	3	2	6	3	3	2	2	1	1	2	3	1	3	2	2	3	2	2	6	1	1
pfam01152	Bac_globin	2.3468	45.3333	8	0	0	0	0	0	0	0	0	0	0	0	0	0	0	0	0	0	0	0	0	0	0	0	0	0	0	0	0	0	0	0	0	0	0	0	0	0	0	0	0	0	1	0	0	0
pfam01154	HMG_CoA_synt_N	0.0183983	0.471429	2	1	2	1	2	2	2	1	1	1	1	1	1	2	1	1	2	1	1	1	2	2	3	2	2	1	1	1	1	1	1	1	2	2	1	1	1	1	2	1	3	1	1	1	1	1
pfam01156	IU_nuc_hydro	0.396083	-0.820755	1	1	2	2	4	2	3	4	5	2	2	2	3	3	2	3	3	3	2	2	2	2	2	2	2	2	4	2	2	1	2	2	1	1	2	1	1	1	2	2	2	2	0	3	2	2
pfam01157	Ribosomal_L21e	-0.137987	0.964286	2	0	1	1	1	1	1	1	1	1	1	1	1	1	1	1	1	1	1	1	1	1	1	1	1	1	1	2	1	2	1	1	1	1	2	1	1	2	1	1	1	1	1	1	1	1
pfam01158	Ribosomal_L36e	0.185694	0.0697674	1	1	1	0	1	1	1	1	1	1	1	1	1	1	1	1	1	1	1	1	0	1	1	1	1	1	1	0	0	0	1	1	1	1	1	0	1	0	1	1	1	1	1	1	1	1
pfam01159	Ribosomal_L6e	0.293636	-0.18	1	0	1	1	1	1	1	2	2	1	1	1	1	1	2	2	1	1	1	1	1	1	1	1	1	1	1	0	0	0	1	1	1	1	1	1	1	0	1	1	1	1	1	1	1	1
pfam01161	PBP	0.495146	0.436893	7	4	5	2	6	7	5	6	6	3	4	4	9	5	8	5	4	6	2	2	1	1	1	5	7	4	6	4	2	2	3	3	2	2	3	2	0	2	7	2	6	1	1	6	6	8
pfam01163	RIO1	-0.00603693	2.74219	9	3	2	2	2	2	2	2	2	2	2	2	2	2	2	2	3	2	2	2	2	2	3	3	2	2	2	4	2	2	2	2	2	2	8	2	2	2	3	2	2	2	2	3	2	3
pfam01165	Ribosomal_S21	-0.117589	-0.978261	0	0	1	1	1	1	1	1	1	0	1	1	1	1	1	1	1	1	1	1	1	1	1	1	1	1	0	2	1	1	1	1	1	1	1	1	1	1	1	1	1	1	1	1	1	1
pfam01167	Tub	-1.54545	0	0	0	0	0	0	0	0	0	0	0	0	0	0	0	0	0	0	0	0	0	0	0	0	0	0	0	0	0	0	0	0	0	0	0	0	0	0	0	0	0	0	0	3	0	0	0
pfam01168	Ala_racemase_N	0.252976	-0.267857	2	1	2	1	2	4	2	3	3	2	4	4	1	5	3	3	2	2	2	2	2	2	2	2	3	2	5	2	2	1	2	2	2	2	2	1	1	2	3	2	2	2	1	2	2	2
pfam01169	UPF0016	-0.113928	0.0576923	1	1	0	1	1	1	1	1	1	1	1	1	1	1	1	1	1	1	1	1	1	1	1	1	1	1	1	2	1	1	1	1	1	1	1	1	1	1	1	1	1	1	1	1	1	1
pfam01170	UPF0020	-0.0858586	1.4	2	0	0	1	1	1	1	1	1	1	1	1	1	1	0	0	1	1	1	1	1	1	1	1	1	1	1	2	1	1	1	1	1	1	1	1	0	1	1	1	1	1	1	2	0	0
pfam01171	ATP_bind_3	-0.0537796	-0.428571	1	0	2	1	2	2	2	2	2	2	2	2	2	2	2	2	2	1	2	2	2	2	2	2	2	2	1	4	2	2	2	2	1	1	2	2	1	2	2	2	2	2	1	2	2	2
pfam01172	SBDS	-0.0575169	0.0291262	2	2	2	2	2	2	2	2	2	2	2	2	2	2	2	2	2	1	2	2	2	2	2	2	2	2	2	4	2	2	2	2	2	2	2	2	2	2	2	2	3	2	2	2	3	2
pfam01174	SNO	-0.115646	0.122449	1	0	1	1	1	1	1	1	1	1	1	1	1	1	1	1	1	0	1	1	1	1	1	1	1	1	1	2	1	0	1	1	1	1	1	1	1	1	1	1	1	1	1	1	1	1
pfam01176	eIF-1a	0.195509	0.108434	2	0	1	1	2	2	3	2	2	2	2	2	2	2	2	2	2	2	2	2	2	2	2	2	1	1	2	2	1	1	2	2	1	1	1	1	1	1	2	2	2	2	2	2	1	1
pfam01177	Asp_Glu_race	0.464481	-0.491803	1	0	1	1	1	2	1	3	3	0	4	1	1	2	3	1	1	2	0	1	2	2	1	1	1	1	4	2	1	1	0	0	1	1	1	1	0	1	1	1	3	2	0	0	0	1
pfam01179	Cu_amine_oxid	0.622262	-1.21782	1	5	2	2	8	6	3	5	5	2	13	6	7	14	7	3	3	8	4	5	2	1	1	5	7	6	6	4	2	2	6	6	1	2	2	2	0	2	7	4	7	2	0	2	5	3
pfam01180	DHO_dh	0.366411	0.211268	2	1	2	1	1	1	1	2	2	2	2	2	2	2	2	2	2	2	1	1	1	1	1	1	1	1	1	2	1	1	1	1	1	1	1	1	1	1	1	1	1	1	1	2	2	2
pfam01182	Glucosamine_iso	-0.0992494	-0.495413	1	1	2	2	2	2	1	2	2	1	3	3	2	3	2	2	2	3	2	2	2	2	2	2	3	2	2	6	3	2	2	2	3	3	3	3	1	3	2	2	3	2	1	2	2	2
pfam01183	Glyco_hydro_25	-0.901515	1.14706	1	1	1	1	1	0	0	0	0	0	0	0	0	0	0	0	0	0	0	1	1	1	1	3	3	3	2	0	0	0	0	0	0	0	0	0	0	0	3	1	1	1	0	2	0	4
pfam01184	Grp1_Fun34_YaaH	0.197558	0.378641	6	2	2	4	5	3	4	4	4	2	8	6	2	11	6	7	2	4	2	2	2	2	2	4	3	7	7	19	8	4	3	3	3	3	8	6	3	3	3	2	3	2	0	3	3	5
pfam01185	Hydrophobin	-0.648162	-0.393443	1	20	13	2	2	5	1	1	1	0	0	1	1	1	0	0	1	0	2	2	1	1	1	4	4	5	2	0	0	0	1	1	0	0	0	0	0	0	6	2	3	1	0	0	31	42
pfam01187	MIF	0.163341	0.146341	1	0	3	0	1	0	1	1	1	1	0	1	1	1	1	1	1	1	2	2	0	0	0	1	1	1	1	0	0	0	1	1	0	0	0	0	0	0	1	1	0	0	0	0	1	1
pfam01188	MR_MLE	0.796688	0.27907	3	0	1	1	3	3	2	2	2	3	6	3	2	6	2	2	2	3	0	0	2	2	2	2	2	3	4	0	0	1	0	0	2	2	1	0	0	2	2	0	2	2	0	1	1	2
pfam01189	Nol1_Nop2_Fmu	-0.0365479	0.0608108	3	2	3	3	3	3	3	3	3	3	3	3	3	3	3	3	3	1	2	3	3	3	3	3	3	3	2	6	3	3	3	3	3	4	2	3	3	3	3	3	3	3	4	3	3	3
pfam01190	Pollen_Ole_e_I	2.83333	-3	0	1	0	0	0	0	0	0	0	0	0	0	0	0	0	0	0	0	0	0	0	0	0	0	0	0	0	0	0	0	0	0	0	0	0	0	0	0	0	0	0	0	0	0	0	0
pfam01191	RNA_pol_Rpb5_C	-0.0858586	0.0588235	1	0	1	1	1	1	1	1	1	1	1	1	1	1	1	1	1	1	1	1	1	1	1	1	1	1	1	2	1	1	1	1	1	1	1	1	1	1	1	1	2	1	1	1	1	1
pfam01192	RNA_pol_Rpb6	-0.0262832	-1.04082	0	1	1	1	1	1	1	1	1	1	1	1	1	1	1	1	1	1	1	1	1	1	1	1	1	1	1	2	1	1	1	1	1	1	1	1	1	1	1	1	1	1	1	1	0	1
pfam01193	RNA_pol_L	-0.115646	-0.428571	1	0	2	2	2	2	2	2	2	2	2	2	2	2	2	2	2	1	2	2	2	2	2	2	2	2	2	4	2	2	2	2	2	2	2	2	0	2	2	2	3	2	2	2	2	2
pfam01194	RNA_pol_N	-0.00696151	-1.05405	0	1	1	1	0	0	1	1	1	1	1	0	1	0	1	1	1	1	0	1	0	1	1	1	1	0	0	0	1	0	0	1	1	1	1	1	1	1	1	1	1	0	1	1	1	1
pfam01195	Pept_tRNA_hydro	-0.144242	0.12	1	1	1	1	1	0	0	1	1	1	1	1	1	1	1	1	1	1	0	1	0	1	1	1	1	1	1	4	2	2	1	1	0	0	2	1	1	1	1	1	1	0	2	1	1	1
pfam01196	Ribosomal_L17	-0.144242	0.12	1	0	1	1	1	1	1	1	1	1	1	1	1	1	1	1	1	0	1	1	1	1	1	1	1	1	1	2	1	1	1	1	1	1	1	1	1	1	1	1	1	1	1	1	1	1
pfam01197	Ribosomal_L31	2.83333	-3	0	0	0	0	0	0	1	0	0	0	0	0	0	0	0	0	0	0	0	0	0	0	0	0	0	0	0	0	0	0	0	0	0	0	0	0	0	0	0	0	0	0	0	0	0	0
pfam01198	Ribosomal_L31e	0	0	1	1	1	1	1	1	1	1	1	1	1	1	1	1	1	1	1	1	1	1	1	1	1	1	1	1	1	0	1	1	1	1	1	1	1	1	1	1	1	1	1	1	1	1	1	1
pfam01199	Ribosomal_L34e	0.0114478	-1.06667	0	0	1	1	1	1	1	1	1	1	1	1	1	1	1	1	1	1	1	1	1	1	1	1	1	1	1	0	0	0	1	1	1	1	2	0	1	0	1	1	2	1	1	1	1	1
pfam01200	Ribosomal_S28e	0.056541	-1.09756	0	0	1	1	1	1	1	1	1	0	1	1	1	1	1	1	0	2	1	1	0	1	1	1	1	1	1	0	0	0	1	1	0	1	2	1	0	2	1	1	1	0	0	1	1	1
pfam01201	Ribosomal_S8e	-0.0575169	0.0291262	2	2	2	2	2	1	2	2	2	2	2	2	2	2	2	2	2	2	2	2	2	2	2	2	2	2	2	4	2	2	2	2	2	2	2	2	2	2	2	2	2	2	2	2	2	2
pfam01202	SKI	0.426671	-0.114504	3	1	2	1	5	5	2	4	4	4	5	5	2	4	3	3	3	3	1	2	1	1	1	4	6	2	5	4	2	2	2	2	2	2	3	3	1	2	5	2	4	1	1	1	1	3
pfam01204	Trehalase	0.290811	0.483871	3	8	2	2	1	1	1	2	2	2	2	2	2	2	2	2	1	2	2	2	1	1	1	1	1	2	1	1	1	1	1	1	2	2	1	1	1	1	1	2	1	1	1	2	2	2
pfam01205	UPF0029	0.27904	0.0357143	2	1	3	2	1	1	2	2	2	2	3	2	2	3	2	2	2	1	1	1	1	1	1	1	1	1	1	4	1	2	1	1	2	2	2	1	1	2	1	1	1	1	0	2	2	3
pfam01207	Dus	-0.1094	0.177419	4	1	4	5	2	3	4	3	3	3	3	4	4	4	3	3	4	4	3	3	3	3	3	3	3	3	3	10	4	4	3	3	4	5	4	4	5	4	3	3	3	3	4	6	4	4
pfam01208	URO-D	-0.0297203	-1.03846	0	1	1	1	1	1	1	1	1	1	2	1	1	1	1	1	1	1	2	1	1	1	1	1	1	1	1	2	1	1	1	1	1	1	1	1	1	1	1	1	1	1	1	1	1	1
pfam01209	Ubie_methyltran	0.72924	10.3636	17	2	1	1	1	1	1	1	1	1	3	1	1	3	1	1	2	1	1	1	1	1	1	1	2	1	1	2	1	1	2	1	1	1	1	1	1	2	2	1	1	1	1	1	1	1
pfam01210	NAD_Gly3P_dh_N	-0.0474482	0.394737	2	1	2	1	2	3	2	1	1	1	1	1	3	1	1	1	1	1	1	1	1	1	1	2	2	2	3	4	2	2	1	1	2	2	1	2	1	2	2	1	1	1	2	2	1	2
pfam01212	Beta_elim_lyase	0.0574946	0.348214	3	1	1	1	2	4	1	3	3	1	5	3	1	5	2	1	2	2	3	2	2	2	6	2	2	3	3	4	3	2	3	3	1	1	2	2	1	2	3	2	4	2	1	2	1	1
pfam01213	CAP_N	-0.00476992	-0.0555556	1	2	1	1	1	1	1	1	1	1	1	1	1	1	1	1	1	1	1	1	1	1	1	1	1	1	1	2	1	1	1	1	1	2	0	1	1	1	1	1	1	1	1	1	1	1
pfam01214	CK_II_beta	-0.0280528	0.029703	2	2	2	2	2	2	2	2	2	2	2	2	2	2	2	2	2	1	2	2	2	2	2	2	2	2	2	4	2	2	2	2	2	2	2	2	2	2	2	2	3	2	2	2	2	2
pfam01215	COX5B	0.0383623	-1.08511	0	1	1	1	1	1	1	1	1	1	1	1	1	1	1	1	1	1	1	1	0	1	1	1	1	1	1	2	1	0	1	1	1	1	1	1	1	1	1	1	1	0	1	1	1	1
pfam01217	Clat_adaptor_s	0.033376	-0.321127	5	4	15	4	8	7	6	8	8	8	7	7	7	7	8	8	5	6	7	8	5	6	6	6	7	6	8	12	8	8	6	7	7	9	7	6	5	7	7	7	8	5	7	8	8	7
pfam01218	Coprogen_oxidas	-0.112397	0	1	1	1	1	1	1	1	1	1	1	1	1	1	1	1	1	1	1	1	1	1	1	1	1	1	1	1	2	1	1	1	1	1	1	1	1	1	1	1	1	1	1	1	1	1	1
pfam01220	DHquinase_II	0.573314	-1.45161	0	0	0	1	2	0	1	1	1	0	1	1	1	2	1	1	1	1	0	0	0	0	0	1	2	1	2	2	1	1	0	0	0	0	1	0	0	1	2	0	1	0	0	0	0	1
pfam01221	Dynein_light	0.026418	0.307692	1	0	1	1	1	1	0	1	1	1	1	1	1	0	0	1	1	1	1	1	0	1	1	1	1	0	1	0	0	0	1	1	1	1	1	0	1	0	1	1	1	0	2	1	1	1
pfam01222	ERG4_ERG24	0.181734	0.0166667	4	9	3	2	10	4	3	3	3	2	6	4	3	4	2	2	3	4	4	4	5	6	5	5	5	3	6	5	2	2	4	4	2	2	2	2	2	3	5	3	2	4	3	4	3	3
pfam01223	Endonuclease_NS	0.0858586	-0.0588235	1	1	1	1	2	1	1	1	1	1	1	1	1	1	1	1	1	1	0	1	1	1	1	1	1	1	1	2	1	1	1	1	1	1	1	1	1	1	1	1	1	1	1	1	1	1
pfam01225	Mur_ligase	0.643939	-1.5	0	0	0	0	1	0	0	0	0	0	0	0	0	0	0	0	0	0	0	0	0	0	0	0	0	0	1	0	0	0	0	0	0	0	0	0	0	0	0	0	0	0	0	0	0	0
pfam01226	Form_Nir_trans	0.643939	3	3	2	1	1	2	0	1	0	0	1	2	2	0	2	0	0	1	0	0	0	0	0	0	1	0	1	1	2	1	1	0	0	0	0	1	1	0	1	2	0	1	0	0	0	0	1
pfam01227	GTP_cyclohydroI	0.174784	-1.17857	0	0	1	1	2	1	1	1	2	2	2	1	2	2	1	1	1	1	1	1	1	1	1	1	2	1	2	2	1	1	1	1	1	1	1	1	1	1	1	1	1	1	1	1	0	1
pfam01229	Glyco_hydro_39	1.58225	-2.14286	0	0	0	0	0	0	1	0	0	0	1	1	1	0	0	0	0	1	0	0	0	0	0	0	0	0	1	0	0	0	0	0	0	0	0	0	0	0	0	0	0	0	0	0	0	1
pfam01230	HIT	0.145664	-0.413793	2	2	3	3	4	3	2	3	3	3	4	3	4	3	3	4	3	4	2	3	1	3	3	3	3	3	3	5	3	2	2	3	2	2	2	2	2	2	3	3	3	1	2	5	3	4
pfam01231	IDO	0.419386	0.384615	5	4	4	2	3	3	4	4	4	4	4	4	4	4	4	4	5	4	2	2	3	3	4	3	3	3	4	2	1	1	2	2	1	1	1	1	0	1	3	2	4	3	2	4	3	8
pfam01232	Mannitol_dh	0.688621	-1.53061	0	0	2	0	2	2	1	2	2	1	2	1	2	2	2	2	1	1	1	1	1	1	1	2	2	2	2	0	0	0	1	1	0	0	0	0	0	0	2	1	2	1	0	0	0	3
pfam01233	NMT	-0.0566667	-1.02	0	1	1	1	1	1	1	1	1	1	1	1	1	1	1	1	1	1	1	1	1	1	1	1	1	1	1	2	1	1	1	1	1	1	1	1	1	1	1	1	1	1	1	1	1	1
pfam01234	NNMT_PNMT_TEMT	2.83333	51	1	0	0	0	0	0	0	0	0	0	0	0	0	0	0	0	0	0	0	0	0	0	0	0	0	0	0	0	0	0	0	0	0	0	0	0	0	0	0	0	0	0	0	0	0	0
pfam01237	Oxysterol_BP	0.245868	-0.613636	3	8	5	5	5	5	6	6	7	7	7	7	6	7	6	6	6	6	5	5	5	5	4	5	5	5	5	9	5	4	5	5	4	4	4	4	4	4	5	5	8	5	4	5	5	5
pfam01238	PMI_typeI	0.228232	-1.21519	0	1	2	1	3	2	2	2	2	2	2	2	1	2	2	2	2	2	1	1	1	1	1	2	2	2	3	2	1	1	1	1	2	2	1	1	2	1	2	1	2	1	1	1	1	2
pfam01239	PPTA	-0.0996284	0.0283019	2	1	2	2	2	2	3	2	2	1	2	2	1	2	2	2	3	2	2	2	2	2	2	2	2	2	2	4	2	2	2	2	2	2	2	2	2	2	2	1	2	2	3	3	2	2
pfam01242	PTPS	-1.54545	0	0	0	0	0	0	0	0	0	0	0	0	0	0	0	0	0	0	0	0	0	0	0	0	0	0	0	0	0	0	0	0	0	0	0	0	0	0	0	0	0	0	0	1	0	0	0
pfam01243	Pyridox_oxidase	0.475524	0.503497	5	1	5	2	4	4	2	5	5	4	4	4	4	2	5	4	3	3	1	2	3	3	3	4	2	1	2	4	2	1	2	2	2	2	2	1	0	2	2	1	4	3	2	2	2	3
pfam01244	Peptidase_M19	0.119718	0.380282	2	1	2	1	3	1	1	1	1	0	3	2	2	3	1	1	1	1	1	1	3	3	2	2	2	1	2	0	0	1	2	2	1	1	1	0	0	1	2	2	3	3	0	2	1	1
pfam01245	Ribosomal_L19	0.0838619	-1.11628	0	1	1	1	1	1	1	1	1	1	1	1	1	1	1	1	0	1	0	1	1	1	1	1	1	0	0	2	0	1	1	1	1	1	1	1	1	0	1	1	1	1	1	1	1	1
pfam01246	Ribosomal_L24e	-0.0575169	0.0291262	2	2	2	2	2	2	2	2	2	2	2	2	2	2	2	2	1	2	2	2	2	2	2	2	2	2	2	4	2	2	2	2	2	2	2	2	1	2	2	2	2	2	2	2	2	2
pfam01247	Ribosomal_L35Ae	0.0965909	-1.125	0	1	1	1	1	1	1	1	1	1	1	1	1	1	1	2	1	1	1	1	0	1	1	1	1	1	1	0	0	0	1	1	1	1	1	0	1	1	1	1	2	1	1	1	1	1
pfam01248	Ribosomal_L7Ae	-0.144886	0.0330882	5	4	4	5	5	5	5	5	5	4	5	5	5	5	5	5	5	5	5	5	5	5	5	5	5	5	6	10	5	5	5	5	5	5	6	6	5	6	5	5	7	5	5	5	6	5
pfam01249	Ribosomal_S21e	0.046832	-1.09091	0	0	1	1	1	0	1	2	2	1	1	1	1	1	0	1	1	1	1	1	1	1	1	1	1	1	1	0	0	0	1	1	1	1	1	1	1	0	1	1	1	1	0	1	1	1
pfam01250	Ribosomal_S6	0.185694	1.32558	2	0	1	0	1	1	1	1	1	1	1	1	1	1	1	1	1	1	1	1	0	1	1	1	1	0	0	2	1	1	1	1	0	0	1	1	0	1	1	1	1	0	1	1	1	1
pfam01251	Ribosomal_S7e	-0.0297203	0	1	1	1	1	1	1	1	1	1	1	1	1	1	1	1	1	1	1	1	1	1	1	1	1	1	1	1	2	1	1	1	1	1	1	1	1	1	1	1	1	1	1	1	1	1	1
pfam01253	SUI1	-0.175222	-0.571429	1	1	3	1	3	3	2	3	4	2	3	3	2	3	4	4	3	1	3	3	2	3	3	3	3	2	3	6	3	2	3	3	3	3	3	3	2	2	3	3	5	3	2	3	3	4
pfam01255	Prenyltransf	-0.0502587	-0.365854	1	1	1	1	1	1	1	2	2	2	2	2	2	2	2	2	1	2	1	1	2	2	2	1	1	1	1	4	3	2	1	1	1	1	2	3	1	3	3	1	1	2	1	1	2	1
pfam01256	Carb_kinase	-0.00476992	-0.0555556	1	1	1	1	1	1	1	1	1	2	1	1	1	1	1	1	1	1	1	1	1	1	1	1	1	1	1	2	1	1	1	1	1	1	1	1	1	1	1	1	1	1	1	1	1	1
pfam01257	Complex1_24kDa	-0.115646	-0.979592	0	0	1	1	1	1	1	1	1	1	1	1	1	1	1	1	1	1	1	1	1	1	1	1	1	1	1	2	1	1	1	1	1	1	1	1	1	1	1	1	1	1	1	1	1	1
pfam01259	SAICAR_synt	-0.0297203	0	1	1	1	1	1	1	1	1	1	1	1	1	1	1	1	1	1	1	1	1	1	1	1	1	1	1	1	1	1	1	1	1	1	1	1	1	1	1	1	1	1	1	2	1	1	1
pfam01261	AP_endonuc_2	0.407674	-1.33813	0	2	2	3	5	7	4	3	3	3	5	4	2	6	4	3	3	3	2	4	1	1	1	5	6	4	7	1	1	1	2	2	5	5	2	1	0	1	5	3	4	1	0	0	1	3
pfam01262	AlaDh_PNT_C	0.0309091	0	2	3	3	1	2	2	2	2	2	2	1	2	2	2	2	2	2	2	2	2	2	2	2	2	2	1	2	1	1	1	2	2	2	2	1	1	1	1	2	2	2	2	2	3	3	4
pfam01263	Aldose_epim	0.319585	0.388889	5	7	3	3	3	3	3	4	5	4	3	4	4	3	4	4	3	4	3	3	3	3	3	4	3	3	4	4	2	2	3	3	1	1	3	2	1	2	3	3	4	3	3	3	3	3
pfam01264	Chorismate_synt	-0.058319	0	1	2	1	1	1	0	1	1	1	1	1	1	1	1	1	1	1	1	1	1	1	1	1	1	1	1	1	2	1	1	1	1	1	1	1	1	1	1	1	1	2	1	1	1	1	1
pfam01265	Cyto_heme_lyase	-0.0704944	-1.01053	0	1	1	2	2	2	2	2	2	2	2	2	2	2	2	2	2	2	2	2	2	2	2	2	2	2	2	4	2	2	3	2	2	2	2	2	1	1	2	2	2	1	2	2	2	2
pfam01266	DAO	0.785914	-0.245734	22	10	19	7	43	29	17	24	24	17	60	31	23	63	27	20	14	18	9	13	13	12	12	16	22	23	26	12	6	6	11	10	19	20	11	5	6	14	25	12	21	13	3	7	7	16
pfam01267	F-actin_cap_A	-0.0297203	0	1	2	1	1	1	1	1	1	1	0	1	1	1	1	1	1	1	1	1	1	1	1	1	1	1	1	1	2	1	1	1	1	1	1	1	1	1	1	1	1	1	1	1	1	1	1
pfam01268	FTHFS	-0.0597944	-0.0535714	1	2	1	1	1	1	1	1	1	1	1	1	1	1	1	1	1	1	1	1	1	1	1	1	1	1	1	3	1	2	1	1	1	1	1	2	1	2	1	1	1	1	1	2	0	1
pfam01269	Fibrillarin	0	1.05882	2	1	1	1	1	1	1	1	1	1	0	1	1	1	1	1	1	1	1	1	1	1	1	1	1	1	1	2	1	1	1	1	1	1	1	1	1	1	1	1	1	1	1	1	1	1
pfam01270	Glyco_hydro_8	0.643939	-1.5	0	0	0	1	0	0	0	0	0	0	0	0	0	0	0	0	0	0	0	0	0	0	0	0	0	0	0	0	0	0	0	0	0	0	0	0	1	0	0	0	0	0	0	0	0	0
pfam01274	Malate_synthase	0.144604	-0.210526	1	2	1	1	1	1	1	1	1	2	1	1	1	2	2	1	1	1	1	1	1	1	1	1	1	1	1	2	1	2	1	1	1	1	1	1	1	1	1	1	1	1	1	1	1	2
pfam01280	Ribosomal_L19e	-0.0858586	-1	0	0	1	1	1	1	1	1	1	1	1	1	1	1	1	1	1	1	1	1	1	1	1	1	1	1	1	2	1	0	1	1	1	1	1	0	1	1	1	1	1	1	1	1	1	1
pfam01281	Ribosomal_L9_N	0.298246	1.57895	1	0	0	1	0	0	1	1	1	1	0	0	0	0	0	1	1	0	0	0	0	0	0	0	0	0	0	2	1	1	0	0	1	1	1	1	0	1	0	0	0	0	1	1	0	0
pfam01282	Ribosomal_S24e	-0.0262832	0.0612245	1	0	1	1	1	1	1	1	1	1	1	1	1	1	1	1	1	1	1	1	1	1	1	1	1	1	1	2	0	0	1	1	1	1	1	1	1	0	1	1	2	1	1	1	1	1
pfam01283	Ribosomal_S26e	-0.171717	0.117647	1	0	1	1	1	1	1	1	1	1	1	0	1	1	1	1	1	1	1	1	1	1	1	1	1	1	1	2	1	1	1	1	1	1	1	1	1	1	1	1	2	1	1	1	1	1
pfam01284	MARVEL	0.378856	-0.834081	2	0	2	1	8	5	8	6	6	4	9	8	7	9	5	6	7	5	5	4	5	5	4	8	6	7	7	8	2	1	5	4	2	2	3	3	1	3	8	4	7	5	0	2	3	2
pfam01285	TEA	-0.432203	0.152542	1	2	4	1	1	1	0	0	0	0	1	0	0	1	0	1	1	1	0	0	0	0	0	1	1	1	1	2	2	1	0	0	0	0	1	1	1	1	1	0	1	0	0	0	5	5
pfam01286	XPA_N	-1.54545	0	0	0	0	0	0	0	0	0	0	0	0	0	0	0	0	0	0	0	0	0	0	0	0	0	0	0	0	0	0	1	0	0	0	0	0	0	0	0	0	0	0	0	0	0	0	0
pfam01287	eIF-5a	0.0337804	-0.196721	1	0	1	1	2	1	1	2	2	1	1	1	1	1	1	2	1	2	1	1	0	1	1	1	2	1	1	2	2	1	1	1	1	1	1	1	1	1	2	1	3	1	1	1	1	1
pfam01288	HPPK	-0.115646	0.122449	1	1	1	1	0	1	1	1	1	1	1	1	1	1	0	1	1	1	1	1	1	1	1	1	1	1	1	2	1	1	1	1	1	1	1	1	1	1	1	1	1	1	1	1	1	1
pfam01293	PEPCK_ATP	0.0309091	0	1	0	2	1	1	1	1	1	1	1	1	1	1	1	1	1	1	1	1	1	1	1	1	1	1	1	1	1	1	1	1	1	1	1	1	1	1	1	1	1	1	1	1	1	1	1
pfam01294	Ribosomal_L13e	-0.00476992	-0.0555556	1	1	1	1	1	1	1	1	1	1	1	1	2	1	1	1	1	1	1	1	1	1	1	1	1	1	1	2	1	1	1	1	1	1	1	1	1	1	1	1	1	1	1	1	1	1
pfam01300	Sua5_yciO_yrdC	-0.016354	-1.04762	0	0	1	1	3	4	1	1	1	2	1	1	1	1	1	1	1	1	1	2	1	1	1	2	2	1	1	2	1	1	1	1	2	2	1	1	1	1	3	1	1	1	1	1	1	1
pfam01301	Glyco_hydro_35	1.12163	2.59091	9	5	4	1	8	5	4	3	3	2	4	2	0	4	3	3	4	3	0	1	0	0	0	3	4	4	3	0	0	0	0	0	0	0	0	0	0	0	4	0	4	0	1	1	0	5
pfam01302	CAP_GLY	-0.189586	-0.106599	3	0	3	4	4	4	4	3	3	4	4	4	4	4	3	4	4	2	3	4	3	3	3	4	4	4	3	7	4	4	4	4	5	5	4	4	3	4	4	4	5	4	4	5	4	5
pfam01315	Ald_Xan_dh_C	0.692593	-1.53333	0	0	0	1	1	2	1	2	2	1	2	1	1	2	2	2	2	1	2	2	1	1	1	1	1	2	2	0	0	0	1	1	0	0	0	0	0	0	2	2	1	1	1	0	0	0
pfam01321	Creatinase_N	-0.0223979	0.130435	2	1	2	2	1	2	2	2	2	1	4	1	1	2	2	1	3	1	1	3	1	1	1	1	1	2	2	4	2	2	1	1	2	2	2	2	2	2	1	2	3	1	1	2	2	3
pfam01323	DSBA	0.592221	0.23622	4	1	1	2	6	2	4	4	4	2	5	4	2	5	5	4	4	3	3	3	3	4	3	4	4	5	5	0	0	0	3	3	1	1	0	0	0	0	4	2	4	3	2	2	1	1
pfam01326	PPDK_N	1.91148	-2.36842	0	0	0	0	0	1	0	0	0	1	12	1	0	0	0	0	0	0	0	0	0	0	0	1	1	1	1	0	0	0	0	0	0	0	0	0	0	0	0	0	0	0	0	0	0	0
pfam01327	Pep_deformylase	-1.54545	0	0	0	0	0	0	0	0	0	0	0	0	0	0	0	0	0	0	0	0	0	0	0	0	0	0	0	0	0	0	0	0	0	0	0	0	0	0	0	0	0	0	0	1	0	0	0
pfam01328	Peroxidase_2	1.05992	-0.705	4	17	3	3	6	6	8	8	10	4	10	5	6	3	12	9	4	1	1	2	0	0	0	1	3	5	3	0	0	0	0	0	0	0	0	0	0	0	4	1	1	0	0	7	8	18
pfam01329	Pterin_4a	0.108754	-1.13333	0	0	1	0	2	2	1	1	1	1	1	1	1	1	1	1	1	1	1	1	0	2	2	1	1	1	1	2	1	1	1	1	0	0	1	1	1	1	2	1	1	0	0	1	0	0
pfam01331	mRNA_cap_enzyme	-0.248036	-0.888889	0	0	1	1	1	1	1	1	1	1	1	1	1	1	1	1	1	1	1	1	1	1	1	1	1	1	1	2	1	1	1	1	1	1	1	1	3	1	1	1	1	1	2	2	1	1
pfam01336	tRNA_anti	-0.135336	-0.0508475	6	6	9	8	6	5	6	6	6	5	9	7	6	6	6	6	5	6	7	8	7	7	8	7	6	6	6	19	8	7	7	7	6	6	9	6	7	8	7	6	7	7	6	7	7	7
pfam01338	Bac_thur_toxin	2.83333	29.4	3	0	1	0	0	0	0	0	0	0	0	1	0	0	0	0	0	0	0	0	0	0	0	0	0	0	0	0	0	0	0	0	0	0	0	0	0	0	0	0	0	0	0	0	0	0
pfam01341	Glyco_hydro_6	1.18231	-0.0983607	2	3	1	0	1	2	1	3	3	4	1	1	3	1	4	3	1	4	0	0	0	0	0	2	1	2	2	0	0	0	0	0	0	0	0	0	0	0	2	0	1	0	0	3	5	2
pfam01343	Peptidase_S49	0.643939	-1.5	0	0	0	1	0	0	0	0	0	0	0	0	0	0	0	0	0	0	0	0	0	0	0	0	0	0	0	0	0	0	0	0	0	0	0	0	1	0	0	0	0	0	0	0	0	0
pfam01344	Kelch_1	1.0947	2.95588	6	0	0	0	1	1	2	3	4	1	7	4	4	2	3	1	1	1	1	2	1	1	1	0	1	0	2	0	0	1	1	1	2	2	1	0	0	1	1	1	2	0	0	0	1	2
pfam01351	RNase_HII	-0.113928	0.0576923	1	0	1	1	1	1	1	1	1	1	1	1	1	1	1	1	1	1	1	1	1	1	1	1	1	1	1	3	1	1	1	1	1	1	1	1	2	1	1	1	1	1	1	1	1	1
pfam01357	Pollen_allerg_1	0.643939	-1.5	0	0	0	0	0	0	0	0	0	0	0	1	0	0	0	0	0	0	0	0	0	0	0	0	0	0	0	0	0	0	0	0	0	0	0	0	0	0	0	0	1	0	0	0	0	0
pfam01361	Tautomerase	1.37374	-2	0	0	0	0	2	1	0	0	0	0	0	0	0	1	0	0	0	0	0	0	0	0	0	0	0	0	0	0	0	0	0	0	0	0	0	0	0	0	0	0	0	0	0	2	0	0
pfam01363	FYVE	-0.231818	-0.45	2	1	4	5	4	5	3	5	5	3	5	5	4	5	4	5	3	4	1	5	3	5	5	5	4	3	5	11	6	6	3	4	5	5	6	6	5	6	5	5	5	4	7	7	4	7
pfam01364	Peptidase_C25	2.83333	-3	0	0	0	0	0	0	0	0	0	0	0	0	0	0	0	0	0	1	0	0	0	0	0	0	0	0	0	0	0	0	0	0	0	0	0	0	0	0	0	0	0	0	0	0	0	0
pfam01368	DHH	0.643939	-0.42	1	0	1	2	1	1	1	2	2	0	2	2	1	2	1	2	2	2	1	1	1	1	0	1	0	1	0	2	1	1	0	0	1	1	1	1	2	1	0	0	1	1	0	0	1	1
pfam01369	Sec7	0.00364494	0.466981	6	2	5	5	4	4	5	4	5	4	4	4	4	4	4	4	4	3	4	4	4	4	4	4	4	4	4	7	3	3	4	4	5	6	3	3	5	3	4	4	4	4	5	5	5	5
pfam01370	Epimerase	0.535204	1.11141	35	10	13	6	29	28	19	20	20	11	35	21	8	40	16	14	12	17	5	6	5	6	7	17	16	12	21	20	17	11	7	6	12	12	6	9	1	16	23	5	15	5	7	25	10	26
pfam01374	Glyco_hydro_46	-1.54545	0	0	0	0	0	0	0	0	0	0	0	0	0	0	0	0	0	0	0	0	0	0	0	0	0	0	0	0	0	0	0	0	0	0	0	0	0	0	0	0	0	0	0	1	0	0	0
pfam01375	Enterotoxin_a	2.83333	-3	0	0	0	0	0	0	0	0	0	0	0	0	5	0	1	0	0	0	0	0	0	0	0	0	0	0	0	0	0	0	0	0	0	0	0	0	0	0	0	0	0	0	0	0	0	0
pfam01379	Porphobil_deam	-0.0643939	-0.220588	1	1	1	1	4	2	1	1	1	1	1	1	1	2	1	1	1	1	1	1	1	3	3	2	2	1	2	2	1	1	1	1	1	1	1	1	1	1	3	1	1	1	1	1	1	1
pfam01380	SIS	0.0677831	-0.536842	1	1	1	2	3	3	2	2	2	2	2	2	1	3	2	3	2	1	2	2	2	2	2	2	3	2	2	4	2	2	2	2	1	1	2	2	2	2	3	2	2	2	2	1	1	2
pfam01381	HTH_3	-0.171717	1.17647	2	0	1	0	1	1	1	1	1	1	1	1	0	1	2	1	1	0	1	1	1	1	1	1	1	1	1	2	1	1	1	1	1	1	1	2	1	1	1	1	1	1	1	1	1	1
pfam01382	Avidin	-1.54545	0	0	0	0	0	0	0	0	0	0	0	0	0	0	0	0	0	0	0	0	0	0	0	0	0	0	0	0	0	0	0	0	0	0	0	0	0	0	0	0	0	0	0	0	0	0	0
pfam01384	PHO4	0.596344	-0.880435	1	2	1	1	4	1	1	3	4	2	4	3	3	4	3	2	1	5	1	2	2	2	1	3	4	4	3	2	1	1	1	1	1	1	1	1	0	1	5	2	1	2	0	1	3	0
pfam01388	ARID	0.143506	0	3	2	3	2	2	2	4	3	4	3	3	2	4	3	3	3	4	4	3	2	3	3	3	2	2	2	2	4	2	2	2	2	2	2	2	2	2	2	2	2	2	3	4	4	3	3
pfam01391	Collagen	0.358366	-1.30435	0	0	0	1	1	0	0	0	0	0	0	0	2	0	1	1	4	0	0	0	0	0	0	0	2	1	2	0	1	1	0	0	0	0	1	1	0	0	0	1	0	0	0	0	1	1
pfam01393	Chromo_shadow	0.27904	-1.25	0	0	0	0	1	0	1	1	1	0	3	1	1	2	1	1	1	1	1	1	0	1	1	0	0	1	0	0	0	0	1	1	1	0	0	0	1	0	0	1	1	0	6	0	0	1
pfam01394	Clathrin_propel	0.27904	1	1	0	0	1	1	1	0	0	0	1	1	1	1	1	0	0	0	1	0	0	1	1	1	1	1	1	1	0	0	0	0	0	0	0	0	0	0	0	1	0	1	1	1	1	1	0
pfam01396	zf-C4_Topoisom	-1.54545	0	0	0	0	0	0	0	0	0	0	0	0	0	0	0	0	0	0	0	0	0	0	0	0	0	0	0	0	0	0	0	0	0	0	0	0	0	0	0	0	0	0	0	1	0	0	0
pfam01398	JAB	-0.0489068	-0.170886	5	3	7	6	6	7	6	6	6	6	7	7	7	7	5	5	7	5	7	7	6	7	7	7	7	5	7	9	4	5	6	7	7	7	5	4	6	4	6	6	7	6	10	7	6	7
pfam01399	PCI	-0.0215299	-0.469605	7	5	13	15	13	14	13	15	15	14	13	14	14	14	14	15	12	9	13	14	14	15	13	14	14	14	14	19	11	7	12	13	15	15	9	10	9	11	14	13	14	13	15	16	15	15
pfam01400	Astacin	1.73864	-2.25	0	2	0	2	0	0	1	1	1	0	0	2	0	6	2	1	0	0	0	0	0	0	0	0	0	0	1	0	0	0	0	0	0	0	0	0	0	0	0	0	0	0	0	0	0	0
pfam01406	tRNA-synt_1e	-0.016354	0.666667	2	1	1	1	2	1	2	1	1	1	1	1	1	1	1	1	2	1	1	1	2	2	3	1	1	1	2	2	1	1	1	1	1	1	1	2	1	1	1	1	1	2	1	1	2	1
pfam01408	GFO_IDH_MocA	0.381556	-0.683694	6	7	8	7	25	17	6	9	9	8	19	17	10	32	13	11	6	14	6	5	7	7	6	11	12	17	10	6	3	4	4	4	24	23	3	1	2	4	15	5	17	7	2	15	8	14
pfam01409	tRNA-synt_2d	0.0544872	0.461538	3	2	2	2	2	2	2	2	2	2	2	2	2	2	3	2	2	2	2	2	2	2	2	2	2	2	1	4	2	2	2	2	2	2	2	2	2	2	2	2	2	2	2	2	2	2
pfam01411	tRNA-synt_2c	0.0965909	-0.511364	1	2	2	1	2	2	3	1	1	1	3	3	1	3	2	1	2	2	1	1	2	3	2	2	2	1	1	4	2	2	1	1	1	1	2	2	1	2	2	1	2	2	1	1	2	2
pfam01412	ArfGap	-0.039627	-0.0542986	4	0	4	4	5	5	4	5	5	5	5	4	4	4	4	5	5	4	5	4	2	5	5	4	5	4	4	10	5	5	5	4	5	5	4	5	1	5	5	4	6	2	4	5	4	4
pfam01416	PseudoU_synth_1	-0.0297203	0.519231	3	0	3	2	2	2	2	2	2	2	2	2	2	2	2	2	2	2	2	2	2	2	2	2	2	2	2	4	2	2	2	2	2	2	1	2	2	2	2	2	2	2	3	2	2	2
pfam01417	ENTH	-0.0722175	0	2	2	3	2	2	2	2	2	2	2	2	2	2	2	2	2	2	1	2	2	2	2	2	2	2	2	2	6	3	2	2	2	2	2	2	2	2	3	2	2	2	2	2	2	2	2
pfam01419	Jacalin	0.980769	16.9615	18	3	0	0	2	0	1	0	0	0	1	1	1	1	1	1	0	0	0	0	0	0	0	0	0	0	1	1	1	1	0	0	0	0	1	1	0	1	2	0	0	0	0	1	0	5
pfam01422	zf-NF-X1	1.08182	-1.8	0	0	1	0	1	0	1	0	0	0	0	0	0	1	0	0	1	1	0	0	0	0	0	0	0	0	0	0	0	0	0	0	0	0	0	0	0	0	0	0	0	0	0	0	0	1
pfam01423	LSM	-0.0229637	-0.240713	10	1	16	12	14	14	13	16	17	12	15	16	15	11	13	13	15	11	13	14	5	16	14	15	15	13	13	9	12	10	13	15	16	17	15	11	13	9	15	13	18	5	13	18	13	16
pfam01424	R3H	0.365921	-0.0238095	3	1	3	4	3	2	3	3	4	3	3	4	3	3	3	3	4	3	3	3	3	3	3	3	2	3	1	0	1	1	2	3	2	2	0	1	2	0	2	3	3	3	0	4	3	3
pfam01425	Amidase	0.643939	-0.836066	9	9	7	7	26	20	18	23	23	12	52	22	14	43	28	22	16	15	12	16	12	12	12	17	21	18	23	12	6	6	15	16	4	4	5	5	2	6	19	12	19	12	0	8	5	18
pfam01426	BAH	0.112785	-0.497041	2	5	4	2	3	2	5	4	4	3	4	3	3	4	4	4	5	3	2	2	3	2	1	3	3	3	3	6	3	3	1	2	2	2	3	3	2	3	3	2	3	3	1	6	5	6
pfam01428	zf-AN1	-0.115646	0.122449	2	2	2	2	1	0	2	2	2	2	2	2	2	2	2	2	2	1	2	2	1	1	2	2	2	2	2	4	2	2	1	1	3	1	2	2	1	2	1	1	2	1	3	3	3	2
pfam01431	Peptidase_M13	0.584767	0	1	0	1	1	1	0	1	1	1	1	2	1	1	1	1	1	1	2	1	1	0	0	0	1	1	1	1	0	0	0	0	0	1	1	0	0	2	0	1	0	1	0	0	1	1	1
pfam01432	Peptidase_M3	0.153213	-0.232759	2	4	2	1	4	4	2	2	2	2	4	4	2	3	2	2	2	1	2	2	2	2	2	5	2	0	2	4	2	2	2	2	2	2	1	2	1	3	2	2	4	2	1	3	2	2
pfam01433	Peptidase_M1	0.0996149	-0.232044	3	10	6	2	3	3	3	3	3	4	4	3	3	6	3	3	3	3	3	3	2	2	2	3	3	3	3	6	3	5	3	3	2	2	5	4	5	5	3	3	3	2	6	4	3	5
pfam01434	Peptidase_M41	-0.126403	0.0277778	2	2	2	1	2	2	2	2	2	2	2	2	2	2	2	2	2	2	2	2	2	2	2	2	2	2	2	6	3	3	2	2	2	2	3	3	1	3	2	2	2	2	2	3	2	2
pfam01435	Peptidase_M48	-0.0858586	-0.0769231	2	3	3	2	2	2	3	2	2	2	2	2	2	2	2	2	2	2	2	2	1	1	1	2	2	1	2	4	3	5	1	1	4	4	2	2	3	2	2	2	2	1	3	4	3	3
pfam01437	PSI	-0.0858586	-1	0	0	0	0	0	0	0	1	1	0	0	0	0	0	0	1	0	0	1	1	1	1	0	0	0	0	0	0	0	0	0	0	0	0	0	0	0	0	0	1	0	1	0	0	0	0
pfam01443	Viral_helicase1	2.83333	40.2	4	0	0	0	0	0	0	0	0	0	1	0	0	0	0	0	0	0	0	0	0	0	0	0	0	0	0	0	0	0	0	0	0	0	0	0	0	0	0	0	0	0	0	0	0	0
pfam01447	Peptidase_M4	1.86027	-2.33333	0	0	0	0	0	1	0	0	0	0	1	2	0	1	0	1	1	0	0	0	0	0	0	0	0	0	1	0	0	0	0	0	0	0	0	0	0	0	1	0	0	0	0	0	0	0
pfam01450	IlvC	0.0309091	0	1	2	1	1	1	1	1	1	1	0	1	1	1	1	1	1	1	1	1	1	1	1	1	1	1	1	1	2	1	1	1	1	1	1	1	1	1	1	1	1	1	1	0	1	1	1
pfam01451	LMWPc	-0.2395	0.0526316	1	0	1	1	1	1	1	1	1	1	1	1	1	1	1	1	1	1	1	1	1	2	1	1	3	1	1	2	1	1	1	1	1	1	1	1	1	1	2	1	2	1	3	1	1	1
pfam01453	B_lectin	0.95671	0.857143	1	0	1	0	3	0	0	0	0	0	2	3	0	2	0	0	0	0	0	0	0	0	0	0	0	0	0	0	0	0	1	1	0	0	0	0	0	0	0	0	0	0	0	0	0	7
pfam01454	MAGE	-0.0858586	0	1	1	1	1	1	1	1	1	1	1	1	1	1	1	1	1	1	1	1	1	1	1	1	1	1	1	1	2	1	1	1	1	1	1	1	1	1	1	1	1	1	1	1	1	1	1
pfam01459	Porin_3	-0.0297203	0	2	3	2	2	2	1	2	2	2	2	2	2	2	2	2	2	2	2	1	2	2	2	2	2	2	2	2	5	2	3	2	2	2	2	2	2	2	2	2	2	2	2	2	3	2	2
pfam01464	SLT	-0.162679	1.89474	1	1	2	1	0	0	0	0	0	0	0	0	0	1	0	0	0	0	0	0	0	0	0	0	1	0	0	0	0	0	0	0	1	1	0	0	0	0	2	0	0	0	0	1	1	1
pfam01465	GRIP	-0.241135	-0.893617	0	0	1	0	1	1	1	0	1	1	1	1	1	1	1	1	1	1	1	1	1	1	1	1	1	1	1	2	1	1	1	1	1	1	1	1	0	1	1	1	1	1	2	1	1	1
pfam01466	Skp1	-0.152204	-0.136364	1	1	1	1	1	0	2	2	2	1	1	1	1	1	1	2	1	1	1	1	1	1	1	1	1	1	1	2	1	1	1	1	1	1	1	1	1	1	1	1	2	1	2	1	3	8
pfam01467	CTP_transf_2	-0.023416	0.112299	4	1	4	4	5	3	3	3	3	3	5	6	3	6	3	3	3	3	4	4	2	3	3	4	4	2	3	7	3	4	3	3	3	3	4	5	3	5	4	4	5	3	3	5	4	4
pfam01469	Pentapeptide_2	2.83333	-3	0	0	0	0	0	0	0	0	0	0	0	0	1	0	0	0	1	0	0	0	0	0	0	0	0	0	0	0	0	0	0	0	0	0	0	0	0	0	0	0	0	0	0	0	0	0
pfam01470	Peptidase_C15	-0.198135	1.15385	1	0	0	0	0	0	1	0	0	0	1	0	1	1	0	1	1	1	0	1	1	1	1	1	0	1	1	0	0	0	1	1	0	0	0	0	0	0	1	1	0	1	2	0	2	0
pfam01471	PG_binding_1	0.643939	-1.5	0	0	0	0	1	0	0	0	0	0	0	0	1	0	0	0	0	0	0	0	0	0	0	0	0	0	0	0	0	0	0	0	0	0	0	0	0	0	1	0	0	0	1	0	0	0
pfam01472	PUA	-0.0450307	-0.272727	2	1	3	2	2	3	3	3	3	3	3	3	3	3	3	3	3	3	3	3	3	3	3	3	3	3	2	5	3	3	3	3	3	3	3	2	3	3	3	3	6	3	3	3	2	2
pfam01473	CW_binding_1	2.83333	-3	0	0	0	0	0	0	0	0	0	1	0	0	0	0	0	0	0	0	0	0	0	0	0	0	0	0	0	0	0	0	0	0	0	0	0	0	0	0	0	0	0	0	0	0	0	0
pfam01474	DAHP_synth_2	0.126446	-1.14545	0	2	1	1	2	1	1	1	1	1	2	1	1	1	1	1	1	2	1	1	2	2	2	2	2	1	1	0	0	0	1	1	1	1	0	0	1	0	2	1	1	2	1	1	1	2
pfam01476	LysM	0.316186	-0.952096	2	4	5	1	9	11	3	15	13	13	15	8	7	19	2	5	5	5	1	4	8	20	24	5	8	16	14	0	4	0	1	2	1	1	2	0	0	0	13	1	13	8	1	3	4	16
pfam01479	S4	0.0410628	1.52174	10	2	4	3	5	4	4	4	4	4	4	4	4	4	3	4	4	4	3	4	3	3	3	4	4	4	4	8	3	4	4	4	4	4	5	5	4	4	4	4	4	3	3	4	4	4
pfam01480	PWI	-0.0858586	-0.581395	1	1	3	2	3	3	3	2	2	3	3	3	3	2	2	2	3	2	3	3	3	4	4	3	3	3	3	4	2	2	3	2	3	3	2	2	1	2	3	2	3	3	2	3	2	3
pfam01483	P_proprotein	-0.316321	-0.842105	0	1	1	1	1	1	1	1	1	1	1	1	0	1	1	1	1	1	1	1	2	2	1	1	1	1	1	2	1	1	1	1	1	1	1	1	1	1	1	1	1	2	1	1	3	2
pfam01485	IBR	0.421827	0.373913	11	0	16	2	8	6	12	8	8	8	9	11	6	11	11	8	14	6	3	7	5	5	7	7	7	4	6	3	2	2	5	6	2	3	2	2	1	2	7	8	8	5	2	13	5	11
pfam01487	DHquinase_I	0.625227	-1.48718	0	2	1	1	5	5	2	4	4	4	3	4	4	5	4	4	3	3	1	1	1	1	1	4	5	3	5	2	1	1	2	2	1	1	2	2	1	1	5	1	5	1	1	1	1	2
pfam01488	Shikimate_DH	0.660157	-1.51111	0	1	1	2	7	7	2	4	4	3	7	6	4	6	5	3	3	3	1	1	1	1	1	4	7	3	6	2	1	1	2	2	1	1	3	2	1	1	7	1	6	1	1	1	1	2
pfam01490	Aa_trans	0.623705	-1.28651	2	4	5	8	27	22	12	13	13	8	29	27	10	38	14	11	11	14	8	5	5	5	5	12	17	15	19	17	10	9	6	6	9	9	11	9	6	9	14	5	9	5	8	6	4	7
pfam01491	Frataxin_Cyay	-0.0262832	0.0612245	1	0	1	1	1	1	1	1	1	1	1	1	1	1	1	1	1	1	1	1	1	1	1	1	1	1	1	2	1	1	1	1	1	1	1	1	0	1	1	1	1	1	1	1	1	1
pfam01493	GXGXG	0.0965909	0	1	1	1	1	1	1	1	1	1	1	1	1	1	1	1	1	1	1	1	1	1	1	1	1	1	1	1	2	1	1	1	1	1	1	0	1	1	1	1	0	1	1	1	1	0	1
pfam01494	FAD_binding_3	0.734224	-1.21392	10	36	41	9	80	69	41	47	49	32	81	42	35	91	51	40	31	23	15	15	16	20	20	28	40	63	66	8	6	4	15	17	8	8	4	4	4	4	47	11	57	16	3	34	16	39
pfam01496	V_ATPase_I	0.0281723	-0.234375	1	2	1	1	1	1	2	1	1	1	4	1	1	1	1	1	1	1	1	1	1	1	1	1	1	2	1	4	2	2	1	1	1	1	2	2	1	2	1	1	1	1	1	1	1	1
pfam01498	HTH_Tnp_Tc3_2	-0.177083	-0.9375	0	0	3	1	0	2	0	0	0	8	1	1	0	1	0	3	0	0	5	0	0	0	1	0	0	8	0	0	0	0	1	0	2	0	0	0	0	0	0	0	17	0	0	3	4	0
pfam01501	Glyco_transf_8	0.282802	0.139175	5	2	4	3	4	3	6	7	8	2	6	5	2	6	6	5	4	3	2	2	2	2	2	3	3	3	2	5	3	3	2	2	6	7	3	2	1	3	4	1	3	2	1	3	5	8
pfam01502	PRA-CH	-0.115646	-0.979592	0	0	1	1	1	1	1	1	1	1	1	1	1	1	1	1	1	1	1	1	1	1	1	1	1	1	1	2	1	1	1	1	1	1	1	1	1	1	1	1	1	1	1	1	1	1
pfam01503	PRA-PH	-0.115646	-0.979592	0	0	1	1	1	1	1	1	1	1	1	1	1	1	1	1	1	1	1	1	1	1	1	1	1	1	1	2	1	1	1	1	1	1	1	1	1	1	1	1	1	1	1	1	1	1
pfam01504	PIP5K	-0.0754329	-0.235714	2	0	3	3	2	3	3	3	3	3	3	3	3	3	3	3	1	3	2	2	2	2	2	3	3	3	3	4	3	2	2	2	3	3	2	5	2	2	3	2	4	2	4	3	3	5
pfam01507	PAPS_reduct	-0.156031	0.0865385	2	1	2	2	2	2	2	2	2	2	2	2	2	2	2	1	2	1	3	2	2	2	2	2	2	2	2	4	2	2	2	2	2	3	2	2	2	2	2	2	3	2	1	2	2	2
pfam01509	TruB_N	0.0700206	-0.0582524	2	1	2	2	2	2	2	3	3	2	2	2	2	2	3	3	2	1	2	2	2	2	2	2	2	2	2	4	2	2	2	2	2	2	2	2	2	2	2	2	2	2	1	2	2	2
pfam01510	Amidase_2	-0.450758	-0.75	0	0	0	0	1	0	0	0	0	0	0	0	0	0	0	0	0	0	1	1	0	0	0	0	0	0	1	0	0	0	0	0	0	0	0	0	0	0	0	0	0	0	0	0	0	0
pfam01512	Complex1_51K	-0.0297203	0	1	1	1	1	1	1	1	1	1	1	1	1	1	1	1	1	1	1	1	1	1	1	1	1	1	1	1	2	1	1	1	1	1	1	1	1	1	1	1	1	1	1	1	1	1	1
pfam01513	NAD_kinase	0.032197	-0.286765	2	1	3	2	2	3	3	3	3	3	3	3	3	3	3	3	3	3	3	3	3	3	3	3	3	3	3	3	2	3	3	3	3	4	2	2	2	2	3	3	5	3	3	2	2	2
pfam01521	Fe-S_biosyn	-0.147969	-0.957447	0	1	2	2	2	2	2	2	2	2	2	2	1	2	2	1	2	1	2	2	2	2	2	2	2	2	2	4	2	2	2	2	2	2	2	2	2	2	2	2	2	2	2	2	1	2
pfam01522	Polysacc_deac_1	0.398247	0.418953	13	14	8	8	6	8	6	14	14	6	11	9	11	9	15	13	5	8	3	4	5	5	5	6	7	9	5	1	1	1	4	4	4	4	1	1	4	1	7	4	7	5	28	22	16	15
pfam01525	Rota_NS26	2.83333	-3	0	0	0	0	0	0	1	0	0	0	0	0	0	0	0	0	0	0	0	0	0	0	0	0	0	0	0	0	0	0	0	0	0	0	0	0	0	0	0	0	0	0	0	0	0	0
pfam01527	HTH_Tnp_1	2.83333	51	1	0	0	0	0	0	0	0	0	0	0	0	0	0	0	0	0	0	0	0	0	0	0	0	0	0	0	0	0	0	0	0	0	0	0	0	0	0	0	0	0	0	0	0	0	0
pfam01529	zf-DHHC	-0.0643939	-0.419118	3	1	6	7	5	6	4	6	6	5	5	5	6	6	5	6	5	5	1	4	4	6	6	5	6	6	5	13	6	6	5	5	7	7	6	6	7	6	5	4	5	4	7	6	3	6
pfam01532	Glyco_hydro_47	0.462013	-0.137536	8	17	6	3	6	5	9	11	11	10	9	10	9	10	9	12	8	7	8	8	7	6	6	5	5	7	6	4	2	2	6	6	3	3	2	2	3	2	6	8	7	7	4	5	8	12
pfam01535	PPR	-0.169264	1.62857	5	0	1	3	1	0	0	3	3	3	2	1	2	4	3	2	0	0	1	1	0	2	3	2	1	0	1	0	1	0	4	4	6	6	0	1	1	2	1	1	0	1	6	9	4	2
pfam01536	SAM_decarbox	0.0544872	-0.0576923	1	2	1	1	1	1	1	1	1	1	1	1	1	1	1	1	1	1	1	1	1	1	1	1	1	1	1	2	1	1	1	1	1	1	1	1	1	1	1	1	1	1	1	1	1	1
pfam01541	GIY-YIG	0.755265	1.16949	3	0	0	1	0	1	0	8	8	1	0	0	0	2	4	1	1	1	0	1	0	1	1	1	1	1	1	2	1	0	0	1	1	1	1	0	1	2	1	1	4	0	1	1	0	1
pfam01544	CorA	0.429938	-0.81203	4	1	5	3	12	11	13	13	15	11	10	15	8	16	17	13	6	7	8	7	5	6	8	8	7	15	16	6	3	4	7	7	3	2	2	2	2	2	11	9	14	4	1	9	8	12
pfam01545	Cation_efflux	0.178379	-0.560345	4	4	6	6	8	7	9	9	9	7	9	8	9	9	9	9	8	7	6	6	5	6	6	7	8	7	8	11	6	6	7	6	6	6	4	5	5	5	8	7	8	6	4	6	6	10
pfam01546	Peptidase_M20	0.266458	-0.248276	8	3	10	5	17	16	9	8	8	6	13	13	7	22	12	8	7	8	4	7	6	7	6	12	12	14	15	10	6	6	5	6	8	8	9	5	3	9	12	4	11	6	2	9	7	10
pfam01549	ShK	-1.54545	0	0	0	0	0	0	0	0	0	0	0	0	0	0	0	0	0	0	0	0	0	0	0	0	0	0	0	0	0	0	0	0	0	0	0	0	0	0	0	0	0	0	0	0	0	1	0
pfam01553	Acyltransferase	-0.0804924	-0.209559	4	2	7	5	6	5	4	6	6	4	5	4	6	6	5	6	6	4	6	6	4	5	4	5	5	5	4	11	6	6	4	5	5	7	5	6	3	6	5	6	5	4	6	5	6	8
pfam01554	MatE	0.160985	0.419118	4	2	2	1	3	3	2	3	3	1	6	5	3	5	3	3	2	2	1	1	1	2	1	2	2	2	3	8	4	4	2	1	1	1	6	4	1	5	2	1	2	1	1	3	1	6
pfam01556	DnaJ_C	-0.0391515	0.048	5	3	5	5	5	5	5	5	5	4	5	5	5	5	5	5	5	4	5	5	5	5	5	5	5	5	5	7	4	4	5	5	5	7	5	4	5	4	5	5	5	5	5	6	5	6
pfam01557	FAA_hydrolase	0.889084	-1.25097	2	2	2	4	16	12	5	10	10	5	18	10	7	20	6	4	4	7	3	3	3	3	3	4	7	12	9	3	2	1	4	4	3	3	4	1	1	1	7	3	8	3	2	2	2	4
pfam01558	POR	0.800325	-1.60714	0	0	1	0	1	1	1	1	1	1	1	1	1	1	1	1	1	1	1	1	0	0	0	1	1	1	1	0	0	0	1	1	0	0	0	0	1	0	1	1	1	0	0	0	0	1
pfam01562	Pep_M12B_propep	1.37374	-2	0	1	0	1	0	0	0	0	0	0	1	0	0	1	0	0	0	0	0	0	0	0	0	0	0	0	0	0	0	0	0	0	0	0	0	0	0	0	0	0	0	0	0	1	0	0
pfam01564	Spermine_synth	-0.160328	-0.94898	0	1	2	1	2	2	2	2	2	2	2	2	2	2	2	2	2	1	2	2	1	2	1	2	2	2	2	4	2	2	2	2	1	1	2	2	1	2	2	1	5	3	2	3	2	3
pfam01565	FAD_binding_4	0.900145	-0.854863	20	26	16	8	55	47	34	52	54	41	66	43	37	71	54	47	29	35	14	17	20	20	20	22	32	46	45	9	4	4	16	16	4	4	4	5	2	5	34	11	34	20	3	34	24	37
pfam01566	Nramp	-0.243653	0.567568	2	4	1	1	1	1	1	1	1	1	2	1	0	1	0	1	2	1	0	0	1	1	1	1	1	1	1	8	4	3	1	1	1	1	2	3	1	3	1	0	1	1	1	1	1	2
pfam01568	Molydop_binding	0.0965909	-1.125	0	0	0	0	1	0	0	0	0	0	1	0	1	0	0	0	0	0	0	1	0	0	0	0	1	1	0	0	0	0	0	0	0	0	0	0	0	0	1	0	1	0	0	0	0	0
pfam01569	PAP2	0.124534	-0.00900901	7	3	8	5	7	7	6	9	9	7	8	7	8	8	9	7	7	5	5	5	5	6	6	6	6	6	6	17	7	6	6	6	6	5	7	8	3	9	5	6	9	6	2	6	7	7
pfam01571	GCV_T	0.313465	-0.764151	1	0	2	2	3	3	2	3	3	3	3	3	3	3	3	3	2	3	1	2	2	2	2	2	3	3	3	2	1	1	2	2	2	2	1	1	1	1	3	2	2	2	2	1	2	3
pfam01575	MaoC_dehydratas	0.247985	-0.367021	3	2	5	5	5	6	3	4	4	3	7	5	3	6	5	4	3	4	5	4	4	3	4	4	3	8	3	3	2	3	4	5	2	2	2	2	1	3	3	4	6	4	2	3	3	5
pfam01576	Myosin_tail_1	0.046832	-1.09091	0	0	0	1	1	1	1	0	0	1	1	1	1	0	1	1	1	1	1	1	1	1	1	1	1	1	1	0	0	0	1	1	0	0	0	0	0	0	1	1	1	1	1	1	1	0
pfam01580	FtsK_SpoIIIE	2.83333	40.2	4	0	0	0	0	1	0	0	0	0	0	0	0	0	0	0	0	0	0	0	0	0	0	0	0	0	0	0	0	0	0	0	0	0	0	0	0	0	0	0	0	0	0	0	0	0
pfam01583	APS_kinase	0.0083089	-0.483871	1	1	2	2	2	2	2	2	2	1	2	2	2	2	2	2	2	2	2	2	2	2	2	2	2	3	1	2	1	1	2	2	1	2	1	1	2	1	3	2	2	2	0	2	2	2
pfam01585	G-patch	-0.0426753	-0.390533	4	3	8	8	7	7	8	5	5	7	7	9	8	8	4	6	7	5	6	7	7	7	7	6	7	7	5	8	3	4	7	7	8	8	5	3	5	4	6	7	5	7	10	9	10	9
pfam01588	tRNA_bind	-0.2395	0.0526316	1	1	0	1	1	1	1	1	1	1	1	1	1	1	1	1	1	1	0	1	1	1	1	1	1	1	1	4	2	1	1	1	1	1	2	2	1	2	1	1	1	1	3	1	1	1
pfam01590	GAF	0.896562	1.44231	3	0	1	1	1	1	3	2	2	0	2	2	1	2	3	2	3	0	0	0	0	0	0	1	2	1	1	0	0	1	0	0	2	2	0	0	0	0	2	0	1	0	2	2	0	2
pfam01591	6PF2K	-0.0758614	-0.267123	2	2	2	2	3	2	3	3	3	3	3	3	3	3	3	3	3	3	3	3	3	3	3	3	3	3	3	6	3	4	3	3	2	3	4	4	2	4	3	3	5	3	2	2	2	2
pfam01592	NifU_N	-0.0858586	0.0588235	1	0	1	1	1	1	1	1	1	1	1	1	1	1	1	1	1	1	1	1	1	1	1	1	1	1	1	3	1	1	1	1	1	1	1	1	1	1	1	0	1	1	1	1	1	1
pfam01593	Amino_oxidase	0.803516	-0.0349854	10	4	4	3	19	18	5	7	7	7	24	14	10	21	8	6	5	12	3	3	7	6	5	6	9	11	11	3	2	2	4	4	4	4	1	1	1	1	7	4	6	7	2	11	4	10
pfam01595	DUF21	-0.32197	-0.838235	0	1	2	2	1	1	1	1	1	1	1	1	1	1	1	1	1	1	1	1	1	1	1	1	1	2	1	1	1	1	1	1	2	2	1	1	1	1	1	1	1	1	0	2	3	5
pfam01596	Methyltransf_3	0.504191	-0.829787	1	2	4	1	6	4	4	2	2	2	5	3	1	2	1	2	0	2	1	1	1	1	1	2	2	3	2	2	1	1	1	1	1	1	1	1	0	1	6	2	1	1	0	3	1	3
pfam01597	GCV_H	0.106918	-0.113208	1	0	1	1	1	1	1	1	1	1	2	2	1	2	1	1	1	1	1	1	1	1	1	1	1	1	1	2	1	1	1	1	1	1	1	1	1	1	1	1	1	1	1	1	1	1
pfam01599	Ribosomal_S27	-0.231818	0.18	1	0	1	1	1	1	1	1	1	0	1	1	1	1	0	1	1	1	1	1	1	1	1	1	1	1	1	2	1	1	1	1	1	1	1	1	1	1	1	1	1	1	1	1	1	2
pfam01602	Adaptin_N	-0.0362125	0.557823	13	11	8	7	8	7	8	8	8	8	8	8	9	8	9	9	8	7	8	8	9	8	8	8	8	8	8	15	8	8	8	8	9	12	8	9	8	8	8	8	8	8	11	9	9	13
pfam01603	B56	-0.0566667	-1.02	0	1	1	1	1	1	1	1	1	1	1	1	1	1	1	1	1	1	1	1	1	1	1	1	1	1	1	2	1	1	1	1	1	1	1	1	1	1	1	1	1	1	1	1	1	1
pfam01607	CBM_14	-0.198135	3.23077	1	0	0	0	1	2	0	0	0	0	0	0	0	0	0	0	0	0	0	0	0	1	1	1	1	1	1	0	0	0	0	0	0	0	0	0	0	0	2	0	0	0	0	1	0	0
pfam01608	I_LWEQ	-0.0858586	0.0588235	1	1	1	1	1	1	1	1	1	1	1	0	1	1	1	1	1	1	1	1	1	1	1	1	1	1	1	2	1	1	1	1	1	1	1	1	1	1	1	1	1	1	2	1	1	1
pfam01609	DDE_Tnp_1	2.83333	24	1	0	0	0	0	1	0	0	0	0	0	0	0	0	0	0	0	0	0	0	0	0	0	0	0	0	0	0	0	0	0	0	0	0	0	0	0	0	0	0	0	0	0	0	0	0
pfam01612	DNA_pol_A_exo1	0.0965909	0.375	4	3	4	2	2	2	3	3	3	2	4	2	3	2	5	5	3	2	4	3	1	2	1	2	2	2	3	2	1	1	1	1	2	2	1	1	2	1	2	2	3	1	2	3	2	13
pfam01613	Flavin_Reduct	0.226116	-1.21374	0	0	4	2	4	5	4	3	3	3	4	3	2	5	3	3	3	2	1	3	1	1	1	2	3	4	5	4	2	2	1	1	2	2	2	2	1	2	4	3	4	1	1	1	2	4
pfam01619	Pro_dh	0.52623	-0.258065	2	1	1	1	3	3	2	3	3	1	4	3	1	7	2	2	2	3	2	2	2	2	2	2	2	3	3	2	1	1	2	2	2	2	1	0	0	1	2	1	2	2	1	1	1	1
pfam01624	MutS_I	-0.100677	-0.167513	3	2	4	4	4	4	2	4	4	4	3	4	4	4	4	4	3	4	4	4	4	4	4	4	4	4	4	8	3	4	4	4	4	4	4	3	4	3	4	5	4	4	3	4	4	5
pfam01625	PMSR	-0.140938	0.0566038	1	1	0	1	1	1	1	1	1	1	1	1	1	1	1	1	1	1	1	1	1	1	1	1	1	1	1	2	1	1	1	1	1	1	1	1	1	1	1	1	3	1	1	2	1	1
pfam01627	Hpt	0.0242996	-0.0566038	1	1	2	1	1	1	1	1	1	1	1	1	1	1	1	1	1	1	1	1	1	1	1	1	1	1	1	2	1	1	1	1	1	1	1	1	1	1	1	1	2	0	0	1	1	1
pfam01632	Ribosomal_L35p	-0.749311	4.36364	1	0	1	0	0	0	0	0	0	0	0	0	0	0	0	0	0	0	0	0	0	0	0	0	0	0	0	0	0	0	0	0	1	1	1	0	0	0	0	0	0	0	0	1	1	1
pfam01633	Choline_kinase	0.145365	-0.0891089	2	0	1	1	4	3	1	2	2	2	4	3	2	3	2	2	3	2	2	2	2	2	4	2	3	2	4	3	2	2	3	2	1	1	2	2	1	2	3	2	3	2	1	1	1	1
pfam01634	HisG	-0.0566667	0.06	1	1	1	1	1	1	1	1	1	1	1	0	1	1	1	1	1	1	1	1	1	1	1	1	1	1	1	2	1	1	1	1	1	1	1	1	1	1	1	1	1	1	1	1	1	1
pfam01636	APH	-0.193513	0.231561	25	14	19	1	30	28	16	10	11	29	38	17	8	33	34	15	19	13	40	43	58	53	104	33	15	7	47	4	1	1	52	48	2	2	3	3	0	2	17	9	20	62	1	47	10	11
pfam01637	Arch_ATPase	-0.144242	3.36	2	1	1	0	0	1	1	0	0	0	1	1	0	0	0	0	0	0	0	0	0	0	0	0	0	1	0	4	1	1	0	1	0	0	0	1	0	0	0	0	1	0	2	0	2	1
pfam01641	SelR	-0.058319	0	1	1	1	1	1	1	1	1	1	1	1	1	1	1	1	1	1	1	1	1	1	1	1	1	1	1	1	2	1	1	1	1	1	1	1	2	1	1	1	1	1	1	1	1	1	1
pfam01643	Acyl-ACP_TE	2.83333	-3	0	0	0	0	0	0	0	0	0	0	0	0	1	0	0	0	0	0	0	0	0	0	0	0	0	0	0	0	0	0	0	0	0	0	0	0	0	0	0	0	0	0	0	0	0	0
pfam01644	Chitin_synth_1	0.0114478	-0.166667	3	2	4	4	6	5	3	3	3	3	4	4	3	5	3	3	3	3	3	3	3	3	3	4	4	5	4	6	3	3	3	3	4	4	3	3	2	3	5	3	4	3	3	4	5	4
pfam01645	Glu_synthase	0.189537	2.88679	4	1	1	1	1	1	1	1	1	1	1	1	1	1	1	1	1	1	2	1	1	1	1	1	1	1	1	2	1	1	1	1	1	1	0	1	1	1	1	1	1	1	1	1	0	1
pfam01648	ACPS	-0.143098	-0.254902	2	1	3	3	7	5	2	3	3	2	2	2	3	2	2	2	3	2	3	3	3	2	3	3	3	5	3	4	3	3	4	4	3	2	3	3	1	3	3	3	3	3	3	4	3	4
pfam01650	Peptidase_C13	-0.0297203	0	1	1	1	1	1	1	1	1	1	1	1	1	1	1	1	1	1	1	1	1	1	1	1	1	1	1	1	2	1	1	1	1	1	1	1	1	1	1	1	1	1	1	1	1	1	2
pfam01652	IF4E	0.0708766	-0.0201342	3	3	5	2	3	3	3	3	3	3	3	3	3	4	3	3	3	2	3	3	3	3	3	3	3	3	3	3	1	2	3	3	4	4	2	2	2	2	3	3	3	3	2	3	3	3
pfam01655	Ribosomal_L32e	0.0630798	0	1	1	1	1	1	1	1	1	1	1	1	1	1	1	1	1	1	1	1	1	1	1	1	1	1	1	1	0	0	1	1	1	1	1	1	1	1	0	1	1	1	1	1	1	1	1
pfam01656	CbiA	2.28598	31.125	5	0	0	1	0	0	1	0	0	0	0	0	0	0	0	0	0	0	0	0	0	0	0	0	0	0	0	1	0	0	0	0	0	0	0	0	0	0	0	0	0	0	0	0	0	0
pfam01658	Inos-1-P_synth	-0.205009	0.183673	1	0	1	1	1	1	0	1	1	1	1	1	1	1	1	1	1	0	0	1	1	1	1	1	1	1	1	1	1	1	1	1	1	1	1	1	1	1	1	1	1	1	2	1	1	1
pfam01661	Macro	0.32414	-1.2809	0	0	1	1	3	3	2	3	3	2	3	3	2	3	3	3	2	1	2	2	1	2	1	3	2	2	3	4	2	1	2	2	1	1	1	1	1	1	3	1	2	1	1	1	1	2
pfam01663	Phosphodiest	0.00284614	-0.165746	3	0	4	3	6	5	4	4	4	3	4	4	3	4	3	4	4	2	4	4	3	4	4	4	4	3	6	8	4	4	3	3	2	2	4	4	2	4	6	3	6	4	3	2	3	2
pfam01667	Ribosomal_S27e	-0.0858586	0.0588235	1	1	1	1	0	1	1	1	1	1	1	1	1	1	1	1	1	1	1	1	0	1	1	1	1	1	1	0	2	2	1	1	1	1	2	2	1	1	1	0	1	0	1	1	1	1
pfam01670	Glyco_hydro_12	1.25697	0.78	5	3	1	0	5	4	3	3	4	4	4	4	3	6	4	2	4	5	0	0	0	0	0	3	4	1	6	0	0	0	0	0	0	0	0	0	0	0	5	0	3	0	0	0	1	3
pfam01674	Lipase_2	0.643939	-1.5	0	0	0	0	0	1	0	0	0	0	0	0	0	0	0	0	0	0	0	0	0	0	0	0	0	0	0	0	0	0	0	0	0	0	0	0	0	0	0	0	1	0	0	0	0	0
pfam01676	Metalloenzyme	0.163341	0.146341	1	0	1	0	1	1	1	1	1	1	1	1	1	1	1	1	1	1	1	1	1	1	1	1	1	1	1	0	0	0	1	1	1	1	0	0	0	0	1	1	1	1	1	1	1	1
pfam01679	Pmp3	0.0832409	0.20122	4	1	4	4	3	2	5	3	3	3	4	3	4	3	3	4	5	3	1	3	1	3	2	3	3	1	2	6	4	5	3	2	4	3	5	3	0	5	3	3	3	1	0	5	5	4
pfam01680	SOR_SNZ	-0.0566667	0.06	1	1	1	1	1	1	1	1	1	0	1	1	1	1	1	1	1	1	1	1	1	1	1	1	1	1	1	2	1	0	1	1	1	1	1	1	1	1	1	1	1	1	2	1	1	1
pfam01683	EB	-1.54545	0	0	0	0	0	0	0	0	0	0	0	0	0	0	0	0	0	0	0	0	0	0	1	0	0	0	0	0	0	0	0	0	0	0	0	0	0	0	0	0	0	0	0	0	0	0	0
pfam01687	Flavokinase	0.309964	-0.355932	1	1	2	1	1	1	1	1	1	2	2	2	2	2	1	1	1	2	1	1	1	1	1	1	1	1	1	2	1	1	1	1	1	1	1	1	1	1	1	1	1	1	1	1	1	1
pfam01693	Cauli_VI	-0.689451	-0.586466	0	2	4	1	1	1	1	1	1	1	1	1	1	3	3	1	2	1	1	1	1	1	1	1	1	2	1	6	3	1	1	1	4	3	1	2	1	3	1	1	1	1	2	6	9	15
pfam01694	Rhomboid	0.0491329	0.468208	5	0	3	3	3	3	4	5	5	3	3	2	4	3	5	5	5	2	2	3	2	3	3	3	3	3	3	7	3	3	3	2	4	4	3	3	2	3	3	2	3	2	5	5	3	5
pfam01695	IstB_IS21	0.643939	25.5	1	0	0	0	0	0	0	0	0	0	0	0	0	0	0	0	0	0	0	0	0	0	0	0	0	0	0	0	0	0	0	0	0	0	0	0	0	0	0	0	0	0	0	0	0	0
pfam01697	Glyco_transf_92	-1.54545	0	0	0	0	0	0	0	0	0	0	0	0	0	0	0	0	0	0	0	0	0	0	0	0	0	0	0	0	0	0	0	0	0	0	0	0	0	0	0	0	0	0	0	1	0	0	0
pfam01699	Na_Ca_ex	0.354266	-0.138462	7	5	8	5	10	9	6	7	8	9	11	9	7	12	8	7	8	5	5	5	5	5	4	7	7	6	7	7	5	4	5	6	5	6	3	5	4	4	7	4	8	5	3	7	7	9
pfam01702	TGT	0.353779	0	2	2	2	0	2	2	3	2	3	2	2	2	2	2	2	2	2	2	2	2	1	2	2	2	2	2	2	0	0	0	2	2	0	0	0	0	0	0	2	2	3	1	2	3	2	2
pfam01704	UDPGP	0.00222048	-0.12931	2	6	3	2	2	2	2	2	2	2	2	2	2	2	2	2	2	2	2	2	2	2	2	2	2	2	2	4	2	2	2	2	2	2	2	2	2	2	2	2	3	2	3	2	3	2
pfam01709	Transcrip_reg	-0.117589	-0.978261	0	1	0	0	1	1	1	1	1	1	1	1	1	1	1	1	1	1	1	1	1	1	1	1	1	1	1	2	1	1	1	1	1	1	1	1	0	1	1	1	1	1	0	1	1	1
pfam01713	Smr	-0.017287	0.0402685	3	3	3	2	3	3	3	3	3	3	3	3	3	3	2	3	3	3	3	3	3	3	3	3	3	3	3	4	2	2	3	3	2	2	2	2	2	2	3	2	3	3	3	6	3	4
pfam01715	IPPT	0.138695	-0.115385	1	2	1	1	1	1	1	1	1	1	2	1	1	1	1	1	1	1	0	1	1	1	1	1	1	1	1	2	1	1	1	1	1	1	1	1	1	1	1	1	1	1	1	1	1	1
pfam01717	Meth_synt_2	0.358366	0.104348	3	2	3	2	2	4	3	3	3	3	3	3	3	3	3	3	3	1	1	1	1	1	1	2	2	2	4	2	1	1	2	2	1	1	1	1	1	1	2	2	3	1	2	1	2	5
pfam01722	BolA	0.167984	-0.704348	1	2	3	3	1	2	3	3	3	2	3	3	3	2	3	2	3	3	1	2	0	2	2	2	2	1	2	5	3	3	0	2	3	3	3	1	1	3	2	1	2	0	2	3	3	3
pfam01725	Ham1p_like	-0.284894	-0.863636	0	1	1	1	2	1	1	1	1	1	2	1	1	1	1	1	1	1	1	1	2	1	1	1	1	2	2	2	1	1	1	1	1	1	1	1	1	1	2	1	6	2	1	1	1	1
pfam01728	FtsJ	0.0640459	1.81622	10	0	3	3	4	3	2	5	5	4	4	4	4	4	3	3	4	3	3	3	3	4	3	3	2	4	3	7	4	4	4	4	3	3	4	4	2	4	3	3	3	2	3	2	2	5
pfam01729	QRPTase_C	-0.144242	0.12	1	0	1	1	1	1	1	1	1	1	1	1	1	1	1	1	1	0	1	1	1	1	1	1	1	1	1	2	1	1	1	1	1	1	0	1	0	1	1	1	2	1	2	1	1	1
pfam01730	UreF	0.183014	-1.18421	0	0	1	1	1	1	0	1	1	1	1	1	1	1	1	1	1	1	1	1	1	1	1	1	0	1	0	0	0	0	1	1	1	1	0	0	1	0	2	1	1	1	0	1	1	1
pfam01731	Arylesterase	-0.35124	-0.818182	0	0	0	0	0	0	0	0	0	0	1	1	0	1	0	0	0	0	1	1	0	0	0	0	1	0	0	0	0	0	0	0	0	0	0	0	0	0	0	1	1	0	1	1	0	0
pfam01733	Nucleoside_tran	-0.450758	-0.75	0	0	1	1	1	1	1	1	1	1	1	0	1	0	1	1	1	1	1	1	1	1	1	1	1	1	1	2	1	1	1	1	1	1	1	1	1	1	1	1	1	1	1	9	1	1
pfam01734	Patatin	0.759171	0.0197368	9	2	8	2	7	9	5	13	15	14	16	10	5	11	12	10	5	7	7	6	3	4	4	7	6	7	7	8	3	4	8	6	2	2	4	4	2	4	6	5	6	3	4	4	3	5
pfam01735	PLA2_B	0.0752656	-0.75974	1	2	0	2	4	6	4	2	2	2	8	7	2	6	2	2	3	2	2	2	2	2	2	3	4	3	3	13	9	4	2	2	1	1	4	3	2	2	4	2	3	2	0	8	1	2
pfam01738	DLH	0.281457	-0.357616	5	4	8	2	8	11	9	6	6	7	9	8	7	11	7	6	6	6	3	2	4	4	4	5	6	8	7	6	3	3	3	3	4	4	2	1	1	3	5	3	13	4	2	7	14	15
pfam01739	CheR	2.83333	51	1	0	0	0	0	0	0	0	0	0	0	0	0	0	0	0	0	0	0	0	0	0	0	0	0	0	0	0	0	0	0	0	0	0	0	0	0	0	0	0	0	0	0	0	0	0
pfam01740	STAS	0.347459	-0.453125	3	2	4	2	3	4	4	6	6	3	8	6	6	6	4	6	4	6	2	3	4	4	4	3	3	3	4	5	4	4	4	4	3	4	4	2	2	3	3	4	3	4	2	3	3	3
pfam01741	MscL	0.27904	-1.25	0	0	0	0	0	0	0	1	1	1	1	1	1	1	0	1	1	1	0	0	0	0	0	1	1	1	1	0	0	0	0	0	0	0	0	0	0	0	1	0	2	0	4	0	1	1
pfam01743	PolyA_pol	-0.140938	0.0566038	1	0	1	1	1	1	1	1	1	1	1	1	1	1	1	1	1	1	1	1	1	1	2	1	1	1	1	2	1	1	1	1	1	1	1	2	1	1	1	1	2	1	1	1	1	1
pfam01744	GLTT	2.83333	-3	0	0	0	0	0	0	0	0	0	0	0	0	0	0	2	0	0	0	0	0	0	0	0	0	0	0	0	0	0	0	0	0	0	0	0	0	0	0	0	0	0	0	0	0	0	0
pfam01746	tRNA_m1G_MT	-0.0566667	0.06	1	0	1	1	1	1	1	1	1	1	1	1	1	1	1	1	1	1	1	1	1	1	1	1	1	1	1	2	1	1	1	1	1	1	1	1	1	1	1	1	1	1	1	1	1	1
pfam01747	ATP-sulfurylase	0	0	1	1	1	1	1	1	1	1	1	1	1	1	1	1	1	1	1	1	1	1	1	1	1	1	1	1	1	2	1	1	1	1	1	1	1	1	1	1	1	1	1	1	0	1	1	1
pfam01749	IBB	-0.0297203	0	1	1	2	1	1	1	1	1	1	1	1	1	1	1	0	1	1	1	1	1	1	1	1	1	1	1	1	1	1	1	1	1	1	1	1	1	1	1	1	1	1	1	1	1	1	3
pfam01751	Toprim	-0.185054	-0.407767	1	1	2	2	2	2	2	2	2	1	1	2	2	2	2	2	2	2	2	3	2	3	3	2	2	2	2	4	2	2	2	2	2	2	2	2	2	2	2	2	2	3	2	2	2	3
pfam01753	zf-MYND	0.242551	1.55	37	20	122	2	3	5	9	11	11	6	9	8	7	6	17	9	6	6	3	3	3	6	4	3	4	3	4	1	1	1	6	4	2	1	2	1	1	1	3	2	6	4	6	75	63	50
pfam01754	zf-A20	2.83333	-3	0	1	0	0	0	0	0	0	0	0	0	0	0	0	0	0	0	0	0	0	0	0	0	0	0	0	0	0	0	0	0	0	0	0	0	0	0	0	0	0	0	0	0	0	0	0
pfam01755	Glyco_transf_25	1.53591	1.88889	2	0	1	0	2	2	0	1	1	2	0	0	7	0	0	0	1	0	0	0	0	1	1	0	0	0	0	0	0	0	0	0	0	0	0	0	0	0	0	0	0	0	0	1	1	1
pfam01756	ACOX	-0.248036	-0.222222	1	0	1	5	3	0	1	3	3	0	1	1	0	1	1	2	1	0	0	3	1	1	1	2	1	2	4	6	3	3	3	3	1	1	3	2	1	3	1	3	0	1	1	1	1	1
pfam01757	Acyl_transf_3	0.625541	-1.48739	0	0	0	4	3	3	3	5	5	4	4	3	4	5	5	3	4	4	6	5	4	3	4	1	2	2	5	0	0	0	4	4	0	0	0	0	0	0	2	5	5	4	3	0	1	0
pfam01758	SBF	-0.0858586	0	1	0	0	1	1	1	1	1	1	1	2	1	1	1	1	2	1	1	0	1	1	1	1	1	3	1	1	2	1	0	1	1	1	1	1	1	0	1	2	1	1	1	0	1	1	0
pfam01761	DHQ_synthase	0.245868	-1.22727	0	1	1	2	1	1	1	2	2	1	1	2	2	2	2	2	2	2	1	1	1	1	1	2	1	2	1	2	1	1	1	1	1	1	1	2	1	1	1	1	2	1	1	2	1	1
pfam01762	Galactosyl_T	0.812354	15	4	0	0	1	0	0	0	0	0	0	0	0	0	0	0	0	0	2	0	0	0	0	0	0	0	0	0	0	0	0	0	0	1	1	0	0	1	0	0	0	0	0	1	1	0	0
pfam01764	Lipase_3	0.098196	0.615836	11	4	11	6	11	7	4	9	9	6	6	8	7	8	7	6	5	3	4	4	4	4	5	4	5	5	7	6	3	3	3	3	1	1	4	3	8	2	5	4	8	4	14	16	12	13
pfam01765	RRF	-0.117589	0.195652	1	0	1	1	1	1	1	1	1	1	1	1	0	1	1	1	1	0	0	1	1	1	1	1	1	0	0	2	1	1	1	1	1	1	1	1	1	1	1	1	1	1	1	1	1	1
pfam01769	MgtE	-0.377778	2.8	1	1	1	1	0	0	0	0	0	0	0	0	0	0	0	0	0	0	0	0	0	0	0	0	0	0	0	0	0	0	0	0	1	1	0	0	1	0	0	0	0	0	1	1	1	1
pfam01773	Nucleos_tra2_N	-0.0548034	1.2766	2	1	1	1	1	1	0	1	1	1	0	1	1	1	1	1	0	1	0	1	1	1	1	1	1	1	1	2	1	0	1	1	0	0	1	1	0	1	1	1	1	1	1	1	1	2
pfam01774	UreD	0.27014	0.0731707	1	0	1	1	1	1	1	1	1	1	1	1	1	1	1	1	1	1	1	1	1	1	1	1	1	1	1	0	0	0	1	1	1	1	0	0	1	0	2	0	1	1	0	1	1	1
pfam01775	Ribosomal_L18ae	-0.058319	0	1	1	1	1	1	1	1	1	1	1	1	1	1	1	1	1	1	1	1	1	1	1	1	1	1	1	1	2	1	1	1	1	1	1	1	1	1	0	1	1	2	1	1	1	1	1
pfam01776	Ribosomal_L22e	0.14635	-1.15909	0	0	2	1	1	1	1	1	1	1	1	1	1	1	1	1	1	1	1	1	1	1	1	1	1	1	1	0	0	0	1	1	1	1	1	0	1	0	1	1	1	1	1	1	1	1
pfam01777	Ribosomal_L27e	0.00536616	0.0625	1	0	1	1	1	1	1	1	1	1	1	1	1	1	1	1	1	1	1	1	1	1	1	1	1	1	1	0	1	0	1	1	1	1	1	1	1	1	1	1	1	1	1	1	1	1
pfam01778	Ribosomal_L28e	0.0251976	-0.48913	1	1	2	2	2	2	2	2	2	2	2	2	2	2	1	2	2	2	2	2	2	2	2	2	2	2	2	2	1	1	2	2	2	2	1	1	1	1	2	2	2	2	2	2	1	2
pfam01779	Ribosomal_L29e	-0.0128788	0.3	1	0	0	1	1	1	1	1	1	1	1	1	1	0	1	1	1	0	1	1	0	1	1	1	1	0	0	0	1	1	1	1	1	1	1	1	1	1	1	1	1	0	1	1	1	1
pfam01780	Ribosomal_L37ae	0.131528	0	1	1	1	1	1	1	1	1	1	1	1	1	1	1	1	1	1	1	1	1	0	1	1	1	1	1	1	0	0	0	1	1	1	1	1	0	1	0	1	1	4	0	1	1	1	1
pfam01781	Ribosomal_L38e	-0.0223979	0.130435	1	0	1	1	1	1	1	1	1	1	1	1	1	1	1	1	1	0	1	1	1	1	1	1	1	0	1	0	1	1	1	1	0	0	1	1	1	1	1	1	1	1	1	1	1	1
pfam01783	Ribosomal_L32p	0.0183983	0.214286	1	0	1	1	1	1	1	1	1	0	1	1	1	0	1	1	1	1	0	1	1	1	1	1	0	1	1	2	1	1	1	1	1	1	1	1	0	1	1	1	0	1	0	1	1	1
pfam01784	NIF3	0.0630798	0	1	1	0	1	1	1	1	2	2	0	1	1	1	1	1	1	1	1	1	1	1	1	1	1	1	1	0	2	1	1	1	1	1	1	1	1	1	1	1	0	1	1	1	1	1	1
pfam01786	AOX	-0.0355277	-0.103448	1	0	1	1	2	2	1	1	1	2	1	1	1	1	1	1	1	1	1	1	1	1	1	2	1	1	2	4	2	1	1	1	1	1	1	1	0	1	1	1	1	1	1	1	2	1
pfam01791	DeoC	0.183014	3.07895	3	1	1	1	1	2	1	1	1	0	0	0	0	1	1	1	0	0	1	1	1	1	1	1	2	1	2	0	0	0	1	1	0	0	0	0	0	0	2	1	1	1	0	1	1	1
pfam01793	Glyco_transf_15	-0.0858586	-0.731343	1	7	6	2	3	3	3	4	4	4	4	3	4	5	3	3	4	4	3	3	3	3	3	3	3	3	3	10	6	6	3	3	1	1	8	6	3	7	3	3	7	3	0	1	7	14
pfam01794	Ferric_reduct	0.274503	-0.671403	6	3	10	7	11	14	12	17	16	14	15	19	13	22	13	13	11	18	9	8	7	8	8	12	15	10	10	34	24	10	7	7	6	8	6	11	1	7	13	8	8	7	6	11	9	10
pfam01795	Methyltransf_5	-1.54545	0	0	0	0	0	0	0	0	0	0	0	0	0	0	0	0	0	0	0	0	0	0	0	0	0	0	0	0	0	0	0	0	0	0	0	0	0	0	0	0	0	0	0	3	0	0	0
pfam01798	Nop	0.0332921	-0.346939	2	1	3	3	3	3	4	3	4	3	3	3	3	3	3	3	3	3	2	3	3	3	3	3	3	3	3	3	3	2	3	3	3	3	3	3	3	3	3	3	3	3	3	3	3	3
pfam01799	Fer2_2	0.643939	-1.5	0	0	0	1	0	2	2	2	2	1	2	1	1	2	1	2	2	1	2	2	1	1	1	1	1	2	2	0	0	0	1	1	0	0	0	0	0	0	2	2	1	1	1	0	0	0
pfam01803	LIM_bind	-0.0566667	0.06	1	1	1	1	1	1	1	1	1	1	1	0	1	1	1	1	1	1	1	1	1	1	1	1	1	1	1	2	1	1	1	1	0	0	1	1	1	1	1	1	1	1	0	1	1	1
pfam01805	Surp	0.102476	0.0322581	2	1	2	2	2	2	2	2	2	2	2	2	2	2	2	2	2	2	2	2	2	2	2	2	2	2	2	2	1	1	2	2	2	2	1	1	1	1	2	2	2	2	2	2	2	2
pfam01808	AICARFT_IMPCHas	-0.192011	-0.927273	0	1	1	1	1	1	1	1	1	1	1	1	1	1	1	1	1	1	1	1	1	1	1	1	1	1	1	2	1	1	1	1	2	2	1	1	1	1	1	1	2	1	2	1	1	1
pfam01812	5-FTHF_cyc-lig	0	0	1	0	1	1	1	1	1	1	1	1	1	1	1	1	1	1	2	1	1	1	1	1	1	1	1	0	1	2	1	1	1	1	1	0	1	1	1	1	1	1	3	1	1	1	1	2
pfam01813	ATP-synt_D	0.0544872	-0.0576923	1	2	1	1	1	1	1	1	1	1	1	1	1	1	1	1	1	1	1	1	1	1	1	1	1	1	1	2	1	1	1	1	1	1	1	1	1	1	1	1	1	1	1	1	1	1
pfam01814	Hemerythrin	0.129652	-0.0604027	3	1	5	2	4	4	3	4	4	3	6	3	1	4	3	2	2	3	5	4	2	3	1	5	5	4	4	0	0	0	4	4	2	2	0	0	0	0	6	3	4	2	0	8	5	3
pfam01817	CM_2	-0.520632	0.446809	1	1	1	1	1	1	0	0	0	0	0	2	1	0	0	0	1	1	1	1	1	1	1	1	1	1	0	2	1	1	2	1	1	1	1	1	0	1	1	1	1	1	1	1	2	1
pfam01822	WSC	0.9527	-1.01923	4	7	1	0	4	4	15	14	12	12	16	16	13	14	10	6	16	14	1	2	4	4	4	4	5	4	4	5	3	3	4	4	5	5	4	3	0	3	6	2	5	4	1	0	3	6
pfam01823	MACPF	0.748196	-1.57143	0	1	0	0	4	1	0	0	0	1	0	4	0	0	0	0	0	0	0	0	1	1	0	0	0	1	0	0	0	0	0	0	0	0	0	0	0	0	2	0	1	0	0	2	0	0
pfam01826	TIL	0.643939	-1.5	0	0	0	0	1	0	0	0	0	0	0	0	0	0	0	0	0	0	0	0	0	0	0	0	0	1	0	0	0	0	0	0	0	0	0	0	0	0	0	0	0	0	0	0	0	0
pfam01828	Peptidase_A4	0.406535	-1.33735	0	0	1	0	3	4	3	4	4	3	3	1	2	3	3	1	2	0	0	0	0	0	0	2	3	2	2	0	0	0	0	0	0	0	0	0	0	0	3	0	8	0	0	0	0	12
pfam01833	TIG	-0.280471	0.333333	1	0	1	1	1	1	1	0	0	1	1	1	1	1	0	0	1	1	1	1	1	1	1	1	1	1	1	2	1	1	1	1	1	1	1	1	1	1	1	1	1	1	0	1	1	1
pfam01839	FG-GAP	1.73864	24.75	2	0	0	1	0	0	0	0	0	0	0	0	0	0	0	0	0	0	0	0	0	0	0	0	0	0	0	0	0	0	0	0	0	0	0	0	0	0	0	0	0	0	1	0	0	0
pfam01841	Transglut_core	0.314031	0.205479	2	1	1	0	2	2	2	2	2	2	2	1	2	2	2	2	2	2	2	2	2	2	2	2	2	2	2	0	0	0	2	2	1	2	0	0	0	0	2	2	3	2	1	1	1	1
pfam01842	ACT	0.0918314	-0.182609	2	0	1	2	2	3	3	3	3	2	2	2	3	2	3	4	3	3	3	2	3	1	2	3	4	2	3	7	3	2	2	2	2	2	3	3	1	2	4	2	2	2	1	1	2	1
pfam01843	DIL	-0.0709647	0.642857	3	0	2	2	2	2	2	2	2	1	2	2	2	2	2	2	2	1	2	2	2	2	2	2	2	2	2	4	2	2	2	2	3	2	2	2	1	2	2	2	2	2	2	1	2	2
pfam01844	HNH	2.83333	-3	0	0	0	0	0	0	0	0	0	0	0	0	1	0	0	0	0	1	0	0	0	0	0	0	0	0	0	0	0	0	0	0	0	0	0	0	0	0	0	0	0	0	0	0	0	0
pfam01846	FF	-0.0262832	0.0612245	2	2	2	2	1	2	2	2	2	2	2	2	2	1	2	2	2	2	2	2	2	2	2	2	2	2	2	2	1	2	2	2	3	4	1	1	2	1	2	2	2	2	2	1	2	2
pfam01847	VHL	2.83333	-3	0	0	0	0	0	0	0	0	0	1	0	1	0	1	0	0	0	0	0	0	0	0	0	0	0	0	0	0	0	0	0	0	0	0	0	0	0	0	0	0	0	0	0	0	0	0
pfam01849	NAC	-0.0429293	0.0294118	2	1	2	2	2	2	2	2	2	2	2	2	2	2	2	2	2	2	2	2	2	2	2	2	2	2	2	4	2	2	2	2	2	2	2	2	2	2	2	2	2	2	2	2	2	2
pfam01851	PC_rep	0.0727931	0.652174	3	1	1	1	2	2	2	2	2	2	2	2	2	2	2	2	2	2	2	2	2	2	2	2	2	1	2	4	2	3	2	2	1	1	2	2	2	3	2	2	2	2	2	2	1	1
pfam01852	START	-0.450758	2.625	1	0	1	2	0	0	0	0	0	0	0	0	0	0	0	0	0	0	0	0	0	0	0	0	0	0	0	0	0	0	0	0	1	1	0	0	1	0	0	0	0	0	1	2	1	1
pfam01853	MOZ_SAS	-0.0665262	-0.298013	2	1	3	3	3	3	3	3	3	3	3	3	3	3	3	3	3	3	3	3	3	3	3	3	3	3	3	6	3	3	3	3	3	3	3	3	2	3	3	3	4	3	2	3	4	3
pfam01855	POR_N	0.370265	-1.3125	0	0	0	1	1	1	1	1	1	1	1	1	1	1	1	1	0	1	1	1	0	1	1	1	1	1	1	2	0	0	1	1	0	0	0	0	1	0	1	1	1	1	0	0	0	1
pfam01857	RB_B	-1.54545	0	0	0	0	0	0	0	0	0	0	0	0	0	0	0	0	0	0	0	0	0	0	0	0	0	0	0	0	0	0	0	0	0	0	0	0	0	0	0	0	0	0	0	1	0	0	0
pfam01863	DUF45	2.83333	51	1	0	0	0	0	0	0	0	0	0	0	0	0	0	0	0	0	0	0	0	0	0	0	0	0	0	0	0	0	0	0	0	0	0	0	0	0	0	0	0	0	0	0	0	0	0
pfam01866	Diphthamide_syn	-0.113141	0.53271	3	1	2	2	2	2	2	2	2	2	2	2	2	2	2	2	2	1	2	2	2	2	2	2	2	2	2	8	2	2	2	2	2	2	2	2	2	2	2	2	2	2	2	2	2	2
pfam01868	UPF0086	-0.115646	-0.979592	0	0	1	1	1	1	1	1	1	1	1	1	1	1	1	1	1	1	1	1	1	1	1	1	1	1	1	2	1	1	1	1	1	0	1	1	1	1	1	1	1	1	1	1	1	1
pfam01869	BcrAD_BadFG	-0.7114	-0.571429	0	1	1	0	1	1	0	0	0	0	0	0	0	0	0	0	0	0	0	0	1	0	1	1	1	1	1	0	0	0	0	0	0	0	0	0	1	0	1	0	1	1	0	1	1	1
pfam01871	AMMECR1	-0.0548034	-1.02128	0	0	1	1	1	1	1	1	1	1	1	1	1	1	1	1	1	1	1	1	1	1	1	1	1	1	1	2	1	1	1	1	1	1	1	1	1	1	1	1	1	1	1	1	0	1
pfam01872	RibD_C	-0.0623167	-0.145161	1	0	1	1	2	2	1	1	1	0	2	1	1	2	1	1	1	2	1	1	1	1	1	2	3	2	2	2	1	1	1	1	1	0	1	1	1	1	2	1	1	1	2	1	1	1
pfam01873	eIF-5_eIF-2B	-0.0429293	0.0294118	2	2	2	2	2	2	2	2	2	1	2	2	2	2	2	2	2	2	2	2	2	2	2	2	2	2	2	4	2	2	2	2	2	2	2	2	2	2	2	2	2	2	2	2	1	2
pfam01875	Memo	-0.0548034	-1.02128	0	0	1	1	1	1	1	1	1	1	1	1	1	1	1	1	1	1	1	1	1	1	1	1	1	1	1	1	1	1	1	1	1	1	1	1	1	1	1	1	1	1	1	1	1	1
pfam01876	RNase_P_p30	0.0309091	0	1	1	1	1	1	1	1	1	1	1	1	1	1	1	1	1	1	1	1	1	1	1	1	1	1	1	1	2	1	1	1	1	0	0	1	1	1	1	1	1	1	1	1	1	1	1
pfam01878	EVE	0.331169	-1.28571	0	1	1	1	1	1	1	1	2	1	1	1	0	1	1	1	1	2	1	1	1	1	1	1	1	1	1	0	0	0	1	1	1	1	0	0	1	0	1	1	1	1	0	1	1	1
pfam01883	DUF59	-0.147969	-0.957447	0	0	1	1	1	1	1	1	2	1	1	1	1	0	1	1	1	0	1	1	1	1	1	1	1	1	1	3	1	1	1	1	1	1	1	1	0	1	1	1	1	1	1	1	0	1
pfam01885	PTS_2-RNA	0.0713287	-1.10769	0	5	1	1	1	1	2	1	1	2	1	1	1	1	1	1	2	1	1	0	1	1	1	1	1	1	1	2	1	1	1	1	1	1	1	1	1	1	1	1	1	1	1	1	2	3
pfam01894	UPF0047	0.0383623	2.3617	3	0	1	1	1	1	1	1	1	0	0	1	1	1	1	1	1	1	0	1	0	1	1	1	1	1	1	2	1	1	1	1	1	1	1	1	1	1	1	1	1	0	2	2	0	1
pfam01896	DNA_primase_S	-0.0566667	0.06	1	0	1	1	1	1	1	1	1	1	1	1	1	1	1	1	1	1	1	1	1	1	1	1	1	1	1	2	1	1	1	1	1	1	1	1	1	1	1	1	1	1	1	1	1	1
pfam01900	RNase_P_Rpp14	-0.427466	0.382979	1	1	1	1	1	1	0	1	1	0	0	0	0	1	1	1	0	1	1	1	1	1	1	1	0	1	0	2	1	1	0	1	1	1	1	1	1	1	1	1	1	1	2	1	1	2
pfam01902	ATP_bind_4	0	0	1	1	1	1	1	1	1	1	1	1	1	1	1	1	1	1	1	1	1	1	1	1	1	1	1	1	1	2	1	1	1	1	1	1	1	1	0	1	1	1	1	1	1	1	1	1
pfam01906	YbjQ_1	1.13047	-1.83333	0	0	0	0	0	0	0	1	1	1	1	1	2	1	1	1	0	1	1	1	0	0	0	0	1	0	1	0	0	0	0	0	0	0	0	0	0	0	1	1	1	0	0	0	0	0
pfam01907	Ribosomal_L37e	0.206061	0	1	1	1	1	1	1	1	1	1	1	1	1	1	1	1	1	1	1	0	1	0	1	1	1	1	1	1	0	0	0	1	1	1	1	1	1	1	1	1	0	1	0	1	1	1	1
pfam01909	NTP_transf_2	0.0286195	-0.0196078	3	2	3	4	4	3	3	3	3	2	4	3	3	4	2	3	3	3	2	3	1	2	3	3	2	4	3	4	3	2	3	3	3	2	3	2	3	2	3	3	4	1	4	5	5	7
pfam01910	DUF77	0.453557	-1.36957	0	1	1	1	1	1	0	1	1	1	6	1	1	1	1	1	1	1	0	1	0	1	1	1	2	0	1	0	0	1	1	1	1	1	1	0	1	0	2	1	2	0	0	1	0	1
pfam01912	eIF-6	-0.166947	0.0555556	1	0	1	1	1	1	1	1	1	1	1	1	1	1	1	1	1	1	1	1	1	1	1	1	1	1	1	2	1	1	1	1	1	1	1	1	1	1	1	1	1	1	1	3	1	1
pfam01915	Glyco_hydro_3_C	1.03931	-0.932039	8	17	11	3	21	14	14	18	18	11	31	20	17	38	17	12	13	21	3	3	5	5	4	9	16	19	18	3	2	3	3	3	3	3	3	0	1	5	17	3	11	5	0	6	7	15
pfam01916	DS	-0.0327824	-0.0545455	1	2	1	1	1	1	1	1	1	1	1	1	1	1	1	1	1	1	2	1	1	1	1	1	1	1	1	2	1	1	1	1	1	1	1	1	1	1	1	1	1	1	1	3	1	1
pfam01918	Alba	0.444904	3.54545	1	0	0	0	0	0	1	0	0	1	0	0	1	0	0	0	1	0	0	0	0	0	0	0	0	0	0	2	1	1	0	0	0	0	1	1	0	0	0	0	0	0	0	0	0	0
pfam01920	Prefoldin_2	0.0150709	0.0797872	4	2	4	3	4	4	4	4	4	4	2	4	4	4	4	4	4	4	2	3	3	4	4	4	4	4	4	6	4	4	3	4	3	3	4	4	1	4	4	4	4	3	5	4	4	4
pfam01922	SRP19	-0.0858586	0.0588235	1	0	1	1	1	1	1	1	1	1	1	1	1	1	1	1	1	1	1	1	1	1	1	1	1	2	1	2	1	1	1	1	1	1	1	1	1	1	1	1	1	1	1	1	1	1
pfam01926	MMR_HSR1	-0.204387	2.40139	53	7	12	10	12	13	12	12	13	16	14	15	11	18	11	14	11	10	11	12	10	11	11	12	12	13	11	24	13	12	12	12	10	10	13	11	9	11	12	12	13	10	12	105	32	34
pfam01928	CYTH	1.95758	-2.4	0	0	0	0	1	0	0	1	1	0	0	0	0	0	1	0	0	0	0	0	0	0	0	0	0	0	0	0	0	0	0	0	0	0	0	0	0	0	0	0	0	0	1	0	0	0
pfam01929	Ribosomal_L14e	-0.0858586	0.0588235	1	0	1	1	1	1	1	1	1	1	1	1	1	1	1	1	1	1	1	1	1	1	1	1	1	1	1	0	0	0	1	1	1	1	1	1	1	1	1	1	1	1	1	1	1	1
pfam01930	Cas_Cas4	0.206061	-1.2	0	0	1	0	1	1	1	0	1	0	1	1	1	1	0	1	1	1	1	1	1	1	0	1	1	1	1	2	0	0	0	1	1	1	1	1	0	0	0	1	1	1	0	0	0	0
pfam01931	NTPase_I-T	1.73864	-2.25	0	0	0	0	0	0	0	0	0	0	1	1	0	1	0	0	0	0	0	0	0	0	0	0	0	0	0	0	0	0	0	0	0	0	0	0	0	0	0	0	0	0	1	0	0	0
pfam01933	UPF0052	-0.0262832	0.0612245	1	0	1	1	1	1	1	1	1	1	1	1	1	1	1	1	1	1	1	1	1	1	1	1	1	1	1	2	1	1	1	1	1	1	1	1	1	1	1	1	1	1	0	1	1	1
pfam01936	NYN	0.245868	0.409091	2	1	9	1	1	1	1	1	1	0	1	1	0	4	1	1	0	1	0	0	0	1	0	1	1	1	3	0	0	0	0	1	0	0	0	0	0	0	1	0	1	0	1	3	12	3
pfam01937	DUF89	-0.169264	-0.171429	1	1	2	2	1	1	1	1	1	2	2	1	1	1	1	1	1	1	1	1	1	1	1	1	2	0	1	2	1	1	1	1	2	2	1	1	2	1	2	1	1	1	2	4	3	2
pfam01938	TRAM	-1.25354	-0.2	0	0	0	0	0	0	0	0	0	0	1	0	0	0	0	0	0	0	0	0	1	0	0	0	0	0	0	2	2	2	0	0	0	0	1	1	1	2	0	0	0	1	1	0	0	0
pfam01940	DUF92	0.0965909	-1.125	0	0	1	1	1	1	1	1	1	1	1	1	1	1	1	1	1	0	1	1	1	1	1	1	1	1	0	0	0	0	1	1	1	1	0	0	0	0	1	1	1	1	1	1	1	1
pfam01946	Thi4	0.400673	5.66667	7	1	1	1	1	1	1	1	1	1	1	1	1	1	1	1	1	1	1	1	1	1	1	1	1	1	1	2	1	1	1	1	0	0	1	1	1	1	1	2	2	1	0	0	1	1
pfam01956	DUF106	-0.0297203	-1.03846	0	1	1	1	1	1	2	1	1	1	1	1	1	1	1	1	1	1	1	1	1	1	1	1	1	1	1	3	1	1	1	1	1	1	0	2	1	1	1	1	1	1	1	1	1	1
pfam01960	ArgJ	0.046832	-0.109091	1	1	1	1	1	1	2	1	1	1	1	1	1	1	1	1	2	1	1	1	1	1	1	1	1	1	1	3	1	1	1	1	1	1	1	1	1	1	1	1	1	1	0	1	1	2
pfam01965	DJ-1_PfpI	0.407248	0.851351	6	1	4	1	3	5	3	4	5	2	5	4	2	8	4	4	2	3	3	2	1	1	1	4	3	2	2	2	2	1	1	1	3	3	4	3	2	1	3	2	3	1	1	2	5	5
pfam01966	HD	0.345386	0.545455	3	1	2	0	4	3	2	1	1	1	6	2	1	3	3	2	2	1	1	1	1	2	0	1	2	4	1	2	1	0	2	2	0	0	1	1	0	1	2	0	3	1	1	2	2	5
pfam01967	MoaC	0.363248	-1.30769	0	1	1	1	1	1	1	1	1	1	1	1	1	1	1	1	1	1	1	1	1	1	1	1	1	1	1	0	0	0	1	1	0	0	0	0	0	0	1	1	1	1	1	0	1	1
pfam01968	Hydantoinase_A	0.548748	-1.09938	1	5	2	1	7	9	4	4	4	1	6	4	2	11	7	3	2	4	3	3	3	3	3	2	1	6	6	2	1	1	3	3	4	4	1	1	1	7	2	2	5	3	1	1	1	5
pfam01974	tRNA_int_endo	-0.142542	0.0873786	2	0	2	1	2	2	2	2	3	2	2	2	2	2	2	2	2	1	2	2	2	2	2	2	2	2	2	4	3	2	2	2	2	2	2	2	2	2	2	2	2	2	2	2	2	2
pfam01975	SurE	0.0830203	-0.22314	2	2	1	2	3	4	2	3	3	2	3	3	2	3	2	3	2	3	1	2	2	2	2	2	3	3	3	4	5	3	1	1	1	2	2	2	1	4	3	2	2	2	0	4	1	6
pfam01977	UbiD	1.19129	-1.875	0	1	0	0	2	3	1	1	1	0	5	2	0	4	0	0	0	0	0	0	0	0	0	0	0	1	2	2	0	0	0	0	2	2	1	0	0	0	2	0	0	0	0	0	0	0
pfam01978	TrmB	2.83333	-3	0	0	0	0	0	0	0	1	1	0	0	0	0	0	0	0	0	0	0	0	0	0	0	0	0	0	0	0	0	0	0	0	0	0	0	0	0	0	0	0	0	0	0	0	0	0
pfam01979	Amidohydro_1	0.317859	-0.319149	5	7	7	2	12	13	6	4	4	5	13	8	3	18	2	5	4	2	4	3	4	5	5	3	6	10	10	4	3	4	3	3	3	4	3	3	1	4	8	3	9	4	1	7	5	11
pfam01981	PTH2	-0.0858586	-1	0	1	2	1	1	1	1	1	1	1	1	1	1	1	1	1	1	0	1	1	0	1	1	1	1	1	1	2	1	1	1	1	2	1	1	1	1	1	1	1	1	0	2	1	0	2
pfam01984	dsDNA_bind	-0.0262832	0.0612245	1	0	1	1	1	1	1	1	1	1	1	1	1	1	1	1	1	1	1	1	1	1	1	1	1	1	1	2	1	1	1	1	1	1	1	1	1	1	1	1	1	1	1	1	1	1
pfam01987	AIM24	0.374014	-1.31507	0	0	0	0	2	2	3	2	2	2	3	3	2	2	2	2	3	2	2	2	2	2	2	2	2	2	2	1	1	2	2	2	0	0	2	1	0	2	2	2	2	1	1	1	0	0
pfam01988	VIT1	-0.177083	-0.09375	1	1	1	1	2	2	1	0	0	1	3	2	1	2	0	0	1	1	1	1	1	1	1	2	2	2	2	2	1	1	1	1	3	2	1	1	0	1	2	1	3	1	3	1	1	1
pfam01989	DUF126	1.24105	-1.90909	0	0	0	0	2	1	0	0	0	0	1	1	0	2	0	0	0	0	0	0	0	0	0	0	1	1	1	0	0	0	0	0	0	0	0	0	0	0	1	0	0	0	0	0	0	0
pfam01990	ATP-synt_F	0.131528	0	1	1	1	1	1	1	1	1	1	1	1	1	1	1	1	1	1	1	1	1	0	1	1	1	1	1	0	2	1	1	1	1	1	1	1	1	1	0	1	1	1	0	1	1	1	1
pfam01991	vATP-synt_E	-0.113928	0.0576923	1	1	1	1	1	1	0	1	1	1	1	1	1	1	1	1	1	1	1	1	1	1	1	1	1	1	1	2	1	1	1	1	1	1	1	1	1	1	1	1	1	1	1	1	1	1
pfam01992	vATP-synt_AC39	-0.0297203	-1.03846	0	2	1	1	1	1	1	1	1	1	1	1	1	1	1	1	1	1	1	1	1	1	1	1	1	1	1	2	1	1	1	1	1	1	1	1	1	1	1	1	1	1	1	1	1	1
pfam01997	Translin	0.0509785	0.03125	2	1	2	2	2	2	2	2	2	2	2	2	2	2	2	2	2	2	2	2	2	2	2	2	2	2	2	4	2	0	2	2	2	2	2	2	2	1	2	2	2	2	0	2	2	2
pfam02002	TFIIE_alpha	-0.434419	-0.761194	0	1	1	1	1	2	1	1	1	1	0	1	1	1	1	1	1	1	2	2	1	2	2	2	2	2	1	2	1	1	1	1	1	1	1	1	1	1	2	2	2	1	1	2	2	3
pfam02005	TRM	-0.144242	-0.96	0	0	1	1	1	1	1	1	1	1	1	1	1	1	1	1	1	1	1	1	1	1	1	1	1	1	1	2	1	1	1	1	1	1	1	1	2	1	1	1	1	1	1	1	1	1
pfam02010	REJ	2.83333	-3	0	0	0	0	0	0	0	0	0	0	1	0	0	1	0	0	0	0	0	0	0	0	0	0	0	0	0	0	0	0	0	0	0	0	0	0	0	0	0	0	0	0	0	0	0	0
pfam02012	BNR	-0.815657	8.5	1	0	0	0	0	0	0	0	0	0	0	0	0	0	0	0	0	0	0	0	0	0	0	0	1	1	0	0	1	0	0	0	0	0	0	0	0	1	1	0	0	0	0	0	0	0
pfam02015	Glyco_hydro_45	2.30257	-2.63636	0	2	1	3	0	0	2	3	3	2	1	1	1	1	3	3	2	1	0	0	0	0	0	0	1	0	0	0	0	0	0	0	0	0	0	0	0	0	1	0	2	0	0	0	0	0
pfam02016	Peptidase_S66	1.73864	-2.25	0	0	0	0	0	0	0	0	0	0	1	1	0	1	0	0	0	0	0	0	0	0	0	1	0	0	0	0	0	0	0	0	0	0	0	0	0	0	0	0	0	0	0	0	0	0
pfam02018	CBM_4_9	1.60727	2.16	2	1	1	0	0	0	0	0	0	1	6	2	0	3	2	0	0	0	0	0	0	0	0	1	0	1	1	0	0	0	0	0	0	0	0	0	0	0	1	0	2	0	0	1	0	0
pfam02020	W2	-0.235911	-0.392523	1	0	2	2	2	2	2	2	2	1	2	2	2	2	2	2	2	2	2	2	2	2	2	2	2	1	2	4	2	2	2	2	2	2	2	2	2	2	2	2	2	2	4	3	2	3
pfam02026	RyR	2.83333	-3	0	0	0	0	0	1	0	0	0	0	0	0	0	0	0	0	0	0	0	0	0	0	0	0	0	0	0	0	0	0	0	0	0	0	0	0	0	0	0	0	0	0	0	0	0	0
pfam02027	RolB_RolC	-1.54545	0	0	0	0	0	0	0	0	0	0	0	0	0	0	0	0	0	0	0	0	0	0	0	0	0	0	0	0	0	0	0	0	0	0	0	0	0	0	0	0	0	0	0	0	0	0	0
pfam02029	Caldesmon	2.83333	-3	0	0	0	0	0	0	0	0	0	0	0	0	0	0	0	1	0	0	0	0	0	0	0	0	0	0	0	0	0	0	0	0	0	0	0	0	0	0	0	0	0	0	0	0	0	0
pfam02036	SCP2	-0.137987	0	1	1	1	2	1	1	1	1	1	1	1	1	1	0	1	1	1	1	1	1	1	1	1	1	1	1	1	3	2	1	1	1	1	1	1	2	1	1	1	1	1	1	3	1	1	1
pfam02037	SAP	0.129381	-0.64977	2	2	3	6	7	7	7	4	4	6	4	3	4	6	4	4	7	3	4	6	3	5	5	7	6	6	6	6	2	2	3	4	4	3	3	2	3	2	7	5	8	3	3	3	5	4
pfam02040	ArsB	0.331169	1.8	2	1	1	1	0	0	0	1	1	1	1	1	1	1	1	1	1	0	1	0	0	0	0	1	1	1	0	0	0	0	1	1	1	2	0	0	0	0	1	1	0	0	0	1	1	1
pfam02045	CBFB_NFYA	0.00536616	0.0625	1	0	1	1	1	1	1	1	1	1	1	1	1	1	1	1	1	1	1	1	1	1	1	1	1	1	1	2	1	1	1	1	1	1	1	1	1	0	1	0	1	1	1	1	1	1
pfam02046	COX6A	-0.0262832	0.0612245	1	0	1	1	1	1	1	1	1	1	1	1	1	1	1	1	1	1	1	1	1	1	1	1	1	1	1	2	1	1	1	1	1	1	1	1	0	1	1	1	2	1	1	1	1	1
pfam02050	FliJ	-1.54545	0	0	0	0	0	0	0	0	0	0	0	0	0	0	0	0	0	0	0	0	0	0	0	0	0	0	0	0	0	0	1	0	0	0	0	0	0	0	0	0	0	0	0	0	0	0	0
pfam02055	Glyco_hydro_30	0.0858586	-0.0588235	1	1	3	2	0	1	0	1	1	2	2	0	1	0	2	1	0	1	0	0	0	0	0	2	1	0	1	0	0	0	0	0	0	0	0	0	0	0	1	0	4	0	0	2	2	5
pfam02064	MAS20	-0.0858586	-1	0	0	1	1	1	1	1	1	1	1	1	1	1	1	1	1	1	1	1	1	1	1	1	1	1	1	1	2	1	1	1	1	1	1	1	1	1	1	1	1	1	1	1	1	1	1
pfam02065	Melibiase	0.812354	0.0461538	4	1	1	1	5	7	3	5	6	3	6	4	4	3	4	5	3	5	0	0	0	0	0	5	7	6	8	0	0	0	0	0	0	0	1	0	0	2	7	1	2	0	0	3	0	5
pfam02076	STE3	-0.676136	0.198529	2	3	6	1	1	1	1	1	2	1	1	1	1	1	1	1	1	1	1	1	1	1	1	1	1	1	1	2	1	1	1	1	2	2	1	0	1	1	1	1	1	1	0	1	6	10
pfam02077	SURF4	-0.140938	0.0566038	1	0	1	1	1	1	0	1	2	1	1	1	1	1	1	1	1	1	1	1	1	1	1	1	1	1	1	2	1	1	1	1	1	1	1	1	1	1	1	1	1	1	2	1	3	1
pfam02089	Palm_thioest	0.0309091	0	1	1	1	1	1	1	1	1	1	1	1	1	1	1	1	1	1	1	1	1	1	1	1	1	1	1	1	2	1	1	1	1	1	1	1	1	1	1	1	1	1	1	1	1	1	1
pfam02096	60KD_IMP	-0.116587	-0.978947	0	2	2	2	2	2	2	2	3	1	1	1	1	2	2	2	2	2	1	2	2	2	2	2	2	2	2	5	2	2	2	2	2	2	1	2	2	2	2	2	2	2	2	2	2	2
pfam02099	Josephin	-0.534965	3.46154	1	0	1	1	0	0	0	0	0	0	0	0	0	0	0	0	0	0	0	0	0	0	0	0	0	0	0	0	0	0	0	0	1	1	0	0	1	0	0	0	0	0	1	1	1	1
pfam02100	ODC_AZ	0.710285	0.0909091	1	0	1	1	1	1	1	1	1	1	1	1	1	1	1	1	1	1	1	1	0	0	0	1	0	1	1	0	0	0	0	0	1	1	0	0	1	0	0	1	1	0	0	1	1	1
pfam02102	Peptidase_M35	0.413477	0.0789474	3	11	9	0	6	0	2	0	0	0	2	1	5	3	2	1	2	4	1	2	5	5	5	1	3	4	2	0	0	0	7	7	0	0	0	0	0	0	2	1	0	6	0	7	2	0
pfam02104	SURF1	-0.177083	-0.9375	0	0	1	0	1	1	1	1	1	1	1	1	1	1	1	1	1	1	1	1	1	1	1	1	1	1	1	2	1	1	1	1	1	1	1	1	1	1	1	1	1	1	1	1	1	1
pfam02109	DAD	0.0630798	0	1	2	1	1	1	1	1	1	1	1	1	1	1	1	1	1	1	0	1	1	0	1	1	1	1	1	1	2	1	1	1	1	1	1	1	1	1	1	1	1	1	0	1	1	1	1
pfam02110	HK	-0.144242	0.12	1	0	1	1	1	1	1	1	1	1	1	1	1	1	1	1	1	0	1	1	1	1	1	1	1	1	1	2	1	1	1	1	1	1	1	1	1	1	1	1	1	1	0	1	1	1
pfam02112	PDEase_II	-0.0566667	0.06	1	1	1	0	1	1	1	1	1	1	1	1	1	1	1	1	1	1	1	1	1	1	1	1	1	1	1	2	1	1	1	1	1	1	1	2	1	1	1	1	1	1	0	1	1	1
pfam02114	Phosducin	0.179522	-0.0909091	2	2	3	2	2	2	2	3	3	2	2	2	2	2	2	2	2	2	1	2	2	2	2	2	2	2	2	2	2	2	2	2	3	3	1	1	0	1	2	1	3	2	2	1	2	3
pfam02115	Rho_GDI	-0.400233	0.0461538	1	0	1	1	1	1	1	1	1	1	1	1	1	1	1	1	1	1	0	1	1	1	1	1	1	1	2	7	3	1	1	1	1	1	3	3	1	3	1	1	3	1	1	1	1	1
pfam02116	STE2	0.111384	-1.13514	0	0	0	0	1	1	1	1	1	1	1	1	1	1	1	1	1	1	1	1	1	1	1	1	1	1	1	2	1	1	1	1	0	0	1	1	0	1	1	1	1	1	0	0	0	0
pfam02118	Srg	-1.54545	0	0	0	0	0	0	0	0	0	0	0	0	0	0	0	0	0	0	0	0	0	0	0	0	0	0	0	0	0	0	0	0	0	0	0	0	0	0	0	0	0	0	0	0	0	0	1
pfam02123	RdRP_4	-1.54545	0	0	0	0	0	0	0	0	0	0	0	0	0	0	0	0	0	0	0	0	0	0	0	0	0	0	0	0	0	0	0	0	0	0	0	1	0	0	0	0	0	0	0	0	0	0	0
pfam02127	Peptidase_M18	-0.0548034	-1.02128	0	1	1	1	2	2	3	2	2	2	2	2	2	2	2	2	2	2	2	2	2	2	2	2	2	2	2	5	4	3	2	2	1	1	3	3	1	3	2	2	2	2	1	1	1	1
pfam02128	Peptidase_M36	-0.200541	4.86429	15	8	4	1	2	1	0	1	1	0	1	1	2	1	2	1	0	2	0	0	5	5	5	1	1	0	1	0	0	0	2	2	1	1	0	0	0	0	1	0	0	5	35	5	8	1
pfam02129	Peptidase_S15	2.03291	-1.87097	1	0	0	1	8	7	2	8	8	1	9	4	3	15	5	3	1	0	0	0	0	0	0	0	1	3	8	0	0	0	0	0	0	0	0	0	0	1	1	0	2	0	0	0	0	0
pfam02133	Transp_cyt_pur	0.208239	-0.529851	5	13	8	3	15	11	6	11	11	4	9	7	7	11	15	10	9	6	2	2	6	7	7	8	7	11	11	12	7	6	4	4	9	9	5	6	3	8	7	5	21	6	0	5	3	16
pfam02134	UBACT	-0.0186404	0.375	4	1	3	3	3	3	3	3	3	3	3	3	3	3	3	3	3	3	3	3	3	3	3	3	3	3	3	5	3	3	3	3	3	3	3	3	3	3	3	3	4	3	3	3	4	3
pfam02136	NTF2	-0.119803	-0.55814	1	0	4	1	5	4	2	3	2	2	3	2	3	3	1	2	2	2	4	3	2	3	3	3	2	4	3	0	2	2	3	3	2	2	1	2	3	2	3	4	4	2	2	2	4	4
pfam02137	A_deamin	-0.205009	0.183673	1	0	1	1	1	1	1	1	1	1	0	0	1	1	1	1	1	1	1	1	1	1	1	1	1	1	1	2	1	1	1	1	1	1	1	1	1	1	1	1	1	1	1	1	1	1
pfam02138	Beach	-0.147969	0.191489	1	0	0	1	0	1	1	1	1	1	1	1	1	1	1	1	1	1	1	1	1	1	1	1	1	1	1	2	1	1	1	1	1	1	1	1	1	1	1	1	1	1	2	0	1	1
pfam02141	DENN	0.428084	-0.591549	1	1	1	1	2	2	2	2	2	2	2	2	2	2	2	2	2	2	2	2	2	2	2	2	2	2	2	0	0	0	2	2	1	1	0	0	0	0	2	2	2	2	1	1	1	1
pfam02142	MGS	-0.100029	-0.466019	1	2	2	1	2	2	2	2	2	2	2	2	2	2	2	2	2	2	2	2	2	2	2	2	2	2	2	4	2	2	2	2	2	2	2	2	2	2	2	2	3	2	3	2	2	2
pfam02144	Rad1	-0.0566667	0.06	1	1	1	1	1	1	1	1	1	0	1	1	1	1	1	1	1	1	1	1	1	1	1	1	1	1	1	2	1	1	1	1	1	1	1	1	1	1	1	1	1	1	0	1	1	1
pfam02145	Rap_GAP	-0.140938	-0.962264	0	1	1	1	1	1	1	1	1	1	1	1	1	1	1	1	1	1	1	1	1	1	1	1	1	1	1	2	1	1	1	1	1	1	1	0	1	1	1	1	1	1	5	1	1	1
pfam02146	SIR2	0.159816	1.68317	16	4	7	4	6	5	6	6	6	5	7	6	9	8	5	7	6	5	5	6	5	5	5	6	6	5	6	10	5	4	5	5	5	5	4	4	4	5	6	4	5	5	4	7	8	10
pfam02148	zf-UBP	-0.00148888	-0.121387	3	2	4	4	3	4	3	4	4	3	3	3	3	3	4	4	3	4	4	3	3	3	3	3	3	1	2	7	4	3	3	4	4	5	4	3	1	4	3	2	5	3	4	4	3	4
pfam02149	KA1	-0.166947	0.0555556	1	1	1	1	1	1	1	1	1	0	1	1	1	1	1	1	1	1	1	1	1	1	1	1	1	1	1	1	1	1	1	1	1	1	1	1	1	1	1	1	1	1	7	1	1	1
pfam02150	RNA_POL_M_15KD	-0.302095	-0.851852	0	1	3	1	2	1	2	1	1	1	1	1	2	1	1	1	1	2	1	1	0	1	1	2	3	0	2	4	2	2	2	2	2	1	2	1	0	3	1	1	3	0	0	3	2	4
pfam02151	UVR	-1.54545	0	0	0	0	0	0	0	0	0	0	0	0	0	0	0	0	0	0	0	0	0	0	0	0	0	0	0	0	0	0	0	0	0	0	0	0	0	0	0	0	0	0	0	0	1	0	0
pfam02152	FolB	-0.166947	0.0555556	1	1	1	1	1	1	1	1	1	1	1	1	0	1	1	1	1	1	1	1	1	1	1	1	1	1	1	2	1	1	1	1	1	1	1	1	1	1	1	1	0	1	1	1	2	1
pfam02153	PDH	-0.113928	0.0576923	1	0	1	1	1	1	1	1	1	1	1	1	1	1	1	1	1	1	1	1	1	1	1	1	1	1	1	2	1	1	1	1	1	1	1	1	2	1	1	1	1	1	1	1	1	2
pfam02156	Glyco_hydro_26	1.0303	-1.76471	0	0	1	0	1	1	2	1	1	1	0	0	0	0	0	0	1	1	0	0	0	0	0	0	0	3	0	0	0	0	0	0	0	0	0	0	0	0	0	0	0	0	3	1	0	0
pfam02157	Man-6-P_recep	0.290811	-1.25806	0	0	0	0	1	1	0	1	1	1	1	1	1	1	1	1	1	1	0	1	0	1	1	1	1	1	1	2	1	0	1	0	0	0	1	1	0	1	1	1	1	0	0	0	0	0
pfam02160	Peptidase_A3	-1.54545	0	0	0	0	0	0	0	0	0	0	0	0	0	0	0	0	0	0	0	0	0	0	0	0	0	0	0	0	0	0	0	0	0	0	0	0	0	0	0	0	0	0	0	0	0	1	0
pfam02162	XYPPX	-0.0858586	-1	0	0	0	0	0	0	0	0	0	1	0	0	0	0	0	0	0	0	0	0	1	0	0	0	0	0	0	0	0	0	0	0	0	0	1	0	0	0	0	0	0	0	0	0	0	0
pfam02163	Peptidase_M50	-1.10758	5.1	1	0	0	0	0	0	0	0	0	0	0	0	0	0	0	0	0	0	0	0	0	0	0	0	0	0	0	0	0	0	0	0	1	1	0	0	1	0	0	0	0	0	0	1	0	1
pfam02167	Cytochrom_C1	-0.0297203	0	1	1	1	1	1	1	1	1	1	1	1	1	1	1	1	1	1	1	1	1	1	1	1	1	1	1	1	3	1	1	1	1	1	1	1	1	1	1	1	1	1	1	1	1	1	1
pfam02170	PAZ	-0.0961374	0.528169	4	2	9	0	2	3	2	2	2	1	4	2	3	2	3	3	2	1	3	3	3	2	3	2	2	1	2	2	1	0	3	3	2	2	0	1	0	0	3	2	3	3	2	6	7	5
pfam02171	Piwi	0.317345	0.812155	7	8	10	0	3	3	4	3	3	3	5	2	3	3	9	6	2	3	4	3	3	3	3	2	2	2	2	2	1	0	3	3	2	2	0	1	0	0	3	3	3	3	2	7	8	6
pfam02172	KIX	-1.54545	0	0	0	0	0	0	0	0	0	0	0	0	0	0	0	0	0	0	0	0	0	0	0	0	0	0	0	0	0	0	0	0	0	0	0	0	0	0	0	0	0	0	0	1	0	0	0
pfam02176	zf-TRAF	0.456277	0.171429	1	0	0	1	1	1	1	1	1	1	1	1	1	1	1	1	1	1	1	1	0	1	0	1	1	1	1	0	0	0	1	1	1	1	0	0	0	0	2	0	1	0	1	1	1	1
pfam02178	AT_hook	0.109941	-1.13415	0	0	0	2	2	3	3	1	1	3	1	3	2	1	3	3	2	1	1	1	1	1	1	3	4	2	12	0	0	0	1	1	1	1	0	0	0	0	1	0	3	1	0	0	5	1
pfam02179	BAG	-0.107644	3.04478	5	0	1	1	1	1	1	1	1	1	1	2	1	1	1	1	1	1	1	1	1	1	1	1	1	1	1	2	1	1	1	1	3	3	1	1	1	1	1	1	1	1	2	3	3	1
pfam02181	FH2	-0.294372	-0.0857143	1	2	2	2	1	1	1	1	1	1	0	1	1	1	1	1	1	1	1	1	1	1	1	1	1	1	1	3	2	2	1	1	1	1	2	2	1	2	1	1	1	1	5	2	2	2
pfam02182	YDG_SRA	0.0763187	-0.111111	1	3	5	0	0	0	2	1	1	0	1	0	1	0	1	1	1	2	0	1	1	1	1	0	0	0	0	0	0	0	1	1	1	1	0	0	0	0	0	1	0	1	0	2	2	4
pfam02184	HAT	0.317859	1.02128	2	2	1	1	1	1	1	1	1	1	1	1	1	1	1	1	1	1	0	1	1	1	1	1	1	1	1	0	0	0	1	1	1	1	1	0	1	0	1	1	1	1	1	1	2	1
pfam02185	HR1	0.0515152	0.176471	2	1	1	1	2	2	2	1	1	2	2	2	2	2	2	2	2	2	2	2	2	2	2	2	2	2	2	2	1	1	2	2	2	1	1	1	1	1	2	2	2	2	3	2	1	1
pfam02186	TFIIE_beta	-0.523737	-0.7	0	0	0	0	0	1	1	0	0	0	1	1	0	1	0	1	1	0	1	1	1	1	1	0	1	1	1	2	1	1	1	1	0	0	1	1	0	1	1	1	0	1	0	1	1	0
pfam02187	GAS2	0.30711	0.807692	1	0	1	1	1	1	0	1	1	1	0	0	0	1	1	1	0	0	0	0	0	0	0	1	1	1	0	0	0	0	1	1	1	0	0	0	0	0	1	0	0	0	0	1	2	1
pfam02190	LON	0.105012	-0.3	2	1	3	3	3	3	2	3	3	3	3	3	3	3	3	3	2	3	2	2	3	3	3	3	3	3	3	3	2	2	3	3	1	1	2	2	1	2	3	2	4	3	3	4	2	2
pfam02194	PXA	0.0696721	-0.221311	2	0	2	3	3	2	2	3	3	3	2	3	3	3	3	2	3	3	2	2	3	3	3	2	3	3	3	4	2	2	3	3	2	2	2	2	1	2	3	3	3	3	3	2	1	2
pfam02195	ParBc	-1.14738	4.63636	1	0	0	0	0	0	0	0	0	0	0	0	0	0	0	0	0	0	0	0	0	0	0	0	0	0	0	2	1	1	0	0	1	1	1	1	0	1	0	0	0	0	1	0	0	0
pfam02197	RIIa	-0.268308	-0.875	0	0	1	1	0	0	1	1	1	0	0	0	0	0	1	1	0	0	0	0	0	0	0	0	0	0	0	2	1	1	0	0	1	1	1	1	0	1	0	0	0	0	1	1	1	1
pfam02198	SAM_PNT	2.83333	51	1	0	0	0	0	0	0	0	0	0	0	0	0	0	0	0	0	0	0	0	0	0	0	0	0	0	0	0	0	0	0	0	0	0	0	0	0	0	0	0	0	0	0	0	0	0
pfam02200	STE	-0.205009	0.183673	1	0	1	0	1	1	1	1	1	1	1	1	1	1	0	1	1	1	1	1	1	1	1	1	1	1	1	2	1	1	1	1	1	1	1	1	0	1	1	1	1	1	1	1	1	2
pfam02201	SWIB	-0.0548034	-0.446809	1	0	2	1	2	2	2	2	2	2	2	2	2	2	2	2	2	2	2	2	2	2	2	2	2	2	2	2	2	2	2	2	2	2	2	1	2	1	2	1	2	2	1	2	2	2
pfam02204	VPS9	0.00933245	-0.282609	2	0	2	3	3	3	4	3	3	3	3	3	3	3	3	3	3	2	3	3	3	3	3	3	3	3	3	6	3	3	3	3	2	2	3	2	1	3	3	3	6	3	2	2	2	1
pfam02205	WH2	-0.217058	-0.910112	0	1	2	1	2	2	1	3	4	1	1	1	1	1	2	3	1	0	2	3	2	2	2	2	2	2	1	5	3	2	2	2	1	1	2	3	1	0	3	3	2	2	2	2	0	2
pfam02207	zf-UBR	-0.18803	-0.39	1	0	2	2	2	2	2	2	2	2	2	2	2	2	2	1	1	2	1	2	1	2	2	2	2	2	2	6	3	3	2	2	2	2	3	3	2	3	2	1	2	2	2	2	1	2
pfam02209	VHP	-1.54545	0	0	0	0	0	0	0	0	0	0	0	0	0	0	0	0	0	0	0	0	0	0	0	0	0	0	0	0	0	0	0	0	0	0	0	0	0	0	0	0	0	0	0	1	0	0	0
pfam02212	GED	-0.0418949	-0.0542169	3	2	8	1	3	4	2	2	2	3	4	3	5	4	4	3	2	2	2	4	2	4	2	2	3	4	4	3	2	2	2	2	2	2	2	2	2	2	3	3	3	2	2	7	4	6
pfam02213	GYF	-0.0714071	-0.475248	1	1	2	1	2	2	2	2	3	2	2	2	2	2	2	2	2	2	2	2	2	2	1	2	2	2	1	4	2	2	2	2	1	1	2	2	1	2	2	2	2	2	1	3	3	3
pfam02214	K_tetra	0.0809524	-1.11429	0	0	1	0	2	0	1	1	2	1	0	1	1	0	1	1	1	0	0	1	1	2	2	1	0	0	1	2	1	0	4	2	0	0	1	1	0	0	1	0	0	1	1	0	0	0
pfam02219	MTHFR	-0.0566667	-0.48	1	1	2	2	2	2	2	2	2	2	2	2	2	2	2	2	2	2	2	2	2	2	2	2	2	2	2	4	2	2	2	2	2	2	2	2	2	2	2	2	2	2	1	3	2	2
pfam02221	E1_DerP2_DerF2	-0.0597944	0.910714	2	1	1	1	1	1	1	1	1	1	1	1	1	1	1	1	1	1	0	1	1	1	1	1	1	1	0	2	2	1	1	1	1	1	1	1	1	1	1	1	1	1	1	6	1	2
pfam02222	ATP-grasp	0.174784	3.64286	5	1	1	1	1	1	1	1	1	1	1	1	1	1	1	1	1	1	1	1	1	1	1	1	1	1	1	2	1	1	1	1	1	1	1	1	1	1	1	1	1	1	1	1	1	1
pfam02223	Thymidylate_kin	0.0544872	-0.0576923	1	0	2	1	1	1	1	1	2	1	1	1	1	1	1	1	1	1	1	1	1	1	1	1	1	1	1	2	1	1	1	1	1	1	1	1	1	1	1	1	1	1	1	1	1	1
pfam02225	PA	0.690855	-0.182143	7	1	3	4	5	4	2	10	11	5	13	13	18	12	11	10	2	12	4	3	4	5	5	5	5	5	5	4	1	4	4	4	4	4	3	3	2	4	5	3	3	5	3	4	11	4
pfam02229	PC4	-0.052686	-1.02273	0	1	1	0	1	0	1	1	1	1	1	1	1	1	1	1	1	1	1	1	1	1	1	1	1	1	0	2	0	1	1	1	1	0	1	1	0	0	1	1	1	1	1	1	1	1
pfam02230	Abhydrolase_2	0.331169	0.321429	5	2	3	2	5	1	4	4	4	3	4	5	3	7	5	6	6	3	3	4	6	6	6	5	3	2	3	2	1	1	3	4	1	1	1	1	2	1	4	2	10	6	1	3	2	3
pfam02233	PNTB	0.31553	0.075	1	1	1	0	1	1	1	1	1	1	1	1	1	1	1	1	1	1	2	1	1	1	1	1	1	1	1	0	0	0	1	1	0	0	0	0	0	0	1	1	1	1	0	1	1	1
pfam02237	BPL_C	-1.20862	-0.230769	0	0	1	0	0	0	0	0	0	0	0	0	0	0	0	0	0	0	1	0	1	0	1	0	0	0	0	1	1	1	0	0	0	0	1	1	0	1	0	1	0	1	1	0	0	0
pfam02239	Cytochrom_D1	1.58225	36.4286	5	0	0	0	0	0	0	0	0	0	0	0	0	0	0	0	0	0	1	1	0	0	0	0	0	0	0	0	0	0	0	0	0	0	0	0	0	0	0	0	0	0	0	0	0	0
pfam02244	Propep_M14	0.046832	-1.09091	0	0	0	0	0	0	1	1	1	1	0	0	1	0	1	1	1	0	0	0	2	2	2	0	0	0	0	0	0	0	2	2	0	0	0	0	0	0	0	0	0	2	2	0	0	0
pfam02251	PA28_alpha	0.206061	9.6	1	0	1	0	0	0	0	0	0	0	0	0	0	0	0	0	0	0	0	0	0	0	0	0	0	0	0	0	0	0	0	0	0	0	0	0	0	0	0	0	0	0	0	1	1	0
pfam02252	PA28_beta	-0.35124	-0.818182	0	1	1	1	0	0	0	0	0	0	0	0	0	0	0	0	0	0	0	0	0	0	0	0	0	0	0	0	0	0	0	0	0	0	0	0	0	0	0	0	0	0	0	1	1	1
pfam02254	TrkA_N	2.83333	-3	0	0	0	0	0	0	1	0	0	0	0	0	0	0	0	0	0	0	0	0	0	0	0	0	0	0	0	0	0	0	0	0	0	0	0	0	0	0	0	0	0	0	0	0	0	0
pfam02256	Fe_hyd_SSU	-1.54545	0	0	0	0	0	0	0	0	0	0	0	0	0	0	0	0	0	0	0	0	0	0	0	0	0	0	0	0	0	0	0	0	0	0	0	0	0	0	0	0	0	0	0	1	0	0	0
pfam02257	RFX_DNA_binding	-0.231818	0.18	1	0	1	1	1	1	0	1	1	0	1	1	1	1	1	1	1	1	1	1	1	1	1	1	1	1	1	4	2	2	1	1	0	0	2	2	0	2	1	0	1	1	0	1	1	1
pfam02259	FAT	-0.00323995	0.641509	5	2	3	2	3	3	4	3	3	3	3	3	4	3	3	3	3	3	4	3	4	3	3	3	4	3	3	6	3	4	3	3	4	4	2	2	3	3	3	3	3	3	5	3	3	3
pfam02260	FATC	-0.12103	0	3	1	3	2	4	2	4	3	3	3	2	3	5	4	3	3	3	3	4	4	3	4	3	4	4	4	3	9	4	4	4	4	4	3	3	3	2	4	4	3	3	3	5	3	3	3
pfam02263	GBP	1.73864	31.5	5	0	0	0	1	0	0	0	0	0	0	0	0	0	0	0	0	0	0	0	1	0	0	0	0	0	0	0	0	0	0	0	0	0	0	0	0	0	0	0	0	1	0	0	0	0
pfam02265	S1-P1_nuclease	0.68235	1.31579	3	2	3	1	1	1	2	1	1	1	2	1	1	1	2	2	2	2	0	1	0	0	0	0	0	0	1	0	0	0	0	0	1	1	0	0	0	0	0	0	1	0	4	3	1	3
pfam02268	TFIIA_gamma_N	0.00536616	0.0625	1	0	2	1	1	1	1	1	1	1	1	0	1	1	1	1	1	1	1	1	0	1	1	1	1	1	1	2	1	1	1	1	1	1	1	1	1	1	1	1	1	0	1	1	1	1
pfam02269	TFIID-18kDa	0.132399	-0.140187	2	2	2	2	2	2	2	2	2	3	3	3	2	3	2	2	2	3	2	2	2	2	2	2	2	2	1	4	2	2	2	2	2	2	2	2	2	2	2	2	2	2	2	2	3	2
pfam02270	TFIIF_beta	-0.0566667	0.06	1	0	1	1	1	1	1	1	1	1	1	1	1	1	1	1	1	1	1	1	1	1	1	1	1	1	1	2	1	1	1	1	1	1	1	1	1	1	1	1	1	1	1	1	1	1
pfam02271	UCR_14kD	-0.0566667	0.06	1	0	1	1	1	1	1	1	1	1	1	1	1	1	1	1	1	1	1	1	1	1	1	1	1	1	1	2	1	1	1	1	1	1	1	1	1	1	1	1	1	1	1	1	1	1
pfam02272	DHHA1	-0.556696	1.06452	1	0	1	1	0	0	0	1	1	0	0	0	1	0	0	1	0	0	1	1	1	0	1	0	0	1	0	2	0	1	0	0	1	1	1	1	1	1	0	1	1	1	0	1	1	1
pfam02274	Amidinotransf	-1.54545	0	0	0	0	0	0	0	0	0	0	0	0	0	0	0	0	0	0	0	0	0	0	0	0	0	0	0	0	0	0	0	1	1	0	0	0	0	0	0	0	0	0	0	0	1	0	0
pfam02275	CBAH	2.83333	-3	0	0	0	0	0	0	0	0	0	0	0	1	0	0	0	0	0	0	0	0	0	0	0	0	0	0	0	0	0	0	0	0	0	0	0	0	0	0	0	0	0	0	0	0	0	0
pfam02278	Lyase_8	0.0183983	14.3571	4	0	1	0	0	0	0	0	0	0	0	0	0	0	0	0	0	0	0	0	0	0	0	0	0	0	0	0	0	0	0	0	0	0	0	0	0	0	0	0	0	0	0	1	1	1
pfam02284	COX5A	-0.152204	-0.954545	0	0	1	1	1	1	0	1	1	1	1	0	1	1	1	1	1	1	1	1	1	1	1	1	1	1	1	0	1	0	1	1	1	1	1	1	1	0	1	1	1	1	1	1	1	1
pfam02290	SRP14	0.163341	-1.17073	0	0	1	1	1	1	1	1	1	1	1	1	1	1	1	1	1	1	1	1	1	1	1	1	1	1	0	0	1	0	1	1	1	1	1	0	0	0	1	1	1	1	1	1	1	1
pfam02291	TFIID-31kDa	0.0309091	0	1	1	1	1	1	1	1	1	1	1	1	1	1	1	1	1	1	1	1	1	1	1	1	1	1	1	1	2	1	1	1	1	1	1	1	1	1	1	1	1	1	1	1	1	1	1
pfam02296	Alpha_adaptin_C	0.108754	0.0666667	1	1	1	1	1	1	1	1	1	1	1	1	1	1	1	1	1	0	1	1	1	1	1	1	1	1	1	2	0	0	1	1	1	1	0	1	0	0	1	1	1	1	1	1	1	1
pfam02297	COX6B	-0.0082205	-0.478723	1	1	2	2	2	2	3	2	2	2	2	2	2	1	1	2	3	1	1	2	1	2	2	2	2	2	2	1	3	2	1	2	2	2	2	2	2	2	2	2	2	1	2	2	2	2
pfam02298	Cu_bind_like	0.206061	9.6	1	0	0	0	0	0	0	0	0	0	0	0	0	1	0	0	0	0	0	0	0	0	0	0	0	0	0	0	0	0	0	0	0	0	0	0	0	0	0	0	0	0	0	0	1	1
pfam02301	HORMA	-0.265501	-0.0461538	2	2	3	2	3	3	2	2	2	1	2	2	1	2	3	2	2	2	2	3	2	3	3	3	3	3	3	4	3	2	3	3	3	2	3	3	1	2	3	3	2	3	2	4	6	3
pfam02308	MgtC	-1.54545	0	0	0	0	0	0	0	0	0	0	0	0	0	0	0	0	0	0	0	0	0	0	0	0	0	1	0	0	0	0	0	0	0	0	0	0	0	0	0	1	0	0	0	0	0	0	0
pfam02311	AraC_binding	2.83333	51	2	0	0	0	0	0	0	0	0	0	0	0	0	0	0	0	0	0	0	0	0	0	0	0	0	0	0	0	0	0	0	0	0	0	0	0	0	0	0	0	0	0	0	0	0	0
pfam02317	Octopine_DH	1.73864	-2.25	0	0	0	0	0	1	0	0	0	0	0	0	2	0	0	0	0	0	0	0	0	0	0	0	0	0	1	0	0	0	0	0	0	0	0	0	0	0	0	0	0	0	0	0	0	0
pfam02320	UCR_hinge	0.185694	0.0697674	1	0	1	1	1	1	1	1	1	1	1	1	1	1	1	1	1	1	1	1	1	1	1	1	1	1	1	0	0	0	1	1	1	1	1	0	0	0	1	1	1	1	0	1	1	1
pfam02324	Glyco_hydro_70	2.83333	51	1	0	0	0	0	0	0	0	0	0	0	0	0	0	0	0	0	0	0	0	0	0	0	0	0	0	0	0	0	0	0	0	0	0	0	0	0	0	0	0	0	0	0	0	0	0
pfam02330	MAM33	-0.0858586	-1	0	1	1	1	1	1	1	1	1	1	1	1	1	1	1	1	1	1	1	1	1	1	1	1	1	1	1	2	1	1	1	1	1	1	1	1	1	1	1	1	1	1	1	1	1	1
pfam02333	Phytase	1.19129	-1.875	0	0	0	0	0	0	0	1	1	1	1	1	1	1	1	1	0	1	1	1	0	0	0	0	0	1	1	0	0	0	0	0	0	0	0	0	0	0	0	1	0	0	0	0	1	0
pfam02338	OTU	-0.129756	-0.157895	2	2	3	3	3	3	2	3	3	1	2	2	2	2	3	2	3	2	3	3	3	3	2	3	3	3	3	4	2	2	3	3	4	2	2	2	2	2	3	3	3	3	4	3	3	3
pfam02347	GDC-P	0.0242996	-0.0566038	1	2	1	1	1	1	1	1	1	1	1	1	1	1	1	1	1	1	1	1	1	1	1	1	1	1	1	2	1	1	1	1	1	1	1	1	1	1	1	1	1	1	1	1	1	1
pfam02350	Epimerase_2	-1.54545	0	0	0	0	0	0	0	0	0	0	0	0	0	0	0	0	0	0	0	0	0	0	0	0	0	0	0	0	0	0	0	0	0	0	0	0	0	0	0	0	0	0	0	0	0	0	1
pfam02353	CMAS	0.545907	1.79104	8	3	5	3	3	3	5	3	3	2	2	2	4	4	3	3	4	4	1	1	1	1	1	1	1	2	3	2	1	1	1	1	1	1	1	1	1	1	1	1	2	1	3	2	4	5
pfam02358	Trehalose_PPase	-0.0170097	-0.0283019	2	2	2	2	3	3	1	2	2	2	2	2	2	2	2	2	2	2	2	2	2	2	2	3	3	2	2	4	2	2	2	2	1	1	2	1	2	2	3	2	3	2	3	2	2	2
pfam02359	CDC48_N	0.0651341	-0.482759	1	0	1	1	2	2	4	2	2	1	2	2	2	2	2	2	2	2	2	2	2	2	2	2	2	2	2	4	2	2	2	2	1	1	1	2	1	2	2	2	2	2	1	2	1	1
pfam02364	Glucan_synthase	-0.242244	0.392857	2	5	2	1	1	1	1	1	1	1	1	1	1	2	1	1	1	1	1	1	1	1	1	1	1	1	1	8	3	6	1	1	1	1	2	3	2	3	1	1	1	1	0	1	2	2
pfam02366	PMT	-0.129559	0.323353	4	2	3	3	3	3	3	3	3	3	3	3	3	3	3	3	3	3	3	3	3	3	3	3	3	3	3	10	5	5	3	3	3	3	4	4	3	5	3	3	3	3	3	3	3	3
pfam02367	UPF0079	2.83333	51	1	0	0	0	0	0	0	0	0	0	0	0	0	0	0	0	0	0	0	0	0	0	0	0	0	0	0	0	0	0	0	0	0	0	0	0	0	0	0	0	0	0	0	0	0	0
pfam02373	JmjC	-0.107644	-0.179104	3	1	5	3	3	4	3	3	5	4	7	4	4	4	3	4	3	3	2	4	4	4	4	3	3	3	3	8	3	3	5	5	5	4	3	3	2	3	5	5	3	4	2	6	4	9
pfam02374	ArsA_ATPase	0.161531	1.57627	3	1	1	2	1	1	1	1	1	3	1	1	1	1	1	1	1	1	1	1	1	1	1	1	1	1	1	2	1	1	1	1	1	1	2	1	1	1	1	1	1	1	2	2	1	1
pfam02375	JmjN	-0.0280528	-1.0396	0	2	2	2	2	2	2	2	3	2	2	2	2	2	2	2	2	2	0	2	2	2	2	2	2	2	2	6	2	2	2	2	2	2	2	2	2	2	2	1	2	2	1	2	2	2
pfam02383	Syja_N	-0.0223979	0	4	5	4	4	4	4	4	4	4	4	4	4	4	4	4	3	4	4	4	4	5	4	4	4	4	4	4	8	4	4	4	4	4	4	4	5	3	4	4	4	4	4	5	5	4	4
pfam02386	TrkH	0.404006	-0.59589	2	3	2	1	5	4	2	3	3	4	10	4	4	6	4	3	2	3	3	3	2	3	2	6	3	2	4	4	1	1	2	2	2	2	1	2	1	1	6	2	3	2	0	5	2	2
pfam02389	Cornifin	-1.54545	0	0	0	0	0	0	0	0	0	0	0	0	0	0	0	0	0	0	0	0	0	0	0	0	0	0	0	0	0	0	0	0	0	0	0	0	0	0	0	0	0	0	0	0	0	0	0
pfam02390	Methyltransf_4	0.190961	4.39655	6	1	1	1	1	1	1	1	1	1	1	1	1	1	1	1	1	1	1	1	1	1	1	1	1	2	1	2	1	1	1	1	1	1	1	1	1	1	1	1	1	1	1	1	1	1
pfam02391	MoaE	0.22973	0.243243	1	1	0	1	1	1	1	1	1	1	0	1	1	1	1	1	1	0	1	1	1	1	1	1	1	1	0	0	0	0	1	1	0	0	0	0	0	0	1	1	1	1	1	0	1	1
pfam02403	Seryl_tRNA_N	0.120389	0.619565	3	2	2	1	2	2	2	2	2	2	3	2	2	2	1	1	2	2	2	1	1	2	1	2	2	2	1	2	2	2	2	2	2	2	2	2	1	2	2	2	2	2	2	2	2	2
pfam02410	Oligomerisation	-0.7114	-0.571429	0	1	1	1	0	0	0	0	0	0	0	0	0	0	1	0	0	0	0	0	0	0	0	0	0	0	0	2	1	1	1	1	0	0	1	1	1	1	0	0	0	0	1	0	1	1
pfam02417	Chromate_transp	0.400673	0.380952	2	0	0	1	0	1	0	1	1	1	11	1	1	4	1	1	0	2	1	1	3	3	2	1	1	2	2	0	0	0	1	1	0	0	0	0	0	0	1	1	2	3	1	1	3	0
pfam02421	FeoB_N	2.83333	51	6	0	0	0	0	0	0	0	0	0	0	0	0	0	0	0	0	0	0	0	0	0	0	0	0	0	0	0	0	0	0	0	0	0	0	0	0	0	0	0	0	0	0	0	0	0
pfam02423	OCD_Mu_crystall	0.438684	-0.515625	1	1	1	0	2	2	1	3	4	0	3	2	1	3	1	2	1	1	0	1	1	1	1	2	2	2	2	2	1	1	1	1	1	1	1	1	0	1	2	0	2	1	0	1	1	1
pfam02431	Chalcone	-0.0548034	-1.02128	0	1	1	1	1	1	1	1	1	1	1	1	1	1	1	1	1	0	1	1	1	1	1	1	1	1	0	1	0	1	1	1	1	1	2	1	1	1	1	1	1	1	1	1	1	1
pfam02434	Fringe	0.703112	-1.54054	0	0	0	1	5	4	2	4	4	3	1	1	2	1	4	2	1	3	0	2	0	1	1	4	4	5	7	0	0	0	2	1	0	0	0	0	0	0	3	0	4	0	2	0	0	0
pfam02436	PYC_OADA	0	0	1	1	1	1	1	1	1	1	1	1	1	1	1	1	1	1	1	1	1	1	1	1	1	1	1	1	1	2	1	1	1	1	1	1	1	1	1	1	1	1	1	1	1	1	1	1
pfam02439	Adeno_E3_CR2	-1.54545	0	0	0	0	0	0	0	0	0	0	0	0	0	0	0	0	0	0	0	0	0	0	0	0	0	0	0	0	0	0	0	0	0	0	0	0	0	0	0	0	0	0	0	0	0	0	2
pfam02441	Flavoprotein	0.269178	-0.27027	2	0	2	1	4	6	4	3	3	2	2	3	2	4	2	2	2	2	2	2	2	2	2	2	2	3	4	5	2	2	2	2	2	2	3	3	1	3	3	2	2	2	1	1	1	1
pfam02449	Glyco_hydro_42	2.23623	7.22727	4	0	0	1	0	0	0	1	1	0	3	1	0	4	1	1	0	2	0	0	0	0	0	0	1	0	1	0	0	0	0	0	0	0	0	0	0	0	1	0	0	0	0	0	0	0
pfam02450	LACT	0.0242996	-0.0566038	1	1	1	2	1	1	1	1	1	1	1	1	1	1	1	1	1	1	1	1	1	1	1	1	1	1	1	2	1	1	1	1	1	1	1	2	2	1	1	1	1	1	0	1	1	1
pfam02453	Reticulon	0.363248	-1.30769	0	0	0	0	1	1	1	1	1	1	2	2	1	1	1	1	1	2	1	1	1	1	1	1	1	1	1	2	1	1	1	1	0	0	1	1	0	1	1	1	1	1	0	0	0	0
pfam02456	Adeno_IVa2	2.83333	51	1	0	0	0	0	0	0	0	0	0	0	0	0	0	0	0	0	0	0	0	0	0	0	0	0	0	0	0	0	0	0	0	0	0	0	0	0	0	0	0	0	0	0	0	0	0
pfam02458	Transferase	0.915007	-1.42857	1	1	2	3	11	15	4	8	6	7	9	8	11	14	6	6	3	3	0	0	3	4	4	10	9	11	7	0	0	0	1	1	0	0	1	0	0	0	10	0	13	4	0	5	1	4
pfam02460	Patched	0.00536616	0.0625	1	1	1	1	1	1	0	1	1	1	1	1	1	1	1	1	1	1	1	1	1	1	1	1	1	1	1	1	1	1	1	1	1	1	1	1	0	1	1	1	1	1	0	1	1	1
pfam02463	SMC_N	-0.008529	0.735099	10	7	6	6	4	6	5	5	4	5	6	7	6	6	6	6	5	6	6	6	6	6	6	6	6	6	7	11	6	5	6	6	6	6	4	5	5	7	6	5	6	6	6	7	7	7
pfam02464	CinA	0.238496	-1.22222	0	0	0	0	1	1	1	1	1	1	1	0	0	1	1	1	1	0	0	0	0	0	0	0	1	1	1	2	1	1	0	0	0	0	1	1	0	1	1	0	1	0	0	0	0	2
pfam02466	Tim17	-0.104814	-0.0519481	4	1	6	4	5	5	5	4	4	4	4	4	4	5	4	6	4	3	6	5	3	5	4	5	5	5	5	10	4	4	5	5	5	5	4	4	4	4	5	5	5	4	5	5	5	5
pfam02469	Fasciclin	0.518112	-0.172414	4	5	4	4	2	4	2	4	4	5	9	7	3	6	6	3	2	8	3	2	2	2	2	2	3	2	2	2	1	3	1	1	3	3	2	1	1	2	3	1	3	2	3	7	8	3
pfam02475	Met_10	0.160567	0.233766	2	1	1	1	2	2	1	2	2	2	2	2	2	2	2	2	1	1	1	2	1	2	1	2	1	1	2	3	2	2	2	2	1	1	2	2	1	2	1	2	1	1	1	1	1	1
pfam02480	Herpes_gE	-0.450758	-0.75	0	0	1	0	0	0	0	0	0	0	0	0	0	0	0	0	0	0	0	0	0	1	0	0	0	0	0	0	0	0	0	0	0	0	0	0	0	1	0	0	0	0	0	0	0	1
pfam02485	Branch	-1.54545	0	0	0	0	0	0	0	0	0	0	0	0	0	0	0	0	0	0	0	0	0	0	0	0	0	0	0	0	0	0	0	0	0	0	0	0	0	0	0	0	0	0	0	2	0	0	0
pfam02487	CLN3	0.157407	-0.166667	1	1	1	1	1	1	1	1	1	1	2	2	1	2	1	1	1	1	1	1	1	1	1	1	1	1	1	2	1	1	1	1	1	1	1	1	1	1	1	1	1	1	0	1	1	1
pfam02492	cobW	0.144604	0.105263	4	5	3	2	4	4	2	4	4	4	4	4	4	4	4	4	3	3	3	3	4	3	3	4	4	4	5	3	1	2	4	4	4	4	3	1	2	2	5	3	4	4	2	3	3	3
pfam02493	MORN	-0.694024	-0.583333	0	0	0	0	1	1	0	1	1	0	0	0	0	1	1	1	0	0	1	1	1	1	1	1	1	1	2	0	0	0	1	1	0	0	0	0	0	0	2	1	1	1	8	0	0	3
pfam02496	ABA_WDS	2.83333	-3	0	1	0	0	0	0	0	0	0	0	0	0	0	0	0	0	0	0	0	0	0	0	0	0	0	0	0	0	0	0	0	0	0	0	0	0	0	0	0	0	0	0	0	0	0	0
pfam02502	LacAB_rpiB	0.370265	-1.3125	0	0	1	1	1	1	0	1	1	1	1	1	1	1	1	1	0	1	0	1	1	1	1	1	0	1	2	0	0	0	1	1	1	1	2	0	0	0	1	1	1	1	0	0	0	0
pfam02515	CoA_transf_3	0.7453	-0.569444	4	2	3	3	8	10	3	10	10	3	10	6	8	13	7	4	3	6	2	3	2	2	2	5	5	7	7	2	1	0	6	6	1	2	1	0	0	0	5	4	6	2	1	3	4	10
pfam02516	STT3	-0.113928	0.0576923	1	0	1	1	1	1	1	1	1	1	1	1	1	1	1	1	1	1	1	1	1	1	1	1	1	1	1	2	1	1	1	1	1	1	1	1	1	1	1	1	1	1	1	1	1	1
pfam02517	Abi	-0.147969	-0.957447	0	0	1	0	1	1	1	1	1	1	1	1	1	1	1	1	1	1	1	1	0	1	1	1	1	1	1	2	0	1	1	1	1	1	1	1	1	1	1	1	1	0	1	1	1	1
pfam02518	HATPase_c	0.544703	-0.284703	15	6	14	10	19	17	22	26	28	13	26	20	14	16	26	27	23	15	9	10	10	9	10	20	19	21	17	10	8	9	10	11	10	11	6	9	5	9	20	8	13	10	5	14	12	14
pfam02522	Antibiotic_NAT	2.83333	-3	0	0	0	0	0	0	0	0	0	0	1	1	0	0	0	0	0	0	0	0	0	0	0	0	0	0	0	0	0	0	0	0	0	0	0	0	0	0	0	0	0	0	0	0	0	0
pfam02525	Flavodoxin_2	2.83333	15	1	0	0	0	0	0	0	0	0	0	1	0	0	1	0	0	0	0	0	0	0	0	0	0	0	0	0	0	0	0	0	0	0	0	0	0	0	0	0	0	0	0	0	0	0	0
pfam02534	T4SS-DNA_transf	2.83333	51	1	0	0	0	0	0	0	0	0	0	0	0	0	0	0	0	0	0	0	0	0	0	0	0	0	0	0	0	0	0	0	0	0	0	0	0	0	0	0	0	0	0	0	0	0	0
pfam02535	Zip	0.224415	-1.0509	1	3	5	3	10	8	8	9	9	10	10	9	8	9	8	9	7	9	7	7	7	7	7	7	8	8	8	8	6	4	8	8	5	5	5	5	2	5	8	8	6	7	4	3	4	5
pfam02537	CRCB	0.0630798	0	1	0	1	1	1	1	1	1	1	1	2	1	1	1	1	1	1	1	1	1	1	1	1	1	1	1	0	2	1	1	1	1	1	1	1	1	0	1	1	1	1	1	1	1	1	1
pfam02538	Hydantoinase_B	0.425	-0.9	1	7	1	1	5	7	2	4	4	1	3	2	1	7	4	1	1	2	3	2	1	1	1	1	1	5	4	2	1	3	2	1	3	4	3	1	1	6	2	1	5	1	1	1	1	3
pfam02540	NAD_synthase	-0.0106217	0.0618557	2	1	2	2	2	2	2	2	2	2	1	1	2	3	2	2	2	2	1	2	2	2	2	2	2	2	2	4	2	2	2	2	2	2	2	2	2	2	2	2	2	2	1	2	1	2
pfam02541	Ppx-GppA	0.643939	-1.5	0	0	0	0	1	1	0	1	1	1	3	3	1	3	1	1	1	2	1	1	1	1	1	1	2	2	2	0	0	0	1	1	0	0	0	0	0	0	2	1	2	1	0	0	0	0
pfam02542	YgbB	-1.54545	0	0	0	0	0	0	0	0	0	0	0	0	0	0	0	0	0	0	0	0	0	0	0	0	0	0	0	1	0	0	0	0	0	0	0	0	0	0	0	0	0	0	0	0	0	0	0
pfam02544	Steroid_dh	0.105564	-0.245902	2	0	2	2	3	3	2	3	3	3	2	3	3	3	3	4	2	3	2	3	1	3	2	3	3	2	1	4	2	2	3	3	2	2	2	3	2	2	3	2	3	2	3	2	2	2
pfam02545	Maf	-0.0858586	0.125	1	0	1	1	1	1	0	1	1	1	1	1	1	1	1	1	1	1	1	1	1	1	1	1	1	1	1	2	1	1	1	1	1	1	1	1	1	1	1	1	1	1	1	1	1	1
pfam02547	Queuosine_synth	0.643939	-1.5	0	0	0	0	0	1	0	0	0	1	0	0	0	0	0	0	0	0	0	0	0	1	0	0	0	0	1	0	0	0	0	0	0	0	0	0	0	0	0	0	0	0	0	0	0	0
pfam02548	Pantoate_transf	-0.0597944	-0.0535714	1	1	1	1	2	1	1	1	1	1	1	1	1	1	1	1	1	1	1	1	1	1	1	1	1	1	1	2	1	1	1	1	1	1	1	1	1	1	1	1	1	1	2	1	2	2
pfam02550	AcetylCoA_hydro	-0.0548034	-1.02128	0	1	1	0	1	1	1	1	1	1	1	1	1	1	1	1	1	1	1	1	0	0	0	1	1	1	1	2	1	1	1	1	0	0	1	1	0	1	1	1	1	0	0	0	1	10
pfam02551	Acyl_CoA_thio	-0.0858586	8	1	1	0	0	0	0	0	0	0	0	0	0	0	0	0	0	0	0	0	0	0	0	0	0	0	0	0	3	0	0	0	0	0	0	0	0	0	0	0	0	0	0	1	0	0	0
pfam02558	ApbA	0.565346	-0.615385	3	1	5	3	8	8	5	5	5	4	8	6	3	12	4	5	5	4	3	3	2	2	2	3	5	4	7	4	2	4	2	2	3	2	4	2	2	3	6	4	8	2	2	3	2	4
pfam02560	Cyanate_lyase	0.287526	-1.25581	0	0	1	1	1	1	1	1	1	0	4	1	1	1	1	1	1	1	1	1	1	1	1	1	1	1	1	0	0	0	1	1	1	1	0	0	0	0	1	1	1	1	0	1	1	1
pfam02562	PhoH	2.83333	51	5	0	0	0	0	0	0	0	0	0	0	0	0	0	0	0	0	0	0	0	0	0	0	0	0	0	0	0	0	0	0	0	0	0	0	0	0	0	0	0	0	0	0	0	0	0
pfam02566	OsmC	1.08182	-1.8	0	0	2	0	0	0	0	2	2	1	2	1	0	1	2	1	0	1	0	0	0	0	0	0	0	0	0	0	0	0	0	0	0	0	0	0	0	0	0	0	0	0	1	1	1	1
pfam02567	PhzC-PhzF	0.304738	-1.26761	0	2	1	1	2	1	1	1	1	1	4	4	1	5	1	1	1	2	2	2	1	1	1	1	1	1	0	2	1	1	2	2	1	1	1	0	1	1	2	0	1	1	1	3	2	3
pfam02569	Pantoate_ligase	-0.144242	-0.96	0	1	1	0	1	1	1	1	1	1	1	1	1	1	1	1	1	1	1	1	1	1	1	1	1	1	1	4	1	1	1	1	1	1	1	1	1	1	1	1	1	1	1	1	1	1
pfam02574	S-methyl_trans	0.14635	1.29545	2	0	1	1	1	1	1	1	1	0	1	1	1	1	1	1	1	1	0	0	0	1	0	2	2	1	1	2	1	1	1	1	1	1	1	1	0	1	2	0	0	0	0	0	1	1
pfam02578	Cu-oxidase_4	-1.54545	0	0	0	0	0	0	0	0	0	0	0	0	0	0	0	0	0	0	0	0	0	0	0	0	0	0	0	0	0	0	0	1	0	0	0	0	0	0	0	0	0	0	0	0	0	0	0
pfam02580	Tyr_Deacylase	-0.248036	0.111111	1	0	1	1	1	1	1	1	1	1	1	1	0	1	1	1	1	1	1	1	1	1	1	1	1	1	1	4	1	1	1	1	1	1	1	1	1	1	1	1	4	1	1	1	1	1
pfam02581	TMP-TENI	-0.144242	-0.96	0	1	1	1	1	1	1	1	1	1	1	1	1	1	1	1	1	0	1	1	1	1	1	1	1	1	1	2	1	1	1	1	1	1	1	1	1	1	1	1	1	1	0	1	1	1
pfam02582	DUF155	-0.0186404	-0.335526	2	3	3	3	3	3	3	3	3	3	3	3	3	3	3	3	3	3	3	3	3	3	3	3	3	3	3	6	3	3	3	3	3	3	3	3	3	3	4	3	3	3	3	3	3	3
pfam02583	Trns_repr_metal	2.83333	-3	0	1	0	0	0	0	0	0	0	0	0	0	0	0	0	0	0	0	0	0	0	0	0	0	0	0	0	0	0	0	0	0	0	0	0	0	0	0	0	0	0	0	0	0	0	0
pfam02585	PIG-L	-0.169264	-0.171429	1	0	1	1	5	3	1	1	1	1	1	1	1	1	1	1	1	0	1	1	1	1	1	4	3	2	4	2	1	1	1	1	1	1	1	1	1	1	3	1	4	1	1	1	1	1
pfam02586	DUF159	-0.0858586	0.2	1	1	1	1	1	1	1	1	1	0	0	0	1	1	1	1	1	1	0	1	1	1	1	1	1	1	1	2	1	1	1	1	0	0	1	1	0	1	1	1	1	1	1	1	1	1
pfam02594	DUF167	1.26948	-1.92857	0	0	0	0	1	1	1	1	1	0	0	0	0	1	1	0	1	1	0	0	0	0	0	1	0	1	0	0	0	0	0	0	0	0	0	0	0	0	1	0	1	0	1	0	0	0
pfam02595	Gly_kinase	0.643939	-1.5	0	0	0	0	0	0	0	1	1	0	1	1	1	1	0	0	0	1	1	1	0	0	0	0	0	1	1	0	0	0	1	1	0	0	0	0	0	0	1	0	0	0	0	0	0	0
pfam02597	ThiS	1.02142	0.103448	1	0	1	0	2	1	1	1	1	1	1	1	1	1	1	1	1	1	0	0	0	0	0	1	1	1	1	0	0	0	1	0	0	0	0	0	0	0	0	1	1	0	1	0	0	1
pfam02598	Methyltrn_RNA_3	0.800325	-1.60714	0	0	0	1	1	1	1	1	1	1	1	1	1	1	1	1	1	1	1	1	0	0	0	0	0	0	1	2	1	1	1	1	0	0	1	1	0	1	0	1	0	0	0	0	0	0
pfam02602	HEM4	-0.0566667	-1.02	0	1	1	1	1	1	1	1	1	1	1	1	1	1	1	1	1	1	1	1	1	1	1	1	1	1	0	2	1	1	1	1	1	1	1	1	1	1	1	1	1	1	1	2	1	1
pfam02615	Ldh_2	0.432063	-1.35484	0	0	0	0	2	2	0	1	1	1	1	1	1	1	1	1	0	1	1	1	1	1	1	1	1	2	1	0	0	0	1	1	0	0	0	0	0	0	1	1	2	1	0	0	0	0
pfam02617	ClpS	-0.0128788	0.3	1	1	1	1	0	0	1	1	1	1	1	1	1	1	1	0	1	0	1	1	1	1	1	0	0	1	0	2	1	1	1	1	0	0	1	2	1	1	0	1	0	1	1	1	0	1
pfam02626	AHS2	0.348075	-1.2973	0	1	0	0	1	1	0	2	2	0	2	1	1	2	1	1	0	1	0	1	0	0	0	1	1	1	1	2	1	1	0	0	0	0	1	1	0	2	1	1	1	0	0	0	0	1
pfam02627	CMD	0.693698	-1.53409	0	0	1	3	5	2	1	4	3	1	6	2	1	6	5	3	1	1	1	1	1	1	1	3	2	3	4	2	1	0	2	2	0	0	0	1	0	1	2	1	3	1	0	1	1	3
pfam02628	COX15-CtaA	0.0309091	0	1	1	1	1	1	1	1	1	1	1	1	1	1	1	1	1	1	1	1	1	1	1	1	1	1	1	1	2	1	1	1	1	1	1	1	1	1	1	1	1	1	1	1	1	1	1
pfam02629	CoA_binding	0.129908	-1.14783	0	1	2	3	2	3	2	3	3	3	3	3	3	3	3	3	2	2	2	3	2	3	3	3	3	2	3	2	1	1	3	3	2	2	1	1	0	1	3	2	3	3	2	3	2	3
pfam02630	SCO1-SenC	-0.115646	-0.979592	0	0	0	1	1	1	1	1	2	1	1	1	1	1	1	1	1	1	1	1	1	1	1	1	1	2	1	1	1	1	1	1	1	1	1	1	1	1	1	1	1	1	1	1	1	1
pfam02636	Methyltransf_28	-0.100455	0.09	2	0	2	2	2	2	2	2	2	2	2	2	2	1	2	2	2	2	2	2	2	2	2	2	2	2	2	4	3	2	2	2	2	2	2	1	2	2	2	2	2	2	2	2	2	2
pfam02637	GatB_Yqey	-0.21278	0.26087	1	0	1	1	1	1	0	1	1	0	1	1	1	1	1	1	0	1	1	1	1	1	1	1	1	1	1	2	1	1	1	1	1	1	1	1	1	1	1	1	1	1	0	1	1	1
pfam02655	ATP-grasp_3	0.643939	25.5	1	0	0	0	0	0	0	0	0	0	0	0	0	0	0	0	0	0	0	0	0	0	0	0	0	0	0	0	0	0	0	0	0	0	0	0	0	0	0	0	0	1	0	0	0	0
pfam02656	DUF202	-0.09603	-0.240418	4	4	5	5	6	5	7	6	6	4	5	5	5	6	4	6	6	6	5	6	5	6	5	7	6	5	6	14	6	6	6	5	3	3	6	5	3	5	5	6	12	5	1	5	8	8
pfam02661	Fic	0.111384	-1.13514	0	0	0	0	0	0	0	1	1	0	4	3	0	3	0	0	0	2	1	0	1	1	1	0	1	0	0	0	0	0	1	0	0	0	0	0	0	0	0	0	0	1	0	2	1	0
pfam02666	PS_Dcarbxylase	0.00128147	0.552239	6	3	3	3	9	6	2	3	3	3	9	4	2	5	2	3	3	2	2	2	1	2	3	6	5	5	8	4	2	2	4	4	4	5	2	1	2	2	7	2	2	2	2	5	9	11
pfam02668	TauD	0.377549	-0.804183	5	7	7	6	25	20	13	12	12	11	14	15	10	26	13	12	11	12	2	5	4	4	4	15	14	20	17	16	6	6	5	5	10	10	9	8	1	8	17	3	17	4	2	8	14	14
pfam02671	PAH	-0.141997	0.423077	2	3	3	1	2	1	0	1	1	1	1	2	1	2	1	1	1	1	1	1	1	1	3	1	1	1	1	2	0	1	1	1	1	1	1	1	1	1	1	1	1	1	2	1	5	2
pfam02676	TYW3	0.22973	-1.21622	0	0	0	0	2	1	1	1	1	1	1	1	1	1	1	1	1	1	1	1	1	1	1	1	1	1	1	2	1	1	1	1	0	0	1	1	0	1	1	1	1	1	0	0	0	0
pfam02678	Pirin	0.0153015	0	2	0	2	2	2	2	2	2	2	2	4	2	1	3	2	2	2	2	1	1	1	1	1	2	2	2	2	8	6	0	1	1	2	2	2	1	0	1	2	1	2	1	1	4	3	2
pfam02679	ComA	-0.772727	-0.529412	0	0	1	0	0	1	0	0	0	0	1	0	0	0	0	0	0	0	0	1	1	1	1	1	1	1	1	0	0	0	1	1	0	0	0	0	0	0	1	0	1	1	0	0	0	0
pfam02682	AHS1	0.348075	-1.2973	0	1	0	0	1	1	0	2	2	0	2	1	1	2	1	1	0	1	0	1	0	0	0	1	1	1	1	2	1	1	0	0	0	0	1	1	0	2	1	1	1	0	0	0	0	1
pfam02686	Glu-tRNAGln	1.28788	-1.94118	0	0	1	0	1	1	0	1	1	0	1	1	1	1	1	1	0	0	0	0	1	1	0	1	0	1	0	0	0	0	0	0	0	0	0	0	0	0	1	0	0	1	0	0	0	0
pfam02689	Herpes_Helicase	0.0183983	0.214286	1	4	0	0	0	0	0	0	0	4	1	1	1	0	0	3	0	0	0	1	0	1	1	0	0	1	0	1	2	2	0	0	2	2	1	0	0	1	0	0	0	0	2	0	1	0
pfam02696	UPF0061	-0.0858586	-1	0	2	1	1	1	1	1	1	1	1	1	1	1	1	1	1	1	1	1	1	1	1	1	1	1	1	1	2	2	1	1	1	1	1	1	1	1	1	1	1	1	1	2	1	1	1
pfam02698	DUF218	0.935859	-1.7	0	0	1	0	2	2	0	0	0	0	3	2	1	3	1	0	0	2	0	0	0	0	0	1	1	2	0	0	0	0	0	0	0	0	0	0	0	1	2	0	1	0	0	0	0	3
pfam02705	K_trans	0.224694	-1.21277	0	1	1	0	1	1	1	1	1	0	5	1	1	1	1	1	1	1	1	1	1	1	1	1	0	0	1	2	1	1	1	1	0	0	0	2	0	1	1	2	1	1	0	0	0	1
pfam02714	DUF221	0.153079	0.950178	11	5	6	4	5	5	7	9	11	5	5	4	4	6	6	8	4	4	5	5	5	5	5	5	6	5	5	10	5	5	5	5	5	6	6	4	3	4	5	5	5	5	3	6	5	7
pfam02719	Polysacc_synt_2	2.83333	51	6	0	0	0	0	0	0	0	0	0	0	0	0	0	0	0	0	0	0	0	0	0	0	0	0	0	0	0	0	0	0	0	0	0	0	0	0	0	0	0	0	0	0	0	0	0
pfam02724	CDC45	-0.00903775	-0.105263	1	1	1	1	1	1	3	1	1	1	1	1	1	1	1	1	1	1	1	1	1	1	1	1	1	1	1	4	1	1	1	1	1	1	1	1	1	1	1	1	1	1	1	1	1	1
pfam02727	Cu_amine_oxidN2	0.744988	-1.56923	0	0	1	2	6	4	2	2	2	2	11	4	4	13	6	1	3	5	2	3	1	0	0	2	5	5	5	2	1	2	6	5	0	0	2	2	0	2	5	0	6	1	0	0	1	2
pfam02728	Cu_amine_oxidN3	0.532614	-0.966102	1	1	1	1	6	6	2	2	2	1	9	3	3	9	3	1	1	4	2	2	2	1	1	3	7	4	5	2	1	1	4	4	0	0	1	1	0	1	5	0	6	2	0	2	1	1
pfam02729	OTCace_N	-0.0429293	0.0294118	2	2	2	1	2	2	2	2	2	2	2	2	2	2	2	2	2	2	2	2	2	2	2	2	2	2	2	4	2	2	2	2	2	2	3	2	2	2	2	2	2	2	1	2	2	3
pfam02731	SKIP_SNW	-0.115646	-0.979592	0	1	1	1	1	1	1	1	1	1	1	1	1	1	1	1	1	0	1	1	1	1	1	1	1	1	1	2	1	1	1	1	1	1	1	1	1	1	1	1	1	1	1	1	1	1
pfam02732	ERCC4	0.0156785	0.33913	3	1	2	3	2	3	3	1	1	3	3	3	3	3	1	1	3	2	2	3	3	2	2	3	2	3	3	6	3	3	2	2	3	3	3	3	3	3	2	2	2	3	3	1	1	2
pfam02733	Dak1	0.331169	-0.584416	1	1	2	1	1	1	1	2	2	2	4	2	2	3	2	2	1	3	1	1	1	1	1	1	1	1	2	2	1	1	1	1	2	2	4	1	1	1	1	1	3	1	0	1	1	4
pfam02734	Dak2	0.413477	-0.631579	1	0	2	1	1	1	2	2	2	2	4	2	2	4	2	2	1	3	1	1	1	1	1	1	1	1	2	2	1	1	1	1	2	2	4	1	1	1	1	1	2	1	0	1	1	3
pfam02735	Ku	-0.113928	0.0576923	2	0	2	2	2	2	2	2	2	2	2	2	2	2	2	2	2	2	2	2	3	2	2	2	2	2	2	5	2	2	2	2	2	2	2	2	2	2	2	2	3	2	2	2	2	2
pfam02736	Myosin_N	-0.21278	1.43478	1	1	0	1	0	0	0	0	0	1	0	1	1	0	0	0	1	0	1	0	1	1	0	0	0	0	0	2	0	1	0	0	0	0	0	0	0	0	0	0	1	1	1	1	1	1
pfam02737	3HCDH_N	0.643939	-0.518182	2	0	1	2	6	8	1	4	3	2	5	6	2	5	4	2	1	1	1	2	1	1	1	4	3	5	6	0	0	0	2	2	2	3	0	0	1	0	3	1	3	1	2	3	1	2
pfam02738	Ald_Xan_dh_C2	0.692593	-1.53333	0	0	0	1	1	2	1	2	2	1	2	1	1	2	2	2	2	1	2	2	1	1	1	1	1	2	2	0	0	0	1	1	0	0	0	0	0	0	2	2	1	1	1	0	0	0
pfam02744	GalP_UDP_tr_C	-0.058319	0	1	0	1	1	1	1	2	1	1	1	1	1	1	1	1	1	1	1	1	1	1	1	1	1	1	1	1	2	1	1	1	1	2	2	1	1	1	1	1	1	1	1	1	1	0	1
pfam02746	MR_MLE_N	0.520011	0.113208	3	2	2	0	6	5	2	2	2	1	6	2	2	8	2	2	2	1	1	1	2	2	2	3	3	3	4	0	0	1	0	0	3	3	1	0	0	1	3	1	3	2	0	2	1	3
pfam02747	PCNA_C	-0.0566667	0.06	1	1	1	1	1	1	1	1	1	1	1	1	1	1	1	0	1	1	1	1	1	1	1	1	1	1	1	2	1	1	1	1	1	1	1	1	1	1	1	1	1	1	1	1	1	1
pfam02749	QRPTase_N	-0.144242	0.12	1	0	1	1	1	1	1	1	1	1	1	1	1	1	0	1	1	1	1	1	1	1	1	1	1	1	1	2	1	1	1	1	1	1	0	1	0	1	1	1	2	1	2	1	1	1
pfam02751	TFIIA_gamma_C	0.0965909	0	1	0	2	1	1	1	1	1	1	1	1	1	1	1	1	1	1	1	1	1	0	0	1	1	1	1	1	2	1	1	1	1	1	1	1	1	1	1	1	1	1	0	1	1	1	1
pfam02752	Arrestin_C	0.093784	-0.569231	2	1	5	4	5	6	3	4	4	3	7	6	3	7	5	3	3	2	2	3	3	3	3	5	3	5	5	8	4	5	3	3	4	4	4	4	2	4	4	3	3	3	4	5	3	2
pfam02755	RPEL	0.697339	1.09756	2	1	1	1	1	1	2	1	1	1	1	1	1	1	1	1	2	1	1	1	1	1	1	1	1	1	1	0	0	0	0	1	1	1	0	0	0	0	1	1	2	1	0	1	0	0
pfam02759	RUN	-1.54545	0	0	0	0	0	0	0	0	0	0	0	0	0	0	0	0	0	0	0	0	0	0	0	0	0	0	0	0	0	0	0	0	0	0	0	0	0	0	0	0	0	0	0	1	0	0	0
pfam02765	Telo_bind	-0.0327824	-1.03636	0	0	0	1	2	2	0	2	2	2	1	1	1	1	1	2	0	1	2	2	2	2	2	2	2	1	2	0	0	0	2	2	1	1	0	0	0	0	2	2	1	2	1	0	1	1
pfam02769	AIRS_C	0.009629	-0.0560748	2	3	2	2	2	2	2	2	3	2	2	2	2	2	2	2	2	2	2	2	2	2	2	2	2	2	2	4	2	2	2	2	2	2	2	2	2	2	2	2	2	2	2	2	2	2
pfam02770	Acyl-CoA_dh_M	0.181957	-0.688073	5	9	10	13	14	11	11	15	15	9	25	11	7	15	14	12	9	10	8	15	8	10	9	13	11	16	20	7	4	3	14	14	7	6	4	3	4	4	12	15	18	9	11	12	10	12
pfam02771	Acyl-CoA_dh_N	0.326711	-0.769596	4	6	8	9	11	9	11	15	13	9	12	9	7	14	13	12	9	9	7	11	8	8	8	9	10	14	13	1	1	0	10	10	6	5	1	1	3	1	11	11	14	8	9	10	8	8
pfam02772	S-AdoMet_synt_M	0	0	1	1	1	1	2	1	1	1	1	1	1	1	1	1	1	1	0	1	1	1	1	1	1	1	1	1	1	2	1	1	1	1	1	1	1	1	1	1	1	1	1	1	1	1	1	1
pfam02773	S-AdoMet_synt_C	0.0309091	0	1	0	1	1	2	1	1	1	1	1	1	1	1	1	1	1	1	1	1	1	1	1	1	1	1	1	0	2	1	1	1	1	1	1	1	1	1	1	1	1	1	1	1	1	1	1
pfam02774	Semialdhyde_dhC	-0.0634033	0.646154	2	1	1	2	1	1	1	1	1	1	1	1	1	3	1	1	1	1	1	1	1	1	1	1	1	1	1	2	1	1	1	1	2	2	2	2	2	2	1	1	2	1	1	2	1	2
pfam02775	TPP_enzyme_C	0.293962	-1.05948	1	0	4	2	13	9	4	7	7	4	20	6	4	11	8	4	4	5	5	5	5	5	5	7	7	6	12	8	5	3	5	6	2	2	5	4	5	4	7	5	8	5	0	2	4	5
pfam02776	TPP_enzyme_N	0.281784	-1.04887	1	2	4	2	12	10	4	7	7	4	17	6	4	11	7	4	4	5	5	5	5	5	5	7	7	6	13	6	3	4	6	6	2	2	5	4	5	4	7	5	8	5	0	2	4	5
pfam02777	Sod_Fe_C	-0.0760626	0.0805369	3	2	3	3	3	3	2	3	3	2	3	3	3	3	3	3	2	3	3	3	2	2	2	3	3	3	3	5	3	3	2	2	1	1	4	3	3	4	3	3	4	2	9	3	3	3
pfam02778	tRNA_int_endo_N	0.643939	7.5	1	0	1	1	0	0	0	0	0	0	0	0	0	0	0	0	0	0	1	1	0	0	0	0	0	0	0	0	0	0	0	0	0	0	0	0	0	0	0	0	0	0	0	0	0	1
pfam02779	Transket_pyr	0.10303	-0.494118	3	7	7	3	6	6	5	5	5	4	7	5	5	9	5	5	4	5	4	4	4	4	4	4	5	6	8	5	3	3	4	4	7	8	5	3	3	4	7	4	5	4	5	5	6	6
pfam02780	Transketolase_C	0.0515152	-0.458824	2	2	4	2	4	4	3	4	4	3	3	3	4	5	4	4	3	4	3	3	3	3	3	3	3	6	5	4	2	2	3	3	6	7	2	2	2	2	4	3	3	3	2	3	3	4
pfam02781	G6PD_C	-0.0611197	-0.101695	1	2	2	1	1	1	1	1	1	1	1	1	1	1	1	1	1	1	1	1	1	1	1	1	1	1	1	2	1	1	1	1	1	1	1	1	1	1	1	1	2	1	1	1	1	6
pfam02782	FGGY_C	-0.0779689	-0.421622	2	6	3	3	5	3	4	3	3	3	3	3	4	4	3	3	4	3	4	4	4	4	4	4	4	5	4	9	4	4	4	4	3	4	4	3	2	4	4	4	4	4	1	4	3	4
pfam02784	Orn_Arg_deC_N	-0.00362783	-0.295775	1	0	1	1	3	1	3	1	1	1	4	1	1	1	1	1	2	1	1	1	2	1	1	2	3	1	2	2	1	1	2	2	1	1	1	1	1	1	3	1	1	2	1	2	1	3
pfam02785	Biotin_carb_C	0.167042	-0.638614	2	3	3	5	5	5	3	6	6	3	5	4	4	7	5	5	4	4	4	4	3	3	3	4	5	6	6	5	3	3	4	4	3	3	3	3	2	5	5	5	4	3	3	3	3	4
pfam02786	CPSase_L_D2	0.132133	-0.0974026	6	5	5	5	8	7	7	8	8	6	7	6	6	9	6	7	7	5	6	6	5	5	5	6	7	8	8	9	5	5	6	6	5	5	4	5	4	8	7	7	6	5	5	5	5	6
pfam02787	CPSase_L_D3	-0.116587	-0.410526	1	1	2	0	2	2	1	2	2	2	2	2	2	2	2	2	2	2	2	2	2	2	2	2	2	2	2	4	2	2	2	2	2	2	1	2	2	2	2	2	2	2	1	2	2	2
pfam02789	Peptidase_M17_N	-0.450758	3.75	1	0	1	1	0	0	0	0	0	0	0	0	0	0	0	0	0	0	0	0	0	0	0	0	0	0	0	0	0	0	0	0	0	0	0	0	0	0	0	0	0	0	1	1	1	2
pfam02790	COX2_TM	0.643939	7.5	1	0	0	0	0	0	0	0	0	0	0	0	0	0	1	0	0	1	0	1	0	0	0	0	0	0	0	1	0	0	0	0	0	0	0	0	0	0	0	0	1	0	0	0	0	0
pfam02791	DDT	-0.205009	-0.918367	0	0	1	1	1	1	1	1	1	1	1	1	1	1	1	1	1	0	1	1	1	1	1	1	1	1	1	2	1	1	1	1	1	1	1	1	1	1	1	1	1	1	1	1	1	1
pfam02792	Mago_nashi	0.108754	-1.13333	0	1	1	1	1	1	1	1	1	1	1	1	1	1	1	1	1	1	1	1	1	1	1	1	1	1	1	0	0	0	1	1	1	1	0	0	1	0	1	1	3	1	1	1	1	1
pfam02796	HTH_7	-1.54545	0	0	0	0	0	0	0	0	0	0	0	0	0	0	0	0	0	0	0	2	0	0	0	0	0	0	0	0	0	0	0	0	0	0	0	0	0	0	0	0	0	0	0	0	0	0	0
pfam02797	Chal_sti_synt_C	1.3176	-1.96154	0	0	0	0	2	1	1	1	1	1	1	1	2	2	2	1	1	0	0	0	1	1	1	0	0	0	0	0	0	0	1	1	0	0	0	0	0	0	0	0	0	1	0	0	0	0
pfam02798	GST_N	0.101435	1.02212	9	1	4	4	5	9	3	3	2	5	6	6	4	10	6	1	3	4	1	1	2	4	5	5	7	4	7	6	3	1	1	1	1	1	2	6	2	1	8	1	5	3	6	14	7	3
pfam02799	NMT_C	-0.0566667	-1.02	0	1	1	1	1	1	1	1	1	1	1	1	1	1	1	1	1	1	1	1	1	1	1	1	1	1	1	2	1	1	1	1	1	1	1	1	1	1	1	1	1	1	1	1	1	1
pfam02800	Gp_dh_C	-0.294372	-0.857143	0	1	1	1	3	1	2	1	1	1	1	1	1	1	1	1	1	1	1	1	1	1	1	4	3	2	2	2	1	3	1	1	2	2	1	1	1	2	3	1	1	1	1	1	2	1
pfam02801	Ketoacyl-synt_C	0.7074	-1.54348	0	4	2	5	34	50	24	26	26	28	16	16	30	15	25	23	19	12	3	3	15	22	25	26	17	34	33	4	2	2	12	12	1	1	2	2	1	2	19	5	30	14	2	8	2	10
pfam02803	Thiolase_C	0.194266	-0.10101	6	3	5	6	8	7	6	9	9	6	9	6	5	8	7	7	6	5	6	6	5	5	5	7	7	9	8	6	4	2	7	7	3	3	4	4	3	3	7	7	9	5	5	6	5	5
pfam02805	Ada_Zn_binding	-0.277911	-0.868421	0	0	0	0	2	1	1	1	1	1	1	1	0	0	1	0	1	0	1	1	1	1	1	1	1	1	1	4	2	2	1	1	0	0	2	1	0	2	1	1	0	1	0	0	0	0
pfam02806	Alpha-amylase_C	0.0083089	0.677419	2	1	3	1	1	1	1	1	1	2	1	1	1	1	1	1	1	1	1	1	1	1	1	1	1	1	1	2	1	0	1	1	1	2	1	1	0	1	1	0	1	1	1	3	1	4
pfam02809	UIM	0.254047	0.986301	3	2	1	4	2	1	2	0	0	2	1	2	2	2	3	1	1	1	1	1	0	1	1	2	2	2	3	2	0	2	0	0	1	1	1	1	2	0	3	1	2	0	2	1	3	2
pfam02811	PHP	-0.35124	-0.818182	0	0	1	1	2	1	1	1	1	0	1	1	0	1	1	1	1	1	1	1	2	1	1	1	2	1	1	3	1	1	1	1	1	1	1	1	1	1	2	1	1	2	0	1	1	2
pfam02812	ELFV_dehydrog_N	0.0965909	1.125	2	1	1	1	1	1	1	1	1	1	1	1	1	1	1	1	1	0	1	1	1	1	1	1	1	1	1	1	1	1	1	1	1	1	1	1	0	1	1	1	1	1	1	1	1	1
pfam02815	MIR	-0.192011	-0.272727	2	2	3	3	3	3	3	3	3	3	3	3	3	3	3	3	3	2	3	3	3	3	3	3	3	3	3	10	5	5	3	3	3	3	4	5	3	5	3	3	3	3	4	3	3	3
pfam02816	Alpha_kinase	-0.832629	-0.488372	0	2	1	0	1	0	2	0	0	2	2	0	1	2	0	0	1	0	0	1	0	0	0	0	0	0	0	0	0	0	1	0	0	0	0	0	0	0	0	0	1	0	1	1	9	13
pfam02817	E3_binding	0.0357744	0.0416667	3	3	4	3	3	3	2	3	4	2	3	2	3	4	2	3	2	3	3	3	3	3	3	3	4	3	3	5	2	2	3	3	3	4	2	2	2	1	3	3	2	3	2	3	3	3
pfam02823	ATP-synt_DE_N	-0.147969	-0.957447	0	0	1	1	1	1	0	1	1	1	1	1	1	1	1	1	1	1	0	1	1	1	1	1	1	1	1	1	1	1	1	1	1	1	1	1	1	1	1	1	2	1	1	1	1	1
pfam02824	TGS	0.0965909	-0.28125	2	0	3	3	3	2	3	3	3	3	3	3	3	3	3	3	3	2	2	2	0	2	2	2	2	3	2	5	3	3	2	2	3	3	3	3	3	3	2	2	3	0	3	3	2	3
pfam02826	2-Hacid_dh_C	0.324746	-0.616016	6	4	8	7	15	13	10	12	12	10	21	13	11	24	13	9	9	11	8	8	7	8	7	9	10	13	9	19	13	4	9	9	15	15	6	5	4	5	11	8	15	7	3	8	6	7
pfam02833	DHHA2	0.0383623	0.0638298	1	1	1	1	1	1	1	1	1	0	1	1	1	1	1	1	1	1	0	1	1	1	1	1	1	1	1	2	1	1	1	1	1	1	1	1	1	1	1	1	1	1	0	1	0	1
pfam02836	Glyco_hydro_2_C	1.54782	-1.62385	1	1	0	0	4	3	2	5	7	5	5	7	6	10	8	5	2	6	0	1	1	1	1	0	2	7	7	0	0	0	1	1	0	0	1	0	0	1	2	1	1	1	0	0	1	1
pfam02837	Glyco_hydro_2_N	1.28788	-1.62353	1	3	2	0	6	5	2	8	10	7	9	10	9	12	10	7	2	7	1	2	2	2	2	2	5	8	9	0	0	1	1	1	0	0	2	0	0	2	5	0	5	2	0	2	0	4
pfam02838	Glyco_hydro_20b	-0.0402462	-1.03125	0	0	0	1	1	2	1	2	3	1	1	1	1	2	2	2	1	1	1	2	2	2	1	1	1	1	1	1	1	1	2	2	0	0	1	1	0	2	1	2	1	2	0	2	1	2
pfam02839	CBM_5_12	-0.231818	5.85	5	4	3	0	0	0	0	0	0	0	0	0	0	0	0	0	0	0	1	1	0	0	0	0	0	0	0	0	0	0	0	0	0	0	0	0	0	0	0	0	0	0	0	6	3	4
pfam02840	Prp18	-0.0566667	0.06	1	1	1	0	1	1	1	1	1	1	1	1	1	1	1	1	1	1	1	1	1	1	1	1	1	1	1	2	1	1	1	1	1	1	1	1	1	1	1	1	1	1	1	1	1	1
pfam02843	GARS_C	0.046832	-0.109091	1	1	1	1	1	1	1	1	1	1	1	2	1	2	1	1	1	1	1	1	1	1	1	1	1	1	1	2	1	1	2	1	1	1	1	1	1	1	1	1	1	1	1	1	1	1
pfam02844	GARS_N	0.106918	-0.113208	1	0	1	1	1	1	1	1	1	1	2	2	1	2	1	1	1	1	1	1	1	1	1	1	1	1	1	2	0	1	1	1	1	1	1	1	1	1	1	1	1	1	1	1	1	1
pfam02845	CUE	-0.181294	-0.519231	2	2	3	4	5	6	5	5	5	5	5	4	6	5	4	5	5	5	5	6	6	7	7	7	6	6	6	8	6	5	6	6	7	7	5	5	2	6	6	5	8	6	3	5	4	5
pfam02847	MA3	-0.0729418	0.902655	4	2	3	3	2	2	2	2	2	2	1	2	2	2	2	2	2	1	2	2	2	1	2	2	2	2	1	4	2	2	2	2	2	2	2	2	3	2	2	2	2	2	2	3	3	5
pfam02852	Pyr_redox_dim	0.272856	0.127119	3	1	2	2	2	3	3	2	2	3	8	3	2	4	2	2	3	2	2	2	2	2	2	3	3	1	2	4	2	2	1	2	2	2	2	2	2	2	2	2	3	2	2	2	2	2
pfam02854	MIF4G	-0.161682	0.220779	5	2	6	5	4	4	4	4	4	4	4	4	4	4	4	4	4	3	4	4	4	4	4	4	4	5	5	10	5	4	4	4	5	5	4	5	4	5	5	4	4	4	5	4	4	5
pfam02861	Clp_N	-0.0858586	0.0588235	1	1	1	1	1	1	1	1	1	1	1	0	1	1	1	1	1	1	0	1	1	1	1	1	1	1	1	2	1	1	1	1	1	1	1	1	1	1	1	1	1	1	1	3	1	1
pfam02862	DDHD	0.515152	0.176471	2	0	0	2	2	1	2	2	2	2	3	2	2	2	2	2	2	2	2	2	1	1	1	2	2	2	2	2	2	0	1	1	1	1	1	1	1	1	2	2	2	1	2	0	0	0
pfam02866	Ldh_1_C	0.199476	-0.789474	1	2	2	2	2	3	2	4	3	2	10	3	3	3	4	3	2	2	2	2	2	2	2	3	3	3	2	5	3	3	2	2	2	2	3	3	2	3	2	2	6	2	2	3	2	2
pfam02867	Ribonuc_red_lgC	-0.132942	-0.0967742	1	3	1	1	1	1	1	1	1	1	1	1	1	1	1	1	1	1	2	1	1	1	1	1	1	1	1	4	2	2	1	1	1	1	2	2	1	2	1	1	1	1	1	1	1	1
pfam02868	Peptidase_M4_C	1.86027	-2.33333	0	0	0	0	0	1	0	0	0	0	1	2	1	1	0	1	0	0	0	0	0	0	0	0	0	0	1	0	0	0	0	0	0	0	0	0	0	0	1	0	0	0	0	0	0	0
pfam02872	5_nucleotid_C	-0.170719	0.313953	2	1	2	1	1	1	0	2	2	1	2	2	2	2	2	2	0	2	1	1	3	3	3	2	3	3	3	0	0	0	1	1	1	1	0	0	1	0	3	1	1	3	4	7	4	2
pfam02873	MurB_C	-0.450758	-0.75	0	0	0	0	1	0	0	0	0	0	0	0	0	0	0	0	0	0	0	0	0	0	0	0	1	0	1	0	0	0	0	0	0	0	0	0	0	0	1	0	0	0	0	0	0	0
pfam02874	ATP-synt_ab_N	-0.0702479	0.144385	4	3	4	2	4	3	3	4	4	2	4	4	4	4	3	4	3	4	3	4	2	4	4	4	4	4	4	8	3	2	4	4	4	4	4	3	4	4	4	4	6	2	3	4	4	4
pfam02875	Mur_ligase_C	-0.815657	-0.5	0	0	0	0	1	0	0	0	0	0	0	0	0	0	0	0	0	0	0	0	0	0	0	0	0	0	2	0	1	0	0	0	0	0	0	1	0	0	0	0	1	0	0	0	0	0
pfam02877	PARP_reg	0.37694	1.31707	2	0	2	0	1	1	0	1	1	1	3	1	1	1	1	1	0	1	1	1	1	1	1	1	1	1	1	0	0	0	1	1	0	0	0	0	0	0	1	1	1	1	1	1	1	1
pfam02878	PGM_PMM_I	-0.146675	-0.208333	2	3	3	3	4	3	2	3	3	2	2	2	2	2	3	3	2	2	3	3	3	3	3	4	4	3	3	6	3	3	3	3	2	2	3	3	2	3	4	2	4	3	3	3	2	3
pfam02879	PGM_PMM_II	-0.241135	-0.12766	2	1	3	3	4	3	2	3	3	2	1	2	2	2	3	3	2	1	3	3	3	3	3	3	4	3	3	6	3	3	3	3	2	2	3	3	2	3	4	3	4	3	3	3	3	3
pfam02880	PGM_PMM_III	-0.390609	-0.197802	1	1	2	2	3	2	1	1	1	1	0	1	1	1	2	2	1	1	2	2	2	2	2	3	3	2	2	4	2	2	2	2	1	1	2	2	1	2	3	2	3	2	2	2	2	2
pfam02881	SRP54_N	0.0183983	0.0306122	2	2	2	2	2	2	2	2	2	2	2	2	2	2	2	2	2	1	2	2	2	2	2	2	2	2	2	4	2	2	2	2	2	2	1	2	2	1	2	2	2	2	1	2	2	2
pfam02882	THF_DHG_CYH_C	-0.058319	-0.509434	1	2	2	2	3	2	2	2	2	2	2	3	2	2	2	1	2	2	2	2	2	2	2	2	2	1	2	5	2	3	2	2	2	2	3	3	2	3	2	2	2	2	1	4	1	2
pfam02883	Alpha_adaptinC2	-0.096833	-0.180451	2	1	2	2	3	3	3	3	3	1	3	2	3	3	2	3	3	2	3	3	2	3	3	3	3	3	3	6	3	3	3	3	2	2	3	2	1	3	3	3	6	2	4	2	2	2
pfam02884	Lyase_8_C	-0.0858586	8	1	0	1	0	0	0	0	0	0	0	0	0	0	0	0	0	0	0	0	0	0	0	0	0	0	0	0	0	0	0	0	0	0	0	0	0	0	0	0	0	0	0	0	0	1	0
pfam02885	Glycos_trans_3N	0.185694	0.0697674	1	1	1	0	1	1	1	1	1	1	1	1	1	1	1	1	1	1	1	1	1	0	1	0	1	1	1	2	0	1	0	1	1	1	1	1	0	0	0	1	1	1	1	1	1	1
pfam02887	PK_C	-0.0858586	1	2	0	1	1	1	1	1	1	1	1	1	1	1	1	1	1	1	1	1	1	1	1	1	1	1	1	1	2	1	1	1	1	1	2	1	1	1	1	1	1	1	1	3	1	1	1
pfam02889	Sec63	-0.0429293	0.0294118	4	3	4	4	4	4	4	4	4	4	4	4	5	3	4	4	4	3	4	4	4	4	4	4	4	4	4	8	3	3	4	4	4	4	4	3	3	5	4	4	4	4	4	4	4	4
pfam02891	zf-MIZ	0.0222596	0.259259	2	1	1	1	2	2	2	2	2	2	1	1	2	1	2	2	1	2	2	2	1	2	2	2	2	2	2	4	2	2	1	2	1	1	2	2	1	2	2	2	2	1	1	1	1	1
pfam02892	zf-BED	-1.30219	-0.166667	0	0	0	0	0	0	0	0	0	1	0	0	0	0	0	0	0	0	0	0	0	0	0	0	0	0	0	2	1	2	2	0	1	1	2	1	0	1	0	0	1	0	3	0	0	0
pfam02893	GRAM	-0.227943	0.0530973	2	1	1	2	2	2	2	2	3	2	3	1	2	2	2	2	1	2	2	2	1	1	1	2	2	2	2	8	4	4	1	1	2	1	3	4	2	4	2	2	2	1	8	2	2	2
pfam02894	GFO_IDH_MocA_C	0.337424	-0.75	2	3	5	2	7	11	2	3	3	3	10	8	2	13	3	2	2	5	1	2	3	1	1	4	7	8	6	4	2	3	1	0	10	10	2	0	0	3	8	2	4	2	0	5	2	6
pfam02896	PEP-utilizers_C	1.86027	-2.33333	0	0	0	0	0	1	0	0	0	1	11	1	0	0	0	0	0	0	0	0	0	0	0	1	1	1	1	0	0	0	0	0	0	0	0	0	0	0	0	0	0	0	0	0	0	0
pfam02897	Peptidase_S9_N	-0.450758	3.75	2	0	1	1	0	0	0	0	0	0	0	0	0	1	1	0	0	0	0	0	0	0	0	0	0	0	0	0	0	0	0	0	2	2	0	0	1	0	0	0	0	0	5	1	1	0
pfam02898	NO_synthase	2.83333	15	1	0	0	0	1	1	0	0	0	0	0	0	0	0	0	0	0	0	0	0	0	0	0	0	0	0	0	0	0	0	0	0	0	0	0	0	0	0	0	0	0	0	0	0	0	0
pfam02899	Phage_integr_N	-0.0858586	17	1	0	0	0	0	0	0	0	0	0	0	0	0	0	0	0	0	0	0	0	0	0	0	0	0	0	0	2	0	0	0	0	0	0	0	0	0	0	0	0	0	0	0	0	0	0
pfam02900	LigB	0.862879	-0.975	1	0	1	2	3	4	2	2	2	2	4	3	2	7	3	3	1	2	1	1	0	0	1	1	2	2	3	2	1	1	1	1	1	1	1	1	0	1	3	1	2	0	1	1	1	2
pfam02901	PFL	2.83333	-3	0	0	0	0	0	0	0	0	0	1	0	0	0	0	0	0	0	0	0	0	0	0	0	0	0	0	0	0	0	0	0	0	0	0	0	0	0	0	0	0	0	0	0	0	0	0
pfam02902	Peptidase_C48	-0.0926791	0.266355	5	4	7	2	3	3	3	4	4	4	6	3	3	4	6	4	3	3	2	4	3	3	3	3	3	3	3	6	4	3	4	3	2	2	2	3	3	3	3	2	3	3	3	14	9	13
pfam02906	Fe_hyd_lg_C	0.0309091	0	1	0	1	1	1	1	1	1	2	1	1	1	1	1	1	1	1	1	1	1	1	1	1	1	1	1	1	2	1	1	1	1	1	1	1	1	1	1	1	1	1	1	1	1	1	1
pfam02910	Succ_DH_flav_C	-0.172999	-0.134328	1	0	1	1	1	2	1	2	2	1	1	1	1	1	2	1	1	1	1	2	1	1	1	1	1	1	1	4	2	1	2	2	1	1	2	2	1	1	1	2	2	1	1	1	1	2
pfam02911	Formyl_trans_C	0.331169	-1.28571	0	0	1	0	2	0	0	0	0	0	2	3	0	0	0	0	0	1	0	0	0	0	0	0	0	0	0	0	0	1	0	0	1	1	1	1	1	1	0	0	0	0	0	1	0	1
pfam02913	FAD-oxidase_C	0.310317	-0.757143	2	3	3	2	5	5	5	6	6	4	8	5	3	12	6	4	5	5	3	3	3	4	3	4	5	6	4	8	3	3	4	4	3	3	3	4	1	4	3	2	7	3	2	6	3	5
pfam02919	Topoisom_I_N	0	-1.05882	0	2	1	1	1	1	1	1	1	1	1	1	1	1	1	1	1	1	1	1	1	1	1	1	1	1	1	2	1	1	1	1	1	1	1	1	1	1	1	1	2	1	1	1	1	1
pfam02921	UCR_TM	-0.0566667	-1.02	0	1	1	1	1	1	1	1	1	1	1	1	1	1	1	1	1	1	1	1	1	1	1	1	1	1	1	2	1	1	1	1	1	1	1	1	1	1	1	1	1	1	1	1	1	1
pfam02922	CBM_48	-0.21278	-0.913043	0	1	1	1	0	1	1	1	1	0	0	1	1	1	1	1	1	1	1	1	1	1	1	1	1	1	1	1	1	1	1	1	1	1	1	1	0	1	1	1	1	1	1	1	1	1
pfam02926	THUMP	-0.0858586	0.2	1	1	1	1	1	1	0	1	1	1	1	1	1	1	0	1	0	1	0	1	1	1	1	1	1	1	1	2	1	1	1	1	1	1	1	1	0	1	1	1	3	1	0	1	1	1
pfam02928	zf-C5HC2	0.14635	-1.15909	0	0	1	1	1	1	1	1	2	1	1	1	1	1	1	1	1	1	1	1	1	1	1	1	1	1	1	0	0	0	1	1	1	1	0	0	1	0	1	1	1	1	1	1	1	1
pfam02929	Bgal_small_N	1.37374	-2	0	0	0	0	1	0	1	1	1	2	2	3	3	4	1	1	0	2	0	0	0	0	0	0	1	2	3	0	0	0	0	0	0	0	1	0	0	1	1	0	1	0	0	0	0	1
pfam02933	CDC48_2	0.0329457	0.174419	2	0	2	2	2	2	3	2	2	1	1	2	1	1	2	2	2	2	1	2	2	2	2	2	2	2	2	4	1	1	2	2	2	2	1	1	2	1	2	2	2	2	1	2	1	1
pfam02934	GatB_N	-0.0566667	0.06	1	1	1	1	1	1	1	1	1	0	1	1	1	1	1	1	1	1	1	1	1	1	1	1	1	1	1	2	1	1	1	1	1	1	1	1	1	1	1	1	1	1	0	1	1	1
pfam02935	COX7C	0.00536616	-1.0625	0	2	2	1	1	1	1	1	1	1	0	1	1	1	0	1	1	1	1	1	0	1	1	1	1	1	1	0	1	1	0	1	1	1	1	1	0	1	1	1	2	0	0	2	3	2
pfam02936	COX4	-0.21618	0.0535714	1	0	1	1	1	1	1	1	1	1	1	1	1	1	1	1	1	1	1	1	1	1	1	1	1	1	1	4	2	2	1	1	1	1	2	2	1	1	1	1	1	1	1	1	1	1
pfam02939	UcrQ	-0.0262832	1.16327	2	0	1	1	1	1	1	1	1	0	1	1	1	1	1	1	1	1	1	1	1	1	1	1	1	0	2	0	1	0	1	1	1	0	1	1	1	1	1	1	4	1	1	1	1	1
pfam02940	mRNA_triPase	-0.113928	0.0576923	1	0	1	1	1	1	1	1	1	1	1	1	1	1	1	1	1	1	1	1	1	1	1	1	1	1	1	2	2	1	1	1	1	1	1	1	1	1	1	1	1	1	1	1	1	1
pfam02953	zf-Tim10_DDP	-0.0474482	-0.457895	2	3	4	3	4	3	3	4	4	4	4	4	4	4	4	3	4	4	3	4	1	4	4	3	3	3	3	8	5	4	3	4	4	4	5	5	4	5	4	3	4	1	2	5	4	4
pfam02958	EcKinase	2.42282	5.71875	5	0	0	1	1	1	0	1	1	1	4	5	1	5	1	1	0	1	0	0	0	0	0	0	0	1	1	0	0	0	0	0	0	0	0	0	0	0	0	0	0	0	0	0	0	0
pfam02966	DIM1	0.0183983	-0.107143	1	0	1	1	1	1	1	2	2	1	1	1	1	1	2	1	1	1	1	1	1	1	1	1	1	1	1	2	1	1	1	1	1	1	1	1	1	1	1	1	1	1	1	1	1	1
pfam02969	TAF	0.0858586	1	2	1	1	1	1	1	1	1	1	1	1	1	1	1	1	1	1	1	1	1	1	1	1	1	1	1	1	1	1	1	1	1	1	1	1	1	1	1	1	1	1	1	1	1	1	1
pfam02970	TBCA	-0.0262832	-1.04082	0	1	1	1	1	1	1	1	1	1	1	1	1	1	1	1	1	1	1	1	1	1	1	1	1	1	1	0	1	1	1	1	1	1	1	1	1	1	1	1	1	1	1	1	1	1
pfam02978	SRP_SPB	0.0309091	0	1	1	1	1	1	1	1	1	1	1	1	1	1	1	1	1	1	1	0	1	1	1	1	1	1	1	1	2	1	1	1	1	1	1	1	1	1	1	1	1	1	1	1	1	1	1
pfam02982	Scytalone_dh	0.997067	-1.74194	0	0	0	0	1	1	2	2	2	1	2	1	1	0	1	2	1	1	0	0	0	0	1	1	1	1	2	0	0	0	0	0	0	0	0	0	0	0	2	0	5	0	0	0	0	0
pfam02983	Pro_Al_protease	2.83333	-3	0	0	0	0	0	0	0	0	0	0	0	0	1	0	1	0	0	0	0	0	0	0	0	0	0	0	0	0	0	0	0	0	0	0	0	0	0	0	0	0	0	0	0	0	0	0
pfam02984	Cyclin_C	-0.117589	-0.391304	2	1	3	3	4	4	2	5	5	3	5	3	3	5	3	3	3	3	3	3	4	4	4	4	4	4	4	6	3	3	4	4	3	3	3	3	3	3	4	4	4	4	5	3	4	4
pfam02985	HEAT	0.487554	8.25	15	5	1	1	2	1	1	2	2	0	1	0	0	1	3	3	1	0	1	0	1	1	3	1	1	1	2	0	1	0	0	0	3	3	3	0	2	2	0	0	1	1	4	3	3	3
pfam02987	LEA_4	-1.54545	0	0	0	0	0	0	0	0	0	0	0	0	0	0	0	0	0	0	0	0	0	0	0	0	0	0	0	0	0	0	0	0	0	0	0	0	0	0	0	0	0	0	0	0	0	0	0
pfam02990	EMP70	-0.272551	-0.244186	1	3	1	1	2	2	2	1	1	1	1	1	2	1	1	1	2	1	2	2	2	2	2	2	2	1	2	4	3	3	2	2	1	1	2	1	1	2	2	2	2	2	6	1	1	1
pfam02991	Atg8	-0.115646	-0.979592	0	1	1	1	1	1	1	1	1	1	1	1	1	1	1	0	1	1	0	1	1	2	1	1	1	1	1	0	0	0	1	1	1	1	1	1	1	1	1	1	4	1	3	1	1	1
pfam02992	Transposase_21	-0.664804	6.3352	23	4	9	0	0	0	0	0	0	0	0	0	0	0	0	0	0	0	0	0	0	0	0	0	0	0	0	0	0	0	0	0	2	1	0	0	0	0	0	0	0	0	0	24	21	12
pfam02996	Prefoldin	-0.113928	-0.461538	1	1	2	3	2	2	2	2	2	1	2	2	3	2	2	2	2	1	2	2	1	2	2	2	2	2	1	6	2	3	2	2	3	3	3	2	1	3	2	2	2	1	4	2	2	2
pfam03006	HlyIII	0.245868	0.175325	4	1	2	2	3	3	6	5	6	1	7	2	3	2	5	4	3	4	2	3	4	5	6	2	4	2	2	4	2	2	3	3	2	2	2	2	2	2	6	2	3	4	2	2	2	5
pfam03007	WES_acyltransf	1.37374	-2	0	0	0	2	0	0	0	0	0	0	0	0	0	0	0	0	0	0	0	0	0	0	0	0	0	0	0	0	0	0	0	0	0	0	0	0	1	0	0	0	0	0	0	0	0	0
pfam03009	GDPD	0.0863919	-0.782609	1	2	4	2	4	3	2	3	3	4	5	4	4	3	6	3	4	3	3	4	3	4	4	4	4	3	3	4	2	2	4	5	3	3	2	2	2	2	5	3	4	4	3	2	3	2
pfam03016	Exostosin	-1.54545	0	0	0	0	0	0	0	0	0	0	0	0	0	0	0	0	0	0	0	0	0	0	0	0	0	0	0	0	0	0	0	0	0	1	1	0	0	0	0	0	0	0	0	0	0	0	0
pfam03022	MRJP	2.17652	-2.55	0	1	2	0	0	1	2	2	2	0	0	0	0	0	3	3	1	0	0	0	0	0	0	0	0	0	0	0	0	0	0	0	0	0	0	0	0	1	0	0	0	0	0	0	0	0
pfam03028	Dynein_heavy	-0.303709	-0.0447761	1	2	1	1	1	1	1	1	1	1	1	1	1	1	1	1	1	1	1	1	1	1	1	1	1	1	1	2	1	1	1	1	1	1	1	1	1	1	1	1	1	1	15	1	1	1
pfam03029	ATP_bind_1	-0.0764418	-0.309677	2	2	3	3	3	3	3	3	3	3	3	3	3	3	3	3	3	3	3	3	4	3	3	3	3	3	3	7	3	3	3	3	3	3	3	3	4	3	3	3	3	4	3	3	3	3
pfam03031	NIF	-0.0586273	-0.615672	2	5	9	5	5	5	5	5	5	5	5	5	5	5	5	5	5	5	5	5	5	5	5	5	5	5	5	8	4	4	5	5	6	5	4	4	4	4	5	5	5	5	8	8	6	12
pfam03033	Glyco_transf_28	1.21451	0.0727273	6	2	3	2	7	6	6	4	5	3	14	9	5	11	4	3	6	8	0	2	1	1	1	2	3	3	7	2	1	1	2	2	2	2	1	1	0	1	3	2	3	1	1	2	3	3
pfam03034	PSS	-0.35124	4.09091	1	1	1	0	0	0	0	0	0	0	0	0	0	0	0	0	0	0	0	0	0	0	0	0	0	0	0	0	0	0	0	0	0	0	0	0	0	0	0	0	0	0	1	1	1	1
pfam03036	Perilipin	0.643939	9.3	2	0	1	0	0	0	0	0	0	0	1	1	0	0	0	0	0	0	0	0	0	0	0	0	0	0	0	0	0	0	0	0	0	0	0	0	0	0	0	0	0	0	1	0	0	0
pfam03051	Peptidase_C1_2	0.331169	0	1	2	1	1	1	1	1	1	1	0	1	1	1	1	1	1	1	1	1	1	0	1	1	0	0	1	1	2	1	2	0	0	0	0	0	0	0	1	0	1	1	0	0	2	1	1
pfam03054	tRNA_Me_trans	-0.550275	4.22727	2	1	1	1	0	0	0	0	0	0	0	0	0	0	0	0	0	0	0	0	0	0	0	0	0	0	0	1	1	1	0	0	1	1	1	1	1	1	0	0	0	0	0	1	1	1
pfam03055	RPE65	1.48287	-2.07477	0	3	0	2	7	5	2	6	6	3	7	2	3	13	3	3	2	7	1	2	1	2	1	1	3	3	3	0	0	0	2	2	0	0	0	0	0	0	2	1	0	2	0	1	0	5
pfam03059	NAS	2.3468	-2.66667	0	0	0	0	0	0	1	1	1	1	0	0	1	0	1	0	1	1	0	0	0	0	0	0	0	0	0	0	0	0	0	0	0	0	0	0	0	0	0	0	1	0	0	0	0	0
pfam03060	NMO	0.290195	-0.550218	3	4	4	3	13	6	5	4	4	5	5	6	5	6	9	5	5	4	3	5	4	4	4	5	5	8	9	2	1	1	4	4	2	4	1	1	1	1	8	4	5	4	2	6	4	6
pfam03061	4HBT	0.110523	-0.349091	4	1	6	4	11	7	3	8	8	2	5	5	5	5	6	9	9	6	8	9	4	7	7	9	7	10	8	4	2	2	7	6	3	1	1	2	1	2	8	8	7	4	2	4	5	8
pfam03062	MBOAT	0.0908293	-0.268421	3	1	3	3	5	4	3	5	5	5	5	3	4	5	5	5	3	4	4	4	4	4	4	4	4	4	4	6	4	3	4	3	3	3	3	3	3	3	4	3	5	4	8	3	3	3
pfam03067	Chitin_bind_3	1.19946	-1.07463	1	0	3	1	2	2	2	3	3	5	3	2	3	3	3	2	2	2	1	0	0	0	0	4	2	4	3	0	0	0	0	0	0	0	0	0	0	0	4	0	0	0	1	3	0	0
pfam03068	PAD	2.17652	-2.55	0	0	0	0	0	0	0	1	1	1	8	1	0	3	1	0	0	1	1	1	0	0	0	0	0	0	0	0	0	0	0	0	0	0	0	0	0	0	0	1	0	0	0	0	0	0
pfam03069	FmdA_AmdA	-0.177083	-0.09375	1	2	1	0	1	1	2	1	1	1	1	1	1	1	1	1	2	1	2	2	2	2	2	2	2	1	2	2	1	0	2	2	0	0	0	1	0	1	2	1	2	2	0	0	0	2
pfam03070	TENA_THI-4	-0.0858586	-0.37931	1	1	2	1	2	2	0	3	3	2	1	1	1	1	3	3	1	1	1	1	1	1	1	2	2	2	1	3	3	2	1	1	2	3	3	2	1	2	2	1	2	1	0	3	1	4
pfam03073	TspO_MBR	0.714565	0.193548	1	0	1	1	1	1	1	1	1	0	1	1	1	1	1	1	1	1	0	0	0	0	0	1	1	1	1	0	0	0	0	0	1	1	0	0	0	0	1	0	1	0	0	1	1	1
pfam03074	GCS	0.0083089	0.677419	2	1	1	1	2	2	2	1	1	1	1	1	1	1	1	1	1	1	1	1	1	1	1	1	1	1	1	2	1	1	1	1	1	1	1	1	1	1	1	1	1	1	1	5	1	1
pfam03079	ARD	-0.294372	0.107143	1	1	1	0	1	1	1	1	1	0	1	1	1	1	1	1	1	1	1	1	1	1	1	1	1	2	1	2	1	1	1	1	1	1	1	1	0	1	1	1	2	1	1	2	2	5
pfam03080	DUF239	-1.54545	0	0	0	0	0	0	0	0	0	0	0	0	0	0	0	0	0	0	0	0	0	0	0	0	0	0	0	0	0	0	0	0	0	0	0	0	0	0	0	0	0	0	0	0	0	0	0
pfam03081	Exo70	-0.0858586	0	1	1	1	1	1	1	1	1	1	1	1	1	1	1	1	1	1	1	1	1	1	1	1	1	1	1	1	3	1	1	1	1	1	1	1	1	2	1	1	1	1	1	1	1	1	1
pfam03083	MtN3_slv	-1.54545	0	0	0	0	0	0	0	0	0	0	0	0	0	0	0	0	0	0	0	0	0	0	0	0	0	0	0	0	0	0	0	0	0	0	0	0	0	0	0	0	0	0	0	3	0	0	0
pfam03095	PTPA	-0.0858586	0.0588235	2	0	2	2	1	2	3	2	2	2	2	2	2	2	2	2	2	2	2	2	2	2	2	2	2	2	2	4	2	2	2	2	2	2	2	1	2	2	2	2	2	2	2	2	2	2
pfam03096	Ndr	2.83333	51	1	0	0	0	0	0	0	0	0	0	0	0	0	0	0	0	0	0	0	0	0	0	0	0	0	0	0	0	0	0	0	0	0	0	0	0	0	0	0	0	0	0	0	0	0	0
pfam03097	BRO1	-0.00185306	0.107914	3	4	3	3	3	2	2	3	3	2	3	3	2	3	2	3	2	3	2	2	3	3	3	3	3	3	3	4	2	3	1	3	3	3	3	2	3	2	3	3	2	3	4	3	2	3
pfam03098	An_peroxidase	0.486303	1.632	7	5	2	1	4	3	2	3	3	2	7	4	2	4	3	2	2	2	3	3	2	2	2	3	3	3	6	0	0	0	3	3	0	0	0	0	0	0	4	4	2	2	0	4	2	2
pfam03099	BPL_LplA_LipB	-0.167514	-0.566434	1	0	3	3	3	2	2	3	3	3	2	3	3	3	3	3	2	3	2	3	3	3	3	3	3	3	3	5	3	3	2	3	3	4	3	3	3	3	3	3	3	3	3	3	2	3
pfam03101	FAR1	0.73913	-1.56522	0	1	1	1	1	1	0	1	1	5	3	1	3	1	1	1	0	2	1	1	1	1	1	1	1	2	1	0	0	0	1	0	0	0	0	0	0	1	1	1	2	1	0	0	1	0
pfam03104	DNA_pol_B_exo1	-0.0858586	0.0434783	4	2	4	4	4	4	4	4	4	4	4	4	4	4	4	4	4	3	5	4	4	4	4	4	4	4	4	8	4	4	4	4	4	4	4	4	4	4	4	4	4	4	3	4	7	5
pfam03105	SPX	0.0193375	-0.261261	5	3	8	5	5	6	7	7	7	8	8	8	7	6	8	5	8	8	6	8	7	7	7	5	5	4	6	17	9	9	6	7	5	5	9	10	5	10	6	7	7	7	4	6	5	7
pfam03108	DBD_Tnp_Mut	-0.749311	-0.545455	0	0	0	0	0	1	0	0	0	0	0	0	0	0	0	0	1	0	1	0	0	0	0	0	1	1	2	0	0	0	1	1	0	0	0	0	0	0	0	1	1	0	0	0	0	0
pfam03109	ABC1	0.0309091	0.54	6	3	4	4	4	4	3	4	4	4	4	4	4	4	4	4	4	4	2	4	4	4	4	4	4	4	4	8	5	4	4	4	4	4	4	4	3	4	4	4	4	4	4	3	4	4
pfam03114	BAR	0.129381	-0.400922	3	1	3	4	4	5	6	5	5	6	5	4	6	5	5	5	6	5	3	5	5	5	4	5	5	5	5	9	4	3	5	5	3	3	4	4	2	4	5	5	5	5	4	3	3	3
pfam03121	Herpes_UL52	-1.54545	0	0	0	0	0	0	0	0	0	0	0	0	0	0	0	0	0	0	0	0	0	0	0	0	0	0	0	0	0	0	0	0	0	0	0	0	0	0	0	0	0	0	0	1	0	0	0
pfam03124	EXS	-0.130089	0.666667	3	2	2	2	2	1	2	2	2	2	2	2	2	1	2	0	2	1	2	2	2	2	2	2	2	2	2	4	2	2	2	2	2	2	3	2	2	3	2	2	2	2	3	2	2	2
pfam03126	Plus-3	-0.0262832	-1.04082	0	1	1	1	1	1	1	1	1	1	1	1	1	1	1	1	1	1	1	1	1	1	1	1	1	1	1	2	1	1	1	1	1	1	1	1	1	1	1	1	1	1	1	1	1	0
pfam03127	GAT	-0.00786491	-0.641221	1	1	4	3	2	3	3	3	3	2	3	2	3	3	3	3	2	2	3	3	2	2	2	3	3	3	3	2	1	1	3	3	2	2	1	1	2	1	3	3	7	2	3	3	3	2
pfam03129	HGTP_anticodon	0.0424575	-0.494505	3	2	4	6	7	5	6	6	6	7	6	6	6	7	6	6	5	5	4	6	5	5	6	6	6	6	7	12	6	6	6	6	4	4	6	5	6	5	6	6	7	5	5	4	5	4
pfam03130	HEAT_PBS	0.206061	9.6	1	0	1	0	0	0	0	0	0	0	0	0	0	0	0	0	0	0	0	0	0	0	0	0	0	0	0	0	0	0	0	0	0	0	0	0	0	0	0	0	0	0	0	1	1	0
pfam03131	bZIP_Maf	1.37374	-2	0	0	0	0	0	0	0	1	1	0	0	0	0	0	0	0	0	0	0	0	0	0	0	1	0	0	0	0	0	0	0	0	0	0	0	0	0	0	0	0	0	0	0	0	0	0
pfam03133	TTL	0.177347	-1.18033	0	0	1	1	1	1	1	1	1	2	4	2	1	2	1	1	1	3	1	1	1	1	1	1	1	1	1	2	1	1	1	1	1	1	1	1	1	1	1	1	1	1	5	1	1	1
pfam03134	TB2_DP1_HVA22	-0.0240113	0.330508	3	2	4	4	2	2	2	2	2	2	2	2	2	2	2	2	2	2	2	2	2	2	2	2	2	2	2	0	0	2	2	2	4	4	2	1	1	1	2	2	3	2	4	4	3	4
pfam03141	Methyltransf_29	2.83333	51	4	0	0	0	0	0	0	0	0	0	0	0	0	0	0	0	0	0	0	0	0	0	0	0	0	0	0	0	0	0	0	0	0	0	0	0	0	0	0	0	0	0	0	0	0	0
pfam03142	Chitin_synth_2	0.0738708	0.316981	7	4	5	4	5	4	5	6	6	4	8	7	5	6	4	5	7	6	4	4	4	4	4	4	4	4	4	5	3	3	4	4	4	5	3	5	5	2	4	3	4	4	14	6	6	7
pfam03143	GTP_EFTU_D3	-0.0515152	-0.388235	3	4	5	5	7	5	5	5	5	5	5	5	4	5	5	5	5	4	4	5	4	5	5	5	5	5	5	12	4	5	5	5	5	5	5	5	4	4	5	5	5	4	6	9	5	5
pfam03144	GTP_EFTU_D2	-0.0523816	-0.114679	11	7	14	11	13	13	13	14	14	13	12	13	14	13	12	13	14	9	10	12	13	12	13	13	14	12	13	29	12	12	14	14	11	11	11	12	13	13	14	13	14	13	16	16	11	13
pfam03147	FDX-ACB	-0.0548034	-1.02128	0	0	1	1	1	1	1	1	1	1	1	1	1	1	1	1	1	1	1	1	1	1	1	1	1	1	0	2	1	1	1	1	1	1	1	1	1	1	1	1	1	1	1	1	1	1
pfam03151	TPT	0.202529	0.326613	7	5	7	4	5	6	5	5	5	5	6	9	5	9	4	3	5	4	3	4	3	3	3	5	6	4	6	6	3	3	4	4	4	4	3	5	3	4	4	3	7	4	5	7	7	7
pfam03152	UFD1	0.109941	-0.47561	1	0	1	1	2	2	2	2	3	2	2	2	2	1	2	2	2	2	2	2	2	2	2	2	2	2	2	2	1	2	2	2	1	1	2	1	1	2	2	2	2	2	2	1	1	1
pfam03153	TFIIA	0.0858586	1	2	1	1	1	1	1	1	1	1	1	1	1	1	1	1	1	1	1	1	1	1	1	1	1	1	1	1	2	1	1	1	1	1	1	1	1	1	0	1	1	1	1	1	1	1	1
pfam03155	Alg6_Alg8	0.0183983	0.0306122	2	2	2	2	2	2	1	2	2	2	2	2	2	2	2	2	2	2	2	2	2	2	2	2	2	2	2	4	2	2	2	2	0	0	2	2	2	3	2	2	2	2	2	2	2	2
pfam03157	Glutenin_hmw	-1.54545	0	0	0	0	0	0	0	0	0	0	0	0	0	0	0	0	0	0	0	0	0	0	0	0	0	0	0	0	0	0	0	0	0	0	0	0	0	0	0	1	0	0	0	0	0	0	0
pfam03159	XRN_N	-0.208772	0.221053	2	3	1	2	2	2	2	0	0	2	1	2	2	0	2	2	2	2	2	2	2	2	2	2	2	2	2	4	2	2	2	2	2	2	2	2	2	2	2	2	2	2	4	0	2	1
pfam03161	LAGLIDADG_2	2.28598	27.75	9	0	0	0	0	0	0	2	3	0	0	0	0	0	0	0	0	0	0	2	0	0	0	0	0	0	0	0	0	0	0	0	0	0	0	0	0	0	0	0	0	0	0	0	0	0
pfam03162	Y_phosphatase2	-0.589168	-0.655172	0	0	0	5	1	1	1	1	1	1	1	1	1	1	1	1	1	1	1	1	1	1	1	1	1	1	1	9	5	5	1	1	5	5	5	5	5	5	1	0	0	1	5	0	0	0
pfam03164	Mon1	-0.0858586	-1	0	1	1	1	1	1	1	1	1	1	1	1	1	1	1	1	1	1	1	1	1	1	1	1	1	1	1	3	1	1	1	1	1	1	0	1	1	1	1	1	1	1	1	1	1	1
pfam03167	UDG	-0.0312943	0.476636	3	1	3	2	2	2	2	2	2	2	2	2	3	2	2	2	2	1	1	2	2	2	2	2	2	2	1	2	3	2	2	2	2	2	2	2	2	2	2	2	2	2	1	3	2	3
pfam03168	LEA_2	-0.572391	5.33333	1	0	1	0	0	0	0	0	0	0	0	0	0	0	0	0	0	0	0	0	0	0	0	0	0	0	0	0	0	0	0	0	0	0	0	0	0	0	0	0	0	0	0	1	1	2
pfam03169	OPT	0.318286	-0.535469	6	23	14	7	11	13	12	4	4	9	14	11	12	20	4	2	12	8	3	4	3	3	3	7	8	6	7	23	12	7	3	3	6	6	4	7	3	9	9	2	6	3	6	14	10	16
pfam03171	2OG-FeII_Oxy	0.528708	-0.609023	8	12	12	5	31	16	10	18	19	7	14	10	15	17	16	19	12	11	6	7	8	9	6	13	12	15	11	6	4	4	6	7	8	8	6	3	0	1	12	6	16	7	1	6	6	25
pfam03177	Nucleoporin_C	0.0153015	0	2	1	2	2	2	2	3	2	2	2	2	2	2	2	2	2	2	2	2	2	2	2	2	2	2	2	2	4	2	2	2	2	2	2	2	2	2	2	2	2	2	2	1	2	2	2
pfam03178	CPSF_A	0.00314117	-0.0731707	3	2	2	3	4	4	3	4	4	4	3	3	3	3	3	4	3	3	3	3	4	3	4	4	5	3	2	4	2	2	4	4	3	3	5	2	3	2	4	3	3	4	4	3	4	3
pfam03179	V-ATPase_G	-0.0566667	-1.02	0	1	1	1	1	1	1	1	1	1	1	1	1	1	1	1	1	1	1	1	1	1	1	1	1	1	1	2	1	1	1	1	1	1	1	1	1	1	1	1	1	1	1	1	1	1
pfam03184	DDE_1	0.87253	-1.34339	5	4	5	11	1	9	11	16	17	49	16	2	161	4	4	4	157	0	96	0	0	0	0	0	47	23	8	16	3	1	15	4	3	2	2	1	0	2	0	7	58	0	0	14	9	24
pfam03188	Cytochrom_B561	0.120389	-1.1413	0	2	2	1	1	2	5	3	3	3	2	2	1	2	2	2	1	1	1	0	2	2	2	3	2	1	4	0	0	0	2	2	0	0	0	0	1	0	3	2	4	2	4	1	3	4
pfam03190	DUF255	0.370265	-1.3125	0	0	0	0	1	1	1	1	1	1	1	1	1	1	1	1	1	1	1	1	1	1	1	1	1	1	1	0	0	0	1	1	1	1	0	0	0	0	1	1	1	1	0	0	0	0
pfam03193	DUF258	1.5197	24.9	15	0	1	0	1	0	0	0	0	0	0	1	0	1	0	0	0	2	0	0	0	0	0	0	0	0	0	3	0	1	0	0	0	0	1	0	0	2	0	0	0	0	0	0	0	0
pfam03194	LUC7	-0.0262832	-1.04082	0	1	1	1	1	1	1	1	1	1	1	1	1	1	1	1	1	1	1	1	1	1	1	1	1	1	1	2	1	1	1	1	1	1	1	1	1	1	1	1	1	1	1	1	1	1
pfam03198	Glyco_hydro_72	0.210396	-0.668317	2	1	1	1	7	7	6	7	8	5	2	3	5	3	7	6	6	4	4	4	4	4	4	6	7	5	6	12	5	6	4	4	1	1	3	2	0	4	7	4	5	4	0	1	2	1
pfam03199	GSH_synthase	-0.058319	0	1	0	1	1	2	2	1	1	1	1	1	1	1	1	1	1	1	0	1	1	1	1	1	1	1	0	2	2	1	1	1	1	1	1	1	1	1	1	1	1	2	1	2	1	1	1
pfam03200	Glyco_hydro_63	0.152443	-0.612245	1	0	2	2	2	2	2	3	3	2	2	2	2	3	3	3	2	2	2	2	1	1	1	2	2	2	2	5	2	2	1	1	1	1	2	2	1	2	2	2	2	1	1	3	2	2
pfam03205	MobB	-0.128788	2.20588	4	1	1	1	1	1	1	1	1	1	1	2	1	1	1	1	0	2	1	0	1	1	1	1	1	1	1	2	1	2	2	2	1	1	2	2	1	1	1	2	1	1	2	2	2	2
pfam03208	PRA1	0.245868	0	1	1	1	1	1	1	1	1	1	1	1	1	1	1	1	1	1	1	1	1	1	1	1	1	1	1	1	0	0	0	0	0	2	2	1	1	1	0	1	1	1	1	0	1	1	1
pfam03209	PUCC	2.83333	-3	0	0	0	0	0	0	0	0	0	0	0	0	0	0	0	1	0	0	0	0	0	0	0	0	0	0	0	0	0	0	0	0	0	0	0	0	0	0	0	0	0	0	0	0	0	0
pfam03211	Pectate_lyase	1.98308	4.92233	14	3	4	0	3	0	2	5	5	4	7	7	1	11	2	3	0	12	0	0	0	0	0	1	3	5	3	0	0	0	0	0	0	0	0	0	0	0	3	0	0	0	0	2	2	1
pfam03215	Rad17	0.115465	1.65517	3	0	1	1	1	1	1	2	2	1	1	1	1	1	1	1	2	1	1	1	1	1	1	1	1	1	1	2	1	1	1	1	1	1	1	1	1	2	1	1	1	1	1	2	1	1
pfam03221	HTH_Tnp_Tc5	1.00536	-1.57619	2	1	1	2	2	7	11	6	5	26	15	5	127	8	2	13	131	3	51	3	2	3	2	0	36	22	6	16	5	2	9	4	0	0	2	2	0	2	1	1	55	2	1	8	5	8
pfam03222	Trp_Tyr_perm	2.83333	51	1	0	0	0	0	0	0	0	0	0	0	0	0	0	0	0	0	0	0	0	0	0	0	0	0	0	0	0	0	0	0	0	0	0	0	0	0	0	0	0	0	0	0	0	0	0
pfam03223	V-ATPase_C	0.0544872	-0.0576923	1	1	1	1	1	1	1	1	2	1	1	1	1	1	1	1	1	1	1	1	1	1	1	1	1	1	1	2	1	1	1	1	1	1	1	1	1	1	1	1	1	1	1	1	1	1
pfam03224	V-ATPase_H_N	0.152443	-0.0612245	1	1	1	1	1	1	1	1	1	2	1	1	1	1	1	1	1	1	1	1	1	1	1	1	1	1	1	0	1	1	1	1	1	1	1	0	1	1	1	1	1	1	1	1	1	1
pfam03226	Yippee	-0.0372054	-1.03333	0	1	3	1	2	2	1	2	2	2	2	1	3	1	2	2	2	2	2	2	2	2	2	2	1	1	1	2	2	1	1	1	3	3	1	1	0	1	2	2	2	2	1	2	2	3
pfam03227	GILT	0.179522	-1.18182	0	0	1	1	2	1	0	1	1	0	1	1	0	1	1	1	1	0	0	1	0	1	1	1	1	1	1	0	0	0	1	1	1	1	0	0	0	0	1	0	1	1	0	1	1	1
pfam03229	Alpha_GJ	2.83333	-3	0	0	0	0	0	0	0	0	0	0	0	1	0	0	0	0	0	0	0	0	0	0	0	0	0	0	0	0	0	0	0	0	0	0	0	0	0	0	0	0	0	0	0	0	0	0
pfam03232	COQ7	-0.0858586	0.125	1	0	1	0	1	1	1	1	1	1	1	1	1	1	1	1	1	1	1	1	1	1	1	1	1	1	1	2	1	1	1	1	1	1	1	1	1	1	1	1	1	1	1	1	1	1
pfam03234	CDC37_N	-0.0566667	0.06	1	0	1	1	1	1	1	1	1	1	1	1	1	1	1	1	1	1	1	1	1	1	1	1	1	1	1	2	1	1	1	1	1	1	1	1	1	1	1	1	1	1	1	1	1	1
pfam03235	DUF262	0.111384	1.78378	2	1	6	1	0	0	1	1	1	0	0	0	0	0	0	1	0	0	0	0	0	0	0	0	0	0	0	0	0	0	0	0	0	0	0	0	0	0	0	0	0	0	0	2	3	6
pfam03239	FTR1	-0.0688865	0.244186	2	3	0	1	2	3	1	1	1	1	3	2	1	2	1	1	1	3	0	0	1	1	1	1	1	0	1	6	6	4	0	0	3	3	4	5	0	4	1	0	1	1	2	1	0	2
pfam03243	MerB	0.643939	-1.5	0	0	0	0	0	0	0	0	0	0	0	0	0	1	0	0	0	0	0	0	0	0	0	0	0	0	1	0	0	0	0	0	0	0	0	0	0	0	0	0	0	0	0	0	0	0
pfam03248	Rer1	0.0309091	0	1	1	1	1	1	1	1	1	1	1	1	1	1	1	1	1	1	1	1	1	1	1	1	1	1	1	1	2	1	1	1	1	1	1	0	1	1	1	1	0	2	1	1	1	1	1
pfam03256	APC10	0	0	1	1	1	1	1	1	1	1	1	1	1	1	1	1	1	1	1	1	1	1	1	1	1	1	1	1	1	2	1	1	1	1	1	1	0	1	1	1	1	1	1	1	1	1	1	1
pfam03259	Robl_LC7	1.08182	-1.8	0	0	1	1	0	0	1	1	1	1	1	1	0	1	1	1	0	1	0	0	0	0	0	0	0	0	0	0	0	0	0	0	1	0	0	0	0	0	0	0	0	0	2	1	0	1
pfam03271	EB1	-0.0858586	0.0588235	1	0	1	1	1	1	1	1	1	1	1	1	1	1	1	1	1	1	1	1	1	1	1	1	1	1	1	2	1	1	1	1	1	1	1	1	1	1	1	1	1	1	1	1	1	1
pfam03272	Enhancin	2.83333	-3	0	0	0	0	1	0	0	0	0	0	0	0	0	0	0	0	0	0	0	0	0	0	0	0	0	0	0	0	0	0	0	0	0	0	0	0	0	0	0	0	0	0	0	0	0	0
pfam03283	PAE	2.83333	-3	0	0	0	2	0	0	0	0	0	0	0	0	0	0	0	0	0	0	0	0	0	0	0	0	0	0	0	0	0	0	0	0	0	0	0	0	0	0	0	0	0	0	0	0	0	0
pfam03291	Pox_MCEL	-0.166947	-0.944444	0	1	1	1	1	1	1	1	1	1	1	1	1	1	1	1	1	1	1	1	1	1	1	1	1	1	1	2	1	1	1	1	1	1	1	1	1	1	1	1	1	1	1	1	1	1
pfam03297	Ribosomal_S25	0.00536616	-1.0625	0	0	1	1	1	1	1	1	1	1	1	1	1	1	1	1	1	2	1	1	1	1	1	1	0	1	0	1	1	1	1	1	1	1	1	1	1	1	1	1	1	1	1	1	1	1
pfam03298	Stanniocalcin	-0.815657	-0.5	0	0	1	0	0	0	0	0	0	0	0	0	0	0	0	0	0	0	0	0	0	1	0	0	0	0	0	0	0	0	1	1	0	0	0	0	0	0	0	0	0	0	0	1	0	0
pfam03306	AAL_decarboxy	1.37374	-2	0	0	0	0	1	1	0	1	1	1	1	1	1	1	2	1	0	0	0	0	0	0	0	2	0	0	2	0	0	0	0	0	0	0	0	0	0	0	0	1	1	0	0	0	0	0
pfam03308	ArgK	2.83333	18.6	2	0	0	0	0	0	0	1	1	0	0	0	0	0	0	1	0	0	0	0	0	0	0	0	0	0	0	0	0	0	0	0	0	0	0	0	0	0	0	0	0	0	0	0	0	0
pfam03311	Cornichon	-0.294372	-0.857143	0	1	1	1	1	1	1	1	1	1	1	1	1	1	1	1	1	0	1	1	0	1	1	1	1	1	1	2	1	1	1	1	1	1	1	1	1	1	1	1	5	1	1	1	2	1
pfam03313	SDH_alpha	0.400673	1.66667	1	1	1	1	0	0	0	0	0	0	1	1	0	1	0	0	0	1	0	0	0	0	0	0	0	0	0	0	0	0	0	0	0	0	0	0	1	0	0	0	0	0	1	1	1	1
pfam03315	SDH_beta	0.643939	1.875	1	1	1	1	0	0	0	0	0	0	1	1	0	1	0	0	0	1	0	0	0	0	0	0	0	0	0	0	0	0	0	0	0	0	0	0	1	0	0	0	0	0	1	1	1	1
pfam03318	ETX_MTX2	-0.450758	-0.75	0	0	1	0	0	0	1	0	0	0	0	0	0	0	0	0	1	0	0	0	0	0	0	0	0	0	0	0	0	0	0	0	0	0	0	0	0	0	0	0	0	0	0	0	3	4
pfam03321	GH3	-0.815657	8.5	1	0	0	0	0	0	0	0	0	0	0	0	0	0	0	0	0	0	0	0	0	0	0	0	0	0	0	0	0	0	0	0	0	0	0	0	0	0	0	0	0	0	0	0	0	0
pfam03328	HpcH_HpaI	0.753409	-1.575	0	3	3	1	7	6	5	4	4	5	10	6	4	13	3	2	3	5	2	2	2	3	2	2	3	5	4	0	0	0	3	3	6	6	1	0	1	0	5	2	2	2	1	1	2	4
pfam03330	DPBB_1	-0.127561	0.571429	6	3	19	7	1	1	2	3	3	1	2	3	3	4	2	3	3	2	1	1	0	2	0	3	2	3	2	2	1	1	2	2	5	5	1	2	5	0	2	1	3	0	1	22	9	15
pfam03332	PMM	-0.192011	-0.927273	0	0	1	1	1	1	1	1	1	1	1	2	1	1	1	1	1	1	1	1	1	2	1	1	1	1	1	2	1	1	1	1	1	1	1	1	1	1	1	1	1	2	1	1	2	1
pfam03343	SART-1	-0.0297203	0	1	1	1	1	1	1	1	1	1	1	1	1	1	1	1	1	1	1	1	1	1	1	1	1	1	1	1	2	1	1	1	1	1	2	1	1	1	1	1	1	1	1	1	1	1	1
pfam03345	DDOST_48kD	0	0	1	1	1	1	1	1	1	1	1	1	1	1	1	1	1	1	1	1	1	1	1	1	1	1	1	1	1	2	1	1	1	1	1	1	1	1	1	1	1	1	1	1	1	1	1	1
pfam03348	Serinc	0.0763187	-0.111111	1	1	1	1	1	1	1	1	1	1	1	1	2	1	1	1	1	2	1	1	1	1	1	1	1	1	1	2	1	1	1	1	1	1	1	1	1	1	1	1	1	1	2	1	1	1
pfam03351	DOMON	0.515152	-1.41176	0	1	1	1	0	0	1	1	1	0	0	0	1	0	0	0	0	1	0	0	0	0	0	1	0	1	0	0	0	0	0	0	1	1	0	0	0	0	0	0	0	0	0	1	0	1
pfam03357	Snf7	-0.0728265	-0.366071	4	1	8	7	7	7	7	7	7	6	6	6	6	7	6	7	7	7	6	6	6	6	6	7	7	7	7	14	7	7	6	6	7	7	7	7	5	7	7	6	7	6	7	7	7	8
pfam03358	FMN_red	-0.0996284	0.0283019	2	0	4	1	4	3	2	2	2	1	3	2	3	1	2	2	1	0	0	0	1	1	0	2	4	1	1	6	6	4	2	2	3	3	3	4	0	3	2	0	3	1	1	1	2	2
pfam03364	Polyketide_cyc	-0.119803	-0.976744	0	0	1	1	1	1	1	1	1	1	0	1	1	1	1	1	1	0	1	1	0	1	1	1	1	2	1	1	1	1	1	1	1	1	1	1	1	1	1	1	1	1	0	1	0	1
pfam03366	YEATS	0.108754	-0.533333	1	0	1	1	2	2	2	3	3	2	2	2	2	2	3	2	2	2	1	2	2	2	2	2	2	2	2	4	2	2	2	2	1	1	1	3	1	2	2	2	3	2	2	1	1	1
pfam03367	zf-ZPR1	0.0242996	-0.0566038	1	1	1	1	1	1	1	1	2	1	1	1	1	1	1	1	1	1	1	1	1	1	1	1	1	1	1	2	1	1	1	1	1	1	1	1	1	1	1	1	1	1	1	1	1	1
pfam03368	dsRNA_bind	-0.0179704	-1.04651	0	0	3	0	2	3	2	2	2	2	2	2	1	2	1	2	2	2	2	2	2	2	2	2	2	1	2	0	0	0	2	2	2	2	0	0	0	0	2	2	2	2	3	4	3	3
pfam03370	CBM_21	-0.167858	0.269663	2	1	2	0	1	1	1	1	1	1	9	1	1	2	1	1	1	1	1	1	1	1	1	1	1	1	1	4	2	2	2	2	2	2	2	2	0	2	1	1	2	1	2	4	5	3
pfam03371	PRP38	-0.0858586	0	1	1	1	1	1	1	1	1	1	1	1	1	1	1	1	1	1	1	1	1	1	1	1	1	1	1	1	2	1	1	1	1	1	1	1	1	1	1	1	1	1	1	2	2	1	1
pfam03372	Exo_endo_phos	0.0912472	-0.217573	12	6	13	11	16	14	6	13	11	51	13	15	13	18	13	4	29	10	22	12	10	10	10	11	25	21	12	26	12	9	12	11	10	11	14	14	8	13	13	10	12	10	7	23	15	13
pfam03377	Avirulence	2.83333	-3	0	0	0	0	0	0	0	0	0	0	0	0	0	1	0	0	0	0	0	0	0	0	0	0	0	0	0	0	0	0	0	0	0	0	0	0	0	0	0	0	0	0	0	0	0	0
pfam03378	CAS_CSE1	-0.0327824	-0.0545455	1	2	1	1	1	1	1	1	1	1	1	1	1	1	1	1	1	1	1	1	1	1	1	1	1	1	1	3	1	1	1	1	1	1	1	1	1	1	1	1	2	2	1	1	1	1
pfam03381	CDC50	-0.231818	0	1	0	1	1	1	1	1	1	1	1	1	1	1	2	1	1	1	1	1	1	1	1	1	1	1	1	1	4	2	2	1	1	1	1	2	2	1	2	1	1	1	1	2	1	1	1
pfam03388	Lectin_leg-like	-0.002927	-0.443182	1	0	1	1	2	2	2	2	2	2	2	2	2	2	2	2	2	2	2	2	2	2	2	2	2	2	2	4	2	1	2	2	1	2	2	2	1	2	2	2	2	2	2	1	1	1
pfam03398	Ist1	-0.111024	-0.0517241	1	1	2	1	1	1	1	1	1	1	1	1	1	1	1	1	1	1	1	1	1	1	1	1	1	1	1	2	1	1	1	1	1	1	1	1	1	1	1	1	1	1	1	1	1	2
pfam03399	SAC3_GANP	-0.00696151	0.0405405	3	1	1	3	4	4	3	3	3	3	3	3	4	3	3	3	2	3	3	4	3	3	4	4	3	3	3	6	3	3	3	3	4	3	3	2	2	3	3	3	3	3	2	2	2	2
pfam03403	PAF-AH_p_II	1.1131	-0.857143	1	1	0	2	0	0	3	3	3	3	2	2	1	3	3	3	3	1	1	1	0	0	0	0	0	2	0	0	0	0	0	0	1	1	0	0	1	0	0	1	0	0	2	1	1	5
pfam03404	Mo-co_dimer	0.625541	-1.03361	1	2	1	1	5	5	2	4	4	3	6	3	3	5	5	3	2	4	2	3	3	3	3	3	3	3	2	0	0	0	2	2	0	0	0	0	0	0	3	3	3	3	1	0	2	2
pfam03407	Nucleotid_trans	2.07181	-2.47826	0	0	0	0	0	0	0	2	3	1	2	4	0	3	2	2	0	0	0	0	0	0	0	0	0	0	0	0	0	0	0	0	0	0	0	0	0	0	0	0	2	0	2	0	0	0
pfam03413	PepSY	0.400673	10.6667	2	2	0	0	0	0	0	0	0	0	0	0	0	0	0	0	0	0	0	0	0	0	0	0	0	0	0	0	0	0	0	0	0	0	0	0	0	0	0	0	0	0	1	4	0	0
pfam03416	Peptidase_C54	0	-1.05882	0	2	2	1	1	1	1	1	1	1	1	1	1	1	1	1	1	0	1	1	1	1	1	1	1	1	0	2	1	1	1	1	1	1	1	1	1	1	1	1	1	1	1	1	1	1
pfam03417	AAT	0.331169	-1.28571	0	0	1	0	3	1	1	1	1	1	2	1	0	3	1	1	1	0	2	1	2	1	1	1	1	2	2	0	0	0	1	1	0	0	0	0	0	1	1	1	2	2	0	0	0	1
pfam03422	CBM_6	1.73864	-2.25	0	0	1	0	0	0	0	1	1	3	1	1	2	0	1	1	0	0	0	0	0	0	0	0	0	0	1	0	0	0	0	0	0	0	0	0	0	0	0	0	0	0	0	0	1	1
pfam03427	CBM_19	-0.0858586	-1	0	0	0	0	1	0	0	1	1	0	0	0	0	0	0	0	0	0	0	0	0	0	0	1	1	0	0	0	0	0	0	0	0	0	0	0	0	0	0	0	2	0	0	0	0	1
pfam03432	Relaxase	-1.54545	0	0	0	0	0	0	0	0	0	0	0	0	0	0	0	0	0	0	0	0	0	0	0	0	0	0	0	0	0	0	0	0	0	1	1	0	0	0	0	0	0	0	0	0	0	0	0
pfam03435	Saccharop_dh	0.393245	0.320611	4	3	5	2	7	4	2	2	2	3	4	3	2	5	3	3	2	2	2	2	2	2	2	3	1	2	2	1	1	1	1	2	3	3	1	1	2	1	2	2	5	2	2	4	3	4
pfam03439	Spt5-NGN	-0.109786	-0.0983607	1	3	1	1	1	1	1	1	1	1	1	1	1	1	1	1	1	1	1	1	1	1	1	1	1	2	1	2	1	1	1	1	1	1	1	1	1	1	1	1	1	1	1	1	1	2
pfam03441	FAD_binding_7	1.44008	-2.04545	0	2	1	4	1	2	2	4	4	0	3	3	3	3	4	4	2	3	0	0	1	1	1	2	1	1	1	0	0	1	0	0	0	0	1	0	1	1	1	0	0	1	0	1	1	1
pfam03442	CBM_X2	1.26948	1.92857	1	0	0	0	1	0	1	1	1	0	0	0	0	0	1	1	1	1	0	0	0	0	0	0	1	1	1	0	0	0	0	0	0	0	0	0	0	0	1	0	0	0	0	1	0	0
pfam03443	Glyco_hydro_61	1.35378	1.59961	34	18	22	0	7	7	10	24	25	44	16	12	23	12	29	25	9	22	0	1	0	0	0	7	7	9	12	0	0	0	0	0	1	1	0	0	0	0	8	0	1	0	0	32	34	13
pfam03446	NAD_binding_2	0.480319	-0.427046	5	3	6	3	10	10	6	9	9	5	12	5	4	15	10	7	6	5	4	5	5	5	5	8	8	8	8	4	2	2	4	4	6	6	2	2	1	2	7	3	11	5	3	3	3	7
pfam03447	NAD_binding_3	0.157407	-0.166667	1	1	1	1	2	1	1	1	1	1	1	1	1	3	1	1	1	1	1	1	1	1	1	1	1	1	1	2	1	1	1	1	1	1	1	1	1	1	1	1	1	1	1	1	1	1
pfam03450	CO_deh_flav_C	0.692593	-1.53333	0	0	0	1	1	2	1	2	2	1	2	1	1	2	2	2	2	1	2	2	1	1	1	1	1	2	2	0	0	0	1	1	0	0	0	0	0	0	2	2	1	1	1	0	0	0
pfam03452	Anp1	0.0777168	-1.11207	0	0	0	0	3	3	3	3	3	3	3	3	3	3	4	3	3	3	3	3	3	3	3	3	3	3	3	7	5	4	3	3	0	0	4	4	0	4	3	3	3	3	0	0	0	0
pfam03453	MoeA_N	0.509895	-0.306122	1	1	1	1	3	1	1	1	1	2	2	1	2	1	1	1	1	1	0	1	1	1	1	1	2	2	1	0	0	0	1	1	0	0	0	0	0	0	2	1	2	1	1	1	1	1
pfam03454	MoeA_C	0.345386	-0.0681818	1	0	1	0	3	1	1	1	1	1	1	1	2	1	1	1	1	1	0	1	1	1	1	1	2	2	1	0	0	0	1	1	0	0	0	0	0	0	2	1	2	1	1	1	1	1
pfam03455	dDENN	0.562851	-1.44444	0	0	0	0	1	1	0	1	1	1	1	1	1	1	1	1	1	1	0	1	1	1	1	1	1	1	1	0	0	0	1	1	0	0	0	0	0	0	1	1	1	1	0	0	0	0
pfam03456	uDENN	0.831602	-1.62857	0	0	0	0	1	1	1	1	1	2	2	2	2	2	1	1	1	1	1	1	1	1	1	1	1	1	1	0	0	0	1	1	0	0	0	0	0	0	1	1	1	1	1	0	0	0
pfam03460	NIR_SIR_ferr	0.31553	0.075	2	1	1	2	2	2	2	2	2	2	2	2	2	2	2	2	2	2	1	1	1	1	1	2	2	2	2	2	1	1	1	1	1	1	2	1	1	1	2	1	2	1	0	1	2	2
pfam03462	PCRF	-0.117589	-0.978261	0	0	1	1	1	1	1	1	1	1	1	1	1	1	1	1	1	0	0	1	1	1	1	0	1	1	1	2	1	1	1	1	1	1	0	1	1	1	0	1	1	1	1	2	1	1
pfam03463	eRF1_1	-0.130089	0.121212	2	0	2	2	2	2	1	2	1	2	2	2	2	2	2	2	2	2	2	2	2	2	2	2	2	2	2	4	2	2	2	2	2	2	2	2	2	2	2	2	3	2	2	2	2	2
pfam03464	eRF1_2	-0.0429293	0.0294118	2	2	2	2	2	2	1	2	2	2	2	2	2	2	2	2	2	2	2	2	2	2	2	2	2	2	2	4	2	2	2	2	2	2	2	2	2	2	2	2	3	2	2	2	2	2
pfam03465	eRF1_3	-0.0714071	0.0594059	2	1	2	2	2	2	1	2	2	2	2	2	2	2	2	2	2	2	2	2	2	2	2	2	2	2	2	4	2	2	2	2	2	2	2	2	2	2	2	2	3	2	2	2	2	2
pfam03467	Smg4_UPF3	0	0	1	1	1	1	1	1	1	1	1	1	1	1	1	1	1	1	1	1	1	1	1	1	1	1	1	1	1	2	0	1	1	1	1	0	1	1	1	1	1	1	1	1	1	1	1	2
pfam03473	MOSC	0.894156	-1.28571	1	0	1	3	6	5	3	5	5	4	7	6	4	10	6	6	4	2	1	3	3	3	3	5	5	5	6	0	0	0	3	4	0	0	0	0	0	0	5	3	3	3	1	0	1	1
pfam03475	3-alpha	2.83333	-3	0	0	0	0	0	0	0	0	0	0	1	1	0	1	1	0	0	0	0	0	0	0	0	0	0	0	0	0	0	0	0	0	0	0	0	0	0	0	0	0	0	0	0	0	0	0
pfam03476	MOSC_N	0.829481	-1.16949	1	1	1	3	5	4	4	4	4	3	5	4	3	7	4	5	4	2	2	3	2	2	3	4	4	4	5	0	0	0	3	3	0	0	0	0	0	0	4	3	3	2	1	0	1	1
pfam03477	ATP-cone	-0.0858586	0	1	1	1	1	1	1	1	1	1	1	1	1	1	1	1	1	1	1	1	1	1	1	1	1	1	1	1	4	1	1	1	1	1	1	2	1	1	1	1	1	1	1	1	1	1	1
pfam03480	SBP_bac_7	2.83333	-3	0	0	0	0	1	0	0	0	0	0	0	0	0	0	0	0	0	0	0	0	0	0	0	0	0	0	0	0	0	0	0	0	0	0	0	0	0	0	0	0	0	0	0	0	0	0
pfam03481	SUA5	-0.268308	-0.875	0	0	1	1	1	1	1	1	1	0	1	1	1	1	1	1	1	0	1	1	1	1	1	1	1	1	1	2	1	1	1	1	1	1	1	1	1	1	1	1	1	1	1	1	1	1
pfam03483	B3_4	0.206061	-0.218182	1	1	1	1	2	2	1	1	1	1	1	1	1	2	2	1	1	1	1	1	1	1	1	1	1	1	1	2	1	1	1	1	1	1	1	1	1	1	1	1	1	1	1	1	1	1
pfam03484	B5	-0.0566667	0.06	1	0	1	1	1	1	1	1	1	1	1	1	1	1	1	1	1	1	1	1	1	1	1	1	1	1	1	2	1	1	1	1	1	1	1	1	1	1	1	1	1	1	1	1	1	1
pfam03485	Arg_tRNA_synt_N	0.643939	-1.5	0	0	0	0	0	1	1	1	1	0	1	1	1	1	0	1	1	0	0	0	0	1	1	1	0	1	0	0	0	0	1	1	0	0	1	0	0	1	0	0	1	0	1	0	0	0
pfam03486	HI0933_like	1.73864	38.25	3	0	0	0	0	0	0	0	0	0	0	0	0	0	0	0	0	0	0	0	0	0	0	0	0	0	1	0	0	0	0	0	0	0	0	0	0	0	0	0	0	0	0	0	0	0
pfam03490	Varsurf_PPLC	2.83333	-3	0	0	0	0	0	0	0	0	0	0	1	0	0	0	0	0	0	0	0	0	0	0	0	0	0	0	0	0	0	0	0	0	0	0	0	0	0	0	0	0	0	0	0	0	0	0
pfam03492	Methyltransf_7	1.73864	-2.25	0	0	0	0	0	0	0	0	0	0	1	1	0	1	0	0	0	0	0	0	0	0	0	1	0	0	0	0	0	0	0	0	0	0	0	0	0	0	0	0	0	0	0	0	0	0
pfam03493	BK_channel_a	-1.54545	0	0	0	0	0	0	0	0	0	0	0	0	0	0	0	0	0	0	0	0	0	0	0	0	0	0	0	0	0	0	0	0	0	0	0	0	0	0	0	0	0	0	0	3	0	0	0
pfam03501	S10_plectin	-0.0858586	0.125	1	1	1	1	1	1	1	1	1	1	1	1	1	1	0	1	1	0	1	1	1	1	1	1	1	1	1	0	0	1	1	1	1	1	1	0	1	0	1	1	1	1	1	1	1	1
pfam03517	ICln_channel	-0.0566667	0.06	1	0	1	1	1	1	1	1	1	1	1	1	1	1	1	1	1	1	1	1	1	1	1	1	1	1	1	2	1	1	1	1	1	1	1	1	1	1	1	1	1	1	1	1	1	1
pfam03531	SSrecog	0.0309091	0	1	1	1	1	1	1	1	1	1	1	1	1	1	1	1	1	1	1	1	1	1	1	1	1	1	1	1	2	1	1	1	1	1	1	1	1	1	1	1	1	1	1	1	1	1	1
pfam03534	SpvB	2.83333	-3	0	0	0	0	0	0	0	0	0	0	1	1	0	1	0	0	0	1	0	0	0	0	0	0	0	0	0	0	0	0	0	0	0	0	0	0	0	0	0	0	0	0	0	0	0	0
pfam03537	DUF297	1.45056	-2.05263	0	1	1	0	1	2	1	1	1	1	3	2	1	4	2	2	1	2	0	0	0	0	0	1	1	2	1	0	0	0	0	0	1	1	1	0	0	1	1	0	1	0	0	1	0	0
pfam03540	TFIID_30kDa	0	0	1	1	1	1	1	1	1	1	1	1	1	1	1	1	1	1	1	1	1	1	1	1	1	1	1	1	1	2	1	1	1	1	1	1	1	1	1	1	1	1	1	1	1	1	1	1
pfam03542	Tuberin	-0.0548034	-1.02128	0	0	1	1	1	1	1	1	1	1	1	1	1	1	1	1	1	1	1	1	1	1	1	1	1	1	1	2	1	1	1	1	1	1	1	0	1	1	1	1	1	1	1	1	1	1
pfam03547	Mem_trans	-0.0566667	0.06	2	0	4	1	2	1	4	2	2	2	2	2	2	1	2	1	3	1	1	1	1	1	1	2	2	2	1	9	2	2	1	1	3	4	2	2	1	2	2	1	2	1	0	2	2	5
pfam03551	PadR	2.83333	51	1	0	0	0	0	0	0	0	0	0	0	0	0	0	0	0	0	0	0	0	0	0	0	0	0	0	0	0	0	0	0	0	0	0	0	0	0	0	0	0	0	0	0	0	0	0
pfam03556	Cullin_binding	-0.137987	0	1	1	1	1	1	1	1	1	1	1	1	1	1	1	1	1	1	1	1	1	1	1	1	1	1	1	1	2	1	1	1	1	1	1	0	1	0	1	1	1	1	1	1	2	2	2
pfam03561	Allantoicase	0.00536616	0.0625	1	0	2	1	0	1	1	1	1	1	1	1	1	1	1	1	1	1	1	1	1	1	1	0	1	1	0	2	1	1	1	1	1	1	1	1	0	1	1	1	1	1	1	1	1	1
pfam03564	DUF1759	-1.54545	0	0	0	0	0	0	0	0	0	0	0	0	0	0	0	0	0	0	0	0	0	0	0	0	0	0	0	0	0	0	0	0	0	1	1	0	0	0	0	0	0	0	0	0	0	0	0
pfam03568	Peptidase_C50	-0.0611197	-0.101695	1	2	1	1	1	1	1	1	2	1	1	1	1	1	1	1	1	1	1	1	1	1	1	1	1	1	1	2	1	1	1	1	1	1	1	1	1	1	1	1	1	1	1	1	1	1
pfam03571	Peptidase_M49	0.104523	-0.347826	1	2	1	0	1	2	1	3	2	1	1	2	2	1	1	1	3	1	1	1	1	2	1	2	2	3	5	2	1	1	1	1	0	0	1	1	0	1	2	2	3	1	1	1	1	1
pfam03572	Peptidase_S41	0.396443	-0.391304	2	2	1	0	5	0	2	6	6	0	2	1	3	2	7	7	2	3	1	1	3	3	2	1	1	0	1	0	0	0	1	1	0	0	0	0	0	0	2	1	2	3	37	0	2	1
pfam03575	Peptidase_S51	2.83333	-3	0	0	0	0	0	0	0	0	0	0	0	0	0	0	0	1	0	0	0	0	0	0	0	0	0	0	0	0	0	0	0	0	0	0	0	0	0	0	0	0	0	0	0	0	0	0
pfam03576	Peptidase_S58	0.929513	-1.69565	0	0	0	0	1	0	1	1	1	0	2	2	1	1	1	1	0	1	1	1	1	0	1	0	1	1	0	0	0	0	0	0	0	0	0	0	0	0	1	0	2	1	0	0	0	0
pfam03577	Peptidase_C69	2.3468	-2.66667	0	0	0	0	0	0	0	1	1	0	1	1	1	1	1	1	0	0	0	1	0	0	0	0	0	0	0	0	0	0	0	0	0	0	0	0	0	0	0	0	0	0	0	0	0	0
pfam03583	LIP	-0.509612	-0.709677	0	0	0	2	7	1	1	0	0	1	2	3	1	2	1	0	1	0	1	1	2	2	2	2	2	2	5	24	5	0	1	1	0	0	3	4	6	1	3	0	2	2	0	0	0	0
pfam03587	EMG1	-0.140938	0.0566038	1	0	1	1	1	1	1	1	1	1	1	1	1	1	1	1	1	1	1	1	1	1	1	1	1	1	1	2	1	1	1	1	1	1	1	1	1	1	1	1	2	1	1	1	2	1
pfam03595	C4dic_mal_tran	0.726781	-0.0972973	5	2	3	3	6	5	5	8	8	2	8	9	4	5	7	7	3	6	2	2	3	2	2	8	7	4	4	3	3	1	4	4	2	2	3	1	1	1	7	1	4	3	0	2	2	3
pfam03596	Cad	1.08182	-1.8	0	0	0	0	0	0	0	0	0	0	1	1	1	0	0	0	0	0	0	0	0	0	0	0	0	0	0	0	0	0	0	0	0	0	0	0	0	0	0	0	2	0	0	0	0	0
pfam03600	CitMHS	-1.54545	0	0	0	0	0	0	0	0	0	0	0	0	0	0	0	0	0	0	0	0	0	0	0	0	0	0	0	0	0	0	0	0	0	0	0	0	0	0	0	0	0	0	0	0	0	0	1
pfam03602	Cons_hypoth95	2.83333	-3	0	0	1	0	0	0	0	0	0	0	0	0	0	0	0	0	0	0	0	0	0	0	0	0	0	0	0	0	0	0	0	0	0	0	0	0	0	0	0	0	0	0	0	0	0	0
pfam03604	DNA_RNApol_7kD	0.363248	0.0769231	1	0	1	0	1	1	1	1	1	2	0	0	1	1	2	2	1	1	1	1	0	1	1	1	1	0	0	1	1	1	0	1	0	0	1	1	0	1	1	1	1	0	1	1	0	1
pfam03607	DCX	-1.54545	0	0	0	0	0	0	0	0	0	0	0	0	0	0	0	0	0	0	0	0	0	0	0	0	0	0	0	0	0	0	0	0	0	0	0	0	0	0	0	0	0	0	0	1	0	0	0
pfam03615	GCM	-1.54545	0	0	0	0	0	0	0	0	0	0	0	0	0	0	0	0	0	0	0	0	0	0	0	0	0	0	0	0	0	0	0	0	0	0	0	0	0	0	0	0	0	0	0	0	0	1	0
pfam03619	Solute_trans_a	0.300505	1.38235	5	2	3	1	2	3	3	2	2	1	3	2	3	2	3	2	2	2	1	1	1	1	2	2	2	2	2	1	1	1	2	2	2	2	1	1	1	1	2	1	2	1	2	3	3	3
pfam03625	DUF302	-0.815657	-0.5	0	0	1	0	0	0	0	0	0	0	0	0	0	0	0	0	0	0	0	0	0	0	0	0	0	0	0	0	0	0	0	0	0	0	0	0	0	0	0	0	0	0	0	0	1	0
pfam03630	Fumble	0.0183983	-0.107143	1	1	1	1	1	1	1	1	1	1	2	2	1	2	1	1	1	0	1	1	1	1	1	1	1	1	1	4	1	1	1	1	1	2	1	1	1	1	1	1	1	1	1	1	1	1
pfam03631	Virul_fac_BrkB	2.83333	-3	0	0	0	0	0	0	0	0	0	0	0	0	1	0	0	0	0	0	0	0	0	0	0	0	0	0	0	0	0	0	0	0	0	0	0	0	0	0	0	0	0	0	0	0	0	0
pfam03632	Glyco_hydro_65m	0	-1.05882	0	0	0	0	1	1	3	1	1	0	1	0	0	0	1	1	2	0	1	1	1	1	1	1	1	1	1	2	1	1	1	1	0	0	1	1	0	1	1	1	1	1	0	0	0	0
pfam03633	Glyco_hydro_65C	-0.961616	-0.4	0	0	0	0	1	0	0	0	0	0	1	0	0	0	0	0	0	0	1	1	1	0	0	1	1	1	1	0	0	0	1	1	0	0	0	0	0	0	1	1	1	1	0	0	0	0
pfam03635	Vps35	0.0544872	-0.0576923	1	2	1	1	1	1	1	1	1	1	1	1	1	1	1	1	1	1	1	1	1	1	2	1	1	1	1	2	1	1	1	1	1	1	0	1	1	1	1	1	1	1	1	1	1	1
pfam03636	Glyco_hydro_65N	-0.177083	-0.9375	0	0	0	0	1	1	3	1	0	0	1	0	0	0	1	1	1	0	1	1	1	1	1	1	1	1	1	2	1	1	1	1	0	0	1	1	0	1	1	1	1	1	0	0	0	0
pfam03637	Mob1_phocein	0.0965909	0.296053	4	2	4	3	3	3	3	3	3	4	3	3	3	3	3	3	3	4	2	3	3	3	3	3	3	3	3	4	2	2	3	3	3	3	2	2	0	2	3	3	5	3	3	3	4	4
pfam03639	Glyco_hydro_81	0.400673	-1.33333	0	0	1	0	1	1	2	3	3	1	1	1	2	1	2	2	1	2	1	1	1	1	1	1	1	1	1	4	2	3	1	1	0	0	2	1	0	3	1	1	1	1	0	0	0	0
pfam03641	Lysine_decarbox	0.331169	-1.28571	0	1	1	1	2	3	1	1	1	1	4	1	1	2	1	1	1	1	1	1	1	1	1	1	1	2	1	2	1	1	1	1	1	1	1	1	0	1	1	1	2	1	0	1	0	1
pfam03643	Vps26	-0.0858586	-1	0	2	1	1	1	1	1	1	1	1	1	1	1	1	1	1	1	1	1	1	2	1	1	1	1	1	1	2	1	1	1	1	1	1	1	2	1	1	1	1	1	1	1	1	1	1
pfam03644	Glyco_hydro_85	0.257576	-1.23529	0	1	1	1	0	0	0	1	1	0	0	0	0	0	1	1	0	0	0	0	0	0	0	0	0	0	0	0	0	0	0	0	0	0	0	0	1	0	0	0	0	0	1	0	2	1
pfam03645	Tctex-1	-0.0548034	0.12766	1	0	1	0	1	1	2	1	1	1	1	1	1	1	1	0	1	1	1	1	1	1	1	1	1	1	1	2	1	1	1	1	0	0	0	0	0	1	1	1	3	1	3	1	0	1
pfam03647	Tmemb_14	0.341954	-0.362069	1	0	1	1	2	2	1	2	2	1	2	2	0	2	1	2	1	2	1	1	0	1	1	1	1	2	1	2	1	1	1	1	2	2	1	1	0	1	1	1	1	0	1	1	1	1
pfam03648	Glyco_hydro_67N	1.08182	-1.8	0	0	0	0	1	1	0	1	1	1	2	1	1	0	1	1	0	1	0	0	0	0	0	1	1	1	2	0	0	0	0	0	0	0	0	0	0	0	1	0	2	0	0	0	0	0
pfam03649	UPF0014	-0.450758	3.75	1	1	1	0	0	0	0	0	0	0	0	0	0	0	0	0	0	0	0	0	0	0	0	0	0	0	0	0	0	0	0	0	1	1	0	0	0	0	0	0	0	0	1	0	1	1
pfam03650	UPF0041	-0.0280528	0.029703	2	2	2	0	2	2	2	2	2	2	2	2	3	2	2	2	2	2	2	2	2	2	2	2	2	2	2	4	1	2	2	2	2	2	2	2	1	2	3	2	3	1	2	2	2	2
pfam03656	Pam16	-0.192011	0.0545455	1	0	1	1	1	2	1	1	1	1	1	1	1	1	1	1	1	0	1	1	1	1	1	1	2	1	1	3	2	2	1	1	1	0	2	2	0	2	1	1	1	1	1	1	1	1
pfam03657	UPF0113	-0.152204	0.272727	1	0	1	1	0	0	1	1	1	1	1	1	1	1	1	1	1	0	1	1	0	1	1	0	1	1	0	2	1	1	1	1	1	1	1	1	1	1	1	1	1	0	1	1	1	1
pfam03659	Glyco_hydro_71	0.404006	-0.59589	2	3	9	0	9	7	9	1	1	3	2	0	1	5	1	0	10	2	1	1	0	0	0	3	8	5	7	0	0	0	1	0	4	4	0	0	0	0	9	1	7	0	0	3	4	5
pfam03660	PHF5	0.108754	-1.13333	0	1	1	1	1	1	1	1	1	1	1	1	1	1	1	1	1	1	1	1	0	1	1	1	0	1	1	2	1	1	0	1	1	1	1	1	1	1	0	1	1	0	1	1	0	1
pfam03661	UPF0121	0.00536616	0.0625	1	1	1	2	1	1	1	1	1	1	1	1	1	1	1	1	0	0	1	1	1	1	1	1	1	1	1	2	1	1	1	1	1	1	1	1	1	0	1	1	1	1	1	1	1	1
pfam03663	Glyco_hydro_76	0.764236	-1.18681	2	6	6	1	11	11	10	9	9	10	12	7	8	8	8	7	12	7	4	4	3	3	3	8	8	7	10	14	5	3	3	3	0	0	4	4	0	4	9	5	7	3	4	0	0	6
pfam03664	Glyco_hydro_62	1.11989	-1.82609	0	0	1	1	3	1	1	2	3	4	1	1	3	2	3	2	0	0	0	0	0	0	0	2	2	2	3	0	0	0	0	0	0	0	0	0	0	0	3	0	2	0	0	0	3	1
pfam03665	UPF0172	-0.749311	-0.545455	0	0	1	1	0	0	0	0	0	0	0	0	0	0	0	0	0	0	0	0	0	0	0	0	0	0	0	0	0	0	0	0	1	0	0	0	1	0	0	0	0	0	1	1	1	1
pfam03666	NPR3	-0.0566667	0.06	1	1	1	1	1	1	1	1	1	1	1	1	1	1	1	1	1	0	1	1	1	1	1	1	1	1	1	2	1	1	1	1	1	1	1	1	1	1	1	1	1	1	1	1	1	1
pfam03668	ATP_bind_2	1.08182	-1.8	0	0	1	0	0	0	0	1	1	0	0	0	0	0	0	0	0	0	0	0	0	0	0	0	0	0	0	0	0	0	0	0	0	0	0	0	0	0	0	0	0	0	0	0	0	0
pfam03669	UPF0139	2.10354	-2.5	0	0	0	1	0	1	1	1	1	1	1	0	1	1	0	1	0	0	0	0	0	0	0	0	0	0	0	0	0	0	0	0	0	0	0	0	0	0	0	1	0	0	1	0	0	0
pfam03672	UPF0154	2.83333	51	1	0	0	0	0	0	0	0	0	0	0	0	0	0	0	0	0	0	0	0	0	0	0	0	0	0	0	0	0	0	0	0	0	0	0	0	0	0	0	0	0	0	0	0	0	0
pfam03676	UPF0183	0.0114478	-1.06667	0	0	1	1	1	1	1	1	1	1	1	1	1	1	1	1	1	1	1	1	1	1	1	1	1	1	1	0	0	1	1	1	1	1	1	0	0	1	1	1	1	1	2	1	1	1
pfam03690	UPF0160	0.0309091	0	1	1	1	1	1	1	1	1	1	1	1	1	1	1	1	1	1	1	0	1	1	1	1	1	1	1	1	2	1	1	1	1	1	1	1	1	1	1	1	1	1	1	1	1	1	1
pfam03694	Erg28	0.0965909	0	1	0	1	1	1	1	2	1	1	1	1	1	1	1	1	1	1	1	1	1	0	1	1	1	1	1	0	2	1	1	1	1	1	1	1	1	1	1	1	1	1	0	1	1	1	1
pfam03702	UPF0075	0.842975	-1.63636	0	0	0	0	1	1	1	0	0	2	3	0	0	1	0	1	1	1	0	0	0	0	0	0	3	1	1	0	0	0	0	0	0	0	0	0	0	1	4	0	0	0	0	0	0	0
pfam03704	BTAD	0.643939	25.5	1	0	0	0	0	0	0	0	0	0	0	0	0	0	0	0	0	0	0	0	0	0	0	0	0	0	0	0	0	0	0	0	0	0	0	0	0	0	0	0	0	0	0	0	0	0
pfam03706	UPF0104	-1.54545	0	0	0	0	0	0	0	0	0	0	0	0	0	0	0	0	0	0	0	0	0	0	0	0	0	0	0	0	0	0	0	0	0	0	0	0	0	0	0	0	0	0	0	0	0	0	0
pfam03707	MHYT	0.312213	-1.27273	0	0	0	1	1	1	1	0	0	1	2	1	1	3	0	1	0	1	0	0	0	1	1	1	1	0	1	0	0	0	1	1	2	2	0	0	0	0	1	0	1	1	1	1	0	0
pfam03715	Noc2	0.0309091	0	1	1	1	1	1	1	1	1	1	1	1	1	1	1	1	1	1	1	1	1	1	1	0	1	1	1	1	2	1	1	1	1	1	1	1	1	1	1	1	1	1	1	1	1	1	1
pfam03718	Glyco_hydro_49	1.73864	-2.25	0	0	0	0	0	0	0	0	0	0	1	0	0	1	0	0	0	1	0	0	0	0	0	0	0	0	0	0	0	0	0	0	0	0	0	0	0	0	0	0	1	0	0	0	0	0
pfam03719	Ribosomal_S5_C	-0.0429293	0.0294118	2	2	2	2	2	2	2	2	2	2	1	2	2	2	2	2	2	2	2	2	2	2	2	2	2	2	2	3	1	2	2	2	2	2	2	2	2	2	2	2	2	2	2	2	2	2
pfam03720	UDPG_MGDP_dh_C	0.584767	0	1	1	1	1	3	3	1	0	1	2	1	1	0	1	0	0	0	1	0	0	0	0	0	1	2	0	2	0	0	0	0	0	1	1	0	0	1	0	2	0	1	0	1	1	1	1
pfam03721	UDPG_MGDP_dh_N	1.14327	-0.894737	1	1	1	1	3	3	1	2	2	2	5	5	0	3	2	1	0	2	0	0	0	0	0	1	2	1	3	0	0	0	0	0	1	1	0	0	1	0	2	0	1	0	2	1	1	1
pfam03723	Hemocyanin_C	-1.54545	0	0	0	0	0	0	0	0	0	0	0	0	0	0	0	0	0	0	0	0	0	0	0	0	0	0	1	0	0	0	0	0	0	0	0	0	0	0	0	0	0	0	0	0	0	0	0
pfam03725	RNase_PH_C	-0.499774	0.0895522	1	0	1	1	1	0	1	1	1	1	1	1	0	1	1	1	2	1	0	1	1	1	1	1	1	1	1	6	3	2	0	0	1	1	2	3	1	2	1	1	1	1	5	3	2	2
pfam03727	Hexokinase_2	-0.0288987	-0.77561	1	2	2	2	4	6	5	4	4	3	6	6	4	4	4	5	4	5	4	4	6	6	6	5	8	5	4	11	3	3	5	5	2	2	3	3	1	3	8	4	9	6	2	3	2	2
pfam03730	Ku_C	0.206061	-1.2	0	0	1	1	1	1	1	1	1	1	1	1	1	1	1	1	1	1	1	1	1	1	1	1	1	1	1	0	0	1	1	1	1	1	0	0	0	0	1	1	1	1	1	1	0	1
pfam03731	Ku_N	-0.0082205	-0.478723	1	2	2	1	2	2	2	2	2	2	2	2	2	2	1	2	2	2	2	2	2	2	2	2	2	2	2	3	1	1	2	2	2	2	1	1	1	1	2	2	3	2	2	2	2	2
pfam03732	Retrotrans_gag	-0.517941	1.14801	19	35	4	4	0	0	15	0	1	1	0	1	41	0	0	1	8	0	6	0	0	2	0	0	2	6	0	1	1	0	0	0	5	2	4	3	0	0	1	0	3	0	4	6	89	43
pfam03733	DUF307	-0.115646	0.122449	1	0	1	1	1	1	1	1	1	1	0	1	1	2	1	1	1	0	1	1	1	1	1	1	1	1	1	1	1	1	1	1	1	1	1	1	1	1	1	1	2	1	0	1	1	1
pfam03737	Methyltransf_6	0.579545	0.132353	2	0	1	1	5	5	2	1	1	1	4	1	1	4	1	1	1	1	1	1	1	1	1	1	1	1	1	2	1	1	1	1	2	1	1	1	1	1	1	1	3	0	1	1	1	1
pfam03738	GSP_synth	2.83333	-3	0	0	0	0	0	0	0	0	0	0	0	0	2	0	0	0	0	0	0	0	0	0	0	0	0	0	0	0	0	0	0	0	0	0	0	0	0	0	0	0	0	0	0	0	0	0
pfam03746	LamB_YcsF	0.167984	-1.17391	0	1	0	0	1	1	0	1	1	0	1	0	0	1	1	1	0	0	0	1	0	0	0	1	1	1	1	0	0	0	0	0	0	0	0	0	0	2	1	1	1	0	0	0	0	1
pfam03747	ADP_ribosyl_GH	0.331169	1.8	2	0	0	0	2	0	0	0	0	2	3	2	0	2	2	0	0	0	1	0	1	2	1	0	1	2	1	0	0	0	2	1	0	0	0	0	0	0	1	0	1	1	0	2	1	0
pfam03752	ALF	2.83333	-3	0	0	0	0	0	0	0	0	0	0	0	0	0	0	1	0	0	0	0	0	0	0	0	0	0	0	0	0	0	0	0	0	0	0	0	0	0	0	0	0	0	0	0	0	0	0
pfam03764	EFG_IV	-0.058829	-0.351852	2	2	3	3	3	4	3	3	3	3	3	3	4	3	3	4	3	3	1	3	3	3	3	3	3	3	3	6	3	3	4	3	3	3	4	3	3	3	3	3	3	3	5	3	3	4
pfam03765	CRAL_TRIO_N	-0.0414361	-0.326087	3	3	4	7	6	5	1	5	5	5	5	5	5	5	5	4	3	3	5	4	4	5	4	6	6	6	7	8	4	5	5	5	2	2	4	4	3	3	5	4	8	4	4	2	5	11
pfam03770	IPK	-0.156031	-0.951923	0	1	2	2	2	2	2	2	2	2	2	2	2	2	2	2	2	2	2	2	2	2	2	2	2	2	2	4	2	2	2	2	3	3	2	2	2	2	2	2	2	2	2	3	2	2
pfam03781	FGE-sulfatase	0.35202	-1.3	0	2	2	1	2	1	2	1	1	1	2	4	2	2	1	1	1	0	1	1	2	2	2	1	1	1	1	0	0	0	1	1	1	1	0	0	0	0	1	1	1	1	1	1	2	2
pfam03795	YCII	0.206061	-1.2	0	1	1	0	3	1	2	1	1	1	4	1	1	4	1	1	1	2	2	2	0	1	0	1	0	3	1	0	0	1	3	3	3	3	0	0	0	2	1	1	2	0	1	0	2	2
pfam03798	TRAM_LAG1_CLN8	0.0754227	-0.21547	3	0	4	3	3	4	4	5	5	4	4	4	3	5	4	4	5	3	3	3	4	4	4	3	3	3	3	5	3	3	4	3	3	3	3	3	3	3	3	3	6	4	3	4	3	5
pfam03800	Nuf2	-0.21278	-0.913043	0	0	1	1	1	1	0	1	1	1	1	1	1	1	1	1	1	0	1	1	1	1	1	1	1	1	1	2	1	1	1	1	1	1	1	1	1	1	1	0	1	1	1	1	1	1
pfam03801	Ndc80_HEC	-0.0297203	0	1	1	1	1	1	1	1	1	1	1	1	1	1	1	1	1	1	1	1	1	1	1	1	1	1	1	1	2	1	1	1	1	1	1	1	1	1	1	1	1	1	1	1	1	1	1
pfam03803	Scramblase	-0.669697	-0.6	0	0	0	1	1	1	0	1	2	0	0	0	0	0	1	1	0	0	1	1	1	1	1	1	1	1	1	2	1	1	1	1	1	1	1	1	0	1	1	1	0	1	1	1	1	1
pfam03807	F420_oxidored	0.830271	-1.05319	1	0	1	1	7	2	3	3	4	1	4	3	3	7	2	2	4	3	1	1	1	1	1	1	2	5	3	2	1	1	1	1	1	1	1	1	1	1	2	1	2	1	1	2	1	1
pfam03810	IBN_N	-0.0735931	-0.10084	6	1	6	8	7	7	6	8	7	5	7	7	8	7	9	7	7	7	5	8	4	8	6	7	8	6	7	15	7	7	8	8	6	6	8	6	6	8	7	6	9	6	6	8	6	10
pfam03813	Nrap	0.0677831	-0.157895	1	1	1	1	1	1	2	2	2	1	1	1	1	1	1	1	1	1	1	1	1	1	1	1	1	1	1	2	1	1	1	1	1	1	1	1	1	1	1	1	1	1	1	1	1	1
pfam03815	LCCL	0.153777	-0.358209	1	0	1	0	1	2	1	2	2	2	1	1	2	2	4	3	1	0	2	1	1	1	1	2	2	2	2	2	1	1	2	2	1	1	1	1	1	1	2	1	2	1	0	1	1	1
pfam03820	Mtc	0.163341	-1.17073	0	0	0	1	2	1	1	1	1	1	1	1	1	1	1	1	1	1	1	1	1	1	1	1	1	1	1	2	1	1	1	1	1	1	1	1	0	1	1	1	1	1	1	0	0	0
pfam03824	NicO	0.31553	0.075	1	0	1	1	1	1	1	1	2	0	0	1	2	1	1	1	1	1	1	1	1	1	1	1	1	1	1	0	0	0	1	1	1	1	0	0	0	0	1	1	1	1	0	1	1	1
pfam03828	PAP_assoc	0.226912	-0.785714	1	1	4	2	3	2	2	4	4	3	3	3	3	3	3	4	3	3	2	2	3	3	3	2	2	2	3	2	1	1	3	3	2	2	1	1	2	1	2	3	2	3	1	3	4	4
pfam03834	Rad10	-0.0566667	0.06	1	0	1	1	1	1	1	1	1	1	1	1	1	1	1	1	1	1	0	1	1	1	1	1	1	1	1	2	1	1	1	1	1	1	1	1	1	1	1	1	1	1	1	1	1	1
pfam03835	Rad4	0.105564	-0.245902	2	1	1	0	3	3	3	3	3	3	4	4	3	3	3	3	2	2	3	3	3	3	3	3	3	3	3	6	3	2	3	3	1	1	3	3	1	3	3	3	3	3	1	1	1	1
pfam03836	RasGAP_C	0.0553926	-0.516129	1	2	2	2	2	2	2	2	2	2	2	2	2	2	2	2	2	1	1	2	2	2	2	2	2	2	2	3	1	1	2	2	2	1	0	1	2	1	2	2	2	2	2	2	2	2
pfam03839	Sec62	-0.0566667	0.06	1	0	1	1	1	1	1	1	1	1	1	1	1	1	1	1	1	1	1	1	1	1	1	1	1	1	1	2	1	1	1	1	1	1	1	1	1	1	1	1	1	1	1	1	1	1
pfam03847	TFIID_20kDa	-0.294372	0.107143	1	0	1	1	1	1	0	1	1	1	1	1	1	1	1	1	1	1	1	1	1	1	1	1	1	1	1	4	2	1	1	1	2	2	1	2	1	1	1	1	1	1	2	2	1	1
pfam03848	TehB	2.83333	51	1	0	0	0	0	0	0	0	0	0	0	0	0	0	0	0	0	0	0	0	0	0	0	0	0	0	0	0	0	0	0	0	0	0	0	0	0	0	0	0	0	0	0	0	0	0
pfam03849	Tfb2	-0.0297203	0	1	1	1	1	1	1	1	1	1	1	1	1	1	1	1	1	1	1	1	1	1	1	1	1	1	1	1	2	1	1	1	1	1	1	1	1	1	1	1	1	2	1	1	1	1	1
pfam03850	Tfb4	-0.0262832	0.0612245	1	0	1	1	1	1	1	1	1	1	1	1	1	1	1	1	1	1	1	1	1	1	1	1	1	1	1	2	1	1	1	1	1	1	1	1	1	1	1	1	1	1	1	1	1	1
pfam03851	UvdE	0.0183983	-1.07143	0	0	0	1	1	1	1	1	1	1	1	1	1	1	1	1	1	1	1	1	1	1	1	1	1	1	1	0	0	0	1	1	1	1	0	0	0	0	1	1	1	1	0	0	1	1
pfam03853	YjeF_N	0.0329457	-0.453488	1	1	1	1	2	2	2	2	2	2	2	2	2	2	2	2	2	1	2	2	1	2	2	2	2	2	2	4	2	2	2	2	1	1	2	2	1	2	2	2	3	1	2	1	1	1
pfam03856	SUN	-0.231818	-0.9	0	0	0	0	2	2	2	1	1	1	2	2	2	2	1	1	0	2	1	1	2	2	2	2	2	2	2	6	3	3	2	2	0	0	3	4	0	3	2	1	2	2	0	0	0	0
pfam03868	Ribosomal_L6e_N	-0.669697	-0.6	0	1	1	0	0	0	0	0	0	0	0	0	0	0	0	0	0	0	0	0	0	0	0	0	0	0	0	0	0	0	0	0	0	0	0	0	0	0	0	0	0	0	1	0	1	1
pfam03870	RNA_pol_Rpb8	-0.0262832	0.0612245	1	0	1	1	1	1	1	1	1	1	1	1	1	1	1	1	1	1	1	1	1	1	1	1	1	1	1	2	1	1	1	1	1	1	0	1	1	1	1	1	1	1	1	1	1	1
pfam03871	RNA_pol_Rpb5_N	0	0	1	0	1	1	2	1	1	1	1	1	1	1	1	1	1	1	1	1	1	1	1	1	1	1	1	1	1	2	1	1	1	1	1	1	1	1	1	1	1	1	1	1	1	1	1	1
pfam03874	RNA_pol_Rpb4	0.122655	0.142857	2	1	2	2	1	1	2	2	2	2	1	2	2	2	2	2	2	2	1	1	1	1	1	1	1	1	0	4	2	2	1	1	2	2	2	2	2	2	1	1	1	1	2	2	2	2
pfam03876	SHS2_Rpb7-N	-0.235266	-0.0472441	2	0	2	3	2	3	3	3	3	2	2	2	1	2	2	3	2	1	3	3	2	2	2	3	2	3	3	6	3	3	1	1	3	3	3	2	3	3	3	3	2	2	3	3	3	3
pfam03878	YIF1	0	0	1	1	1	1	1	1	1	1	1	1	1	1	1	1	1	1	1	1	1	1	1	1	1	1	1	1	1	2	1	1	1	1	1	1	1	1	1	1	1	1	1	1	1	1	1	1
pfam03879	Cgr1	0.00536616	0.0625	1	0	1	1	1	1	1	1	1	1	1	1	1	1	1	1	1	1	1	1	1	1	1	1	1	0	1	2	1	1	1	1	1	1	2	1	0	0	1	1	1	1	1	1	1	1
pfam03881	Fructosamin_kin	1.02708	-1.0875	1	1	1	1	3	4	1	1	1	10	2	2	5	4	1	4	1	4	1	1	2	2	1	1	1	1	4	0	0	0	4	3	1	0	0	0	0	0	1	1	1	2	0	1	1	1
pfam03891	DUF333	2.83333	-3	0	0	0	1	0	0	0	0	0	0	0	0	0	0	0	0	0	0	0	0	0	0	0	0	0	0	0	0	0	0	0	0	0	0	0	0	0	0	0	0	0	0	0	0	0	0
pfam03893	Lipase3_N	1.19129	-1.875	0	0	0	0	2	2	0	2	1	0	0	0	3	1	2	1	0	1	0	0	0	0	0	1	1	2	2	0	0	0	0	0	0	0	0	0	0	0	1	0	2	0	0	0	0	0
pfam03894	XFP	0.524518	-0.436364	1	1	1	1	2	2	2	1	1	1	2	2	1	2	1	1	2	2	1	1	1	1	1	2	2	1	2	0	0	0	1	1	2	2	0	0	0	0	2	1	2	1	0	1	1	0
pfam03896	TRAP_alpha	0.206061	-1.2	0	0	0	0	1	1	1	0	0	0	1	1	1	1	0	1	1	1	1	0	1	1	1	1	1	1	1	0	0	0	1	1	1	1	0	0	0	0	1	1	0	1	0	0	0	0
pfam03899	ATP_synt_I	-1.54545	0	0	0	0	0	0	0	0	0	0	0	0	0	0	0	0	0	0	0	0	0	0	0	0	0	0	0	0	0	0	0	0	0	0	0	0	0	0	0	0	0	0	0	0	0	0	0
pfam03900	Porphobil_deamC	-0.0634033	-0.184615	1	1	1	1	3	2	1	1	1	1	1	1	1	2	1	1	1	1	1	1	1	3	2	2	2	1	2	2	1	1	1	1	1	1	1	1	1	1	3	1	1	1	1	1	1	1
pfam03901	Glyco_transf_22	-0.0783349	0.108247	4	1	3	4	4	3	5	4	4	3	4	4	4	4	4	4	3	3	3	4	5	4	4	4	4	4	4	9	4	4	4	4	3	3	5	4	3	4	4	4	4	5	3	4	4	4
pfam03902	Gal4_dimer	-0.450758	-0.75	0	0	0	0	0	1	0	1	0	0	1	0	0	0	0	0	0	1	0	0	0	0	0	1	1	1	0	2	1	1	0	0	0	0	2	1	0	0	1	0	1	0	0	0	0	0
pfam03907	Spo7	0.0383623	-1.08511	0	0	1	1	1	1	1	1	2	1	1	1	1	1	1	1	1	1	1	1	1	1	1	1	1	1	1	2	1	1	1	1	1	1	1	1	0	1	1	1	1	1	0	1	0	1
pfam03908	Sec20	-0.21278	0.26087	1	1	0	1	0	1	0	1	1	0	1	1	1	1	1	1	1	1	0	1	1	1	1	1	1	1	1	2	1	1	1	1	1	1	0	1	1	1	1	1	1	1	0	1	1	1
pfam03909	BSD	-0.100906	-0.43299	1	1	2	1	1	2	2	2	2	2	2	2	2	2	2	2	2	2	2	2	2	2	2	2	2	2	2	4	2	2	2	2	2	2	2	2	1	2	2	2	2	2	3	2	2	2
pfam03911	Sec61_beta	0.122655	0.142857	1	0	1	0	1	1	1	1	1	1	1	1	1	1	1	1	1	1	1	1	1	1	1	1	1	1	1	0	0	0	1	1	1	1	1	0	1	0	1	1	1	1	0	1	1	1
pfam03914	CBF	-0.0669028	0.038961	3	2	3	3	2	3	3	3	3	3	3	3	3	3	3	3	3	3	3	3	3	3	3	3	3	3	3	6	3	3	3	3	3	3	3	3	3	3	3	3	3	3	4	3	3	3
pfam03915	AIP3	0	0	1	1	1	1	1	1	1	1	1	1	1	1	1	1	1	1	1	1	1	1	1	1	1	1	1	1	1	2	1	1	1	1	1	1	1	1	1	1	1	1	1	1	1	1	1	1
pfam03917	GSH_synth_ATP	-0.0327824	-0.0545455	1	0	1	1	2	2	1	1	1	1	1	1	1	1	1	1	1	1	1	1	1	1	1	1	1	0	2	2	1	1	1	1	1	1	1	1	1	1	1	1	2	1	2	1	1	1
pfam03919	mRNA_cap_C	-0.171717	-0.941176	0	0	1	1	1	1	1	1	1	1	1	1	1	1	1	1	1	1	0	1	1	1	1	1	1	1	0	2	1	1	1	1	1	1	1	1	3	1	1	1	1	1	0	3	1	1
pfam03928	DUF336	1.18096	-1.86792	0	0	0	1	2	2	1	5	5	0	1	1	1	2	5	4	1	2	0	0	0	0	0	1	1	1	2	2	1	1	0	0	0	0	1	1	0	2	1	0	1	0	0	3	0	1
pfam03931	Skp1_POZ	-0.0858586	0.0588235	2	2	1	1	2	0	3	3	3	2	2	2	2	2	2	2	2	1	2	2	1	2	2	2	2	1	2	2	1	2	3	2	2	2	1	1	2	2	2	2	3	1	4	2	1	9
pfam03932	CutC	0.980769	0.346154	1	0	1	0	1	0	1	1	1	1	1	1	1	1	1	1	1	1	0	0	0	0	0	0	0	1	1	0	0	0	0	0	0	0	0	0	0	0	0	0	1	0	0	1	1	1
pfam03935	SKN1	0.0183983	1.5989	9	22	12	7	1	1	3	2	2	0	0	0	0	0	2	2	2	0	1	1	1	1	1	1	1	1	1	6	4	2	1	1	6	6	5	3	4	1	1	1	1	1	0	6	14	10
pfam03936	Terpene_synth_C	0.211822	-0.138158	3	6	3	0	3	6	2	7	7	3	5	5	7	1	2	1	0	0	1	0	2	2	2	6	0	1	2	0	0	0	1	1	0	0	0	0	0	0	1	1	3	2	0	6	6	14
pfam03937	Sdh5	-0.0262832	-1.04082	0	1	1	1	1	1	1	1	1	1	1	1	1	1	1	1	1	1	1	1	1	1	1	1	1	1	1	2	1	1	1	1	1	1	1	1	1	1	1	0	1	1	1	1	1	1
pfam03938	OmpH	-1.54545	0	0	0	0	0	0	0	0	0	0	0	0	0	0	0	0	0	0	0	0	0	0	1	0	0	0	0	0	0	0	0	0	0	0	0	0	0	0	0	0	0	0	0	0	0	0	0
pfam03939	Ribosomal_L23eN	0.0630798	0	1	0	1	1	1	2	1	1	1	1	1	1	1	1	1	1	1	1	1	1	1	1	1	1	1	1	1	0	0	1	1	1	1	1	1	1	1	0	1	1	1	0	1	1	1	1
pfam03941	INCENP_ARK-bind	-0.115646	0.122449	1	0	1	1	0	1	1	1	1	1	1	1	1	1	1	1	1	1	1	1	1	1	1	1	1	1	1	2	1	1	1	1	1	1	1	1	1	1	1	1	1	1	1	1	1	1
pfam03942	DTW	-1.54545	0	0	0	0	0	0	0	0	0	0	0	0	0	0	0	0	0	0	0	0	0	0	0	0	0	0	0	0	0	0	0	0	0	0	0	0	0	0	0	0	0	0	0	1	0	0	0
pfam03943	TAP_C	-0.0858586	0.0588235	1	1	1	1	1	1	1	1	1	0	1	1	1	1	1	1	1	1	1	1	1	1	1	1	1	1	1	2	1	1	1	1	1	1	1	1	1	1	1	1	1	1	1	1	1	1
pfam03945	Endotoxin_N	2.83333	-3	0	1	0	0	0	0	0	0	0	0	2	0	0	0	0	0	0	0	0	0	0	0	0	0	0	0	0	0	0	0	0	0	0	0	0	0	0	0	0	0	0	0	0	0	0	0
pfam03946	Ribosomal_L11_N	-0.115646	-0.428571	1	0	2	2	2	2	2	2	2	2	2	1	2	2	2	2	2	2	1	2	1	2	2	2	2	2	2	4	2	2	2	2	2	2	2	2	2	2	2	2	2	1	2	2	2	2
pfam03947	Ribosomal_L2_C	-0.0262832	-0.489796	1	2	2	2	2	2	2	2	2	2	1	2	2	2	2	2	2	2	2	2	2	2	2	2	2	2	2	2	1	1	2	2	2	2	3	2	2	1	2	2	3	2	2	2	2	2
pfam03948	Ribosomal_L9_C	-1.54545	0	0	0	0	0	0	0	0	0	0	0	0	0	0	0	0	0	0	0	0	0	0	0	0	0	0	0	0	0	0	0	0	0	0	0	0	0	0	0	0	0	0	0	1	1	0	0
pfam03949	Malic_M	-0.0082205	0.0957447	2	0	3	1	2	2	3	2	2	2	1	2	2	2	2	2	2	1	1	2	1	1	1	2	2	2	2	2	1	1	1	1	3	3	1	1	1	1	2	1	2	1	0	2	2	3
pfam03950	tRNA-synt_1c_C	-0.113141	0.0280374	2	1	2	2	3	2	1	2	2	2	2	2	2	2	2	2	2	2	2	2	3	3	3	2	2	2	3	4	2	2	2	2	2	2	2	2	2	2	2	2	3	3	2	3	2	2
pfam03951	Gln-synt_N	0.0858586	-1.11765	0	0	1	1	1	1	1	1	1	2	1	1	2	1	1	1	1	2	1	1	1	1	1	1	1	1	1	2	1	1	1	1	1	1	1	1	1	1	1	1	1	1	0	1	1	1
pfam03952	Enolase_N	-0.0858586	-0.1	1	1	1	1	1	1	2	1	1	1	1	1	1	2	1	1	1	1	1	1	1	1	1	1	1	1	1	2	2	1	1	1	2	3	2	1	1	2	1	1	1	1	1	1	1	1
pfam03953	Tubulin_C	-0.0517559	-0.266355	3	1	5	3	5	4	5	4	4	3	5	5	4	7	4	4	4	3	4	4	4	4	4	5	5	5	5	5	3	3	4	4	4	4	3	3	4	2	5	4	4	4	7	6	5	5
pfam03959	FSH1	0.373759	-1.31489	0	0	2	2	12	20	6	6	5	5	4	5	10	4	5	6	6	5	2	3	2	5	5	13	8	11	12	4	2	2	6	6	2	2	2	2	1	2	9	3	7	3	3	5	1	4
pfam03962	Mnd1	-0.477458	-0.731707	0	1	1	0	1	1	1	1	1	0	0	0	0	0	1	1	1	0	1	1	1	1	1	1	1	1	1	2	1	0	1	1	1	1	1	1	0	0	1	1	1	1	1	1	1	1
pfam03966	Trm112p	-0.0223979	0.130435	1	1	1	1	0	1	1	1	1	0	1	1	1	1	1	1	1	1	1	1	1	1	1	1	1	0	0	2	1	1	1	1	1	1	1	1	0	1	0	1	1	1	0	1	1	1
pfam03969	AFG1_ATPase	0.216741	-0.54878	1	3	2	2	1	1	1	2	2	2	2	2	2	2	2	2	2	2	1	1	1	1	1	1	1	1	1	4	2	2	1	1	2	2	2	2	1	2	1	1	2	1	1	1	2	2
pfam03972	MmgE_PrpD	0.868493	-0.961538	1	1	1	1	5	6	3	3	3	1	4	3	1	2	2	2	3	1	1	1	1	1	1	2	2	3	7	0	0	0	1	1	0	0	0	0	1	0	2	1	1	1	0	1	1	2
pfam03980	Nnf1	-0.0548034	0.12766	1	0	1	1	1	1	0	1	1	1	1	1	1	1	1	1	1	1	0	1	1	1	1	1	1	1	0	2	1	1	1	1	1	1	1	1	0	1	1	1	1	1	1	1	1	1
pfam03981	Ubiq_cyt_C_chap	0.00536616	0.0625	1	0	1	1	1	1	1	1	1	1	1	1	1	1	1	1	1	1	1	1	1	1	1	1	0	1	1	2	1	1	1	1	1	1	1	1	1	1	1	1	1	0	1	1	1	1
pfam03982	DAGAT	-0.209553	0	1	0	1	1	1	3	1	1	1	0	1	1	1	1	1	1	1	1	1	1	1	1	1	1	2	2	1	2	1	1	1	1	1	2	1	1	1	1	2	1	1	1	1	2	1	1
pfam03983	SHD1	-0.171717	0.117647	1	0	1	1	1	1	1	1	1	1	0	1	1	1	1	1	1	1	1	1	1	1	1	1	1	1	1	2	1	1	1	1	1	1	1	1	1	1	1	1	1	1	1	1	1	1
pfam03984	DUF346	-1.54545	0	0	0	0	0	0	0	0	0	0	0	0	0	0	0	0	0	0	0	0	0	0	0	0	0	0	0	0	0	0	0	1	1	0	0	0	0	0	0	0	0	0	0	0	0	0	0
pfam03985	Paf1	-0.058319	0	1	1	1	1	1	1	1	1	1	1	1	1	1	1	1	1	1	1	1	1	1	1	1	1	1	1	1	2	1	1	1	1	1	1	1	1	1	1	1	1	1	1	1	1	1	1
pfam03986	Autophagy_N	0.00536616	0.0625	1	1	1	1	1	1	1	1	1	1	1	1	1	1	1	1	1	0	0	1	1	1	1	1	1	1	0	2	1	1	1	1	1	1	1	1	1	1	1	1	1	1	1	1	1	1
pfam03987	Autophagy_act_C	-0.105853	-0.246575	1	0	2	1	1	1	2	2	2	1	1	2	1	1	2	2	1	1	1	1	1	1	2	1	1	1	1	4	2	1	1	1	2	2	2	2	1	2	1	2	2	1	2	2	1	2
pfam03992	ABM	1.02621	1.66667	4	2	2	1	5	1	3	2	2	0	4	0	1	4	2	1	2	1	1	1	0	1	1	1	1	2	2	0	0	0	1	1	1	1	0	0	0	0	1	1	1	0	0	5	0	1
pfam03997	VPS28	-0.0858586	0.0588235	1	1	1	1	1	1	1	1	1	0	1	1	1	1	1	1	1	1	1	1	1	1	1	1	1	1	1	2	1	1	1	1	1	1	1	1	1	1	1	1	1	1	1	1	2	1
pfam03998	Utp11	-0.0858586	0.0588235	1	0	1	1	1	1	1	1	1	1	1	1	1	1	1	1	1	1	1	1	1	1	1	1	1	1	1	2	1	1	1	1	1	1	1	1	1	1	1	1	1	1	1	1	1	1
pfam03999	MAP65_ASE1	0.00536616	0.0625	1	0	1	1	1	1	1	1	1	1	1	1	1	1	1	1	1	1	1	1	1	1	1	1	1	1	1	1	1	1	1	1	1	1	1	1	1	1	1	1	1	1	1	1	1	1
pfam04000	Sas10_Utp3	-0.0961374	0.147887	3	0	2	3	3	3	3	2	3	3	2	3	3	3	3	3	3	2	3	3	3	3	3	3	3	3	3	5	3	3	3	3	3	3	3	3	3	3	3	3	3	3	2	3	1	3
pfam04001	Vhr1	-1.54545	0	0	0	0	0	0	0	0	0	0	0	0	0	0	0	0	0	0	0	0	0	0	0	0	0	0	0	0	1	1	1	0	0	0	0	1	1	0	1	0	0	0	0	0	0	0	0
pfam04003	Utp12	-0.115051	-0.98	0	2	3	3	3	3	3	3	3	3	3	3	3	3	3	3	3	2	3	3	3	3	3	3	3	3	3	5	3	4	3	3	3	3	4	4	3	4	3	3	3	3	3	3	3	3
pfam04004	Leo1	-0.0566667	0.06	1	1	1	1	1	1	1	1	1	1	1	1	1	1	1	1	1	0	1	1	1	1	1	1	1	1	1	2	1	1	1	1	1	1	1	1	1	1	1	1	1	1	1	1	1	1
pfam04005	Hus1	-0.00476992	-0.0555556	1	2	1	1	1	1	1	1	1	1	1	1	1	1	1	1	1	1	1	1	1	1	1	1	1	1	1	2	1	1	1	1	1	1	1	1	1	1	1	1	1	1	1	1	1	2
pfam04006	Mpp10	-0.0297203	0	1	1	1	1	1	1	1	1	1	1	1	1	1	1	1	1	1	1	2	1	1	1	1	1	1	1	1	2	1	1	1	1	1	1	1	1	1	1	1	1	1	1	1	1	1	1
pfam04030	ALO	0.103699	-1.12987	0	2	2	1	3	1	1	1	1	1	4	2	2	3	1	1	1	2	1	2	1	1	1	1	1	2	4	1	1	1	2	2	1	1	1	1	1	1	1	1	1	1	1	1	1	6
pfam04031	Las1	-0.0858586	0.0588235	1	0	1	1	1	1	1	1	1	1	1	1	2	0	1	1	1	1	0	1	1	1	1	1	1	1	1	2	1	1	1	1	1	1	1	1	1	1	1	1	1	1	1	1	1	1
pfam04032	Rpr2	0.0399687	-0.155172	1	0	1	0	1	1	1	1	1	0	2	2	1	2	1	2	2	2	1	2	1	2	2	0	0	0	0	4	2	1	2	0	1	0	2	2	0	1	1	2	1	1	2	1	1	2
pfam04034	DUF367	-0.113928	0.0576923	1	0	1	1	1	1	1	1	1	1	1	1	1	1	1	1	1	1	1	1	1	1	1	1	1	1	1	2	1	1	1	1	1	1	1	1	1	1	1	1	1	1	2	1	1	1
pfam04037	DUF382	-0.268308	-0.875	0	0	1	1	0	0	1	1	1	1	1	1	1	1	1	1	1	1	2	1	1	1	1	1	1	1	1	1	1	1	1	1	1	1	1	1	1	1	1	1	1	1	1	1	1	1
pfam04041	DUF377	-1.54545	0	0	0	0	0	0	0	0	0	0	0	0	0	0	0	0	0	0	0	0	0	0	0	0	0	0	0	0	2	1	1	0	0	0	0	1	1	0	1	0	0	0	0	0	0	0	0
pfam04042	DNA_pol_E_B	-0.0286195	0.0196078	3	1	3	3	3	3	3	3	3	3	4	3	3	3	3	3	3	3	3	3	3	3	3	3	3	3	3	5	3	3	3	3	3	3	3	3	2	4	3	3	3	3	3	3	3	3
pfam04045	P34-Arc	-0.0566667	-1.02	0	1	1	1	1	1	1	1	1	1	1	1	1	1	1	1	1	1	1	1	1	1	1	1	1	1	1	2	1	1	1	1	1	1	1	1	1	1	1	1	1	1	1	1	1	1
pfam04046	PSP	-0.058319	0	1	2	2	1	0	0	1	1	1	1	1	1	1	1	1	1	1	1	2	1	1	1	1	1	1	1	1	1	1	1	1	1	1	1	1	1	1	1	1	1	1	1	1	1	1	1
pfam04048	Sec8_exocyst	-0.0566667	0.06	1	0	1	1	1	1	1	1	1	1	1	1	1	1	1	1	1	1	1	1	1	1	1	1	1	1	1	2	1	1	1	1	1	1	1	1	2	1	1	1	1	1	1	1	1	1
pfam04049	APC8	-0.00476992	-0.0555556	1	1	1	1	1	1	1	1	1	2	1	1	1	1	1	1	1	1	1	1	1	1	1	1	1	1	1	2	1	1	1	1	1	1	1	1	1	1	1	1	1	1	1	1	1	2
pfam04050	Upf2	0.0383623	0.0638298	1	1	1	1	1	1	1	1	1	1	1	1	1	1	1	1	1	0	1	1	1	1	1	1	1	1	1	2	1	0	0	1	1	1	1	1	1	0	1	1	1	1	1	1	1	1
pfam04051	TRAPP	-0.125307	-0.243243	2	2	2	2	3	3	3	3	3	3	2	3	3	3	3	3	3	2	3	3	2	3	3	3	3	3	3	6	3	3	3	3	3	3	3	3	3	3	3	2	3	2	3	3	3	5
pfam04053	Coatomer_WDAD	-0.0725895	-0.0272727	2	3	2	2	2	2	2	2	2	2	2	2	2	2	2	2	2	2	2	2	2	2	2	2	2	3	2	4	2	2	2	2	2	2	2	2	2	3	2	2	3	2	3	2	3	4
pfam04054	Not1	-0.115646	-0.979592	0	1	1	1	1	1	1	1	1	1	0	1	1	1	1	1	1	1	1	1	1	1	1	1	1	1	1	2	1	1	1	1	1	1	1	1	1	1	1	1	1	1	1	1	1	1
pfam04055	Radical_SAM	0.14635	-0.340909	4	3	4	4	6	6	5	7	7	6	8	8	5	7	6	6	5	5	5	5	6	7	7	7	6	6	5	7	4	4	7	7	3	3	4	3	3	4	6	5	6	6	7	3	4	4
pfam04056	Ssl1	0.0544872	0.980769	2	1	1	1	1	1	1	1	1	1	1	1	1	1	1	1	1	1	1	1	1	1	1	1	0	1	1	2	1	1	1	1	1	2	1	1	1	1	1	1	1	1	1	1	1	1
pfam04057	Rep-A_N	-0.052686	0.204545	1	0	1	1	0	1	1	1	1	1	1	1	1	1	1	0	1	1	1	1	0	1	1	1	0	1	1	2	1	1	1	1	1	1	1	1	1	0	1	1	1	0	1	1	1	1
pfam04059	RRM_2	0.226912	0.0714286	1	1	1	0	0	1	1	1	1	1	1	1	1	2	1	1	1	1	1	0	1	1	1	1	1	1	1	0	0	0	1	1	1	1	0	0	0	0	1	1	1	1	1	1	1	1
pfam04061	ORMDL	-0.0297203	0	1	1	1	1	1	1	1	1	1	1	1	1	1	1	1	1	1	1	1	1	1	1	1	1	1	1	1	2	1	1	1	1	1	1	1	1	1	1	1	1	2	1	1	1	1	1
pfam04062	P21-Arc	-0.0858586	-1	0	1	1	1	1	1	1	1	1	1	1	1	1	1	1	1	1	1	1	1	0	1	1	1	1	1	1	2	1	1	1	1	1	1	1	1	1	1	1	1	2	1	1	1	1	1
pfam04063	DUF383	-0.113928	-0.980769	0	1	1	1	1	1	1	1	1	1	1	1	1	1	1	1	1	1	1	1	1	1	1	1	1	1	1	2	1	1	1	1	1	1	1	1	1	1	1	1	1	1	1	1	1	1
pfam04064	DUF384	-0.115646	-0.979592	0	1	1	1	1	1	0	1	1	1	1	1	1	1	1	1	1	1	1	1	1	1	1	1	1	1	1	2	1	1	1	1	1	1	1	1	1	0	1	1	1	1	1	1	1	1
pfam04065	Not3	-0.262017	0.0517241	1	1	1	1	1	1	1	1	1	1	1	0	1	1	1	1	1	1	1	1	1	1	1	1	1	1	1	4	2	2	1	1	1	1	2	2	1	2	1	1	1	1	1	1	1	2
pfam04068	RLI	-0.248036	-0.888889	0	1	1	2	2	2	1	1	1	1	2	2	2	1	1	1	1	2	1	2	1	2	2	2	2	1	2	4	2	2	1	1	2	2	2	2	2	2	2	2	2	1	3	1	1	2
pfam04069	OpuAC	2.83333	-3	0	1	0	0	0	0	0	0	0	0	0	0	0	0	0	0	0	0	0	0	0	0	0	0	0	0	0	0	0	0	0	0	0	0	0	0	0	0	0	0	0	0	0	0	0	0
pfam04072	LCM	0.056541	-1.09756	0	0	1	1	2	2	2	2	2	2	2	2	4	2	2	2	1	1	2	2	2	2	2	2	1	2	1	4	3	2	2	2	1	1	2	2	1	2	2	2	2	1	1	1	1	1
pfam04073	YbaK	-0.919913	2.14286	1	0	1	1	0	0	0	0	0	0	0	0	0	0	0	0	0	0	0	0	0	0	0	0	0	0	0	3	1	1	0	0	1	1	1	0	1	1	0	0	0	0	1	1	1	1
pfam04078	Rcd1	0	0	1	1	1	1	1	1	1	1	1	1	1	1	1	1	1	1	1	1	1	1	1	1	1	1	1	1	1	2	1	1	1	1	1	1	1	1	1	1	1	1	1	1	1	1	1	1
pfam04080	Per1	-0.357987	-0.813559	0	0	1	1	1	1	1	1	1	1	1	1	1	1	1	1	1	1	1	1	1	1	1	1	1	1	1	4	3	2	1	1	1	1	2	2	1	2	1	1	2	1	1	1	1	2
pfam04081	DNA_pol_delta_4	0.226912	-1.21429	0	1	1	1	1	2	1	1	1	1	1	1	1	1	1	1	0	1	1	1	1	1	1	1	1	1	1	0	0	0	1	1	1	0	0	0	1	0	1	1	1	1	0	1	1	2
pfam04082	Fungal_trans	0.616408	-1.10266	34	30	61	38	247	261	84	134	138	78	238	193	85	383	97	92	69	133	51	61	60	71	65	140	152	193	224	54	32	26	63	62	63	54	52	22	2	53	190	51	191	59	10	112	40	100
pfam04083	Abhydro_lipase	-0.0858586	-1	0	0	1	2	2	2	2	2	2	2	2	2	2	2	2	1	2	2	2	1	1	1	1	2	2	2	2	6	4	2	1	1	1	1	3	3	1	2	2	2	2	1	2	2	1	1
pfam04084	ORC2	0	0	1	1	1	1	1	1	1	1	1	1	1	1	1	1	1	1	1	1	1	1	1	1	1	1	1	1	1	2	1	1	1	1	1	1	1	1	1	1	1	1	1	1	1	1	1	1
pfam04086	SRP-alpha_N	0.0630798	0	1	1	1	1	1	1	1	1	1	1	1	1	1	1	1	1	1	1	1	1	1	1	1	1	1	1	1	2	1	0	1	1	1	1	1	1	1	1	1	1	1	1	1	1	1	1
pfam04088	Peroxin-13_N	-0.147969	-0.957447	0	0	1	1	1	1	1	1	1	1	0	1	1	1	1	1	1	1	1	1	1	1	1	1	1	1	1	1	1	1	1	1	1	1	1	1	1	1	1	1	1	1	1	1	1	1
pfam04090	RNA_pol_I_TF	-0.231818	-0.9	0	0	1	0	1	1	1	1	1	0	1	1	1	1	1	0	1	0	1	1	1	0	0	1	1	1	1	2	1	1	1	1	1	1	1	1	1	1	1	1	1	1	0	1	0	1
pfam04091	Sec15	-0.113928	-0.980769	0	1	1	1	1	1	1	1	1	1	1	1	1	1	1	1	1	1	1	1	1	1	1	1	1	1	1	4	1	1	1	1	1	1	1	1	1	1	1	1	1	1	1	1	1	1
pfam04094	DUF390	-1.54545	0	0	0	0	0	0	0	0	0	0	0	0	0	0	0	0	0	0	0	0	0	0	0	0	0	0	0	0	0	0	0	0	0	0	0	0	0	0	0	0	0	0	0	0	0	0	1
pfam04095	NAPRTase	-0.0566667	0.06	1	0	1	1	1	1	1	1	1	1	1	1	1	1	1	1	1	1	1	1	1	1	1	1	1	1	1	2	1	1	1	1	1	1	1	1	1	1	1	1	1	1	1	1	2	1
pfam04096	Nucleoporin2	0.165009	-1.17188	0	0	1	1	1	1	1	1	1	1	10	1	1	1	1	1	1	1	1	1	1	1	1	1	1	1	1	3	2	2	1	1	1	1	2	2	1	2	1	1	1	1	1	1	1	1
pfam04097	Nic96	0	0	1	1	1	1	1	1	1	1	1	1	1	1	1	1	1	1	1	1	1	1	1	1	1	1	1	1	1	2	1	1	1	1	1	1	1	1	1	1	1	1	1	1	1	1	1	1
pfam04098	Rad52_Rad22	-0.166947	-0.944444	0	1	1	1	1	1	1	1	1	1	1	1	1	1	1	1	1	1	1	1	1	1	1	1	1	1	1	3	2	2	0	1	1	1	2	2	0	2	1	1	1	1	1	1	1	1
pfam04099	Sybindin	-0.0858586	0.125	2	0	2	2	2	2	2	2	2	2	1	2	2	2	2	2	2	1	2	2	1	2	2	2	2	1	2	4	2	2	2	2	2	1	3	2	2	2	2	2	2	0	2	2	3	2
pfam04100	Vps53_N	0	0	1	1	1	1	1	1	1	1	1	1	1	1	1	1	1	1	1	1	1	1	1	1	1	1	1	1	1	2	1	1	1	1	1	1	1	1	1	1	1	1	1	1	1	1	1	1
pfam04101	Glyco_tran_28_C	0.343434	-0.235294	1	1	1	1	1	1	1	2	2	1	1	1	1	2	2	2	1	0	1	1	1	1	1	1	1	0	0	2	1	1	1	1	1	1	1	1	0	1	1	1	1	0	1	1	1	1
pfam04104	DNA_primase_lrg	0	0	1	1	1	1	1	1	1	1	1	1	1	1	1	1	1	1	1	1	1	1	1	1	1	1	1	1	1	2	1	1	1	1	1	1	1	1	1	1	1	1	1	1	1	1	1	1
pfam04106	APG5	-0.0548034	0.12766	1	0	1	1	1	0	1	1	1	1	1	1	1	1	1	1	1	1	1	1	1	1	1	1	1	1	1	2	1	1	1	1	1	1	1	1	0	1	1	1	1	1	0	1	1	1
pfam04107	GCS2	2.83333	-3	0	1	0	0	0	0	0	0	0	0	0	0	0	0	0	0	0	0	0	0	0	0	0	0	0	0	0	0	0	0	0	0	0	0	0	0	0	0	0	0	0	0	0	0	0	0
pfam04108	APG17	-0.21618	0.0535714	1	0	1	0	2	2	1	1	1	1	0	1	1	1	1	1	1	1	1	1	2	2	2	2	2	2	2	2	1	1	1	1	0	0	1	1	0	1	1	2	1	2	0	1	1	1
pfam04109	APG9	0.00536616	0.0625	1	1	1	1	1	1	1	1	1	1	1	0	1	1	1	1	1	1	1	1	1	1	1	1	1	1	1	2	1	1	1	1	1	1	1	1	0	1	1	1	1	1	1	1	1	1
pfam04110	APG12	-0.21278	-0.913043	0	0	1	1	1	1	1	1	1	1	1	0	1	0	1	1	1	1	1	1	1	1	1	1	0	1	0	2	1	1	1	1	1	0	1	1	0	1	1	1	1	0	1	1	1	5
pfam04111	APG6	-0.140938	0.0566038	1	0	1	1	1	1	1	1	1	1	1	1	1	1	1	1	1	1	1	1	1	1	1	1	1	0	1	4	1	1	1	1	1	1	1	1	1	1	1	1	2	1	1	1	1	1
pfam04112	Mak10	0.0383623	0.0638298	1	0	1	1	1	1	1	1	1	1	1	1	1	1	1	1	1	1	1	1	1	1	1	1	1	1	1	1	1	1	1	1	1	1	1	0	1	1	1	1	1	1	1	1	1	1
pfam04113	Gpi16	-0.0297203	0	1	1	1	1	0	1	1	1	1	1	1	1	1	1	1	1	2	1	1	1	1	1	1	1	1	1	1	2	1	1	1	1	1	1	1	1	1	1	1	1	1	1	1	1	1	1
pfam04114	Gaa1	0.0630798	0	1	1	1	1	1	1	1	1	1	1	1	1	1	1	1	1	1	1	1	1	1	1	1	1	1	1	1	1	0	1	1	1	1	1	1	1	1	1	1	1	1	1	1	1	1	1
pfam04115	Ureidogly_hydro	0.0309091	0	1	1	1	1	1	1	1	1	1	1	1	1	1	1	1	1	1	1	1	1	1	1	1	1	1	1	0	2	1	1	1	1	1	1	1	1	0	1	1	1	1	1	1	1	1	1
pfam04116	FA_hydroxylase	-0.0515152	-0.705882	2	1	6	10	16	9	5	7	7	4	8	8	5	8	4	5	6	5	5	7	6	8	9	12	13	11	13	10	4	5	10	10	4	4	6	5	4	4	14	6	8	6	4	8	5	6
pfam04117	Mpv17_PMP22	0.269684	-0.782051	2	1	4	3	8	5	5	6	7	3	9	8	6	7	6	6	5	6	4	5	2	4	4	7	6	6	6	9	7	4	4	4	3	2	5	5	0	5	7	5	5	3	3	3	3	3
pfam04118	Dopey_N	0.0309091	0	1	1	1	1	1	1	1	1	1	1	1	1	1	1	1	1	1	1	1	1	1	1	1	1	1	1	1	2	1	1	1	1	1	1	1	1	1	1	1	1	1	1	1	1	1	1
pfam04119	HSP9_HSP12	-0.329125	-0.833333	0	1	2	1	1	1	0	2	2	0	0	0	0	0	2	2	1	0	1	1	1	1	1	2	2	1	1	4	1	2	0	1	2	2	2	2	0	2	2	1	1	1	0	0	1	2
pfam04120	Iron_permease	0.842975	-1.63636	0	0	0	0	2	1	1	1	1	0	0	0	0	0	0	0	0	0	0	0	0	1	1	0	1	0	0	0	0	0	0	0	0	0	0	0	0	0	1	0	1	0	0	0	0	0
pfam04121	Nup84_Nup100	-0.00476992	-0.0555556	1	2	1	1	2	1	0	1	1	1	1	1	1	1	1	1	1	1	2	1	1	1	1	1	1	1	1	2	1	1	1	1	1	1	1	1	1	1	1	1	1	1	1	1	1	1
pfam04124	Dor1	-0.171717	0.117647	1	0	1	1	1	1	1	1	1	1	0	1	1	1	1	1	1	1	1	1	1	1	1	1	1	0	1	2	1	1	1	1	1	1	1	1	1	1	1	1	1	1	1	1	1	3
pfam04127	DFP	0.00536616	0.0625	1	0	1	1	1	1	1	1	1	1	1	1	1	1	1	1	1	1	1	1	1	1	1	1	1	0	1	1	1	1	1	1	1	1	1	1	1	1	1	1	1	1	1	1	1	1
pfam04129	Vps52	0.0309091	0	1	1	1	1	1	1	1	1	1	1	1	1	1	1	1	1	1	1	1	1	0	1	1	1	1	1	1	1	1	1	1	1	1	1	1	1	1	1	1	1	1	1	1	1	1	1
pfam04130	Spc97_Spc98	0.0919913	0.012605	5	4	4	5	5	5	6	5	5	5	5	5	5	5	5	5	5	5	5	5	5	5	5	5	5	5	5	4	2	2	5	5	5	5	2	2	2	2	5	5	5	5	5	5	5	5
pfam04133	Vps55	-0.294372	0.107143	1	0	1	1	1	1	1	1	1	1	1	1	1	1	1	1	1	0	1	1	1	1	1	1	1	1	1	4	2	2	1	1	1	1	2	2	1	2	1	1	1	1	1	1	1	1
pfam04135	Nop10p	0.0965909	-1.125	0	2	1	1	1	1	1	1	1	1	0	1	1	1	0	1	1	0	1	1	0	1	1	1	0	1	0	0	1	1	0	1	1	1	1	1	1	1	1	1	1	0	0	2	0	1
pfam04136	Sec34	0	0	1	1	1	1	1	1	1	1	1	1	1	1	1	1	1	1	1	1	1	1	1	1	1	1	1	1	0	2	1	1	1	1	1	1	1	1	1	1	1	1	1	1	1	1	1	1
pfam04137	ERO1	0.106918	-0.113208	1	3	1	1	1	1	1	1	1	1	1	1	1	1	1	1	1	1	1	1	1	1	1	1	1	1	1	2	1	1	1	1	1	1	1	1	1	1	1	1	1	1	1	1	1	2
pfam04139	Rad9	-0.0548034	0.12766	1	0	1	1	1	1	0	1	1	1	1	1	1	1	1	1	1	1	1	1	1	1	1	1	1	0	1	2	1	1	1	1	1	1	1	1	1	1	1	1	1	1	1	1	1	1
pfam04140	ICMT	-0.760577	0.481132	2	0	3	1	1	2	0	1	1	1	2	1	1	1	1	1	0	0	0	1	1	1	1	1	1	1	1	4	2	2	1	1	1	1	2	2	1	2	1	1	1	1	1	2	7	6
pfam04142	Nuc_sug_transp	0.152443	-0.0612245	2	1	3	4	2	2	1	2	2	2	3	2	2	2	1	2	3	2	1	1	2	2	2	3	3	1	3	2	1	0	2	2	2	2	1	0	1	1	4	1	1	2	3	2	2	3
pfam04143	Sulf_transp	0.466421	0.0810811	1	0	1	1	1	0	1	1	1	0	2	2	1	1	1	1	1	1	1	1	1	1	1	2	1	0	1	0	0	0	1	1	1	1	0	0	0	0	1	0	1	1	0	0	1	1
pfam04144	SCAMP	-0.515152	2.47059	1	1	1	1	0	0	0	0	0	0	0	0	0	0	0	0	0	0	0	0	0	0	0	0	0	0	0	0	0	0	0	0	1	1	0	0	1	0	0	0	0	0	3	1	1	1
pfam04145	Ctr	0.365729	-0.116022	4	2	5	4	3	4	3	5	5	4	5	5	7	5	6	5	2	5	3	3	2	3	3	3	4	3	2	5	3	3	3	3	3	3	3	2	1	3	5	2	7	2	3	3	2	3
pfam04146	YTH	-0.0634033	0.646154	2	0	2	1	1	1	2	1	1	2	1	1	2	1	1	1	2	0	2	2	0	0	0	1	1	0	1	2	1	1	1	1	2	2	1	0	2	1	1	2	1	0	0	2	2	3
pfam04147	Nop14	-0.058319	0	1	2	1	1	1	1	1	1	1	1	1	0	1	1	1	1	1	1	1	1	1	1	1	1	1	1	1	2	2	1	1	1	1	1	1	1	1	1	1	1	1	1	1	1	1	1
pfam04148	Erv26	-0.152204	-0.954545	0	0	1	0	1	1	2	1	1	0	1	1	1	1	1	0	1	1	1	1	1	1	1	1	0	1	1	2	1	1	1	1	1	1	1	1	0	1	1	1	1	1	1	1	0	1
pfam04152	Mre11_DNA_bind	-0.0858586	-1	0	2	1	1	1	1	0	1	1	1	1	1	1	1	1	1	1	1	1	1	1	1	1	1	1	1	1	2	1	1	1	1	1	1	1	1	1	1	1	1	1	1	1	1	1	1
pfam04153	NOT2_3_5	-0.0128788	0.03	2	2	2	2	2	2	2	2	2	2	2	1	2	2	2	2	2	2	2	2	2	2	2	2	2	2	2	4	2	2	2	2	2	2	2	2	2	2	2	2	2	2	2	2	2	2
pfam04157	EAP30	-0.0714071	0.0594059	2	1	2	2	2	2	2	2	2	1	2	2	2	2	2	2	2	2	2	2	2	2	2	2	2	2	2	4	2	2	2	2	2	2	2	2	1	2	2	2	2	2	2	2	2	3
pfam04158	Sof1	-0.177083	-0.9375	0	0	1	1	0	1	1	1	1	1	1	1	1	1	1	1	1	1	0	1	1	1	1	1	1	1	1	2	3	1	1	1	1	1	1	1	1	1	1	1	1	1	1	1	1	1
pfam04161	Arv1	0.0114478	0.133333	1	0	0	1	1	1	1	1	1	1	1	1	1	1	1	1	1	1	1	1	1	1	1	1	1	1	0	2	1	1	1	1	1	1	1	1	0	0	1	1	1	1	1	1	1	1
pfam04163	Tht1	0.046832	0.545455	1	0	1	0	0	1	1	1	1	0	0	0	1	1	1	1	1	1	1	1	1	1	1	0	1	1	0	2	1	1	0	1	0	0	1	1	0	1	0	1	0	1	0	0	0	1
pfam04172	LrgB	1.2201	-1.89474	0	0	0	1	0	0	1	0	0	1	1	2	1	2	0	0	1	2	0	0	0	0	0	0	0	0	0	2	1	1	0	0	0	0	1	1	0	1	0	0	0	0	0	0	0	0
pfam04176	TIP41	0	0	1	1	1	1	1	1	1	1	1	1	1	1	1	1	1	1	1	1	1	1	1	1	1	1	1	1	1	1	1	1	1	1	1	1	1	1	1	1	1	1	1	1	1	1	1	3
pfam04177	TAP42	-0.0297203	0	1	2	0	1	1	1	1	1	1	1	1	1	1	1	1	1	1	1	1	1	1	1	1	1	1	1	1	2	1	1	1	1	1	1	1	1	1	1	1	1	1	1	1	1	1	1
pfam04178	Got1	-0.288179	0.207921	2	0	3	2	0	1	1	2	2	1	2	2	2	2	1	2	2	2	2	2	1	1	1	2	2	1	1	6	3	2	2	2	2	2	3	3	2	3	2	1	3	0	2	3	2	3
pfam04179	Init_tRNA_PT	-0.162679	0	1	1	1	1	1	1	1	1	1	1	1	1	1	1	1	1	1	1	1	1	2	1	1	1	1	1	1	2	2	1	1	1	1	2	1	1	1	1	1	1	1	2	1	1	1	1
pfam04180	LTV	-0.0297203	-1.03846	0	2	1	1	1	1	1	1	1	1	1	1	1	1	1	1	1	1	1	1	1	1	1	1	1	1	1	1	1	1	1	1	1	1	1	1	1	1	1	1	1	1	1	1	1	1
pfam04181	RPAP2_Rtr1	0.0965909	-1.125	0	0	0	1	1	1	1	1	1	1	1	1	1	1	1	1	1	1	1	1	1	1	1	1	1	1	1	2	1	1	1	1	1	1	1	1	0	1	1	1	1	1	1	0	0	0
pfam04182	B-block_TFIIIC	-0.147969	0.191489	1	1	1	1	1	1	0	1	1	1	1	1	0	1	1	1	0	1	1	1	1	1	1	1	1	1	1	2	1	1	1	1	1	1	1	1	1	1	1	1	1	1	1	1	1	1
pfam04183	IucA_IucC	-0.329125	-0.833333	0	0	0	0	1	2	0	0	0	1	0	1	0	0	0	0	0	0	0	0	0	0	0	0	0	0	1	0	0	0	0	0	0	0	0	0	0	0	2	0	0	0	0	2	2	2
pfam04185	Phosphoesterase	0.00455886	-1.06195	0	0	2	1	7	7	4	1	2	1	3	2	2	2	1	1	4	0	1	1	0	1	1	4	5	5	6	0	0	0	1	1	0	0	1	0	6	0	5	1	7	0	12	0	0	7
pfam04187	DUF399	2.83333	-3	0	0	0	1	0	0	0	0	0	0	0	0	0	0	0	0	0	0	0	0	0	0	0	0	0	0	0	0	0	0	0	0	0	0	0	0	0	0	0	0	0	0	0	0	0	0
pfam04188	Mannosyl_trans2	0.0309091	0	1	0	1	1	2	1	1	1	1	1	1	1	1	1	1	1	1	1	0	1	1	1	1	1	2	0	1	2	1	1	1	1	1	1	1	1	1	1	1	0	2	1	1	1	1	1
pfam04189	Gcd10p	-0.0297203	0	1	1	1	1	1	1	1	1	1	1	1	1	1	1	1	1	1	1	1	1	1	1	1	1	1	1	1	2	1	1	1	1	1	1	1	1	1	1	1	1	1	1	1	1	1	1
pfam04190	DUF410	-0.0858586	0.0588235	1	0	1	1	1	1	1	1	1	1	1	1	1	1	1	1	1	1	1	1	1	1	1	1	1	1	1	2	1	1	1	1	1	1	1	1	1	1	1	1	1	1	1	1	1	1
pfam04191	PEMT	-0.0858586	0.565217	4	4	6	3	2	3	2	2	2	2	2	3	2	3	2	2	1	1	2	2	2	2	2	3	3	2	2	3	2	2	2	2	2	2	2	2	2	2	3	2	2	2	2	2	2	9
pfam04192	Utp21	-0.144242	0.12	1	0	1	1	1	0	1	1	1	1	1	1	1	1	1	1	1	1	1	1	1	1	1	1	1	1	1	2	1	1	1	1	1	1	1	1	1	1	1	1	1	1	1	1	1	1
pfam04193	PQ-loop	-0.0279381	-0.18254	6	2	6	8	8	10	6	10	10	6	7	7	6	9	9	8	7	6	7	6	6	9	8	9	9	6	9	15	8	8	8	7	8	7	8	7	4	8	9	7	8	6	5	9	5	13
pfam04194	PDCD2_C	-0.140938	0.0566038	1	0	1	1	1	1	1	1	1	1	1	1	1	1	1	1	1	1	1	1	1	1	1	1	1	1	1	3	1	1	1	1	1	1	1	1	1	1	1	1	1	1	1	1	1	1
pfam04199	Cyclase	0.814986	-1.19531	1	2	2	2	9	7	2	5	6	1	5	3	3	5	6	4	2	4	2	2	1	1	1	4	4	5	4	0	0	0	2	3	1	1	0	0	0	0	4	1	4	1	0	0	1	5
pfam04209	HgmA	0.924631	-1.69231	0	2	0	1	2	3	1	4	4	1	4	3	2	6	3	3	1	4	1	1	1	1	1	2	2	4	4	0	0	0	1	1	0	0	0	0	0	0	2	1	5	1	1	0	1	1
pfam04212	MIT	0.046832	-0.477273	1	1	1	1	3	3	1	3	3	2	2	2	1	2	2	1	2	1	1	2	2	2	2	3	2	3	3	2	1	1	3	3	1	1	1	1	1	1	2	2	3	2	2	1	1	1
pfam04218	CENP-B_N	0.643939	-1.5	0	0	0	0	0	0	1	1	1	1	1	1	0	1	1	1	1	0	1	0	0	0	1	0	0	1	0	0	0	0	0	1	0	0	0	0	0	0	0	1	1	0	0	0	1	1
pfam04227	Indigoidine_A	0.0309091	0	1	1	1	1	1	1	1	1	1	1	1	1	1	1	1	1	1	1	1	1	1	1	1	1	1	1	1	1	0	1	1	1	1	1	1	1	1	1	1	1	1	1	1	1	1	1
pfam04229	UPF0157	0.989633	-1.73684	0	0	0	0	1	0	0	1	2	0	2	1	0	1	1	1	0	1	0	0	0	0	0	1	1	1	1	0	0	0	0	0	0	0	0	0	0	0	1	0	3	0	0	0	0	0
pfam04230	PS_pyruv_trans	2.83333	-3	0	0	0	0	0	0	0	0	0	0	1	1	0	1	0	0	0	0	0	0	0	0	0	0	0	0	0	0	0	0	0	0	0	0	0	0	0	0	0	0	0	0	0	0	0	0
pfam04235	DUF418	2.83333	-3	0	0	0	0	0	0	1	0	0	0	0	0	0	0	0	0	0	0	0	0	0	0	0	0	0	0	0	0	0	0	0	0	0	0	0	0	0	0	0	0	0	0	0	0	0	0
pfam04241	DUF423	0.643939	-1.5	0	0	1	1	0	0	0	1	1	0	0	0	1	0	1	1	0	0	0	0	0	0	0	0	0	0	0	0	0	0	0	0	1	1	0	0	0	0	0	0	0	0	1	1	0	1
pfam04246	RseC_MucC	-1.54545	0	0	0	0	0	0	0	0	0	0	0	0	0	0	0	0	0	0	0	0	0	0	0	0	0	0	0	0	0	0	0	0	0	0	0	0	0	0	0	0	0	0	0	0	0	0	0
pfam04248	DUF427	0.850486	-1.64151	0	2	2	1	1	1	2	2	2	1	1	1	2	2	2	2	2	3	1	1	0	0	0	1	1	0	1	0	0	0	0	0	1	1	0	0	0	0	1	1	2	0	0	1	2	2
pfam04252	RNA_Me_trans	-0.0566667	0.06	1	0	1	1	1	1	1	1	1	1	1	1	1	1	1	1	1	1	0	1	1	1	1	1	1	1	1	2	1	1	1	1	1	2	1	1	1	1	1	1	1	1	1	1	1	1
pfam04253	TFR_dimer	0.331169	-0.378151	2	3	1	1	2	2	2	5	5	2	4	4	4	3	3	5	2	1	3	3	3	3	3	2	2	2	2	4	1	3	3	3	1	1	2	1	1	2	2	2	2	3	1	3	1	2
pfam04258	Peptidase_A22B	0.0630798	1.10204	2	0	1	1	1	1	1	1	1	1	1	1	1	1	1	1	1	1	1	1	1	1	1	1	1	1	1	0	0	1	1	1	1	1	1	1	1	1	1	1	1	1	1	2	0	2
pfam04261	Dyp_perox	0.0183983	0.857143	1	1	0	0	2	0	1	0	0	1	1	1	0	1	0	0	1	0	0	0	0	0	0	0	1	0	1	0	0	0	0	0	0	0	0	0	0	0	1	0	1	0	0	1	3	9
pfam04263	TPK_catalytic	-0.268308	-0.875	0	1	1	1	0	0	1	1	0	1	1	1	1	1	1	1	1	1	1	1	1	1	1	1	1	1	1	2	1	1	1	1	1	1	1	1	1	1	1	0	2	1	1	1	1	1
pfam04265	TPK_B1_binding	-0.280471	-0.866667	0	0	1	1	0	0	1	1	0	1	1	1	1	1	1	1	1	1	1	1	1	1	1	1	1	1	1	2	1	1	1	1	1	1	1	1	0	1	1	0	2	1	1	1	0	1
pfam04266	ASCH	2.83333	-3	0	0	0	0	0	0	0	0	0	1	0	0	0	0	0	0	0	0	0	0	0	0	0	0	0	0	0	0	0	0	0	0	0	0	0	0	0	0	0	0	0	0	0	0	0	0
pfam04275	P-mevalo_kinase	2.15967	-2.53846	0	0	0	0	1	0	1	0	0	1	0	1	1	3	1	1	1	0	0	0	0	0	0	1	0	0	1	0	0	0	0	0	0	0	0	0	0	0	0	0	0	0	0	0	0	0
pfam04280	Tim44	0.106918	-0.113208	1	1	1	1	1	1	1	1	1	1	2	1	1	2	1	1	1	1	1	1	1	1	1	1	1	1	1	2	1	1	1	1	1	1	1	1	1	1	1	1	1	1	1	1	1	1
pfam04281	Tom22	-0.171717	0.117647	1	0	1	1	1	1	1	1	1	0	1	1	1	1	1	1	1	1	0	1	1	1	1	1	1	1	1	3	1	1	1	1	1	1	1	1	1	1	1	1	2	1	1	1	1	1
pfam04296	DUF448	-1.54545	0	0	0	0	0	0	0	0	0	0	0	0	0	0	0	0	0	0	0	0	0	0	0	0	0	0	0	0	0	0	0	0	0	0	0	0	0	0	0	0	0	0	0	0	0	0	0
pfam04299	FMN_bind_2	0.593023	-1.46512	0	0	0	1	3	3	2	1	1	1	2	2	1	2	0	0	1	1	0	0	0	0	0	1	1	1	2	2	1	1	1	1	1	1	2	1	0	1	1	0	1	0	0	0	0	1
pfam04303	PrpF	1.18096	-1.86792	0	0	1	3	4	4	0	2	2	2	2	2	2	3	2	2	0	2	0	0	1	1	1	1	1	1	2	0	0	0	1	1	0	0	0	0	1	0	1	0	1	1	0	1	1	1
pfam04305	DUF455	-0.633207	-0.625	0	1	1	1	1	1	0	0	0	0	0	0	0	0	0	0	0	0	1	1	0	0	0	1	1	1	1	0	0	0	0	0	1	1	0	0	1	0	1	1	1	0	0	1	1	1
pfam04321	RmlD_sub_bind	1.04938	4.22222	6	1	2	1	0	1	1	2	3	1	2	2	2	2	1	1	2	2	1	1	0	0	0	1	1	1	1	0	0	0	1	1	1	1	0	0	1	0	1	1	1	0	0	1	1	1
pfam04324	Fer2_BFD	0.887205	0.333333	1	0	0	0	1	1	1	1	1	1	1	1	1	1	1	1	1	1	0	0	0	0	0	1	1	1	1	0	0	0	0	0	0	0	1	0	0	0	1	0	1	0	0	0	1	0
pfam04325	DUF465	2.83333	-3	0	0	0	1	0	0	0	0	0	0	0	0	0	0	0	0	0	0	0	0	0	0	0	0	0	0	0	0	0	0	0	0	0	0	0	0	0	0	0	0	0	0	0	0	0	0
pfam04343	DUF488	-1.54545	0	0	0	0	0	0	0	0	0	0	0	0	0	0	0	0	0	0	0	1	1	0	0	0	0	0	0	0	0	0	0	0	0	0	0	0	0	0	0	0	0	0	0	0	0	0	0
pfam04366	DUF500	0.541312	-0.585938	2	2	2	4	4	5	3	2	2	3	7	6	3	6	2	2	3	3	2	2	2	2	2	2	3	4	3	1	1	1	2	2	3	3	1	1	4	1	3	2	2	2	2	2	2	2
pfam04371	PAD_porph	0.27904	-1.25	0	0	0	0	1	0	0	0	0	0	2	0	0	2	0	0	0	0	0	0	0	0	0	1	2	0	2	0	0	0	0	0	0	0	0	0	0	0	2	0	0	0	0	0	0	0
pfam04376	ATE_N	-0.361998	-0.810811	0	0	1	1	0	1	1	1	1	0	0	1	0	1	0	1	1	0	1	1	0	1	1	0	1	1	0	2	1	1	1	1	0	0	1	1	1	1	1	1	1	0	1	2	0	1
pfam04377	ATE_C	-0.0858586	0.125	1	0	1	1	1	1	1	1	1	1	1	1	1	1	1	1	1	0	1	1	1	1	1	1	1	1	1	2	1	1	1	1	1	0	1	1	1	1	1	1	1	1	1	2	0	1
pfam04379	DUF525	-1.54545	0	0	0	0	0	0	0	0	0	0	0	0	0	0	0	0	0	0	0	0	0	0	0	0	0	0	0	0	0	0	0	0	0	0	0	0	0	0	0	0	0	0	0	1	0	0	0
pfam04383	KilA-N	-0.11039	-0.983193	0	0	2	2	0	2	3	3	3	3	3	3	2	3	2	3	3	2	1	3	1	1	0	2	1	3	2	10	4	4	2	2	2	2	5	4	2	5	2	3	4	2	2	2	1	1
pfam04387	PTPLA	0.046832	-0.38961	1	0	1	1	1	2	1	2	3	1	2	2	2	2	2	2	1	2	1	1	1	1	1	1	2	1	1	8	3	2	1	1	1	1	3	3	1	3	2	1	1	0	1	1	1	1
pfam04388	Hamartin	1.11989	-1.82609	0	0	1	1	0	0	1	1	1	1	1	1	1	1	1	1	1	1	0	0	0	0	0	0	0	0	0	2	1	1	0	0	0	0	1	0	1	1	0	0	0	0	1	0	0	1
pfam04389	Peptidase_M28	0.524351	-0.170168	11	10	13	6	14	7	5	17	18	9	14	15	18	13	18	15	5	17	7	7	11	11	11	7	7	7	8	10	4	5	9	9	5	5	5	4	3	4	7	6	5	11	6	15	17	11
pfam04402	SIMPL	-0.231818	-0.9	0	0	0	0	1	0	1	0	0	0	0	0	0	0	1	0	0	0	1	2	0	0	0	1	1	0	0	0	0	0	0	0	0	0	0	0	0	0	1	1	0	0	0	0	0	0
pfam04406	TP6A_N	-0.294372	0.685714	1	0	1	0	0	1	0	1	0	0	1	1	0	1	1	1	1	0	1	1	0	1	1	0	0	0	0	2	0	1	1	1	1	1	1	0	0	1	1	1	1	0	1	1	1	1
pfam04408	HA2	-0.0665262	-0.178808	7	5	10	10	7	8	9	7	8	8	10	10	10	8	9	9	9	9	8	10	10	10	10	9	9	9	9	14	7	7	10	10	10	10	6	7	10	7	9	9	9	10	10	10	10	12
pfam04410	Gar1	-0.114761	0.0891089	2	1	2	2	2	2	2	2	2	2	2	2	2	2	2	2	2	0	2	2	2	2	2	2	2	2	2	4	2	2	2	2	2	2	2	2	2	2	2	2	2	2	2	2	2	2
pfam04412	DUF521	1.24105	-1.90909	0	0	0	0	2	1	0	0	0	0	1	1	0	2	0	0	0	0	0	0	0	0	0	0	1	1	1	0	0	0	0	0	0	0	0	0	0	0	1	0	0	0	0	0	0	0
pfam04417	DUF501	-1.54545	0	0	0	0	0	0	0	0	0	0	0	0	0	0	0	0	0	0	0	0	0	0	0	0	0	0	0	1	0	0	0	0	0	0	0	0	0	0	0	0	0	0	0	0	0	0	0
pfam04418	DUF543	0.31553	0.075	1	1	1	1	1	1	1	1	1	1	1	1	1	0	1	1	1	1	1	1	0	1	1	1	0	0	1	0	1	0	1	0	1	0	1	0	1	1	1	1	1	0	1	1	1	1
pfam04419	4F5	0.206061	-0.12	1	1	1	1	1	2	2	1	1	1	0	2	1	0	1	1	2	1	1	1	1	1	0	2	1	2	2	0	0	0	1	1	2	2	1	0	0	0	1	1	1	0	1	1	1	1
pfam04420	CHD5	-0.0566667	0.06	1	0	1	0	1	1	1	1	2	1	1	1	1	1	1	1	1	1	1	1	1	1	1	1	1	1	1	2	1	1	1	1	1	1	1	1	1	1	1	1	1	1	1	1	1	1
pfam04421	Mss4	-1.18056	4.25	1	0	0	0	0	0	0	0	0	0	0	0	0	0	0	0	0	0	0	0	0	0	0	0	0	0	0	0	0	1	0	0	1	1	1	1	0	1	0	0	0	0	1	1	0	1
pfam04423	Rad50_zn_hook	-1.54545	0	0	0	0	0	0	0	0	0	0	0	0	0	0	0	0	0	0	0	0	0	0	0	0	0	0	0	0	0	0	0	0	0	0	0	0	0	0	0	0	0	0	0	1	0	0	0
pfam04424	DUF544	-0.117589	-0.978261	0	1	1	1	0	1	1	1	1	1	1	1	1	1	1	1	1	0	1	1	1	1	1	1	1	1	1	2	1	1	1	1	0	0	1	1	1	1	1	0	1	1	1	1	1	1
pfam04425	Bul1_N	-0.98646	-0.382979	0	0	0	0	1	1	1	1	1	0	0	0	0	0	0	1	0	0	1	0	0	0	1	0	0	0	1	10	7	4	1	1	0	0	6	3	0	6	0	0	0	0	0	0	0	0
pfam04426	Bul1_C	-0.888636	-0.45	0	0	0	0	2	0	0	0	0	1	0	1	0	1	0	1	0	0	0	0	0	0	0	0	0	0	0	10	6	4	0	0	0	0	6	3	0	5	0	0	0	0	0	0	0	0
pfam04427	Brix	-0.000998356	-0.0116279	5	5	5	5	5	5	6	5	5	5	5	5	5	5	5	5	5	5	5	5	5	5	5	5	5	5	5	9	5	5	5	5	5	5	5	5	6	5	5	5	5	5	5	5	5	7
pfam04428	Choline_kin_N	0.128788	-1.14706	0	0	0	0	1	1	1	1	1	1	1	1	1	1	1	0	1	1	1	1	1	1	1	1	1	1	1	1	1	1	1	1	0	0	1	1	0	1	1	1	1	1	0	0	0	0
pfam04430	DUF498	-0.117589	-0.978261	0	0	1	0	1	1	1	1	1	1	1	1	1	1	1	1	1	1	1	1	1	1	1	1	1	1	1	2	1	1	1	1	1	1	1	1	1	1	1	1	1	0	1	1	1	1
pfam04433	SWIRM	-0.0597944	-0.696429	1	0	2	2	4	4	4	4	4	4	3	3	4	4	3	4	3	4	4	4	4	4	4	4	4	3	4	7	4	4	4	4	2	2	4	4	2	4	4	4	4	4	5	2	2	2
pfam04434	SWIM	0.475524	-1.38462	0	0	2	0	0	0	0	2	2	0	1	0	0	2	1	1	1	0	1	1	1	1	2	0	0	0	0	0	0	0	0	0	1	1	0	0	0	0	0	1	0	0	0	0	1	1
pfam04437	RINT1_TIP1	-0.0297203	0	1	1	1	1	1	1	1	1	1	1	1	1	1	1	1	1	1	1	1	1	2	1	1	1	1	1	1	2	1	1	1	1	1	1	1	1	1	1	1	1	1	1	1	1	1	1
pfam04438	zf-HIT	0.0866391	-0.136364	2	1	3	2	2	2	2	3	3	2	3	2	3	2	2	3	1	3	2	3	0	3	1	3	3	2	2	4	2	2	2	3	1	0	3	2	1	2	3	3	3	0	1	3	0	4
pfam04442	CtaG_Cox11	0.0630798	0	1	1	1	1	1	1	1	1	1	1	1	1	1	1	1	1	1	1	0	1	1	1	1	1	1	0	1	2	1	1	1	1	1	1	1	1	1	1	1	1	1	0	1	1	1	1
pfam04444	Dioxygenase_N	0.643939	-0.990566	1	0	1	1	3	4	3	4	4	2	5	3	3	7	3	3	3	3	1	2	1	1	1	2	3	5	4	4	2	0	2	2	0	0	2	1	0	0	3	2	4	1	0	2	1	1
pfam04446	Thg1	0.138695	-0.115385	1	0	1	1	1	1	1	2	2	0	1	1	0	2	2	2	1	1	0	1	0	0	1	1	1	1	1	2	1	1	1	1	1	1	1	1	1	1	1	1	1	0	2	1	1	1
[truncated: 2,663 more rows]
[truncated: 5 more columns]
