# Supplementary material for: Genome Sequencing and Comparative Genomics of the Broad Host-Range Pathogen Rhizoctonia solani AG8
Source: PLoS Genet. 2014 May 8;10(5):e1004281. doi: 10.1371/journal.pgen.1004281 (PMC4014442; doi:10.1371/journal.pgen.1004281)
Supplement: Table S10 — Comparison of Pfam annotations between R. solani AG8 and AG1-IA. (A) Counts of genes with Pfam annotations for both AGs. (B) Pfams significantly enriched in AG1-IA relative to AG8. (C) Pfams significantly enriched in AG8 relative to AG1-IA. (D) Full Pfam annotations for AG1-IA. (E) Full Pfam annotations for AG8. (XLSX) [file pgen.1004281.s012.xlsx]

## Sheet: A) ALL
PFAMname	PFAMid	AG8 (genes)	AG1-1A (genes)	Type	p-value
Dimer_Tnp_hAT	PF05699.9	30	0	higher in AG8	3.24e-10
CHAT	PF12770.2	53	12	higher in AG8	9.85e-08
zf-MYND	PF01753.13	37	5	higher in AG8	1.82e-07
Retrotrans_gag	PF03732.12	19	0	higher in AG8	6.87e-07
Transposase_21	PF02992.9	23	1	higher in AG8	1.39e-06
F-box-like	PF12937.2	95	42	higher in AG8	1.67e-06
Kinase-like	PF14531.1	45	13	higher in AG8	1.03e-05
NACHT	PF05729.7	61	25	higher in AG8	3.68e-05
Pkinase	PF00069.20	226	158	higher in AG8	7.3e-05
APH	PF01636.18	25	6	higher in AG8	0.000336
DEAD	PF00270.24	74	40	higher in AG8	0.000423
zf-H2C2_2	PF13465.1	26	7	higher in AG8	0.000487
Glyco_hydro_61	PF03443.9	34	12	higher in AG8	0.000537
Pkinase_Tyr	PF07714.12	199	146	higher in AG8	0.000615
DDE_Tnp_4	PF13359.1	9	0	higher in AG8	0.000715
FTP	PF07504.8	13	1	higher in AG8	0.000847
BTB	PF00651.26	41	18	higher in AG8	0.00109
zf-C2H2_4	PF13894.1	29	10	higher in AG8	0.00113
CBM_1	PF00734.13	24	7	higher in AG8	0.0012
KR	PF08659.5	44	21	higher in AG8	0.0016
Pectate_lyase	PF03211.8	14	2	higher in AG8	0.00182
Gmad1	PF10647.4	35	15	higher in AG8	0.00195
MFS_1	PF07690.11	122	87	higher in AG8	0.00274
RVT_1	PF00078.22	7	0	higher in AG8	0.00287
ABC_membrane	PF00664.18	13	31	higher in AG1-1A	0.0029
MMR_HSR1	PF01926.18	55	31	higher in AG8	0.0029
TPR_12	PF13424.1	63	38	higher in AG8	0.00346
Peptidase_C14	PF00656.17	33	15	higher in AG8	0.00381
adh_short_C2	PF13561.1	47	26	higher in AG8	0.00442
Arf	PF00025.16	43	23	higher in AG8	0.00461
TPR_11	PF13414.1	81	55	higher in AG8	0.00549
DUF659	PF04937.10	6	0	higher in AG8	0.00574
NAD_binding_10	PF13460.1	33	16	higher in AG8	0.00585
Epimerase	PF01370.16	35	18	higher in AG8	0.00705
Beta_helix	PF13229.1	15	4	higher in AG8	0.00734
zf-C2H2	PF00096.21	37	20	higher in AG8	0.00826
ResIII	PF04851.10	25	11	higher in AG8	0.00864
Helicase_C	PF00271.26	68	46	higher in AG8	0.00873
HNH_2	PF13391.1	5	0	higher in AG8	0.0115
Glyco_hydro_28	PF00295.12	20	8	higher in AG8	0.0115
AIG1	PF04548.11	14	4	higher in AG8	0.0116
adh_short	PF00106.20	65	45	higher in AG8	0.0121
COesterase	PF00135.23	27	14	higher in AG8	0.0159
Kdo	PF06293.9	10	2	higher in AG8	0.0161
Miro	PF08477.8	39	24	higher in AG8	0.0168
PQQ_3	PF13570.1	1	8	higher in AG1-1A	0.0175
DDE_3	PF13358.1	8	1	higher in AG8	0.0175
SIR2	PF02146.12	16	6	higher in AG8	0.0177
Zn_clus	PF00172.13	82	63	higher in AG8	0.0188
Tyrosinase	PF00264.15	25	13	higher in AG8	0.0195
Chromo	PF00385.19	11	3	higher in AG8	0.0221
UvrD_C	PF13361.1	11	3	higher in AG8	0.0221
ABM	PF03992.11	4	0	higher in AG8	0.023
DapB_N	PF01113.15	4	0	higher in AG8	0.023
Glyco_hydro_42	PF02449.10	4	0	higher in AG8	0.023
Ribonuclease	PF00545.15	0	4	higher in AG1-1A	0.023
NAD_binding_4	PF07993.7	19	9	higher in AG8	0.0256
TPR_10	PF13374.1	15	6	higher in AG8	0.0258
Methyltransf_11	PF08241.7	40	27	higher in AG8	0.0276
Methyltransf_23	PF13489.1	32	20	higher in AG8	0.0278
RicinB_lectin_2	PF14200.1	20	10	higher in AG8	0.0278
ABC_tran	PF00005.22	34	47	higher in AG1-1A	0.0311
DUF4470	PF14737.1	7	1	higher in AG8	0.0312
RHD3	PF05879.7	7	1	higher in AG8	0.0312
AAA_12	PF13087.1	13	5	higher in AG8	0.0326
UQ_con	PF00179.21	9	18	higher in AG1-1A	0.0348
Jacalin	PF01419.12	18	9	higher in AG8	0.0348
PDR_CDR	PF06422.7	3	10	higher in AG1-1A	0.0348
Lipase_GDSL	PF00657.17	14	6	higher in AG8	0.0368
NmrA	PF05368.8	19	10	higher in AG8	0.0371
TPR_8	PF13181.1	26	16	higher in AG8	0.0377
Pyr_redox_3	PF13738.1	15	7	higher in AG8	0.0405
WD40	PF00400.27	171	166	higher in AG8	0.0421
TPR_2	PF07719.12	52	41	higher in AG8	0.043
Bestrophin	PF01062.16	8	2	higher in AG8	0.0439
SNF2_N	PF00176.18	23	14	higher in AG8	0.0442
3Beta_HSD	PF01073.14	24	15	higher in AG8	0.0455
A_deaminase_N	PF08451.6	3	0	higher in AG8	0.046
Bac_thur_toxin	PF01338.13	3	0	higher in AG8	0.046
CSD	PF00313.17	3	0	higher in AG8	0.046
DNA_pol_E_B	PF04042.11	3	0	higher in AG8	0.046
Drf_GBD	PF06371.8	0	3	higher in AG1-1A	0.046
DUF3759	PF12585.3	3	0	higher in AG8	0.046
DUF726	PF05277.7	0	3	higher in AG1-1A	0.046
FUSC	PF04632.7	3	0	higher in AG8	0.046
Glyco_hydro_53	PF07745.8	3	0	higher in AG8	0.046
GSDH	PF07995.6	0	3	higher in AG1-1A	0.046
His_biosynth	PF00977.16	0	3	higher in AG1-1A	0.046
IMS_C	PF11799.3	3	0	higher in AG8	0.046
LAGLIDADG_2	PF03161.8	0	3	higher in AG1-1A	0.046
Limkain-b1	PF11608.3	3	0	higher in AG8	0.046
LisH	PF08513.6	3	0	higher in AG8	0.046
LuxC	PF05893.9	3	0	higher in AG8	0.046
MreB_Mbl	PF06723.8	3	0	higher in AG8	0.046
NTP_transferase	PF00483.18	3	0	higher in AG8	0.046
Nucleoside_tran	PF01733.13	0	3	higher in AG1-1A	0.046
PAS_8	PF13188.1	3	0	higher in AG8	0.046
Ran_BP1	PF00638.13	0	3	higher in AG1-1A	0.046
RNA_POL_M_15KD	PF02150.11	0	3	higher in AG1-1A	0.046
UDG	PF03167.14	3	0	higher in AG8	0.046
Gtr1_RagA	PF04670.7	17	9	higher in AG8	0.0464
TPR_1	PF00515.23	51	41	higher in AG8	0.0482
zf-C3HC4	PF00097.20	27	18	higher in AG8	0.0486
F-box	PF00646.28	30	21	higher in AG8	0.0506
NAD_binding_8	PF13450.1	31	22	higher in AG8	0.0512
p450	PF00067.17	115	118	higher in AG1-1A	0.0514
Methyltransf_31	PF13847.1	32	23	higher in AG8	0.0516
AAA_11	PF13086.1	13	6	higher in AG8	0.0516
zf-CCHC	PF00098.18	13	6	higher in AG8	0.0516
Sugar_tr	PF00083.19	60	51	higher in AG8	0.0525
Aldo_ket_red	PF00248.16	35	26	higher in AG8	0.0526
LRR_4	PF12799.2	7	14	higher in AG1-1A	0.0553
Cellulase	PF00150.13	23	15	higher in AG8	0.0561
DnaJ	PF00226.26	15	23	higher in AG1-1A	0.0561
Abhydrolase_3	PF07859.8	24	16	higher in AG8	0.057
TPR_7	PF13176.1	24	16	higher in AG8	0.057
AAA_17	PF13207.1	15	8	higher in AG8	0.0583
Histone	PF00125.19	8	15	higher in AG1-1A	0.0583
Nup160	PF11715.3	43	35	higher in AG8	0.0599
Ras	PF00071.17	34	26	higher in AG8	0.0605
S4	PF01479.20	10	4	higher in AG8	0.061
ABC2_membrane	PF01061.19	5	11	higher in AG1-1A	0.0665
TPR_14	PF13428.1	40	33	higher in AG8	0.0667
zf-C3HC4_2	PF13923.1	22	15	higher in AG8	0.068
HEAT	PF02985.17	15	22	higher in AG1-1A	0.068
Cutinase	PF01083.17	7	2	higher in AG8	0.0702
Ribosomal_S4	PF00163.14	7	2	higher in AG8	0.0702
WW	PF00397.21	7	2	higher in AG8	0.0702
Glyco_hydro_16	PF00722.16	12	6	higher in AG8	0.0707
Glyco_tranf_2_3	PF13641.1	13	7	higher in AG8	0.0738
NUDIX	PF00293.23	13	7	higher in AG8	0.0738
RRM_1	PF00076.17	53	55	higher in AG1-1A	0.0754
Nucleoporin_N	PF08801.6	8	14	higher in AG1-1A	0.0761
RuvB_N	PF05496.7	8	14	higher in AG1-1A	0.0761
Fungal_trans_2	PF11951.3	53	51	higher in AG8	0.0767
Abhydrolase_4	PF08386.5	15	9	higher in AG8	0.0778
Aspzincin_M35	PF14521.1	15	9	higher in AG8	0.0778
DUF258	PF03193.11	15	9	higher in AG8	0.0778
Pec_lyase_C	PF00544.14	15	9	higher in AG8	0.0778
Peptidase_M36	PF02128.10	15	9	higher in AG8	0.0778
CFEM	PF05730.6	8	3	higher in AG8	0.0805
Dioxygenase_C	PF00775.16	8	3	higher in AG8	0.0805
GST_N_2	PF13409.1	20	14	higher in AG8	0.0809
RRM_6	PF14259.1	43	45	higher in AG1-1A	0.0831
Abhydrolase_6	PF12697.2	40	42	higher in AG1-1A	0.0859
Mito_carr	PF00153.22	31	35	higher in AG1-1A	0.0869
Ricin_B_lectin	PF00652.17	9	4	higher in AG8	0.0872
RIO1	PF01163.17	9	4	higher in AG8	0.0872
M20_dimer	PF07687.9	4	9	higher in AG1-1A	0.0872
GTP_EFTU	PF00009.22	27	22	higher in AG8	0.0882
AAA	PF00004.24	39	38	higher in AG8	0.0902
GST_N_3	PF13417.1	24	19	higher in AG8	0.0909
AAA_30	PF13604.1	10	5	higher in AG8	0.0915
Amino_oxidase	PF01593.19	10	5	higher in AG8	0.0915
LRR_1	PF00560.28	5	10	higher in AG1-1A	0.0915
Peptidase_S9	PF00326.16	10	5	higher in AG8	0.0915
APG12	PF04110.8	0	2	higher in AG1-1A	0.092
Arylesterase	PF01731.15	0	2	higher in AG1-1A	0.092
Beta-Casp	PF10996.3	0	2	higher in AG1-1A	0.092
Chorein_N	PF12624.2	0	2	higher in AG1-1A	0.092
Cyto_heme_lyase	PF01265.12	0	2	higher in AG1-1A	0.092
Cytochrom_B561	PF03188.11	0	2	higher in AG1-1A	0.092
DnaJ-X	PF14308.1	0	2	higher in AG1-1A	0.092
DSHCT	PF08148.7	0	2	higher in AG1-1A	0.092
DUF1903	PF08991.5	0	2	higher in AG1-1A	0.092
DUF2423	PF10338.4	0	2	higher in AG1-1A	0.092
DUF2470	PF10615.4	0	2	higher in AG1-1A	0.092
DUF336	PF03928.9	0	2	higher in AG1-1A	0.092
DUF3632	PF12311.3	0	2	higher in AG1-1A	0.092
DUF3722	PF12519.3	0	2	higher in AG1-1A	0.092
FAD_binding_7	PF03441.9	0	2	higher in AG1-1A	0.092
Fe-S_biosyn	PF01521.15	0	2	higher in AG1-1A	0.092
FoP_duplication	PF13865.1	0	2	higher in AG1-1A	0.092
Formyl_trans_N	PF00551.14	0	2	higher in AG1-1A	0.092
FSH1	PF03959.8	0	2	higher in AG1-1A	0.092
Hemopexin	PF00045.14	0	2	higher in AG1-1A	0.092
HlyD_3	PF13437.1	0	2	higher in AG1-1A	0.092
JmjN	PF02375.12	0	2	higher in AG1-1A	0.092
LAGLIDADG_1	PF00961.14	0	2	higher in AG1-1A	0.092
P34-Arc	PF04045.9	0	2	higher in AG1-1A	0.092
PABP	PF00658.13	0	2	higher in AG1-1A	0.092
Pex19	PF04614.7	0	2	higher in AG1-1A	0.092
PTR2	PF00854.16	0	2	higher in AG1-1A	0.092
Pyridox_oxase_2	PF12766.2	0	2	higher in AG1-1A	0.092
Ribosomal_L18_c	PF14204.1	0	2	higher in AG1-1A	0.092
Ribosomal_L18p	PF00861.17	0	2	higher in AG1-1A	0.092
Ribosomal_L6	PF00347.18	0	2	higher in AG1-1A	0.092
Ribosomal_S10	PF00338.17	0	2	higher in AG1-1A	0.092
Ribosomal_S19	PF00203.16	0	2	higher in AG1-1A	0.092
RNA_pol_A_bac	PF01000.21	0	2	higher in AG1-1A	0.092
SGL	PF08450.7	0	2	higher in AG1-1A	0.092
Shikimate_DH	PF01488.15	0	2	higher in AG1-1A	0.092
Shikimate_dh_N	PF08501.6	0	2	higher in AG1-1A	0.092
Sterol_MT_C	PF08498.5	0	2	higher in AG1-1A	0.092
Tub_2	PF04525.7	0	2	higher in AG1-1A	0.092
W2	PF02020.13	0	2	higher in AG1-1A	0.092
Yippee-Mis18	PF03226.9	0	2	higher in AG1-1A	0.092
zf-CSL	PF05207.8	0	2	higher in AG1-1A	0.092
zf-RING_UBOX	PF13445.1	0	2	higher in AG1-1A	0.092
AAA_15	PF13175.1	2	0	higher in AG8	0.092
AAA_31	PF13614.1	2	0	higher in AG8	0.092
Arch_ATPase	PF01637.13	2	0	higher in AG8	0.092
CAMSAP_CH	PF11971.3	2	0	higher in AG8	0.092
CSTF2_hinge	PF14327.1	2	0	higher in AG8	0.092
DNA_pol_B_thumb	PF14791.1	2	0	higher in AG8	0.092
DNA_pol3_delta	PF06144.8	2	0	higher in AG8	0.092
DUF1565	PF07602.6	2	0	higher in AG8	0.092
DUF1680	PF07944.7	2	0	higher in AG8	0.092
DUF1748	PF08520.5	2	0	higher in AG8	0.092
DUF1769	PF08588.5	2	0	higher in AG8	0.092
DUF2450	PF10475.4	2	0	higher in AG8	0.092
DUF3294	PF07957.6	2	0	higher in AG8	0.092
DUF946	PF06101.6	2	0	higher in AG8	0.092
F-box-like_2	PF13013.1	2	0	higher in AG8	0.092
FG-GAP	PF01839.18	2	0	higher in AG8	0.092
Git3	PF11710.3	2	0	higher in AG8	0.092
HAT	PF02184.11	2	0	higher in AG8	0.092
He_PIG	PF05345.7	2	0	higher in AG8	0.092
HHH_8	PF14716.1	2	0	higher in AG8	0.092
Ion_trans_2	PF07885.11	2	0	higher in AG8	0.092
Ku	PF02735.11	2	0	higher in AG8	0.092
MATH	PF00917.21	2	0	higher in AG8	0.092
Nbas_N	PF15492.1	2	0	higher in AG8	0.092
NTP_transf_2	PF01909.18	2	0	higher in AG8	0.092
NYN	PF01936.13	2	0	higher in AG8	0.092
OGFr_N	PF04664.8	2	0	higher in AG8	0.092
PAM2	PF07145.10	2	0	higher in AG8	0.092
Peptidase_M19	PF01244.16	2	0	higher in AG8	0.092
Perilipin	PF03036.11	2	0	higher in AG8	0.092
Phage_integrase	PF00589.17	2	0	higher in AG8	0.092
Phosducin	PF02114.11	2	0	higher in AG8	0.092
Pro-kuma_activ	PF09286.6	2	0	higher in AG8	0.092
Ribonuc_P_40	PF08584.6	2	0	higher in AG8	0.092
RPEL	PF02755.10	2	0	higher in AG8	0.092
RTC	PF01137.16	2	0	higher in AG8	0.092
RTC_insert	PF05189.8	2	0	higher in AG8	0.092
RVP_2	PF08284.6	2	0	higher in AG8	0.092
SAP	PF02037.22	2	0	higher in AG8	0.092
SHS2_Rpb7-N	PF03876.12	2	0	higher in AG8	0.092
Tautomerase_3	PF14832.1	2	0	higher in AG8	0.092
UBN_AB	PF14075.1	2	0	higher in AG8	0.092
UcrQ	PF02939.11	2	0	higher in AG8	0.092
VCBS	PF13517.1	2	0	higher in AG8	0.092
zf-C2H2_6	PF13912.1	2	0	higher in AG8	0.092
zf-C4pol	PF14260.1	2	0	higher in AG8	0.092
Fungal_trans	PF04082.13	34	31	higher in AG8	0.0922
RRM_5	PF13893.1	34	36	higher in AG1-1A	0.0925
HEAT_2	PF13646.1	17	22	higher in AG1-1A	0.0927
Peptidase_S8	PF00082.17	22	17	higher in AG8	0.0927
Asp_protease_2	PF13650.1	5	1	higher in AG8	0.0937
DDE_1	PF03184.14	5	1	higher in AG8	0.0937
GBP	PF02263.14	5	1	higher in AG8	0.0937
Glyco_hydro_12	PF01670.11	5	1	higher in AG8	0.0937
Ifi-6-16	PF06140.8	5	1	higher in AG8	0.0937
MFS_2	PF13347.1	5	1	higher in AG8	0.0937
PhoH	PF02562.11	5	1	higher in AG8	0.0937
Cys_Met_Meta_PP	PF01053.15	6	11	higher in AG1-1A	0.0943
TRI12	PF06609.8	11	6	higher in AG8	0.0943
FAD_binding_4	PF01565.18	20	15	higher in AG8	0.0944
zf-RING_2	PF13639.1	20	15	higher in AG8	0.0944
ubiquitin	PF00240.18	14	19	higher in AG1-1A	0.0952
Abhydrolase_1	PF00561.15	27	23	higher in AG8	0.096
eIF2A	PF08662.6	27	23	higher in AG8	0.096
Oxidored_FMN	PF00724.15	12	7	higher in AG8	0.096
VWA_2	PF13519.1	12	7	higher in AG8	0.096
Bromodomain	PF00439.20	7	12	higher in AG1-1A	0.096
Cyclin_N	PF00134.18	13	8	higher in AG8	0.0969
HSP70	PF00012.15	13	8	higher in AG8	0.0969
AAA_19	PF13245.1	16	11	higher in AG8	0.097
Acetyltransf_1	PF00583.19	10	15	higher in AG1-1A	0.0973
Asp	PF00026.18	25	21	higher in AG8	0.0987
PD40	PF07676.7	23	26	higher in AG1-1A	0.104
ADH_zinc_N	PF00107.21	25	27	higher in AG1-1A	0.106
GMC_oxred_C	PF05199.8	23	20	higher in AG8	0.109
Complex1_LYR_1	PF13232.1	6	2	higher in AG8	0.109
DcpS_C	PF11969.3	2	6	higher in AG1-1A	0.109
FA_hydroxylase	PF04116.8	2	6	higher in AG1-1A	0.109
Lycopene_cycl	PF05834.7	6	2	higher in AG8	0.109
Methyltransf_4	PF02390.12	6	2	higher in AG8	0.109
PQQ_2	PF13360.1	6	2	higher in AG8	0.109
UBN2_2	PF14227.1	6	2	higher in AG8	0.109
Ubie_methyltran	PF01209.13	17	13	higher in AG8	0.111
TPR_16	PF13432.1	25	24	higher in AG8	0.112
Pyr_redox_2	PF07992.9	23	21	higher in AG8	0.114
Methyltransf_18	PF12847.2	24	24	no difference	0.115
SH3_1	PF00018.23	11	15	higher in AG1-1A	0.115
Aldedh	PF00171.17	17	20	higher in AG1-1A	0.116
Inhibitor_I9	PF05922.11	10	14	higher in AG1-1A	0.117
SH3_2	PF07653.12	10	14	higher in AG1-1A	0.117
DAO	PF01266.19	22	20	higher in AG8	0.117
Cnd1	PF12717.2	3	7	higher in AG1-1A	0.117
BetaGal_dom3	PF13363.1	7	3	higher in AG8	0.117
Complex1_LYR	PF05347.10	7	3	higher in AG8	0.117
EHN	PF06441.7	7	3	higher in AG8	0.117
PAP2	PF01569.16	7	3	higher in AG8	0.117
Abhydrolase_5	PF12695.2	22	23	higher in AG1-1A	0.117
Adaptin_N	PF01602.15	9	13	higher in AG1-1A	0.119
Glyoxal_oxid_N	PF07250.6	13	9	higher in AG8	0.119
SH3_9	PF14604.1	9	13	higher in AG1-1A	0.119
GMC_oxred_N	PF00732.14	21	19	higher in AG8	0.119
ADH_N	PF08240.7	22	22	no difference	0.12
BBE	PF08031.7	12	8	higher in AG8	0.12
Peptidase_M24	PF00557.19	8	12	higher in AG1-1A	0.12
AAA_5	PF07728.9	18	15	higher in AG8	0.121
AAA_18	PF13238.1	8	4	higher in AG8	0.121
FMO-like	PF00743.14	8	4	higher in AG8	0.121
Hydrolase_like	PF13242.1	8	4	higher in AG8	0.121
Cupin_2	PF07883.6	7	11	higher in AG1-1A	0.121
DUF221	PF02714.10	11	7	higher in AG8	0.121
NAD_binding_6	PF08030.7	7	11	higher in AG1-1A	0.121
Thi4	PF01946.12	7	11	higher in AG1-1A	0.121
zf-C3HC4_3	PF13920.1	11	7	higher in AG8	0.121
zf-RING_5	PF14634.1	11	7	higher in AG8	0.121
AAA_29	PF13555.1	9	5	higher in AG8	0.122
K_oxygenase	PF13434.1	9	5	higher in AG8	0.122
Lipase_GDSL_2	PF13472.1	9	5	higher in AG8	0.122
VWA	PF00092.23	9	5	higher in AG8	0.122
Glyco_hydro_43	PF04616.9	10	6	higher in AG8	0.122
zf-C2H2_jaz	PF12171.3	10	6	higher in AG8	0.122
GFO_IDH_MocA	PF01408.17	6	10	higher in AG1-1A	0.122
OPT	PF03169.10	6	10	higher in AG1-1A	0.122
AMP-binding	PF00501.23	18	20	higher in AG1-1A	0.122
Hydrolase	PF00702.21	17	19	higher in AG1-1A	0.125
HEAT_EZ	PF13513.1	13	16	higher in AG1-1A	0.126
Pyr_redox	PF00070.22	13	16	higher in AG1-1A	0.126
AAA_21	PF13304.1	19	18	higher in AG8	0.129
TPR_17	PF13431.1	19	19	no difference	0.129
AAA_16	PF13191.1	15	12	higher in AG8	0.13
Ank_2	PF12796.2	15	12	higher in AG8	0.13
DUF2235	PF09994.4	17	18	higher in AG1-1A	0.132
Dynamin_N	PF00350.18	14	11	higher in AG8	0.133
ADH_zinc_N_2	PF13602.1	11	14	higher in AG1-1A	0.133
Peptidase_M28	PF04389.12	11	14	higher in AG1-1A	0.133
Cyt-b5	PF00173.23	14	16	higher in AG1-1A	0.135
Cu-oxidase_2	PF07731.9	16	14	higher in AG8	0.135
AA_permease_2	PF13520.1	17	17	no difference	0.136
TPR_19	PF14559.1	17	17	no difference	0.136
AAA_22	PF13401.1	15	13	higher in AG8	0.14
Ank	PF00023.25	15	13	higher in AG8	0.14
HATPase_c	PF02518.21	15	13	higher in AG8	0.14
RhoGEF	PF00621.15	13	15	higher in AG1-1A	0.14
Cu-oxidase_3	PF07732.10	16	15	higher in AG8	0.14
FAD_binding_2	PF00890.19	16	15	higher in AG8	0.14
RTA1	PF04479.8	12	9	higher in AG8	0.14
Peptidase_M20	PF01546.23	8	11	higher in AG1-1A	0.144
GTP_EFTU_D2	PF03144.20	11	8	higher in AG8	0.144
HMG_box	PF00505.14	11	8	higher in AG8	0.144
E1-E2_ATPase	PF00122.15	14	15	higher in AG1-1A	0.145
HAD	PF12710.2	14	15	higher in AG1-1A	0.145
AA_permease	PF00324.16	15	14	higher in AG8	0.145
Metallophos	PF00149.23	15	14	higher in AG8	0.145
Aminotran_1_2	PF00155.16	15	15	no difference	0.145
UCH	PF00443.24	15	15	no difference	0.145
FtsJ	PF01728.14	10	7	higher in AG8	0.148
G-alpha	PF00503.15	10	7	higher in AG8	0.148
Glyco_hydro_3	PF00933.16	7	10	higher in AG1-1A	0.148
GST_C	PF00043.20	7	10	higher in AG1-1A	0.148
Kelch_3	PF13415.1	7	10	higher in AG1-1A	0.148
PX	PF00787.19	10	7	higher in AG8	0.148
zf-met	PF12874.2	10	7	higher in AG8	0.148
ZZ	PF00569.12	10	7	higher in AG8	0.148
Actin	PF00022.14	13	11	higher in AG8	0.149
Polysacc_deac_1	PF01522.16	13	11	higher in AG8	0.149
Ank_3	PF13606.1	13	14	higher in AG1-1A	0.15
Methyltransf_12	PF08242.7	14	13	higher in AG8	0.15
Methyltransf_25	PF13649.1	14	14	no difference	0.15
DPBB_1	PF03330.13	6	9	higher in AG1-1A	0.153
FHA	PF00498.21	9	6	higher in AG8	0.153
Glyco_hydro_35	PF01301.14	9	6	higher in AG8	0.153
Kelch_1	PF01344.20	6	9	higher in AG1-1A	0.153
Kelch_2	PF07646.10	6	9	higher in AG1-1A	0.153
Kelch_6	PF13964.1	6	9	higher in AG1-1A	0.153
UvrD-helicase	PF00580.16	9	6	higher in AG8	0.153
Hydrolase_like2	PF13246.1	12	10	higher in AG8	0.154
zf-CCCH	PF00642.19	12	10	higher in AG8	0.154
Cpn60_TCP1	PF00118.19	10	12	higher in AG1-1A	0.154
EF-hand_7	PF13499.1	10	12	higher in AG1-1A	0.154
LSM	PF01423.17	10	12	higher in AG1-1A	0.154
Methyltransf_26	PF13659.1	10	12	higher in AG1-1A	0.154
Ank_5	PF13857.1	13	12	higher in AG8	0.155
Pro_isomerase	PF00160.16	13	12	higher in AG8	0.155
SET	PF00856.23	12	13	higher in AG1-1A	0.155
DUF1720	PF08226.6	1	4	higher in AG1-1A	0.156
SAM_1	PF00536.25	1	4	higher in AG1-1A	0.156
SAM_2	PF07647.12	1	4	higher in AG1-1A	0.156
TFIIS_C	PF01096.13	1	4	higher in AG1-1A	0.156
Acetyltransf_7	PF13508.1	4	1	higher in AG8	0.156
ArfGap	PF01412.13	4	1	higher in AG8	0.156
CorA	PF01544.13	4	1	higher in AG8	0.156
DUF4140	PF13600.1	4	1	higher in AG8	0.156
DUF605	PF04652.11	4	1	higher in AG8	0.156
FUSC_2	PF13515.1	4	1	higher in AG8	0.156
Methyltransf_29	PF03141.11	4	1	higher in AG8	0.156
MobB	PF03205.9	4	1	higher in AG8	0.156
Saccharop_dh	PF03435.13	4	1	higher in AG8	0.156
Viral_helicase1	PF01443.13	4	1	higher in AG8	0.156
DIOX_N	PF14226.1	8	5	higher in AG8	0.157
FAD_binding_8	PF08022.7	5	8	higher in AG1-1A	0.157
FMN_dh	PF01070.13	8	5	higher in AG8	0.157
Glyco_hydro_7	PF00840.15	8	5	higher in AG8	0.157
Glyco_hydro_88	PF07470.8	8	5	higher in AG8	0.157
HMG_box_2	PF09011.5	8	5	higher in AG8	0.157
Methyltransf_16	PF10294.4	8	5	higher in AG8	0.157
Alpha-amylase	PF00128.19	9	11	higher in AG1-1A	0.16
EF-hand_1	PF00036.27	9	11	higher in AG1-1A	0.16
EF-hand_6	PF13405.1	9	11	higher in AG1-1A	0.16
IBR	PF01485.16	11	9	higher in AG8	0.16
2-Hacid_dh	PF00389.25	4	7	higher in AG1-1A	0.161
Fn3-like	PF14310.1	4	7	higher in AG1-1A	0.161
G-patch	PF01585.18	4	7	higher in AG1-1A	0.161
Hexapep	PF00132.19	4	7	higher in AG1-1A	0.161
Snf7	PF03357.16	4	7	higher in AG1-1A	0.161
A_deaminase	PF00962.17	7	4	higher in AG8	0.161
PBP	PF01161.15	7	4	higher in AG8	0.161
Piwi	PF02171.12	7	4	higher in AG8	0.161
Semialdhyde_dh	PF01118.19	7	4	higher in AG8	0.161
Kelch_4	PF13418.1	11	12	higher in AG1-1A	0.161
Exo_endo_phos	PF03372.18	12	11	higher in AG8	0.161
His_Phos_1	PF00300.17	12	11	higher in AG8	0.161
Ank_4	PF13637.1	12	12	no difference	0.161
Peptidase_S10	PF00450.17	12	12	no difference	0.161
Proteasome	PF00227.21	12	12	no difference	0.161
AAA_3	PF07726.6	5	2	higher in AG8	0.164
Abhydrolase_2	PF02230.11	5	2	higher in AG8	0.164
CAP	PF00188.21	5	2	higher in AG8	0.164
DUF4066	PF13278.1	5	2	higher in AG8	0.164
EcKinase	PF02958.15	5	2	higher in AG8	0.164
fn3_3	PF14686.1	5	2	higher in AG8	0.164
G_glu_transpept	PF01019.16	5	2	higher in AG8	0.164
PAS_4	PF08448.5	5	2	higher in AG8	0.164
Peptidase_C48	PF02902.14	5	2	higher in AG8	0.164
PIF1	PF05970.9	5	2	higher in AG8	0.164
PITH	PF06201.8	5	2	higher in AG8	0.164
UBN2	PF14223.1	5	2	higher in AG8	0.164
UBN2_3	PF14244.1	5	2	higher in AG8	0.164
Acetyltransf_3	PF13302.1	2	5	higher in AG1-1A	0.164
Alpha-amylase_C	PF02806.13	2	5	higher in AG1-1A	0.164
Amidohydro_4	PF13147.1	2	5	higher in AG1-1A	0.164
Cation_ATPase_N	PF00690.21	2	5	higher in AG1-1A	0.164
Cyclin_C	PF02984.14	2	5	higher in AG1-1A	0.164
DUF1771	PF08590.5	2	5	higher in AG1-1A	0.164
Glutaredoxin	PF00462.19	2	5	higher in AG1-1A	0.164
Ribonuc_L-PSP	PF01042.16	2	5	higher in AG1-1A	0.164
CVNH	PF08881.5	6	3	higher in AG8	0.164
DJ-1_PfpI	PF01965.19	6	3	higher in AG8	0.164
PB1	PF00564.19	3	6	higher in AG1-1A	0.164
S1-P1_nuclease	PF02265.11	3	6	higher in AG1-1A	0.164
VHS	PF00790.14	6	3	higher in AG8	0.164
SMC_N	PF02463.14	10	8	higher in AG8	0.167
Cu-oxidase	PF00394.17	10	11	higher in AG1-1A	0.168
FAD_binding_3	PF01494.14	10	11	higher in AG1-1A	0.168
Response_reg	PF00072.19	10	11	higher in AG1-1A	0.168
NAD_binding_1	PF00175.16	11	10	higher in AG8	0.168
Lipase_3	PF01764.20	11	11	no difference	0.168
Rad60-SLD	PF11976.3	11	11	no difference	0.168
Thioredoxin	PF00085.15	11	11	no difference	0.168
Apc3	PF12895.2	9	7	higher in AG8	0.175
HAD_2	PF13419.1	9	7	higher in AG8	0.175
RhoGAP	PF00620.22	9	7	higher in AG8	0.175
SKN1	PF03935.10	9	7	higher in AG8	0.175
AMP-binding_C	PF13193.1	7	9	higher in AG1-1A	0.175
Homeobox	PF00046.24	7	9	higher in AG1-1A	0.175
Kelch_5	PF13854.1	7	9	higher in AG1-1A	0.175
Kinesin	PF00225.18	7	9	higher in AG1-1A	0.175
AAA_2	PF07724.9	9	10	higher in AG1-1A	0.176
Patatin	PF01734.17	9	10	higher in AG1-1A	0.176
Arm	PF00514.18	10	9	higher in AG8	0.176
Pectinesterase	PF01095.14	10	9	higher in AG8	0.176
RabGAP-TBC	PF00566.13	10	9	higher in AG8	0.176
GST_C_2	PF13410.1	10	10	no difference	0.176
UCH_1	PF13423.1	10	10	no difference	0.176
Aminotran_5	PF00266.14	6	8	higher in AG1-1A	0.183
DSPc	PF00782.15	6	8	higher in AG1-1A	0.183
FeoB_N	PF02421.13	6	8	higher in AG1-1A	0.183
Ferric_reduct	PF01794.14	6	8	higher in AG1-1A	0.183
IBN_N	PF03810.14	6	8	higher in AG1-1A	0.183
DUF3129	PF11327.3	8	6	higher in AG8	0.183
Glyco_hydro_47	PF01532.15	8	6	higher in AG8	0.183
HisKA	PF00512.20	8	6	higher in AG8	0.183
2OG-FeII_Oxy_4	PF13661.1	1	0	higher in AG8	0.184
4F5	PF04419.9	1	0	higher in AG8	0.184
53-BP1_Tudor	PF09038.5	1	0	higher in AG8	0.184
A_deamin	PF02137.13	1	0	higher in AG8	0.184
AAA_26	PF13500.1	1	0	higher in AG8	0.184
AATF-Che1	PF13339.1	1	0	higher in AG8	0.184
ABA_GPCR	PF12430.3	1	0	higher in AG8	0.184
ABC2_membrane_3	PF12698.2	1	0	higher in AG8	0.184
Acatn	PF13000.2	1	0	higher in AG8	0.184
Acyl_CoA_thio	PF02551.10	1	0	higher in AG8	0.184
Adaptin_binding	PF10199.4	1	0	higher in AG8	0.184
AIG2	PF06094.7	1	0	higher in AG8	0.184
Alba	PF01918.16	1	0	higher in AG8	0.184
ALMT	PF11744.3	1	0	higher in AG8	0.184
AOX	PF01786.12	1	0	higher in AG8	0.184
ArgK	PF03308.11	1	0	higher in AG8	0.184
ASF1_hist_chap	PF04729.8	1	0	higher in AG8	0.184
ATP12	PF07542.6	1	0	higher in AG8	0.184
ATP-synt_S1	PF05827.7	1	0	higher in AG8	0.184
B_lectin	PF01453.19	1	0	higher in AG8	0.184
Bac_DnaA	PF00308.13	1	0	higher in AG8	0.184
Bac_rhamnosid	PF05592.6	1	0	higher in AG8	0.184
BAR_3_WASP_bdg	PF10456.4	1	0	higher in AG8	0.184
Bin3	PF06859.7	1	0	higher in AG8	0.184
BNR_2	PF13088.1	1	0	higher in AG8	0.184
BPL_LplA_LipB	PF03099.14	1	0	higher in AG8	0.184
BPL_N	PF09825.4	1	0	higher in AG8	0.184
BRCA-2_helical	PF09169.5	1	0	higher in AG8	0.184
BTG	PF07742.7	1	0	higher in AG8	0.184
Bystin	PF05291.6	1	0	higher in AG8	0.184
Calcipressin	PF04847.7	1	0	higher in AG8	0.184
CBM_14	PF01607.19	1	0	higher in AG8	0.184
CBP4	PF07960.6	1	0	higher in AG8	0.184
CDC48_N	PF02359.13	1	0	higher in AG8	0.184
CDT1	PF08839.6	1	0	higher in AG8	0.184
Cellulase-like	PF12876.2	1	0	higher in AG8	0.184
CENP-C_C	PF11699.3	1	0	higher in AG8	0.184
CheR	PF01739.13	1	0	higher in AG8	0.184
Chitin_bind_3	PF03067.10	1	0	higher in AG8	0.184
Cir_N	PF10197.4	1	0	higher in AG8	0.184
Clp_N	PF02861.15	1	0	higher in AG8	0.184
CM_2	PF01817.16	1	0	higher in AG8	0.184
Cnd3	PF12719.2	1	0	higher in AG8	0.184
COG6	PF06419.6	1	0	higher in AG8	0.184
COX4	PF02936.9	1	0	higher in AG8	0.184
COX6A	PF02046.10	1	0	higher in AG8	0.184
CSTF_C	PF14304.1	1	0	higher in AG8	0.184
Ctf8	PF09696.5	1	0	higher in AG8	0.184
CTK3_C	PF12350.3	1	0	higher in AG8	0.184
cwf21	PF08312.7	1	0	higher in AG8	0.184
CybS	PF05328.7	1	0	higher in AG8	0.184
Cyclase	PF04199.8	1	0	higher in AG8	0.184
DAP3	PF10236.4	1	0	higher in AG8	0.184
DBINO	PF13892.1	1	0	higher in AG8	0.184
DDE_Tnp_1	PF01609.16	1	0	higher in AG8	0.184
DENN	PF02141.16	1	0	higher in AG8	0.184
DHHA1	PF02272.14	1	0	higher in AG8	0.184
DIE2_ALG10	PF04922.7	1	0	higher in AG8	0.184
Dioxygenase_N	PF04444.9	1	0	higher in AG8	0.184
DNA_pol_alpha_N	PF12254.3	1	0	higher in AG8	0.184
DNA_pol_B_exo2	PF10108.4	1	0	higher in AG8	0.184
DNA_primase_lrg	PF04104.9	1	0	higher in AG8	0.184
Dna2	PF08696.6	1	0	higher in AG8	0.184
DNMT1-RFD	PF12047.3	1	0	higher in AG8	0.184
DOCK-C2	PF14429.1	1	0	higher in AG8	0.184
Dopey_N	PF04118.9	1	0	higher in AG8	0.184
Dor1	PF04124.7	1	0	higher in AG8	0.184
Drc1-Sld2	PF11719.3	1	0	higher in AG8	0.184
DREV	PF05219.7	1	0	higher in AG8	0.184
DUF1162	PF06650.7	1	0	higher in AG8	0.184
DUF1168	PF06658.7	1	0	higher in AG8	0.184
DUF1674	PF07896.7	1	0	higher in AG8	0.184
DUF1679	PF07914.6	1	0	higher in AG8	0.184
DUF1691	PF07950.6	1	0	higher in AG8	0.184
DUF1713	PF08213.6	1	0	higher in AG8	0.184
DUF1744	PF08490.7	1	0	higher in AG8	0.184
DUF1754	PF08555.5	1	0	higher in AG8	0.184
DUF1838	PF08894.6	1	0	higher in AG8	0.184
DUF1917	PF08939.5	1	0	higher in AG8	0.184
DUF1998	PF09369.5	1	0	higher in AG8	0.184
DUF2034	PF10356.4	1	0	higher in AG8	0.184
DUF2264	PF10022.4	1	0	higher in AG8	0.184
DUF2315	PF10231.4	1	0	higher in AG8	0.184
DUF2346	PF09803.4	1	0	higher in AG8	0.184
DUF2373	PF10180.4	1	0	higher in AG8	0.184
DUF2392	PF10288.4	1	0	higher in AG8	0.184
DUF2408	PF10303.4	1	0	higher in AG8	0.184
DUF2415	PF10313.4	1	0	higher in AG8	0.184
DUF2417	PF10329.4	1	0	higher in AG8	0.184
DUF2418	PF10332.4	1	0	higher in AG8	0.184
DUF2427	PF10348.4	1	0	higher in AG8	0.184
DUF2439	PF10382.4	1	0	higher in AG8	0.184
DUF2945	PF11160.3	1	0	higher in AG8	0.184
DUF3224	PF11528.3	1	0	higher in AG8	0.184
DUF3292	PF11696.3	1	0	higher in AG8	0.184
DUF3295	PF11702.3	1	0	higher in AG8	0.184
DUF3310	PF11753.3	1	0	higher in AG8	0.184
DUF3395	PF11875.3	1	0	higher in AG8	0.184
DUF3548	PF12068.3	1	0	higher in AG8	0.184
DUF3635	PF12330.3	1	0	higher in AG8	0.184
DUF3723	PF12520.3	1	0	higher in AG8	0.184
DUF3735	PF12537.3	1	0	higher in AG8	0.184
DUF3752	PF12572.3	1	0	higher in AG8	0.184
DUF3767	PF12597.3	1	0	higher in AG8	0.184
DUF4149	PF13664.1	1	0	higher in AG8	0.184
DUF4218	PF13960.1	1	0	higher in AG8	0.184
DUF4336	PF14234.1	1	0	higher in AG8	0.184
DUF4414	PF14377.1	1	0	higher in AG8	0.184
DUF4504	PF14953.1	1	0	higher in AG8	0.184
DUF4588	PF15251.1	1	0	higher in AG8	0.184
DUF543	PF04418.7	1	0	higher in AG8	0.184
DUF608	PF04685.8	1	0	higher in AG8	0.184
DUF913	PF06025.7	1	0	higher in AG8	0.184
DUF939	PF06081.6	1	0	higher in AG8	0.184
DUF948	PF06103.6	1	0	higher in AG8	0.184
DUF953	PF06110.6	1	0	higher in AG8	0.184
E2_bind	PF08825.5	1	0	higher in AG8	0.184
EAF	PF09816.4	1	0	higher in AG8	0.184
Ebp2	PF05890.7	1	0	higher in AG8	0.184
EF_assoc_1	PF08355.7	1	0	higher in AG8	0.184
EF_assoc_2	PF08356.7	1	0	higher in AG8	0.184
EF-hand_like	PF09279.6	1	0	higher in AG8	0.184
eIF-3c_N	PF05470.7	1	0	higher in AG8	0.184
Elongin_A	PF06881.6	1	0	higher in AG8	0.184
EMP70	PF02990.11	1	0	higher in AG8	0.184
End_N_terminal	PF12218.3	1	0	higher in AG8	0.184
Endonuclease_NS	PF01223.18	1	0	higher in AG8	0.184
Eno-Rase_NADH_b	PF12242.3	1	0	higher in AG8	0.184
Erythro-docking	PF09277.6	1	0	higher in AG8	0.184
Esterase_phd	PF10503.4	1	0	higher in AG8	0.184
Exo_endo_phos_2	PF14529.1	1	0	higher in AG8	0.184
FANCL_C	PF11793.3	1	0	higher in AG8	0.184
Fer4_12	PF13353.1	1	0	higher in AG8	0.184
Fer4_14	PF13394.1	1	0	higher in AG8	0.184
Fer4_8	PF13183.1	1	0	higher in AG8	0.184
Fer4_NifH	PF00142.13	1	0	higher in AG8	0.184
Flavodoxin_4	PF12682.2	1	0	higher in AG8	0.184
FLILHELTA	PF10306.4	1	0	higher in AG8	0.184
FliT	PF05400.8	1	0	higher in AG8	0.184
Frataxin_Cyay	PF01491.11	1	0	higher in AG8	0.184
Fructosamin_kin	PF03881.9	1	0	higher in AG8	0.184
Fumble	PF03630.9	1	0	higher in AG8	0.184
gag_pre-integrs	PF13976.1	1	0	higher in AG8	0.184
Gal-bind_lectin	PF00337.17	1	0	higher in AG8	0.184
GAT	PF03127.9	1	0	higher in AG8	0.184
GATase_3	PF07685.9	1	0	higher in AG8	0.184
GATase_5	PF13507.1	1	0	higher in AG8	0.184
GET2	PF08690.5	1	0	higher in AG8	0.184
GFA	PF04828.9	1	0	higher in AG8	0.184
Glyco_hydro_20	PF00728.17	1	0	higher in AG8	0.184
Glyco_hydro_25	PF01183.15	1	0	higher in AG8	0.184
Glyco_hydro_70	PF02324.11	1	0	higher in AG8	0.184
Glyco_tran_28_C	PF04101.11	1	0	higher in AG8	0.184
Glyco_tranf_2_2	PF10111.4	1	0	higher in AG8	0.184
Glyco_trans_1_3	PF13528.1	1	0	higher in AG8	0.184
Glyco_trans_4_2	PF13477.1	1	0	higher in AG8	0.184
Glyco_transf_49	PF13896.1	1	0	higher in AG8	0.184
Glycos_trans_3N	PF02885.12	1	0	higher in AG8	0.184
GPI	PF06560.6	1	0	higher in AG8	0.184
Gpi1	PF05024.10	1	0	higher in AG8	0.184
GPI2	PF06432.6	1	0	higher in AG8	0.184
Guanylate_kin	PF00625.16	1	0	higher in AG8	0.184
Hap4_Hap_bind	PF10297.4	1	0	higher in AG8	0.184
Helitron_like_N	PF14214.1	1	0	higher in AG8	0.184
Herpes_Helicase	PF02689.9	1	0	higher in AG8	0.184
HTH_23	PF13384.1	1	0	higher in AG8	0.184
HTH_28	PF13518.1	1	0	higher in AG8	0.184
HTH_38	PF13936.1	1	0	higher in AG8	0.184
HTH_psq	PF05225.11	1	0	higher in AG8	0.184
HyaE	PF07449.6	1	0	higher in AG8	0.184
IIGP	PF05049.8	1	0	higher in AG8	0.184
INCENP_ARK-bind	PF03941.10	1	0	higher in AG8	0.184
Init_tRNA_PT	PF04179.7	1	0	higher in AG8	0.184
Ins_P5_2-kin	PF06090.7	1	0	higher in AG8	0.184
KAP_NTPase	PF07693.9	1	0	higher in AG8	0.184
KH_5	PF13184.1	1	0	higher in AG8	0.184
Kin17_mid	PF10357.4	1	0	higher in AG8	0.184
Kinetocho_Slk19	PF12709.2	1	0	higher in AG8	0.184
Ku_N	PF03731.10	1	0	higher in AG8	0.184
Ku_PK_bind	PF08785.6	1	0	higher in AG8	0.184
Las1	PF04031.8	1	0	higher in AG8	0.184
LCCL	PF03815.14	1	0	higher in AG8	0.184
LEA_2	PF03168.8	1	0	higher in AG8	0.184
LepA_C	PF06421.7	1	0	higher in AG8	0.184
LigB	PF02900.13	1	0	higher in AG8	0.184
LPP	PF04728.8	1	0	higher in AG8	0.184
Mak16	PF04874.9	1	0	higher in AG8	0.184
Mannosyl_trans2	PF04188.8	1	0	higher in AG8	0.184
Mannosyl_trans3	PF11051.3	1	0	higher in AG8	0.184
MAP65_ASE1	PF03999.7	1	0	higher in AG8	0.184
MarR	PF01047.17	1	0	higher in AG8	0.184
MbeD_MobD	PF04899.7	1	0	higher in AG8	0.184
Med11	PF10280.4	1	0	higher in AG8	0.184
Med16	PF11635.3	1	0	higher in AG8	0.184
Med18	PF09637.5	1	0	higher in AG8	0.184
Med27	PF11571.3	1	0	higher in AG8	0.184
Methyltransf_2	PF00891.13	1	0	higher in AG8	0.184
MgsA_C	PF12002.3	1	0	higher in AG8	0.184
Mid1	PF12929.2	1	0	higher in AG8	0.184
MoeZ_MoeB	PF05237.8	1	0	higher in AG8	0.184
MRC1	PF09444.5	1	0	higher in AG8	0.184
Mrr_cat	PF04471.7	1	0	higher in AG8	0.184
Mt_ATP-synt_D	PF05873.7	1	0	higher in AG8	0.184
Mus7	PF09462.5	1	0	higher in AG8	0.184
MyTH4	PF00784.12	1	0	higher in AG8	0.184
NAD_binding_11	PF14833.1	1	0	higher in AG8	0.184
NLE	PF08154.7	1	0	higher in AG8	0.184
NOC3p	PF07540.6	1	0	higher in AG8	0.184
Nodulin-like	PF06813.8	1	0	higher in AG8	0.184
Nop14	PF04147.7	1	0	higher in AG8	0.184
NPR2	PF06218.6	1	0	higher in AG8	0.184
NPV_P10	PF05531.7	1	0	higher in AG8	0.184
Nrap	PF03813.9	1	0	higher in AG8	0.184
Nro1	PF12753.2	1	0	higher in AG8	0.184
NT5C	PF06941.7	1	0	higher in AG8	0.184
NT-C2	PF10358.4	1	0	higher in AG8	0.184
NTF2	PF02136.15	1	0	higher in AG8	0.184
NUC130_3NT	PF08158.7	1	0	higher in AG8	0.184
NUDIX_2	PF13869.1	1	0	higher in AG8	0.184
NUFIP1	PF10453.4	1	0	higher in AG8	0.184
Nup188	PF10487.4	1	0	higher in AG8	0.184
NUP50	PF08911.6	1	0	higher in AG8	0.184
OB_RNB	PF08206.6	1	0	higher in AG8	0.184
OCD_Mu_crystall	PF02423.10	1	0	higher in AG8	0.184
OPA3	PF07047.7	1	0	higher in AG8	0.184
Oxidored_q6	PF01058.17	1	0	higher in AG8	0.184
PA28_alpha	PF02251.13	1	0	higher in AG8	0.184
PACT_coil_coil	PF10495.4	1	0	higher in AG8	0.184
PadR	PF03551.9	1	0	higher in AG8	0.184
Pam16	PF03656.8	1	0	higher in AG8	0.184
ParBc	PF02195.13	1	0	higher in AG8	0.184
PAS_2	PF08446.6	1	0	higher in AG8	0.184
PAT1	PF09770.4	1	0	higher in AG8	0.184
PAX	PF00292.13	1	0	higher in AG8	0.184
Pept_tRNA_hydro	PF01195.14	1	0	higher in AG8	0.184
Peptidase_C50	PF03568.12	1	0	higher in AG8	0.184
Peptidase_S15	PF02129.13	1	0	higher in AG8	0.184
Peptidase_S26	PF10502.4	1	0	higher in AG8	0.184
Pet127	PF08634.5	1	0	higher in AG8	0.184
PH_4	PF15404.1	1	0	higher in AG8	0.184
PH_BEACH	PF14844.1	1	0	higher in AG8	0.184
Phage_int_SAM_1	PF02899.12	1	0	higher in AG8	0.184
Phage_int_SAM_4	PF13495.1	1	0	higher in AG8	0.184
PIG-X	PF08320.7	1	0	higher in AG8	0.184
Pkr1	PF08636.5	1	0	higher in AG8	0.184
Plant_tran	PF04827.9	1	0	higher in AG8	0.184
PMC2NT	PF08066.7	1	0	higher in AG8	0.184
Pol_alpha_B_N	PF08418.5	1	0	higher in AG8	0.184
PolyA_pol	PF01743.15	1	0	higher in AG8	0.184
PolyA_pol_RNAbd	PF12627.2	1	0	higher in AG8	0.184
POPLD	PF08170.7	1	0	higher in AG8	0.184
PP2C_2	PF13672.1	1	0	higher in AG8	0.184
Pr_beta_C	PF12465.3	1	0	higher in AG8	0.184
Prok-JAB	PF14464.1	1	0	higher in AG8	0.184
PSP	PF04046.11	1	0	higher in AG8	0.184
PSP1	PF04468.7	1	0	higher in AG8	0.184
QRPTase_C	PF01729.14	1	0	higher in AG8	0.184
QRPTase_N	PF02749.11	1	0	higher in AG8	0.184
Rab5ip	PF07019.7	1	0	higher in AG8	0.184
RAI1	PF08652.6	1	0	higher in AG8	0.184
Rap1-DNA-bind	PF09197.5	1	0	higher in AG8	0.184
Rdx	PF10262.4	1	0	higher in AG8	0.184
Rib_5-P_isom_A	PF06026.9	1	0	higher in AG8	0.184
Ribonuc_2-5A	PF06479.7	1	0	higher in AG8	0.184
Ribosomal_L32e	PF01655.13	1	0	higher in AG8	0.184
Ribosomal_L40e	PF01020.12	1	0	higher in AG8	0.184
Ribosomal_S18	PF01084.15	1	0	higher in AG8	0.184
Ribosomal_S26e	PF01283.14	1	0	higher in AG8	0.184
Ribosomal_S30	PF04758.9	1	0	higher in AG8	0.184
Ribosomal_S3Ae	PF01015.13	1	0	higher in AG8	0.184
RIC1	PF07064.8	1	0	higher in AG8	0.184
RNA_pol_L_2	PF13656.1	1	0	higher in AG8	0.184
RNA_pol_Rbc25	PF08292.7	1	0	higher in AG8	0.184
RNase_HII	PF01351.13	1	0	higher in AG8	0.184
RNase_P_Rpp14	PF01900.14	1	0	higher in AG8	0.184
RPAP3_C	PF13877.1	1	0	higher in AG8	0.184
RPT	PF13446.1	1	0	higher in AG8	0.184
RRM_2	PF04059.7	1	0	higher in AG8	0.184
Rrn6	PF10214.4	1	0	higher in AG8	0.184
RS4NT	PF08071.7	1	0	higher in AG8	0.184
Sas10	PF09368.5	1	0	higher in AG8	0.184
Scm3	PF10384.4	1	0	higher in AG8	0.184
SCP2	PF02036.12	1	0	higher in AG8	0.184
Sdh_cyt	PF01127.17	1	0	higher in AG8	0.184
Sec16	PF12932.2	1	0	higher in AG8	0.184
Sec5	PF15469.1	1	0	higher in AG8	0.184
SelR	PF01641.13	1	0	higher in AG8	0.184
SEN1_N	PF12726.2	1	0	higher in AG8	0.184
Sen15	PF09631.5	1	0	higher in AG8	0.184
SEP	PF08059.8	1	0	higher in AG8	0.184
Sfi1	PF08457.5	1	0	higher in AG8	0.184
Sgf11	PF08209.6	1	0	higher in AG8	0.184
SH3BGR	PF04908.10	1	0	higher in AG8	0.184
Sin3_corepress	PF08295.7	1	0	higher in AG8	0.184
SLX9	PF15341.1	1	0	higher in AG8	0.184
SnoaL_2	PF12680.2	1	0	higher in AG8	0.184
SnoaL_3	PF13474.1	1	0	higher in AG8	0.184
Spc24	PF08286.6	1	0	higher in AG8	0.184
SRR1	PF07985.7	1	0	higher in AG8	0.184
SSrecog	PF03531.9	1	0	higher in AG8	0.184
STAG	PF08514.6	1	0	higher in AG8	0.184
Striatin	PF08232.7	1	0	higher in AG8	0.184
Succ_DH_flav_C	PF02910.15	1	0	higher in AG8	0.184
SURF4	PF02077.10	1	0	higher in AG8	0.184
Swi3	PF07962.7	1	0	higher in AG8	0.184
Swi5	PF07061.6	1	0	higher in AG8	0.184
Syntaxin-6_N	PF09177.6	1	0	higher in AG8	0.184
T4SS-DNA_transf	PF02534.9	1	0	higher in AG8	0.184
Tau95	PF09734.4	1	0	higher in AG8	0.184
TBPIP	PF07106.8	1	0	higher in AG8	0.184
Tctex-1	PF03645.8	1	0	higher in AG8	0.184
TFIIIC_sub6	PF10419.4	1	0	higher in AG8	0.184
Thg1	PF04446.7	1	0	higher in AG8	0.184
ThiS	PF02597.15	1	0	higher in AG8	0.184
Tht1	PF04163.7	1	0	higher in AG8	0.184
TIMELESS	PF04821.9	1	0	higher in AG8	0.184
TIMELESS_C	PF05029.8	1	0	higher in AG8	0.184
TOM13	PF08219.6	1	0	higher in AG8	0.184
TPP1	PF10341.4	1	0	higher in AG8	0.184
TPR_20	PF14561.1	1	0	higher in AG8	0.184
TPR_3	PF07720.7	1	0	higher in AG8	0.184
TPX2	PF06886.6	1	0	higher in AG8	0.184
Transglut_core2	PF13369.1	1	0	higher in AG8	0.184
TrmE_N	PF10396.4	1	0	higher in AG8	0.184
tRNA_int_endo_N	PF02778.9	1	0	higher in AG8	0.184
tRNA_synt_1c_R1	PF04558.10	1	0	higher in AG8	0.184
tRNA_synt_1c_R2	PF04557.10	1	0	higher in AG8	0.184
Trp_Tyr_perm	PF03222.8	1	0	higher in AG8	0.184
Trypsin_2	PF13365.1	1	0	higher in AG8	0.184
U3_assoc_6	PF08640.6	1	0	higher in AG8	0.184
UDPG_MGDP_dh	PF00984.14	1	0	higher in AG8	0.184
UDPG_MGDP_dh_C	PF03720.10	1	0	higher in AG8	0.184
UMPH-1	PF05822.7	1	0	higher in AG8	0.184
UN_NPL4	PF11543.3	1	0	higher in AG8	0.184
UPF0079	PF02367.12	1	0	higher in AG8	0.184
UPF0113	PF03657.8	1	0	higher in AG8	0.184
UPF0121	PF03661.8	1	0	higher in AG8	0.184
Upf2	PF04050.9	1	0	higher in AG8	0.184
VBS	PF08913.5	1	0	higher in AG8	0.184
VIGSSK	PF14773.1	1	0	higher in AG8	0.184
VPS28	PF03997.7	1	0	higher in AG8	0.184
Vps8	PF12816.2	1	0	higher in AG8	0.184
WAPL	PF07814.8	1	0	higher in AG8	0.184
Wbp11	PF09429.5	1	0	higher in AG8	0.184
WH1	PF00568.18	1	0	higher in AG8	0.184
YccV-like	PF08755.6	1	0	higher in AG8	0.184
Yip1	PF04893.12	1	0	higher in AG8	0.184
zf-CHY	PF05495.7	1	0	higher in AG8	0.184
zf-LYAR	PF08790.6	1	0	higher in AG8	0.184
zf-primase	PF09329.6	1	0	higher in AG8	0.184
zf-SNAP50_C	PF12251.3	1	0	higher in AG8	0.184
2_5_RNA_ligase2	PF13563.1	0	1	higher in AG1-1A	0.184
2Fe-2S_thioredx	PF01257.14	0	1	higher in AG1-1A	0.184
60KD_IMP	PF02096.15	0	1	higher in AG1-1A	0.184
A2M_comp	PF07678.9	0	1	higher in AG1-1A	0.184
Abhydro_lipase	PF04083.11	0	1	higher in AG1-1A	0.184
ACC_central	PF08326.7	0	1	higher in AG1-1A	0.184
Acetyltransf_13	PF13880.1	0	1	higher in AG1-1A	0.184
Acetyltransf_4	PF13420.1	0	1	higher in AG1-1A	0.184
ADIP	PF11559.3	0	1	higher in AG1-1A	0.184
Afi1	PF07792.7	0	1	higher in AG1-1A	0.184
Aha1_N	PF09229.6	0	1	higher in AG1-1A	0.184
AHSA1	PF08327.6	0	1	higher in AG1-1A	0.184
AICARFT_IMPCHas	PF01808.13	0	1	higher in AG1-1A	0.184
AKAP7_NLS	PF10469.4	0	1	higher in AG1-1A	0.184
ALAD	PF00490.16	0	1	higher in AG1-1A	0.184
Aldolase_II	PF00596.16	0	1	higher in AG1-1A	0.184
Alg14	PF08660.6	0	1	higher in AG1-1A	0.184
AMMECR1	PF01871.12	0	1	higher in AG1-1A	0.184
ApoO	PF09769.4	0	1	higher in AG1-1A	0.184
Arginosuc_synth	PF00764.14	0	1	higher in AG1-1A	0.184
ATE_N	PF04376.8	0	1	higher in AG1-1A	0.184
ATG13	PF10033.4	0	1	higher in AG1-1A	0.184
Atg8	PF02991.11	0	1	higher in AG1-1A	0.184
ATP_synt_H	PF05493.8	0	1	higher in AG1-1A	0.184
ATP_transf	PF09830.4	0	1	higher in AG1-1A	0.184
ATP11	PF06644.6	0	1	higher in AG1-1A	0.184
ATP-synt_DE_N	PF02823.11	0	1	higher in AG1-1A	0.184
ATP-synt_E	PF05680.7	0	1	higher in AG1-1A	0.184
ATP-synt_J	PF04911.7	0	1	higher in AG1-1A	0.184
B56	PF01603.15	0	1	higher in AG1-1A	0.184
Bac_luciferase	PF00296.15	0	1	higher in AG1-1A	0.184
Bax1-I	PF01027.15	0	1	higher in AG1-1A	0.184
BCNT	PF07572.7	0	1	higher in AG1-1A	0.184
BcrAD_BadFG	PF01869.15	0	1	higher in AG1-1A	0.184
BIR	PF00653.16	0	1	higher in AG1-1A	0.184
BRAP2	PF07576.7	0	1	higher in AG1-1A	0.184
BRE1	PF08647.6	0	1	higher in AG1-1A	0.184
Brr6_like_C_C	PF10104.4	0	1	higher in AG1-1A	0.184
CAF1	PF04857.15	0	1	higher in AG1-1A	0.184
CAF1A	PF12253.3	0	1	higher in AG1-1A	0.184
Calsequestrin	PF01216.12	0	1	higher in AG1-1A	0.184
CAP_C	PF08603.6	0	1	higher in AG1-1A	0.184
CASP_C	PF08172.7	0	1	higher in AG1-1A	0.184
CBM_48	PF02922.13	0	1	higher in AG1-1A	0.184
CDtoxinA	PF03498.9	0	1	higher in AG1-1A	0.184
Chalcone	PF02431.10	0	1	higher in AG1-1A	0.184
CIMR	PF00878.13	0	1	higher in AG1-1A	0.184
CitMHS	PF03600.11	0	1	higher in AG1-1A	0.184
Clathrin_H_link	PF13838.1	0	1	higher in AG1-1A	0.184
Clathrin_lg_ch	PF01086.12	0	1	higher in AG1-1A	0.184
Clathrin-link	PF09268.5	0	1	higher in AG1-1A	0.184
CLPTM1	PF05602.7	0	1	higher in AG1-1A	0.184
Clr2	PF10383.4	0	1	higher in AG1-1A	0.184
CoA_binding	PF02629.14	0	1	higher in AG1-1A	0.184
Complex1_49kDa	PF00346.14	0	1	higher in AG1-1A	0.184
Cons_hypoth95	PF03602.10	0	1	higher in AG1-1A	0.184
COPI_C	PF06957.6	0	1	higher in AG1-1A	0.184
Cornichon	PF03311.9	0	1	higher in AG1-1A	0.184
Costars	PF14705.1	0	1	higher in AG1-1A	0.184
COX17	PF05051.8	0	1	higher in AG1-1A	0.184
COX5A	PF02284.11	0	1	higher in AG1-1A	0.184
COX5B	PF01215.14	0	1	higher in AG1-1A	0.184
COX7C	PF02935.11	0	1	higher in AG1-1A	0.184
CPSF100_C	PF13299.1	0	1	higher in AG1-1A	0.184
Cript	PF10235.4	0	1	higher in AG1-1A	0.184
CTD	PF12815.2	0	1	higher in AG1-1A	0.184
Cu_amine_oxidN2	PF02727.11	0	1	higher in AG1-1A	0.184
cwf18	PF08315.7	0	1	higher in AG1-1A	0.184
CwfJ_C_1	PF04677.10	0	1	higher in AG1-1A	0.184
CwfJ_C_2	PF04676.9	0	1	higher in AG1-1A	0.184
Cytokin-bind	PF09265.5	0	1	higher in AG1-1A	0.184
Dabb	PF07876.7	0	1	higher in AG1-1A	0.184
DASH_Dam1	PF08653.5	0	1	higher in AG1-1A	0.184
DASH_Spc34	PF08657.5	0	1	higher in AG1-1A	0.184
DBR1	PF05011.8	0	1	higher in AG1-1A	0.184
DHQ_synthase	PF01761.15	0	1	higher in AG1-1A	0.184
DHquinase_I	PF01487.10	0	1	higher in AG1-1A	0.184
Dicer_dimer	PF03368.9	0	1	higher in AG1-1A	0.184
Disintegrin	PF00200.18	0	1	higher in AG1-1A	0.184
DPM2	PF07297.7	0	1	higher in AG1-1A	0.184
DRIM	PF07539.7	0	1	higher in AG1-1A	0.184
DRMBL	PF07522.9	0	1	higher in AG1-1A	0.184
DSS1_SEM1	PF05160.8	0	1	higher in AG1-1A	0.184
DUF1014	PF06244.7	0	1	higher in AG1-1A	0.184
DUF106	PF01956.11	0	1	higher in AG1-1A	0.184
DUF1119	PF06550.6	0	1	higher in AG1-1A	0.184
DUF1546	PF07571.8	0	1	higher in AG1-1A	0.184
DUF1664	PF07889.7	0	1	higher in AG1-1A	0.184
DUF1682	PF07946.9	0	1	higher in AG1-1A	0.184
DUF1741	PF08427.5	0	1	higher in AG1-1A	0.184
DUF1762	PF08574.5	0	1	higher in AG1-1A	0.184
DUF1982	PF09326.6	0	1	higher in AG1-1A	0.184
DUF1992	PF09350.5	0	1	higher in AG1-1A	0.184
DUF2029	PF09594.5	0	1	higher in AG1-1A	0.184
DUF21	PF01595.15	0	1	higher in AG1-1A	0.184
DUF2204	PF09970.4	0	1	higher in AG1-1A	0.184
DUF2205	PF10224.4	0	1	higher in AG1-1A	0.184
DUF2225	PF09986.4	0	1	higher in AG1-1A	0.184
DUF2263	PF10021.4	0	1	higher in AG1-1A	0.184
DUF2296	PF10058.4	0	1	higher in AG1-1A	0.184
DUF2305	PF10230.4	0	1	higher in AG1-1A	0.184
DUF2361	PF10153.4	0	1	higher in AG1-1A	0.184
DUF2370	PF10176.4	0	1	higher in AG1-1A	0.184
DUF2411	PF10304.4	0	1	higher in AG1-1A	0.184
DUF2414	PF10309.4	0	1	higher in AG1-1A	0.184
DUF2416	PF10315.4	0	1	higher in AG1-1A	0.184
DUF2431	PF10354.4	0	1	higher in AG1-1A	0.184
DUF2433	PF10360.4	0	1	higher in AG1-1A	0.184
DUF2611	PF11022.3	0	1	higher in AG1-1A	0.184
DUF2870	PF11069.3	0	1	higher in AG1-1A	0.184
DUF3128	PF11326.3	0	1	higher in AG1-1A	0.184
DUF3243	PF11588.3	0	1	higher in AG1-1A	0.184
DUF3245	PF11595.3	0	1	higher in AG1-1A	0.184
DUF3453	PF11935.3	0	1	higher in AG1-1A	0.184
DUF3506	PF12014.3	0	1	higher in AG1-1A	0.184
DUF3554	PF12074.3	0	1	higher in AG1-1A	0.184
DUF3591	PF12157.3	0	1	higher in AG1-1A	0.184
DUF3661	PF12400.3	0	1	higher in AG1-1A	0.184
DUF3694	PF12473.3	0	1	higher in AG1-1A	0.184
DUF383	PF04063.9	0	1	higher in AG1-1A	0.184
DUF4050	PF13259.1	0	1	higher in AG1-1A	0.184
DUF4110	PF13422.1	0	1	higher in AG1-1A	0.184
DUF4187	PF13821.1	0	1	higher in AG1-1A	0.184
DUF4211	PF13926.1	0	1	higher in AG1-1A	0.184
DUF423	PF04241.10	0	1	higher in AG1-1A	0.184
DUF455	PF04305.9	0	1	higher in AG1-1A	0.184
DUF4604	PF15377.1	0	1	higher in AG1-1A	0.184
DUF498	PF04430.9	0	1	higher in AG1-1A	0.184
DUF544	PF04424.8	0	1	higher in AG1-1A	0.184
DUF59	PF01883.14	0	1	higher in AG1-1A	0.184
DUF706	PF05153.10	0	1	higher in AG1-1A	0.184
DUF77	PF01910.12	0	1	higher in AG1-1A	0.184
DUF837	PF05769.6	0	1	higher in AG1-1A	0.184
DUF866	PF05907.8	0	1	higher in AG1-1A	0.184
DUF92	PF01940.11	0	1	higher in AG1-1A	0.184
DUF974	PF06159.8	0	1	higher in AG1-1A	0.184
dUTPase	PF00692.14	0	1	higher in AG1-1A	0.184
DZR	PF12773.2	0	1	higher in AG1-1A	0.184
Eaf7	PF07904.8	0	1	higher in AG1-1A	0.184
EF-1_beta_acid	PF10587.4	0	1	higher in AG1-1A	0.184
EF1_GNE	PF00736.14	0	1	higher in AG1-1A	0.184
EF1G	PF00647.14	0	1	higher in AG1-1A	0.184
eIF_4EBP	PF05456.6	0	1	higher in AG1-1A	0.184
eIF2_C	PF09173.6	0	1	higher in AG1-1A	0.184
EnY2	PF10163.4	0	1	higher in AG1-1A	0.184
EPSP_synthase	PF00275.15	0	1	higher in AG1-1A	0.184
Erf4	PF10256.4	0	1	higher in AG1-1A	0.184
ERG2_Sigma1R	PF04622.7	0	1	higher in AG1-1A	0.184
ESCRT-II	PF05871.7	0	1	higher in AG1-1A	0.184
Fapy_DNA_glyco	PF01149.19	0	1	higher in AG1-1A	0.184
FDX-ACB	PF03147.9	0	1	higher in AG1-1A	0.184
Fer4	PF00037.22	0	1	higher in AG1-1A	0.184
FGE-sulfatase	PF03781.11	0	1	higher in AG1-1A	0.184
FimP	PF09766.4	0	1	higher in AG1-1A	0.184
Fip1	PF05182.8	0	1	higher in AG1-1A	0.184
Flavin_Reduct	PF01613.13	0	1	higher in AG1-1A	0.184
Foie-gras_1	PF11817.3	0	1	higher in AG1-1A	0.184
FtsH_ext	PF06480.10	0	1	higher in AG1-1A	0.184
G10	PF01125.12	0	1	higher in AG1-1A	0.184
G-gamma	PF00631.17	0	1	higher in AG1-1A	0.184
GILT	PF03227.11	0	1	higher in AG1-1A	0.184
GIY-YIG	PF01541.19	0	1	higher in AG1-1A	0.184
Gln-synt_N	PF03951.14	0	1	higher in AG1-1A	0.184
Glyco_hydr_30_2	PF14587.1	0	1	higher in AG1-1A	0.184
Glyco_hydro_32C	PF08244.7	0	1	higher in AG1-1A	0.184
Glyco_hydro_32N	PF00251.15	0	1	higher in AG1-1A	0.184
Glyco_hydro_45	PF02015.11	0	1	higher in AG1-1A	0.184
Glycos_transf_4	PF00953.16	0	1	higher in AG1-1A	0.184
Glyoxalase_4	PF13669.1	0	1	higher in AG1-1A	0.184
Gp_dh_C	PF02800.15	0	1	higher in AG1-1A	0.184
GRAB	PF10375.4	0	1	higher in AG1-1A	0.184
GRIP	PF01465.15	0	1	higher in AG1-1A	0.184
GrpE	PF01025.14	0	1	higher in AG1-1A	0.184
Gryzun	PF07919.7	0	1	higher in AG1-1A	0.184
GSHPx	PF00255.14	0	1	higher in AG1-1A	0.184
GTP1_OBG	PF01018.17	0	1	higher in AG1-1A	0.184
H2TH	PF06831.9	0	1	higher in AG1-1A	0.184
Hamartin	PF04388.7	0	1	higher in AG1-1A	0.184
HAMP	PF00672.20	0	1	higher in AG1-1A	0.184
HCNGP	PF07818.8	0	1	higher in AG1-1A	0.184
HECT_2	PF09814.4	0	1	higher in AG1-1A	0.184
Hepar_II_III	PF07940.8	0	1	higher in AG1-1A	0.184
Herpes_gE	PF02480.11	0	1	higher in AG1-1A	0.184
HgmA	PF04209.8	0	1	higher in AG1-1A	0.184
HGTP_anticodon2	PF12745.2	0	1	higher in AG1-1A	0.184
HIRA_B	PF09453.5	0	1	higher in AG1-1A	0.184
HIRAN	PF08797.6	0	1	higher in AG1-1A	0.184
HpcH_HpaI	PF03328.9	0	1	higher in AG1-1A	0.184
HSP9_HSP12	PF04119.7	0	1	higher in AG1-1A	0.184
HTH_32	PF13565.1	0	1	higher in AG1-1A	0.184
HTH_9	PF08221.6	0	1	higher in AG1-1A	0.184
IATP	PF04568.7	0	1	higher in AG1-1A	0.184
IPK	PF03770.11	0	1	higher in AG1-1A	0.184
K_trans	PF02705.11	0	1	higher in AG1-1A	0.184
KAP	PF05804.7	0	1	higher in AG1-1A	0.184
Ketoacyl-synt_C	PF02801.17	0	1	higher in AG1-1A	0.184
L51_S25_CI-B8	PF05047.11	0	1	higher in AG1-1A	0.184
Lactamase_B_4	PF13691.1	0	1	higher in AG1-1A	0.184
LCM	PF04072.9	0	1	higher in AG1-1A	0.184
Lgl_C	PF08596.5	0	1	higher in AG1-1A	0.184
LTV	PF04180.9	0	1	higher in AG1-1A	0.184
LUC7	PF03194.10	0	1	higher in AG1-1A	0.184
Lung_7-TM_R	PF06814.8	0	1	higher in AG1-1A	0.184
MAD	PF05557.8	0	1	higher in AG1-1A	0.184
Mago_nashi	PF02792.9	0	1	higher in AG1-1A	0.184
MAM33	PF02330.11	0	1	higher in AG1-1A	0.184
MAPEG	PF01124.13	0	1	higher in AG1-1A	0.184
MAS20	PF02064.10	0	1	higher in AG1-1A	0.184
Matrilin_ccoil	PF10393.4	0	1	higher in AG1-1A	0.184
MBA1	PF07961.6	0	1	higher in AG1-1A	0.184
Med12	PF09497.5	0	1	higher in AG1-1A	0.184
Med13_C	PF06333.7	0	1	higher in AG1-1A	0.184
Med14	PF08638.6	0	1	higher in AG1-1A	0.184
Med21	PF11221.3	0	1	higher in AG1-1A	0.184
Med31	PF05669.7	0	1	higher in AG1-1A	0.184
Med7	PF05983.6	0	1	higher in AG1-1A	0.184
Membr_traf_MHD	PF10540.4	0	1	higher in AG1-1A	0.184
Memo	PF01875.12	0	1	higher in AG1-1A	0.184
Methyltransf_21	PF05050.7	0	1	higher in AG1-1A	0.184
Methyltransf_22	PF13383.1	0	1	higher in AG1-1A	0.184
Methyltransf_PK	PF05891.7	0	1	higher in AG1-1A	0.184
Microtub_assoc	PF07989.6	0	1	higher in AG1-1A	0.184
MIF4G_like	PF09088.6	0	1	higher in AG1-1A	0.184
MIF4G_like_2	PF09090.6	0	1	higher in AG1-1A	0.184
Mit_KHE1	PF10173.4	0	1	higher in AG1-1A	0.184
Mit_ribos_Mrp51	PF11709.3	0	1	higher in AG1-1A	0.184
MKT1_N	PF12247.3	0	1	higher in AG1-1A	0.184
MMS19_C	PF12460.3	0	1	higher in AG1-1A	0.184
Mob_synth_C	PF06463.8	0	1	higher in AG1-1A	0.184
Molybdopterin	PF00384.17	0	1	higher in AG1-1A	0.184
Mon1	PF03164.9	0	1	higher in AG1-1A	0.184
MOR2-PAG1_C	PF14225.1	0	1	higher in AG1-1A	0.184
MOR2-PAG1_mid	PF14228.1	0	1	higher in AG1-1A	0.184
Motile_Sperm	PF00635.21	0	1	higher in AG1-1A	0.184
MOZART1	PF12554.3	0	1	higher in AG1-1A	0.184
Mre11_DNA_bind	PF04152.9	0	1	higher in AG1-1A	0.184
MRG	PF05712.8	0	1	higher in AG1-1A	0.184
mRNA_cap_C	PF03919.10	0	1	higher in AG1-1A	0.184
mRNA_cap_enzyme	PF01331.14	0	1	higher in AG1-1A	0.184
MRP-L27	PF09809.4	0	1	higher in AG1-1A	0.184
MRP-L28	PF09812.4	0	1	higher in AG1-1A	0.184
MRP-L47	PF06984.8	0	1	higher in AG1-1A	0.184
MRP-S25	PF13741.1	0	1	higher in AG1-1A	0.184
MTP18	PF10558.4	0	1	higher in AG1-1A	0.184
MUG113	PF13455.1	0	1	higher in AG1-1A	0.184
Myosin_tail_1	PF01576.14	0	1	higher in AG1-1A	0.184
NADH_4Fe-4S	PF10589.4	0	1	higher in AG1-1A	0.184
NADH_u_ox_C	PF12853.2	0	1	higher in AG1-1A	0.184
NADHdh	PF00146.16	0	1	higher in AG1-1A	0.184
NADH-G_4Fe-4S_3	PF10588.4	0	1	higher in AG1-1A	0.184
NADH-u_ox-rdase	PF10785.4	0	1	higher in AG1-1A	0.184
NanE	PF04131.9	0	1	higher in AG1-1A	0.184
NB-ARC	PF00931.17	0	1	higher in AG1-1A	0.184
Nbl1_Borealin_N	PF10444.4	0	1	higher in AG1-1A	0.184
NCD3G	PF07562.9	0	1	higher in AG1-1A	0.184
Ndc1_Nup	PF09531.5	0	1	higher in AG1-1A	0.184
Neugrin	PF06413.6	0	1	higher in AG1-1A	0.184
Nipped-B_C	PF12830.2	0	1	higher in AG1-1A	0.184
NMD3	PF04981.8	0	1	higher in AG1-1A	0.184
NMT	PF01233.14	0	1	higher in AG1-1A	0.184
NMT_C	PF02799.10	0	1	higher in AG1-1A	0.184
Nop10p	PF04135.7	0	1	higher in AG1-1A	0.184
Not1	PF04054.10	0	1	higher in AG1-1A	0.184
Npa1	PF11707.3	0	1	higher in AG1-1A	0.184
NuA4	PF09340.5	0	1	higher in AG1-1A	0.184
Nucleoporin2	PF04096.9	0	1	higher in AG1-1A	0.184
Nuf2	PF03800.9	0	1	higher in AG1-1A	0.184
NUMOD3	PF07460.6	0	1	higher in AG1-1A	0.184
Nup35_RRM	PF05172.8	0	1	higher in AG1-1A	0.184
Nup35_RRM_2	PF14605.1	0	1	higher in AG1-1A	0.184
Nup96	PF12110.3	0	1	higher in AG1-1A	0.184
OHCU_decarbox	PF09349.5	0	1	higher in AG1-1A	0.184
ORC3_N	PF07034.6	0	1	higher in AG1-1A	0.184
ORC5_C	PF14630.1	0	1	higher in AG1-1A	0.184
ORC6	PF05460.8	0	1	higher in AG1-1A	0.184
OsmC	PF02566.14	0	1	higher in AG1-1A	0.184
Oxidored_molyb	PF00174.14	0	1	higher in AG1-1A	0.184
Oxidored-like	PF09791.4	0	1	higher in AG1-1A	0.184
P_proprotein	PF01483.15	0	1	higher in AG1-1A	0.184
P21-Arc	PF04062.9	0	1	higher in AG1-1A	0.184
P5CR_dimer	PF14748.1	0	1	higher in AG1-1A	0.184
PA28_beta	PF02252.13	0	1	higher in AG1-1A	0.184
PAC2	PF09754.4	0	1	higher in AG1-1A	0.184
Pantoate_ligase	PF02569.10	0	1	higher in AG1-1A	0.184
PAPA-1	PF04795.7	0	1	higher in AG1-1A	0.184
Pcc1	PF09341.5	0	1	higher in AG1-1A	0.184
PCRF	PF03462.13	0	1	higher in AG1-1A	0.184
PDEase_I	PF00233.14	0	1	higher in AG1-1A	0.184
Pep_M12B_propep	PF01562.14	0	1	higher in AG1-1A	0.184
Peptidase_C54	PF03416.14	0	1	higher in AG1-1A	0.184
Peptidase_M10	PF00413.19	0	1	higher in AG1-1A	0.184
Peptidase_M18	PF02127.10	0	1	higher in AG1-1A	0.184
Peptidase_M57	PF12388.3	0	1	higher in AG1-1A	0.184
Peptidase_M64	PF09471.5	0	1	higher in AG1-1A	0.184
Peptidase_M66	PF10462.4	0	1	higher in AG1-1A	0.184
Per1	PF04080.8	0	1	higher in AG1-1A	0.184
Peroxin-13_N	PF04088.8	0	1	higher in AG1-1A	0.184
Pex16	PF08610.5	0	1	higher in AG1-1A	0.184
PH_8	PF15409.1	0	1	higher in AG1-1A	0.184
PHF5	PF03660.9	0	1	higher in AG1-1A	0.184
Phytase-like	PF13449.1	0	1	higher in AG1-1A	0.184
PhzC-PhzF	PF02567.11	0	1	higher in AG1-1A	0.184
PI31_Prot_C	PF08577.6	0	1	higher in AG1-1A	0.184
PI31_Prot_N	PF11566.3	0	1	higher in AG1-1A	0.184
PIGA	PF08288.7	0	1	higher in AG1-1A	0.184
PIG-H	PF10181.4	0	1	higher in AG1-1A	0.184
Pil1	PF13805.1	0	1	higher in AG1-1A	0.184
PMI_typeI	PF01238.16	0	1	higher in AG1-1A	0.184
PMM	PF03332.8	0	1	higher in AG1-1A	0.184
PNK3P	PF08645.6	0	1	higher in AG1-1A	0.184
Polyketide_cyc	PF03364.15	0	1	higher in AG1-1A	0.184
Polyketide_cyc2	PF10604.4	0	1	higher in AG1-1A	0.184
Polysacc_synt_4	PF04669.8	0	1	higher in AG1-1A	0.184
Pox_MCEL	PF03291.11	0	1	higher in AG1-1A	0.184
PRA-CH	PF01502.13	0	1	higher in AG1-1A	0.184
PRA-PH	PF01503.12	0	1	higher in AG1-1A	0.184
Pre-SET	PF05033.11	0	1	higher in AG1-1A	0.184
PRKCSH_1	PF13015.1	0	1	higher in AG1-1A	0.184
Profilin	PF00235.14	0	1	higher in AG1-1A	0.184
Propep_M14	PF02244.11	0	1	higher in AG1-1A	0.184
Prp19	PF08606.6	0	1	higher in AG1-1A	0.184
PrpF	PF04303.8	0	1	higher in AG1-1A	0.184
PseudoU_synth_2	PF00849.17	0	1	higher in AG1-1A	0.184
Pterin_4a	PF01329.14	0	1	higher in AG1-1A	0.184
PTH2	PF01981.11	0	1	higher in AG1-1A	0.184
PTPS	PF01242.14	0	1	higher in AG1-1A	0.184
PTS_2-RNA	PF01885.11	0	1	higher in AG1-1A	0.184
PUB	PF09409.5	0	1	higher in AG1-1A	0.184
Rab5-bind	PF09311.6	0	1	higher in AG1-1A	0.184
Rad52_Rad22	PF04098.10	0	1	higher in AG1-1A	0.184
Raffinose_syn	PF05691.7	0	1	higher in AG1-1A	0.184
Rap_GAP	PF02145.10	0	1	higher in AG1-1A	0.184
Rapsyn_N	PF10579.4	0	1	higher in AG1-1A	0.184
Rep_fac-A_3	PF08661.6	0	1	higher in AG1-1A	0.184
Reprolysin_2	PF13574.1	0	1	higher in AG1-1A	0.184
Reprolysin_4	PF13583.1	0	1	higher in AG1-1A	0.184
Reprolysin_5	PF13688.1	0	1	higher in AG1-1A	0.184
Ribophorin_I	PF04597.9	0	1	higher in AG1-1A	0.184
Ribophorin_II	PF05817.9	0	1	higher in AG1-1A	0.184
Ribos_L4_asso_C	PF14374.1	0	1	higher in AG1-1A	0.184
Ribosomal_L19	PF01245.15	0	1	higher in AG1-1A	0.184
Ribosomal_L19e	PF01280.15	0	1	higher in AG1-1A	0.184
Ribosomal_L21p	PF00829.16	0	1	higher in AG1-1A	0.184
Ribosomal_L22e	PF01776.12	0	1	higher in AG1-1A	0.184
Ribosomal_L30_N	PF08079.7	0	1	higher in AG1-1A	0.184
Ribosomal_L34e	PF01199.13	0	1	higher in AG1-1A	0.184
Ribosomal_L35Ae	PF01247.13	0	1	higher in AG1-1A	0.184
Ribosomal_S13_N	PF08069.7	0	1	higher in AG1-1A	0.184
Ribosomal_S21e	PF01249.13	0	1	higher in AG1-1A	0.184
Ribosomal_S25	PF03297.10	0	1	higher in AG1-1A	0.184
Ribosomal_S6e	PF01092.14	0	1	higher in AG1-1A	0.184
RICTOR_M	PF14666.1	0	1	higher in AG1-1A	0.184
RIIa	PF02197.12	0	1	higher in AG1-1A	0.184
Rio2_N	PF09202.6	0	1	higher in AG1-1A	0.184
RLI	PF04068.10	0	1	higher in AG1-1A	0.184
RNA_pol	PF00940.14	0	1	higher in AG1-1A	0.184
RNA_pol_N	PF01194.12	0	1	higher in AG1-1A	0.184
RNA_pol_Rpb6	PF01192.17	0	1	higher in AG1-1A	0.184
RNA_pol_Rpc4	PF05132.9	0	1	higher in AG1-1A	0.184
RNA_polI_A34	PF08208.6	0	1	higher in AG1-1A	0.184
RNase_P_pop3	PF08228.6	0	1	higher in AG1-1A	0.184
Romo1	PF10247.4	0	1	higher in AG1-1A	0.184
Rotamase_2	PF13145.1	0	1	higher in AG1-1A	0.184
Rpn3_C	PF08375.6	0	1	higher in AG1-1A	0.184
RPOL_N	PF14700.1	0	1	higher in AG1-1A	0.184
RQC	PF09382.5	0	1	higher in AG1-1A	0.184
RRM_4	PF10598.4	0	1	higher in AG1-1A	0.184
RRN3	PF05327.6	0	1	higher in AG1-1A	0.184
rRNA_proc-arch	PF13234.1	0	1	higher in AG1-1A	0.184
RRP7	PF12923.2	0	1	higher in AG1-1A	0.184
Rtf2	PF04641.7	0	1	higher in AG1-1A	0.184
RVT_3	PF13456.1	0	1	higher in AG1-1A	0.184
S-AdoMet_synt_N	PF00438.15	0	1	higher in AG1-1A	0.184
SAGA-Tad1	PF12767.2	0	1	higher in AG1-1A	0.184
SAP18	PF06487.7	0	1	higher in AG1-1A	0.184
Sdh5	PF03937.11	0	1	higher in AG1-1A	0.184
Seadorna_VP7	PF07387.6	0	1	higher in AG1-1A	0.184
Sec15	PF04091.7	0	1	higher in AG1-1A	0.184
Sec3_C	PF09763.4	0	1	higher in AG1-1A	0.184
Sec39	PF08314.6	0	1	higher in AG1-1A	0.184
Sec66	PF09802.4	0	1	higher in AG1-1A	0.184
SF3b10	PF07189.6	0	1	higher in AG1-1A	0.184
SGS	PF05002.10	0	1	higher in AG1-1A	0.184
SH2_2	PF14633.1	0	1	higher in AG1-1A	0.184
SHNi-TPR	PF10516.4	0	1	higher in AG1-1A	0.184
Sin_N	PF04801.8	0	1	higher in AG1-1A	0.184
SIN1	PF05422.7	0	1	higher in AG1-1A	0.184
SIP1	PF04938.7	0	1	higher in AG1-1A	0.184
Sirohm_synth_M	PF14824.1	0	1	higher in AG1-1A	0.184
SLBB	PF10531.4	0	1	higher in AG1-1A	0.184
SNAP	PF14938.1	0	1	higher in AG1-1A	0.184
SnoaL_4	PF13577.1	0	1	higher in AG1-1A	0.184
SOG2	PF10428.4	0	1	higher in AG1-1A	0.184
SPC12	PF06645.8	0	1	higher in AG1-1A	0.184
SPC25	PF06703.6	0	1	higher in AG1-1A	0.184
Spherulin4	PF12138.3	0	1	higher in AG1-1A	0.184
Spindle_Spc25	PF08234.7	0	1	higher in AG1-1A	0.184
SPO22	PF08631.5	0	1	higher in AG1-1A	0.184
Spt20	PF12090.3	0	1	higher in AG1-1A	0.184
Spt4	PF06093.8	0	1	higher in AG1-1A	0.184
SRA1	PF07304.6	0	1	higher in AG1-1A	0.184
SRP40_C	PF05022.7	0	1	higher in AG1-1A	0.184
SRP72	PF08492.7	0	1	higher in AG1-1A	0.184
SRP9-21	PF05486.7	0	1	higher in AG1-1A	0.184
SUA5	PF03481.8	0	1	higher in AG1-1A	0.184
Sua5_yciO_yrdC	PF01300.13	0	1	higher in AG1-1A	0.184
Succ_CoA_lig	PF13607.1	0	1	higher in AG1-1A	0.184
SUKH_6	PF14568.1	0	1	higher in AG1-1A	0.184
Sulfatase	PF00884.18	0	1	higher in AG1-1A	0.184
SURF1	PF02104.10	0	1	higher in AG1-1A	0.184
SUV3_C	PF12513.3	0	1	higher in AG1-1A	0.184
Symplekin_C	PF12295.3	0	1	higher in AG1-1A	0.184
Syntaxin_2	PF14523.1	0	1	higher in AG1-1A	0.184
TAF4	PF05236.9	0	1	higher in AG1-1A	0.184
TAF8_C	PF10406.4	0	1	higher in AG1-1A	0.184
TAFII28	PF04719.9	0	1	higher in AG1-1A	0.184
TBCA	PF02970.11	0	1	higher in AG1-1A	0.184
TBCC	PF07986.7	0	1	higher in AG1-1A	0.184
Tbf5	PF06331.7	0	1	higher in AG1-1A	0.184
TBP	PF00352.16	0	1	higher in AG1-1A	0.184
TCTP	PF00838.12	0	1	higher in AG1-1A	0.184
Telomere_reg-2	PF10193.4	0	1	higher in AG1-1A	0.184
TFIIE_alpha	PF02002.12	0	1	higher in AG1-1A	0.184
ThiG	PF05690.9	0	1	higher in AG1-1A	0.184
THOC7	PF05615.8	0	1	higher in AG1-1A	0.184
Thr_dehydrat_C	PF00585.13	0	1	higher in AG1-1A	0.184
TIM	PF00121.13	0	1	higher in AG1-1A	0.184
TIP120	PF08623.5	0	1	higher in AG1-1A	0.184
TMA7	PF09072.5	0	1	higher in AG1-1A	0.184
TMP-TENI	PF02581.12	0	1	higher in AG1-1A	0.184
Topo_C_assoc	PF14370.1	0	1	higher in AG1-1A	0.184
Topoisom_I	PF01028.15	0	1	higher in AG1-1A	0.184
Topoisom_I_N	PF02919.10	0	1	higher in AG1-1A	0.184
TPK_catalytic	PF04263.11	0	1	higher in AG1-1A	0.184
TPR_MLP1_2	PF07926.7	0	1	higher in AG1-1A	0.184
Transketolase_N	PF00456.16	0	1	higher in AG1-1A	0.184
TRM	PF02005.11	0	1	higher in AG1-1A	0.184
tRNA_U5-meth_tr	PF05958.6	0	1	higher in AG1-1A	0.184
tRNA-synt_1_2	PF13603.1	0	1	higher in AG1-1A	0.184
tRNA-synt_His	PF13393.1	0	1	higher in AG1-1A	0.184
Tropomyosin	PF00261.15	0	1	higher in AG1-1A	0.184
Trp_syntA	PF00290.15	0	1	higher in AG1-1A	0.184
Tuberin	PF03542.11	0	1	higher in AG1-1A	0.184
Tyr-DNA_phospho	PF06087.7	0	1	higher in AG1-1A	0.184
U1snRNP70_N	PF12220.3	0	1	higher in AG1-1A	0.184
UCR_TM	PF02921.9	0	1	higher in AG1-1A	0.184
Uds1	PF15456.1	0	1	higher in AG1-1A	0.184
UMP1	PF05348.6	0	1	higher in AG1-1A	0.184
UPF0061	PF02696.9	0	1	higher in AG1-1A	0.184
UPF0086	PF01868.11	0	1	higher in AG1-1A	0.184
UPF0172	PF03665.8	0	1	higher in AG1-1A	0.184
UPF0183	PF03676.9	0	1	higher in AG1-1A	0.184
UPF0253	PF06786.7	0	1	higher in AG1-1A	0.184
UreF	PF01730.11	0	1	higher in AG1-1A	0.184
URO-D	PF01208.12	0	1	higher in AG1-1A	0.184
Use1	PF09753.4	0	1	higher in AG1-1A	0.184
Utp12	PF04003.7	0	1	higher in AG1-1A	0.184
Vac14_Fig4_bd	PF11916.3	0	1	higher in AG1-1A	0.184
V-ATPase_G	PF03179.10	0	1	higher in AG1-1A	0.184
V-ATPase_H_C	PF11698.3	0	1	higher in AG1-1A	0.184
vATP-synt_AC39	PF01992.11	0	1	higher in AG1-1A	0.184
Vg_Tdu	PF07545.9	0	1	higher in AG1-1A	0.184
Vint	PF14623.1	0	1	higher in AG1-1A	0.184
Vma12	PF11712.3	0	1	higher in AG1-1A	0.184
VPS11_C	PF12451.3	0	1	higher in AG1-1A	0.184
Vps16_C	PF04840.7	0	1	higher in AG1-1A	0.184
Vps16_N	PF04841.8	0	1	higher in AG1-1A	0.184
Vps26	PF03643.10	0	1	higher in AG1-1A	0.184
VWA_3	PF13768.1	0	1	higher in AG1-1A	0.184
Vwaint	PF14624.1	0	1	higher in AG1-1A	0.184
WAC_Acf1_DNA_bd	PF10537.4	0	1	higher in AG1-1A	0.184
WGG	PF10273.4	0	1	higher in AG1-1A	0.184
WHIM1	PF15612.1	0	1	higher in AG1-1A	0.184
WHIM2	PF15613.1	0	1	higher in AG1-1A	0.184
Y_phosphatase3	PF13350.1	0	1	higher in AG1-1A	0.184
YchF-GTPase_C	PF06071.8	0	1	higher in AG1-1A	0.184
YL1	PF05764.8	0	1	higher in AG1-1A	0.184
Yos1	PF08571.5	0	1	higher in AG1-1A	0.184
zf-C5HC2	PF02928.11	0	1	higher in AG1-1A	0.184
zf-CCHC_4	PF14392.1	0	1	higher in AG1-1A	0.184
zf-CCHC_6	PF15288.1	0	1	higher in AG1-1A	0.184
zf-met2	PF12907.2	0	1	higher in AG1-1A	0.184
zf-NF-X1	PF01422.12	0	1	higher in AG1-1A	0.184
zf-PHD-like	PF15446.1	0	1	higher in AG1-1A	0.184
zf-RING_3	PF14369.1	0	1	higher in AG1-1A	0.184
zf-RING-like	PF08746.6	0	1	higher in AG1-1A	0.184
zf-TFIIIC	PF12660.2	0	1	higher in AG1-1A	0.184
AAA_23	PF13476.1	9	8	higher in AG8	0.186
Amidase	PF01425.16	9	8	higher in AG8	0.186
DUF1929	PF09118.6	9	8	higher in AG8	0.186
His_Phos_2	PF00328.17	9	8	higher in AG8	0.186
SRPRB	PF09439.5	9	8	higher in AG8	0.186
ECH	PF00378.15	8	9	higher in AG1-1A	0.186
MTS	PF05175.9	8	9	higher in AG1-1A	0.186
PH	PF00169.24	8	9	higher in AG1-1A	0.186
GST_N	PF02798.15	9	9	no difference	0.186
PHD	PF00628.24	9	9	no difference	0.186
Acyl-CoA_dh_M	PF02770.14	5	7	higher in AG1-1A	0.193
HLH	PF00010.21	5	7	higher in AG1-1A	0.193
MutS_V	PF00488.16	5	7	higher in AG1-1A	0.193
Proteasome_A_N	PF10584.4	5	7	higher in AG1-1A	0.193
Sel1	PF08238.7	5	7	higher in AG1-1A	0.193
TPR_9	PF13371.1	5	7	higher in AG1-1A	0.193
UDPGT	PF00201.13	5	7	higher in AG1-1A	0.193
An_peroxidase	PF03098.10	7	5	higher in AG8	0.193
BetaGal_dom4_5	PF13364.1	7	5	higher in AG8	0.193
Cation_ATPase_C	PF00689.16	7	5	higher in AG8	0.193
Gti1_Pac2	PF09729.4	7	5	higher in AG8	0.193
KH_1	PF00013.24	7	5	higher in AG8	0.193
Lactamase_B	PF00753.22	7	5	higher in AG8	0.193
LRR_6	PF13516.1	7	5	higher in AG8	0.193
Rhodanese	PF00581.15	7	5	higher in AG8	0.193
tRNA-synt_2b	PF00587.20	7	5	higher in AG8	0.193
2OG-FeII_Oxy	PF03171.15	8	7	higher in AG8	0.196
Bac_globin	PF01152.16	8	7	higher in AG8	0.196
Flavodoxin_1	PF00258.20	8	7	higher in AG8	0.196
GATase	PF00117.23	8	7	higher in AG8	0.196
PALP	PF00291.20	8	7	higher in AG8	0.196
bZIP_1	PF00170.16	7	8	higher in AG1-1A	0.196
C2	PF00168.25	7	8	higher in AG1-1A	0.196
EF-hand_8	PF13833.1	7	8	higher in AG1-1A	0.196
HA2	PF04408.18	7	8	higher in AG1-1A	0.196
Mg_chelatase	PF01078.16	7	8	higher in AG1-1A	0.196
Thaumatin	PF00314.12	7	8	higher in AG1-1A	0.196
CMAS	PF02353.15	8	8	no difference	0.196
EF-hand_5	PF13202.1	8	8	no difference	0.196
Glyco_hydro_3_C	PF01915.17	8	8	no difference	0.196
LRR_8	PF13855.1	8	8	no difference	0.196
Acyl-CoA_dh_N	PF02771.11	4	6	higher in AG1-1A	0.205
EFG_C	PF00679.19	4	6	higher in AG1-1A	0.205
GIDA	PF01134.17	4	6	higher in AG1-1A	0.205
PPR_2	PF13041.1	4	6	higher in AG1-1A	0.205
Pyridoxal_deC	PF00282.14	4	6	higher in AG1-1A	0.205
RNase_PH	PF01138.16	4	6	higher in AG1-1A	0.205
TAXi_N	PF14543.1	4	6	higher in AG1-1A	0.205
Vac14_Fab1_bd	PF12755.2	4	6	higher in AG1-1A	0.205
ABC1	PF03109.11	6	4	higher in AG8	0.205
Acyl-CoA_dh_2	PF08028.6	6	4	higher in AG8	0.205
BetaGal_dom2	PF10435.4	6	4	higher in AG8	0.205
CBM-like	PF14683.1	6	4	higher in AG8	0.205
DUF4139	PF13598.1	6	4	higher in AG8	0.205
FA_desaturase	PF00487.19	6	4	higher in AG8	0.205
Glyco_hydro_cc	PF11790.3	6	4	higher in AG8	0.205
Glycos_transf_2	PF00535.21	6	4	higher in AG8	0.205
H_lectin	PF09458.5	6	4	higher in AG8	0.205
Polysacc_synt_2	PF02719.10	6	4	higher in AG8	0.205
PQ-loop	PF04193.9	6	4	higher in AG8	0.205
RasGEF_N	PF00618.15	6	4	higher in AG8	0.205
RCC1	PF00415.13	6	4	higher in AG8	0.205
Thiolase_N	PF00108.18	6	4	higher in AG8	0.205
2-Hacid_dh_C	PF02826.14	6	7	higher in AG1-1A	0.21
AAA_25	PF13481.1	7	6	higher in AG8	0.21
AhpC-TSA	PF00578.16	6	7	higher in AG1-1A	0.21
ATP-grasp_4	PF13535.1	6	7	higher in AG1-1A	0.21
BRCT	PF00533.21	7	6	higher in AG8	0.21
CBFD_NFYB_HMF	PF00808.18	6	7	higher in AG1-1A	0.21
CPSase_L_D2	PF02786.12	6	7	higher in AG1-1A	0.21
Cupin_1	PF00190.17	7	6	higher in AG8	0.21
DUF3421	PF11901.3	7	6	higher in AG8	0.21
Glycos_transf_1	PF00534.15	6	7	higher in AG1-1A	0.21
Hydrolase_3	PF08282.7	6	7	higher in AG1-1A	0.21
Na_Ca_ex	PF01699.19	7	6	higher in AG8	0.21
OB_NTP_bind	PF07717.11	6	7	higher in AG1-1A	0.21
PA	PF02225.17	7	6	higher in AG8	0.21
PCMT	PF01135.14	7	6	higher in AG8	0.21
Septin	PF00735.13	7	6	higher in AG8	0.21
TPR_6	PF13174.1	6	7	higher in AG1-1A	0.21
TPT	PF03151.11	7	6	higher in AG8	0.21
tRNA-synt_1	PF00133.17	6	7	higher in AG1-1A	0.21
UAA	PF08449.6	6	7	higher in AG1-1A	0.21
zf-rbx1	PF12678.2	7	6	higher in AG8	0.21
AAA_33	PF13671.1	7	7	no difference	0.21
Acyl-CoA_dh_1	PF00441.19	7	7	no difference	0.21
Chitin_synth_2	PF03142.10	7	7	no difference	0.21
GATA	PF00320.22	7	7	no difference	0.21
Glyco_hydro_18	PF00704.23	7	7	no difference	0.21
Lactamase_B_2	PF12706.2	7	7	no difference	0.21
PCI	PF01399.22	7	7	no difference	0.21
PI3_PI4_kinase	PF00454.22	7	7	no difference	0.21
RasGEF	PF00617.14	7	7	no difference	0.21
Aldose_epim	PF01263.15	5	3	higher in AG8	0.219
Aminotran_3	PF00202.16	5	3	higher in AG8	0.219
ATP-synt_C	PF00137.16	5	3	higher in AG8	0.219
bZIP_2	PF07716.10	3	5	higher in AG1-1A	0.219
CBM_5_12	PF02839.9	5	3	higher in AG8	0.219
dCMP_cyt_deam_1	PF00383.17	5	3	higher in AG8	0.219
EFG_II	PF14492.1	3	5	higher in AG1-1A	0.219
GHMP_kinases_N	PF00288.21	3	5	higher in AG1-1A	0.219
HI0933_like	PF03486.9	3	5	higher in AG1-1A	0.219
NMO	PF03060.10	3	5	higher in AG1-1A	0.219
Oxysterol_BP	PF01237.13	3	5	higher in AG1-1A	0.219
PP2C	PF00481.16	3	5	higher in AG1-1A	0.219
PPR_3	PF13812.1	5	3	higher in AG8	0.219
Protoglobin	PF11563.3	3	5	higher in AG1-1A	0.219
PUF	PF00806.14	5	3	higher in AG8	0.219
Pyridox_oxidase	PF01243.15	5	3	higher in AG8	0.219
RdRP	PF05183.7	5	3	higher in AG8	0.219
RGS	PF00615.14	5	3	higher in AG8	0.219
Rhomboid	PF01694.17	5	3	higher in AG8	0.219
RNA_pol_Rpb1_1	PF04997.7	3	5	higher in AG1-1A	0.219
RNase_H	PF00075.19	3	5	higher in AG1-1A	0.219
RSN1_TM	PF13967.1	5	3	higher in AG8	0.219
Smr	PF01713.16	3	5	higher in AG1-1A	0.219
Solute_trans_a	PF03619.11	5	3	higher in AG8	0.219
SPX	PF03105.14	5	3	higher in AG8	0.219
T2SE	PF00437.15	5	3	higher in AG8	0.219
TauD	PF02668.11	5	3	higher in AG8	0.219
TIP49	PF06068.8	3	5	higher in AG1-1A	0.219
Transket_pyr	PF02779.19	3	5	higher in AG1-1A	0.219
Tubulin	PF00091.20	3	5	higher in AG1-1A	0.219
Tubulin_C	PF03953.12	3	5	higher in AG1-1A	0.219
Biotin_lipoyl	PF00364.17	6	5	higher in AG8	0.226
CNH	PF00780.17	5	6	higher in AG1-1A	0.226
Cytochrom_D1	PF02239.11	5	6	higher in AG1-1A	0.226
dsrm	PF00035.20	6	5	higher in AG8	0.226
Grp1_Fun34_YaaH	PF01184.14	6	5	higher in AG8	0.226
Hist_deacetyl	PF00850.14	5	6	higher in AG1-1A	0.226
Peptidase_C2	PF00648.16	6	5	higher in AG8	0.226
RmlD_sub_bind	PF04321.12	6	5	higher in AG8	0.226
Sec7	PF01369.15	6	5	higher in AG8	0.226
ThiF	PF00899.16	6	5	higher in AG8	0.226
Thiolase_C	PF02803.13	6	5	higher in AG8	0.226
tRNA-synt_2	PF00152.15	6	5	higher in AG8	0.226
Ubiquitin_2	PF14560.1	5	6	higher in AG1-1A	0.226
FAD_binding_1	PF00667.15	6	6	no difference	0.226
Glyco_hydro_31	PF01055.21	6	6	no difference	0.226
Glyco_transf_28	PF03033.15	6	6	no difference	0.226
Myb_DNA-binding	PF00249.26	6	6	no difference	0.226
Na_H_Exchanger	PF00999.16	6	6	no difference	0.226
NAD_binding_9	PF13454.1	6	6	no difference	0.226
PS_Dcarbxylase	PF02666.10	6	6	no difference	0.226
Redoxin	PF08534.5	6	6	no difference	0.226
tRNA_anti-codon	PF01336.20	6	6	no difference	0.226
tRNA-synt_1g	PF09334.6	6	6	no difference	0.226
Alpha-L-AF_C	PF06964.7	4	2	higher in AG8	0.234
Ammonium_transp	PF00909.16	4	2	higher in AG8	0.234
Ceramidase_alk	PF04734.8	4	2	higher in AG8	0.234
CoA_transf_3	PF02515.12	4	2	higher in AG8	0.234
DNA_pol_B	PF00136.16	4	2	higher in AG8	0.234
DNA_pol_B_exo1	PF03104.14	4	2	higher in AG8	0.234
DUF1785	PF08699.5	4	2	higher in AG8	0.234
DUF2422	PF10337.4	4	2	higher in AG8	0.234
DUF3779	PF12621.3	4	2	higher in AG8	0.234
DUF4217	PF13959.1	4	2	higher in AG8	0.234
ERG4_ERG24	PF01222.12	4	2	higher in AG8	0.234
GPI-anchored	PF10342.4	4	2	higher in AG8	0.234
HlyIII	PF03006.15	4	2	higher in AG8	0.234
Homeobox_KN	PF05920.6	4	2	higher in AG8	0.234
IMPDH	PF00478.20	4	2	higher in AG8	0.234
MA3	PF02847.12	4	2	higher in AG8	0.234
MutS_II	PF05188.12	4	2	higher in AG8	0.234
Nucleoporin_FG	PF13634.1	4	2	higher in AG8	0.234
PP-binding	PF00550.20	4	2	higher in AG8	0.234
PTCB-BRCT	PF12738.2	4	2	higher in AG8	0.234
Rad51	PF08423.6	4	2	higher in AG8	0.234
Rep_fac_C	PF08542.6	4	2	higher in AG8	0.234
RWD	PF05773.17	4	2	higher in AG8	0.234
S1	PF00575.18	4	2	higher in AG8	0.234
Sec63	PF02889.11	4	2	higher in AG8	0.234
Sulfate_transp	PF00916.15	4	2	higher in AG8	0.234
Syntaxin	PF00804.20	4	2	higher in AG8	0.234
UBACT	PF02134.16	4	2	higher in AG8	0.234
WSC	PF01822.14	4	2	higher in AG8	0.234
Aa_trans	PF01490.13	2	4	higher in AG1-1A	0.234
AlaDh_PNT_C	PF01262.16	2	4	higher in AG1-1A	0.234
B12D	PF06522.6	2	4	higher in AG1-1A	0.234
CLTH	PF10607.4	2	4	higher in AG1-1A	0.234
DHDPS	PF00701.17	2	4	higher in AG1-1A	0.234
DUF1295	PF06966.7	2	4	higher in AG1-1A	0.234
DUF155	PF02582.9	2	4	higher in AG1-1A	0.234
DUF2183	PF09949.4	2	4	higher in AG1-1A	0.234
DUF4646	PF15496.1	2	4	higher in AG1-1A	0.234
EFG_IV	PF03764.13	2	4	higher in AG1-1A	0.234
FAD_oxidored	PF12831.2	2	4	higher in AG1-1A	0.234
Glyco_hydro_9	PF00759.14	2	4	higher in AG1-1A	0.234
HATPase_c_3	PF13589.1	2	4	higher in AG1-1A	0.234
MBOAT_2	PF13813.1	2	4	higher in AG1-1A	0.234
NIF	PF03031.13	2	4	higher in AG1-1A	0.234
PepSY	PF03413.14	2	4	higher in AG1-1A	0.234
Peptidase_M14	PF00246.19	2	4	higher in AG1-1A	0.234
Sec1	PF00995.18	2	4	higher in AG1-1A	0.234
Sec23_BS	PF08033.7	2	4	higher in AG1-1A	0.234
Sec23_helical	PF04815.10	2	4	higher in AG1-1A	0.234
Skp1_POZ	PF03931.10	2	4	higher in AG1-1A	0.234
Vps5	PF09325.5	2	4	higher in AG1-1A	0.234
Zeta_toxin	PF06414.7	2	4	higher in AG1-1A	0.234
zf-RanBP	PF00641.13	2	4	higher in AG1-1A	0.234
Aconitase	PF00330.15	4	5	higher in AG1-1A	0.246
Acyltransferase	PF01553.16	4	5	higher in AG1-1A	0.246
Amidohydro_3	PF07969.6	4	5	higher in AG1-1A	0.246
Brix	PF04427.13	5	4	higher in AG8	0.246
CbiA	PF01656.18	5	4	higher in AG8	0.246
Clat_adaptor_s	PF01217.15	5	4	higher in AG8	0.246
Clathrin	PF00637.15	4	5	higher in AG1-1A	0.246
cobW	PF02492.14	4	5	higher in AG1-1A	0.246
CPSase_L_chain	PF00289.17	4	5	higher in AG1-1A	0.246
CTP_transf_2	PF01467.21	4	5	higher in AG1-1A	0.246
Cullin	PF00888.17	5	4	higher in AG8	0.246
DUF202	PF02656.10	4	5	higher in AG1-1A	0.246
DUF2424	PF10340.4	5	4	higher in AG8	0.246
DUF4463	PF14703.1	5	4	higher in AG8	0.246
EamA	PF00892.15	4	5	higher in AG1-1A	0.246
FAD_binding_6	PF00970.19	4	5	higher in AG1-1A	0.246
Fasciclin	PF02469.17	4	5	higher in AG1-1A	0.246
Gal_mutarotas_2	PF13802.1	4	5	higher in AG1-1A	0.246
Glyco_hydro_10	PF00331.15	5	4	higher in AG8	0.246
Glyco_trans_2_3	PF13632.1	5	4	higher in AG8	0.246
Glyco_transf_8	PF01501.15	5	4	higher in AG8	0.246
HMA	PF00403.21	5	4	higher in AG8	0.246
ICL	PF00463.16	4	5	higher in AG1-1A	0.246
IF-2B	PF01008.12	5	4	higher in AG8	0.246
Lactonase	PF10282.4	5	4	higher in AG8	0.246
Lyase_8	PF02278.13	4	5	higher in AG1-1A	0.246
Lyase_8_N	PF08124.6	4	5	higher in AG1-1A	0.246
MIF4G	PF02854.14	5	4	higher in AG8	0.246
MutS_III	PF05192.13	5	4	higher in AG8	0.246
Myb_DNA-bind_6	PF13921.1	4	5	higher in AG1-1A	0.246
Myosin_head	PF00063.16	5	4	higher in AG8	0.246
NAD_binding_2	PF03446.10	4	5	higher in AG1-1A	0.246
Peptidase_C26	PF07722.8	5	4	higher in AG8	0.246
Peptidase_M16	PF00675.15	5	4	higher in AG8	0.246
Peroxidase_2	PF01328.12	4	5	higher in AG1-1A	0.246
Prefoldin_2	PF01920.15	4	5	higher in AG1-1A	0.246
PrmA	PF06325.8	5	4	higher in AG8	0.246
Rad17	PF03215.10	4	5	higher in AG1-1A	0.246
RCC1_2	PF13540.1	5	4	higher in AG8	0.246
RhgB_N	PF09284.5	5	4	higher in AG8	0.246
SNARE_assoc	PF09335.6	5	4	higher in AG8	0.246
Spc97_Spc98	PF04130.8	5	4	higher in AG8	0.246
Thioredoxin_2	PF13098.1	4	5	higher in AG1-1A	0.246
Transp_cyt_pur	PF02133.10	5	4	higher in AG8	0.246
XPG_I	PF00867.13	5	4	higher in AG8	0.246
Xpo1	PF08389.7	4	5	higher in AG1-1A	0.246
zf-Apc11	PF12861.2	4	5	higher in AG1-1A	0.246
Amidohydro_1	PF01979.15	5	5	no difference	0.246
ATP-grasp	PF02222.17	5	5	no difference	0.246
CBS	PF00571.23	5	5	no difference	0.246
Cofilin_ADF	PF00241.15	5	5	no difference	0.246
CRAL_TRIO	PF00650.15	5	5	no difference	0.246
CTDII	PF01556.13	5	5	no difference	0.246
DLH	PF01738.13	5	5	no difference	0.246
Glyco_trans_1_4	PF13692.1	5	5	no difference	0.246
HSF_DNA-bind	PF00447.12	5	5	no difference	0.246
IDO	PF01231.13	5	5	no difference	0.246
Iso_dh	PF00180.15	5	5	no difference	0.246
JAB	PF01398.16	5	5	no difference	0.246
LIM	PF00412.17	5	5	no difference	0.246
MCM	PF00493.18	5	5	no difference	0.246
PfkB	PF00294.19	5	5	no difference	0.246
PPR	PF01535.15	5	5	no difference	0.246
Ribonucleas_3_3	PF14622.1	5	5	no difference	0.246
Ribosomal_L7Ae	PF01248.21	5	5	no difference	0.246
RNase_T	PF00929.19	5	5	no difference	0.246
SNARE	PF05739.14	5	5	no difference	0.246
Thioredoxin_8	PF13905.1	5	5	no difference	0.246
4HBT_2	PF13279.1	3	1	higher in AG8	0.25
Alk_phosphatase	PF00245.15	3	1	higher in AG8	0.25
Apc4_WD40	PF12894.2	1	3	higher in AG1-1A	0.25
BolA	PF01722.13	1	3	higher in AG1-1A	0.25
Cmc1	PF08583.5	3	1	higher in AG8	0.25
CsbD	PF05532.7	3	1	higher in AG8	0.25
DAHP_synth_1	PF00793.15	1	3	higher in AG1-1A	0.25
DeoC	PF01791.4	3	1	higher in AG8	0.25
DNA_pol3_delta2	PF13177.1	3	1	higher in AG8	0.25
DUF1857	PF08982.6	3	1	higher in AG8	0.25
DUF2407	PF10302.4	1	3	higher in AG1-1A	0.25
eIF_4G1	PF12152.3	3	1	higher in AG8	0.25
ERAP1_C	PF11838.3	3	1	higher in AG8	0.25
ERCC4	PF02732.10	3	1	higher in AG8	0.25
EXS	PF03124.9	3	1	higher in AG8	0.25
F420_oxidored	PF03807.12	1	3	higher in AG1-1A	0.25
Fe-ADH_2	PF13685.1	1	3	higher in AG1-1A	0.25
GCC2_GCC3	PF07699.8	1	3	higher in AG1-1A	0.25
GCD14	PF08704.5	1	3	higher in AG1-1A	0.25
Glyco_hyd_65N_2	PF14498.1	1	3	higher in AG1-1A	0.25
Glyco_hydro_17	PF00332.13	3	1	higher in AG8	0.25
Glyco_hydro_92	PF07971.7	3	1	higher in AG8	0.25
HD	PF01966.17	3	1	higher in AG8	0.25
Hemerythrin	PF01814.18	3	1	higher in AG8	0.25
IMS	PF00817.15	3	1	higher in AG8	0.25
Inhibitor_I48	PF10467.4	1	3	higher in AG1-1A	0.25
Ipi1_N	PF12333.3	1	3	higher in AG1-1A	0.25
LtrA	PF06772.6	3	1	higher in AG8	0.25
NMT1	PF09084.6	1	3	higher in AG1-1A	0.25
NOSIC	PF08060.8	1	3	higher in AG1-1A	0.25
ParA	PF10609.4	1	3	higher in AG1-1A	0.25
Patched	PF02460.13	1	3	higher in AG1-1A	0.25
Peptidase_M43	PF05572.8	3	1	higher in AG8	0.25
PGAP1	PF07819.8	1	3	higher in AG1-1A	0.25
PLDc_2	PF13091.1	3	1	higher in AG8	0.25
PPR_1	PF12854.2	1	3	higher in AG1-1A	0.25
PseudoU_synth_1	PF01416.15	3	1	higher in AG8	0.25
Rad60-SLD_2	PF13881.1	1	3	higher in AG1-1A	0.25
Ribonuclease_T2	PF00445.13	3	1	higher in AG8	0.25
Ribosomal_60s	PF00428.14	1	3	higher in AG1-1A	0.25
Ribosomal_L16	PF00252.13	3	1	higher in AG8	0.25
Ribosomal_L2	PF00181.18	1	3	higher in AG1-1A	0.25
RimK	PF08443.6	1	3	higher in AG1-1A	0.25
RNA_pol_Rpb1_2	PF00623.15	1	3	higher in AG1-1A	0.25
RNA_pol_Rpb1_3	PF04983.13	1	3	higher in AG1-1A	0.25
RNA_pol_Rpb1_4	PF05000.12	1	3	higher in AG1-1A	0.25
RRM_3	PF08777.6	1	3	higher in AG1-1A	0.25
Sas10_Utp3	PF04000.10	3	1	higher in AG8	0.25
Seryl_tRNA_N	PF02403.17	3	1	higher in AG8	0.25
Skp1	PF01466.14	1	3	higher in AG1-1A	0.25
SNase	PF00565.12	1	3	higher in AG1-1A	0.25
SPA	PF08616.5	1	3	higher in AG1-1A	0.25
SPRY	PF00622.23	3	1	higher in AG8	0.25
Thioredoxin_6	PF13848.1	1	3	higher in AG1-1A	0.25
TRAM1	PF08390.6	3	1	higher in AG8	0.25
Tudor-knot	PF11717.3	1	3	higher in AG1-1A	0.25
UBX	PF00789.15	3	1	higher in AG8	0.25
UIM	PF02809.15	3	1	higher in AG8	0.25
UPF0047	PF01894.12	3	1	higher in AG8	0.25
Utp11	PF03998.8	1	3	higher in AG1-1A	0.25
XPC-binding	PF09280.6	3	1	higher in AG8	0.25
zf-DHHC	PF01529.15	3	1	higher in AG8	0.25
2OG-FeII_Oxy_3	PF13640.1	3	4	higher in AG1-1A	0.273
Aconitase_C	PF00694.14	4	3	higher in AG8	0.273
ACPS	PF01648.15	3	4	higher in AG1-1A	0.273
Adap_comp_sub	PF00928.16	4	3	higher in AG8	0.273
Alginate_lyase	PF05426.7	3	4	higher in AG1-1A	0.273
Amidohydro_5	PF13594.1	4	3	higher in AG8	0.273
Anticodon_1	PF08264.8	3	4	higher in AG1-1A	0.273
ApbA	PF02558.11	3	4	higher in AG1-1A	0.273
ARID	PF01388.16	3	4	higher in AG1-1A	0.273
ATP-synt_ab_N	PF02874.18	4	3	higher in AG8	0.273
BAG	PF02179.11	4	3	higher in AG8	0.273
Band_7	PF01145.20	4	3	higher in AG8	0.273
BAR	PF03114.13	3	4	higher in AG1-1A	0.273
CAP_GLY	PF01302.20	3	4	higher in AG1-1A	0.273
Cation_efflux	PF01545.16	4	3	higher in AG8	0.273
Chitin_synth_1	PF01644.12	3	4	higher in AG1-1A	0.273
Chitin_synth_1N	PF08407.6	3	4	higher in AG1-1A	0.273
CN_hydrolase	PF00795.17	3	4	higher in AG1-1A	0.273
COPIIcoated_ERV	PF07970.7	4	3	higher in AG8	0.273
CPSF_A	PF03178.10	3	4	higher in AG1-1A	0.273
Cullin_Nedd8	PF10557.4	4	3	higher in AG8	0.273
Cyclin	PF08613.6	4	3	higher in AG8	0.273
DEP	PF00610.16	4	3	higher in AG8	0.273
DNA_pol_A_exo1	PF01612.15	4	3	higher in AG8	0.273
DSBA	PF01323.15	4	3	higher in AG8	0.273
DUF1524	PF07510.6	4	3	higher in AG8	0.273
Dynamin_M	PF01031.15	3	4	higher in AG1-1A	0.273
FATC	PF02260.15	3	4	higher in AG1-1A	0.273
FGGY_N	PF00370.16	3	4	higher in AG1-1A	0.273
Galactosyl_T	PF01762.16	4	3	higher in AG8	0.273
GATase_2	PF00310.16	3	4	higher in AG1-1A	0.273
GATase_6	PF13522.1	3	4	higher in AG1-1A	0.273
GED	PF02212.13	3	4	higher in AG1-1A	0.273
Gelsolin	PF00626.17	3	4	higher in AG1-1A	0.273
Gly_transf_sug	PF04488.10	3	4	higher in AG1-1A	0.273
Glyco_transf_20	PF00982.16	4	3	higher in AG8	0.273
Glyco_transf_22	PF03901.12	4	3	higher in AG8	0.273
GTP_EFTU_D3	PF03143.12	3	4	higher in AG1-1A	0.273
HGTP_anticodon	PF03129.15	3	4	higher in AG1-1A	0.273
HhH-GPD	PF00730.20	4	3	higher in AG8	0.273
HMGL-like	PF00682.14	4	3	higher in AG8	0.273
HSP20	PF00011.16	4	3	higher in AG8	0.273
ketoacyl-synt	PF00109.21	4	3	higher in AG8	0.273
KH_2	PF07650.12	4	3	higher in AG8	0.273
Lyase_1	PF00206.15	3	4	higher in AG1-1A	0.273
MCM_N	PF14551.1	3	4	higher in AG1-1A	0.273
Melibiase	PF02065.13	4	3	higher in AG8	0.273
MIP	PF00230.15	4	3	higher in AG8	0.273
PAZ	PF02170.17	4	3	higher in AG8	0.273
Peptidase_MA_2	PF13485.1	4	3	higher in AG8	0.273
Phosphodiest	PF01663.17	3	4	higher in AG1-1A	0.273
PMT	PF02366.13	4	3	higher in AG8	0.273
Radical_SAM	PF04055.16	4	3	higher in AG8	0.273
Ribosomal_L18e	PF00828.14	4	3	higher in AG8	0.273
Rieske	PF00355.21	3	4	higher in AG1-1A	0.273
RNA_pol_Rpb1_5	PF04998.12	4	3	higher in AG8	0.273
SAC3_GANP	PF03399.11	3	4	higher in AG1-1A	0.273
Sec23_trunk	PF04811.10	3	4	higher in AG1-1A	0.273
SLAC1	PF03595.12	4	3	higher in AG8	0.273
Sod_Cu	PF00080.15	4	3	higher in AG8	0.273
Sod_Fe_C	PF02777.13	3	4	higher in AG1-1A	0.273
Syja_N	PF02383.13	4	3	higher in AG8	0.273
Synaptobrevin	PF00957.16	4	3	higher in AG8	0.273
TB2_DP1_HVA22	PF03134.14	3	4	higher in AG1-1A	0.273
ThuA	PF06283.6	4	3	higher in AG8	0.273
UBA	PF00627.26	3	4	higher in AG1-1A	0.273
Velvet	PF11754.3	3	4	higher in AG1-1A	0.273
Voltage_CLC	PF00654.15	4	3	higher in AG8	0.273
XPG_N	PF00752.12	4	3	higher in AG8	0.273
zf-C2H2_2	PF12756.2	4	3	higher in AG8	0.273
zf-Nse	PF11789.3	3	4	higher in AG1-1A	0.273
zf-Sec23_Sec24	PF04810.10	3	4	higher in AG1-1A	0.273
zf-UBP	PF02148.14	3	4	higher in AG1-1A	0.273
4HBT	PF03061.17	4	4	no difference	0.273
AAA_14	PF13173.1	4	4	no difference	0.273
ATP-synt_ab	PF00006.20	4	4	no difference	0.273
ATP-synt_ab_C	PF00306.22	4	4	no difference	0.273
BCS1_N	PF08740.6	4	4	no difference	0.273
Carn_acyltransf	PF00755.15	4	4	no difference	0.273
CBM_20	PF00686.14	4	4	no difference	0.273
CDP-OH_P_transf	PF01066.16	4	4	no difference	0.273
CS	PF04969.11	4	4	no difference	0.273
Ctr	PF04145.10	4	4	no difference	0.273
Dala_Dala_lig_C	PF07478.8	4	4	no difference	0.273
DUF676	PF05057.9	4	4	no difference	0.273
Dus	PF01207.12	4	4	no difference	0.273
FAT	PF02259.18	4	4	no difference	0.273
FKBP_C	PF00254.23	4	4	no difference	0.273
FtsK_SpoIIIE	PF01580.13	4	4	no difference	0.273
Glu_synthase	PF01645.12	4	4	no difference	0.273
Glyco_hydro_15	PF00723.16	4	4	no difference	0.273
KH_3	PF13014.1	4	4	no difference	0.273
KOW	PF00467.24	4	4	no difference	0.273
MatE	PF01554.13	4	4	no difference	0.273
Mg_trans_NIPA	PF05653.9	4	4	no difference	0.273
Mob1_phocein	PF03637.12	4	4	no difference	0.273
NAP	PF00956.13	4	4	no difference	0.273
PAS_9	PF13426.1	4	4	no difference	0.273
PEMT	PF04191.8	4	4	no difference	0.273
Peptidase_M16_C	PF05193.16	4	4	no difference	0.273
PH_5	PF15405.1	4	4	no difference	0.273
Pmp3	PF01679.12	4	4	no difference	0.273
Pribosyltran	PF00156.22	4	4	no difference	0.273
SMC_hinge	PF06470.8	4	4	no difference	0.273
SUR7	PF06687.7	4	4	no difference	0.273
Tim17	PF02466.14	4	4	no difference	0.273
AA_kinase	PF00696.23	2	3	higher in AG1-1A	0.313
ABC_trans_N	PF14510.1	2	3	higher in AG1-1A	0.313
ACT	PF01842.20	2	3	higher in AG1-1A	0.313
ApbA_C	PF08546.6	2	3	higher in AG1-1A	0.313
AraC_binding	PF02311.14	2	3	higher in AG1-1A	0.313
Arrestin_C	PF02752.17	2	3	higher in AG1-1A	0.313
Asn_synthase	PF00733.16	3	2	higher in AG8	0.313
Beta_elim_lyase	PF01212.16	3	2	higher in AG8	0.313
Biotin_carb_C	PF02785.14	2	3	higher in AG1-1A	0.313
CBF	PF03914.12	3	2	higher in AG8	0.313
CBM_21	PF03370.8	2	3	higher in AG1-1A	0.313
CDC48_2	PF02933.12	2	3	higher in AG1-1A	0.313
Citrate_synt	PF00285.16	2	3	higher in AG1-1A	0.313
cNMP_binding	PF00027.24	2	3	higher in AG1-1A	0.313
Cohesin_HEAT	PF12765.2	2	3	higher in AG1-1A	0.313
Con-6	PF10346.4	3	2	higher in AG8	0.313
CRAL_TRIO_N	PF03765.10	3	2	higher in AG8	0.313
Cupin_8	PF13621.1	3	2	higher in AG8	0.313
Cytochrom_C	PF00034.16	2	3	higher in AG1-1A	0.313
DegT_DnrJ_EryC1	PF01041.12	2	3	higher in AG1-1A	0.313
DIL	PF01843.14	3	2	higher in AG8	0.313
DUF1212	PF06738.7	2	3	higher in AG1-1A	0.313
DUF1752	PF08550.5	2	3	higher in AG1-1A	0.313
DUF1768	PF08719.6	3	2	higher in AG8	0.313
DUF1996	PF09362.5	3	2	higher in AG8	0.313
DUF2306	PF10067.4	3	2	higher in AG8	0.313
DUF3263	PF11662.3	3	2	higher in AG8	0.313
DUF3533	PF12051.3	3	2	higher in AG8	0.313
Esterase	PF00756.15	3	2	higher in AG8	0.313
FCH	PF00611.18	2	3	higher in AG1-1A	0.313
Fer2	PF00111.22	3	2	higher in AG8	0.313
FGGY_C	PF02782.11	2	3	higher in AG1-1A	0.313
FMN_red	PF03358.10	2	3	higher in AG1-1A	0.313
Form_Nir_trans	PF01226.12	3	2	higher in AG8	0.313
Glyco_transf_21	PF13506.1	3	2	higher in AG8	0.313
Glyco_transf_25	PF01755.12	2	3	higher in AG1-1A	0.313
Got1	PF04178.7	2	3	higher in AG1-1A	0.313
HECT	PF00632.20	3	2	higher in AG8	0.313
HIT	PF01230.18	2	3	higher in AG1-1A	0.313
HMG_CoA_synt_C	PF08540.5	2	3	higher in AG1-1A	0.313
HTH_Tnp_Tc5	PF03221.11	2	3	higher in AG1-1A	0.313
Hydrolase_6	PF13344.1	3	2	higher in AG8	0.313
ILVD_EDD	PF00920.16	2	3	higher in AG1-1A	0.313
Ish1	PF10281.4	2	3	higher in AG1-1A	0.313
KaiC	PF06745.8	3	2	higher in AG8	0.313
Longin	PF13774.1	3	2	higher in AG8	0.313
LRR_7	PF13504.1	3	2	higher in AG8	0.313
LysM	PF01476.15	2	3	higher in AG1-1A	0.313
Med26	PF08711.6	3	2	higher in AG8	0.313
Methyltransf_8	PF05148.10	3	2	higher in AG8	0.313
Methyltransf_9	PF08003.6	3	2	higher in AG8	0.313
MIR	PF02815.14	2	3	higher in AG1-1A	0.313
MOZ_SAS	PF01853.13	2	3	higher in AG1-1A	0.313
MR_MLE	PF01188.16	3	2	higher in AG8	0.313
MutS_I	PF01624.15	3	2	higher in AG8	0.313
NAD_binding_7	PF13241.1	2	3	higher in AG1-1A	0.313
Nol1_Nop2_Fmu	PF01189.12	3	2	higher in AG8	0.313
Nop	PF01798.13	2	3	higher in AG1-1A	0.313
Nuc_sug_transp	PF04142.10	2	3	higher in AG1-1A	0.313
O-FucT	PF10250.4	2	3	higher in AG1-1A	0.313
OTU	PF02338.14	2	3	higher in AG1-1A	0.313
PA14	PF07691.7	2	3	higher in AG1-1A	0.313
PC_rep	PF01851.17	3	2	higher in AG8	0.313
PEP_mutase	PF13714.1	2	3	higher in AG1-1A	0.313
Peptidase_S41	PF03572.13	2	3	higher in AG1-1A	0.313
Pex2_Pex12	PF04757.9	2	3	higher in AG1-1A	0.313
PGM_PMM_II	PF02879.11	2	3	higher in AG1-1A	0.313
PH_9	PF15410.1	2	3	higher in AG1-1A	0.313
Phos_pyr_kin	PF08543.7	2	3	higher in AG1-1A	0.313
PIN_4	PF13638.1	3	2	higher in AG8	0.313
PIP5K	PF01504.13	2	3	higher in AG1-1A	0.313
Pirin	PF02678.11	2	3	higher in AG1-1A	0.313
Pkinase_C	PF00433.19	3	2	higher in AG8	0.313
Prenyltrans	PF00432.16	2	3	higher in AG1-1A	0.313
Prenyltrans_2	PF13249.1	3	2	higher in AG8	0.313
PSDC	PF12588.3	3	2	higher in AG8	0.313
PUA	PF01472.15	2	3	higher in AG1-1A	0.313
Pyr_redox_dim	PF02852.17	3	2	higher in AG8	0.313
RasGAP	PF00616.14	2	3	higher in AG1-1A	0.313
RF-1	PF00472.15	2	3	higher in AG1-1A	0.313
RNA_pol_Rpb2_1	PF04563.10	3	2	higher in AG8	0.313
RNA_pol_Rpb2_6	PF00562.23	3	2	higher in AG8	0.313
Rot1	PF10681.4	3	2	higher in AG8	0.313
Sec7_N	PF12783.2	3	2	higher in AG8	0.313
Sigma54_activat	PF00158.21	3	2	higher in AG8	0.313
SKI	PF01202.17	3	2	higher in AG8	0.313
Sld5	PF05916.6	2	3	higher in AG1-1A	0.313
Sod_Fe_N	PF00081.17	2	3	higher in AG1-1A	0.313
STAS	PF01740.16	3	2	higher in AG8	0.313
STE3	PF02076.10	2	3	higher in AG1-1A	0.313
Sterol-sensing	PF12349.3	2	3	higher in AG1-1A	0.313
Tannase	PF07519.6	3	2	higher in AG8	0.313
Terpene_synth_C	PF03936.11	3	2	higher in AG8	0.313
Transketolase_C	PF02780.15	2	3	higher in AG1-1A	0.313
TRAPP	PF04051.11	2	3	higher in AG1-1A	0.313
tRNA_SAD	PF07973.9	2	3	higher in AG1-1A	0.313
tRNA-synt_1e	PF01406.14	2	3	higher in AG1-1A	0.313
UPRTase	PF14681.1	2	3	higher in AG1-1A	0.313
Vps51	PF08700.6	3	2	higher in AG8	0.313
WLM	PF08325.5	2	3	higher in AG1-1A	0.313
Xan_ur_permease	PF00860.15	2	3	higher in AG1-1A	0.313
zf-HC5HC2H	PF13771.1	3	2	higher in AG8	0.313
zf-HC5HC2H_2	PF13832.1	3	2	higher in AG8	0.313
2OG-FeII_Oxy_2	PF13532.1	3	3	no difference	0.313
2-oxoacid_dh	PF00198.18	3	3	no difference	0.313
ADK	PF00406.17	3	3	no difference	0.313
ArsA_ATPase	PF02374.10	3	3	no difference	0.313
Barwin	PF00967.12	3	3	no difference	0.313
BRO1	PF03097.13	3	3	no difference	0.313
CH	PF00307.26	3	3	no difference	0.313
Diphthamide_syn	PF01866.12	3	3	no difference	0.313
DNA_ligase_A_M	PF01068.16	3	3	no difference	0.313
DUF1034	PF06280.7	3	3	no difference	0.313
DUF2421	PF10334.4	3	3	no difference	0.313
DUF4243	PF14027.1	3	3	no difference	0.313
DUF815	PF05673.8	3	3	no difference	0.313
E1_dh	PF00676.15	3	3	no difference	0.313
E3_binding	PF02817.12	3	3	no difference	0.313
EF-hand_4	PF12763.2	3	3	no difference	0.313
ERGIC_N	PF13850.1	3	3	no difference	0.313
EST1_DNA_bind	PF10373.4	3	3	no difference	0.313
Fork_head	PF00250.13	3	3	no difference	0.313
GAF	PF01590.21	3	3	no difference	0.313
GARS_A	PF01071.14	3	3	no difference	0.313
GATase_7	PF13537.1	3	3	no difference	0.313
GHMP_kinases_C	PF08544.8	3	3	no difference	0.313
G-patch_2	PF12656.2	3	3	no difference	0.313
IF4E	PF01652.13	3	3	no difference	0.313
Isochorismatase	PF00857.15	3	3	no difference	0.313
JmjC	PF02373.17	3	3	no difference	0.313
MaoC_dehydratas	PF01575.14	3	3	no difference	0.313
MBOAT	PF03062.14	3	3	no difference	0.313
Meth_synt_2	PF01717.13	3	3	no difference	0.313
MitMem_reg	PF13012.1	3	3	no difference	0.313
MR_MLE_C	PF13378.1	3	3	no difference	0.313
MR_MLE_N	PF02746.11	3	3	no difference	0.313
Peptidase_M1	PF01433.15	3	3	no difference	0.313
Peptidase_M35	PF02102.10	3	3	no difference	0.313
PhyH	PF05721.8	3	3	no difference	0.313
PI-PLC-X	PF00388.14	3	3	no difference	0.313
polyprenyl_synt	PF00348.12	3	3	no difference	0.313
R3H	PF01424.17	3	3	no difference	0.313
Ribonuclease_3	PF00636.21	3	3	no difference	0.313
RNA_helicase	PF00910.17	3	3	no difference	0.313
RNB	PF00773.14	3	3	no difference	0.313
TatD_DNase	PF01026.16	3	3	no difference	0.313
TAXi_C	PF14541.1	3	3	no difference	0.313
TPR_15	PF13429.1	3	3	no difference	0.313
TRAM_LAG1_CLN8	PF03798.11	3	3	no difference	0.313
Trehalase	PF01204.13	3	3	no difference	0.313
tRNA-synt_1b	PF00579.20	3	3	no difference	0.313
tRNA-synt_2d	PF01409.15	3	3	no difference	0.313
UbiA	PF01040.13	3	3	no difference	0.313
3HCDH	PF00725.17	2	1	higher in AG8	0.375
AAA_28	PF13521.1	1	2	higher in AG1-1A	0.375
AARP2CN	PF08142.7	2	1	higher in AG8	0.375
ABC_membrane_2	PF06472.10	1	2	higher in AG1-1A	0.375
ABC_tran_2	PF12848.2	1	2	higher in AG1-1A	0.375
ACBP	PF00887.14	1	2	higher in AG1-1A	0.375
ADK_lid	PF05191.9	1	2	higher in AG1-1A	0.375
AFG1_ATPase	PF03969.11	1	2	higher in AG1-1A	0.375
AIRS	PF00586.19	2	1	higher in AG8	0.375
AIRS_C	PF02769.17	2	1	higher in AG8	0.375
Alpha_L_fucos	PF01120.12	2	1	higher in AG8	0.375
Aminotran_4	PF01063.14	1	2	higher in AG1-1A	0.375
AMP_N	PF05195.11	1	2	higher in AG1-1A	0.375
ANTH	PF07651.11	1	2	higher in AG1-1A	0.375
APG6	PF04111.7	1	2	higher in AG1-1A	0.375
APS_kinase	PF01583.15	1	2	higher in AG1-1A	0.375
ArsB	PF02040.10	2	1	higher in AG8	0.375
Asparaginase	PF00710.15	1	2	higher in AG1-1A	0.375
ATG_C	PF09333.6	2	1	higher in AG8	0.375
Atg14	PF10186.4	2	1	higher in AG8	0.375
ATG22	PF11700.3	1	2	higher in AG1-1A	0.375
ATP_bind_3	PF01171.15	1	2	higher in AG1-1A	0.375
ATP-grasp_2	PF08442.5	1	2	higher in AG1-1A	0.375
Autophagy_act_C	PF03987.10	1	2	higher in AG1-1A	0.375
BAH	PF01426.13	2	1	higher in AG8	0.375
Bromo_TP	PF07524.8	2	1	higher in AG8	0.375
BSD	PF03909.12	1	2	higher in AG1-1A	0.375
Carboxyl_trans	PF01039.17	1	2	higher in AG1-1A	0.375
CBM_4_9	PF02018.12	2	1	higher in AG8	0.375
Ceramidase	PF05875.7	2	1	higher in AG8	0.375
Chromate_transp	PF02417.10	2	1	higher in AG8	0.375
Chs3p	PF12271.3	1	2	higher in AG1-1A	0.375
CKS	PF01111.14	2	1	higher in AG8	0.375
CLASP_N	PF12348.3	1	2	higher in AG1-1A	0.375
ClpB_D2-small	PF10431.4	2	1	higher in AG8	0.375
CoA_trans	PF01144.18	1	2	higher in AG1-1A	0.375
CobW_C	PF07683.9	1	2	higher in AG1-1A	0.375
Complex1_LYR_2	PF13233.1	2	1	higher in AG8	0.375
Copper-fist	PF00649.13	2	1	higher in AG8	0.375
CPSase_L_D3	PF02787.14	1	2	higher in AG1-1A	0.375
CRAL_TRIO_2	PF13716.1	1	2	higher in AG1-1A	0.375
Cupin_3	PF05899.7	2	1	higher in AG8	0.375
Cytochrom_C1	PF02167.10	1	2	higher in AG1-1A	0.375
dCMP_cyt_deam_2	PF08211.6	2	1	higher in AG8	0.375
DDHD	PF02862.12	2	1	higher in AG8	0.375
DEAD_2	PF06733.10	1	2	higher in AG1-1A	0.375
DEK_C	PF08766.6	2	1	higher in AG8	0.375
DHH	PF01368.15	1	2	higher in AG1-1A	0.375
DinB_2	PF12867.2	2	1	higher in AG8	0.375
DNA_binding_1	PF01035.15	1	2	higher in AG1-1A	0.375
DNA_ligase_A_N	PF04675.9	2	1	higher in AG8	0.375
DNA_photolyase	PF00875.13	1	2	higher in AG1-1A	0.375
DNA_pol_B_palm	PF14792.1	2	1	higher in AG8	0.375
DNA_pol_lambd_f	PF10391.4	2	1	higher in AG8	0.375
DOT1	PF08123.8	1	2	higher in AG1-1A	0.375
DPPIV_N	PF00930.16	2	1	higher in AG8	0.375
Drf_FH3	PF06367.11	1	2	higher in AG1-1A	0.375
DUF1399	PF07173.7	2	1	higher in AG8	0.375
DUF1479	PF07350.7	2	1	higher in AG8	0.375
DUF1640	PF07798.6	2	1	higher in AG8	0.375
DUF1776	PF08643.5	2	1	higher in AG8	0.375
DUF1793	PF08760.6	2	1	higher in AG8	0.375
DUF1966	PF09260.6	2	1	higher in AG8	0.375
DUF1981	PF09324.5	2	1	higher in AG8	0.375
DUF2404	PF10296.4	1	2	higher in AG1-1A	0.375
DUF2419	PF10343.4	2	1	higher in AG8	0.375
DUF2462	PF09495.5	2	1	higher in AG8	0.375
DUF262	PF03235.9	2	1	higher in AG8	0.375
DUF2781	PF10914.3	1	2	higher in AG1-1A	0.375
DUF2828	PF11443.3	2	1	higher in AG8	0.375
DUF3237	PF11578.3	2	1	higher in AG8	0.375
DUF3317	PF11779.3	2	1	higher in AG8	0.375
DUF3445	PF11927.3	2	1	higher in AG8	0.375
DUF3455	PF11937.3	2	1	higher in AG8	0.375
DUF3808	PF10300.4	1	2	higher in AG1-1A	0.375
DUF3814	PF12769.2	2	1	higher in AG8	0.375
DUF3815	PF12821.2	2	1	higher in AG8	0.375
DUF3818	PF12825.2	1	2	higher in AG1-1A	0.375
DUF4112	PF13430.1	1	2	higher in AG1-1A	0.375
DUF4203	PF13886.1	2	1	higher in AG8	0.375
DUF4451	PF14616.1	1	2	higher in AG1-1A	0.375
DUF829	PF05705.9	2	1	higher in AG8	0.375
DUF89	PF01937.14	1	2	higher in AG1-1A	0.375
DUF914	PF06027.7	2	1	higher in AG8	0.375
DUF971	PF06155.7	2	1	higher in AG8	0.375
DUSP	PF06337.7	1	2	higher in AG1-1A	0.375
EF-hand_9	PF14658.1	1	2	higher in AG1-1A	0.375
EFhand_Ca_insen	PF08726.5	2	1	higher in AG8	0.375
EI24	PF07264.6	2	1	higher in AG8	0.375
ELFV_dehydrog_N	PF02812.13	2	1	higher in AG8	0.375
EPL1	PF10513.4	1	2	higher in AG1-1A	0.375
eRF1_2	PF03464.10	2	1	higher in AG8	0.375
Evr1_Alr	PF04777.8	1	2	higher in AG1-1A	0.375
[truncated: 1,457 more rows]

## Sheet: B) UPAG1-1A
Type	PFAMname	PFAMid	AG8 (genes)	AG1-1A (genes)	p-value	Putative function/role
Membrane transport	ABC_membrane	PF00664.18	13	31	0.0029	membrane transport
	ABC_tran	PF00005.22	34	47	0.0311	membrane transport
	Nucleoside_tran	PF01733.13	0	3	0.046	membrane transport (nucleosides)
	PDR_CDR	PF06422.7	3	10	0.0348	membrane transport
	Ran_BP1	PF00638.13	0	3	0.046	regulate receptor mediated transport
RNA	Ribonuclease	PF00545.15	0	4	0.023	RNA degradation
	RNA_POL_M_15KD	PF02150.11	0	3	0.046	RNA transcription
Sugar metabolism	GSDH	PF07995.6	0	3	0.046	glucose/sorbosone dehydrogenase
	PQQ_3	PF13570.1	1	8	0.0175	PQQ-like, probable cofactor of glucose/sorbosone dehydrogenase
Other	His_biosynth	PF00977.16	0	3	0.046	histidine biosynthesis
	DUF726	PF05277.7	0	3	0.046	uknown
	Drf_GBD	PF06371.8	0	3	0.046	formin, actin polymerisation
	LAGLIDADG_2	PF03161.8	0	3	0.046	homing endonuclease
	UQ_con	PF00179.21	9	18	0.0348	ubiquitin conjugating enzyme

## Sheet: C) UPAG8
Type	PFAMname	PFAMid	AG8 (genes)	AG1-1A (genes)	p-value	Putative function/role
Toxins	Bac_thur_toxin	PF01338.13	3	0	0.046	pore forming membrane toxin
	RicinB_lectin_2	PF14200.1	20	10	0.0278
CAZymes	Pectate_lyase	PF03211.8	14	2	0.00182
	Glyco_hydro_61	PF03443.9	34	12	0.000537	AA9 (formerly GH61). The enzymes in this family were originally classified as a glycoside hydrolases (GH61) based on very weak endo-1,4-b-D-glucanase activity in one family member. They are now reclassified in the AA category of CAZy. Because a significant literature is associated with the old name GH61, we recommend to describe these enzymes as "AA9 (formerly GH61)"
	Glyco_hydro_28	PF00295.12	20	8	0.0115
	Glyco_hydro_42	PF02449.10	4	0	0.023
	CBM_1	PF00734.13	24	7	0.0012
	Jacalin	PF01419.12	18	9	0.0348
	Glyco_hydro_53	PF07745.8	3	0	0.046
Peptidases	CHAT	PF12770.2	53	12	9.85e-08
	Peptidase_C14	PF00656.17	33	15	0.00381
	FTP	PF07504.8	13	1	0.000847	Fungalysin-like peptidase
Membrane transport	MFS_1	PF07690.11	122	87	0.00274	solute transport
	Bestrophin	PF01062.16	8	2	0.0439	chloride channel
Tetratrichopeptide repeat proteins	TPR_12	PF13424.1	63	38	0.00346
	TPR_11	PF13414.1	81	55	0.00549
	TPR_10	PF13374.1	15	6	0.0258
	TPR_8	PF13181.1	26	16	0.0377
	TPR_2	PF07719.12	52	41	0.043
	TPR_1	PF00515.23	51	41	0.0482
Binding	WD40	PF00400.27	171	166	0.0421	protein binding
	Gmad1	PF10647.4	35	15	0.00195
Ribosome	MMR_HSR1	PF01926.18	55	31	0.0029
Kinase activity	Pkinase	PF00069.20	226	158	7.3e-05	kinase activity
	Kinase-like	PF14531.1	45	13	1.03e-05	kinase activity
Transposon-related	Retrotrans_gag	PF03732.12	19	0	6.87e-07
	Transposase_21	PF02992.9	23	1	1.39e-06
	Dimer_Tnp_hAT	PF05699.9	30	0	3.24e-10
	RVT_1	PF00078.22	7	0	0.00287
	DDE_3	PF13358.1	8	1	0.0175
	DUF659	PF04937.10	6	0	0.00574
	DDE_Tnp_4	PF13359.1	9	0	0.000715
Other	3Beta_HSD	PF01073.14	24	15	0.0455	3-beta hydroxysteroid dehydrogenase/isomerase
	A_deaminase_N	PF08451.6	3	0	0.046	Adenosine deaminase
	AAA_12	PF13087.1	13	5	0.0326	ATPases Associated with diverse cellular Activities
	ABM	PF03992.11	4	0	0.023	antibiotic biosynthesis monooxygenase
	adh_short	PF00106.20	65	45	0.0121	short-chain dehydrogenase
	adh_short_C2	PF13561.1	47	26	0.00442	short-chain dehydrogenase
	AIG1	PF04548.11	14	4	0.0116	similar to Arabidopsis protein AIG1, potential antibacterial
	APH	PF01636.18	25	6	0.000336	phosphotransferase
	Arf	PF00025.16	43	23	0.00461	ADP ribosylation factor
	Beta_helix	PF13229.1	15	4	0.00734	Right handed beta helix, similar to pectate lyase
	BTB	PF00651.26	41	18	0.00109	BTB/POZ domain
	Chromo	PF00385.19	11	3	0.0221	chromodomain protein - chromatin remodelling
	COesterase	PF00135.23	27	14	0.0159	carboxylesterase
	CSD	PF00313.17	3	0	0.046	cold-shock resistance
	DapB_N	PF01113.15	4	0	0.023	Dihydrodipicolinate reductase, lysine biosynthesis
	DEAD	PF00270.24	74	40	0.000423	DEAD/DEAH box helicase
	DNA_pol_E_B	PF04042.11	3	0	0.046	DNA polymerase alpha/epsilon subunit B
	DUF3759	PF12585.3	3	0	0.046	unknown
	Epimerase	PF01370.16	35	18	0.00705	NAD dependent epimerase/dehydratase
	F-box-like	PF12937.2	95	42	1.67e-06	ubiquitinilation
	FUSC	PF04632.7	3	0	0.046	similar to Fusaric acid resistance protein, probable membrane transporter
	Gtr1_RagA	PF04670.7	17	9	0.0464	Gtr1/RagA G protein
	Helicase_C	PF00271.26	68	46	0.00873	helicase
	HNH_2	PF13391.1	5	0	0.0115
	IMS_C	PF11799.3	3	0	0.046
	Kdo	PF06293.9	10	2	0.0161	lippolysaccharide kinase, homologues required for virulence in prokaryotes: Salmonella enterica and Haemophilus influenzae ^ Yethon JA, Whitfield C (February 2001). "Purification and characterization of WaaP from Escherichia coli, a lipopolysaccharide kinase essential for outer membrane stability". J. Biol. Chem. 276 (8): 5498–504. doi:10.1074/jbc.M008255200. PMID 11069912. ^ White KA, Lin S, Cot…
	KR	PF08659.5	44	21	0.0016
	Limkain-b1	PF11608.3	3	0	0.046
	Lipase_GDSL	PF00657.17	14	6	0.0368
	LisH	PF08513.6	3	0	0.046
	LuxC	PF05893.9	3	0	0.046
	Methyltransf_11	PF08241.7	40	27	0.0276
	Methyltransf_23	PF13489.1	32	20	0.0278
	Miro	PF08477.8	39	24	0.0168	mitochondrial rho gtpase
	MreB_Mbl	PF06723.8	3	0	0.046
	NACHT	PF05729.7	61	25	3.68e-05	common in apoptosis proteins
	NAD_binding_10	PF13460.1	33	16	0.00585
	NAD_binding_4	PF07993.7	19	9	0.0256
	NmrA	PF05368.8	19	10	0.0371	regulator of nitrogen metabolite repression
	NTP_transferase	PF00483.18	3	0	0.046
	PAS_8	PF13188.1	3	0	0.046
	Pkinase_Tyr	PF07714.12	199	146	0.000615
	Pyr_redox_3	PF13738.1	15	7	0.0405
	ResIII	PF04851.10	25	11	0.00864
	RHD3	PF05879.7	7	1	0.0312
	SIR2	PF02146.12	16	6	0.0177	sirtuin like protein, deacetylase
	Tyrosinase	PF00264.15	25	13	0.0195	Tyrosinase, possible role in melanin biosynthesis
	UDG	PF03167.14	3	0	0.046
	UvrD_C	PF13361.1	11	3	0.0221	helicase
Transcription factor and other DNA-binding	zf-MYND	PF01753.13	37	5	1.82e-07	probable transcription factor
	zf-C2H2_4	PF13894.1	29	10	0.00113	probable transcription factor
	Zn_clus	PF00172.13	82	63	0.0188	probable transcription factor
	zf-H2C2_2	PF13465.1	26	7	0.000487	probable transcription factor
	zf-C2H2	PF00096.21	37	20	0.00826	probable transcription factor
	DUF4470	PF14737.1	7	1	0.0312	probable transcription factor
	SNF2_N	PF00176.18	23	14	0.0442	probable transcription factor
	zf-C3HC4	PF00097.20	27	18	0.0486	probable transcription factor

## Sheet: D) AG1-IA Pfam
Target_name	Target_acc	PFAMname	PFAMid	full_evalue	full_score	full_bias	bestdom_evalue	bestdom_score	bestdom_bias	domnum_exp	domnum_reg	domnum_clu	domnum_ov	domnum_env	domnum_dom	domnum_rep	domnum_inc	description
AG1IA_02711	-	1-cysPrx_C	PF10417.4	1.7e-09	36.6	0	3e-09	35.9	0	1.4	1	0	0	1	1	1	1	-
AG1IA_04273	-	1-cysPrx_C	PF10417.4	1.2e-06	27.5	0.1	4.4e-06	25.7	0	1.9	1	0	0	1	1	1	1	-
AG1IA_00688	-	14-3-3	PF00244.15	7.9e-117	387.9	4.3	1e-116	387.5	3	1.1	1	0	0	1	1	1	1	-
AG1IA_07526	-	2-Hacid_dh	PF00389.25	3e-20	71.5	0	4.3e-20	71	0	1.1	1	0	0	1	1	1	1	-
AG1IA_03954	-	2-Hacid_dh	PF00389.25	8e-19	66.9	0	2e-18	65.6	0	1.6	1	0	0	1	1	1	1	-
AG1IA_05975	-	2-Hacid_dh	PF00389.25	5e-15	54.6	0	6.3e-15	54.3	0	1.1	1	0	0	1	1	1	1	-
AG1IA_07520	-	2-Hacid_dh	PF00389.25	1.1e-14	53.4	0.1	1.7e-14	52.9	0	1.2	1	0	0	1	1	1	1	-
AG1IA_04074	-	2-Hacid_dh	PF00389.25	1.5e-13	49.9	0	4.3e-11	41.9	0	2.6	2	1	0	2	2	1	1	-
AG1IA_01298	-	2-Hacid_dh	PF00389.25	5e-07	28.7	0	1e-06	27.7	0	1.6	1	1	0	1	1	1	1	-
AG1IA_05944	-	2-Hacid_dh	PF00389.25	6e-06	25.2	0	6.3e-06	25.2	0	1.1	1	0	0	1	1	1	1	-
AG1IA_03954	-	2-Hacid_dh_C	PF02826.14	3.1e-50	169.2	0	4.7e-50	168.6	0	1.3	1	0	0	1	1	1	1	-
AG1IA_04468	-	2-Hacid_dh_C	PF02826.14	2.7e-48	162.9	0	4.5e-48	162.2	0	1.4	1	0	0	1	1	1	1	-
AG1IA_07526	-	2-Hacid_dh_C	PF02826.14	7.9e-48	161.4	0	1.1e-47	160.9	0	1.2	1	0	0	1	1	1	1	-
AG1IA_04074	-	2-Hacid_dh_C	PF02826.14	3.8e-45	152.7	0	7.1e-45	151.8	0	1.4	1	0	0	1	1	1	1	-
AG1IA_05975	-	2-Hacid_dh_C	PF02826.14	2.2e-37	127.4	0	2.2e-23	81.8	0	2.2	2	0	0	2	2	2	2	-
AG1IA_00822	-	2-Hacid_dh_C	PF02826.14	5.6e-07	28.3	0.1	1.1e-06	27.4	0	1.5	1	0	0	1	1	1	1	-
AG1IA_07067	-	2-Hacid_dh_C	PF02826.14	3.1e-06	25.9	0.1	0.011	14.4	0	2.3	2	0	0	2	2	0	0	-
AG1IA_09460	-	2-oxoacid_dh	PF00198.18	5.6e-80	267.4	0.3	7.7e-80	266.9	0.2	1.1	1	0	0	1	1	1	1	-
AG1IA_09118	-	2-oxoacid_dh	PF00198.18	3.5e-39	133.9	0	1.5e-38	131.8	0	2	2	1	0	2	2	1	1	-
AG1IA_04208	-	2-oxoacid_dh	PF00198.18	1.2e-16	60.1	0.7	3.6e-15	55.3	0.5	2.1	1	1	0	1	1	1	1	-
AG1IA_01350	-	2Fe-2S_thioredx	PF01257.14	3.4e-49	165.6	0.1	6.6e-49	164.7	0	1.5	1	1	0	1	1	1	1	-
AG1IA_08009	-	2OG-FeII_Oxy	PF03171.15	4.7e-14	51.9	0	8.6e-14	51.1	0	1.5	1	0	0	1	1	1	1	-
AG1IA_03269	-	2OG-FeII_Oxy	PF03171.15	3.5e-11	42.7	0	9.1e-11	41.4	0	1.6	1	1	0	1	1	1	1	-
AG1IA_04062	-	2OG-FeII_Oxy	PF03171.15	8e-11	41.6	0	2e-10	40.3	0	1.7	1	0	0	1	1	1	1	-
AG1IA_00076	-	2OG-FeII_Oxy	PF03171.15	1.2e-10	41	0	2.3e-10	40.1	0	1.4	1	0	0	1	1	1	1	-
AG1IA_06164	-	2OG-FeII_Oxy	PF03171.15	2.7e-07	30.3	0	4.8e-07	29.5	0	1.4	1	0	0	1	1	1	1	-
AG1IA_00165	-	2OG-FeII_Oxy	PF03171.15	1.2e-05	24.9	0	2.8e-05	23.8	0	1.6	1	0	0	1	1	1	1	-
AG1IA_01400	-	2OG-FeII_Oxy	PF03171.15	0.00015	21.5	0	0.00046	19.9	0	1.8	2	0	0	2	2	0	0	-
AG1IA_06164	-	2OG-FeII_Oxy_2	PF13532.1	5.1e-28	97.7	0	7.6e-28	97.1	0	1.2	1	0	0	1	1	1	1	-
AG1IA_00048	-	2OG-FeII_Oxy_2	PF13532.1	4.9e-15	55.3	0.5	1.5e-11	44	0	3.9	5	0	0	5	5	1	1	-
AG1IA_00165	-	2OG-FeII_Oxy_2	PF13532.1	3.4e-14	52.6	0	6.4e-14	51.7	0	1.4	1	0	0	1	1	1	1	-
AG1IA_06752	-	2OG-FeII_Oxy_3	PF13640.1	2e-10	40.5	0	5.4e-10	39.2	0	1.7	1	0	0	1	1	1	1	-
AG1IA_01586	-	2OG-FeII_Oxy_3	PF13640.1	3.3e-10	39.8	0	8.4e-10	38.5	0	1.6	2	0	0	2	2	1	1	-
AG1IA_00077	-	2OG-FeII_Oxy_3	PF13640.1	3.7e-10	39.7	0.2	1.2e-09	38	0	2	2	1	0	2	2	1	1	-
AG1IA_01829	-	2OG-FeII_Oxy_3	PF13640.1	4.3e-08	33	0	7.1e-08	32.3	0	1.3	1	0	0	1	1	1	1	-
AG1IA_01193	-	2_5_RNA_ligase2	PF13563.1	4.9e-07	29	0	2.1e-05	23.8	0	2.2	1	1	0	1	1	0	0	-
AG1IA_05702	-	3-HAO	PF06052.7	9.8e-57	190.1	0	1.1e-56	189.9	0	1	1	0	0	1	1	1	1	-
AG1IA_07177	-	3Beta_HSD	PF01073.14	2.2e-68	229.5	0.1	7e-61	204.8	0.1	2.1	2	0	0	2	2	2	2	-
AG1IA_02395	-	3Beta_HSD	PF01073.14	6.1e-22	77.1	0	1.5e-21	75.8	0	1.5	1	1	0	1	1	1	1	-
AG1IA_04119	-	3Beta_HSD	PF01073.14	3.5e-12	45.1	0	1.1e-11	43.4	0	1.7	1	1	0	1	1	1	1	-
AG1IA_01362	-	3Beta_HSD	PF01073.14	1.9e-08	32.9	0	6e-08	31.2	0	1.7	1	1	0	1	1	1	1	-
AG1IA_04823	-	3Beta_HSD	PF01073.14	1.8e-06	26.4	0	5.2e-06	24.8	0	1.7	1	1	0	1	1	1	1	-
AG1IA_09369	-	3Beta_HSD	PF01073.14	2.2e-06	26	0	3.8e-06	25.3	0	1.4	1	0	0	1	1	1	1	-
AG1IA_03596	-	3Beta_HSD	PF01073.14	4.7e-06	25	0.1	8.3e-06	24.2	0.1	1.3	1	0	0	1	1	1	1	-
AG1IA_00375	-	3Beta_HSD	PF01073.14	7.1e-06	24.4	0	1.7e-05	23.1	0	1.5	1	1	0	1	1	1	1	-
AG1IA_00833	-	3Beta_HSD	PF01073.14	8.2e-06	24.2	0	1.1e-05	23.8	0	1.2	1	0	0	1	1	1	1	-
AG1IA_06454	-	3Beta_HSD	PF01073.14	1.5e-05	23.3	0	2.6e-05	22.5	0	1.4	1	1	0	1	1	1	1	-
AG1IA_08450	-	3Beta_HSD	PF01073.14	3e-05	22.3	0	4e-05	21.9	0	1.2	1	0	0	1	1	1	1	-
AG1IA_03221	-	3Beta_HSD	PF01073.14	5.5e-05	21.5	0.2	6.4e-05	21.2	0.1	1	1	0	0	1	1	1	1	-
AG1IA_06856	-	3Beta_HSD	PF01073.14	9e-05	20.8	0	0.00022	19.5	0	1.6	1	1	0	1	1	0	0	-
AG1IA_06415	-	3Beta_HSD	PF01073.14	9.8e-05	20.6	0	0.00017	19.9	0	1.3	1	0	0	1	1	0	0	-
AG1IA_03776	-	3Beta_HSD	PF01073.14	0.00013	20.2	0.2	0.00019	19.7	0.1	1.2	1	0	0	1	1	0	0	-
AG1IA_01122	-	3HCDH	PF00725.17	1.3e-14	53.8	0.1	1.1e-07	31.6	0	3	3	0	0	3	3	1	1	-
AG1IA_01122	-	3HCDH_N	PF02737.13	2.4e-30	105	3.8	7.1e-30	103.4	2.6	1.8	1	1	0	1	1	1	1	-
AG1IA_05254	-	3HCDH_N	PF02737.13	0.00012	21.3	0.9	0.00012	21.2	0.6	1	1	0	0	1	1	1	1	-
AG1IA_03598	-	4HBT	PF03061.17	1.8e-11	43.4	0	4e-11	42.4	0	1.6	1	0	0	1	1	1	1	-
AG1IA_04969	-	4HBT	PF03061.17	2.8e-06	26.8	0.1	4.8e-06	26.1	0.1	1.3	1	0	0	1	1	1	1	-
AG1IA_07785	-	4HBT	PF03061.17	1.3e-05	24.7	0.1	2.3e-05	23.9	0	1.4	1	0	0	1	1	1	1	-
AG1IA_00164	-	4HBT	PF03061.17	0.0001	21.8	0.2	0.00034	20.2	0.1	1.9	1	1	0	1	1	0	0	-
AG1IA_06330	-	4HBT_2	PF13279.1	6.1e-07	29.4	0	1.8e-06	27.9	0	1.7	2	0	0	2	2	1	1	-
AG1IA_03671	-	4HBT_3	PF13622.1	7.3e-31	107.3	0	8.8e-31	107	0	1.1	1	0	0	1	1	1	1	-
AG1IA_01328	-	4HBT_3	PF13622.1	1.4e-12	47.4	0.1	4.1e-12	45.8	0	1.8	1	0	0	1	1	1	1	-
AG1IA_04596	-	5-FTHF_cyc-lig	PF01812.15	1.6e-18	66.6	0.1	4.5e-18	65.1	0	1.7	2	0	0	2	2	1	1	-
AG1IA_05611	-	5_nucleotid_C	PF02872.13	5.5e-26	90.9	0	1e-25	90	0	1.4	1	0	0	1	1	1	1	-
AG1IA_08812	-	5_nucleotid_C	PF02872.13	9.7e-20	70.6	0	1.8e-19	69.7	0	1.4	1	0	0	1	1	1	1	-
AG1IA_03895	-	60KD_IMP	PF02096.15	1.6e-27	95.9	0	2.3e-27	95.4	0	1.1	1	0	0	1	1	1	1	-
AG1IA_01232	-	6PF2K	PF01591.13	1.1e-47	161.5	0	1.7e-46	157.5	0	2.2	1	1	0	1	1	1	1	-
AG1IA_06549	-	6PF2K	PF01591.13	1.2e-15	56.7	0.5	2.2e-10	39.5	0	2.9	1	1	1	2	2	1	1	-
AG1IA_02732	-	6PGD	PF00393.14	5.3e-131	435.6	0	7.2e-131	435.1	0	1.2	1	0	0	1	1	1	1	-
AG1IA_02324	-	A2M_comp	PF07678.9	4.5e-05	22.3	0	0.041	12.6	0.1	3	1	1	2	3	3	0	0	-
AG1IA_09499	-	AAA	PF00004.24	2.2e-95	315.3	0	2.5e-46	156.6	0	2.4	2	0	0	2	2	2	2	-
AG1IA_06709	-	AAA	PF00004.24	1e-74	248.4	0	3.5e-46	156.1	0	3.3	2	1	1	3	3	3	3	-
AG1IA_00007	-	AAA	PF00004.24	8e-54	180.9	0.1	7.9e-39	132.3	0	2.4	2	0	0	2	2	2	2	-
AG1IA_00912	-	AAA	PF00004.24	1.6e-49	166.9	0	6.9e-43	145.5	0	3.1	3	0	0	3	3	1	1	-
AG1IA_01000	-	AAA	PF00004.24	2.8e-44	150	0	5.3e-44	149.1	0	1.5	1	0	0	1	1	1	1	-
AG1IA_05970	-	AAA	PF00004.24	5.9e-44	148.9	0	1e-43	148.2	0	1.4	1	0	0	1	1	1	1	-
AG1IA_02431	-	AAA	PF00004.24	2.4e-43	147	0	4.2e-43	146.2	0	1.4	1	0	0	1	1	1	1	-
AG1IA_04581	-	AAA	PF00004.24	4.3e-42	142.9	0	8.1e-42	142	0	1.5	1	0	0	1	1	1	1	-
AG1IA_04128	-	AAA	PF00004.24	1.8e-41	140.9	0	2.6e-41	140.4	0	1.2	1	0	0	1	1	1	1	-
AG1IA_00949	-	AAA	PF00004.24	1.9e-41	140.8	0	3.8e-41	139.8	0	1.5	2	0	0	2	2	1	1	-
AG1IA_01384	-	AAA	PF00004.24	3.3e-41	140	0	7.8e-41	138.8	0	1.7	1	0	0	1	1	1	1	-
AG1IA_07725	-	AAA	PF00004.24	6.7e-41	139.1	0	1.2e-40	138.2	0	1.5	1	0	0	1	1	1	1	-
AG1IA_07818	-	AAA	PF00004.24	5.5e-38	129.6	0	1.4e-37	128.3	0	1.7	2	0	0	2	2	1	1	-
AG1IA_06167	-	AAA	PF00004.24	9.9e-36	122.3	0	2e-35	121.3	0	1.5	1	0	0	1	1	1	1	-
AG1IA_01175	-	AAA	PF00004.24	1.6e-35	121.7	0	3.4e-35	120.6	0	1.6	1	0	0	1	1	1	1	-
AG1IA_10022	-	AAA	PF00004.24	6.5e-35	119.7	0	8.6e-35	119.3	0	1.1	1	0	0	1	1	1	1	-
AG1IA_03823	-	AAA	PF00004.24	1.4e-30	105.6	0.1	1.6e-26	92.5	0	4.6	4	1	0	4	4	1	1	-
AG1IA_01847	-	AAA	PF00004.24	5.5e-18	64.9	0	9.9e-18	64.1	0	1.4	1	0	0	1	1	1	1	-
AG1IA_04945	-	AAA	PF00004.24	3.6e-15	55.8	0	3.6e-14	52.6	0	2.5	2	0	0	2	2	1	1	-
AG1IA_01911	-	AAA	PF00004.24	2.6e-14	53	0	1.1e-13	51	0	2.1	1	1	0	1	1	1	1	-
AG1IA_01388	-	AAA	PF00004.24	1.8e-13	50.3	0.2	0.00089	18.9	0	5.4	5	0	0	5	5	0	0	-
AG1IA_04990	-	AAA	PF00004.24	3.7e-13	49.3	1.1	1.1e-06	28.3	0.1	2.6	1	1	1	2	2	1	1	-
AG1IA_03384	-	AAA	PF00004.24	8.6e-13	48.1	0	1.9e-12	47	0	1.6	1	0	0	1	1	1	1	-
AG1IA_01231	-	AAA	PF00004.24	2.4e-12	46.7	0	5.5e-12	45.5	0	1.7	1	0	0	1	1	1	1	-
AG1IA_04978	-	AAA	PF00004.24	3e-12	46.3	0	6.1e-12	45.3	0	1.5	1	0	0	1	1	1	1	-
AG1IA_02965	-	AAA	PF00004.24	3.4e-11	42.9	0	8.9e-11	41.6	0	1.7	1	0	0	1	1	1	1	-
AG1IA_05469	-	AAA	PF00004.24	3.7e-11	42.8	0	6.4e-11	42	0	1.4	1	0	0	1	1	1	1	-
AG1IA_03264	-	AAA	PF00004.24	4.2e-11	42.6	0	2.9e-09	36.7	0	2.8	2	1	0	2	2	1	1	-
AG1IA_09579	-	AAA	PF00004.24	4.9e-11	42.4	1	1.3e-10	41	0	2.2	2	0	0	2	2	1	1	-
AG1IA_01868	-	AAA	PF00004.24	5e-11	42.4	0	8.4e-11	41.7	0	1.3	1	0	0	1	1	1	1	-
AG1IA_00297	-	AAA	PF00004.24	1.4e-09	37.7	0	5.3e-09	35.8	0	2	1	0	0	1	1	1	1	-
AG1IA_06163	-	AAA	PF00004.24	5.1e-09	35.9	0.2	1.5e-06	27.9	0	2.5	2	1	0	2	2	1	1	-
AG1IA_00456	-	AAA	PF00004.24	1.4e-08	34.4	0	3.6e-08	33.1	0	1.6	2	0	0	2	2	1	1	-
AG1IA_04477	-	AAA	PF00004.24	1.9e-06	27.6	0	7.4e-06	25.7	0	1.8	2	0	0	2	2	1	1	-
AG1IA_07961	-	AAA	PF00004.24	4.9e-06	26.2	0.2	1e-05	25.2	0	1.8	2	1	0	2	2	1	1	-
AG1IA_02691	-	AAA	PF00004.24	6.2e-06	25.9	0	0.14	11.8	0	2.5	2	0	0	2	2	0	0	-
AG1IA_07312	-	AAA	PF00004.24	2.3e-05	24	0	0.00016	21.3	0	2.5	1	1	0	1	1	1	1	-
AG1IA_03427	-	AAA	PF00004.24	2.8e-05	23.8	0	6.1e-05	22.7	0	1.6	1	0	0	1	1	1	1	-
AG1IA_00255	-	AAA_11	PF13086.1	5.5e-42	143.4	1.2	2.8e-40	137.8	0.4	2.8	2	1	0	2	2	1	1	-
AG1IA_09707	-	AAA_11	PF13086.1	1.4e-39	135.5	0.6	2.1e-39	135	0.4	1.2	1	0	0	1	1	1	1	-
AG1IA_06099	-	AAA_11	PF13086.1	1.5e-33	115.8	0	3.4e-16	59	0	2.4	1	1	1	2	2	2	2	-
AG1IA_07322	-	AAA_11	PF13086.1	3.6e-20	72	5.1	1e-12	47.6	0.7	3.3	1	1	1	2	2	1	1	-
AG1IA_03725	-	AAA_11	PF13086.1	6.7e-17	61.3	0	6.7e-17	61.3	0	2.7	3	1	0	3	3	1	1	-
AG1IA_03726	-	AAA_11	PF13086.1	6.4e-15	54.8	0	1.2e-14	53.9	0	1.5	1	0	0	1	1	1	1	-
AG1IA_07322	-	AAA_12	PF13087.1	2.6e-37	127.6	0	5.3e-37	126.6	0	1.5	1	0	0	1	1	1	1	-
AG1IA_00255	-	AAA_12	PF13087.1	6.9e-36	123	0	1.5e-35	121.8	0	1.6	1	0	0	1	1	1	1	-
AG1IA_03725	-	AAA_12	PF13087.1	1.3e-32	112.3	0	2.2e-32	111.5	0	1.4	1	0	0	1	1	1	1	-
AG1IA_05010	-	AAA_12	PF13087.1	1.4e-25	89.4	0.2	1.8e-25	88.9	0.1	1.2	1	0	0	1	1	1	1	-
AG1IA_06099	-	AAA_12	PF13087.1	8e-12	44.4	0	1.5e-06	27.2	0	2.4	1	1	1	2	2	1	1	-
AG1IA_06709	-	AAA_14	PF13173.1	3.1e-07	29.8	0	0.0052	16.1	0	2.9	3	0	0	3	3	0	0	-
AG1IA_09499	-	AAA_14	PF13173.1	4e-07	29.5	0	0.0078	15.6	0	2.4	2	0	0	2	2	0	0	-
AG1IA_01388	-	AAA_14	PF13173.1	7.2e-07	28.6	0	0.86	9	0	4.7	4	0	0	4	4	0	0	-
AG1IA_07818	-	AAA_14	PF13173.1	1.8e-06	27.3	0	3.6e-06	26.4	0	1.5	1	0	0	1	1	0	0	-
AG1IA_06709	-	AAA_16	PF13191.1	3.9e-11	42.7	3.3	0.0004	19.9	0	4	2	2	0	2	2	0	0	-
AG1IA_03384	-	AAA_16	PF13191.1	2.3e-09	36.9	0	5.2e-09	35.8	0	1.6	1	0	0	1	1	1	1	-
AG1IA_09499	-	AAA_16	PF13191.1	3.6e-09	36.3	0	0.0013	18.2	0	3	2	2	0	2	2	0	0	-
AG1IA_03427	-	AAA_16	PF13191.1	6.6e-08	32.2	0	5.2e-07	29.3	0	2.5	1	1	0	1	1	1	1	-
AG1IA_06975	-	AAA_16	PF13191.1	1e-07	31.6	3	0.00027	20.4	0.1	3.3	2	1	0	2	2	0	0	-
AG1IA_09582	-	AAA_16	PF13191.1	1.4e-07	31.1	0.1	2.6e-05	23.7	0	2.5	1	1	1	2	2	0	0	-
AG1IA_00640	-	AAA_16	PF13191.1	2.4e-07	30.4	0	0.017	14.6	0	2.5	2	0	0	2	2	0	0	-
AG1IA_01000	-	AAA_16	PF13191.1	3.1e-07	30	0	1.6e-06	27.7	0	2.1	1	1	0	1	1	1	1	-
AG1IA_02796	-	AAA_16	PF13191.1	3.3e-07	29.9	2	0.015	14.7	0	3.5	3	0	0	3	3	0	0	-
AG1IA_01784	-	AAA_16	PF13191.1	8.6e-07	28.6	0.1	0.00023	20.7	0	3	3	0	0	3	3	0	0	-
AG1IA_02431	-	AAA_16	PF13191.1	8.7e-07	28.6	0	2.5e-05	23.8	0	2.4	1	1	1	2	2	0	0	-
AG1IA_09380	-	AAA_16	PF13191.1	1.4e-06	27.9	0.1	7.1e-06	25.6	0.1	2.1	1	1	0	1	1	0	0	-
AG1IA_04477	-	AAA_17	PF13207.1	7.5e-14	52.1	0.1	1e-13	51.6	0	1.4	1	1	0	1	1	1	1	-
AG1IA_06709	-	AAA_17	PF13207.1	1.9e-12	47.5	0	3.6e-07	30.5	0	2.6	2	1	0	2	2	1	1	-
AG1IA_09499	-	AAA_17	PF13207.1	2e-11	44.3	0	0.00067	19.9	0	3.3	2	1	0	3	3	0	0	-
AG1IA_01388	-	AAA_17	PF13207.1	1.4e-08	35	0	0.056	13.7	0	5.5	4	0	0	4	4	0	0	-
AG1IA_04220	-	AAA_17	PF13207.1	1.4e-07	31.8	0	2.7e-07	30.9	0	1.6	1	1	0	1	1	1	1	-
AG1IA_06975	-	AAA_17	PF13207.1	1.9e-07	31.4	0	0.017	15.4	0	2.9	2	0	0	2	2	0	0	-
AG1IA_00640	-	AAA_17	PF13207.1	5.4e-07	29.9	0.1	0.0024	18.1	0	3.1	3	1	0	3	3	0	0	-
AG1IA_02691	-	AAA_17	PF13207.1	2.7e-06	27.7	0.1	0.0069	16.7	0.1	2.8	2	1	0	2	2	0	0	-
AG1IA_04477	-	AAA_18	PF13238.1	4.3e-26	91.2	0	6.8e-26	90.6	0	1.3	1	0	0	1	1	1	1	-
AG1IA_01388	-	AAA_18	PF13238.1	1.8e-07	30.9	4.1	0.0082	15.9	0	6	7	0	0	7	7	0	0	-
AG1IA_09499	-	AAA_18	PF13238.1	2.6e-06	27.2	0	0.036	13.8	0	2.7	2	0	0	2	2	0	0	-
AG1IA_08015	-	AAA_18	PF13238.1	4.1e-06	26.6	0	0.033	14	0	2.7	2	0	0	2	2	0	0	-
AG1IA_09707	-	AAA_19	PF13245.1	5.5e-15	54.3	0.2	1.1e-14	53.3	0.2	1.6	1	0	0	1	1	1	1	-
AG1IA_07684	-	AAA_19	PF13245.1	1.1e-13	50.1	0	1.3e-13	50	0	1	1	0	0	1	1	1	1	-
AG1IA_04800	-	AAA_19	PF13245.1	3e-11	42.4	1	8.6e-11	40.9	0.7	1.8	1	0	0	1	1	1	1	-
AG1IA_06099	-	AAA_19	PF13245.1	1e-10	40.7	0.1	2.6e-10	39.4	0	1.7	1	0	0	1	1	1	1	-
AG1IA_00255	-	AAA_19	PF13245.1	5.2e-10	38.4	0	1.7e-09	36.7	0	1.9	1	0	0	1	1	1	1	-
AG1IA_03726	-	AAA_19	PF13245.1	1.1e-09	37.4	0.2	2.3e-09	36.3	0.1	1.5	1	0	0	1	1	1	1	-
AG1IA_09499	-	AAA_19	PF13245.1	3.8e-07	29.2	1.4	0.0092	15.2	0	3	3	0	0	3	3	0	0	-
AG1IA_06709	-	AAA_19	PF13245.1	1.2e-06	27.7	7.1	0.0026	16.9	0.1	3.4	3	1	0	3	3	0	0	-
AG1IA_01868	-	AAA_19	PF13245.1	1.5e-06	27.3	0	6.3e-06	25.3	0	1.9	2	0	0	2	2	1	1	-
AG1IA_00007	-	AAA_19	PF13245.1	2.7e-06	26.5	0.3	0.019	14.2	0	2.7	2	0	0	2	2	0	0	-
AG1IA_01388	-	AAA_19	PF13245.1	4.4e-06	25.8	0.1	0.62	9.3	0	4.8	4	0	0	4	4	0	0	-
AG1IA_02965	-	AAA_2	PF07724.9	6.8e-28	97.2	0	3.9e-27	94.7	0	2.1	1	1	0	1	1	1	1	-
AG1IA_09499	-	AAA_2	PF07724.9	7.4e-14	51.5	0	1e-07	31.5	0	3	3	0	0	3	3	1	1	-
AG1IA_00007	-	AAA_2	PF07724.9	3.6e-08	33	0	1.4e-05	24.5	0	2.6	2	0	0	2	2	1	1	-
AG1IA_05970	-	AAA_2	PF07724.9	6e-08	32.2	0	1.1e-07	31.3	0	1.4	1	0	0	1	1	1	1	-
AG1IA_01000	-	AAA_2	PF07724.9	1.1e-07	31.4	0	2.2e-07	30.4	0	1.5	1	0	0	1	1	1	1	-
AG1IA_02431	-	AAA_2	PF07724.9	2.3e-06	27.1	0	1.2e-05	24.8	0	2	2	0	0	2	2	1	1	-
AG1IA_06709	-	AAA_2	PF07724.9	4.6e-06	26.1	0	0.0031	16.9	0	2.5	2	0	0	2	2	0	0	-
AG1IA_06167	-	AAA_2	PF07724.9	1.3e-05	24.6	0	2.7e-05	23.6	0	1.5	1	0	0	1	1	1	1	-
AG1IA_00949	-	AAA_2	PF07724.9	8.8e-05	21.9	0	0.00023	20.6	0	1.7	2	0	0	2	2	0	0	-
AG1IA_07818	-	AAA_2	PF07724.9	0.00014	21.3	0	0.00035	20	0	1.6	1	0	0	1	1	0	0	-
AG1IA_05406	-	AAA_21	PF13304.1	2.4e-17	63.3	0	0.0003	20.3	0	4.3	4	0	0	4	4	0	0	-
AG1IA_06975	-	AAA_21	PF13304.1	4.7e-14	52.5	0	0.004	16.6	0	4.3	4	0	0	4	4	0	0	-
AG1IA_06524	-	AAA_21	PF13304.1	1.1e-13	51.3	11.4	1.3e-07	31.3	0.1	4	4	1	0	5	5	1	1	-
AG1IA_04394	-	AAA_21	PF13304.1	3e-13	49.8	0	1.7e-06	27.7	0	2.6	2	0	0	2	2	1	1	-
AG1IA_00705	-	AAA_21	PF13304.1	9.5e-13	48.2	0	4.7e-07	29.5	0	3	3	0	0	3	3	1	1	-
AG1IA_04148	-	AAA_21	PF13304.1	6.3e-12	45.5	0	1e-05	25.1	0	2.3	1	1	0	2	2	0	0	-
AG1IA_02664	-	AAA_21	PF13304.1	1e-11	44.8	2.2	0.0011	18.5	0.3	3.6	3	1	0	3	3	0	0	-
AG1IA_07030	-	AAA_21	PF13304.1	4.6e-11	42.7	3.1	4.7e-06	26.2	0.5	3.5	2	1	0	2	2	0	0	-
AG1IA_06876	-	AAA_21	PF13304.1	8.5e-11	41.8	0.3	1.1e-05	25	0.1	2.9	2	0	0	2	2	0	0	-
AG1IA_00640	-	AAA_21	PF13304.1	7.5e-10	38.7	0	0.0012	18.4	0	2.6	3	0	0	3	3	0	0	-
AG1IA_03126	-	AAA_21	PF13304.1	7.5e-10	38.7	0	0.033	13.6	0	3.3	2	1	0	3	3	0	0	-
AG1IA_01935	-	AAA_21	PF13304.1	3.7e-09	36.4	1.4	1e-06	28.4	0	2.9	2	1	0	2	2	1	1	-
AG1IA_02691	-	AAA_21	PF13304.1	6.6e-08	32.3	8.9	0.036	13.5	0.1	4.3	2	2	2	4	4	0	0	-
AG1IA_00880	-	AAA_21	PF13304.1	3.2e-07	30.1	0	0.00014	21.4	0	2.3	1	1	0	1	1	0	0	-
AG1IA_04070	-	AAA_21	PF13304.1	7.5e-07	28.9	0.1	5.2e-06	26.1	0.1	2	2	0	0	2	2	0	0	-
AG1IA_03876	-	AAA_21	PF13304.1	8.1e-07	28.7	0.6	2e-06	27.4	0.4	1.6	1	0	0	1	1	1	1	-
AG1IA_08546	-	AAA_21	PF13304.1	1.2e-06	28.1	4.1	0.14	11.6	0	4	3	1	0	4	4	0	0	-
AG1IA_01635	-	AAA_21	PF13304.1	1.4e-06	28	7.6	0.0006	19.3	0	3.6	4	0	0	4	4	0	0	-
AG1IA_01388	-	AAA_22	PF13401.1	1.2e-13	50.7	1.5	0.0069	16	0	6.4	6	0	0	6	6	0	0	-
AG1IA_09499	-	AAA_22	PF13401.1	1e-10	41.3	0.1	0.0024	17.5	0	4	2	2	0	2	2	0	0	-
AG1IA_06709	-	AAA_22	PF13401.1	4.9e-10	39.1	0.1	0.0024	17.5	0	4.4	3	2	0	3	3	0	0	-
AG1IA_03427	-	AAA_22	PF13401.1	4e-09	36.2	0	1.1e-08	34.7	0	1.8	1	0	0	1	1	1	1	-
AG1IA_00007	-	AAA_22	PF13401.1	2e-08	33.9	1.1	0.0046	16.6	0.2	4.1	2	2	0	2	2	0	0	-
AG1IA_04124	-	AAA_22	PF13401.1	2.6e-08	33.6	0	0.008	15.8	0	3.2	2	0	0	2	2	0	0	-
AG1IA_04682	-	AAA_22	PF13401.1	8.2e-08	31.9	0	2.9e-07	30.2	0	2	1	0	0	1	1	1	1	-
AG1IA_10022	-	AAA_22	PF13401.1	1.1e-07	31.6	0.1	1.4e-05	24.7	0	2.9	2	1	0	2	2	0	0	-
AG1IA_01000	-	AAA_22	PF13401.1	1.2e-06	28.2	0.5	0.00028	20.5	0.3	2.9	1	1	0	1	1	0	0	-
AG1IA_03384	-	AAA_22	PF13401.1	1.2e-06	28.1	0	3e-06	26.9	0	1.6	1	0	0	1	1	0	0	-
AG1IA_01231	-	AAA_22	PF13401.1	1.3e-06	28	0.1	0.00026	20.6	0	3.5	2	1	0	2	2	0	0	-
AG1IA_04128	-	AAA_22	PF13401.1	2.6e-06	27.1	0	0.00086	18.9	0	2.4	1	1	1	2	2	0	0	-
AG1IA_01784	-	AAA_22	PF13401.1	2.7e-06	27	0.1	0.012	15.2	0	3.1	2	1	0	2	2	0	0	-
AG1IA_01635	-	AAA_23	PF13476.1	1.4e-16	60.9	0.5	1.4e-16	60.9	0.4	4.8	2	2	0	3	3	1	1	-
AG1IA_06876	-	AAA_23	PF13476.1	5.1e-12	46	3.4	5.1e-12	46	2.4	5.4	3	2	1	4	4	1	1	-
AG1IA_02796	-	AAA_23	PF13476.1	1.7e-08	34.5	4.8	5.4e-05	23.1	0	3.6	3	0	0	3	3	0	0	-
AG1IA_00640	-	AAA_23	PF13476.1	9.4e-08	32.1	1.4	0.022	14.6	0	3.4	3	1	0	3	3	0	0	-
AG1IA_05406	-	AAA_23	PF13476.1	1e-07	32	1	0.012	15.4	0	2.5	2	0	0	2	2	0	0	-
AG1IA_01086	-	AAA_23	PF13476.1	8.8e-07	28.9	0.1	2.2e-06	27.6	0	1.6	2	0	0	2	2	1	1	-
AG1IA_01935	-	AAA_23	PF13476.1	1.5e-06	28.1	0	1.5e-06	28.1	0	8.9	2	1	0	3	3	1	1	-
AG1IA_01102	-	AAA_23	PF13476.1	1.6e-06	28.1	0	1.3e-05	25.1	0	2.1	3	0	0	3	3	0	0	-
AG1IA_04467	-	AAA_25	PF13481.1	7e-13	47.9	0	1e-12	47.3	0	1.3	1	0	0	1	1	1	1	-
AG1IA_06709	-	AAA_25	PF13481.1	4.2e-08	32.3	2.1	0.0056	15.6	0	3.3	2	1	0	3	3	0	0	-
AG1IA_01784	-	AAA_25	PF13481.1	5e-08	32	0	0.00016	20.6	0	3.5	4	0	0	4	4	0	0	-
AG1IA_09499	-	AAA_25	PF13481.1	8e-08	31.4	0.6	0.013	14.4	0	3.5	2	1	0	3	3	0	0	-
AG1IA_02796	-	AAA_25	PF13481.1	3.8e-07	29.2	0	0.0031	16.4	0	2.7	2	0	0	2	2	0	0	-
AG1IA_08015	-	AAA_25	PF13481.1	1.3e-06	27.4	0.1	7.1e-05	21.8	0	2.4	2	0	0	2	2	0	0	-
AG1IA_00254	-	AAA_28	PF13521.1	1.2e-20	73.6	0	1.5e-20	73.3	0	1.1	1	0	0	1	1	1	1	-
AG1IA_06709	-	AAA_28	PF13521.1	3.8e-07	29.7	0.4	0.0083	15.6	0	2.8	3	0	0	3	3	0	0	-
AG1IA_02796	-	AAA_29	PF13555.1	3.8e-09	35.4	0.2	3.4e-05	22.7	0.1	2.5	2	0	0	2	2	0	0	-
AG1IA_00640	-	AAA_29	PF13555.1	5.1e-09	35	0.3	0.0031	16.5	0	2.4	2	0	0	2	2	0	0	-
AG1IA_06975	-	AAA_29	PF13555.1	5.2e-09	35	0.7	0.00067	18.6	0.1	2.7	2	0	0	2	2	0	0	-
AG1IA_05406	-	AAA_29	PF13555.1	1.4e-07	30.4	0.3	0.0021	17	0	2.6	2	0	0	2	2	0	0	-
AG1IA_04394	-	AAA_29	PF13555.1	1.7e-07	30.1	0	4.7e-07	28.7	0	1.8	1	0	0	1	1	1	1	-
AG1IA_03366	-	AAA_3	PF07726.6	1.7e-05	23.9	0.1	0.0003	19.9	0	2.5	2	0	0	2	2	0	0	-
AG1IA_00007	-	AAA_3	PF07726.6	8.2e-05	21.7	0	0.1	11.6	0	2.9	3	0	0	3	3	0	0	-
AG1IA_06099	-	AAA_30	PF13604.1	3e-13	49.3	0	1e-12	47.5	0	1.7	1	1	0	1	1	1	1	-
AG1IA_09707	-	AAA_30	PF13604.1	1.4e-10	40.5	0.1	3.1e-10	39.4	0	1.7	1	1	0	1	1	1	1	-
AG1IA_06720	-	AAA_30	PF13604.1	3e-09	36.2	0.2	5e-06	25.7	0.2	2.3	2	0	0	2	2	0	0	-
AG1IA_00255	-	AAA_30	PF13604.1	3.6e-08	32.7	0	1.6e-07	30.6	0	1.9	1	1	0	1	1	1	1	-
AG1IA_06722	-	AAA_30	PF13604.1	4.1e-07	29.2	0.1	5.6e-07	28.8	0	1.2	1	0	0	1	1	1	1	-
AG1IA_01173	-	AAA_33	PF13671.1	1.2e-20	73.3	0.2	1.8e-19	69.5	0	2.9	2	1	0	2	2	1	1	-
AG1IA_01727	-	AAA_33	PF13671.1	1.6e-14	53.5	0	2.3e-13	49.7	0	2	1	1	0	1	1	1	1	-
AG1IA_05157	-	AAA_33	PF13671.1	1.3e-13	50.5	0	2.6e-13	49.5	0	1.6	1	0	0	1	1	1	1	-
AG1IA_09499	-	AAA_33	PF13671.1	2.9e-12	46.1	0	7.1e-06	25.4	0	2.6	2	0	0	2	2	0	0	-
AG1IA_01388	-	AAA_33	PF13671.1	5e-11	42.1	0	0.063	12.6	0	5.2	4	0	0	4	4	0	0	-
AG1IA_06709	-	AAA_33	PF13671.1	5.7e-11	41.9	0	5.4e-05	22.5	0	2.5	2	0	0	2	2	0	0	-
AG1IA_05069	-	AAA_33	PF13671.1	3.1e-07	29.8	0	5e-07	29.1	0	1.2	1	0	0	1	1	1	1	-
AG1IA_01388	-	AAA_5	PF07728.9	6.2e-21	74	0	3.8e-06	26.1	0	6.3	5	1	0	5	5	2	2	-
AG1IA_09499	-	AAA_5	PF07728.9	3.2e-11	42.6	0.5	1.5e-05	24.2	0	3.6	2	2	0	2	2	1	1	-
AG1IA_06709	-	AAA_5	PF07728.9	3.6e-10	39.2	0.2	0.0035	16.5	0	3.9	3	1	0	3	3	0	0	-
AG1IA_01000	-	AAA_5	PF07728.9	4.8e-09	35.5	0.1	1.7e-08	33.8	0.1	1.9	1	1	0	1	1	1	1	-
AG1IA_04128	-	AAA_5	PF07728.9	2.1e-08	33.4	0.1	1.9e-07	30.3	0.1	2.3	1	1	0	1	1	1	1	-
AG1IA_00908	-	AAA_5	PF07728.9	1.9e-07	30.4	0	6.6e-07	28.6	0	2	2	0	0	2	2	1	1	-
AG1IA_10022	-	AAA_5	PF07728.9	2.7e-07	29.9	0	7.1e-07	28.5	0	1.7	1	1	0	1	1	1	1	-
AG1IA_00007	-	AAA_5	PF07728.9	4.2e-07	29.2	0	0.0089	15.2	0	2.6	2	0	0	2	2	0	0	-
AG1IA_02431	-	AAA_5	PF07728.9	4.7e-07	29.1	0.4	6.9e-06	25.3	0.1	2.8	2	1	0	2	2	1	1	-
AG1IA_05970	-	AAA_5	PF07728.9	8.2e-07	28.3	0	5.5e-06	25.6	0	2.3	1	1	0	1	1	1	1	-
AG1IA_00949	-	AAA_5	PF07728.9	2.1e-06	27	0.1	1.1e-05	24.6	0	2.2	1	1	0	1	1	1	1	-
AG1IA_03366	-	AAA_5	PF07728.9	3.2e-06	26.4	0	7.6e-06	25.2	0	1.7	1	0	0	1	1	1	1	-
AG1IA_07818	-	AAA_5	PF07728.9	1.4e-05	24.3	0.3	0.00026	20.2	0.2	2.8	1	1	0	1	1	0	0	-
AG1IA_09485	-	AAA_5	PF07728.9	1.5e-05	24.2	0	4.1e-05	22.8	0	1.8	1	1	0	1	1	1	1	-
AG1IA_02965	-	AAA_5	PF07728.9	3.1e-05	23.2	0.1	0.00012	21.3	0.1	2	1	1	0	1	1	1	1	-
AG1IA_01388	-	AAA_6	PF12774.2	3.7e-78	261.7	0	8.8e-78	260.5	0	1.6	1	0	0	1	1	1	1	-
AG1IA_01388	-	AAA_7	PF12775.2	1.4e-20	72.9	0	4.4e-19	68.1	0	2.7	2	0	0	2	2	1	1	-
AG1IA_01388	-	AAA_8	PF12780.2	1.5e-41	141.6	0	5e-41	139.9	0	1.9	2	0	0	2	2	1	1	-
AG1IA_01388	-	AAA_9	PF12781.2	2.5e-45	153.6	0.1	8.9e-45	151.7	0	2	1	0	0	1	1	1	1	-
AG1IA_04945	-	AAA_PrkA	PF08298.6	3e-05	22.4	0	6.7e-05	21.2	0	1.5	1	0	0	1	1	1	1	-
AG1IA_02168	-	AARP2CN	PF08142.7	3.1e-17	61.3	0	6.4e-17	60.3	0	1.6	1	0	0	1	1	1	1	-
AG1IA_02195	-	AA_kinase	PF00696.23	4.6e-39	133.9	2.1	7.1e-39	133.2	1.5	1.2	1	0	0	1	1	1	1	-
AG1IA_09245	-	AA_kinase	PF00696.23	7e-36	123.4	0.1	3.4e-32	111.4	0	2.2	2	0	0	2	2	1	1	-
AG1IA_06715	-	AA_kinase	PF00696.23	3.9e-18	65.4	0	7.3e-18	64.5	0	1.5	1	0	0	1	1	1	1	-
AG1IA_01758	-	AA_permease	PF00324.16	2.2e-111	372	45.7	2.4e-109	365.3	31.7	2.9	1	1	0	1	1	1	1	-
AG1IA_08085	-	AA_permease	PF00324.16	6.4e-108	360.6	36.2	1.1e-106	356.5	25.1	2	1	1	0	1	1	1	1	-
AG1IA_02588	-	AA_permease	PF00324.16	7.8e-77	258.1	16.1	3.4e-71	239.5	8.4	2	2	0	0	2	2	1	1	-
AG1IA_01411	-	AA_permease	PF00324.16	1.5e-74	250.5	38.7	9.6e-43	145.7	10.3	3.5	1	1	2	3	3	2	2	-
AG1IA_03909	-	AA_permease	PF00324.16	3.1e-57	193.4	22.7	1e-56	191.7	11.4	2	2	0	0	2	2	1	1	-
AG1IA_00325	-	AA_permease	PF00324.16	1.3e-37	128.8	25.6	4.3e-31	107.2	10.8	2.4	2	0	0	2	2	2	2	-
AG1IA_09814	-	AA_permease	PF00324.16	1.2e-17	62.9	30.1	4.5e-16	57.7	11.1	2	1	1	1	2	2	1	1	-
AG1IA_06589	-	AA_permease	PF00324.16	2.8e-15	55.1	38.9	4.2e-15	54.5	26.9	1.1	1	0	0	1	1	1	1	-
AG1IA_03907	-	AA_permease	PF00324.16	5.9e-15	54	29.7	1.1e-13	49.8	20.6	2.1	1	1	0	1	1	1	1	-
AG1IA_04301	-	AA_permease	PF00324.16	2.5e-13	48.7	5.9	4.7e-13	47.8	4.1	1.4	1	0	0	1	1	1	1	-
AG1IA_01012	-	AA_permease	PF00324.16	9.7e-13	46.7	7.6	1.1e-12	46.5	5.2	1.1	1	0	0	1	1	1	1	-
AG1IA_03968	-	AA_permease	PF00324.16	1.7e-11	42.6	13.2	1.7e-11	42.6	9.1	2.5	2	1	0	2	2	1	1	-
AG1IA_05845	-	AA_permease	PF00324.16	2.9e-10	38.6	31.2	1e-05	23.6	10	2.7	2	1	0	2	2	1	1	-
AG1IA_06068	-	AA_permease	PF00324.16	5.7e-09	34.3	4.8	6.3e-09	34.1	2.7	1.4	1	1	0	1	1	1	1	-
AG1IA_06689	-	AA_permease_2	PF13520.1	5.4e-70	235.5	49.7	1.4e-56	191.3	21.1	4	3	1	1	4	4	2	2	-
AG1IA_03737	-	AA_permease_2	PF13520.1	4e-53	179.9	46.2	5.5e-53	179.5	32	1.1	1	0	0	1	1	1	1	-
AG1IA_06589	-	AA_permease_2	PF13520.1	5.5e-39	133.4	49	6.9e-39	133	34	1	1	0	0	1	1	1	1	-
AG1IA_03968	-	AA_permease_2	PF13520.1	2.2e-33	114.9	23	3e-33	114.5	10.4	2.4	2	1	0	2	2	1	1	-
AG1IA_09814	-	AA_permease_2	PF13520.1	3.5e-32	110.9	35.2	1.2e-23	82.8	11.7	2	1	1	1	2	2	2	2	-
AG1IA_08085	-	AA_permease_2	PF13520.1	5.2e-31	107.1	38.6	6.3e-31	106.8	26.8	1.1	1	0	0	1	1	1	1	-
AG1IA_03907	-	AA_permease_2	PF13520.1	1.2e-29	102.6	38.3	3.3e-29	101.1	26.6	1.6	1	1	0	1	1	1	1	-
AG1IA_01012	-	AA_permease_2	PF13520.1	1.3e-29	102.5	10.2	1.5e-29	102.3	7.1	1	1	0	0	1	1	1	1	-
AG1IA_00845	-	AA_permease_2	PF13520.1	1.1e-28	99.5	37.8	2.5e-28	98.3	25.9	1.8	1	1	1	2	2	1	1	-
AG1IA_01758	-	AA_permease_2	PF13520.1	1.1e-28	99.4	41.4	2.7e-28	98.1	28.7	1.5	1	1	0	1	1	1	1	-
AG1IA_05845	-	AA_permease_2	PF13520.1	1.8e-28	98.7	51.5	3.9e-25	87.7	35.7	2.3	1	1	0	1	1	1	1	-
AG1IA_06688	-	AA_permease_2	PF13520.1	1.7e-23	82.4	23.2	3e-16	58.5	7.1	3	1	1	1	2	2	1	1	-
AG1IA_02588	-	AA_permease_2	PF13520.1	2e-20	72.2	12.6	3.1e-19	68.3	7.7	2.1	2	0	0	2	2	1	1	-
AG1IA_04301	-	AA_permease_2	PF13520.1	6.5e-20	70.5	7.2	6.5e-20	70.5	5	1.4	2	0	0	2	2	1	1	-
AG1IA_06068	-	AA_permease_2	PF13520.1	3.8e-18	64.7	8.9	1.1e-17	63.2	6.2	1.7	1	1	0	1	1	1	1	-
AG1IA_01411	-	AA_permease_2	PF13520.1	3.7e-15	54.9	28.2	8.2e-15	53.7	19.5	1.5	1	0	0	1	1	1	1	-
AG1IA_03909	-	AA_permease_2	PF13520.1	2e-13	49.1	22.1	2.8e-13	48.7	15.3	1.2	1	0	0	1	1	1	1	-
AG1IA_08642	-	Aa_trans	PF01490.13	1.3e-78	263.8	26.1	1.7e-78	263.4	18.1	1	1	0	0	1	1	1	1	-
AG1IA_02276	-	Aa_trans	PF01490.13	4e-60	202.9	19.4	3.8e-55	186.5	13.4	3.1	1	1	0	1	1	1	1	-
AG1IA_03468	-	Aa_trans	PF01490.13	2.3e-42	144.4	25.7	9e-34	116.1	8.2	3.2	2	1	1	3	3	1	1	-
AG1IA_04352	-	Aa_trans	PF01490.13	1.2e-18	66.3	0.6	6.6e-11	40.8	0	2.3	2	0	0	2	2	2	2	-
AG1IA_05422	-	ABC1	PF03109.11	9.6e-22	76.7	0	6.5e-21	74	0	2.1	1	1	0	1	1	1	1	-
AG1IA_08191	-	ABC1	PF03109.11	6.9e-20	70.7	1.4	1.1e-18	66.8	1	2.5	1	1	0	1	1	1	1	-
AG1IA_05666	-	ABC1	PF03109.11	1.4e-05	24.5	0	0.0073	15.7	0	2.3	2	0	0	2	2	0	0	-
AG1IA_05745	-	ABC1	PF03109.11	0.00017	21	0	1.2	8.6	0	3.5	3	0	0	3	3	0	0	-
AG1IA_02225	-	ABC2_membrane	PF01061.19	5.1e-45	152.7	21.8	5.1e-45	152.7	15.1	1.8	2	0	0	2	2	1	1	-
AG1IA_01805	-	ABC2_membrane	PF01061.19	9.7e-44	148.5	38	9.3e-30	102.8	14.3	2.7	3	0	0	3	3	2	2	-
AG1IA_06165	-	ABC2_membrane	PF01061.19	2.3e-36	124.4	26.2	6.1e-29	100.2	11.9	3.3	3	0	0	3	3	2	2	-
AG1IA_08613	-	ABC2_membrane	PF01061.19	2.2e-35	121.2	24	6.2e-35	119.7	13.1	2.9	2	1	0	2	2	1	1	-
AG1IA_07029	-	ABC2_membrane	PF01061.19	6.4e-34	116.4	18.1	6.4e-34	116.4	12.5	2.3	2	1	0	2	2	1	1	-
AG1IA_01784	-	ABC2_membrane	PF01061.19	2.4e-32	111.2	51.8	1.7e-16	59.5	4.5	4.1	2	2	1	3	3	2	2	-
AG1IA_02224	-	ABC2_membrane	PF01061.19	2.7e-30	104.6	20.6	2.7e-30	104.6	14.3	2.5	2	1	1	3	3	1	1	-
AG1IA_07034	-	ABC2_membrane	PF01061.19	2.9e-25	88.1	16.8	2.9e-25	88.1	11.6	2.5	3	0	0	3	3	1	1	-
AG1IA_07028	-	ABC2_membrane	PF01061.19	9.8e-20	70.1	15.4	1.9e-19	69.2	10.7	1.3	1	0	0	1	1	1	1	-
AG1IA_08015	-	ABC2_membrane	PF01061.19	3e-19	68.5	10.8	3e-19	68.5	7.5	2.5	2	1	0	2	2	1	1	-
AG1IA_08016	-	ABC2_membrane	PF01061.19	3.4e-18	65.1	13.1	4.9e-18	64.5	9.1	1.2	1	0	0	1	1	1	1	-
AG1IA_06975	-	ABC_ATPase	PF09818.4	1.9e-09	36.1	0.3	6e-05	21.3	0	2.8	3	0	0	3	3	1	1	-
AG1IA_06402	-	ABC_ATPase	PF09818.4	2.4e-07	29.2	0	0.001	17.2	0	2.2	2	0	0	2	2	0	0	-
AG1IA_06975	-	ABC_membrane	PF00664.18	4.2e-87	291.5	25.2	9.9e-51	172.2	3.7	2.2	2	0	0	2	2	2	2	-
AG1IA_03126	-	ABC_membrane	PF00664.18	1.5e-63	214.3	22.2	2.3e-38	131.6	6.2	2.3	2	0	0	2	2	2	2	-
AG1IA_06114	-	ABC_membrane	PF00664.18	7.7e-53	179.1	23.3	1.9e-32	112.2	6.9	2.3	2	0	0	2	2	2	2	-
AG1IA_06402	-	ABC_membrane	PF00664.18	4.2e-45	153.8	14.8	1.6e-23	82.9	5.4	2.8	2	1	0	2	2	2	2	-
AG1IA_02109	-	ABC_membrane	PF00664.18	1.2e-39	135.9	19.5	1.7e-24	86.2	6.3	2.3	2	0	0	2	2	2	2	-
AG1IA_04834	-	ABC_membrane	PF00664.18	1.3e-33	116.1	5.4	3.8e-23	81.7	3.4	3.1	2	1	0	2	2	2	2	-
AG1IA_06081	-	ABC_membrane	PF00664.18	9.3e-25	87	3.9	1.8e-24	86.1	2.7	1.4	1	0	0	1	1	1	1	-
AG1IA_08838	-	ABC_membrane	PF00664.18	1.7e-22	79.6	3.5	5.9e-13	48.3	0.4	4.6	3	1	0	3	3	2	2	-
AG1IA_03327	-	ABC_membrane	PF00664.18	7.8e-22	77.4	6.3	1.3e-21	76.7	4.4	1.3	1	0	0	1	1	1	1	-
AG1IA_02796	-	ABC_membrane	PF00664.18	2.7e-20	72.4	1.1	2.7e-20	72.4	0.8	2.7	2	0	0	2	2	1	1	-
AG1IA_01102	-	ABC_membrane	PF00664.18	5.7e-20	71.3	1.4	7.3e-20	71	1	1.1	1	0	0	1	1	1	1	-
AG1IA_06835	-	ABC_membrane	PF00664.18	1.7e-19	69.8	10.7	2.8e-18	65.8	7.4	2	1	1	0	1	1	1	1	-
AG1IA_01111	-	ABC_membrane	PF00664.18	2.5e-19	69.2	1.6	7.4e-11	41.4	0.1	2	1	1	1	2	2	2	2	-
AG1IA_00880	-	ABC_membrane	PF00664.18	3.1e-19	68.9	0.6	3.1e-19	68.9	0.4	1.5	2	0	0	2	2	1	1	-
AG1IA_05576	-	ABC_membrane	PF00664.18	6.9e-19	67.8	4.5	2.3e-14	53	0.3	2.2	2	0	0	2	2	1	1	-
AG1IA_05372	-	ABC_membrane	PF00664.18	1.9e-18	66.3	9.4	1e-16	60.7	6.5	2.2	1	1	0	1	1	1	1	-
AG1IA_01101	-	ABC_membrane	PF00664.18	8.5e-18	64.2	5.2	6.2e-10	38.4	1	2.1	2	0	0	2	2	2	2	-
AG1IA_04993	-	ABC_membrane	PF00664.18	4.9e-16	58.4	19.7	6e-06	25.3	2.3	4.2	4	1	0	4	4	2	2	-
AG1IA_06082	-	ABC_membrane	PF00664.18	3.1e-15	55.8	6.1	8.1e-15	54.4	0.4	2.4	2	1	0	2	2	1	1	-
AG1IA_09547	-	ABC_membrane	PF00664.18	3.3e-14	52.4	4.3	3.3e-14	52.4	3	2.7	3	0	0	3	3	1	1	-
AG1IA_05371	-	ABC_membrane	PF00664.18	3.7e-14	52.3	11.4	1.7e-13	50.1	1.9	3.5	3	1	1	4	4	1	1	-
AG1IA_09009	-	ABC_membrane	PF00664.18	1.2e-12	47.3	4.3	1.7e-10	40.3	0.3	3.4	1	1	1	2	2	1	1	-
AG1IA_01104	-	ABC_membrane	PF00664.18	1.5e-11	43.7	2.3	1.5e-11	43.7	1.6	2.3	2	0	0	2	2	1	1	-
AG1IA_01086	-	ABC_membrane	PF00664.18	1.5e-10	40.4	4.1	4.3e-10	38.9	2.8	1.8	1	1	0	1	1	1	1	-
AG1IA_06836	-	ABC_membrane	PF00664.18	4.2e-10	39	0.2	5.4e-10	38.6	0.1	1.1	1	0	0	1	1	1	1	-
AG1IA_09549	-	ABC_membrane	PF00664.18	5.8e-09	35.2	5.6	7.5e-06	25	0	2.1	2	0	0	2	2	1	1	-
AG1IA_04092	-	ABC_membrane	PF00664.18	3e-08	32.9	8.4	0.0079	15.1	0.1	4.5	4	0	0	4	4	0	0	-
AG1IA_01105	-	ABC_membrane	PF00664.18	1e-07	31.2	0.5	1.5e-07	30.6	0.4	1.3	1	0	0	1	1	1	1	-
AG1IA_10096	-	ABC_membrane	PF00664.18	1.4e-07	30.7	0	1.6e-07	30.5	0	1.1	1	0	0	1	1	1	1	-
AG1IA_09851	-	ABC_membrane	PF00664.18	1e-06	27.9	0.7	0.011	14.6	0	2.1	2	0	0	2	2	0	0	-
AG1IA_01106	-	ABC_membrane	PF00664.18	1.3e-06	27.5	3.7	2.3e-06	26.7	2.6	1.3	1	0	0	1	1	1	1	-
AG1IA_00780	-	ABC_membrane_2	PF06472.10	9.1e-60	201.6	0.1	1.3e-36	125.6	0	2.2	1	1	1	2	2	2	2	-
AG1IA_01395	-	ABC_membrane_2	PF06472.10	8.6e-45	152.5	2.6	4.3e-23	81.3	0	2.2	2	0	0	2	2	2	2	-
AG1IA_06975	-	ABC_tran	PF00005.22	8.2e-71	236.1	0.1	2.1e-34	118.2	0	2.6	2	0	0	2	2	2	2	-
AG1IA_03126	-	ABC_tran	PF00005.22	2.9e-49	166.3	0	2.1e-33	115	0	2.8	2	0	0	2	2	2	2	-
AG1IA_05406	-	ABC_tran	PF00005.22	5.8e-49	165.4	0.2	3.6e-23	81.9	0.1	2.9	3	0	0	3	3	2	2	-
AG1IA_06402	-	ABC_tran	PF00005.22	1.5e-44	151.1	0.1	3.3e-28	98.2	0	3	3	0	0	3	3	2	2	-
AG1IA_02796	-	ABC_tran	PF00005.22	6.6e-40	136	0.3	5.5e-26	91	0	4.4	3	2	0	3	3	2	2	-
AG1IA_08838	-	ABC_tran	PF00005.22	6.7e-40	136	0.3	1.7e-27	95.8	0	3.2	2	1	0	2	2	2	2	-
AG1IA_08546	-	ABC_tran	PF00005.22	6.5e-35	119.9	1	1.6e-19	70.1	0	3.8	4	0	0	4	4	2	2	-
AG1IA_07030	-	ABC_tran	PF00005.22	1.9e-34	118.4	0	5.6e-21	74.7	0	3	2	1	0	2	2	2	2	-
AG1IA_01784	-	ABC_tran	PF00005.22	4.5e-34	117.2	0	4.9e-17	62	0	2.5	2	0	0	2	2	2	2	-
AG1IA_03327	-	ABC_tran	PF00005.22	7.6e-34	116.4	0	2.2e-27	95.5	0	2.5	2	0	0	2	2	1	1	-
AG1IA_02109	-	ABC_tran	PF00005.22	1.3e-33	115.7	0	1e-15	57.7	0	3.8	2	2	0	2	2	2	2	-
AG1IA_05576	-	ABC_tran	PF00005.22	1.4e-32	112.3	0	3.3e-32	111.1	0	1.7	1	0	0	1	1	1	1	-
AG1IA_00880	-	ABC_tran	PF00005.22	1.4e-32	112.3	0	2.9e-32	111.3	0	1.6	1	0	0	1	1	1	1	-
AG1IA_08015	-	ABC_tran	PF00005.22	9.2e-32	109.7	0	1.4e-15	57.2	0	2.7	3	0	0	3	3	2	2	-
AG1IA_02664	-	ABC_tran	PF00005.22	2.7e-31	108.1	0	4.2e-20	71.9	0	2.7	2	0	0	2	2	2	2	-
AG1IA_01106	-	ABC_tran	PF00005.22	4e-30	104.4	0.1	7e-30	103.6	0	1.4	1	0	0	1	1	1	1	-
AG1IA_06836	-	ABC_tran	PF00005.22	2.3e-29	101.9	0	3.4e-29	101.3	0	1.2	1	0	0	1	1	1	1	-
AG1IA_02691	-	ABC_tran	PF00005.22	1.1e-28	99.7	0.1	1.2e-13	51	0.1	2.9	2	1	0	2	2	2	2	-
AG1IA_00640	-	ABC_tran	PF00005.22	1.1e-28	99.7	0	6.6e-17	61.6	0	2.5	2	0	0	2	2	2	2	-
AG1IA_04092	-	ABC_tran	PF00005.22	6.7e-26	90.7	0	1.1e-13	51.1	0	3.5	2	1	0	2	2	2	2	-
AG1IA_04993	-	ABC_tran	PF00005.22	2.9e-25	88.6	0	1.4e-17	63.8	0	3.7	2	1	1	3	3	1	1	-
AG1IA_01805	-	ABC_tran	PF00005.22	4.5e-25	88	0	2.2e-15	56.6	0	2.9	2	0	0	2	2	2	2	-
AG1IA_06835	-	ABC_tran	PF00005.22	9.7e-24	83.7	0	2.1e-23	82.6	0	1.5	1	0	0	1	1	1	1	-
AG1IA_04148	-	ABC_tran	PF00005.22	1.7e-23	82.9	0	5e-23	81.4	0	1.9	1	1	0	1	1	1	1	-
AG1IA_00705	-	ABC_tran	PF00005.22	2e-22	79.4	0	7.1e-10	38.8	0	2.6	2	0	0	2	2	2	2	-
AG1IA_04834	-	ABC_tran	PF00005.22	2.7e-22	79	0	1.3e-11	44.4	0	4	3	1	0	3	3	2	2	-
AG1IA_05372	-	ABC_tran	PF00005.22	6.9e-22	77.7	0	1.4e-12	47.5	0	2.5	2	0	0	2	2	2	2	-
AG1IA_06114	-	ABC_tran	PF00005.22	2.5e-21	75.9	0	2.5e-20	72.6	0	2.4	2	0	0	2	2	1	1	-
AG1IA_03597	-	ABC_tran	PF00005.22	4.1e-20	71.9	0	8.9e-20	70.8	0	1.5	1	0	0	1	1	1	1	-
AG1IA_04494	-	ABC_tran	PF00005.22	3.3e-19	69	0	3.5e-18	65.7	0	2.5	2	1	0	2	2	1	1	-
AG1IA_06081	-	ABC_tran	PF00005.22	2.4e-18	66.2	0	1.6e-08	34.4	0	2.5	2	0	0	2	2	2	2	-
AG1IA_08613	-	ABC_tran	PF00005.22	4.4e-16	58.9	0	9e-16	57.9	0	1.5	1	0	0	1	1	1	1	-
AG1IA_06165	-	ABC_tran	PF00005.22	4.9e-16	58.7	0	7.8e-16	58.1	0	1.3	1	0	0	1	1	1	1	-
AG1IA_04070	-	ABC_tran	PF00005.22	6.6e-16	58.3	0.1	8.9e-15	54.7	0.1	2.1	1	1	0	1	1	1	1	-
AG1IA_02990	-	ABC_tran	PF00005.22	7e-16	58.2	0	5.4e-09	35.9	0	2.9	2	1	0	2	2	1	1	-
AG1IA_03975	-	ABC_tran	PF00005.22	1.6e-15	57.1	0	1.7e-10	40.8	0	3.1	3	0	0	3	3	1	1	-
AG1IA_07028	-	ABC_tran	PF00005.22	2.8e-15	56.3	0.1	8.5e-15	54.7	0	1.8	2	0	0	2	2	1	1	-
AG1IA_01105	-	ABC_tran	PF00005.22	1.1e-14	54.3	0.2	1.4e-13	50.7	0.1	2.2	1	1	0	1	1	1	1	-
AG1IA_01104	-	ABC_tran	PF00005.22	2.3e-14	53.3	0	1.5e-13	50.7	0	2.4	1	1	0	1	1	1	1	-
AG1IA_02224	-	ABC_tran	PF00005.22	5.7e-14	52.1	0.1	1.8e-13	50.4	0	1.9	2	0	0	2	2	1	1	-
AG1IA_09547	-	ABC_tran	PF00005.22	1.9e-13	50.3	0	3.4e-13	49.5	0	1.4	1	0	0	1	1	1	1	-
AG1IA_09306	-	ABC_tran	PF00005.22	5.7e-13	48.8	0.1	2.1e-12	47	0	2	3	0	0	3	3	1	1	-
AG1IA_01395	-	ABC_tran	PF00005.22	6.3e-12	45.4	0	1.5e-11	44.2	0	1.6	1	0	0	1	1	1	1	-
AG1IA_00316	-	ABC_tran	PF00005.22	1.5e-09	37.7	0	3e-09	36.8	0	1.5	1	0	0	1	1	1	1	-
AG1IA_06113	-	ABC_tran	PF00005.22	2.6e-09	37	0	5e-09	36	0	1.4	1	0	0	1	1	1	1	-
AG1IA_06709	-	ABC_tran	PF00005.22	2e-06	27.6	0	0.055	13.2	0	2.5	2	0	0	2	2	0	0	-
AG1IA_00780	-	ABC_tran	PF00005.22	2e-05	24.4	0	0.0002	21.1	0	2.3	2	0	0	2	2	0	0	-
AG1IA_01784	-	ABC_trans_N	PF14510.1	6.6e-13	48	0	1.5e-12	46.9	0	1.6	1	0	0	1	1	1	1	-
AG1IA_07028	-	ABC_trans_N	PF14510.1	3.8e-07	29.5	0.2	1.8e-06	27.4	0	2.1	2	0	0	2	2	1	1	-
AG1IA_09306	-	ABC_trans_N	PF14510.1	4.9e-07	29.2	0	1.5e-06	27.7	0	1.8	1	0	0	1	1	1	1	-
AG1IA_02664	-	ABC_tran_2	PF12848.2	2.2e-22	78.2	6.5	2.2e-22	78.2	4.5	2.9	2	1	1	3	3	1	1	-
AG1IA_00640	-	ABC_tran_2	PF12848.2	5.2e-07	28.9	2.3	5.4e-07	28.8	0.2	2	2	0	0	2	2	1	1	-
AG1IA_01385	-	Abhydrolase_1	PF00561.15	1.2e-39	135.7	0	1.7e-39	135.2	0	1.2	1	0	0	1	1	1	1	-
AG1IA_03349	-	Abhydrolase_1	PF00561.15	2.9e-32	111.6	3.2	6.6e-15	54.8	0.2	4.1	2	2	0	3	3	3	3	-
AG1IA_00323	-	Abhydrolase_1	PF00561.15	1.5e-23	83	0	1.5e-22	79.7	0	2.1	1	1	0	1	1	1	1	-
AG1IA_00625	-	Abhydrolase_1	PF00561.15	7.6e-20	70.9	0.1	1.5e-15	56.9	0.1	2.4	2	1	0	2	2	1	1	-
AG1IA_00984	-	Abhydrolase_1	PF00561.15	9.4e-20	70.6	0	4.2e-19	68.5	0	1.8	1	1	0	1	1	1	1	-
AG1IA_05547	-	Abhydrolase_1	PF00561.15	3.9e-19	68.6	0.1	1.5e-16	60.1	0	2.4	2	1	0	2	2	1	1	-
AG1IA_01840	-	Abhydrolase_1	PF00561.15	1.3e-18	66.9	0.2	7.4e-18	64.4	0.1	2	1	1	0	1	1	1	1	-
AG1IA_06030	-	Abhydrolase_1	PF00561.15	2.1e-18	66.2	0	3.1e-18	65.7	0	1.3	1	0	0	1	1	1	1	-
AG1IA_05404	-	Abhydrolase_1	PF00561.15	2.1e-17	62.9	0	3e-17	62.4	0	1.2	1	0	0	1	1	1	1	-
AG1IA_02292	-	Abhydrolase_1	PF00561.15	3.9e-14	52.2	0	1.1e-13	50.8	0	1.7	1	1	0	1	1	1	1	-
AG1IA_02497	-	Abhydrolase_1	PF00561.15	1.5e-13	50.4	0	2.4e-13	49.7	0	1.3	1	0	0	1	1	1	1	-
AG1IA_04042	-	Abhydrolase_1	PF00561.15	3.1e-13	49.3	0	1.4e-12	47.1	0	1.9	1	1	0	1	1	1	1	-
AG1IA_00097	-	Abhydrolase_1	PF00561.15	2.8e-12	46.1	0	5.7e-12	45.1	0	1.6	1	0	0	1	1	1	1	-
AG1IA_01771	-	Abhydrolase_1	PF00561.15	9.1e-11	41.2	0	1.6e-10	40.4	0	1.4	1	0	0	1	1	1	1	-
AG1IA_07992	-	Abhydrolase_1	PF00561.15	9.5e-11	41.1	0	4.1e-08	32.5	0	2.6	2	1	0	2	2	1	1	-
AG1IA_04639	-	Abhydrolase_1	PF00561.15	2.7e-09	36.4	0.3	0.0032	16.5	0	3.4	4	0	0	4	4	0	0	-
AG1IA_04933	-	Abhydrolase_1	PF00561.15	1.5e-07	30.7	0	0.004	16.2	0	2.2	2	0	0	2	2	0	0	-
AG1IA_06560	-	Abhydrolase_1	PF00561.15	5.8e-07	28.8	0	8.9e-07	28.1	0	1.4	1	0	0	1	1	1	1	-
AG1IA_00346	-	Abhydrolase_1	PF00561.15	6.5e-07	28.6	0.1	1.8e-06	27.2	0.1	1.7	1	1	0	1	1	1	1	-
AG1IA_01870	-	Abhydrolase_1	PF00561.15	1.2e-06	27.7	0	8.8e-06	24.9	0	2.2	1	1	0	1	1	1	1	-
AG1IA_00865	-	Abhydrolase_1	PF00561.15	2.3e-06	26.8	0	0.01	14.9	0	2.2	1	1	1	2	2	0	0	-
AG1IA_03667	-	Abhydrolase_1	PF00561.15	5.7e-06	25.5	0	1.2e-05	24.4	0	1.6	1	0	0	1	1	1	1	-
AG1IA_04079	-	Abhydrolase_1	PF00561.15	7.8e-06	25.1	0	1.3e-05	24.4	0	1.3	1	0	0	1	1	1	1	-
AG1IA_00067	-	Abhydrolase_2	PF02230.11	6.6e-54	182.1	0	8.4e-54	181.7	0	1.1	1	0	0	1	1	1	1	-
AG1IA_08943	-	Abhydrolase_2	PF02230.11	1.1e-16	60.5	0	1.6e-16	59.9	0	1.2	1	0	0	1	1	1	1	-
AG1IA_05100	-	Abhydrolase_3	PF07859.8	8.6e-55	185	0.8	7.4e-27	93.8	0.4	2.1	2	0	0	2	2	2	2	-
AG1IA_08629	-	Abhydrolase_3	PF07859.8	1.1e-38	132.4	0.1	5.8e-35	120.2	0	2.2	1	1	1	2	2	1	1	-
AG1IA_05684	-	Abhydrolase_3	PF07859.8	3.4e-37	127.5	0.6	1e-36	126	0.4	1.7	1	1	0	1	1	1	1	-
AG1IA_02753	-	Abhydrolase_3	PF07859.8	1.2e-29	102.8	2	3e-22	78.7	1.4	3.9	2	2	1	3	3	1	1	-
AG1IA_03370	-	Abhydrolase_3	PF07859.8	8.9e-25	87	0	1.3e-24	86.5	0	1.2	1	0	0	1	1	1	1	-
AG1IA_00021	-	Abhydrolase_3	PF07859.8	1.1e-23	83.4	0	2.9e-23	82	0	1.6	1	1	0	1	1	1	1	-
AG1IA_08595	-	Abhydrolase_3	PF07859.8	3.6e-16	58.8	0.1	4.2e-16	58.6	0.1	1	1	0	0	1	1	1	1	-
AG1IA_05102	-	Abhydrolase_3	PF07859.8	5.8e-13	48.4	0	1.4e-08	34.1	0	2.3	1	1	1	2	2	1	1	-
AG1IA_06858	-	Abhydrolase_3	PF07859.8	2.9e-10	39.5	0	0.00027	20	0	2.3	2	0	0	2	2	0	0	-
AG1IA_03667	-	Abhydrolase_3	PF07859.8	1.7e-08	33.8	0	6.7e-08	31.8	0	1.9	2	0	0	2	2	1	1	-
AG1IA_04639	-	Abhydrolase_3	PF07859.8	8.9e-08	31.4	0.2	0.00018	20.6	0	2.8	2	1	0	2	2	0	0	-
AG1IA_00561	-	Abhydrolase_3	PF07859.8	2.9e-07	29.7	0.1	7.7e-07	28.3	0.1	1.6	1	1	0	1	1	1	1	-
AG1IA_09170	-	Abhydrolase_3	PF07859.8	1.4e-06	27.6	0.7	0.00063	18.8	0	2.3	2	0	0	2	2	0	0	-
AG1IA_07318	-	Abhydrolase_3	PF07859.8	7e-05	22	0.2	0.00068	18.7	0	2.3	2	0	0	2	2	0	0	-
AG1IA_00783	-	Abhydrolase_3	PF07859.8	7.6e-05	21.8	0	0.00011	21.3	0	1.3	1	0	0	1	1	1	1	-
AG1IA_07316	-	Abhydrolase_3	PF07859.8	8.6e-05	21.7	0.1	0.00034	19.7	0	2	2	0	0	2	2	0	0	-
AG1IA_01870	-	Abhydrolase_4	PF08386.5	3.9e-21	74.3	0	8.8e-21	73.2	0	1.6	1	0	0	1	1	1	1	-
AG1IA_06031	-	Abhydrolase_4	PF08386.5	3e-15	55.4	0	8e-15	54.1	0	1.7	1	0	0	1	1	1	1	-
AG1IA_02454	-	Abhydrolase_4	PF08386.5	1.8e-12	46.5	0	5.2e-12	45	0	1.8	1	0	0	1	1	1	1	-
AG1IA_00737	-	Abhydrolase_4	PF08386.5	1.3e-09	37.3	0.1	4.5e-09	35.6	0	1.9	2	0	0	2	2	1	1	-
AG1IA_03655	-	Abhydrolase_4	PF08386.5	1.2e-08	34.2	0	1.3e-07	30.9	0	2.5	3	0	0	3	3	1	1	-
AG1IA_06537	-	Abhydrolase_4	PF08386.5	5.8e-08	32	0	1.5e-06	27.5	0	3	2	1	0	2	2	1	1	-
AG1IA_05404	-	Abhydrolase_4	PF08386.5	2.3e-07	30.1	0.2	4.5e-06	25.9	0.1	2.6	1	1	0	1	1	1	1	-
AG1IA_03349	-	Abhydrolase_4	PF08386.5	1.8e-06	27.2	0	0.03	13.7	0	2.4	2	0	0	2	2	0	0	-
AG1IA_05250	-	Abhydrolase_4	PF08386.5	9e-06	25	0.1	2.8e-05	23.4	0	1.9	1	0	0	1	1	1	1	-
AG1IA_03349	-	Abhydrolase_5	PF12695.2	4.8e-29	100.4	0	3.6e-15	55.4	0	2.4	2	0	0	2	2	2	2	-
AG1IA_04639	-	Abhydrolase_5	PF12695.2	1.6e-28	98.7	0.7	1.2e-13	50.5	0	2.5	2	0	0	2	2	2	2	-
AG1IA_00984	-	Abhydrolase_5	PF12695.2	6.3e-18	64.4	0.1	4.8e-17	61.5	0	2	1	1	0	1	1	1	1	-
AG1IA_07992	-	Abhydrolase_5	PF12695.2	2e-14	53.1	0	2.8e-14	52.5	0	1.3	1	0	0	1	1	1	1	-
AG1IA_00097	-	Abhydrolase_5	PF12695.2	2.3e-14	52.8	0	1e-10	41	0	2.3	2	0	0	2	2	1	1	-
AG1IA_00323	-	Abhydrolase_5	PF12695.2	1.4e-13	50.3	0	3.1e-13	49.1	0	1.6	1	1	0	1	1	1	1	-
AG1IA_00067	-	Abhydrolase_5	PF12695.2	1.1e-12	47.4	0	1.5e-12	47	0	1.2	1	0	0	1	1	1	1	-
AG1IA_03667	-	Abhydrolase_5	PF12695.2	2.5e-12	46.2	0	4.8e-12	45.3	0	1.4	1	0	0	1	1	1	1	-
AG1IA_00865	-	Abhydrolase_5	PF12695.2	5.6e-12	45.1	0	8.9e-12	44.4	0	1.3	1	0	0	1	1	1	1	-
AG1IA_05547	-	Abhydrolase_5	PF12695.2	8.3e-12	44.5	0	1.8e-11	43.5	0	1.5	1	1	0	1	1	1	1	-
AG1IA_04042	-	Abhydrolase_5	PF12695.2	1.4e-11	43.8	0	7.7e-11	41.4	0	2.3	1	1	0	1	1	1	1	-
AG1IA_09164	-	Abhydrolase_5	PF12695.2	2.1e-11	43.2	0	3.3e-11	42.6	0	1.4	1	0	0	1	1	1	1	-
AG1IA_07796	-	Abhydrolase_5	PF12695.2	1.6e-10	40.4	0	3.3e-10	39.4	0	1.5	1	0	0	1	1	1	1	-
AG1IA_02292	-	Abhydrolase_5	PF12695.2	4e-10	39.1	0	6.3e-10	38.4	0	1.3	1	0	0	1	1	1	1	-
AG1IA_03524	-	Abhydrolase_5	PF12695.2	7.6e-10	38.2	0	2e-09	36.8	0	1.7	1	1	0	1	1	1	1	-
AG1IA_00498	-	Abhydrolase_5	PF12695.2	1.1e-09	37.7	0	1.6e-09	37.1	0	1.5	1	1	0	1	1	1	1	-
AG1IA_05767	-	Abhydrolase_5	PF12695.2	3.6e-09	36	0	6.9e-09	35.1	0	1.5	1	0	0	1	1	1	1	-
AG1IA_08181	-	Abhydrolase_5	PF12695.2	3.8e-09	35.9	0	6.6e-09	35.1	0	1.4	1	0	0	1	1	1	1	-
AG1IA_04079	-	Abhydrolase_5	PF12695.2	1.1e-08	34.5	0	2.4e-08	33.3	0	1.6	1	0	0	1	1	1	1	-
AG1IA_05526	-	Abhydrolase_5	PF12695.2	9.3e-07	28.2	0	2.2e-06	26.9	0	1.7	1	1	0	1	1	0	0	-
AG1IA_06817	-	Abhydrolase_5	PF12695.2	9.8e-07	28.1	0	1.9e-06	27.2	0	1.6	1	1	0	1	1	1	1	-
AG1IA_00809	-	Abhydrolase_5	PF12695.2	1.1e-06	28	0	1.7e-06	27.3	0	1.3	1	0	0	1	1	1	1	-
AG1IA_01840	-	Abhydrolase_5	PF12695.2	1.3e-06	27.6	0	4.4e-06	26	0	1.8	1	1	0	1	1	0	0	-
AG1IA_03349	-	Abhydrolase_6	PF12697.2	8.2e-51	172.5	0	3.6e-25	88.6	0.1	2.4	2	0	0	2	2	2	2	-
AG1IA_04639	-	Abhydrolase_6	PF12697.2	2.6e-42	144.7	12.9	3e-24	85.6	1.3	4	4	1	0	4	4	2	2	-
AG1IA_00323	-	Abhydrolase_6	PF12697.2	2.5e-36	125.2	0.1	4.1e-36	124.4	0.1	1.4	1	0	0	1	1	1	1	-
AG1IA_04042	-	Abhydrolase_6	PF12697.2	8e-32	110.4	0	1.5e-31	109.6	0	1.4	1	0	0	1	1	1	1	-
AG1IA_05547	-	Abhydrolase_6	PF12697.2	4.9e-29	101.3	0	6.5e-29	100.9	0	1.1	1	0	0	1	1	1	1	-
AG1IA_02292	-	Abhydrolase_6	PF12697.2	1.1e-27	96.9	0	1.6e-27	96.3	0	1.3	1	0	0	1	1	1	1	-
AG1IA_00984	-	Abhydrolase_6	PF12697.2	2e-27	96.1	0.3	3.1e-27	95.4	0.2	1.3	1	0	0	1	1	1	1	-
AG1IA_00097	-	Abhydrolase_6	PF12697.2	1.5e-26	93.2	0.5	2.9e-26	92.2	0.3	1.5	1	0	0	1	1	1	1	-
AG1IA_07992	-	Abhydrolase_6	PF12697.2	1e-25	90.4	0	1.4e-25	90	0	1.2	1	0	0	1	1	1	1	-
AG1IA_01840	-	Abhydrolase_6	PF12697.2	4.9e-25	88.2	0	1e-24	87.2	0	1.5	1	0	0	1	1	1	1	-
AG1IA_00498	-	Abhydrolase_6	PF12697.2	3.3e-21	75.7	0.1	6.1e-21	74.8	0.1	1.4	1	1	0	1	1	1	1	-
AG1IA_07326	-	Abhydrolase_6	PF12697.2	2.6e-19	69.5	1.4	3.6e-19	69	0.1	1.7	2	0	0	2	2	1	1	-
AG1IA_06817	-	Abhydrolase_6	PF12697.2	1.7e-16	60.3	0.1	2.7e-16	59.6	0.1	1.3	1	0	0	1	1	1	1	-
AG1IA_00865	-	Abhydrolase_6	PF12697.2	1e-14	54.4	0	1.6e-14	53.8	0	1.2	1	0	0	1	1	1	1	-
AG1IA_04933	-	Abhydrolase_6	PF12697.2	1.6e-14	53.8	0	3.3e-07	29.9	0	2.1	2	0	0	2	2	1	1	-
AG1IA_06815	-	Abhydrolase_6	PF12697.2	2.4e-13	50	0	3.9e-13	49.3	0	1.4	1	0	0	1	1	1	1	-
AG1IA_00625	-	Abhydrolase_6	PF12697.2	3.4e-13	49.5	3	1.9e-11	43.7	2.1	2.2	1	1	0	1	1	1	1	-
AG1IA_00346	-	Abhydrolase_6	PF12697.2	1.3e-12	47.6	0.2	2.1e-12	46.9	0.2	1.3	1	0	0	1	1	1	1	-
AG1IA_03667	-	Abhydrolase_6	PF12697.2	2.1e-12	46.9	0.1	4.1e-12	45.9	0.1	1.5	1	0	0	1	1	1	1	-
AG1IA_03524	-	Abhydrolase_6	PF12697.2	2.8e-12	46.5	0	4.9e-12	45.7	0	1.4	1	1	0	1	1	1	1	-
AG1IA_00809	-	Abhydrolase_6	PF12697.2	4.4e-12	45.8	0.4	1.5e-11	44.1	0.3	1.7	1	1	0	1	1	1	1	-
AG1IA_01385	-	Abhydrolase_6	PF12697.2	2.6e-09	36.8	0.1	6.2e-09	35.5	0.1	1.5	1	1	0	1	1	1	1	-
AG1IA_01671	-	Abhydrolase_6	PF12697.2	4.7e-09	35.9	1	8.5e-09	35.1	0.7	1.4	1	0	0	1	1	1	1	-
AG1IA_04079	-	Abhydrolase_6	PF12697.2	9.5e-09	34.9	0.7	9.5e-09	34.9	0.5	1.9	2	0	0	2	2	1	1	-
AG1IA_06813	-	Abhydrolase_6	PF12697.2	1.9e-08	34	0	4e-08	32.9	0	1.5	2	0	0	2	2	1	1	-
AG1IA_00067	-	Abhydrolase_6	PF12697.2	2.4e-08	33.6	0.2	2.5e-06	27	0.1	2.5	1	1	1	2	2	1	1	-
AG1IA_08943	-	Abhydrolase_6	PF12697.2	5.7e-08	32.4	0.1	9.8e-08	31.6	0	1.4	1	0	0	1	1	1	1	-
AG1IA_07155	-	Abhydrolase_6	PF12697.2	9.4e-08	31.7	0.7	1.3e-07	31.2	0.5	1.3	1	0	0	1	1	1	1	-
AG1IA_02497	-	Abhydrolase_6	PF12697.2	1e-07	31.5	0.9	4.4e-07	29.5	0	2.4	3	1	0	3	3	1	1	-
AG1IA_00607	-	Abhydrolase_6	PF12697.2	1.1e-07	31.4	0.1	2.5e-07	30.3	0	1.6	1	0	0	1	1	1	1	-
AG1IA_02951	-	Abhydrolase_6	PF12697.2	4.4e-07	29.5	0	1e-06	28.3	0	1.6	1	0	0	1	1	1	1	-
AG1IA_09164	-	Abhydrolase_6	PF12697.2	4.8e-07	29.3	0	1.6e-05	24.3	0	2.2	1	1	0	1	1	0	0	-
AG1IA_07420	-	Abhydrolase_6	PF12697.2	5.3e-07	29.2	0.1	3e-06	26.7	0	2	1	1	0	1	1	1	1	-
AG1IA_01870	-	Abhydrolase_6	PF12697.2	8.9e-07	28.5	0.4	1.3e-05	24.6	0.2	2.5	1	1	0	1	1	0	0	-
AG1IA_07419	-	Abhydrolase_6	PF12697.2	1.5e-06	27.8	0.1	9.6e-06	25.1	0.1	2.1	1	1	0	1	1	1	1	-
AG1IA_08067	-	Abhydrolase_6	PF12697.2	2.1e-06	27.2	0	3.6e-06	26.5	0	1.4	1	0	0	1	1	1	1	-
AG1IA_00394	-	Abhydrolase_6	PF12697.2	2.7e-06	26.9	1.3	4.8e-06	26.1	0.9	1.5	1	1	0	1	1	1	1	-
AG1IA_09780	-	Abhydrolase_6	PF12697.2	3.1e-06	26.7	0.2	7.1e-06	25.5	0.2	1.8	1	1	1	2	2	1	1	-
AG1IA_05404	-	Abhydrolase_6	PF12697.2	3.5e-06	26.5	0	9.2e-06	25.2	0	1.5	1	1	0	1	1	1	1	-
AG1IA_01904	-	Abhydrolase_6	PF12697.2	4.1e-06	26.3	0	8e-06	25.4	0	1.5	1	0	0	1	1	1	1	-
AG1IA_06560	-	Abhydrolase_6	PF12697.2	5.4e-06	25.9	0	8.2e-06	25.3	0	1.3	1	0	0	1	1	1	1	-
AG1IA_06030	-	Abhydrolase_6	PF12697.2	7.1e-06	25.5	0	1e-05	25	0	1.4	1	1	0	1	1	1	1	-
AG1IA_09576	-	Abhydro_lipase	PF04083.11	3.8e-06	25.6	2.2	3.8	6.4	0	8	8	2	2	10	10	0	0	-
AG1IA_01454	-	ACBP	PF00887.14	1e-16	59.9	0.1	3.4e-16	58.1	0	1.9	2	0	0	2	2	1	1	-
AG1IA_00100	-	ACBP	PF00887.14	7.2e-08	31.5	0.3	1.4e-07	30.5	0.2	1.5	1	0	0	1	1	1	1	-
AG1IA_02278	-	ACC_central	PF08326.7	3.1e-210	699.4	0	4.7e-210	698.8	0	1.3	1	0	0	1	1	1	1	-
AG1IA_06951	-	Acetate_kinase	PF00871.12	5.8e-63	212.2	0	4.2e-62	209.4	0	1.9	1	1	0	1	1	1	1	-
AG1IA_00395	-	Acetyltransf_1	PF00583.19	1.1e-14	53.7	0.2	1.5e-14	53.3	0.1	1.2	1	0	0	1	1	1	1	-
AG1IA_02329	-	Acetyltransf_1	PF00583.19	5e-12	45.2	0	7.7e-12	44.5	0	1.3	1	0	0	1	1	1	1	-
AG1IA_01188	-	Acetyltransf_1	PF00583.19	1e-11	44.2	0.1	2.7e-11	42.8	0	1.8	1	0	0	1	1	1	1	-
AG1IA_05811	-	Acetyltransf_1	PF00583.19	1.4e-11	43.7	0.1	2.9e-11	42.7	0.1	1.5	1	0	0	1	1	1	1	-
AG1IA_08858	-	Acetyltransf_1	PF00583.19	2.9e-09	36.3	0	2.8e-08	33.1	0	2.4	1	1	0	1	1	1	1	-
AG1IA_08502	-	Acetyltransf_1	PF00583.19	1e-07	31.3	0	1.6e-07	30.7	0	1.3	1	0	0	1	1	1	1	-
AG1IA_05700	-	Acetyltransf_1	PF00583.19	2.4e-07	30.2	0	4e-07	29.4	0	1.3	1	0	0	1	1	1	1	-
AG1IA_07524	-	Acetyltransf_1	PF00583.19	2.9e-07	29.9	0.2	6.5e-07	28.8	0.1	1.7	1	0	0	1	1	1	1	-
AG1IA_09173	-	Acetyltransf_1	PF00583.19	3.5e-07	29.6	0	5.4e-07	29	0	1.3	1	0	0	1	1	1	1	-
AG1IA_08135	-	Acetyltransf_1	PF00583.19	1.2e-06	27.9	0	2.3e-06	27	0	1.4	1	0	0	1	1	1	1	-
AG1IA_05292	-	Acetyltransf_1	PF00583.19	1.2e-05	24.7	0	2.3e-05	23.8	0	1.4	1	0	0	1	1	1	1	-
AG1IA_09142	-	Acetyltransf_1	PF00583.19	2.1e-05	24	0	3.7e-05	23.1	0	1.3	1	0	0	1	1	1	1	-
AG1IA_01988	-	Acetyltransf_1	PF00583.19	2.1e-05	23.9	0	3.1e-05	23.4	0	1.3	1	0	0	1	1	1	1	-
AG1IA_07541	-	Acetyltransf_1	PF00583.19	2.4e-05	23.7	0	6.7e-05	22.3	0	1.7	1	1	0	1	1	1	1	-
AG1IA_07485	-	Acetyltransf_1	PF00583.19	3.9e-05	23.1	0	0.00013	21.4	0	1.9	2	0	0	2	2	1	1	-
AG1IA_05700	-	Acetyltransf_10	PF13673.1	1.3e-06	28	0	2.8e-06	26.9	0	1.6	1	0	0	1	1	1	1	-
AG1IA_00395	-	Acetyltransf_10	PF13673.1	5.5e-06	26	0	7.4e-06	25.5	0	1.2	1	0	0	1	1	1	1	-
AG1IA_05292	-	Acetyltransf_13	PF13880.1	2.2e-15	55.6	0	5.2e-15	54.4	0	1.7	1	0	0	1	1	1	1	-
AG1IA_09142	-	Acetyltransf_3	PF13302.1	1.3e-10	41.1	0	2.9e-10	39.9	0	1.5	1	0	0	1	1	1	1	-
AG1IA_05178	-	Acetyltransf_3	PF13302.1	2.1e-10	40.4	0	5.1e-10	39.1	0	1.6	1	0	0	1	1	1	1	-
AG1IA_08062	-	Acetyltransf_3	PF13302.1	1.8e-06	27.7	0	2.6e-06	27.1	0	1.3	1	0	0	1	1	1	1	-
AG1IA_02396	-	Acetyltransf_3	PF13302.1	2.4e-06	27.2	0	3.4e-06	26.7	0	1.2	1	0	0	1	1	1	1	-
AG1IA_03544	-	Acetyltransf_3	PF13302.1	2.5e-06	27.2	0.3	1.6e-05	24.6	0	2.6	2	1	0	2	2	0	0	-
AG1IA_09142	-	Acetyltransf_4	PF13420.1	6e-05	22.5	0	0.0001	21.8	0	1.2	1	0	0	1	1	0	0	-
AG1IA_02329	-	Acetyltransf_7	PF13508.1	7.2e-12	44.8	0	1e-11	44.3	0	1.2	1	0	0	1	1	1	1	-
AG1IA_02108	-	Acetyltransf_8	PF13523.1	3.5e-23	81.6	0.2	6.3e-23	80.8	0.2	1.3	1	0	0	1	1	1	1	-
AG1IA_05753	-	Acid_PPase	PF12689.2	3.6e-15	55.5	0	4.4e-13	48.7	0	2.6	1	1	0	1	1	1	1	-
AG1IA_07250	-	Aconitase	PF00330.15	3.1e-177	589.2	0.1	4.8e-177	588.6	0.1	1.3	1	0	0	1	1	1	1	-
AG1IA_00592	-	Aconitase	PF00330.15	8e-151	502.1	0	1e-150	501.8	0	1	1	0	0	1	1	1	1	-
AG1IA_02738	-	Aconitase	PF00330.15	5.8e-113	377.3	0.3	3.2e-111	371.5	0.2	3.2	1	1	0	1	1	1	1	-
AG1IA_05328	-	Aconitase	PF00330.15	2.8e-68	230	0.6	3.4e-38	130.8	0	3.1	2	1	1	3	3	2	2	-
AG1IA_09805	-	Aconitase	PF00330.15	1.3e-26	92.6	0	1.8e-26	92.1	0	1.2	1	0	0	1	1	1	1	-
AG1IA_00591	-	Aconitase_C	PF00694.14	2.4e-31	108	0	3.4e-31	107.5	0	1.2	1	0	0	1	1	1	1	-
AG1IA_05328	-	Aconitase_C	PF00694.14	9.4e-23	80.2	0	1.6e-22	79.4	0	1.4	1	0	0	1	1	1	1	-
AG1IA_02738	-	Aconitase_C	PF00694.14	1.7e-10	40.6	0	3e-10	39.7	0	1.5	1	0	0	1	1	1	1	-
AG1IA_09251	-	ACOX	PF01756.14	2.6e-08	32.9	0	3.3e-08	32.6	0	1	1	0	0	1	1	1	1	-
AG1IA_09848	-	ACPS	PF01648.15	1.3e-21	76	0	1.5e-21	75.8	0	1	1	0	0	1	1	1	1	-
AG1IA_05359	-	ACPS	PF01648.15	4.8e-19	67.7	0	5.7e-19	67.5	0	1	1	0	0	1	1	1	1	-
AG1IA_07458	-	ACPS	PF01648.15	1.6e-10	40.3	0	8.4e-10	38	0	1.9	2	0	0	2	2	1	1	-
AG1IA_02804	-	ACPS	PF01648.15	4.4e-10	38.9	0	1.1e-09	37.6	0	1.6	2	0	0	2	2	1	1	-
AG1IA_00856	-	ACT	PF01842.20	1.5e-12	46.1	0.1	3e-12	45.2	0	1.5	1	0	0	1	1	1	1	-
AG1IA_09869	-	ACT	PF01842.20	1.9e-07	29.8	0.5	0.0056	15.6	0	2.5	2	0	0	2	2	0	0	-
AG1IA_09245	-	ACT	PF01842.20	8.1e-05	21.5	0.2	0.28	10.2	0	2.8	2	0	0	2	2	0	0	-
AG1IA_08626	-	Actin	PF00022.14	9.7e-149	494.5	0	1.3e-148	494.1	0	1.1	1	0	0	1	1	1	1	-
AG1IA_08605	-	Actin	PF00022.14	4.9e-145	482.3	0	7.2e-145	481.8	0	1.1	1	0	0	1	1	1	1	-
AG1IA_05110	-	Actin	PF00022.14	1.1e-118	395.5	0	1.9e-118	394.8	0	1.3	1	1	0	1	1	1	1	-
AG1IA_02817	-	Actin	PF00022.14	7.8e-108	359.8	0	9e-108	359.6	0	1	1	0	0	1	1	1	1	-
AG1IA_05950	-	Actin	PF00022.14	1.8e-93	312.5	0	4.6e-92	307.9	0	2.2	1	1	0	1	1	1	1	-
AG1IA_05773	-	Actin	PF00022.14	1.1e-66	224.3	0	1.6e-66	223.9	0	1.1	1	0	0	1	1	1	1	-
AG1IA_07384	-	Actin	PF00022.14	1.5e-35	121.8	0	6.6e-31	106.6	0	2.1	1	1	1	2	2	1	1	-
AG1IA_02421	-	Actin	PF00022.14	5.5e-33	113.4	0	8.9e-33	112.7	0	1.2	1	0	0	1	1	1	1	-
AG1IA_04502	-	Actin	PF00022.14	1.5e-30	105.4	0	8.7e-15	53.5	0	2.3	2	0	0	2	2	2	2	-
AG1IA_08145	-	Actin	PF00022.14	8.5e-21	73.3	0.1	8.5e-16	56.8	0	2.3	2	0	0	2	2	1	1	-
AG1IA_08144	-	Actin	PF00022.14	4.3e-09	34.7	0	6e-09	34.3	0	1.1	1	0	0	1	1	1	1	-
AG1IA_00856	-	ACT_5	PF13710.1	6.1e-09	35	0.3	1.5e-08	33.8	0	1.9	2	0	0	2	2	1	1	-
AG1IA_01866	-	ACT_7	PF13840.1	9.1e-18	63	0	2.2e-17	61.8	0	1.7	1	0	0	1	1	1	1	-
AG1IA_02834	-	ACT_7	PF13840.1	6.8e-15	53.8	0.2	1.4e-09	36.8	0.1	2.8	2	0	0	2	2	1	1	-
AG1IA_09408	-	Acyl-CoA_dh_1	PF00441.19	2e-32	111.8	0.5	2.5e-32	111.5	0.3	1	1	0	0	1	1	1	1	-
AG1IA_08641	-	Acyl-CoA_dh_1	PF00441.19	2.6e-31	108.2	0.8	4.4e-31	107.5	0.6	1.4	1	0	0	1	1	1	1	-
AG1IA_04424	-	Acyl-CoA_dh_1	PF00441.19	7.5e-29	100.2	0.2	1.1e-28	99.6	0.1	1.2	1	0	0	1	1	1	1	-
AG1IA_05286	-	Acyl-CoA_dh_1	PF00441.19	7.6e-23	80.7	0.5	1.6e-22	79.7	0.3	1.5	1	0	0	1	1	1	1	-
AG1IA_07242	-	Acyl-CoA_dh_1	PF00441.19	1.8e-18	66.5	0.5	4.7e-18	65.2	0.4	1.7	1	1	0	1	1	1	1	-
AG1IA_06810	-	Acyl-CoA_dh_1	PF00441.19	3.3e-15	55.9	0	2.3e-14	53.2	0	2.3	1	1	0	1	1	1	1	-
AG1IA_09252	-	Acyl-CoA_dh_1	PF00441.19	3.9e-05	23.3	0.1	8.5e-05	22.2	0	1.5	1	0	0	1	1	1	1	-
AG1IA_04424	-	Acyl-CoA_dh_2	PF08028.6	4.4e-15	55.6	0.6	9.1e-15	54.6	0.4	1.5	1	1	0	1	1	1	1	-
AG1IA_09408	-	Acyl-CoA_dh_2	PF08028.6	5.9e-15	55.2	0.5	7e-15	54.9	0.3	1	1	0	0	1	1	1	1	-
AG1IA_07242	-	Acyl-CoA_dh_2	PF08028.6	8.6e-09	35.2	0.6	1.5e-08	34.4	0.4	1.4	1	0	0	1	1	1	1	-
AG1IA_05286	-	Acyl-CoA_dh_2	PF08028.6	9.5e-05	22.1	0.3	0.00017	21.3	0.2	1.3	1	0	0	1	1	1	1	-
AG1IA_00563	-	Acyl-CoA_dh_M	PF02770.14	1.8e-20	71.7	0.1	3.8e-20	70.6	0	1.6	2	0	0	2	2	1	1	-
AG1IA_06810	-	Acyl-CoA_dh_M	PF02770.14	5.1e-19	67	0.1	1e-18	66	0	1.5	1	0	0	1	1	1	1	-
AG1IA_08641	-	Acyl-CoA_dh_M	PF02770.14	3.2e-17	61.2	0.8	6.4e-17	60.3	0.6	1.5	1	0	0	1	1	1	1	-
AG1IA_05286	-	Acyl-CoA_dh_M	PF02770.14	2.3e-16	58.5	0.2	5.5e-16	57.3	0.1	1.7	1	0	0	1	1	1	1	-
AG1IA_04424	-	Acyl-CoA_dh_M	PF02770.14	1.8e-13	49.2	0.1	1.1e-12	46.7	0	2.3	2	0	0	2	2	1	1	-
AG1IA_09252	-	Acyl-CoA_dh_M	PF02770.14	5.7e-09	34.8	0.1	9.6e-09	34.1	0.1	1.4	1	0	0	1	1	1	1	-
AG1IA_07242	-	Acyl-CoA_dh_M	PF02770.14	2.2e-05	23.4	0	6e-05	22	0	1.8	1	0	0	1	1	1	1	-
AG1IA_00563	-	Acyl-CoA_dh_N	PF02771.11	1.4e-24	86.3	0	2.2e-24	85.7	0	1.3	1	0	0	1	1	1	1	-
AG1IA_06810	-	Acyl-CoA_dh_N	PF02771.11	2.3e-21	76	0	4.2e-21	75.1	0	1.4	1	0	0	1	1	1	1	-
AG1IA_09409	-	Acyl-CoA_dh_N	PF02771.11	5e-12	45.9	0.2	6.9e-11	42.2	0.1	2.3	1	1	0	1	1	1	1	-
AG1IA_08641	-	Acyl-CoA_dh_N	PF02771.11	3.3e-07	30.3	0	0.00012	22.1	0	2.9	3	0	0	3	3	1	1	-
AG1IA_04424	-	Acyl-CoA_dh_N	PF02771.11	1.6e-05	24.9	0	3.9e-05	23.6	0	1.7	1	1	0	1	1	1	1	-
AG1IA_05286	-	Acyl-CoA_dh_N	PF02771.11	0.00022	21.2	0	0.00073	19.6	0	2	2	0	0	2	2	0	0	-
AG1IA_07591	-	Acyltransferase	PF01553.16	5e-29	99.9	0	9.5e-29	99	0	1.5	1	0	0	1	1	1	1	-
AG1IA_08071	-	Acyltransferase	PF01553.16	4.7e-22	77.3	0	7.4e-22	76.7	0	1.3	1	0	0	1	1	1	1	-
AG1IA_03280	-	Acyltransferase	PF01553.16	1.7e-11	43.1	0	3.7e-11	42.1	0	1.5	1	0	0	1	1	1	1	-
AG1IA_00400	-	Acyltransferase	PF01553.16	1.9e-11	43	0	3.2e-05	22.9	0	2.4	2	0	0	2	2	1	1	-
AG1IA_04167	-	Acyltransferase	PF01553.16	1.2e-07	30.7	0	2.3e-07	29.8	0	1.4	1	0	0	1	1	1	1	-
AG1IA_05361	-	Acyl_transf_1	PF00698.16	1.7e-54	184.8	0	2.5e-45	154.7	0	4.1	4	1	1	5	5	1	1	-
AG1IA_02183	-	Ada3	PF10198.4	1.2e-15	56.9	0.1	1.2e-15	56.9	0.1	1.9	2	1	0	2	2	1	1	-
AG1IA_04598	-	Adaptin_N	PF01602.15	7.5e-142	472.8	4.5	1e-141	472.3	3.1	1.1	1	0	0	1	1	1	1	-
AG1IA_01095	-	Adaptin_N	PF01602.15	8.9e-122	406.5	12.3	1.2e-121	406.1	5.1	2	2	0	0	2	2	1	1	-
AG1IA_05795	-	Adaptin_N	PF01602.15	1.8e-106	356	0	2.5e-106	355.6	0	1.1	1	0	0	1	1	1	1	-
AG1IA_01851	-	Adaptin_N	PF01602.15	2.6e-91	306	0.3	3.9e-91	305.4	0.2	1.2	1	0	0	1	1	1	1	-
AG1IA_04539	-	Adaptin_N	PF01602.15	3.3e-85	285.9	7.9	2.4e-83	279.7	5.5	3.3	1	1	0	1	1	1	1	-
AG1IA_01869	-	Adaptin_N	PF01602.15	1.6e-59	201.1	0.6	5.1e-53	179.6	0.5	2.1	1	1	1	2	2	1	1	-
AG1IA_09719	-	Adaptin_N	PF01602.15	2.1e-47	161.1	0.1	2.5e-47	160.9	0.1	1.1	1	0	0	1	1	1	1	-
AG1IA_05178	-	Adaptin_N	PF01602.15	2e-15	55.6	0.9	0.008	14	0	7.1	4	3	1	6	6	0	0	-
AG1IA_06767	-	Adaptin_N	PF01602.15	2.6e-08	32.1	3.5	0.59	7.8	0	7.4	5	2	2	7	7	0	0	-
AG1IA_02660	-	Adaptin_N	PF01602.15	3e-07	28.6	6.3	0.00035	18.5	0.1	3.2	1	1	1	2	2	0	0	-
AG1IA_08142	-	Adaptin_N	PF01602.15	3.6e-07	28.4	7.7	0.0051	14.6	0.2	4.9	5	0	0	5	5	0	0	-
AG1IA_04524	-	Adaptin_N	PF01602.15	1.4e-06	26.4	0	0.0003	18.7	0	2.4	1	1	1	2	2	0	0	-
AG1IA_04309	-	Adaptin_N	PF01602.15	2e-06	25.9	2.3	0.0004	18.3	0.1	3.4	3	1	0	4	4	0	0	-
AG1IA_00223	-	Adap_comp_sub	PF00928.16	6e-76	254.5	0	1.3e-75	253.4	0	1.5	1	1	0	1	1	1	1	-
AG1IA_04164	-	Adap_comp_sub	PF00928.16	1e-22	80	0	1.3e-22	79.6	0	1.1	1	0	0	1	1	1	1	-
AG1IA_04163	-	Adap_comp_sub	PF00928.16	4.6e-13	48.3	0.1	5.3e-13	48.1	0.1	1	1	0	0	1	1	1	1	-
AG1IA_01086	-	Adeno_IVa2	PF02456.10	5.3e-05	21.5	0	0.00012	20.4	0	1.5	2	0	0	2	2	1	1	-
AG1IA_05807	-	Adenylsucc_synt	PF00709.16	2.9e-134	447.4	0	6.6e-134	446.2	0	1.5	1	1	0	1	1	1	1	-
AG1IA_07067	-	ADH_N	PF08240.7	1.1e-49	166.2	2.2	3.1e-24	84.3	0.1	3.1	3	0	0	3	3	2	2	-
AG1IA_00808	-	ADH_N	PF08240.7	9.6e-30	102	1.8	1.9e-29	101.1	1.3	1.5	1	0	0	1	1	1	1	-
AG1IA_04403	-	ADH_N	PF08240.7	2.3e-29	100.8	0.8	4.4e-29	99.9	0.6	1.5	1	0	0	1	1	1	1	-
AG1IA_07053	-	ADH_N	PF08240.7	6.3e-29	99.4	1.7	1.5e-28	98.1	0.3	2	2	0	0	2	2	1	1	-
AG1IA_04670	-	ADH_N	PF08240.7	3.2e-26	90.7	1.8	5.2e-26	90	1.2	1.4	1	0	0	1	1	1	1	-
AG1IA_04096	-	ADH_N	PF08240.7	6.2e-24	83.3	1.2	9.8e-24	82.7	0.8	1.3	1	0	0	1	1	1	1	-
AG1IA_00397	-	ADH_N	PF08240.7	1.5e-23	82.1	2.2	2.9e-23	81.2	1.6	1.5	1	0	0	1	1	1	1	-
AG1IA_05689	-	ADH_N	PF08240.7	4.7e-17	61.2	0.4	8.5e-17	60.4	0.3	1.5	1	0	0	1	1	1	1	-
AG1IA_00271	-	ADH_N	PF08240.7	2.2e-13	49.4	0	7.1e-13	47.7	0	1.9	1	0	0	1	1	1	1	-
AG1IA_03953	-	ADH_N	PF08240.7	9.7e-13	47.3	0	2.8e-12	45.8	0	1.7	2	0	0	2	2	1	1	-
AG1IA_05942	-	ADH_N	PF08240.7	3.8e-12	45.4	0	9.8e-12	44.1	0	1.7	2	0	0	2	2	1	1	-
AG1IA_05691	-	ADH_N	PF08240.7	2.1e-11	43	1.2	3.5e-11	42.3	0.9	1.3	1	0	0	1	1	1	1	-
AG1IA_09762	-	ADH_N	PF08240.7	2.9e-09	36.1	0.2	6.5e-09	35	0.2	1.6	1	0	0	1	1	1	1	-
AG1IA_03872	-	ADH_N	PF08240.7	5.9e-09	35.1	0	1.3e-08	34	0	1.6	2	0	0	2	2	1	1	-
AG1IA_05099	-	ADH_N	PF08240.7	9.9e-08	31.2	0	7.7e-07	28.3	0	2.5	2	1	0	2	2	1	1	-
AG1IA_00760	-	ADH_N	PF08240.7	3.2e-07	29.6	0.1	1e-06	27.9	0.1	1.7	1	1	0	1	1	1	1	-
AG1IA_02479	-	ADH_N	PF08240.7	4e-07	29.2	0	1.2e-06	27.7	0	1.7	1	1	0	1	1	1	1	-
AG1IA_01825	-	ADH_N	PF08240.7	1.1e-06	27.8	0.6	1e-05	24.7	0.2	2.3	1	1	1	2	2	1	1	-
AG1IA_00654	-	ADH_N	PF08240.7	4e-06	26	0.2	7.7e-06	25.1	0.1	1.4	1	0	0	1	1	1	1	-
AG1IA_09406	-	ADH_N	PF08240.7	6.5e-06	25.3	0	1.6e-05	24.1	0	1.7	1	0	0	1	1	1	1	-
AG1IA_04738	-	ADH_N	PF08240.7	1.2e-05	24.5	0.5	0.00013	21.2	0.1	2.7	2	1	0	2	2	1	1	-
AG1IA_05539	-	ADH_N	PF08240.7	4.1e-05	22.8	0.2	9.1e-05	21.6	0.2	1.6	1	0	0	1	1	1	1	-
AG1IA_08833	-	adh_short	PF00106.20	8.9e-45	152.1	27.2	6.2e-19	68	0.3	5.7	4	2	0	4	4	3	3	-
AG1IA_05255	-	adh_short	PF00106.20	1.8e-35	121.8	7.6	7.3e-27	93.8	2.1	2.6	2	0	0	2	2	2	2	-
AG1IA_02917	-	adh_short	PF00106.20	7.9e-29	100.2	1.6	2.1e-28	98.8	1.1	1.7	1	1	0	1	1	1	1	-
AG1IA_04669	-	adh_short	PF00106.20	5.2e-28	97.5	1.5	9.6e-12	44.6	0	3.9	3	1	0	3	3	2	2	-
AG1IA_05408	-	adh_short	PF00106.20	8.2e-27	93.6	0.2	1.2e-26	93.1	0.1	1.2	1	0	0	1	1	1	1	-
AG1IA_04026	-	adh_short	PF00106.20	2.5e-24	85.5	2.7	3.4e-24	85.1	1.8	1.2	1	0	0	1	1	1	1	-
AG1IA_00602	-	adh_short	PF00106.20	3.1e-24	85.2	0	4.2e-24	84.8	0	1.2	1	0	0	1	1	1	1	-
AG1IA_02615	-	adh_short	PF00106.20	1.5e-23	83	2.5	1.8e-17	63.2	0	2.2	1	1	1	2	2	1	1	-
AG1IA_06854	-	adh_short	PF00106.20	1.4e-22	79.8	0.6	2.4e-22	79.1	0.4	1.3	1	0	0	1	1	1	1	-
AG1IA_03825	-	adh_short	PF00106.20	3.4e-22	78.6	0.1	5.2e-22	78	0.1	1.3	1	0	0	1	1	1	1	-
AG1IA_03302	-	adh_short	PF00106.20	7e-22	77.6	0	1.3e-21	76.7	0	1.5	1	0	0	1	1	1	1	-
AG1IA_08428	-	adh_short	PF00106.20	2e-20	72.8	0	3.1e-20	72.2	0	1.3	1	0	0	1	1	1	1	-
AG1IA_08598	-	adh_short	PF00106.20	3.6e-20	72	0.2	5e-20	71.6	0.2	1.2	1	0	0	1	1	1	1	-
AG1IA_01923	-	adh_short	PF00106.20	8.3e-20	70.8	0.2	1.5e-19	70	0.2	1.4	1	0	0	1	1	1	1	-
AG1IA_06495	-	adh_short	PF00106.20	1.1e-18	67.1	0.1	2.9e-18	65.8	0.1	1.7	2	0	0	2	2	1	1	-
AG1IA_01902	-	adh_short	PF00106.20	2.3e-18	66.1	0.2	4.8e-17	61.8	0.1	2.2	1	1	0	1	1	1	1	-
AG1IA_07788	-	adh_short	PF00106.20	3.9e-17	62.1	0.5	6e-17	61.5	0.3	1.3	1	0	0	1	1	1	1	-
AG1IA_04402	-	adh_short	PF00106.20	6.6e-15	54.9	3	2.8e-12	46.3	0.6	2.4	2	0	0	2	2	1	1	-
AG1IA_05540	-	adh_short	PF00106.20	1.8e-14	53.4	4.8	1.3e-09	37.6	0.2	2.1	2	0	0	2	2	1	1	-
AG1IA_05382	-	adh_short	PF00106.20	1.3e-12	47.4	0	3e-12	46.2	0	1.6	1	0	0	1	1	1	1	-
AG1IA_00251	-	adh_short	PF00106.20	1.6e-12	47.1	0.1	3.4e-12	46.1	0.1	1.6	1	0	0	1	1	1	1	-
AG1IA_01554	-	adh_short	PF00106.20	1.8e-12	47	0.1	1e-08	34.8	0	2.3	2	0	0	2	2	1	1	-
AG1IA_00377	-	adh_short	PF00106.20	2.1e-12	46.7	0.1	4.4e-10	39.2	0.1	2.6	1	1	0	1	1	1	1	-
AG1IA_01344	-	adh_short	PF00106.20	3.3e-12	46.1	0.1	5.6e-12	45.4	0.1	1.4	1	1	0	1	1	1	1	-
AG1IA_05655	-	adh_short	PF00106.20	9.6e-11	41.3	3.1	1.2e-05	24.8	0.1	3	2	1	1	3	3	1	1	-
AG1IA_09215	-	adh_short	PF00106.20	1.7e-10	40.5	0	2.5e-10	40	0	1.2	1	0	0	1	1	1	1	-
AG1IA_04124	-	adh_short	PF00106.20	3.4e-10	39.6	1.8	2.6e-09	36.7	0.1	3.3	3	1	0	3	3	1	1	-
AG1IA_07626	-	adh_short	PF00106.20	3.4e-10	39.5	0.6	9.1e-10	38.2	0.1	1.9	1	1	1	2	2	1	1	-
AG1IA_00909	-	adh_short	PF00106.20	6.4e-10	38.6	0.3	6.3e-09	35.4	0	2.2	1	1	1	2	2	1	1	-
AG1IA_03323	-	adh_short	PF00106.20	7.2e-10	38.5	0.1	2e-09	37	0.1	1.6	1	1	0	1	1	1	1	-
AG1IA_08366	-	adh_short	PF00106.20	7.9e-09	35.1	0	1.6e-08	34.1	0	1.6	1	1	0	1	1	1	1	-
AG1IA_05908	-	adh_short	PF00106.20	1.2e-08	34.5	0.1	4.4e-08	32.7	0	1.7	1	1	0	1	1	1	1	-
AG1IA_02395	-	adh_short	PF00106.20	3.9e-08	32.8	0	7.6e-08	31.9	0	1.4	1	0	0	1	1	1	1	-
AG1IA_08810	-	adh_short	PF00106.20	7.7e-08	31.9	0.4	3.7e-07	29.7	0.2	1.9	1	1	0	1	1	1	1	-
AG1IA_00740	-	adh_short	PF00106.20	9.2e-08	31.6	0	1.9e-07	30.6	0	1.5	2	0	0	2	2	1	1	-
AG1IA_00833	-	adh_short	PF00106.20	6.1e-07	29	0.1	1e-06	28.2	0.1	1.2	1	0	0	1	1	1	1	-
AG1IA_05254	-	adh_short	PF00106.20	1e-06	28.2	0.6	1.1e-06	28.2	0.4	1	1	0	0	1	1	1	1	-
AG1IA_10065	-	adh_short	PF00106.20	3e-06	26.7	0	3.4e-06	26.5	0	1.1	1	0	0	1	1	1	1	-
AG1IA_06334	-	adh_short	PF00106.20	4.4e-06	26.2	0	5.4e-06	25.9	0	1.1	1	0	0	1	1	1	1	-
AG1IA_04419	-	adh_short	PF00106.20	4.8e-06	26	0	4.9e-05	22.8	0	2.2	1	1	0	1	1	1	1	-
AG1IA_02567	-	adh_short	PF00106.20	6.5e-06	25.6	0	1.3e-05	24.6	0	1.5	1	0	0	1	1	1	1	-
AG1IA_04119	-	adh_short	PF00106.20	2.4e-05	23.8	0.1	4.8e-05	22.8	0	1.5	1	0	0	1	1	1	1	-
AG1IA_07177	-	adh_short	PF00106.20	2.4e-05	23.8	2.8	0.00075	18.9	0.5	3	1	1	1	2	2	0	0	-
AG1IA_10114	-	adh_short	PF00106.20	2.5e-05	23.7	0.1	2.7e-05	23.6	0.1	1.1	1	0	0	1	1	1	1	-
AG1IA_04823	-	adh_short	PF00106.20	2.6e-05	23.7	0.1	6.7e-05	22.3	0.1	1.6	1	1	0	1	1	1	1	-
AG1IA_08833	-	adh_short_C2	PF13561.1	4.7e-45	153.7	10.2	1.1e-20	73.9	0	5	3	2	0	3	3	3	3	-
AG1IA_08598	-	adh_short_C2	PF13561.1	1.4e-29	103	0	2e-29	102.5	0	1.1	1	0	0	1	1	1	1	-
AG1IA_04026	-	adh_short_C2	PF13561.1	4.4e-26	91.6	0.1	5.5e-26	91.3	0.1	1	1	0	0	1	1	1	1	-
AG1IA_04669	-	adh_short_C2	PF13561.1	1.1e-23	83.8	0.2	2e-06	27.2	0	3.1	3	0	0	3	3	2	2	-
AG1IA_05360	-	adh_short_C2	PF13561.1	2.6e-22	79.2	0	6.5e-22	77.9	0	1.7	2	0	0	2	2	1	1	-
AG1IA_07788	-	adh_short_C2	PF13561.1	4.5e-22	78.5	0.4	6.2e-20	71.4	0.3	2.1	1	1	0	1	1	1	1	-
AG1IA_03302	-	adh_short_C2	PF13561.1	1.4e-21	76.9	0	1.9e-21	76.4	0	1.1	1	0	0	1	1	1	1	-
AG1IA_05540	-	adh_short_C2	PF13561.1	1.2e-19	70.5	3.7	1.4e-18	67.1	2.6	1.9	1	1	0	1	1	1	1	-
AG1IA_07868	-	adh_short_C2	PF13561.1	1.9e-19	69.9	0	2.2e-16	59.8	0	2.2	2	0	0	2	2	1	1	-
AG1IA_02615	-	adh_short_C2	PF13561.1	3e-18	65.9	1	2.2e-17	63.1	0.7	2	1	1	0	1	1	1	1	-
AG1IA_04402	-	adh_short_C2	PF13561.1	1.2e-15	57.4	0	1.4e-09	37.6	0	2.2	2	0	0	2	2	1	1	-
AG1IA_05408	-	adh_short_C2	PF13561.1	1.3e-14	54	0.1	1.7e-14	53.7	0.1	1.1	1	0	0	1	1	1	1	-
AG1IA_00602	-	adh_short_C2	PF13561.1	2.5e-14	53.1	0	3.2e-14	52.8	0	1	1	0	0	1	1	1	1	-
AG1IA_04124	-	adh_short_C2	PF13561.1	3.4e-13	49.4	0.2	1.7e-12	47.1	0.1	2.2	1	1	0	1	1	1	1	-
AG1IA_07470	-	adh_short_C2	PF13561.1	5.5e-13	48.7	0.1	6.3e-13	48.5	0.1	1	1	0	0	1	1	1	1	-
AG1IA_08428	-	adh_short_C2	PF13561.1	8.5e-12	44.8	0	1.2e-11	44.3	0	1.2	1	0	0	1	1	1	1	-
AG1IA_04667	-	adh_short_C2	PF13561.1	2.8e-11	43.1	0	3.3e-11	42.9	0	1	1	0	0	1	1	1	1	-
AG1IA_07626	-	adh_short_C2	PF13561.1	5.7e-11	42.1	0.1	0.00024	20.4	0	2.4	2	0	0	2	2	0	0	-
AG1IA_08636	-	adh_short_C2	PF13561.1	8.2e-09	35	0	1.1e-08	34.6	0	1.2	1	0	0	1	1	1	1	-
AG1IA_05255	-	adh_short_C2	PF13561.1	9.1e-09	34.9	1.5	1.1e-06	28.1	0.3	2.5	2	0	0	2	2	1	1	-
AG1IA_02917	-	adh_short_C2	PF13561.1	1.9e-08	33.9	0	2.7e-08	33.3	0	1.1	1	0	0	1	1	1	1	-
AG1IA_03825	-	adh_short_C2	PF13561.1	2.4e-08	33.5	0	3.6e-08	32.9	0	1.2	1	0	0	1	1	1	1	-
AG1IA_04666	-	adh_short_C2	PF13561.1	2.3e-07	30.3	0.4	2.9e-07	29.9	0.3	1.1	1	0	0	1	1	1	1	-
AG1IA_00740	-	adh_short_C2	PF13561.1	3.9e-07	29.5	0	1.2e-06	28	0	1.7	1	1	0	1	1	1	1	-
AG1IA_01923	-	adh_short_C2	PF13561.1	1e-06	28.2	0	9.3e-06	25	0	2	2	0	0	2	2	0	0	-
AG1IA_06334	-	adh_short_C2	PF13561.1	2.3e-06	27	0	2.7e-06	26.8	0	1.1	1	0	0	1	1	0	0	-
AG1IA_01863	-	ADH_zinc_N	PF00107.21	7.2e-28	96.2	0	9.5e-28	95.8	0	1.2	1	0	0	1	1	1	1	-
AG1IA_03477	-	ADH_zinc_N	PF00107.21	6.1e-27	93.2	2	9.2e-27	92.6	1.4	1.2	1	0	0	1	1	1	1	-
AG1IA_02946	-	ADH_zinc_N	PF00107.21	7.5e-26	89.7	1.2	1.5e-25	88.7	0.8	1.5	1	0	0	1	1	1	1	-
AG1IA_07926	-	ADH_zinc_N	PF00107.21	4.4e-25	87.2	0	8.8e-25	86.2	0	1.5	1	0	0	1	1	1	1	-
AG1IA_05689	-	ADH_zinc_N	PF00107.21	6.1e-25	86.7	0.1	9.5e-25	86.1	0.1	1.3	1	0	0	1	1	1	1	-
AG1IA_00654	-	ADH_zinc_N	PF00107.21	1.5e-23	82.2	0.1	2.7e-23	81.4	0.1	1.4	1	0	0	1	1	1	1	-
AG1IA_00271	-	ADH_zinc_N	PF00107.21	1.1e-21	76.2	0.4	3.1e-21	74.7	0.1	2	2	0	0	2	2	1	1	-
AG1IA_07067	-	ADH_zinc_N	PF00107.21	9.4e-21	73.2	0.2	1.3e-07	30.7	0	4.3	4	0	0	4	4	1	1	-
AG1IA_03130	-	ADH_zinc_N	PF00107.21	3e-19	68.3	0.1	6.2e-19	67.3	0	1.5	1	0	0	1	1	1	1	-
AG1IA_09762	-	ADH_zinc_N	PF00107.21	4.9e-19	67.6	0	1.1e-18	66.5	0	1.6	1	1	0	1	1	1	1	-
AG1IA_05099	-	ADH_zinc_N	PF00107.21	6e-19	67.3	2.2	1.5e-18	66.1	1.5	1.8	1	1	0	1	1	1	1	-
AG1IA_04403	-	ADH_zinc_N	PF00107.21	8.3e-19	66.9	0	1.9e-18	65.7	0	1.6	1	1	0	1	1	1	1	-
AG1IA_04738	-	ADH_zinc_N	PF00107.21	1.2e-17	63.1	0.3	1.9e-17	62.5	0.2	1.3	1	0	0	1	1	1	1	-
AG1IA_01825	-	ADH_zinc_N	PF00107.21	2.4e-17	62.2	0	4.1e-17	61.4	0	1.4	1	0	0	1	1	1	1	-
AG1IA_00397	-	ADH_zinc_N	PF00107.21	9.6e-17	60.2	0	2e-16	59.2	0	1.6	1	0	0	1	1	1	1	-
AG1IA_05278	-	ADH_zinc_N	PF00107.21	1.1e-16	60	0	1.8e-16	59.3	0	1.3	1	0	0	1	1	1	1	-
AG1IA_03190	-	ADH_zinc_N	PF00107.21	1.3e-16	59.8	0	2.2e-16	59	0	1.3	1	0	0	1	1	1	1	-
AG1IA_09406	-	ADH_zinc_N	PF00107.21	2e-16	59.2	0.2	4.7e-16	58	0.2	1.6	1	0	0	1	1	1	1	-
AG1IA_04670	-	ADH_zinc_N	PF00107.21	6e-16	57.6	0.1	9.6e-16	57	0.1	1.3	1	0	0	1	1	1	1	-
AG1IA_05539	-	ADH_zinc_N	PF00107.21	1.4e-13	50	0.1	2.7e-13	49.1	0	1.5	1	0	0	1	1	1	1	-
AG1IA_04096	-	ADH_zinc_N	PF00107.21	2.2e-11	42.9	0	5.8e-11	41.5	0	1.7	2	0	0	2	2	1	1	-
AG1IA_07053	-	ADH_zinc_N	PF00107.21	4.9e-11	41.7	0	2.9e-07	29.6	0	2.3	2	0	0	2	2	0	0	-
AG1IA_00808	-	ADH_zinc_N	PF00107.21	2.1e-10	39.7	0	3.2e-08	32.7	0	2.4	1	1	0	1	1	1	1	-
AG1IA_02479	-	ADH_zinc_N	PF00107.21	5.2e-10	38.4	0	9.4e-10	37.6	0	1.4	1	0	0	1	1	1	1	-
AG1IA_03872	-	ADH_zinc_N	PF00107.21	3.6e-09	35.7	0	7.1e-09	34.8	0	1.5	1	0	0	1	1	1	1	-
AG1IA_00101	-	ADH_zinc_N	PF00107.21	9.1e-09	34.4	0.1	1.5e-08	33.7	0.1	1.3	1	0	0	1	1	1	1	-
AG1IA_05942	-	ADH_zinc_N	PF00107.21	1.3e-07	30.6	0	2.5e-07	29.8	0	1.4	1	0	0	1	1	0	0	-
AG1IA_05539	-	ADH_zinc_N_2	PF13602.1	9.6e-19	68	0	3.4e-18	66.2	0	2	1	0	0	1	1	1	1	-
AG1IA_00654	-	ADH_zinc_N_2	PF13602.1	1.6e-15	57.6	0	4.6e-15	56.1	0	1.8	1	0	0	1	1	1	1	-
AG1IA_02946	-	ADH_zinc_N_2	PF13602.1	3e-13	50.2	0.1	7e-13	49	0.1	1.7	1	0	0	1	1	1	1	-
AG1IA_05099	-	ADH_zinc_N_2	PF13602.1	1.1e-12	48.4	0.1	4.3e-12	46.5	0.1	2	1	1	0	1	1	1	1	-
AG1IA_04739	-	ADH_zinc_N_2	PF13602.1	1.6e-11	44.7	0	3.1e-11	43.7	0	1.5	1	1	0	1	1	1	1	-
AG1IA_01863	-	ADH_zinc_N_2	PF13602.1	6.5e-10	39.5	0	1.1e-09	38.7	0	1.4	1	0	0	1	1	1	1	-
AG1IA_07926	-	ADH_zinc_N_2	PF13602.1	2.6e-08	34.3	0	5.8e-08	33.2	0	1.6	1	0	0	1	1	1	1	-
AG1IA_09762	-	ADH_zinc_N_2	PF13602.1	4.1e-08	33.6	0.1	1.1e-07	32.3	0	1.7	2	0	0	2	2	1	1	-
AG1IA_05278	-	ADH_zinc_N_2	PF13602.1	4.9e-08	33.4	0	1.2e-07	32.1	0	1.7	1	0	0	1	1	1	1	-
AG1IA_04403	-	ADH_zinc_N_2	PF13602.1	6.6e-08	33	0.1	1.8e-07	31.6	0	1.8	2	0	0	2	2	1	1	-
AG1IA_00761	-	ADH_zinc_N_2	PF13602.1	2.2e-07	31.2	0	2.6e-07	31.1	0	1.1	1	0	0	1	1	1	1	-
AG1IA_05689	-	ADH_zinc_N_2	PF13602.1	2.8e-07	30.9	0.1	4.4e-07	30.3	0.1	1.3	1	0	0	1	1	1	1	-
AG1IA_00397	-	ADH_zinc_N_2	PF13602.1	6.1e-07	29.8	0	1.8e-06	28.3	0	1.8	1	0	0	1	1	1	1	-
AG1IA_00271	-	ADH_zinc_N_2	PF13602.1	4.5e-06	27.1	0.1	1.6e-05	25.2	0.1	2	1	0	0	1	1	0	0	-
AG1IA_05949	-	ADIP	PF11559.3	2.6e-16	59.3	8.4	2.6e-16	59.3	5.8	2.4	2	0	0	2	2	1	1	-
AG1IA_08765	-	ADK	PF00406.17	4.4e-61	204.7	0	5.9e-61	204.2	0	1.2	1	0	0	1	1	1	1	-
AG1IA_02058	-	ADK	PF00406.17	3.6e-40	136.8	0	5.4e-40	136.2	0	1.2	1	0	0	1	1	1	1	-
AG1IA_00939	-	ADK	PF00406.17	1.6e-34	118.5	0.2	8.4e-34	116.1	0.1	2.1	1	1	0	1	1	1	1	-
AG1IA_08765	-	ADK_lid	PF05191.9	1.2e-13	49.9	0	2.2e-13	49.1	0	1.4	1	0	0	1	1	1	1	-
AG1IA_02058	-	ADK_lid	PF05191.9	8.1e-11	40.9	0.2	5.5e-10	38.2	0	2.3	2	0	0	2	2	1	1	-
AG1IA_00822	-	AdoHcyase	PF05221.12	3.3e-134	445.4	0	4.1e-134	445.1	0	1	1	0	0	1	1	1	1	-
AG1IA_00822	-	AdoHcyase_NAD	PF00670.16	2e-81	271	1.1	2.9e-81	270.5	0.8	1.2	1	0	0	1	1	1	1	-
AG1IA_05930	-	ADP_ribosyl_GH	PF03747.9	3.8e-45	154.4	0	4.9e-45	154	0	1.2	1	0	0	1	1	1	1	-
AG1IA_02849	-	ADP_ribosyl_GH	PF03747.9	3.8e-41	141.2	0	6.8e-41	140.4	0	1.4	1	1	0	1	1	1	1	-
AG1IA_00858	-	ADSL_C	PF10397.4	3.9e-09	35.9	0	9.8e-09	34.6	0	1.7	1	0	0	1	1	1	1	-
AG1IA_00448	-	AFG1_ATPase	PF03969.11	1.2e-74	250.8	0	1e-70	237.8	0	3.3	2	1	0	2	2	1	1	-
AG1IA_06844	-	AFG1_ATPase	PF03969.11	4.2e-44	150.3	0	1.9e-40	138.3	0	2.4	2	0	0	2	2	1	1	-
AG1IA_02415	-	Afi1	PF07792.7	3.8e-29	101	0	1.6e-28	99	0	2.1	1	1	0	1	1	1	1	-
AG1IA_00104	-	Aha1_N	PF09229.6	1.4e-08	34.1	1.1	1.3e-05	24.5	0.2	2.8	1	1	1	2	2	1	1	-
AG1IA_06873	-	AhpC-TSA	PF00578.16	3e-27	94.2	0	3.6e-27	94	0	1.1	1	0	0	1	1	1	1	-
AG1IA_06213	-	AhpC-TSA	PF00578.16	2e-25	88.3	0	4.3e-25	87.3	0	1.6	2	0	0	2	2	1	1	-
AG1IA_04273	-	AhpC-TSA	PF00578.16	4.7e-23	80.7	0.2	4.2e-12	45.3	0	3.3	3	0	0	3	3	2	2	-
AG1IA_02711	-	AhpC-TSA	PF00578.16	5.4e-23	80.5	0	1.8e-22	78.8	0	1.9	1	1	0	1	1	1	1	-
AG1IA_00085	-	AhpC-TSA	PF00578.16	1e-07	31.1	2.1	0.023	13.8	0	3.6	3	1	1	4	4	0	0	-
AG1IA_08484	-	AhpC-TSA	PF00578.16	7.4e-07	28.4	0	1e-06	27.9	0	1.2	1	0	0	1	1	1	1	-
AG1IA_07808	-	AhpC-TSA	PF00578.16	2.7e-06	26.6	0.1	4e-06	26	0	1.3	1	0	0	1	1	1	1	-
AG1IA_00104	-	AHSA1	PF08327.6	1.5e-17	63.3	0.1	5e-17	61.6	0	1.8	2	0	0	2	2	1	1	-
AG1IA_02427	-	AICARFT_IMPCHas	PF01808.13	8.4e-107	356.3	0	1.2e-106	355.8	0	1.2	1	0	0	1	1	1	1	-
AG1IA_07290	-	AIG1	PF04548.11	5.3e-08	31.7	0.1	9.9e-08	30.8	0	1.4	1	1	0	1	1	1	1	-
AG1IA_05965	-	AIG1	PF04548.11	7.4e-08	31.2	0	1.1e-07	30.7	0	1.3	1	0	0	1	1	1	1	-
AG1IA_05063	-	AIG1	PF04548.11	4.1e-06	25.5	0	4.3e-06	25.4	0	1	1	0	0	1	1	1	1	-
AG1IA_06084	-	AIG1	PF04548.11	3.6e-05	22.4	0	6.6e-05	21.6	0	1.4	1	0	0	1	1	1	1	-
AG1IA_02347	-	AIP3	PF03915.8	3.8e-101	338.5	3.4	5.8e-101	337.9	2.3	1.3	1	0	0	1	1	1	1	-
AG1IA_00294	-	AIRC	PF00731.15	2.7e-63	211.2	3	2.7e-63	211.2	2.1	2.1	3	0	0	3	3	1	1	-
AG1IA_06034	-	AIRS	PF00586.19	1.4e-14	53.6	0	1.2e-13	50.5	0	2.5	2	0	0	2	2	1	1	-
AG1IA_06034	-	AIRS_C	PF02769.17	6.1e-31	106.9	0	1.1e-30	106.1	0	1.4	1	0	0	1	1	1	1	-
AG1IA_09354	-	AKAP7_NLS	PF10469.4	3e-08	33.1	0	0.0029	16.8	0	2.1	2	0	0	2	2	0	0	-
AG1IA_09360	-	ALAD	PF00490.16	2.7e-116	387.5	0	3e-116	387.3	0	1	1	0	0	1	1	1	1	-
AG1IA_06120	-	AlaDh_PNT_C	PF01262.16	4.9e-27	94	0.3	1.6e-18	66.3	0	2.4	2	0	0	2	2	2	2	-
AG1IA_08043	-	AlaDh_PNT_C	PF01262.16	2.3e-12	46.3	0	5.4e-12	45.1	0	1.6	1	0	0	1	1	1	1	-
AG1IA_06610	-	AlaDh_PNT_C	PF01262.16	4.5e-07	29	1.2	0.024	13.7	0.1	2.4	2	0	0	2	2	0	0	-
AG1IA_00654	-	AlaDh_PNT_C	PF01262.16	2e-06	27	0.1	3.7e-06	26.1	0	1.4	1	0	0	1	1	1	1	-
AG1IA_06120	-	AlaDh_PNT_N	PF05222.10	1.8e-42	144	0	4.3e-42	142.8	0	1.7	1	0	0	1	1	1	1	-
AG1IA_08043	-	AlaDh_PNT_N	PF05222.10	1.1e-27	96.2	0	2.2e-27	95.2	0	1.6	1	0	0	1	1	1	1	-
AG1IA_05854	-	Ala_racemase_N	PF01168.15	5e-22	78	0	6.5e-15	54.7	0	2.4	1	1	1	2	2	2	2	-
AG1IA_01795	-	Ala_racemase_N	PF01168.15	4.1e-07	29.3	0	6e-07	28.7	0	1.3	1	0	0	1	1	1	1	-
AG1IA_00267	-	Aldedh	PF00171.17	5.8e-131	436.5	0	7.3e-131	436.1	0	1.1	1	0	0	1	1	1	1	-
AG1IA_04185	-	Aldedh	PF00171.17	1.6e-129	431.7	2.9	1e-75	254.3	0.2	3	2	1	1	3	3	2	2	-
AG1IA_03761	-	Aldedh	PF00171.17	1.2e-122	409.1	0.2	3.4e-121	404.2	0.2	2	1	1	0	1	1	1	1	-
AG1IA_05095	-	Aldedh	PF00171.17	1.2e-121	405.8	0.1	1.2e-73	247.5	0	1.9	2	0	0	2	2	2	2	-
AG1IA_07962	-	Aldedh	PF00171.17	7.1e-118	393.3	0	8.8e-118	393	0	1	1	0	0	1	1	1	1	-
AG1IA_03770	-	Aldedh	PF00171.17	4e-117	390.8	0.5	2.6e-116	388.2	0.4	1.9	1	1	0	1	1	1	1	-
AG1IA_03762	-	Aldedh	PF00171.17	4.7e-108	360.9	0.2	2.2e-107	358.7	0.1	1.9	1	1	0	1	1	1	1	-
AG1IA_03147	-	Aldedh	PF00171.17	1.1e-99	333.4	0.8	6.3e-98	327.6	0.5	2.1	1	1	0	1	1	1	1	-
AG1IA_02858	-	Aldedh	PF00171.17	3.9e-94	315.1	0	1.2e-52	178.3	0	2.1	2	0	0	2	2	2	2	-
AG1IA_07240	-	Aldedh	PF00171.17	2.2e-93	312.5	0.2	1.3e-50	171.5	0	2.1	2	0	0	2	2	2	2	-
AG1IA_03758	-	Aldedh	PF00171.17	3.8e-79	265.6	8.9	8.8e-55	185.3	0.8	4.4	1	1	1	2	2	2	2	-
AG1IA_03767	-	Aldedh	PF00171.17	2.5e-71	239.9	0.2	2.2e-55	187.3	0.3	3.2	2	1	0	2	2	2	2	-
AG1IA_07891	-	Aldedh	PF00171.17	4.3e-59	199.5	1.1	8.7e-59	198.5	0.8	1.4	1	1	0	1	1	1	1	-
AG1IA_08030	-	Aldedh	PF00171.17	7.4e-54	182.3	0.2	8e-54	182.1	0.1	1	1	0	0	1	1	1	1	-
AG1IA_10259	-	Aldedh	PF00171.17	2.4e-46	157.5	0.1	2.8e-46	157.3	0.1	1	1	0	0	1	1	1	1	-
AG1IA_04169	-	Aldedh	PF00171.17	3.3e-43	147.1	0	3.8e-43	146.9	0	1	1	0	0	1	1	1	1	-
AG1IA_04624	-	Aldedh	PF00171.17	2.8e-31	107.8	0	3.5e-31	107.5	0	1	1	0	0	1	1	1	1	-
AG1IA_04625	-	Aldedh	PF00171.17	3.4e-23	81.2	0	1.9e-22	78.7	0	1.9	1	1	0	1	1	1	1	-
AG1IA_02419	-	Aldedh	PF00171.17	2.1e-10	39	2.6	1.1e-05	23.4	0	3	3	0	0	3	3	1	1	-
AG1IA_09849	-	Aldedh	PF00171.17	4.8e-07	27.9	0	5.2e-07	27.8	0	1	1	0	0	1	1	1	1	-
AG1IA_07701	-	Aldolase_II	PF00596.16	3.9e-29	101	0	5.9e-29	100.4	0	1.2	1	0	0	1	1	1	1	-
AG1IA_00029	-	Aldose_epim	PF01263.15	3.5e-47	160.4	0.1	5.4e-47	159.8	0	1.2	1	0	0	1	1	1	1	-
AG1IA_04535	-	Aldose_epim	PF01263.15	2.3e-35	121.6	0	2.7e-35	121.4	0	1	1	0	0	1	1	1	1	-
AG1IA_05847	-	Aldose_epim	PF01263.15	4.5e-15	55	0	2.2e-14	52.7	0	1.9	1	1	0	1	1	1	1	-
AG1IA_02367	-	Aldo_ket_red	PF00248.16	2e-98	328.2	0	6.5e-58	195.2	0	2.4	2	1	1	3	3	2	2	-
AG1IA_00491	-	Aldo_ket_red	PF00248.16	1.2e-74	250.2	0	1.3e-74	250	0	1	1	0	0	1	1	1	1	-
AG1IA_09325	-	Aldo_ket_red	PF00248.16	1.4e-71	240.1	0	1.7e-71	239.8	0	1	1	0	0	1	1	1	1	-
AG1IA_01541	-	Aldo_ket_red	PF00248.16	1.2e-69	233.8	0.5	1.4e-69	233.5	0.4	1.1	1	0	0	1	1	1	1	-
AG1IA_08232	-	Aldo_ket_red	PF00248.16	4.7e-67	225.2	0	1.3e-66	223.8	0	1.6	1	1	0	1	1	1	1	-
AG1IA_03923	-	Aldo_ket_red	PF00248.16	6.2e-62	208.4	0	5.6e-29	100.3	0	4.2	3	1	0	3	3	2	2	-
AG1IA_04401	-	Aldo_ket_red	PF00248.16	2.1e-57	193.5	0	2.7e-57	193.2	0	1.1	1	0	0	1	1	1	1	-
AG1IA_05274	-	Aldo_ket_red	PF00248.16	3.1e-55	186.5	0.2	2.9e-53	180	0.1	2.2	1	1	0	1	1	1	1	-
AG1IA_03461	-	Aldo_ket_red	PF00248.16	1.9e-51	174	0	3.5e-50	169.9	0	2	1	1	0	1	1	1	1	-
AG1IA_03924	-	Aldo_ket_red	PF00248.16	1.4e-47	161.3	0	1.9e-47	160.9	0	1.1	1	0	0	1	1	1	1	-
AG1IA_04120	-	Aldo_ket_red	PF00248.16	1.7e-44	151.3	0	1.9e-44	151.1	0	1	1	0	0	1	1	1	1	-
AG1IA_03565	-	Aldo_ket_red	PF00248.16	8e-32	109.6	0	1.2e-31	109	0	1.2	1	0	0	1	1	1	1	-
AG1IA_08422	-	Aldo_ket_red	PF00248.16	2.7e-31	107.9	0	1e-23	83	0	2.1	1	1	1	2	2	2	2	-
AG1IA_09479	-	Aldo_ket_red	PF00248.16	7.4e-31	106.5	0	1.1e-30	106	0	1.2	1	0	0	1	1	1	1	-
AG1IA_06094	-	Aldo_ket_red	PF00248.16	1.1e-29	102.6	0.2	1.3e-29	102.3	0.1	1	1	0	0	1	1	1	1	-
AG1IA_07482	-	Aldo_ket_red	PF00248.16	1.2e-26	92.6	0	1.8e-26	92.1	0	1.1	1	0	0	1	1	1	1	-
AG1IA_05300	-	Aldo_ket_red	PF00248.16	9.7e-26	89.7	0	1.3e-25	89.2	0	1.1	1	0	0	1	1	1	1	-
AG1IA_02065	-	Aldo_ket_red	PF00248.16	5.3e-23	80.7	0	7e-23	80.3	0	1.2	1	0	0	1	1	1	1	-
AG1IA_00229	-	Aldo_ket_red	PF00248.16	4.7e-22	77.6	0.2	3e-13	48.7	0	2.1	2	0	0	2	2	2	2	-
AG1IA_01093	-	Aldo_ket_red	PF00248.16	2.5e-16	58.8	0	3.4e-15	55.1	0	2	1	1	0	1	1	1	1	-
AG1IA_08322	-	Aldo_ket_red	PF00248.16	5.8e-15	54.3	0	3.4e-10	38.7	0	2.7	2	1	0	2	2	1	1	-
AG1IA_03584	-	Aldo_ket_red	PF00248.16	5.6e-14	51.1	0.1	6.8e-14	50.8	0.1	1	1	0	0	1	1	1	1	-
AG1IA_02862	-	Aldo_ket_red	PF00248.16	2.4e-13	49	0	2.7e-13	48.8	0	1.1	1	0	0	1	1	1	1	-
AG1IA_08206	-	Aldo_ket_red	PF00248.16	4.5e-11	41.6	0	5.5e-11	41.3	0	1.1	1	0	0	1	1	1	1	-
AG1IA_07390	-	Aldo_ket_red	PF00248.16	1.1e-10	40.2	0	1.2e-10	40.1	0	1	1	0	0	1	1	1	1	-
AG1IA_07392	-	Aldo_ket_red	PF00248.16	1.6e-05	23.4	0	2e-05	23	0	1.1	1	0	0	1	1	1	1	-
AG1IA_06855	-	Alg14	PF08660.6	1.4e-35	122.3	0	2e-35	121.7	0	1.2	1	0	0	1	1	1	1	-
AG1IA_06447	-	ALG3	PF05208.8	1.1e-75	254.6	2.8	3.9e-45	154.1	0.4	2.1	2	0	0	2	2	2	2	-
AG1IA_07832	-	Alg6_Alg8	PF03155.10	1.2e-107	360.1	11.9	5.6e-91	305.2	2	2	2	0	0	2	2	2	2	-
AG1IA_00193	-	Alg6_Alg8	PF03155.10	2.8e-83	279.8	28.1	1.4e-76	257.7	10.8	3	2	1	0	2	2	1	1	-
AG1IA_09257	-	Alginate_lyase	PF05426.7	5.7e-63	212.3	0.5	7.5e-63	211.9	0.3	1.1	1	0	0	1	1	1	1	-
AG1IA_06028	-	Alginate_lyase	PF05426.7	6.5e-63	212.1	0.5	8.8e-63	211.6	0.3	1.1	1	0	0	1	1	1	1	-
AG1IA_09682	-	Alginate_lyase	PF05426.7	8.3e-55	185.5	2.5	1.1e-54	185.1	1.8	1.1	1	0	0	1	1	1	1	-
AG1IA_06666	-	Alginate_lyase	PF05426.7	4.6e-41	140.4	0.4	7.7e-41	139.7	0.3	1.3	1	0	0	1	1	1	1	-
AG1IA_05200	-	ALIX_LYPXL_bnd	PF13949.1	3.8e-53	179.8	4.7	1e-47	162	2.5	2.4	2	0	0	2	2	1	1	-
AG1IA_03116	-	ALIX_LYPXL_bnd	PF13949.1	2.1e-49	167.5	10.3	4.3e-44	150.1	2.2	2.3	2	0	0	2	2	1	1	-
AG1IA_00722	-	Alk_phosphatase	PF00245.15	9.9e-78	261.1	0.1	2.3e-75	253.3	0	2.1	1	1	0	1	1	1	1	-
AG1IA_03446	-	Allantoicase	PF03561.10	5.8e-37	126	0.1	6.4e-12	44.6	0	4.2	3	1	1	4	4	3	3	-
AG1IA_05171	-	Alpha-amylase	PF00128.19	3e-64	216.9	3	3.4e-64	216.7	2.1	1	1	0	0	1	1	1	1	-
AG1IA_04016	-	Alpha-amylase	PF00128.19	3e-58	197.1	0.6	4.7e-58	196.5	0.4	1.2	1	0	0	1	1	1	1	-
AG1IA_05314	-	Alpha-amylase	PF00128.19	5.5e-51	173.3	0.1	5.5e-51	173.3	0	2.8	2	1	0	2	2	1	1	-
AG1IA_09175	-	Alpha-amylase	PF00128.19	2.7e-30	105.3	0	3.2e-12	46	0	4	3	1	0	3	3	2	2	-
AG1IA_00910	-	Alpha-amylase	PF00128.19	1.5e-26	93	0.2	8.3e-24	84	0.1	3	1	1	0	1	1	1	1	-
AG1IA_05172	-	Alpha-amylase	PF00128.19	2.7e-19	69.2	0	4.4e-19	68.5	0	1.3	1	0	0	1	1	1	1	-
AG1IA_03311	-	Alpha-amylase	PF00128.19	3.7e-18	65.4	3.2	1.9e-11	43.4	1.2	2.5	2	1	0	2	2	2	2	-
AG1IA_02836	-	Alpha-amylase	PF00128.19	5.9e-18	64.8	0.3	2.7e-14	52.7	0.1	2.5	1	1	1	2	2	1	1	-
AG1IA_09176	-	Alpha-amylase	PF00128.19	3.4e-09	36	0.5	8.4e-06	24.9	0.1	2.3	2	0	0	2	2	1	1	-
AG1IA_06735	-	Alpha-amylase	PF00128.19	5.3e-08	32.1	0	8.2e-08	31.5	0	1.2	1	0	0	1	1	1	1	-
AG1IA_06737	-	Alpha-amylase	PF00128.19	3.3e-07	29.5	0	4.2e-07	29.1	0	1.1	1	0	0	1	1	1	1	-
AG1IA_09175	-	Alpha-amylase_C	PF02806.13	1.7e-23	82	0.1	6.1e-12	45	0	2.7	2	0	0	2	2	2	2	-
AG1IA_02835	-	Alpha-amylase_C	PF02806.13	7.1e-19	67.2	0.4	1.3e-18	66.4	0.3	1.5	1	0	0	1	1	1	1	-
AG1IA_09176	-	Alpha-amylase_C	PF02806.13	2.6e-13	49.4	0.1	6.8e-13	48.1	0	1.7	1	0	0	1	1	1	1	-
AG1IA_06735	-	Alpha-amylase_C	PF02806.13	6.4e-10	38.5	0.1	2e-09	36.9	0	1.8	2	0	0	2	2	1	1	-
AG1IA_06736	-	Alpha-amylase_C	PF02806.13	4.8e-09	35.7	0	1e-08	34.6	0	1.5	1	0	0	1	1	1	1	-
AG1IA_05654	-	Alpha-L-AF_C	PF06964.7	4.4e-31	107.5	0.3	5.9e-31	107.1	0.2	1.2	1	0	0	1	1	1	1	-
AG1IA_06014	-	Alpha-L-AF_C	PF06964.7	2.1e-26	92.2	0.1	3.7e-26	91.4	0.1	1.4	1	0	0	1	1	1	1	-
AG1IA_07408	-	Alpha-mann_mid	PF09261.6	7.7e-06	25.5	0	0.0022	17.6	0	2.5	2	0	0	2	2	0	0	-
AG1IA_04539	-	Alpha_adaptinC2	PF02883.15	2.3e-20	72.5	0	4.4e-20	71.6	0	1.5	1	0	0	1	1	1	1	-
AG1IA_01869	-	Alpha_adaptinC2	PF02883.15	4.9e-14	52.1	0.4	1.1e-13	51	0.3	1.5	1	0	0	1	1	1	1	-
AG1IA_04539	-	Alpha_adaptin_C	PF02296.11	5.6e-37	125.6	0	1.1e-36	124.7	0	1.5	1	0	0	1	1	1	1	-
AG1IA_06302	-	Alpha_L_fucos	PF01120.12	1.5e-36	125.4	0	2.8e-36	124.6	0	1.4	1	1	0	1	1	1	1	-
AG1IA_00856	-	ALS_ss_C	PF10369.4	3.5e-21	74.2	0.1	6.6e-20	70.1	0.1	2.2	2	0	0	2	2	1	1	-
AG1IA_07660	-	Amidase	PF01425.16	2.2e-94	316.3	0	2.6e-94	316	0	1	1	0	0	1	1	1	1	-
AG1IA_02468	-	Amidase	PF01425.16	1.3e-92	310.4	6.5	5.1e-90	301.9	4.5	2.5	1	1	0	1	1	1	1	-
AG1IA_04626	-	Amidase	PF01425.16	3.5e-86	289.3	0.4	4.3e-86	289	0.3	1	1	0	0	1	1	1	1	-
AG1IA_04627	-	Amidase	PF01425.16	4.9e-74	249.2	0.6	7.6e-74	248.6	0.4	1.3	1	0	0	1	1	1	1	-
AG1IA_02267	-	Amidase	PF01425.16	2e-67	227.4	0	3e-67	226.9	0	1.2	1	0	0	1	1	1	1	-
AG1IA_04633	-	Amidase	PF01425.16	5.1e-65	219.5	0	1.1e-63	215.1	0	2.1	1	1	0	1	1	1	1	-
AG1IA_05698	-	Amidase	PF01425.16	8.8e-64	215.4	0	1.6e-36	125.6	0	2.1	2	0	0	2	2	2	2	-
AG1IA_04608	-	Amidase	PF01425.16	1e-63	215.2	0	1.2e-61	208.5	0	2.2	1	1	0	1	1	1	1	-
AG1IA_07256	-	Amidohydro_1	PF01979.15	5e-29	101.5	0	8.1e-29	100.8	0	1.4	1	1	0	1	1	1	1	-
AG1IA_06388	-	Amidohydro_1	PF01979.15	5.9e-27	94.6	2.9	2.7e-15	56.3	0.1	2.4	1	1	1	2	2	2	2	-
AG1IA_02456	-	Amidohydro_1	PF01979.15	4e-12	45.9	1.1	1.2e-11	44.3	0.1	2.1	2	1	0	2	2	1	1	-
AG1IA_08952	-	Amidohydro_1	PF01979.15	4.6e-12	45.7	0	1.2e-11	44.4	0	1.6	2	0	0	2	2	1	1	-
AG1IA_05015	-	Amidohydro_1	PF01979.15	6e-12	45.3	0	1.3e-11	44.3	0	1.5	1	0	0	1	1	1	1	-
AG1IA_05094	-	Amidohydro_2	PF04909.9	3.9e-08	32.7	0	5.6e-08	32.1	0	1.2	1	0	0	1	1	1	1	-
AG1IA_00033	-	Amidohydro_2	PF04909.9	3.4e-06	26.3	0.1	5.6e-06	25.6	0.1	1.6	1	1	0	1	1	0	0	-
AG1IA_03196	-	Amidohydro_3	PF07969.6	5.9e-47	160.2	0	1.2e-46	159.3	0	1.5	1	1	0	1	1	1	1	-
AG1IA_07256	-	Amidohydro_3	PF07969.6	2.9e-09	36.1	0.1	6.8e-08	31.6	0	2.1	2	0	0	2	2	1	1	-
AG1IA_02456	-	Amidohydro_3	PF07969.6	7.2e-07	28.2	0.8	0.015	14	0.1	2.3	2	0	0	2	2	0	0	-
AG1IA_05015	-	Amidohydro_3	PF07969.6	2.7e-06	26.3	0	4.7e-06	25.5	0	1.4	1	0	0	1	1	1	1	-
AG1IA_08952	-	Amidohydro_3	PF07969.6	4.4e-06	25.6	0	6.1e-06	25.2	0	1.2	1	0	0	1	1	1	1	-
AG1IA_08952	-	Amidohydro_4	PF13147.1	9.3e-15	54.8	0	1.6e-14	54.1	0	1.4	1	0	0	1	1	1	1	-
AG1IA_02456	-	Amidohydro_4	PF13147.1	9.5e-13	48.2	6.1	2.1e-12	47.1	4.2	1.6	1	1	0	1	1	1	1	-
AG1IA_05015	-	Amidohydro_4	PF13147.1	1.1e-12	48	2.4	4.8e-09	36.1	0	3	2	1	0	2	2	1	1	-
AG1IA_00033	-	Amidohydro_4	PF13147.1	3.4e-08	33.3	1.1	8.1e-08	32.1	0.8	1.6	1	1	0	1	1	1	1	-
AG1IA_05021	-	Amidohydro_4	PF13147.1	6.4e-08	32.4	3.3	1.3e-05	24.8	0.1	3.2	3	0	0	3	3	0	0	-
AG1IA_02456	-	Amidohydro_5	PF13594.1	1.6e-13	49.7	0.1	3.6e-13	48.6	0.1	1.6	1	0	0	1	1	1	1	-
AG1IA_06388	-	Amidohydro_5	PF13594.1	5.9e-07	28.7	3.4	1.4e-06	27.5	2.4	1.6	1	0	0	1	1	1	1	-
AG1IA_07256	-	Amidohydro_5	PF13594.1	9.8e-05	21.6	0	0.00025	20.3	0	1.7	1	0	0	1	1	0	0	-
AG1IA_02811	-	Aminotran_1_2	PF00155.16	1.7e-80	270.2	0	2.5e-80	269.6	0	1.3	1	0	0	1	1	1	1	-
AG1IA_01206	-	Aminotran_1_2	PF00155.16	5.4e-77	258.6	0	6.3e-77	258.4	0	1	1	0	0	1	1	1	1	-
AG1IA_06120	-	Aminotran_1_2	PF00155.16	4e-70	236.1	0	8.7e-70	234.9	0	1.5	1	0	0	1	1	1	1	-
AG1IA_09155	-	Aminotran_1_2	PF00155.16	8.7e-62	208.6	0	9.8e-62	208.4	0	1	1	0	0	1	1	1	1	-
AG1IA_07898	-	Aminotran_1_2	PF00155.16	5e-57	193	0	1.4e-45	155.3	0	2.1	2	0	0	2	2	2	2	-
AG1IA_00084	-	Aminotran_1_2	PF00155.16	5.3e-52	176.4	0	7.3e-52	176	0	1.2	1	0	0	1	1	1	1	-
AG1IA_07630	-	Aminotran_1_2	PF00155.16	2.3e-35	121.7	0	3.4e-35	121.1	0	1.3	1	0	0	1	1	1	1	-
AG1IA_03081	-	Aminotran_1_2	PF00155.16	2.9e-34	118.1	0	4.3e-34	117.5	0	1.2	1	0	0	1	1	1	1	-
AG1IA_05304	-	Aminotran_1_2	PF00155.16	2.7e-33	114.9	0	3.4e-33	114.5	0	1	1	0	0	1	1	1	1	-
AG1IA_08022	-	Aminotran_1_2	PF00155.16	8.8e-20	70.4	0	1.5e-19	69.6	0	1.4	1	0	0	1	1	1	1	-
AG1IA_08599	-	Aminotran_1_2	PF00155.16	2.7e-15	55.7	0	1.2e-13	50.2	0	2.1	2	0	0	2	2	1	1	-
AG1IA_08330	-	Aminotran_1_2	PF00155.16	6.7e-11	41.2	0.1	1e-10	40.6	0	1.2	1	0	0	1	1	1	1	-
AG1IA_06119	-	Aminotran_1_2	PF00155.16	1.3e-07	30.4	0	0.0015	17	0	2.1	2	0	0	2	2	0	0	-
AG1IA_05826	-	Aminotran_1_2	PF00155.16	0.0001	20.9	0	0.00016	20.2	0	1.3	1	0	0	1	1	1	1	-
AG1IA_03395	-	Aminotran_1_2	PF00155.16	0.00019	20	0	0.0003	19.3	0	1.3	1	0	0	1	1	0	0	-
AG1IA_03292	-	Aminotran_3	PF00202.16	5.5e-92	307.7	0	7.5e-92	307.2	0	1.2	1	0	0	1	1	1	1	-
AG1IA_03395	-	Aminotran_3	PF00202.16	1.1e-91	306.6	0	1.5e-91	306.2	0	1.1	1	0	0	1	1	1	1	-
AG1IA_04807	-	Aminotran_3	PF00202.16	1.3e-17	63.1	0	1.7e-17	62.8	0	1.1	1	0	0	1	1	1	1	-
AG1IA_07486	-	Aminotran_4	PF01063.14	2.2e-23	82.4	0	2.8e-23	82	0	1.1	1	0	0	1	1	1	1	-
AG1IA_02683	-	Aminotran_4	PF01063.14	4.3e-23	81.4	0	6.6e-23	80.8	0	1.3	1	0	0	1	1	1	1	-
AG1IA_00559	-	Aminotran_5	PF00266.14	2.3e-90	302.5	0	2.9e-90	302.1	0	1.1	1	0	0	1	1	1	1	-
AG1IA_00218	-	Aminotran_5	PF00266.14	1.5e-32	112.2	0	1.9e-32	111.9	0	1.1	1	0	0	1	1	1	1	-
AG1IA_03940	-	Aminotran_5	PF00266.14	2.6e-29	101.6	0	1.4e-28	99.2	0	1.8	2	0	0	2	2	1	1	-
AG1IA_02332	-	Aminotran_5	PF00266.14	7.8e-22	77	0	1.3e-21	76.3	0	1.2	1	0	0	1	1	1	1	-
AG1IA_10292	-	Aminotran_5	PF00266.14	9.5e-15	53.6	0	1.2e-14	53.3	0	1.1	1	0	0	1	1	1	1	-
AG1IA_05349	-	Aminotran_5	PF00266.14	2.1e-13	49.2	0	4e-12	45	0	2.5	1	1	0	1	1	1	1	-
AG1IA_08330	-	Aminotran_5	PF00266.14	1.1e-08	33.7	0.2	2.1e-08	32.8	0.1	1.4	1	1	0	1	1	1	1	-
AG1IA_02811	-	Aminotran_5	PF00266.14	0.00014	20.2	0	0.00023	19.5	0	1.3	1	0	0	1	1	0	0	-
AG1IA_08599	-	Aminotran_MocR	PF12897.2	5.9e-07	27.9	0	3.1e-06	25.5	0	2	1	1	0	1	1	1	1	-
AG1IA_09355	-	Amino_oxidase	PF01593.19	1.4e-14	53.5	0	2e-14	53	0	1.3	1	0	0	1	1	1	1	-
AG1IA_08165	-	Amino_oxidase	PF01593.19	1.9e-07	30	0.1	0.0011	17.5	0	2.1	2	0	0	2	2	0	0	-
AG1IA_08063	-	Amino_oxidase	PF01593.19	6.2e-07	28.3	0	0.00045	18.9	0	2.1	2	0	0	2	2	0	0	-
AG1IA_08900	-	Amino_oxidase	PF01593.19	4.4e-05	22.2	0.3	0.014	14	0.1	2.3	2	0	0	2	2	0	0	-
AG1IA_05490	-	Amino_oxidase	PF01593.19	8.7e-05	21.2	0	0.00014	20.5	0	1.3	1	0	0	1	1	1	1	-
AG1IA_04025	-	AMMECR1	PF01871.12	2.6e-22	78.2	0	5.4e-11	41.4	0	3.1	2	1	0	2	2	2	2	-
AG1IA_01639	-	Ammonium_transp	PF00909.16	1.7e-100	335.8	31.1	2.1e-100	335.5	21.5	1	1	0	0	1	1	1	1	-
AG1IA_05804	-	Ammonium_transp	PF00909.16	1.9e-77	259.9	20.9	3.5e-77	259	14.5	1.4	1	1	0	1	1	1	1	-
AG1IA_03043	-	AMP-binding	PF00501.23	3.1e-88	295.4	0.6	9.2e-88	293.9	0.4	1.7	1	1	0	1	1	1	1	-
AG1IA_07232	-	AMP-binding	PF00501.23	3.6e-81	272.1	0	5e-81	271.7	0	1.1	1	0	0	1	1	1	1	-
AG1IA_06856	-	AMP-binding	PF00501.23	1e-75	254.2	0	1.6e-75	253.6	0	1.3	1	0	0	1	1	1	1	-
AG1IA_02111	-	AMP-binding	PF00501.23	1.6e-73	246.9	0	3.1e-73	246	0	1.5	1	1	0	1	1	1	1	-
AG1IA_05081	-	AMP-binding	PF00501.23	5.8e-73	245.1	0	9.1e-73	244.5	0	1.3	1	1	0	1	1	1	1	-
AG1IA_08953	-	AMP-binding	PF00501.23	1.8e-69	233.6	0	5.3e-69	232.1	0	1.6	1	1	0	1	1	1	1	-
AG1IA_04256	-	AMP-binding	PF00501.23	2.7e-59	200.1	0	1.1e-57	194.8	0	2.1	1	1	0	1	1	1	1	-
AG1IA_06948	-	AMP-binding	PF00501.23	4.3e-52	176.4	0	5.2e-50	169.5	0	2.1	1	1	0	1	1	1	1	-
AG1IA_06379	-	AMP-binding	PF00501.23	1e-49	168.5	0	1.3e-49	168.2	0	1.1	1	0	0	1	1	1	1	-
AG1IA_09040	-	AMP-binding	PF00501.23	6.7e-47	159.3	0	1.2e-30	105.7	0	2	2	0	0	2	2	2	2	-
AG1IA_01614	-	AMP-binding	PF00501.23	6.9e-45	152.6	0	8.2e-26	89.8	0	2.6	1	1	1	2	2	2	2	-
AG1IA_03573	-	AMP-binding	PF00501.23	1.8e-32	111.7	0	3.1e-32	110.9	0	1.4	1	1	0	1	1	1	1	-
AG1IA_09642	-	AMP-binding	PF00501.23	2.1e-29	101.6	0	2.7e-29	101.3	0	1.1	1	0	0	1	1	1	1	-
AG1IA_04587	-	AMP-binding	PF00501.23	3.7e-20	71.2	3.3	5.9e-08	31	0	3.9	2	2	1	3	3	2	2	-
AG1IA_01362	-	AMP-binding	PF00501.23	4.9e-18	64.2	0	2e-16	58.9	0	2.4	1	1	0	1	1	1	1	-
AG1IA_06821	-	AMP-binding	PF00501.23	1.6e-12	46	0	1.4e-07	29.7	0	2.3	2	0	0	2	2	1	1	-
AG1IA_06823	-	AMP-binding	PF00501.23	7.5e-12	43.8	0.2	4e-11	41.4	0.1	1.8	1	1	0	1	1	1	1	-
AG1IA_09750	-	AMP-binding	PF00501.23	1.6e-09	36.1	0.1	3e-09	35.2	0.1	1.5	1	1	0	1	1	1	1	-
AG1IA_09761	-	AMP-binding	PF00501.23	1.8e-09	36	0.1	3.3e-09	35.1	0	1.5	1	1	0	1	1	1	1	-
AG1IA_01372	-	AMP-binding	PF00501.23	2.8e-05	22.1	0.1	7e-05	20.8	0	1.6	2	1	0	2	2	1	1	-
AG1IA_03043	-	AMP-binding_C	PF13193.1	9.8e-20	70.8	0.3	2.8e-19	69.3	0	1.9	2	0	0	2	2	1	1	-
AG1IA_04256	-	AMP-binding_C	PF13193.1	5.9e-15	55.4	0.1	1.9e-14	53.8	0	2	1	0	0	1	1	1	1	-
AG1IA_09040	-	AMP-binding_C	PF13193.1	2.2e-09	37.6	0	6.9e-09	36	0	2	1	0	0	1	1	1	1	-
AG1IA_06856	-	AMP-binding_C	PF13193.1	6.4e-09	36.1	0	2.5e-08	34.2	0	2.1	1	0	0	1	1	1	1	-
AG1IA_06379	-	AMP-binding_C	PF13193.1	6.8e-09	36	0.2	2.2e-08	34.4	0.1	1.9	2	0	0	2	2	1	1	-
AG1IA_06823	-	AMP-binding_C	PF13193.1	1.4e-08	35	0.1	2.6e-08	34.2	0	1.4	1	0	0	1	1	1	1	-
AG1IA_04586	-	AMP-binding_C	PF13193.1	5.2e-07	30	0	5.7e-07	29.9	0	1	1	0	0	1	1	1	1	-
AG1IA_01614	-	AMP-binding_C	PF13193.1	2.6e-05	24.5	0	0.00012	22.4	0	2.2	2	0	0	2	2	1	1	-
AG1IA_07232	-	AMP-binding_C	PF13193.1	4.6e-05	23.8	0.3	0.0012	19.2	0	2.8	2	1	0	3	3	0	0	-
AG1IA_07694	-	AMPKBI	PF04739.10	1.1e-19	69.6	0	2e-19	68.8	0	1.4	1	0	0	1	1	1	1	-
AG1IA_08627	-	AMP_N	PF05195.11	8.6e-28	95.9	0	3e-27	94.1	0	1.8	1	1	0	1	1	1	1	-
AG1IA_03007	-	AMP_N	PF05195.11	8e-19	66.8	0	1.4e-18	66.1	0	1.3	1	0	0	1	1	1	1	-
AG1IA_05009	-	Anillin	PF08174.6	3.2e-08	33.2	0	9.3e-08	31.7	0	1.8	1	0	0	1	1	1	1	-
AG1IA_06033	-	Ank	PF00023.25	1.5e-35	118.7	4.5	1.4e-07	30.4	0	5.7	5	0	0	5	5	4	4	-
AG1IA_04149	-	Ank	PF00023.25	4.6e-28	95.1	17.4	3.9e-06	25.9	0	7.5	7	0	0	7	7	4	4	-
AG1IA_00473	-	Ank	PF00023.25	1.3e-22	77.9	3.9	1.5e-05	24	0.2	4.5	3	1	1	4	4	3	3	-
AG1IA_06288	-	Ank	PF00023.25	1.3e-19	68.4	0	2.5e-09	35.9	0	4.1	4	0	0	4	4	2	2	-
AG1IA_07080	-	Ank	PF00023.25	8.4e-15	53.2	2.4	1.5e-08	33.4	0.1	2.7	2	0	0	2	2	2	2	-
AG1IA_01686	-	Ank	PF00023.25	1.5e-13	49.3	1.4	2e-06	26.8	0.1	3.6	3	0	0	3	3	2	2	-
AG1IA_03379	-	Ank	PF00023.25	4.2e-13	47.8	0.5	1.2e-09	37	0.1	2.4	2	0	0	2	2	1	1	-
AG1IA_05228	-	Ank	PF00023.25	4.7e-13	47.7	2.3	8.7e-09	34.2	0	4	3	1	0	3	3	1	1	-
AG1IA_00989	-	Ank	PF00023.25	1.2e-11	43.3	1.7	1.4e-05	24.1	0.2	3.5	3	0	0	3	3	2	2	-
AG1IA_01454	-	Ank	PF00023.25	1.2e-10	40.1	0.4	3.6e-09	35.5	0	3.2	3	0	0	3	3	1	1	-
AG1IA_00241	-	Ank	PF00023.25	1.2e-10	40.1	0.3	0.00026	20.1	0.1	4.3	4	0	0	4	4	1	1	-
AG1IA_07876	-	Ank	PF00023.25	4.1e-10	38.4	0.1	6.8e-05	22	0	2.7	2	0	0	2	2	1	1	-
AG1IA_06545	-	Ank	PF00023.25	5.9e-08	31.6	0.1	3e-07	29.4	0	2.2	2	0	0	2	2	1	1	-
AG1IA_06033	-	Ank_2	PF12796.2	9.9e-46	153.5	7.1	7.3e-13	48.1	0	3.7	1	1	3	4	4	4	4	-
AG1IA_04149	-	Ank_2	PF12796.2	6e-36	122.1	5.1	2.5e-12	46.4	0.2	3.8	1	1	3	4	4	3	3	-
AG1IA_00473	-	Ank_2	PF12796.2	4.8e-23	80.8	1.5	4.9e-12	45.5	0.2	3.3	1	1	1	3	3	1	1	-
AG1IA_06288	-	Ank_2	PF12796.2	2.8e-20	71.9	0	5.2e-10	39	0	2.6	1	1	1	2	2	2	2	-
AG1IA_07080	-	Ank_2	PF12796.2	7e-20	70.6	1.8	2.3e-10	40.2	0.1	1.8	1	1	1	2	2	2	2	-
AG1IA_00241	-	Ank_2	PF12796.2	1e-16	60.5	0.5	7.1e-08	32.1	0	3	1	1	1	3	3	2	2	-
AG1IA_01454	-	Ank_2	PF12796.2	1.5e-14	53.5	0	4.7e-14	52	0	1.9	1	0	0	1	1	1	1	-
AG1IA_01686	-	Ank_2	PF12796.2	1.9e-13	50	0.1	1.7e-08	34.2	0.1	2.5	1	1	0	1	1	1	1	-
AG1IA_05228	-	Ank_2	PF12796.2	4.6e-13	48.8	0	9.4e-13	47.8	0	1.5	1	1	0	1	1	1	1	-
AG1IA_03379	-	Ank_2	PF12796.2	3.5e-11	42.8	0	6.5e-11	41.9	0	1.4	1	0	0	1	1	1	1	-
AG1IA_00989	-	Ank_2	PF12796.2	1.4e-10	40.8	0.2	3.1e-10	39.7	0.1	1.6	1	0	0	1	1	1	1	-
AG1IA_07876	-	Ank_2	PF12796.2	2.4e-08	33.7	0	0.0041	16.9	0	2.4	2	0	0	2	2	0	0	-
AG1IA_04149	-	Ank_3	PF13606.1	3.7e-24	81.9	7.8	0.00011	21.6	0	7.7	7	0	0	7	7	1	1	-
AG1IA_06033	-	Ank_3	PF13606.1	2e-22	76.5	2.6	8.4e-05	21.9	0	5.8	6	0	0	6	6	2	2	-
AG1IA_00473	-	Ank_3	PF13606.1	9e-17	59	1.6	5.3e-05	22.6	0	4.6	3	1	1	4	4	2	2	-
AG1IA_06288	-	Ank_3	PF13606.1	1.4e-15	55.3	0.2	3.8e-06	26.1	0	4.6	4	0	0	4	4	2	2	-
AG1IA_01686	-	Ank_3	PF13606.1	2.5e-11	42.2	0.4	1.1e-05	24.6	0	3.6	4	0	0	4	4	1	1	-
AG1IA_05228	-	Ank_3	PF13606.1	2.1e-09	36.2	0	6.2e-06	25.4	0	2.6	2	1	0	2	2	1	1	-
AG1IA_03379	-	Ank_3	PF13606.1	2.9e-08	32.6	0.3	4.4e-06	25.9	0.1	2.8	3	0	0	3	3	1	1	-
AG1IA_01454	-	Ank_3	PF13606.1	8.8e-08	31.2	0	4.4e-06	25.9	0	3.4	2	0	0	2	2	1	1	-
AG1IA_00989	-	Ank_3	PF13606.1	1.8e-07	30.2	0.2	0.022	14.5	0	3	2	0	0	2	2	0	0	-
AG1IA_07876	-	Ank_3	PF13606.1	2.8e-06	26.5	0	0.046	13.5	0	2.7	2	0	0	2	2	0	0	-
AG1IA_00241	-	Ank_3	PF13606.1	3e-06	26.4	0.1	0.036	13.8	0	3.9	3	0	0	3	3	0	0	-
AG1IA_07080	-	Ank_3	PF13606.1	5.5e-05	22.5	0.2	0.0031	17.1	0	2.9	2	0	0	2	2	0	0	-
AG1IA_06545	-	Ank_3	PF13606.1	7.2e-05	22.2	0	0.00052	19.5	0	2.2	2	0	0	2	2	1	1	-
AG1IA_02239	-	Ank_3	PF13606.1	0.00015	21.1	0.3	0.47	10.3	0.1	2.8	2	0	0	2	2	0	0	-
AG1IA_04149	-	Ank_4	PF13637.1	1.3e-28	98.3	7.9	9.5e-10	38.2	0	4.6	3	1	1	4	4	3	3	-
AG1IA_06033	-	Ank_4	PF13637.1	8.7e-25	86.1	3.5	2.6e-06	27.3	0.1	4.7	2	1	1	4	4	2	2	-
AG1IA_00473	-	Ank_4	PF13637.1	2.8e-24	84.5	3.9	7.3e-13	48.1	0.1	3.5	3	0	0	3	3	2	2	-
AG1IA_05228	-	Ank_4	PF13637.1	9.6e-15	54.1	0	1.5e-08	34.4	0	2.8	2	1	1	3	3	2	2	-
AG1IA_00241	-	Ank_4	PF13637.1	5.3e-14	51.7	0.6	0.0011	18.9	0	4.5	3	1	2	5	5	0	0	-
AG1IA_06288	-	Ank_4	PF13637.1	7e-14	51.4	0.3	2.2e-09	37.1	0	3.2	2	1	1	3	3	1	1	-
AG1IA_01454	-	Ank_4	PF13637.1	2e-11	43.5	0	6.7e-07	29.1	0	3.3	2	1	1	3	3	1	1	-
AG1IA_02239	-	Ank_4	PF13637.1	3e-09	36.6	1.2	4.5e-07	29.7	0.1	3.7	2	1	2	4	4	1	1	-
AG1IA_01686	-	Ank_4	PF13637.1	6e-08	32.5	0.2	0.0033	17.4	0	2.9	2	1	0	2	2	0	0	-
AG1IA_07876	-	Ank_4	PF13637.1	1.7e-06	27.9	0	0.028	14.4	0	3.1	3	0	0	3	3	0	0	-
AG1IA_07080	-	Ank_4	PF13637.1	2.1e-05	24.4	0.2	0.00012	21.9	0.1	2.3	1	1	1	2	2	0	0	-
AG1IA_03379	-	Ank_4	PF13637.1	4.4e-05	23.3	0.2	0.00019	21.3	0.2	2	1	1	0	1	1	0	0	-
AG1IA_06033	-	Ank_5	PF13857.1	2.5e-27	93.7	5.4	9.6e-07	28.3	0.1	5	2	2	3	5	5	2	2	-
AG1IA_00473	-	Ank_5	PF13857.1	2.3e-24	84.3	5.2	3.2e-07	29.9	0.1	4.7	1	1	3	4	4	2	2	-
AG1IA_04149	-	Ank_5	PF13857.1	4.4e-20	70.7	12.4	7.4e-05	22.3	0.1	6.7	2	1	5	7	7	0	0	-
AG1IA_07876	-	Ank_5	PF13857.1	7.1e-15	54.2	0.1	1.5e-08	34	0	2.6	2	0	0	2	2	1	1	-
AG1IA_06288	-	Ank_5	PF13857.1	9.2e-14	50.6	0	1.3e-06	28	0	3.3	3	0	0	3	3	1	1	-
AG1IA_01454	-	Ank_5	PF13857.1	6.2e-13	48	0	5.2e-12	45.1	0	2.6	1	1	1	2	2	1	1	-
AG1IA_01686	-	Ank_5	PF13857.1	8.6e-12	44.4	0.4	1e-05	25.1	0	2.9	2	0	0	2	2	0	0	-
AG1IA_05228	-	Ank_5	PF13857.1	1.6e-11	43.5	0	1.5e-09	37.3	0	2.2	2	0	0	2	2	1	1	-
AG1IA_00241	-	Ank_5	PF13857.1	8.2e-11	41.3	0.7	0.0056	16.4	0.1	3.8	2	1	1	3	3	0	0	-
AG1IA_07080	-	Ank_5	PF13857.1	2.2e-10	39.9	0.2	8.1e-10	38.1	0.1	2.1	1	0	0	1	1	1	1	-
AG1IA_03379	-	Ank_5	PF13857.1	5.1e-10	38.7	0.5	3.8e-07	29.6	0.1	2.1	1	1	1	2	2	1	1	-
AG1IA_06545	-	Ank_5	PF13857.1	6.3e-07	28.9	0	4.4e-06	26.2	0	2.3	1	1	0	1	1	0	0	-
AG1IA_01736	-	Anoctamin	PF04547.7	7e-104	347.4	0	8.7e-104	347.1	0	1	1	0	0	1	1	1	1	-
AG1IA_08713	-	ANTH	PF07651.11	2.2e-56	190.1	0.2	2.5e-55	186.6	0	2.6	2	1	0	2	2	1	1	-
AG1IA_02441	-	ANTH	PF07651.11	1.4e-11	43.1	0.1	2.5e-11	42.3	0.1	1.3	1	0	0	1	1	1	1	-
AG1IA_01359	-	Anth_synt_I_N	PF04715.8	1.1e-11	44.4	0	8.1e-11	41.6	0	2.2	2	0	0	2	2	1	1	-
AG1IA_07509	-	Anticodon_1	PF08264.8	4e-27	94.3	0.1	8.6e-27	93.2	0	1.6	1	0	0	1	1	1	1	-
AG1IA_01613	-	Anticodon_1	PF08264.8	1.1e-15	57.1	0	2.5e-15	56	0	1.5	1	0	0	1	1	1	1	-
AG1IA_06697	-	Anticodon_1	PF08264.8	2.4e-15	56	0	5.3e-15	54.9	0	1.5	1	0	0	1	1	1	1	-
AG1IA_09455	-	Anticodon_1	PF08264.8	2e-10	40.1	0	4.4e-10	39	0	1.5	1	0	0	1	1	1	1	-
AG1IA_09277	-	An_peroxidase	PF03098.10	1.1e-71	241.3	0	5.2e-69	232.5	0	2.4	1	1	0	1	1	1	1	-
AG1IA_09278	-	An_peroxidase	PF03098.10	1.8e-68	230.7	0	2.6e-65	220.3	0	3	1	1	0	1	1	1	1	-
AG1IA_01703	-	An_peroxidase	PF03098.10	1.7e-67	227.5	0	9.4e-60	201.9	0	2.2	1	1	1	2	2	2	2	-
AG1IA_08723	-	An_peroxidase	PF03098.10	9.7e-66	221.7	0	6.7e-63	212.3	0	3.1	1	1	0	1	1	1	1	-
AG1IA_06477	-	An_peroxidase	PF03098.10	2.2e-60	204	0	6.9e-58	195.8	0	2.2	1	1	0	1	1	1	1	-
AG1IA_06107	-	ApbA	PF02558.11	1.6e-26	92	0	1.3e-25	89	0	2.1	1	1	0	1	1	1	1	-
AG1IA_00460	-	ApbA	PF02558.11	2e-23	82	0	3.7e-23	81.1	0	1.3	1	0	0	1	1	1	1	-
AG1IA_00486	-	ApbA	PF02558.11	5.7e-14	51.3	0	9.8e-14	50.5	0	1.3	1	0	0	1	1	1	1	-
AG1IA_06040	-	ApbA	PF02558.11	7.2e-10	38	0	1.3e-09	37.1	0	1.4	1	0	0	1	1	1	1	-
AG1IA_06107	-	ApbA_C	PF08546.6	1.8e-34	117.9	0.1	2.9e-34	117.2	0	1.3	1	0	0	1	1	1	1	-
AG1IA_00486	-	ApbA_C	PF08546.6	3.6e-13	49.1	0	6.8e-13	48.2	0	1.4	1	0	0	1	1	1	1	-
AG1IA_05102	-	ApbA_C	PF08546.6	3e-07	29.9	0.9	1e-05	25	0.6	2.3	1	1	0	1	1	1	1	-
AG1IA_08449	-	Apc1	PF12859.2	1.5e-13	50.3	0	3.7e-13	49.1	0	1.7	1	0	0	1	1	1	1	-
AG1IA_05517	-	APC10	PF03256.11	5.6e-11	41.9	0	1.3e-09	37.4	0	2.1	2	0	0	2	2	1	1	-
AG1IA_01981	-	APC2	PF08672.6	4.3e-11	42.4	0	9.7e-11	41.2	0	1.6	1	0	0	1	1	1	1	-
AG1IA_02729	-	Apc3	PF12895.2	4.2e-10	39.1	11	0.00027	20.5	0.1	5.5	4	1	3	7	7	0	0	-
AG1IA_00721	-	Apc3	PF12895.2	2.4e-09	36.7	2.3	0.03	13.9	0	5.6	5	1	2	7	7	0	0	-
AG1IA_03295	-	Apc3	PF12895.2	4.4e-09	35.8	9.7	0.076	12.6	0	7.4	8	0	0	8	8	0	0	-
AG1IA_08204	-	Apc3	PF12895.2	4.1e-08	32.7	9.7	0.22	11.1	0	6.2	5	1	1	6	6	0	0	-
AG1IA_09268	-	Apc3	PF12895.2	1.7e-07	30.7	9.3	0.0069	16	0.7	4.7	3	2	2	5	5	0	0	-
AG1IA_08289	-	Apc3	PF12895.2	2.5e-07	30.2	12.6	0.092	12.4	0.2	5	3	1	2	5	5	0	0	-
AG1IA_05195	-	Apc3	PF12895.2	1.9e-06	27.4	2.7	0.003	17.1	0	5.4	4	2	1	5	5	0	0	-
AG1IA_05745	-	Apc4_WD40	PF12894.2	1.3e-06	27.3	0	0.16	11	0	5.3	6	0	0	6	6	0	0	-
AG1IA_09493	-	Apc4_WD40	PF12894.2	4e-05	22.5	0	2.6	7.1	0	4.6	4	0	0	4	4	0	0	-
AG1IA_03870	-	Apc4_WD40	PF12894.2	8.8e-05	21.4	0	0.013	14.4	0	2.7	3	0	0	3	3	1	1	-
AG1IA_01099	-	Apc5	PF12862.2	9e-07	28.1	0	5.7e-06	25.5	0	2.2	2	0	0	2	2	1	1	-
AG1IA_08289	-	APC8	PF04049.8	1.5e-17	63.1	0.2	4e-17	61.7	0	1.8	2	0	0	2	2	1	1	-
AG1IA_08291	-	APG12	PF04110.8	3e-24	84.5	0.5	1.2e-22	79.4	0.3	2.1	1	1	0	1	1	1	1	-
AG1IA_05185	-	APG12	PF04110.8	0.00011	21.8	0	0.00017	21.2	0	1.2	1	0	0	1	1	1	1	-
AG1IA_08652	-	APG17	PF04108.7	2.1e-22	78.9	20.5	7.2e-16	57.4	12.1	3.5	2	1	0	2	2	1	1	-
AG1IA_09244	-	APG5	PF04106.7	3.7e-45	153.3	0	5.2e-45	152.8	0	1.2	1	0	0	1	1	1	1	-
AG1IA_06665	-	APG6	PF04111.7	6.3e-33	113.6	0.1	2.7e-32	111.5	0.1	1.7	1	1	0	1	1	1	1	-
AG1IA_06664	-	APG6	PF04111.7	8e-16	57.4	11.7	1e-15	57.1	8.1	1.1	1	0	0	1	1	1	1	-
AG1IA_01873	-	APG9	PF04109.11	7e-147	488.6	0	9.4e-147	488.2	0	1.1	1	0	0	1	1	1	1	-
AG1IA_09212	-	APH	PF01636.18	4.2e-34	117.8	0	6.1e-34	117.3	0	1.1	1	0	0	1	1	1	1	-
AG1IA_05415	-	APH	PF01636.18	4.2e-18	65.4	0	5.9e-18	64.9	0	1.1	1	0	0	1	1	1	1	-
AG1IA_01574	-	APH	PF01636.18	1.5e-07	30.8	0	3e-07	29.9	0	1.5	2	0	0	2	2	1	1	-
AG1IA_00755	-	APH	PF01636.18	7.5e-07	28.6	1.2	2.4e-06	26.9	0.8	1.7	1	1	0	1	1	1	1	-
AG1IA_05478	-	APH	PF01636.18	5.2e-06	25.8	0	0.00037	19.8	0	2.1	1	1	1	2	2	0	0	-
AG1IA_06364	-	APH	PF01636.18	3.1e-05	23.3	0	0.33	10.1	0	3.5	2	1	1	3	3	0	0	-
AG1IA_03808	-	ApoO	PF09769.4	1.8e-08	33.7	13.3	3.2e-06	26.4	0	4.2	3	2	1	4	4	1	1	-
AG1IA_05069	-	APS_kinase	PF01583.15	5e-64	214.2	0.1	7.2e-58	194.2	0	2.1	2	0	0	2	2	1	1	-
AG1IA_03460	-	APS_kinase	PF01583.15	3.9e-48	162.5	0.4	3.6e-46	156.1	0.3	2.4	1	1	0	1	1	1	1	-
AG1IA_08243	-	Apt1	PF10351.4	3.4e-86	289.4	0	4.7e-86	288.9	0	1.2	1	0	0	1	1	1	1	-
AG1IA_08496	-	AraC_binding	PF02311.14	2.1e-05	23.7	0	6.2e-05	22.2	0	1.7	1	0	0	1	1	1	1	-
AG1IA_04361	-	AraC_binding	PF02311.14	4.7e-05	22.5	0.3	0.019	14.1	0	2.4	2	0	0	2	2	0	0	-
AG1IA_06753	-	AraC_binding	PF02311.14	6.2e-05	22.2	0.1	0.00014	21	0	1.5	1	0	0	1	1	0	0	-
AG1IA_05032	-	Arb2	PF09757.4	6.4e-21	74	0.5	3.7e-20	71.5	0.3	2.2	2	0	0	2	2	1	1	-
AG1IA_05080	-	ARD	PF03079.9	9.9e-37	125.8	0.1	2.6e-36	124.4	0.1	1.6	1	1	0	1	1	1	1	-
AG1IA_00462	-	Arf	PF00025.16	4.8e-69	230.5	0.1	6e-69	230.2	0.1	1.1	1	0	0	1	1	1	1	-
AG1IA_09359	-	Arf	PF00025.16	2.2e-68	228.4	1.2	5.8e-38	129.3	0.3	3	2	1	0	2	2	2	2	-
AG1IA_02121	-	Arf	PF00025.16	9.4e-66	219.8	0	1e-65	219.7	0	1	1	0	0	1	1	1	1	-
AG1IA_02820	-	Arf	PF00025.16	1.4e-57	193.2	0	2.2e-57	192.6	0	1.3	1	0	0	1	1	1	1	-
AG1IA_04159	-	Arf	PF00025.16	3.1e-46	156.3	0.2	6.5e-44	148.7	0.1	2.2	1	1	0	1	1	1	1	-
AG1IA_08196	-	Arf	PF00025.16	9.8e-43	144.9	0.1	1.3e-42	144.5	0	1.1	1	0	0	1	1	1	1	-
AG1IA_05503	-	Arf	PF00025.16	2.8e-33	114.1	0	5.7e-31	106.5	0	2.4	1	1	0	1	1	1	1	-
AG1IA_08268	-	Arf	PF00025.16	7.8e-22	76.8	0	1.8e-21	75.6	0	1.5	1	1	0	1	1	1	1	-
AG1IA_01260	-	Arf	PF00025.16	4e-13	48.4	0	7.3e-13	47.6	0	1.3	1	0	0	1	1	1	1	-
AG1IA_09414	-	Arf	PF00025.16	5.8e-13	47.9	1.1	1.1e-12	47	0.8	1.4	1	1	0	1	1	1	1	-
AG1IA_05636	-	Arf	PF00025.16	4.4e-12	45	0	5.9e-12	44.6	0	1.1	1	0	0	1	1	1	1	-
AG1IA_03961	-	Arf	PF00025.16	4.4e-11	41.8	0.1	4.1e-08	32.1	0	2.2	2	0	0	2	2	1	1	-
AG1IA_04501	-	Arf	PF00025.16	4.6e-10	38.5	0	5.9e-10	38.1	0	1.1	1	0	0	1	1	1	1	-
AG1IA_03263	-	Arf	PF00025.16	4.8e-10	38.4	0.6	1.1e-09	37.2	0	1.8	2	0	0	2	2	1	1	-
AG1IA_02624	-	Arf	PF00025.16	9.8e-09	34.2	0.3	9.8e-05	21.1	0	2.3	2	0	0	2	2	1	1	-
AG1IA_01027	-	Arf	PF00025.16	1.2e-08	33.9	0	0.0014	17.3	0	3.1	3	0	0	3	3	0	0	-
AG1IA_01233	-	Arf	PF00025.16	6.5e-08	31.5	0	1.7e-07	30.1	0	1.6	1	1	0	1	1	1	1	-
AG1IA_05917	-	Arf	PF00025.16	1.6e-07	30.2	0	0.00022	20	0	2.1	2	0	0	2	2	0	0	-
AG1IA_01029	-	Arf	PF00025.16	4.4e-06	25.5	0	9.8e-06	24.4	0	1.5	1	1	0	1	1	1	1	-
AG1IA_08949	-	Arf	PF00025.16	1.6e-05	23.7	0.1	2.4e-05	23.1	0.1	1.2	1	0	0	1	1	1	1	-
AG1IA_02724	-	Arf	PF00025.16	2.2e-05	23.2	0	9.7e-05	21.1	0	1.9	2	0	0	2	2	1	1	-
AG1IA_01257	-	Arf	PF00025.16	2.6e-05	23	0	3.8e-05	22.5	0	1.3	1	0	0	1	1	1	1	-
AG1IA_09174	-	Arf	PF00025.16	0.00012	20.9	0	0.00071	18.3	0	2	1	1	0	1	1	0	0	-
AG1IA_00348	-	ArfGap	PF01412.13	2.6e-12	46	3.3	4.7e-07	29.1	1.5	2.4	2	0	0	2	2	1	1	-
AG1IA_00562	-	Arginase	PF00491.16	7.4e-66	221.7	0	1.1e-65	221.2	0	1.1	1	0	0	1	1	1	1	-
AG1IA_00455	-	Arginase	PF00491.16	9.1e-53	178.8	0.1	1.3e-52	178.3	0.1	1.2	1	0	0	1	1	1	1	-
AG1IA_02434	-	Arginosuc_synth	PF00764.14	1.1e-140	468.6	0	1.3e-140	468.3	0	1	1	0	0	1	1	1	1	-
AG1IA_01721	-	ArgJ	PF01960.13	1.1e-101	339.5	0	2e-68	230	0	2	2	0	0	2	2	2	2	-
AG1IA_00638	-	ARID	PF01388.16	3.3e-16	58.4	0	8e-16	57.1	0	1.7	1	0	0	1	1	1	1	-
AG1IA_05781	-	ARID	PF01388.16	1.5e-12	46.6	0	3.8e-11	42.2	0	3	2	0	0	2	2	1	1	-
AG1IA_00897	-	ARID	PF01388.16	6.7e-09	35	0	3.4e-08	32.7	0	2.2	1	1	0	1	1	1	1	-
AG1IA_05784	-	ARID	PF01388.16	1.3e-05	24.4	0	3e-05	23.3	0	1.6	1	0	0	1	1	1	1	-
AG1IA_04524	-	Arm	PF00514.18	3.7e-90	292.5	10.2	1.4e-12	46.4	0.1	8.4	8	0	0	8	8	8	8	-
AG1IA_02660	-	Arm	PF00514.18	6.1e-60	196.6	32.9	2.2e-12	45.8	0	11.3	10	2	2	12	12	5	5	-
AG1IA_03577	-	Arm	PF00514.18	3.2e-14	51.6	4.5	0.2	11	0	6.6	7	0	0	7	7	0	0	-
AG1IA_04876	-	Arm	PF00514.18	1.2e-13	49.8	0.8	0.044	13.1	0	6.2	6	0	0	6	6	0	0	-
AG1IA_01095	-	Arm	PF00514.18	8.8e-09	34.3	1.3	0.0055	16	0	4.9	5	0	0	5	5	0	0	-
AG1IA_05559	-	Arm	PF00514.18	1.9e-06	26.9	8.7	0.026	13.8	0.1	6.7	6	0	0	6	6	0	0	-
AG1IA_01837	-	Arm	PF00514.18	4e-06	25.9	12.4	0.0075	15.5	0	7	8	1	0	8	8	0	0	-
AG1IA_02506	-	Arm	PF00514.18	1.4e-05	24.2	0.5	0.0026	17	0	3.7	3	0	0	3	3	0	0	-
AG1IA_07783	-	Arm	PF00514.18	2.5e-05	23.4	0.1	2.4	7.6	0	5	6	0	0	6	6	0	0	-
AG1IA_02660	-	Arm_2	PF04826.8	3.3e-06	25.8	5	0.015	13.9	0	4.4	2	1	0	4	4	0	0	-
AG1IA_04524	-	Arm_2	PF04826.8	4.3e-05	22.2	0	0.052	12.1	0	4	3	1	2	5	5	0	0	-
AG1IA_07536	-	ARPC4	PF05856.7	6.1e-75	249.7	5.1	9.7e-75	249.1	3.6	1.3	1	0	0	1	1	1	1	-
AG1IA_03227	-	Arrestin_C	PF02752.17	1.7e-14	53.5	0.8	2.2e-13	50	0.2	2.7	2	1	0	2	2	1	1	-
AG1IA_01804	-	Arrestin_C	PF02752.17	2.2e-10	40.2	0.1	1.3e-09	37.8	0	2.1	2	0	0	2	2	1	1	-
AG1IA_01358	-	Arrestin_C	PF02752.17	2.6e-07	30.3	0.1	7.8e-07	28.7	0.1	1.8	1	1	0	1	1	1	1	-
AG1IA_03227	-	Arrestin_N	PF00339.24	4e-10	39.2	0.8	8.5e-07	28.4	0	2.8	2	1	1	3	3	1	1	-
AG1IA_00303	-	ARS2	PF04959.8	7.7e-05	22.4	0.7	7.7e-05	22.4	0.5	2.5	2	1	1	3	3	1	1	-
AG1IA_02734	-	ArsA_ATPase	PF02374.10	2.2e-58	197.1	0	2.5e-58	197	0	1	1	0	0	1	1	1	1	-
AG1IA_03852	-	ArsA_ATPase	PF02374.10	2.1e-05	23.2	0.2	0.00063	18.3	0.1	2.1	2	0	0	2	2	0	0	-
AG1IA_02584	-	ArsA_ATPase	PF02374.10	3.7e-05	22.4	0.1	0.0018	16.9	0.1	2.4	2	1	0	2	2	0	0	-
AG1IA_00866	-	ArsB	PF02040.10	1.3e-15	56.7	13.2	3.4e-09	35.6	2.1	2	2	0	0	2	2	2	2	-
AG1IA_05621	-	Arv1	PF04161.8	2.1e-11	43.6	0.2	5.4e-11	42.3	0.1	1.7	2	0	0	2	2	1	1	-
AG1IA_04941	-	Arylesterase	PF01731.15	2.1e-07	30.3	0.1	0.014	14.8	0	2.4	2	0	0	2	2	0	0	-
AG1IA_04940	-	Arylesterase	PF01731.15	4.9e-06	25.9	1.4	0.036	13.5	0	3.3	4	0	0	4	4	0	0	-
AG1IA_01210	-	ASL_C2	PF14698.1	1.4e-26	91.8	0.1	2.8e-26	90.8	0	1.6	1	0	0	1	1	1	1	-
AG1IA_02066	-	Asn_synthase	PF00733.16	8.7e-66	221.5	0	1.6e-65	220.6	0	1.4	1	0	0	1	1	1	1	-
AG1IA_02897	-	Asn_synthase	PF00733.16	1.1e-43	149.1	0	2e-31	108.9	0	2.1	2	0	0	2	2	2	2	-
AG1IA_00397	-	Asp	PF00026.18	3.5e-109	364.4	0.1	5e-109	363.8	0.1	1.2	1	0	0	1	1	1	1	-
AG1IA_08912	-	Asp	PF00026.18	5.2e-91	304.6	0	1.5e-44	152	0	3.1	2	1	1	3	3	3	3	-
AG1IA_00804	-	Asp	PF00026.18	4.5e-82	275.3	12.6	5.7e-82	274.9	8.7	1.1	1	0	0	1	1	1	1	-
AG1IA_06333	-	Asp	PF00026.18	5.6e-82	275	9.1	6.8e-82	274.7	6.3	1.1	1	0	0	1	1	1	1	-
AG1IA_03694	-	Asp	PF00026.18	4.3e-75	252.3	0.5	5.3e-75	252.1	0.4	1.1	1	0	0	1	1	1	1	-
AG1IA_07749	-	Asp	PF00026.18	2.8e-73	246.4	0.3	4.1e-46	157.2	0	2.4	2	1	0	2	2	2	2	-
AG1IA_02371	-	Asp	PF00026.18	2.2e-70	236.9	1.5	2.7e-70	236.6	1	1.1	1	0	0	1	1	1	1	-
AG1IA_05251	-	Asp	PF00026.18	3.3e-62	210	0.1	3.8e-62	209.8	0.1	1	1	0	0	1	1	1	1	-
AG1IA_09701	-	Asp	PF00026.18	1.7e-29	102.6	2.7	2.6e-29	102	1.9	1.3	1	0	0	1	1	1	1	-
AG1IA_05198	-	Asp	PF00026.18	2.1e-27	95.7	0	3.4e-27	95	0	1.3	1	0	0	1	1	1	1	-
AG1IA_09071	-	Asp	PF00026.18	5.2e-26	91.1	4	9.8e-25	86.9	2.8	2.7	1	1	0	1	1	1	1	-
AG1IA_03827	-	Asp	PF00026.18	9.2e-26	90.3	4	7.1e-25	87.4	2.8	2	1	1	0	1	1	1	1	-
AG1IA_03391	-	Asp	PF00026.18	1.7e-25	89.4	0	1.1e-24	86.7	0	2	1	1	0	1	1	1	1	-
AG1IA_03942	-	Asp	PF00026.18	1.3e-24	86.5	0	3e-24	85.3	0	1.6	1	1	0	1	1	1	1	-
AG1IA_06115	-	Asp	PF00026.18	5e-24	84.6	5.9	7e-23	80.8	4.1	2.5	1	1	0	1	1	1	1	-
AG1IA_08910	-	Asp	PF00026.18	6.9e-21	74.3	0	1.1e-20	73.6	0	1.2	1	0	0	1	1	1	1	-
AG1IA_05042	-	Asp	PF00026.18	4.4e-17	61.8	0	8.9e-08	31.2	0	2.1	2	0	0	2	2	2	2	-
AG1IA_05865	-	Asp	PF00026.18	1.9e-13	49.8	0	2.9e-07	29.5	0	2.2	2	0	0	2	2	1	1	-
AG1IA_02654	-	Asp	PF00026.18	1.7e-07	30.3	1.6	2.4e-06	26.5	1.1	2.2	1	1	0	1	1	1	1	-
AG1IA_08911	-	Asp	PF00026.18	4.8e-07	28.8	0	5e-07	28.7	0	1	1	0	0	1	1	1	1	-
AG1IA_10039	-	Asp	PF00026.18	1.3e-05	24.1	0	1.3e-05	24.1	0	1	1	0	0	1	1	1	1	-
AG1IA_00988	-	Asparaginase	PF00710.15	9.8e-46	155.5	0	2.1e-45	154.4	0	1.5	1	1	0	1	1	1	1	-
AG1IA_00989	-	Asparaginase	PF00710.15	8.3e-36	122.9	0	1.2e-35	122.4	0	1.2	1	0	0	1	1	1	1	-
AG1IA_03458	-	Asparaginase_2	PF01112.13	2.7e-32	111.2	4.8	1.7e-30	105.3	3.2	2.3	1	1	0	1	1	1	1	-
AG1IA_05238	-	Asparaginase_2	PF01112.13	5.1e-25	87.3	0	7.1e-20	70.4	0	2	2	0	0	2	2	1	1	-
AG1IA_01180	-	Aspzincin_M35	PF14521.1	1.5e-40	138.6	0.8	3.3e-40	137.4	0.5	1.6	1	0	0	1	1	1	1	-
AG1IA_06375	-	Aspzincin_M35	PF14521.1	3.6e-39	134.1	1	3.6e-39	134.1	0.7	1.9	1	1	1	2	2	1	1	-
AG1IA_00950	-	Aspzincin_M35	PF14521.1	6.4e-39	133.3	0.9	6.4e-39	133.3	0.6	1.5	2	0	0	2	2	1	1	-
AG1IA_06588	-	Aspzincin_M35	PF14521.1	7.7e-33	113.6	0.1	2.3e-32	112	0	1.8	2	0	0	2	2	1	1	-
AG1IA_09084	-	Aspzincin_M35	PF14521.1	8.7e-33	113.4	0.1	1.4e-32	112.7	0.1	1.3	1	0	0	1	1	1	1	-
AG1IA_04952	-	Aspzincin_M35	PF14521.1	2.3e-32	112	0	5.6e-32	110.8	0	1.6	1	0	0	1	1	1	1	-
AG1IA_06331	-	Aspzincin_M35	PF14521.1	3.6e-32	111.4	1.7	3.8e-32	111.3	0.3	1.7	1	1	1	2	2	1	1	-
AG1IA_07048	-	Aspzincin_M35	PF14521.1	1.5e-20	73.7	0	3.8e-19	69.1	0	2.7	2	1	1	3	3	1	1	-
AG1IA_07291	-	Aspzincin_M35	PF14521.1	7e-13	48.8	0.6	6.3e-12	45.7	0	2.4	2	1	1	3	3	1	1	-
AG1IA_05957	-	Asp_Glu_race	PF01177.17	3.9e-18	65.6	0	4.8e-18	65.3	0	1.1	1	0	0	1	1	1	1	-
AG1IA_07597	-	Asp_protease	PF09668.5	8.6e-32	108.8	0	1.8e-31	107.7	0	1.6	1	1	0	1	1	1	1	-
AG1IA_08912	-	Asp_protease_2	PF13650.1	2.1e-13	50.1	0.3	0.025	14.6	0	4.4	4	0	0	4	4	0	0	-
AG1IA_00191	-	ATE_C	PF04377.10	2.1e-26	91.9	0.1	4.2e-26	90.9	0.1	1.5	1	0	0	1	1	1	1	-
AG1IA_00191	-	ATE_N	PF04376.8	3.3e-17	61.5	4	5.3e-15	54.4	2.3	2.5	2	0	0	2	2	1	1	-
AG1IA_08498	-	ATG13	PF10033.4	2.4e-20	72.4	0	3.8e-20	71.8	0	1.3	1	0	0	1	1	1	1	-
AG1IA_08671	-	Atg14	PF10186.4	7.5e-21	73.8	0.1	3.2e-11	42.2	0	2.2	2	0	0	2	2	2	2	-
AG1IA_02723	-	ATG16	PF08614.6	2.8e-41	140.9	20.7	4.2e-41	140.4	14.3	1.2	1	0	0	1	1	1	1	-
AG1IA_00281	-	ATG22	PF11700.3	1.7e-158	527.5	9.4	4e-158	526.3	6.5	1.5	1	1	0	1	1	1	1	-
AG1IA_05914	-	ATG22	PF11700.3	2.2e-61	207.3	5.5	5.4e-39	133.4	0.2	2.1	2	0	0	2	2	2	2	-
AG1IA_08270	-	ATG27	PF09451.5	1.8e-12	46.6	0	2.3e-12	46.2	0	1.1	1	0	0	1	1	1	1	-
AG1IA_08429	-	ATG27	PF09451.5	1.6e-05	23.8	0	3.4e-05	22.7	0	1.5	1	1	0	1	1	1	1	-
AG1IA_05185	-	Atg8	PF02991.11	1.4e-38	130.5	0.3	2e-38	130	0.2	1.2	1	0	0	1	1	1	1	-
AG1IA_08548	-	ATG_C	PF09333.6	4.8e-29	99.9	0.1	1.4e-28	98.4	0.1	1.8	1	0	0	1	1	1	1	-
AG1IA_03689	-	ATP-cone	PF03477.11	6.3e-12	45.2	0.2	2.1e-11	43.6	0.1	1.9	1	0	0	1	1	1	1	-
AG1IA_00294	-	ATP-grasp	PF02222.17	1.4e-58	196.5	0	2.5e-58	195.7	0	1.4	1	0	0	1	1	1	1	-
AG1IA_08343	-	ATP-grasp	PF02222.17	2e-18	65.8	0	1.1e-08	34.1	0	2.4	2	0	0	2	2	2	2	-
AG1IA_03840	-	ATP-grasp	PF02222.17	3.6e-15	55.2	0	6.9e-09	34.7	0	2.4	2	0	0	2	2	1	1	-
AG1IA_05646	-	ATP-grasp	PF02222.17	1e-07	31	0	2.5e-07	29.7	0	1.7	1	0	0	1	1	1	1	-
AG1IA_02362	-	ATP-grasp	PF02222.17	2.6e-06	26.3	0	5e-06	25.4	0	1.3	1	0	0	1	1	1	1	-
AG1IA_01326	-	ATP-grasp_2	PF08442.5	7.4e-72	240.4	0.1	1.1e-71	239.8	0.1	1.3	1	0	0	1	1	1	1	-
AG1IA_08696	-	ATP-grasp_2	PF08442.5	6.3e-06	25.2	0	8.9e-06	24.7	0	1.2	1	0	0	1	1	1	1	-
AG1IA_08343	-	ATP-grasp_3	PF02655.9	3.7e-06	26.4	0.1	0.063	12.6	0	2.8	2	0	0	2	2	0	0	-
AG1IA_08343	-	ATP-grasp_4	PF13535.1	5.8e-39	133.2	0.1	1.1e-22	80.1	0	2.7	3	0	0	3	3	2	2	-
AG1IA_03840	-	ATP-grasp_4	PF13535.1	1.5e-30	105.8	0.4	5.7e-22	77.8	0.1	3.1	3	0	0	3	3	1	1	-
AG1IA_02362	-	ATP-grasp_4	PF13535.1	4e-20	71.8	0.2	7.4e-20	70.9	0.1	1.4	1	0	0	1	1	1	1	-
AG1IA_05646	-	ATP-grasp_4	PF13535.1	3.9e-15	55.5	0	8.5e-15	54.4	0	1.5	1	0	0	1	1	1	1	-
AG1IA_00294	-	ATP-grasp_4	PF13535.1	1.1e-10	41	0	2.3e-10	40	0	1.5	1	0	0	1	1	1	1	-
AG1IA_06034	-	ATP-grasp_4	PF13535.1	2.5e-10	39.8	0	2e-09	36.9	0	2.3	2	1	0	2	2	1	1	-
AG1IA_02278	-	ATP-grasp_4	PF13535.1	1.1e-08	34.5	0	3.6e-08	32.8	0	1.8	1	0	0	1	1	1	1	-
AG1IA_01326	-	ATP-grasp_5	PF13549.1	5.1e-13	48.2	0	7.8e-13	47.6	0	1.3	1	0	0	1	1	1	1	-
AG1IA_03460	-	ATP-sulfurylase	PF01747.12	9.6e-89	295.8	0.2	1.5e-88	295.1	0.2	1.3	1	0	0	1	1	1	1	-
AG1IA_06448	-	ATP-synt	PF00231.14	2.6e-62	210.2	7.1	4.8e-62	209.4	4.9	1.4	1	1	0	1	1	1	1	-
AG1IA_04446	-	ATP-synt_10	PF05176.9	4e-17	61.8	0.1	4e-13	48.7	0	2.3	2	0	0	2	2	1	1	-
AG1IA_00946	-	ATP-synt_ab	PF00006.20	2e-108	360.3	0	2.9e-108	359.8	0	1.3	1	0	0	1	1	1	1	-
AG1IA_00205	-	ATP-synt_ab	PF00006.20	3.2e-63	212.5	0	5.6e-63	211.8	0	1.4	1	0	0	1	1	1	1	-
AG1IA_03697	-	ATP-synt_ab	PF00006.20	1.2e-58	197.7	0	1.7e-58	197.1	0	1.3	1	0	0	1	1	1	1	-
AG1IA_02544	-	ATP-synt_ab	PF00006.20	2.5e-42	144.3	0	3.5e-42	143.8	0	1.2	1	0	0	1	1	1	1	-
AG1IA_00205	-	ATP-synt_ab_C	PF00306.22	2.9e-24	85.2	0.9	5.4e-24	84.3	0.6	1.4	1	0	0	1	1	1	1	-
AG1IA_02544	-	ATP-synt_ab_C	PF00306.22	1.2e-20	73.5	0.2	2.1e-20	72.8	0.2	1.4	1	0	0	1	1	1	1	-
AG1IA_00946	-	ATP-synt_ab_C	PF00306.22	8.8e-19	67.5	0.8	3e-18	65.8	0.6	1.9	1	1	0	1	1	1	1	-
AG1IA_03697	-	ATP-synt_ab_C	PF00306.22	5.1e-17	61.8	0.3	1.3e-16	60.6	0.2	1.7	1	0	0	1	1	1	1	-
AG1IA_00205	-	ATP-synt_ab_N	PF02874.18	1.3e-23	82.4	1.2	4.1e-23	80.8	0.8	1.9	1	0	0	1	1	1	1	-
AG1IA_00946	-	ATP-synt_ab_N	PF02874.18	4e-14	52.1	2.9	1.1e-13	50.6	2	1.8	1	0	0	1	1	1	1	-
AG1IA_03697	-	ATP-synt_ab_N	PF02874.18	4.9e-11	42.1	1.1	2.2e-10	40	0.6	2.1	2	0	0	2	2	1	1	-
AG1IA_07829	-	ATP-synt_C	PF00137.16	9.1e-29	98.6	27.1	3.7e-18	64.6	9.5	2.2	2	0	0	2	2	2	2	-
AG1IA_03343	-	ATP-synt_C	PF00137.16	2.6e-19	68.3	23.2	7.6e-11	41.2	2.5	3.1	3	1	0	3	3	2	2	-
AG1IA_08885	-	ATP-synt_C	PF00137.16	5.9e-09	35.2	9.3	3.4e-07	29.5	3	2.2	2	0	0	2	2	1	1	-
AG1IA_01376	-	ATP-synt_D	PF01813.12	4e-66	221.8	4.3	5.2e-66	221.4	3	1.1	1	0	0	1	1	1	1	-
AG1IA_06642	-	ATP-synt_DE_N	PF02823.11	9.2e-13	47.2	0.1	1.9e-12	46.3	0	1.5	1	0	0	1	1	1	1	-
AG1IA_07935	-	ATP-synt_E	PF05680.7	1.5e-14	53.2	0	1.8e-14	52.9	0	1.1	1	0	0	1	1	1	1	-
AG1IA_05295	-	ATP-synt_Eps	PF04627.8	1.2e-16	59.4	3.2	1.6e-16	59	2.2	1.2	1	0	0	1	1	1	1	-
AG1IA_01320	-	ATP-synt_F	PF01990.12	1.3e-31	108.3	0.2	1.5e-31	108.1	0.1	1	1	0	0	1	1	1	1	-
AG1IA_05592	-	ATP-synt_G	PF04718.10	2.6e-10	40.4	0.7	2.2e-09	37.3	0	2.1	2	0	0	2	2	1	1	-
AG1IA_03921	-	ATP-synt_J	PF04911.7	1.2e-17	62.5	0.1	2.3e-17	61.6	0.1	1.5	1	0	0	1	1	1	1	-
AG1IA_02628	-	ATP11	PF06644.6	7.2e-62	208.7	0.1	3.7e-61	206.4	0	2	2	0	0	2	2	1	1	-
AG1IA_04220	-	ATP_bind_1	PF03029.12	7.1e-58	195.4	0	1.4e-57	194.4	0	1.5	1	1	0	1	1	1	1	-
AG1IA_07213	-	ATP_bind_1	PF03029.12	1.3e-49	168.3	0	4.9e-40	137	0	2.9	1	1	1	2	2	2	2	-
AG1IA_00521	-	ATP_bind_3	PF01171.15	7.2e-30	103.3	0	2.6e-27	95	0	2.4	1	1	0	1	1	1	1	-
AG1IA_00376	-	ATP_bind_3	PF01171.15	9.5e-07	27.9	0	2.7e-06	26.5	0	1.7	2	0	0	2	2	1	1	-
AG1IA_00239	-	ATP_bind_4	PF01902.12	3.5e-18	65.2	0	5.2e-18	64.7	0	1.2	1	0	0	1	1	1	1	-
AG1IA_02187	-	ATP_sub_h	PF10775.4	6.9e-23	79.6	0.7	1.1e-22	78.9	0.5	1.3	1	0	0	1	1	1	1	-
AG1IA_08940	-	ATP_synt_H	PF05493.8	2.3e-17	62.3	8.1	6.4e-17	60.8	5.5	1.9	2	0	0	2	2	1	1	-
AG1IA_09526	-	ATP_transf	PF09830.4	7.2e-18	63.6	0	1.2e-17	62.9	0	1.4	1	0	0	1	1	1	1	-
AG1IA_10290	-	Atx10homo_assoc	PF09759.4	3.8e-25	87.1	0	4.9e-25	86.7	0	1.1	1	0	0	1	1	1	1	-
AG1IA_03355	-	Autophagy_act_C	PF03987.10	6e-12	45	0.1	1.3e-11	44	0.1	1.5	1	0	0	1	1	1	1	-
AG1IA_02826	-	Autophagy_act_C	PF03987.10	1.3e-08	34.4	0.3	6.8e-08	32.1	0.2	2.1	1	1	0	1	1	1	1	-
AG1IA_03355	-	Autophagy_Cterm	PF10381.4	6.3e-12	43.9	3.2	1.2e-11	43	2.2	1.5	1	0	0	1	1	1	1	-
AG1IA_03355	-	Autophagy_N	PF03986.8	6.2e-34	116.3	0.9	1.1e-32	112.3	0.6	2.2	1	1	0	1	1	1	1	-
AG1IA_02018	-	Avl9	PF09794.4	6.5e-109	363.3	0	1.1e-108	362.6	0	1.4	1	0	0	1	1	1	1	-
AG1IA_03187	-	A_deaminase	PF00962.17	1.9e-38	131.7	0	4.9e-37	127	0	2.1	1	1	0	1	1	1	1	-
AG1IA_03192	-	A_deaminase	PF00962.17	1.1e-23	83.1	0	3.1e-23	81.7	0	1.6	1	1	1	2	2	1	1	-
AG1IA_03188	-	A_deaminase	PF00962.17	2.9e-20	71.9	0	7.8e-20	70.5	0	1.6	1	1	0	1	1	1	1	-
AG1IA_07554	-	A_deaminase	PF00962.17	1.9e-11	42.9	0	2.2e-07	29.6	0	2.5	2	1	0	2	2	1	1	-
AG1IA_07454	-	B-block_TFIIIC	PF04182.7	9.5e-11	40.9	0	6.1e-09	35.1	0	3.2	4	0	0	4	4	1	1	-
AG1IA_00376	-	B12D	PF06522.6	6.8e-15	54	0.3	3e-14	51.9	0.1	2.1	2	0	0	2	2	1	1	-
AG1IA_05454	-	B12D	PF06522.6	7.4e-10	37.9	0.1	1.3e-09	37	0	1.4	1	0	0	1	1	1	1	-
AG1IA_02908	-	B12D	PF06522.6	3.2e-05	23	0	5.1e-05	22.4	0	1.3	1	0	0	1	1	1	1	-
AG1IA_08800	-	B12D	PF06522.6	4.2e-05	22.6	0.1	0.00012	21.1	0.1	1.7	1	0	0	1	1	0	0	-
AG1IA_09755	-	B3_4	PF03483.12	8.7e-08	31.3	0.1	1.7e-07	30.3	0.1	1.5	1	0	0	1	1	1	1	-
AG1IA_09755	-	B5	PF03484.10	1e-13	50.3	0	1.9e-13	49.5	0	1.4	1	0	0	1	1	1	1	-
AG1IA_01237	-	B56	PF01603.15	2.4e-138	460.7	2.2	4e-92	308.4	0.3	2.1	1	1	1	2	2	2	2	-
AG1IA_08177	-	Bac_globin	PF01152.16	3.3e-13	49.2	2.7	1.1	8.8	0.1	10.2	9	2	2	11	11	0	0	-
AG1IA_02956	-	Bac_globin	PF01152.16	6.3e-13	48.2	7.8	2	7.9	0	12.5	10	3	2	14	14	0	0	-
AG1IA_09991	-	Bac_globin	PF01152.16	5.1e-12	45.3	0.2	0.85	9.1	0	5.2	5	0	0	5	5	0	0	-
AG1IA_09046	-	Bac_globin	PF01152.16	3.5e-11	42.6	9.8	0.11	12	0	9.9	7	3	3	10	10	0	0	-
AG1IA_02599	-	Bac_globin	PF01152.16	1.7e-09	37.2	6.8	2.8	7.4	0	8.9	8	1	2	10	10	0	0	-
AG1IA_09813	-	Bac_globin	PF01152.16	2.2e-09	36.8	0.6	5.5	6.5	0	7.1	5	1	2	7	7	0	0	-
AG1IA_09609	-	Bac_globin	PF01152.16	1.1e-06	28.1	2.3	1.3	8.5	0	6.4	4	2	2	6	6	0	0	-
AG1IA_09813	-	Bac_luciferase	PF00296.15	3.4e-07	29.1	2.9	8.9	4.8	0	7.7	7	2	1	9	9	0	0	-
AG1IA_01602	-	Bac_surface_Ag	PF01103.18	7.3e-31	107.3	2.3	1.2e-30	106.6	1.6	1.3	1	0	0	1	1	1	1	-
AG1IA_03261	-	BAG	PF02179.11	5.6e-13	48.3	0	7.9e-13	47.8	0	1.1	1	0	0	1	1	1	1	-
AG1IA_07585	-	BAG	PF02179.11	7.4e-06	25.4	0.3	1.4e-05	24.6	0.2	1.4	1	0	0	1	1	1	1	-
AG1IA_00185	-	BAG	PF02179.11	1.1e-05	24.9	0.1	1.1e-05	24.9	0.1	2.5	2	0	0	2	2	1	1	-
AG1IA_01680	-	BAH	PF01426.13	9.8e-10	37.7	0	1.9e-09	36.7	0	1.5	1	0	0	1	1	1	1	-
AG1IA_00674	-	Band_7	PF01145.20	1.2e-27	96.5	6.3	1.8e-27	95.9	4.3	1.2	1	0	0	1	1	1	1	-
AG1IA_02721	-	Band_7	PF01145.20	2.9e-18	65.8	6	6.1e-18	64.8	3.5	2	1	1	0	1	1	1	1	-
AG1IA_07713	-	Band_7	PF01145.20	1.2e-13	50.9	3.7	1.1e-12	47.7	2.6	2.2	1	1	0	1	1	1	1	-
AG1IA_05196	-	Bap31	PF05529.7	4.8e-13	48.5	7.2	1.6e-12	46.8	5	1.7	1	1	0	1	1	1	1	-
AG1IA_03257	-	BAR	PF03114.13	6.2e-25	87.5	0.5	8.1e-25	87.1	0.4	1.1	1	0	0	1	1	1	1	-
AG1IA_04507	-	BAR	PF03114.13	1.1e-20	73.7	1.3	1.6e-20	73.1	0.9	1.2	1	0	0	1	1	1	1	-
AG1IA_04615	-	BAR	PF03114.13	3.5e-08	32.7	0.7	6.6e-08	31.8	0.5	1.5	1	1	0	1	1	1	1	-
AG1IA_03258	-	BAR	PF03114.13	2e-06	27	0	3e-06	26.4	0	1.2	1	0	0	1	1	1	1	-
AG1IA_01538	-	Barwin	PF00967.12	2.9e-06	26.4	0.4	2.9e-06	26.4	0.3	1.8	2	0	0	2	2	1	1	-
AG1IA_01150	-	Barwin	PF00967.12	2.7e-05	23.3	0.1	4.5e-05	22.6	0.1	1.3	1	0	0	1	1	1	1	-
AG1IA_00925	-	Barwin	PF00967.12	4.5e-05	22.6	1.3	6.4e-05	22.1	0.5	1.5	1	1	0	1	1	1	1	-
AG1IA_04615	-	BAR_2	PF10455.4	8.7e-46	155.6	0.4	2.6e-45	154	0.3	1.6	1	1	0	1	1	1	1	-
AG1IA_01332	-	BATS	PF06968.8	4.7e-29	99.5	0	1.3e-28	98.1	0	1.8	1	0	0	1	1	1	1	-
AG1IA_03428	-	Bax1-I	PF01027.15	5.8e-29	100.6	20.7	7.8e-29	100.2	14.3	1.1	1	0	0	1	1	1	1	-
AG1IA_09598	-	BBE	PF08031.7	4.7e-18	64.3	1.1	1.1e-17	63.1	0.7	1.7	1	0	0	1	1	1	1	-
AG1IA_09017	-	BBE	PF08031.7	4e-11	42.1	5	3.6e-05	23	0	3.4	3	0	0	3	3	1	1	-
AG1IA_05487	-	BBE	PF08031.7	7.5e-11	41.2	0.2	2.9e-10	39.3	0	2.1	2	0	0	2	2	1	1	-
AG1IA_06011	-	BBE	PF08031.7	1.6e-10	40.2	0.4	4.3e-10	38.8	0	2	2	0	0	2	2	1	1	-
AG1IA_01543	-	BBE	PF08031.7	2.7e-08	33.1	0.4	6e-08	31.9	0.3	1.6	1	0	0	1	1	1	1	-
AG1IA_03740	-	BBE	PF08031.7	3.8e-08	32.6	0	8.4e-08	31.5	0	1.5	1	0	0	1	1	1	1	-
AG1IA_01546	-	BBE	PF08031.7	2.7e-07	29.8	0.5	5.6e-07	28.8	0.4	1.5	1	0	0	1	1	1	1	-
AG1IA_09626	-	BBE	PF08031.7	0.00015	21	0.1	0.00051	19.4	0	1.9	1	0	0	1	1	0	0	-
AG1IA_01323	-	BCAS2	PF05700.6	1.4e-56	190.9	9.7	1.6e-56	190.7	6.7	1	1	0	0	1	1	1	1	-
AG1IA_02118	-	BCDHK_Adom3	PF10436.4	3.8e-37	126.8	0	5.3e-37	126.3	0	1.2	1	0	0	1	1	1	1	-
AG1IA_00120	-	BCDHK_Adom3	PF10436.4	3.1e-27	94.6	0.1	1.4e-26	92.4	0.1	1.8	1	1	0	1	1	1	1	-
AG1IA_07866	-	BCIP	PF13862.1	1.9e-11	43.3	0	3e-11	42.7	0	1.3	1	0	0	1	1	1	1	-
AG1IA_01652	-	BCNT	PF07572.7	8.4e-18	63.6	0.7	1.8e-17	62.5	0.5	1.6	1	0	0	1	1	1	1	-
AG1IA_10323	-	BcrAD_BadFG	PF01869.15	3.5e-10	39.1	0	4.1e-10	38.9	0	1.1	1	0	0	1	1	1	1	-
AG1IA_01847	-	BCS1_N	PF08740.6	1.5e-49	167.6	0.3	2.2e-49	167.1	0.2	1.2	1	0	0	1	1	1	1	-
AG1IA_03264	-	BCS1_N	PF08740.6	3.8e-12	45.7	3.8	3.8e-12	45.7	2.6	2.4	2	1	0	2	2	1	1	-
AG1IA_01911	-	BCS1_N	PF08740.6	7.2e-11	41.5	0.1	7.2e-11	41.5	0	2.6	2	1	0	2	2	1	1	-
AG1IA_07843	-	BCS1_N	PF08740.6	8.2e-07	28.3	1.2	8.8e-06	24.9	0.8	2.2	1	1	0	1	1	1	1	-
AG1IA_06625	-	Beach	PF02138.13	2.4e-24	85.7	0	4.3e-19	68.5	0	4	4	1	1	5	5	1	1	-
AG1IA_04531	-	Bestrophin	PF01062.16	7.6e-30	103.3	0	4.3e-29	100.8	0	1.9	2	0	0	2	2	1	1	-
AG1IA_01340	-	Bestrophin	PF01062.16	2.5e-16	58.9	0.5	7.5e-16	57.4	0.3	1.6	1	1	0	1	1	1	1	-
AG1IA_00891	-	Beta-Casp	PF10996.3	6e-32	109.7	0	8.7e-32	109.2	0	1.2	1	0	0	1	1	1	1	-
AG1IA_00461	-	Beta-Casp	PF10996.3	2e-15	56.3	0	4e-15	55.3	0	1.5	1	0	0	1	1	1	1	-
AG1IA_01054	-	BetaGal_dom2	PF10435.4	1e-29	102.7	2.5	1.4e-29	102.2	0.5	2	2	0	0	2	2	1	1	-
AG1IA_09698	-	BetaGal_dom2	PF10435.4	8.6e-24	83.3	1.9	1.5e-23	82.5	1.3	1.4	1	0	0	1	1	1	1	-
AG1IA_10009	-	BetaGal_dom2	PF10435.4	1.5e-22	79.3	0.3	2.2e-22	78.8	0.2	1.1	1	0	0	1	1	1	1	-
AG1IA_06472	-	BetaGal_dom2	PF10435.4	2.4e-22	78.6	3.6	4.1e-22	77.9	2.5	1.3	1	0	0	1	1	1	1	-
AG1IA_09698	-	BetaGal_dom3	PF13363.1	4e-20	70.5	0.1	9.7e-20	69.2	0.1	1.7	1	0	0	1	1	1	1	-
AG1IA_01054	-	BetaGal_dom3	PF13363.1	1.6e-19	68.5	0.7	1.1e-18	65.8	0.1	2.3	2	0	0	2	2	1	1	-
AG1IA_04730	-	BetaGal_dom3	PF13363.1	5e-14	50.9	0	1.2e-13	49.7	0	1.6	1	0	0	1	1	1	1	-
AG1IA_09698	-	BetaGal_dom4_5	PF13364.1	1.9e-30	104.8	10.4	3.8e-21	74.9	1	3.1	3	0	0	3	3	2	2	-
AG1IA_01054	-	BetaGal_dom4_5	PF13364.1	2e-30	104.8	2.9	2.7e-16	59.3	0.4	2.7	2	0	0	2	2	2	2	-
AG1IA_04730	-	BetaGal_dom4_5	PF13364.1	8.3e-27	93.1	2.4	1e-11	44.5	0.1	4	2	2	0	2	2	2	2	-
AG1IA_06475	-	BetaGal_dom4_5	PF13364.1	1.4e-16	60.2	0.4	3.9e-08	33	0.2	2.2	2	0	0	2	2	1	1	-
AG1IA_10285	-	BetaGal_dom4_5	PF13364.1	4.6e-11	42.4	0.1	6.1e-11	42	0.1	1.2	1	0	0	1	1	1	1	-
AG1IA_05826	-	Beta_elim_lyase	PF01212.16	9.9e-77	257.4	0	1.6e-76	256.7	0	1.3	1	0	0	1	1	1	1	-
AG1IA_08330	-	Beta_elim_lyase	PF01212.16	5.2e-05	22	0	0.00057	18.6	0	2.3	1	1	0	1	1	0	0	-
AG1IA_08210	-	Beta_helix	PF13229.1	2.7e-08	33.2	25	1.2e-05	24.6	5.4	3.3	2	1	1	3	3	1	1	-
AG1IA_02234	-	Beta_helix	PF13229.1	2.5e-07	30.1	29	2.5e-07	30.1	20.1	2.8	1	1	1	2	2	1	1	-
AG1IA_09419	-	Beta_helix	PF13229.1	2.6e-05	23.5	12.2	2.6e-05	23.5	8.5	2.1	1	1	1	2	2	1	1	-
AG1IA_08209	-	Beta_helix	PF13229.1	5.1e-05	22.5	28.7	0.61	9.3	19.8	3.2	1	1	0	1	1	0	0	-
AG1IA_01948	-	BHD_1	PF10403.4	1.2e-17	62.6	0	6.8e-17	60.2	0	2.2	2	0	0	2	2	1	1	-
AG1IA_01948	-	BHD_2	PF10404.4	4.6e-15	55.1	0.2	4.6e-15	55.1	0.2	2.9	2	0	0	2	2	1	1	-
AG1IA_01948	-	BHD_3	PF10405.4	3.1e-13	48.7	0.4	2.1e-07	30	0	2.5	1	1	1	2	2	1	1	-
AG1IA_00360	-	BING4CT	PF08149.6	4e-30	102.6	0	1.1e-29	101.2	0	1.8	2	0	0	2	2	1	1	-
AG1IA_05646	-	Biotin_carb_C	PF02785.14	1.7e-31	107.8	0	4.1e-31	106.6	0	1.7	1	0	0	1	1	1	1	-
AG1IA_02362	-	Biotin_carb_C	PF02785.14	3e-29	100.6	0	1.4e-28	98.4	0	2.1	2	0	0	2	2	1	1	-
AG1IA_02278	-	Biotin_carb_C	PF02785.14	5.4e-22	77.3	0	4.7e-21	74.2	0	2.6	2	0	0	2	2	1	1	-
AG1IA_01959	-	Biotin_lipoyl	PF00364.17	5.8e-18	63.8	0.2	1.3e-17	62.7	0.1	1.6	1	0	0	1	1	1	1	-
AG1IA_02362	-	Biotin_lipoyl	PF00364.17	3.2e-17	61.4	4	7.5e-17	60.2	2.8	1.7	1	0	0	1	1	1	1	-
AG1IA_05646	-	Biotin_lipoyl	PF00364.17	7.4e-16	57	4.7	1.6e-15	55.9	3.3	1.6	1	0	0	1	1	1	1	-
AG1IA_02278	-	Biotin_lipoyl	PF00364.17	3.4e-14	51.7	0	7.4e-14	50.6	0	1.6	1	0	0	1	1	1	1	-
AG1IA_09118	-	Biotin_lipoyl	PF00364.17	3.5e-11	42.1	0.1	6.7e-11	41.1	0.1	1.5	1	0	0	1	1	1	1	-
AG1IA_02362	-	Biotin_lipoyl_2	PF13533.1	1.1e-15	56.5	4.1	4.5e-08	32.1	0.3	2.7	2	0	0	2	2	2	2	-
AG1IA_05646	-	Biotin_lipoyl_2	PF13533.1	1.7e-07	30.2	1.7	1.4e-06	27.3	0.5	2.4	1	1	1	2	2	1	1	-
AG1IA_05983	-	BIR	PF00653.16	4.2e-43	145.1	9.3	3.4e-22	78.1	0.3	2.7	3	0	0	3	3	2	2	-
AG1IA_03680	-	BNR	PF02012.15	4.8e-13	46.3	32.5	0.11	11.9	0.2	10	9	0	0	9	9	0	0	-
AG1IA_03210	-	BolA	PF01722.13	1.8e-18	65.7	0	3.4e-18	64.8	0	1.5	1	0	0	1	1	1	1	-
AG1IA_04153	-	BolA	PF01722.13	3.5e-13	48.8	0	4.5e-13	48.4	0	1.2	1	0	0	1	1	1	1	-
AG1IA_08856	-	BolA	PF01722.13	3.7e-10	39.1	0	5.4e-10	38.6	0	1.2	1	0	0	1	1	1	1	-
AG1IA_09920	-	Bot1p	PF12298.3	1.4e-15	57.1	0.9	3.5e-15	55.8	0.6	1.6	1	1	0	1	1	1	1	-
AG1IA_02420	-	BRAP2	PF07576.7	7.2e-22	76.5	0	1.3e-21	75.7	0	1.3	1	0	0	1	1	1	1	-
AG1IA_06590	-	BRCA-2_OB1	PF09103.5	1.3e-34	117.9	0	1.5e-33	114.4	0	2.3	2	0	0	2	2	1	1	-
AG1IA_04239	-	BRCT	PF00533.21	1.7e-24	85.2	2.6	3.7e-06	26.4	0	6.3	4	2	1	5	5	1	1	-
AG1IA_05350	-	BRCT	PF00533.21	1.4e-15	56.7	0	5.3e-10	38.8	0	3	3	0	0	3	3	1	1	-
AG1IA_00297	-	BRCT	PF00533.21	6.5e-13	48.1	0	3.5e-05	23.3	0	2.7	2	0	0	2	2	2	2	-
AG1IA_04385	-	BRCT	PF00533.21	6e-11	41.8	0	1.1e-10	41	0	1.5	1	0	0	1	1	1	1	-
AG1IA_03902	-	BRCT	PF00533.21	2.1e-06	27.2	0	4.1e-06	26.3	0	1.5	1	0	0	1	1	1	1	-
AG1IA_00275	-	BRCT	PF00533.21	4.2e-06	26.3	0	1.1e-05	24.9	0	1.8	1	0	0	1	1	1	1	-
AG1IA_03447	-	BRE1	PF08647.6	8.6e-15	54	12.1	8.6e-15	54	8.4	5.7	6	2	0	6	6	1	1	-
AG1IA_05906	-	Brix	PF04427.13	6.5e-45	152.6	0	1e-44	152	0	1.3	1	0	0	1	1	1	1	-
AG1IA_01952	-	Brix	PF04427.13	4.4e-42	143.4	0.2	1.1e-41	142	0.1	1.7	2	0	0	2	2	1	1	-
AG1IA_02957	-	Brix	PF04427.13	8.7e-29	100	0	1.1e-28	99.7	0	1.1	1	0	0	1	1	1	1	-
AG1IA_00986	-	Brix	PF04427.13	1.3e-26	92.9	0	4e-26	91.3	0	1.8	2	1	0	2	2	1	1	-
AG1IA_03116	-	BRO1	PF03097.13	1e-102	343.2	0	1.7e-101	339.2	0	2.3	1	1	0	1	1	1	1	-
AG1IA_05200	-	BRO1	PF03097.13	7.2e-76	254.8	0	7.2e-76	254.8	0	2.1	3	0	0	3	3	1	1	-
AG1IA_03253	-	BRO1	PF03097.13	2.9e-14	52.1	0	3.5e-14	51.8	0	1.1	1	0	0	1	1	1	1	-
AG1IA_05721	-	Bromodomain	PF00439.20	8.6e-39	130.8	2	2.7e-19	68.3	0.1	2.3	2	0	0	2	2	2	2	-
AG1IA_05678	-	Bromodomain	PF00439.20	3.1e-38	129	0	1.5e-19	69.2	0	2.2	2	0	0	2	2	2	2	-
AG1IA_04493	-	Bromodomain	PF00439.20	1.6e-24	85.1	0.6	3.4e-24	84	0.4	1.6	1	0	0	1	1	1	1	-
AG1IA_07858	-	Bromodomain	PF00439.20	2.9e-23	81.1	0.1	2.6e-19	68.4	0	2.4	2	0	0	2	2	1	1	-
AG1IA_05679	-	Bromodomain	PF00439.20	2e-22	78.3	0.4	3.6e-22	77.5	0.3	1.4	1	0	0	1	1	1	1	-
AG1IA_00182	-	Bromodomain	PF00439.20	1.9e-21	75.2	0.1	4e-21	74.2	0.1	1.5	1	0	0	1	1	1	1	-
AG1IA_10366	-	Bromodomain	PF00439.20	3e-18	65	0.9	9.5e-09	34.5	0.3	2.1	2	0	0	2	2	2	2	-
AG1IA_07522	-	Bromodomain	PF00439.20	1.4e-17	62.8	0.9	2.3e-08	33.3	0.3	2.2	2	0	0	2	2	2	2	-
AG1IA_04492	-	Bromodomain	PF00439.20	2.6e-15	55.6	0	6.9e-15	54.2	0	1.7	1	1	0	1	1	1	1	-
AG1IA_02552	-	Bromodomain	PF00439.20	9.5e-14	50.6	0.1	4.9e-13	48.3	0	2.2	2	0	0	2	2	1	1	-
AG1IA_02741	-	Bromodomain	PF00439.20	9.4e-13	47.4	0.2	1.4e-12	46.9	0.2	1.3	1	0	0	1	1	1	1	-
AG1IA_03980	-	Bromodomain	PF00439.20	4.2e-12	45.3	0	8.2e-12	44.4	0	1.5	1	0	0	1	1	1	1	-
AG1IA_03980	-	Bromo_TP	PF07524.8	4.2e-07	29.1	0	9.4e-07	27.9	0	1.5	1	0	0	1	1	1	1	-
AG1IA_02733	-	Brr6_like_C_C	PF10104.4	1.3e-37	127.8	0.7	1.6e-37	127.5	0.5	1.1	1	0	0	1	1	1	1	-
AG1IA_03244	-	BSD	PF03909.12	7.4e-09	34.7	0.1	1.6e-08	33.6	0.1	1.6	1	0	0	1	1	1	1	-
AG1IA_03454	-	BSD	PF03909.12	8e-07	28.2	0	0.047	12.9	0	2.5	2	0	0	2	2	0	0	-
AG1IA_00337	-	BSP	PF04450.7	1.4e-58	197.2	0	2.5e-58	196.4	0	1.4	1	0	0	1	1	1	1	-
AG1IA_00952	-	BTAD	PF03704.12	3.5e-05	23.6	7.8	7.3e-05	22.6	0.3	3.6	3	1	0	3	3	1	1	-
AG1IA_09022	-	BTB	PF00651.26	6.3e-16	57.8	0	3.2e-09	36.2	0	2.4	2	0	0	2	2	1	1	-
AG1IA_09726	-	BTB	PF00651.26	2.1e-14	52.9	0	2.2e-07	30.3	0	2.8	3	0	0	3	3	1	1	-
AG1IA_02239	-	BTB	PF00651.26	1.1e-11	44.1	0.1	6e-05	22.5	0	2.4	2	0	0	2	2	1	1	-
AG1IA_06386	-	BTB	PF00651.26	2.2e-10	40	0	5.3e-10	38.7	0	1.6	1	0	0	1	1	1	1	-
AG1IA_01937	-	BTB	PF00651.26	7.3e-10	38.3	0	1.3e-09	37.5	0	1.3	1	0	0	1	1	1	1	-
AG1IA_07703	-	BTB	PF00651.26	7.5e-10	38.3	0	1.3e-09	37.5	0	1.3	1	0	0	1	1	1	1	-
AG1IA_02115	-	BTB	PF00651.26	2.4e-08	33.4	0	5.3e-08	32.3	0	1.5	1	0	0	1	1	1	1	-
AG1IA_04097	-	BTB	PF00651.26	2.1e-07	30.4	0	2.7e-06	26.8	0	2.5	3	0	0	3	3	1	1	-
AG1IA_02027	-	BTB	PF00651.26	3.4e-07	29.7	0	7.3e-07	28.6	0	1.5	1	0	0	1	1	1	1	-
AG1IA_10127	-	BTB	PF00651.26	9e-07	28.3	0	1.2e-06	27.9	0	1.1	1	0	0	1	1	1	1	-
AG1IA_09043	-	BTB	PF00651.26	9.9e-07	28.2	0.1	2.5e-06	26.9	0	1.8	1	0	0	1	1	1	1	-
AG1IA_00234	-	BTB	PF00651.26	1.8e-06	27.4	0.1	5.1e-06	25.9	0.1	1.7	1	1	0	1	1	1	1	-
AG1IA_05543	-	BTB	PF00651.26	3.6e-06	26.4	0	2.5e-05	23.7	0	2.2	1	1	1	2	2	1	1	-
AG1IA_03594	-	BTB	PF00651.26	6.2e-06	25.6	0	1e-05	24.9	0	1.3	1	0	0	1	1	1	1	-
AG1IA_06669	-	BTB	PF00651.26	7.8e-06	25.3	0	0.00023	20.6	0	2.5	2	0	0	2	2	1	1	-
AG1IA_08893	-	BTB	PF00651.26	4e-05	23	0	7.8e-05	22.1	0	1.4	1	0	0	1	1	1	1	-
AG1IA_03906	-	BTB	PF00651.26	0.00016	21.1	0	0.00028	20.3	0	1.4	1	0	0	1	1	0	0	-
AG1IA_09776	-	BTB	PF00651.26	0.00019	20.8	0	0.00033	20.1	0	1.3	1	0	0	1	1	0	0	-
AG1IA_02878	-	BTD	PF09270.5	2.3e-27	95.1	0	5.9e-26	90.6	0	2.5	2	1	0	2	2	1	1	-
AG1IA_06645	-	BTD	PF09270.5	4.7e-16	58.4	0.1	3.5e-07	29.6	0	3.3	2	1	0	2	2	1	1	-
AG1IA_04037	-	Bud13	PF09736.4	2.5e-40	137.5	14	1.2e-30	106.1	0.7	3.4	3	1	0	3	3	2	2	-
AG1IA_03697	-	BUD22	PF09073.5	2.6e-49	167.9	27.6	8.1e-49	166.3	19.1	1.8	1	1	0	1	1	1	1	-
AG1IA_04175	-	bZIP_1	PF00170.16	6.4e-12	44.7	6	6.4e-12	44.7	4.1	1.8	2	0	0	2	2	1	1	-
AG1IA_03466	-	bZIP_1	PF00170.16	8.6e-10	37.9	19.3	1.4e-09	37.2	6.4	2.5	2	0	0	2	2	1	1	-
AG1IA_05012	-	bZIP_1	PF00170.16	1.4e-09	37.2	18.4	1.1e-08	34.3	6	2.3	2	0	0	2	2	1	1	-
AG1IA_02735	-	bZIP_1	PF00170.16	8.9e-08	31.4	8.6	8.9e-08	31.4	6	2.2	2	0	0	2	2	1	1	-
AG1IA_03425	-	bZIP_1	PF00170.16	9.6e-08	31.3	12	1.2e-05	24.7	6	2.2	1	1	1	2	2	1	1	-
AG1IA_03673	-	bZIP_1	PF00170.16	3.8e-07	29.4	4	8.2e-07	28.4	2.8	1.5	1	0	0	1	1	1	1	-
AG1IA_05596	-	bZIP_1	PF00170.16	8e-06	25.2	1.2	1.4e-05	24.4	0.9	1.3	1	0	0	1	1	1	1	-
AG1IA_09200	-	bZIP_1	PF00170.16	1e-05	24.9	11.6	4.5e-05	22.8	7.7	2.2	2	1	0	2	2	1	1	-
AG1IA_03466	-	bZIP_2	PF07716.10	1.2e-09	37.3	24.1	1.3e-09	37.2	7.4	2.4	2	0	0	2	2	1	1	-
AG1IA_09200	-	bZIP_2	PF07716.10	5.4e-09	35.2	12.5	6.2e-08	31.8	8.9	2.1	1	1	1	2	2	1	1	-
AG1IA_04175	-	bZIP_2	PF07716.10	6.3e-07	28.6	4.9	1.6e-06	27.3	3.4	1.7	1	0	0	1	1	1	1	-
AG1IA_05012	-	bZIP_2	PF07716.10	4.2e-06	26	21.2	9e-06	24.9	4.4	3.1	2	1	1	3	3	1	1	-
AG1IA_03673	-	bZIP_2	PF07716.10	0.0001	21.5	3.4	0.0002	20.5	2.4	1.4	1	0	0	1	1	0	0	-
AG1IA_06982	-	C1_1	PF00130.17	1.5e-18	65.7	34.9	1.7e-10	39.9	10.4	2.3	2	0	0	2	2	2	2	-
AG1IA_04542	-	C2	PF00168.25	7.2e-67	220.7	2.9	2.9e-16	58.6	0	5.6	5	0	0	5	5	5	5	-
AG1IA_04995	-	C2	PF00168.25	6.8e-34	115	0.3	1.2e-16	59.8	0	2.4	2	0	0	2	2	2	2	-
AG1IA_01341	-	C2	PF00168.25	5.8e-15	54.4	0.3	1.3e-14	53.3	0.2	1.6	1	0	0	1	1	1	1	-
AG1IA_02825	-	C2	PF00168.25	2.2e-10	39.7	0	1.6e-09	37	0	2.2	3	0	0	3	3	1	1	-
AG1IA_03033	-	C2	PF00168.25	1.6e-09	36.9	0	4.5e-09	35.5	0	1.8	1	0	0	1	1	1	1	-
AG1IA_06550	-	C2	PF00168.25	3.9e-09	35.7	0	3.2e-08	32.8	0	2.4	2	0	0	2	2	1	1	-
AG1IA_08021	-	C2	PF00168.25	7.2e-07	28.4	0	1.4e-06	27.5	0	1.5	1	0	0	1	1	1	1	-
AG1IA_01253	-	C2	PF00168.25	1.6e-06	27.3	1.9	1.7e-05	24	0.6	2.9	2	1	0	2	2	1	1	-
AG1IA_00541	-	CactinC_cactus	PF09732.4	9.5e-50	166.8	5	1.8e-49	165.9	3.5	1.4	1	0	0	1	1	1	1	-
AG1IA_00541	-	Cactin_mid	PF10312.4	8.2e-64	213.9	1.4	8.2e-64	213.9	1	1.7	2	0	0	2	2	1	1	-
AG1IA_01116	-	CAF1	PF04857.15	7.5e-34	116.7	0	5.2e-31	107.4	0	2.2	1	1	1	2	2	1	1	-
AG1IA_01229	-	CAF1A	PF12253.3	1.4e-21	75.8	10.3	1.4e-21	75.8	7.2	2.4	2	0	0	2	2	1	1	-
AG1IA_06035	-	CAF1C_H4-bd	PF12265.3	3.5e-21	74.3	0.1	8.5e-21	73.1	0.1	1.7	1	0	0	1	1	1	1	-
AG1IA_03949	-	Calpain_III	PF01067.17	5e-05	22.4	0	0.0014	17.7	0	2.8	3	0	0	3	3	0	0	-
AG1IA_05738	-	Calreticulin	PF00262.13	1.2e-141	471.1	10.2	1.4e-141	470.9	7.1	1	1	0	0	1	1	1	1	-
AG1IA_00085	-	Calsequestrin	PF01216.12	2.2e-08	32.7	0.4	3.3e-08	32.2	0.3	1.3	1	0	0	1	1	1	1	-
AG1IA_07301	-	CAP	PF00188.21	8.6e-19	67.7	0.1	1.8e-18	66.6	0.1	1.5	1	0	0	1	1	1	1	-
AG1IA_07704	-	CAP	PF00188.21	4.9e-17	62	1.7	1.1e-16	60.9	1.2	1.6	1	0	0	1	1	1	1	-
AG1IA_03050	-	CAP59_mtransfer	PF11735.3	2e-71	239.5	0	2.9e-71	239	0	1.2	1	0	0	1	1	1	1	-
AG1IA_04658	-	CAP59_mtransfer	PF11735.3	4.7e-59	199	0	6.5e-59	198.5	0	1.1	1	0	0	1	1	1	1	-
AG1IA_01075	-	CAP_C	PF08603.6	7.4e-56	187.3	7.7	8.6e-56	187.1	5.3	1	1	0	0	1	1	1	1	-
AG1IA_02172	-	CAP_GLY	PF01302.20	1.6e-21	75.2	0.2	2.6e-21	74.6	0.1	1.3	1	0	0	1	1	1	1	-
AG1IA_07512	-	CAP_GLY	PF01302.20	4.4e-20	70.6	0.1	7.5e-20	69.9	0	1.4	1	0	0	1	1	1	1	-
AG1IA_02550	-	CAP_GLY	PF01302.20	1.7e-11	43.1	1.4	1.1e-05	24.4	0	2.4	2	0	0	2	2	0	0	-
AG1IA_04097	-	CAP_GLY	PF01302.20	2.1e-09	36.4	0.2	1.6e-08	33.6	0.1	2.1	2	0	0	2	2	1	1	-
AG1IA_01076	-	CAP_N	PF01213.14	2.4e-25	89	14.7	5.9e-25	87.7	10.2	2.1	1	1	0	1	1	1	1	-
AG1IA_02278	-	Carboxyl_trans	PF01039.17	3.8e-166	552.7	0	5.1e-166	552.3	0	1.2	1	0	0	1	1	1	1	-
AG1IA_03989	-	Carboxyl_trans	PF01039.17	1.4e-139	465.1	0	1.9e-139	464.7	0	1.1	1	0	0	1	1	1	1	-
AG1IA_09293	-	Carb_kinase	PF01256.12	1.7e-44	151.4	0.1	2.3e-44	151	0.1	1.2	1	0	0	1	1	1	1	-
AG1IA_08311	-	Carn_acyltransf	PF00755.15	2.2e-159	530.8	0	2.8e-159	530.5	0	1	1	0	0	1	1	1	1	-
AG1IA_06067	-	Carn_acyltransf	PF00755.15	1.8e-133	445.2	0	1.1e-73	247.7	0	2.9	2	1	0	2	2	2	2	-
AG1IA_08166	-	Carn_acyltransf	PF00755.15	2.2e-106	355.8	0	1.7e-103	346.3	0	3	1	1	0	1	1	1	1	-
AG1IA_01741	-	Carn_acyltransf	PF00755.15	1.9e-06	25.7	0	3.4e-06	24.9	0	1.4	1	0	0	1	1	1	1	-
AG1IA_01447	-	Cas1_AcylT	PF07779.7	1.7e-121	405.5	16.3	2.7e-98	329	10.4	2.8	2	1	0	2	2	2	2	-
AG1IA_03456	-	CASP_C	PF08172.7	1.9e-67	226.3	4.7	1.9e-67	226.3	3.3	2.9	3	0	0	3	3	1	1	-
AG1IA_06176	-	CAS_CSE1	PF03378.10	4e-81	272	1.5	2.2e-77	259.7	0.7	2.3	2	0	0	2	2	1	1	-
AG1IA_09000	-	Catalase	PF00199.14	2.2e-175	582.4	0.1	3.4e-175	581.8	0	1.2	1	0	0	1	1	1	1	-
AG1IA_08773	-	Catalase	PF00199.14	2.8e-63	213.4	1.5	3.2e-62	209.9	0.2	2.5	2	1	0	2	2	1	1	-
AG1IA_09000	-	Catalase-rel	PF06628.7	8.2e-19	66.7	0.1	2.2e-18	65.3	0	1.8	1	0	0	1	1	1	1	-
AG1IA_08773	-	Catalase-rel	PF06628.7	1.8e-07	30.4	0	3.4e-07	29.5	0	1.4	1	0	0	1	1	1	1	-
AG1IA_05862	-	Cation_ATPase_C	PF00689.16	4.2e-38	130.2	6	4.2e-38	130.2	4.2	2.5	2	0	0	2	2	1	1	-
AG1IA_06361	-	Cation_ATPase_C	PF00689.16	1.1e-36	125.6	0.4	2.2e-36	124.6	0.3	1.5	1	0	0	1	1	1	1	-
AG1IA_02536	-	Cation_ATPase_C	PF00689.16	1.2e-23	83	0	1.2e-23	83	0	2.9	4	0	0	4	4	1	1	-
AG1IA_01363	-	Cation_ATPase_C	PF00689.16	6e-23	80.8	0.8	1.8e-21	75.9	0	2.7	3	0	0	3	3	1	1	-
AG1IA_06178	-	Cation_ATPase_C	PF00689.16	1.7e-20	72.8	9.7	2.8e-13	49.3	0	3.2	3	1	1	4	4	2	2	-
AG1IA_01363	-	Cation_ATPase_N	PF00690.21	7.6e-19	66.4	0	7.6e-19	66.4	0	1.9	2	0	0	2	2	1	1	-
AG1IA_02536	-	Cation_ATPase_N	PF00690.21	5.8e-16	57.2	0.1	1.2e-15	56.1	0.1	1.6	1	0	0	1	1	1	1	-
AG1IA_06178	-	Cation_ATPase_N	PF00690.21	5.6e-12	44.4	0	2.1e-11	42.6	0	2	1	0	0	1	1	1	1	-
AG1IA_04742	-	Cation_ATPase_N	PF00690.21	6.7e-12	44.2	0	2e-11	42.7	0	1.8	1	0	0	1	1	1	1	-
AG1IA_05862	-	Cation_ATPase_N	PF00690.21	3.2e-08	32.4	0.1	1.5e-07	30.2	0	2.1	2	0	0	2	2	1	1	-
AG1IA_04248	-	Cation_efflux	PF01545.16	3.2e-68	229.3	9.5	6.4e-35	120.1	0.2	2	2	0	0	2	2	2	2	-
AG1IA_08266	-	Cation_efflux	PF01545.16	1.3e-52	178.1	0.9	1.9e-52	177.6	0.6	1.2	1	0	0	1	1	1	1	-
AG1IA_02517	-	Cation_efflux	PF01545.16	1.7e-06	26.8	0.1	3.3e-06	25.9	0.1	1.4	1	1	0	1	1	1	1	-
AG1IA_02766	-	CBF	PF03914.12	2.2e-30	104.7	0.1	5.9e-30	103.3	0.1	1.8	1	0	0	1	1	1	1	-
AG1IA_03828	-	CBF	PF03914.12	2.6e-24	85	0.8	2.9e-23	81.6	0	2.9	2	1	0	2	2	1	1	-
AG1IA_03214	-	CBFB_NFYA	PF02045.10	7e-31	106	7.2	1e-30	105.5	5	1.2	1	0	0	1	1	1	1	-
AG1IA_09409	-	CBFD_NFYB_HMF	PF00808.18	1.7e-22	78.7	1.1	2.7e-22	78.1	0.8	1.3	1	0	0	1	1	1	1	-
AG1IA_06993	-	CBFD_NFYB_HMF	PF00808.18	6.5e-17	60.8	1.1	1.8e-16	59.4	0.7	1.8	1	0	0	1	1	1	1	-
AG1IA_02806	-	CBFD_NFYB_HMF	PF00808.18	3.6e-10	39.2	0.2	1.9e-08	33.7	0.1	2.4	2	0	0	2	2	1	1	-
AG1IA_04699	-	CBFD_NFYB_HMF	PF00808.18	3.2e-09	36.2	0.1	4.4e-09	35.7	0.1	1.2	1	0	0	1	1	1	1	-
AG1IA_04445	-	CBFD_NFYB_HMF	PF00808.18	3.3e-06	26.5	0	4.8e-06	26	0	1.2	1	0	0	1	1	1	1	-
AG1IA_04347	-	CBFD_NFYB_HMF	PF00808.18	6e-06	25.7	0	8.2e-06	25.3	0	1.2	1	0	0	1	1	1	1	-
AG1IA_02083	-	CBFD_NFYB_HMF	PF00808.18	4e-05	23	1.1	5.3e-05	22.7	0	1.7	2	0	0	2	2	1	1	-
AG1IA_02584	-	CbiA	PF01656.18	4.5e-13	48.5	0	6.6e-13	48	0	1.2	1	0	0	1	1	1	1	-
AG1IA_03852	-	CbiA	PF01656.18	1.4e-11	43.6	0	2.3e-11	42.9	0	1.3	1	0	0	1	1	1	1	-
AG1IA_01803	-	CbiA	PF01656.18	1.5e-08	33.7	0.1	3.4e-08	32.6	0.1	1.5	1	0	0	1	1	1	1	-
AG1IA_01479	-	CbiA	PF01656.18	5.7e-08	31.8	0	8.6e-08	31.3	0	1.2	1	0	0	1	1	1	1	-
AG1IA_06618	-	CBM-like	PF14683.1	4.8e-36	123.4	0	1.1e-35	122.2	0	1.6	1	0	0	1	1	1	1	-
AG1IA_06619	-	CBM-like	PF14683.1	1.9e-31	108.4	0.1	1.2e-30	105.8	0.1	2.4	2	1	0	2	2	1	1	-
AG1IA_06377	-	CBM-like	PF14683.1	8.5e-31	106.3	1.2	2.1e-29	101.8	0.6	3	1	1	1	2	2	1	1	-
AG1IA_01129	-	CBM-like	PF14683.1	4.5e-20	71.4	0.5	2.4e-11	43	0	2.5	1	1	1	2	2	1	1	-
AG1IA_09169	-	CBM_1	PF00734.13	2e-13	49.2	11.3	2e-13	49.2	7.9	4.3	4	1	0	4	4	1	1	-
AG1IA_03680	-	CBM_1	PF00734.13	3.8e-12	45.1	13.7	9.5e-12	43.8	9.5	1.8	1	0	0	1	1	1	1	-
AG1IA_06159	-	CBM_1	PF00734.13	5.2e-12	44.7	10.5	5.2e-12	44.7	7.3	4.4	5	1	0	5	5	1	1	-
AG1IA_04663	-	CBM_1	PF00734.13	1.3e-11	43.5	9.1	1.3e-11	43.5	6.3	2	2	0	0	2	2	1	1	-
AG1IA_08832	-	CBM_1	PF00734.13	5.3e-11	41.5	5.5	5.3e-11	41.5	3.8	2	2	0	0	2	2	1	1	-
AG1IA_01129	-	CBM_1	PF00734.13	4.9e-10	38.3	10.7	1.2e-09	37.1	7.4	1.8	1	0	0	1	1	1	1	-
AG1IA_01092	-	CBM_1	PF00734.13	8.3e-05	21.6	3.1	0.00012	21.1	2.2	1.2	1	0	0	1	1	1	1	-
AG1IA_04992	-	CBM_20	PF00686.14	1.8e-30	103.8	0.8	4.2e-30	102.7	0.5	1.7	1	0	0	1	1	1	1	-
AG1IA_06735	-	CBM_20	PF00686.14	1.7e-24	84.7	1.3	2.4e-24	84.2	0.1	1.8	2	0	0	2	2	1	1	-
AG1IA_07560	-	CBM_20	PF00686.14	5.7e-22	76.6	0.3	1.1e-21	75.7	0.2	1.5	1	0	0	1	1	1	1	-
AG1IA_06736	-	CBM_20	PF00686.14	8.4e-08	31.2	0.1	6e-06	25.2	0	2.5	2	0	0	2	2	1	1	-
AG1IA_08579	-	CBM_21	PF03370.8	3.1e-27	94.3	0.2	6e-27	93.3	0	1.6	2	0	0	2	2	1	1	-
AG1IA_04791	-	CBM_21	PF03370.8	2.6e-23	81.6	0	5.2e-23	80.6	0	1.5	1	0	0	1	1	1	1	-
AG1IA_10305	-	CBM_21	PF03370.8	7e-16	57.7	0	4.8e-15	55	0	1.9	1	1	0	1	1	1	1	-
AG1IA_02836	-	CBM_48	PF02922.13	7.1e-17	60.7	0	1.6e-16	59.6	0	1.6	1	0	0	1	1	1	1	-
AG1IA_05653	-	CBM_4_9	PF02018.12	2.3e-05	23.9	3.6	3.8e-05	23.2	2.5	1.4	1	0	0	1	1	1	1	-
AG1IA_04598	-	CBM_5_12	PF02839.9	1.4e-10	40	3.8	4e-10	38.6	2.6	1.9	1	0	0	1	1	1	1	-
AG1IA_04331	-	CBM_5_12	PF02839.9	1.1e-07	30.7	12	3.3e-07	29.2	8.3	1.9	1	0	0	1	1	1	1	-
AG1IA_04599	-	CBM_5_12	PF02839.9	1.9e-05	23.6	1.7	0.027	13.5	0.2	2.6	2	0	0	2	2	0	0	-
AG1IA_08946	-	CBM_X2	PF03442.9	3.5e-08	32.6	1	3.7e-06	26.1	0.1	3.1	3	0	0	3	3	1	1	-
AG1IA_01084	-	CBS	PF00571.23	3.1e-35	119.2	6.2	2.5e-09	36.2	0	4.3	4	0	0	4	4	4	4	-
AG1IA_04271	-	CBS	PF00571.23	2.1e-21	74.9	0.4	3.1e-12	45.6	0.1	4.2	4	0	0	4	4	1	1	-
AG1IA_06162	-	CBS	PF00571.23	2.1e-16	58.9	0	2.2e-08	33.2	0	2.5	2	0	0	2	2	2	2	-
AG1IA_02687	-	CBS	PF00571.23	2.5e-09	36.3	0.5	7.8e-06	25.1	0.3	2.6	2	0	0	2	2	1	1	-
AG1IA_08267	-	CBS	PF00571.23	2.6e-09	36.2	0.1	0.0014	17.9	0	2.6	2	0	0	2	2	1	1	-
AG1IA_00268	-	CDC14	PF08045.6	1.4e-28	99.2	0	2.5e-25	88.6	0	2.3	2	0	0	2	2	1	1	-
AG1IA_02974	-	CDC24	PF06395.6	5.8e-08	32.1	0	1e-07	31.3	0	1.4	1	0	0	1	1	1	1	-
AG1IA_04948	-	CDC27	PF09507.5	5e-39	134.2	31.1	5.9e-39	134	21.5	1	1	0	0	1	1	1	1	-
AG1IA_07812	-	CDC37_C	PF08564.5	7.2e-19	67	0.5	4.5e-18	64.4	0	2.6	2	0	0	2	2	1	1	-
AG1IA_07812	-	CDC37_M	PF08565.6	6.6e-26	90.3	1	2.1e-25	88.7	0	2.3	2	1	0	2	2	1	1	-
AG1IA_07812	-	CDC37_N	PF03234.9	8.3e-45	152.7	2.4	1.8e-44	151.7	1.7	1.6	1	0	0	1	1	1	1	-
AG1IA_01141	-	CDC45	PF02724.9	1.4e-143	478.7	0	4.3e-142	473.8	0	2.4	2	1	0	2	2	1	1	-
AG1IA_09499	-	CDC48_2	PF02933.12	1.4e-11	43.4	0	2.5e-11	42.5	0	1.5	1	0	0	1	1	1	1	-
AG1IA_00007	-	CDC48_2	PF02933.12	5.5e-07	28.6	0.1	1.7e-05	23.8	0	2.4	2	0	0	2	2	1	1	-
AG1IA_03824	-	CDC48_2	PF02933.12	2.3e-05	23.4	0	4.3e-05	22.5	0	1.5	1	0	0	1	1	1	1	-
AG1IA_04959	-	CDC50	PF03381.10	1.1e-77	260.4	0	1.6e-77	259.9	0	1.2	1	0	0	1	1	1	1	-
AG1IA_02210	-	CDC73	PF05179.9	4.5e-42	143.7	0.5	6.1e-42	143.3	0.3	1.1	1	0	0	1	1	1	1	-
AG1IA_02480	-	CDP-OH_P_transf	PF01066.16	2.9e-18	65.5	0.2	1.3e-17	63.4	0.2	2.2	1	0	0	1	1	1	1	-
AG1IA_01174	-	CDP-OH_P_transf	PF01066.16	1.4e-17	63.3	4.3	1.4e-17	63.3	3	2.6	2	1	1	3	3	1	1	-
AG1IA_06499	-	CDP-OH_P_transf	PF01066.16	6.2e-14	51.6	0.9	2.2e-13	49.8	0.6	2	1	0	0	1	1	1	1	-
AG1IA_02074	-	CDP-OH_P_transf	PF01066.16	1.3e-11	44.2	3.5	2.7e-11	43.1	2.4	1.5	1	0	0	1	1	1	1	-
AG1IA_08934	-	CDtoxinA	PF03498.9	1.8e-05	23.6	0	2.3e-05	23.2	0	1.1	1	0	0	1	1	1	1	-
AG1IA_08946	-	Cellulase	PF00150.13	2.9e-39	134.4	7.3	4.2e-39	133.9	5	1.2	1	0	0	1	1	1	1	-
AG1IA_05285	-	Cellulase	PF00150.13	5.4e-19	67.9	2.7	1.4e-15	56.7	2.2	3.3	3	1	0	3	3	1	1	-
AG1IA_03884	-	Cellulase	PF00150.13	1.4e-14	53.4	2.7	2e-14	52.9	1.9	1.1	1	0	0	1	1	1	1	-
AG1IA_07848	-	Cellulase	PF00150.13	2.6e-13	49.3	3.2	1.3e-10	40.4	0.9	3.4	3	1	0	3	3	1	1	-
AG1IA_04628	-	Cellulase	PF00150.13	3.6e-11	42.3	8.5	6.6e-11	41.4	0.2	2.8	2	1	0	2	2	1	1	-
AG1IA_07850	-	Cellulase	PF00150.13	2.8e-10	39.3	0.3	3.1e-07	29.4	0	3.1	3	0	0	3	3	1	1	-
AG1IA_02923	-	Cellulase	PF00150.13	9.6e-10	37.6	0	1.8e-09	36.7	0	1.3	1	0	0	1	1	1	1	-
AG1IA_02948	-	Cellulase	PF00150.13	6.3e-08	31.6	0	7.5e-06	24.8	0	2.4	2	1	0	2	2	1	1	-
AG1IA_08770	-	Cellulase	PF00150.13	1.4e-07	30.4	0.2	3.1e-07	29.4	0.1	1.5	1	0	0	1	1	1	1	-
AG1IA_05302	-	Cellulase	PF00150.13	4.9e-06	25.4	0	1.1e-05	24.2	0	1.5	1	0	0	1	1	1	1	-
AG1IA_08772	-	Cellulase	PF00150.13	1.2e-05	24.1	0	2e-05	23.4	0	1.2	1	0	0	1	1	1	1	-
AG1IA_05725	-	Cellulase	PF00150.13	2e-05	23.4	3.6	8.5e-05	21.3	1.1	2.1	1	1	1	2	2	1	1	-
AG1IA_01054	-	Cellulase	PF00150.13	2.2e-05	23.3	0.1	3.7e-05	22.5	0.1	1.3	1	0	0	1	1	1	1	-
AG1IA_08771	-	Cellulase	PF00150.13	5.5e-05	22	0	8.4e-05	21.4	0	1.2	1	0	0	1	1	1	1	-
AG1IA_03054	-	Cellulase	PF00150.13	8.2e-05	21.4	0	0.00031	19.5	0	1.9	2	0	0	2	2	0	0	-
AG1IA_09533	-	Ceramidase	PF05875.7	1e-53	181.6	3.8	5.9e-52	175.8	2.6	2	1	1	0	1	1	1	1	-
AG1IA_09199	-	Ceramidase_alk	PF04734.8	4.4e-219	728.2	1.3	1.2e-133	445.9	0.1	2.9	2	1	0	2	2	2	2	-
AG1IA_03945	-	Ceramidase_alk	PF04734.8	6.7e-187	621.9	0.4	1.2e-113	379.8	0	2.9	2	1	0	2	2	2	2	-
AG1IA_06769	-	CFEM	PF05730.6	5.6e-09	35.2	11.5	9.5e-09	34.4	8	1.4	1	0	0	1	1	1	1	-
AG1IA_03871	-	CFEM	PF05730.6	1.3e-08	34	13.3	2.1e-08	33.3	9.2	1.3	1	0	0	1	1	1	1	-
AG1IA_07075	-	CFEM	PF05730.6	1.8e-08	33.5	4.1	1.8e-08	33.5	2.8	1.6	2	0	0	2	2	1	1	-
AG1IA_07624	-	CGI-121	PF08617.5	6.7e-32	109.8	1.1	2.4e-31	108	0.8	1.9	2	0	0	2	2	1	1	-
AG1IA_04406	-	Cgr1	PF03879.9	4.1e-07	29.6	22.4	1.5e-06	27.8	11.2	2.1	1	1	1	2	2	1	1	-
AG1IA_00813	-	CH	PF00307.26	3.1e-39	132.8	0	3.8e-14	52.1	0	3.9	4	1	0	4	4	3	3	-
AG1IA_07692	-	CH	PF00307.26	3.2e-10	39.5	0	5.5e-10	38.7	0	1.4	1	0	0	1	1	1	1	-
AG1IA_02475	-	CH	PF00307.26	9.4e-06	25.1	0	2.3e-05	23.8	0	1.6	1	0	0	1	1	1	1	-
AG1IA_01469	-	Chalcone	PF02431.10	5.9e-28	97.1	0	9e-28	96.5	0	1.3	1	0	0	1	1	1	1	-
AG1IA_02252	-	ChAPs	PF09295.5	1.6e-106	355.9	0	1e-105	353.2	0	2.1	2	1	0	2	2	1	1	-
AG1IA_09046	-	CHAT	PF12770.2	1.6e-36	125.3	0.1	2.6e-36	124.7	0	1.3	1	0	0	1	1	1	1	-
AG1IA_07632	-	CHAT	PF12770.2	5.9e-35	120.2	0	8.8e-35	119.7	0	1.3	1	0	0	1	1	1	1	-
AG1IA_08177	-	CHAT	PF12770.2	3e-34	117.9	0	5e-34	117.2	0	1.3	1	0	0	1	1	1	1	-
AG1IA_02599	-	CHAT	PF12770.2	5.1e-34	117.2	0	8.2e-34	116.5	0	1.3	1	0	0	1	1	1	1	-
AG1IA_06728	-	CHAT	PF12770.2	1.3e-33	115.9	0	2.1e-33	115.1	0	1.4	1	0	0	1	1	1	1	-
AG1IA_08403	-	CHAT	PF12770.2	1.7e-33	115.4	0	3e-33	114.6	0	1.4	1	0	0	1	1	1	1	-
AG1IA_06837	-	CHAT	PF12770.2	1.3e-32	112.6	0	1.8e-32	112.1	0	1.2	1	0	0	1	1	1	1	-
AG1IA_03760	-	CHAT	PF12770.2	2.8e-31	108.2	0	5e-31	107.3	0	1.4	1	0	0	1	1	1	1	-
AG1IA_08816	-	CHAT	PF12770.2	9.3e-25	86.8	0	1.1e-24	86.5	0	1	1	0	0	1	1	1	1	-
AG1IA_09591	-	CHAT	PF12770.2	7.1e-24	83.9	0.7	1.3e-23	83	0.5	1.3	1	0	0	1	1	1	1	-
AG1IA_01854	-	CHAT	PF12770.2	1.1e-21	76.8	0.1	2.3e-21	75.7	0.1	1.6	1	0	0	1	1	1	1	-
AG1IA_03721	-	CHAT	PF12770.2	1.2e-12	47.1	0	2e-12	46.3	0	1.3	1	0	0	1	1	1	1	-
AG1IA_08261	-	CHCH	PF06747.8	5.2e-08	32.1	2.3	9.9e-08	31.2	1.6	1.5	1	0	0	1	1	1	1	-
AG1IA_08836	-	CHD5	PF04420.9	2.4e-31	108.1	0	4.7e-31	107.1	0	1.4	1	0	0	1	1	1	1	-
AG1IA_06651	-	Chitin_synth_1	PF01644.12	2.3e-75	251.4	0	4.1e-75	250.5	0	1.4	1	0	0	1	1	1	1	-
AG1IA_07879	-	Chitin_synth_1	PF01644.12	3.2e-75	250.9	0.2	4.8e-75	250.3	0.1	1.3	1	0	0	1	1	1	1	-
AG1IA_09260	-	Chitin_synth_1	PF01644.12	9.2e-75	249.4	1.1	2.6e-34	117.9	0	3.2	3	0	0	3	3	3	3	-
AG1IA_04366	-	Chitin_synth_1	PF01644.12	1.1e-61	206.8	0.8	1.9e-61	206.1	0.5	1.4	1	0	0	1	1	1	1	-
AG1IA_07879	-	Chitin_synth_1N	PF08407.6	1.9e-25	87.8	0.1	5e-25	86.5	0.1	1.7	1	0	0	1	1	1	1	-
AG1IA_06651	-	Chitin_synth_1N	PF08407.6	2.4e-24	84.3	0.1	5.6e-24	83.1	0.1	1.7	1	0	0	1	1	1	1	-
AG1IA_04366	-	Chitin_synth_1N	PF08407.6	2e-21	75	0.8	2.7e-20	71.3	0	2.9	3	0	0	3	3	1	1	-
AG1IA_09260	-	Chitin_synth_1N	PF08407.6	6.3e-19	66.9	0.4	3.1e-18	64.7	0.3	2.2	1	1	0	1	1	1	1	-
AG1IA_05719	-	Chitin_synth_2	PF03142.10	7.3e-274	908.5	0	9.6e-274	908.1	0	1.1	1	0	0	1	1	1	1	-
AG1IA_07549	-	Chitin_synth_2	PF03142.10	4.6e-226	750.8	0.4	6.6e-226	750.2	0.3	1.2	1	0	0	1	1	1	1	-
AG1IA_07339	-	Chitin_synth_2	PF03142.10	1.8e-209	696	1.2	1.1e-170	568.1	0	2.4	2	1	1	3	3	2	2	-
AG1IA_07879	-	Chitin_synth_2	PF03142.10	3.1e-18	64.9	0	5.3e-18	64.2	0	1.3	1	0	0	1	1	1	1	-
AG1IA_04366	-	Chitin_synth_2	PF03142.10	6.4e-15	54	0.2	1.2e-11	43.2	0	2.5	2	1	0	2	2	1	1	-
AG1IA_06651	-	Chitin_synth_2	PF03142.10	3.8e-13	48.1	0	1.1e-12	46.6	0.1	1.7	2	0	0	2	2	1	1	-
AG1IA_09260	-	Chitin_synth_2	PF03142.10	1.9e-09	35.9	0	3.3e-09	35.2	0	1.3	1	0	0	1	1	1	1	-
AG1IA_04945	-	ChlI	PF13541.1	8.6e-09	34.4	0.1	1.8e-08	33.4	0	1.6	1	0	0	1	1	1	1	-
AG1IA_01467	-	Choline_kinase	PF01633.15	4.1e-32	111	0	3.4e-30	104.7	0	2.3	2	0	0	2	2	1	1	-
AG1IA_09212	-	Choline_kinase	PF01633.15	8.2e-07	28.3	0	1.3e-06	27.7	0	1.3	1	0	0	1	1	1	1	-
AG1IA_07052	-	Choline_transpo	PF04515.7	4.8e-57	192.7	14.3	3.4e-39	134	1	3.6	1	1	1	2	2	2	2	-
AG1IA_01797	-	Choline_transpo	PF04515.7	2.7e-07	29.1	10.8	2.7e-07	29.1	7.5	1.9	2	0	0	2	2	1	1	-
AG1IA_05346	-	CHORD	PF04968.7	1.6e-23	82.1	3.5	1.6e-23	82.1	2.4	1.6	2	0	0	2	2	1	1	-
AG1IA_02912	-	Chorein_N	PF12624.2	1.8e-26	91.4	0	9.2e-24	82.7	0	2.7	1	1	0	1	1	1	1	-
AG1IA_08548	-	Chorein_N	PF12624.2	3e-12	45.6	0	6.7e-12	44.5	0	1.5	1	0	0	1	1	1	1	-
AG1IA_01359	-	Chorismate_bind	PF00425.13	7.6e-88	293.6	0	1.2e-87	292.9	0	1.3	1	0	0	1	1	1	1	-
AG1IA_04482	-	Chorismate_synt	PF01264.16	1.2e-133	444.3	0	1.6e-133	443.9	0	1.1	1	0	0	1	1	1	1	-
AG1IA_07352	-	Chromate_transp	PF02417.10	4.5e-52	175.5	24.1	1.3e-26	92.7	8.3	2.3	2	0	0	2	2	2	2	-
AG1IA_02274	-	Chromo	PF00385.19	8.4e-11	40.8	2.4	8.4e-11	40.8	1.7	2.1	2	0	0	2	2	1	1	-
AG1IA_02990	-	Chromo	PF00385.19	3.8e-10	38.8	0.4	8e-10	37.7	0.3	1.5	1	0	0	1	1	1	1	-
AG1IA_05485	-	Chromo	PF00385.19	0.00013	21	1.2	0.00013	21	0.8	2	2	0	0	2	2	1	1	-
AG1IA_02619	-	Chs3p	PF12271.3	1.2e-73	247.1	13.9	1.3e-49	168.2	1	3.1	2	1	1	3	3	2	2	-
AG1IA_09602	-	Chs3p	PF12271.3	6.4e-25	87.2	4.5	4.7e-23	81.1	3.1	2	1	1	0	1	1	1	1	-
AG1IA_05505	-	CIA30	PF08547.7	6e-18	64.7	0	1.7e-17	63.2	0	1.7	1	1	0	1	1	1	1	-
AG1IA_00588	-	CIAPIN1	PF05093.8	3.4e-28	97.1	3.4	5.4e-28	96.5	2.3	1.3	1	0	0	1	1	1	1	-
AG1IA_02145	-	Cid2	PF09774.4	4.4e-23	81.5	5.1	1.2e-22	80.1	3.5	1.6	1	1	0	1	1	1	1	-
AG1IA_07930	-	CIMR	PF00878.13	3.2e-11	42.7	0	9.2e-05	21.7	0	2.2	2	0	0	2	2	1	1	-
AG1IA_05614	-	CitMHS	PF03600.11	2e-09	36	8.9	3e-07	28.8	0.6	2.1	1	1	1	2	2	0	0	-
AG1IA_08539	-	Citrate_synt	PF00285.16	6.9e-92	307.4	0	8.2e-92	307.1	0	1.1	1	0	0	1	1	1	1	-
AG1IA_01157	-	Citrate_synt	PF00285.16	1.8e-77	259.9	0	3.6e-77	258.9	0	1.4	2	0	0	2	2	1	1	-
AG1IA_05287	-	Citrate_synt	PF00285.16	9.8e-52	175.3	0	4.5e-24	84.3	0	3.2	3	0	0	3	3	2	2	-
AG1IA_00552	-	CKS	PF01111.14	1.8e-27	94.4	0.5	2.3e-27	94.1	0.1	1.3	2	0	0	2	2	1	1	-
AG1IA_08234	-	CK_II_beta	PF01214.13	7.4e-73	243.4	0	1.1e-72	242.9	0	1.3	1	0	0	1	1	1	1	-
AG1IA_04822	-	CK_II_beta	PF01214.13	2.9e-38	130.7	0.1	3.7e-38	130.3	0	1.1	1	0	0	1	1	1	1	-
AG1IA_04429	-	CLASP_N	PF12348.3	2.4e-75	252.2	0	4.5e-71	238.3	0	2.9	3	0	0	3	3	1	1	-
AG1IA_06767	-	CLASP_N	PF12348.3	2.9e-14	52.4	0	0.0003	19.7	0	6.1	3	2	2	6	6	0	0	-
AG1IA_02403	-	Clathrin	PF00637.15	3.1e-172	564.5	29.4	4.1e-34	116.7	0.1	8.1	8	1	0	8	8	6	6	-
AG1IA_00276	-	Clathrin	PF00637.15	1.5e-17	63	1.6	5.7e-16	57.9	0.3	2.9	3	0	0	3	3	1	1	-
AG1IA_08964	-	Clathrin	PF00637.15	7.8e-09	34.7	1.5	4.4e-08	32.3	0.8	2	2	0	0	2	2	1	1	-
AG1IA_09438	-	Clathrin	PF00637.15	9.9e-09	34.4	2.3	1.7e-06	27.1	1.7	3.8	3	2	0	3	3	1	1	-
AG1IA_04407	-	Clathrin	PF00637.15	2.6e-06	26.5	0.6	0.00026	20.1	0	3	3	1	0	3	3	0	0	-
AG1IA_02403	-	Clathrin-link	PF09268.5	3.2e-11	41.5	1.2	6.3e-11	40.5	0.1	2.2	2	0	0	2	2	1	1	-
AG1IA_02403	-	Clathrin_H_link	PF13838.1	1.6e-32	110.6	0.3	4.1e-32	109.3	0.2	1.8	1	0	0	1	1	1	1	-
AG1IA_09951	-	Clathrin_lg_ch	PF01086.12	1.3e-11	44.4	0	1.3e-11	44.3	0	1	1	0	0	1	1	1	1	-
AG1IA_02403	-	Clathrin_propel	PF01394.15	2.9e-26	89.4	0.3	0.00026	20.5	0	7.6	7	0	0	7	7	0	0	-
AG1IA_00603	-	Clat_adaptor_s	PF01217.15	1.3e-33	115.2	0.1	1.7e-33	114.8	0.1	1	1	0	0	1	1	1	1	-
AG1IA_01450	-	Clat_adaptor_s	PF01217.15	2.2e-17	62.6	0	2.2e-13	49.6	0	2.8	1	1	1	2	2	1	1	-
AG1IA_03916	-	Clat_adaptor_s	PF01217.15	5.8e-13	48.2	0	1.8e-12	46.6	0	1.8	1	1	0	1	1	1	1	-
AG1IA_07959	-	Clat_adaptor_s	PF01217.15	0.00011	21.4	2.1	0.00051	19.2	0	2.5	3	0	0	3	3	0	0	-
AG1IA_07647	-	CLN3	PF02487.12	1.2e-32	112.7	1.3	1.2e-26	93	0.4	3.2	2	1	0	2	2	1	1	-
AG1IA_02965	-	ClpB_D2-small	PF10431.4	2.1e-11	43	0	4e-11	42.1	0	1.4	1	0	0	1	1	1	1	-
AG1IA_05177	-	ClpS	PF02617.12	1.1e-11	43.8	0	2.8e-11	42.5	0	1.7	1	0	0	1	1	1	1	-
AG1IA_04363	-	CLPTM1	PF05602.7	5.4e-108	361	0	7e-108	360.6	0	1	1	0	0	1	1	1	1	-
AG1IA_02898	-	CLP_protease	PF00574.18	4.2e-61	205.3	0	5.4e-61	204.9	0	1.1	1	0	0	1	1	1	1	-
AG1IA_02318	-	Clr2	PF10383.4	3.4e-08	33.1	0	3.2e-07	29.9	0	2.5	2	1	0	2	2	1	1	-
AG1IA_02556	-	CLTH	PF10607.4	2.2e-21	75.6	1.4	6.9e-19	67.4	1	2.5	1	1	0	1	1	1	1	-
AG1IA_01486	-	CLTH	PF10607.4	1.8e-15	56.3	0	4.3e-15	55.1	0	1.6	1	0	0	1	1	1	1	-
AG1IA_04486	-	CLTH	PF10607.4	1.9e-12	46.6	0	3.4e-12	45.7	0	1.4	1	0	0	1	1	1	1	-
AG1IA_01186	-	CLTH	PF10607.4	1.9e-06	27.1	0	1e-05	24.7	0	2.1	1	1	0	1	1	1	1	-
AG1IA_05967	-	CMAS	PF02353.15	7.2e-66	221.5	0.7	9.1e-66	221.2	0.5	1.1	1	0	0	1	1	1	1	-
AG1IA_01990	-	CMAS	PF02353.15	1.2e-41	142.1	0	9.5e-37	126	0	2.2	2	0	0	2	2	1	1	-
AG1IA_03433	-	CMAS	PF02353.15	1.1e-26	93	0.1	1.5e-26	92.6	0	1.1	1	0	0	1	1	1	1	-
AG1IA_04104	-	CMAS	PF02353.15	2.5e-14	52.5	0	4.7e-14	51.6	0	1.4	1	0	0	1	1	1	1	-
AG1IA_06235	-	CMAS	PF02353.15	4.5e-10	38.5	0	1.7e-08	33.4	0	2.4	1	1	2	3	3	1	1	-
AG1IA_02477	-	CMAS	PF02353.15	4e-08	32.1	0	6e-08	31.6	0	1.2	1	0	0	1	1	1	1	-
AG1IA_03216	-	CMAS	PF02353.15	5.1e-07	28.5	0	7.8e-07	27.9	0	1.2	1	0	0	1	1	1	1	-
AG1IA_03646	-	CMAS	PF02353.15	7.3e-06	24.7	0	1.2e-05	24	0	1.2	1	0	0	1	1	1	1	-
AG1IA_00208	-	Cmc1	PF08583.5	9.3e-05	21.6	1.6	0.00013	21.2	1.1	1.2	1	0	0	1	1	0	0	-
AG1IA_02130	-	CMS1	PF14617.1	2.3e-31	108.2	0.2	2.7e-31	108	0.2	1	1	0	0	1	1	1	1	-
AG1IA_08784	-	Cnd1	PF12717.2	1.4e-60	203.6	0.4	3.1e-60	202.5	0.3	1.6	1	0	0	1	1	1	1	-
AG1IA_01095	-	Cnd1	PF12717.2	5.2e-24	84.5	8.5	4.3e-23	81.5	1	2.9	3	1	0	3	3	1	1	-
AG1IA_04598	-	Cnd1	PF12717.2	8.6e-23	80.5	3.4	1.4e-22	79.9	0.2	2.6	3	0	0	3	3	1	1	-
AG1IA_05178	-	Cnd1	PF12717.2	7.8e-11	41.6	0.1	0.066	12.5	0	6	4	1	1	5	5	0	0	-
AG1IA_06767	-	Cnd1	PF12717.2	6e-08	32.2	0	0.24	10.7	0	6.9	4	2	1	6	6	0	0	-
AG1IA_01851	-	Cnd1	PF12717.2	5.4e-06	25.8	4.9	0.22	10.8	0	5	4	2	2	6	6	0	0	-
AG1IA_07780	-	Cnd1	PF12717.2	7.8e-06	25.3	0.9	0.00014	21.2	0.2	2.7	2	0	0	2	2	0	0	-
AG1IA_08783	-	Cnd1_N	PF12922.2	2.2e-44	150.6	1.2	7.8e-44	148.8	0	2.4	3	0	0	3	3	1	1	-
AG1IA_02336	-	Cnd2	PF05786.9	1.4e-111	373.7	2.5	9.4e-103	344.6	0	3.3	1	1	1	2	2	2	2	-
AG1IA_02503	-	CNH	PF00780.17	3.9e-58	196.5	0	5.7e-58	196	0	1.2	1	0	0	1	1	1	1	-
AG1IA_08163	-	CNH	PF00780.17	9.8e-58	195.2	0	1.3e-46	158.7	0	2.2	1	1	1	2	2	2	2	-
AG1IA_08157	-	CNH	PF00780.17	8.2e-33	113.4	0.3	2.7e-19	69.1	0	2.9	3	0	0	3	3	2	2	-
AG1IA_05318	-	CNH	PF00780.17	2.2e-20	72.7	0	2e-19	69.5	0	2.3	3	0	0	3	3	1	1	-
AG1IA_08964	-	CNH	PF00780.17	9.1e-14	51	0	3e-13	49.3	0	1.7	1	1	0	1	1	1	1	-
AG1IA_08951	-	CNH	PF00780.17	1.3e-12	47.2	0	1.4e-11	43.8	0	2.1	2	0	0	2	2	1	1	-
AG1IA_06941	-	cNMP_binding	PF00027.24	9.1e-37	124.2	0	7.4e-19	66.8	0	2.4	2	0	0	2	2	2	2	-
AG1IA_07166	-	cNMP_binding	PF00027.24	4.6e-23	80.3	0	1.1e-16	59.9	0	3.8	3	0	0	3	3	1	1	-
AG1IA_09068	-	cNMP_binding	PF00027.24	1.6e-18	65.8	0	2.7e-18	65	0	1.4	1	0	0	1	1	1	1	-
AG1IA_08531	-	CN_hydrolase	PF00795.17	8.4e-29	99.7	0.1	1.3e-28	99.1	0.1	1.3	1	0	0	1	1	1	1	-
AG1IA_02433	-	CN_hydrolase	PF00795.17	7.8e-14	50.9	0	1.3e-13	50.2	0	1.3	1	0	0	1	1	1	1	-
AG1IA_07781	-	CN_hydrolase	PF00795.17	2.8e-09	36	0	6.6e-09	34.8	0	1.5	1	1	0	1	1	1	1	-
AG1IA_01220	-	CN_hydrolase	PF00795.17	3.2e-08	32.6	0	1e-07	30.9	0	1.7	1	1	1	2	2	1	1	-
AG1IA_08202	-	Coa1	PF08695.5	4.7e-11	41.7	0.1	6.9e-11	41.1	0.1	1.1	1	0	0	1	1	1	1	-
AG1IA_01801	-	CoaE	PF01121.15	8.9e-41	138.7	0	8.1e-40	135.6	0	2.1	1	1	0	1	1	1	1	-
AG1IA_01851	-	Coatamer_beta_C	PF07718.7	9.9e-59	196.5	0.1	2.2e-58	195.4	0.1	1.6	1	0	0	1	1	1	1	-
AG1IA_01851	-	Coatomer_b_Cpla	PF14806.1	2.3e-39	133.5	5.2	1.1e-22	79.6	0.8	2.7	1	1	1	2	2	2	2	-
AG1IA_06126	-	Coatomer_E	PF04733.9	7.9e-42	142.9	0	9.8e-42	142.6	0	1.1	1	0	0	1	1	1	1	-
AG1IA_07689	-	Coatomer_WDAD	PF04053.9	2.3e-143	477.7	0	8.2e-143	475.8	0	1.9	1	1	0	1	1	1	1	-
AG1IA_04436	-	Coatomer_WDAD	PF04053.9	7.5e-137	456.2	0.9	6.4e-136	453.1	0	2	2	0	0	2	2	1	1	-
AG1IA_01454	-	CoA_binding	PF02629.14	4.5e-09	36.2	0.7	1.8e-07	31	0.1	3.3	3	0	0	3	3	1	1	-
AG1IA_05052	-	CoA_binding_2	PF13380.1	6.4e-30	103.2	0	7.8e-30	102.9	0	1.1	1	0	0	1	1	1	1	-
AG1IA_08406	-	CoA_trans	PF01144.18	1.9e-79	265.3	0.2	6.8e-61	204.7	0.1	2	2	0	0	2	2	2	2	-
AG1IA_08405	-	CoA_trans	PF01144.18	4.9e-11	41.7	0.1	5.6e-11	41.5	0	1	1	0	0	1	1	1	1	-
AG1IA_03703	-	CoA_transf_3	PF02515.12	2.6e-52	176.3	0	3.9e-52	175.7	0	1.2	1	0	0	1	1	1	1	-
AG1IA_08649	-	CoA_transf_3	PF02515.12	1.8e-29	101.8	0	1.6e-28	98.7	0	2.2	1	1	0	1	1	1	1	-
AG1IA_06978	-	cobW	PF02492.14	4.4e-32	110.4	0	7.2e-32	109.7	0	1.3	1	0	0	1	1	1	1	-
AG1IA_07717	-	cobW	PF02492.14	1.3e-24	86.1	0	1.8e-24	85.6	0	1.2	1	0	0	1	1	1	1	-
AG1IA_08015	-	cobW	PF02492.14	1.2e-07	30.9	0	0.0039	16.1	0	2.5	2	0	0	2	2	0	0	-
AG1IA_08562	-	cobW	PF02492.14	7.2e-06	25	0	1e-05	24.5	0	1.2	1	0	0	1	1	1	1	-
AG1IA_01784	-	cobW	PF02492.14	5.9e-05	22.1	0.7	0.0025	16.8	0.2	2.3	2	0	0	2	2	0	0	-
AG1IA_06978	-	CobW_C	PF07683.9	8.3e-08	31.3	0	1.6e-07	30.4	0	1.5	1	0	0	1	1	1	1	-
AG1IA_08562	-	CobW_C	PF07683.9	6.9e-07	28.4	0	1.1e-06	27.8	0	1.3	1	0	0	1	1	1	1	-
AG1IA_07041	-	COesterase	PF00135.23	1.5e-131	439.2	0	5.2e-50	170.1	0	4.1	4	0	0	4	4	4	4	-
AG1IA_09170	-	COesterase	PF00135.23	2.4e-76	257	0.4	2.7e-73	247	0.3	2.9	1	1	0	1	1	1	1	-
AG1IA_07318	-	COesterase	PF00135.23	4.3e-75	252.9	0	5.8e-75	252.5	0	1.2	1	0	0	1	1	1	1	-
AG1IA_06079	-	COesterase	PF00135.23	1.7e-73	247.6	0.3	7.3e-66	222.4	0.2	2	1	1	0	2	2	2	2	-
AG1IA_05327	-	COesterase	PF00135.23	7.3e-71	238.9	1.3	8.7e-48	162.8	0.1	2.2	2	0	0	2	2	2	2	-
AG1IA_03404	-	COesterase	PF00135.23	2.7e-70	237.1	0.5	3.9e-44	150.7	0	2.7	3	0	0	3	3	2	2	-
AG1IA_06289	-	COesterase	PF00135.23	1.6e-66	224.6	6.5	9.8e-41	139.5	1.3	5.7	3	2	2	5	5	2	2	-
AG1IA_00783	-	COesterase	PF00135.23	1.8e-59	201.3	0	2e-37	128.6	0	2.1	2	0	0	2	2	2	2	-
AG1IA_00561	-	COesterase	PF00135.23	1.2e-52	178.9	1.9	3.9e-52	177.1	1.3	1.7	1	1	0	1	1	1	1	-
AG1IA_07317	-	COesterase	PF00135.23	1.4e-51	175.3	0.2	1.9e-44	151.7	0	2.4	2	1	1	3	3	2	2	-
AG1IA_07316	-	COesterase	PF00135.23	4.8e-47	160.3	3.3	8.8e-26	90.2	0	4	3	1	0	3	3	3	3	-
AG1IA_00782	-	COesterase	PF00135.23	2.2e-44	151.5	0	4.3e-20	71.4	0	3.1	3	0	0	3	3	3	3	-
AG1IA_03528	-	COesterase	PF00135.23	9.1e-29	100	1.1	3.4e-21	75	0	3	3	1	0	3	3	2	2	-
AG1IA_05100	-	COesterase	PF00135.23	3e-06	25.7	0.4	5.1e-06	24.9	0.3	1.4	1	1	0	1	1	1	1	-
AG1IA_07007	-	Cofilin_ADF	PF00241.15	3.7e-38	129.7	1	6.6e-38	128.9	0.7	1.4	1	0	0	1	1	1	1	-
AG1IA_01172	-	Cofilin_ADF	PF00241.15	3.5e-20	71.6	0	1.2e-09	37.5	0	2.3	2	0	0	2	2	2	2	-
AG1IA_04314	-	Cofilin_ADF	PF00241.15	7.1e-16	57.7	0	8e-16	57.5	0	1	1	0	0	1	1	1	1	-
AG1IA_02124	-	Cofilin_ADF	PF00241.15	1.6e-08	33.9	0	2.2e-08	33.5	0	1.1	1	0	0	1	1	1	1	-
AG1IA_02481	-	Cofilin_ADF	PF00241.15	8.7e-06	25.1	0	1.4e-05	24.5	0	1.2	1	0	0	1	1	1	1	-
AG1IA_03498	-	COG2	PF06148.6	2.8e-30	104.4	0.3	7e-30	103.1	0.2	1.7	1	0	0	1	1	1	1	-
AG1IA_09581	-	COG4	PF08318.7	2.6e-34	117.9	0	8.8e-33	112.9	0	2.4	1	1	0	1	1	1	1	-
AG1IA_06415	-	COG5	PF10392.4	1.2e-25	89.5	0	2.6e-25	88.3	0	1.7	1	0	0	1	1	1	1	-
AG1IA_01569	-	COG7	PF10191.4	2.1e-72	243.7	7.1	5e-43	146.6	1.7	4	3	1	0	3	3	3	3	-
AG1IA_07780	-	Cohesin_HEAT	PF12765.2	1.1e-12	47.1	5	3.8e-12	45.4	0.5	3.4	3	0	0	3	3	1	1	-
AG1IA_01397	-	Cohesin_HEAT	PF12765.2	5e-05	22.6	0	0.28	10.7	0	3.4	2	0	0	2	2	1	1	-
AG1IA_06767	-	Cohesin_HEAT	PF12765.2	0.00011	21.5	10	0.18	11.3	0	6.8	8	0	0	8	8	1	1	-
AG1IA_07599	-	Coiled-coil_56	PF09813.4	4.8e-07	29.2	0	6.1e-07	28.8	0	1.2	1	0	0	1	1	1	1	-
AG1IA_07616	-	COMPASS-Shg1	PF05205.7	3.4e-11	42.9	1.8	5e-11	42.3	1.3	1.3	1	1	0	1	1	1	1	-
AG1IA_01330	-	Complex1_30kDa	PF00329.14	1.6e-14	53.5	0.1	3.3e-14	52.4	0	1.5	1	0	0	1	1	1	1	-
AG1IA_07930	-	Complex1_49kDa	PF00346.14	5.7e-96	320.1	0	1.8e-52	177.5	0	2.2	1	1	1	2	2	2	2	-
AG1IA_04761	-	Complex1_51K	PF01512.12	2.2e-49	166.5	0	3.4e-49	165.9	0	1.3	1	0	0	1	1	1	1	-
AG1IA_03076	-	Complex1_LYR	PF05347.10	2.9e-16	58.5	0.2	3.6e-16	58.2	0.1	1.1	1	0	0	1	1	1	1	-
AG1IA_08304	-	Complex1_LYR	PF05347.10	1.4e-06	27.5	1.5	2.5e-06	26.6	0	2.1	2	0	0	2	2	1	1	-
AG1IA_06128	-	Complex1_LYR	PF05347.10	5.5e-05	22.4	0.6	0.00017	20.8	0.4	1.9	1	1	0	1	1	0	0	-
AG1IA_03076	-	Complex1_LYR_1	PF13232.1	5.7e-18	64.4	0.6	6.9e-18	64.1	0.4	1.1	1	0	0	1	1	1	1	-
AG1IA_08304	-	Complex1_LYR_1	PF13232.1	1.5e-06	27.7	0.2	0.00023	20.8	0	2.4	2	0	0	2	2	1	1	-
AG1IA_05029	-	Complex1_LYR_2	PF13233.1	5e-06	26.4	0	5.6e-06	26.2	0	1.2	1	0	0	1	1	1	1	-
AG1IA_01162	-	Con-6	PF10346.4	1.7e-11	42.8	1	2.3e-11	42.3	0.7	1.2	1	0	0	1	1	1	1	-
AG1IA_04160	-	Con-6	PF10346.4	1.3e-06	27.1	3.9	3.1e-06	26	2.7	1.6	1	1	0	1	1	1	1	-
AG1IA_02111	-	Condensation	PF00668.15	3.1e-88	295	0	8.6e-30	103.1	0	5.2	5	0	0	5	5	3	3	-
AG1IA_03367	-	Cons_hypoth95	PF03602.10	6.3e-07	28.4	0	1.1e-06	27.7	0	1.3	1	0	0	1	1	1	1	-
AG1IA_09719	-	COP-gamma_platf	PF08752.5	3.7e-19	68.5	0.2	8.3e-19	67.3	0.1	1.6	1	0	0	1	1	1	1	-
AG1IA_01982	-	COPIIcoated_ERV	PF07970.7	2.2e-57	193.7	0.1	3.6e-57	193	0.1	1.4	1	0	0	1	1	1	1	-
AG1IA_05488	-	COPIIcoated_ERV	PF07970.7	1e-25	90.2	4.5	1.9e-24	86	3.1	2.1	1	1	0	1	1	1	1	-
AG1IA_04929	-	COPIIcoated_ERV	PF07970.7	8.3e-20	70.8	0.8	4.8e-18	65.1	0.6	2.2	1	1	0	1	1	1	1	-
AG1IA_04436	-	COPI_C	PF06957.6	1.6e-91	306.4	0	2.5e-91	305.8	0	1.1	1	0	0	1	1	1	1	-
AG1IA_02709	-	Copper-fist	PF00649.13	2.1e-12	45.5	1.3	2.1e-12	45.5	0.9	2.3	2	0	0	2	2	1	1	-
AG1IA_07678	-	Coprogen_oxidas	PF01218.13	3.8e-105	350.1	0	2.1e-104	347.7	0	2	1	1	0	1	1	1	1	-
AG1IA_05848	-	Coq4	PF05019.8	1.3e-82	275.5	0	2.7e-66	222.1	0	2.1	2	0	0	2	2	2	2	-
AG1IA_00983	-	COQ7	PF03232.8	1.4e-09	37.1	0	2.3e-09	36.4	0	1.3	1	0	0	1	1	1	1	-
AG1IA_10145	-	CorA	PF01544.13	1.2e-12	46.9	0.2	1.5e-12	46.7	0.2	1.1	1	0	0	1	1	1	1	-
AG1IA_03911	-	Cornichon	PF03311.9	3.3e-40	136.6	1.6	4.1e-40	136.3	1.1	1	1	0	0	1	1	1	1	-
AG1IA_08349	-	Costars	PF14705.1	2.9e-18	65.1	0	4.8e-18	64.4	0	1.3	1	0	0	1	1	1	1	-
AG1IA_04155	-	COX15-CtaA	PF02628.10	4.1e-80	268.3	18.7	1.1e-77	260.4	13	3	1	1	0	1	1	1	1	-
AG1IA_05816	-	COX16	PF14138.1	4.4e-16	58.3	0.1	4.4e-16	58.3	0	2	2	0	0	2	2	1	1	-
AG1IA_07033	-	COX17	PF05051.8	1.7e-16	59.4	4.9	2.5e-16	58.9	3.4	1.3	1	0	0	1	1	1	1	-
AG1IA_06576	-	COX5A	PF02284.11	6.2e-35	118.9	0	8.4e-35	118.5	0	1.1	1	0	0	1	1	1	1	-
AG1IA_08571	-	COX5B	PF01215.14	4.8e-18	64.6	0	7.4e-18	64	0	1.2	1	0	0	1	1	1	1	-
AG1IA_08552	-	COX6B	PF02297.12	1.5e-14	53.2	5	1.9e-14	52.9	3.5	1.1	1	0	0	1	1	1	1	-
AG1IA_02830	-	COX7C	PF02935.11	1.6e-11	43.3	1.4	3.7e-11	42.1	1	1.7	1	0	0	1	1	1	1	-
AG1IA_01193	-	CPDase	PF07823.6	1.4e-21	76.4	0	6e-20	71	0	2.1	1	1	0	1	1	1	1	-
AG1IA_08503	-	CPL	PF08144.6	2e-15	56.4	0	1.8e-14	53.3	0	2.5	1	1	0	2	2	1	1	-
AG1IA_06896	-	Cpn10	PF00166.16	8.4e-23	79.6	0	1e-22	79.3	0	1	1	0	0	1	1	1	1	-
AG1IA_07212	-	Cpn60_TCP1	PF00118.19	6.1e-138	459.9	0.2	7.7e-138	459.6	0.1	1.1	1	0	0	1	1	1	1	-
AG1IA_08818	-	Cpn60_TCP1	PF00118.19	1.3e-128	429.1	6.2	1.6e-128	428.9	4.3	1	1	0	0	1	1	1	1	-
AG1IA_01266	-	Cpn60_TCP1	PF00118.19	2.8e-126	421.5	14	6.5e-125	417	9.7	2	1	1	0	1	1	1	1	-
AG1IA_05186	-	Cpn60_TCP1	PF00118.19	1.4e-123	412.6	1.3	1.8e-123	412.2	0.9	1.1	1	0	0	1	1	1	1	-
AG1IA_06895	-	Cpn60_TCP1	PF00118.19	2.6e-117	391.9	5.3	3e-117	391.7	3.7	1	1	0	0	1	1	1	1	-
AG1IA_03332	-	Cpn60_TCP1	PF00118.19	7.9e-115	383.7	0	4.8e-114	381.1	0	1.9	1	1	0	1	1	1	1	-
AG1IA_00059	-	Cpn60_TCP1	PF00118.19	1.1e-106	356.9	11.6	7.2e-105	350.9	8.1	2	1	1	0	1	1	1	1	-
AG1IA_03973	-	Cpn60_TCP1	PF00118.19	2.3e-66	223.9	0.6	2.9e-66	223.5	0.4	1	1	0	0	1	1	1	1	-
AG1IA_03974	-	Cpn60_TCP1	PF00118.19	2.2e-40	138.2	0.2	2.4e-40	138	0.1	1	1	0	0	1	1	1	1	-
AG1IA_09997	-	Cpn60_TCP1	PF00118.19	9.9e-40	136	1	1.1e-39	135.8	0.7	1	1	0	0	1	1	1	1	-
AG1IA_07203	-	Cpn60_TCP1	PF00118.19	6.8e-25	87.1	0	9.9e-25	86.6	0	1.1	1	0	0	1	1	1	1	-
AG1IA_09799	-	Cpn60_TCP1	PF00118.19	1.2e-24	86.3	0	1.4e-24	86.1	0	1	1	0	0	1	1	1	1	-
AG1IA_05646	-	CPSase_L_chain	PF00289.17	5.5e-45	151.4	0.2	2.6e-44	149.3	0	2.3	2	0	0	2	2	1	1	-
AG1IA_08343	-	CPSase_L_chain	PF00289.17	5.6e-42	141.8	0	2e-20	72.4	0	3	2	0	0	2	2	2	2	-
AG1IA_03840	-	CPSase_L_chain	PF00289.17	2.1e-35	120.6	0	4.5e-17	61.6	0	2.6	2	0	0	2	2	2	2	-
AG1IA_02362	-	CPSase_L_chain	PF00289.17	3.9e-30	103.6	0.1	1.1e-29	102.3	0.1	1.7	1	0	0	1	1	1	1	-
AG1IA_02278	-	CPSase_L_chain	PF00289.17	9.4e-22	76.7	0	1.9e-21	75.7	0	1.5	1	0	0	1	1	1	1	-
AG1IA_08343	-	CPSase_L_D2	PF02786.12	7e-114	377.8	0.1	3.2e-83	277.6	0	2.3	2	0	0	2	2	2	2	-
AG1IA_02362	-	CPSase_L_D2	PF02786.12	7e-82	273.3	0.1	1.5e-81	272.1	0.1	1.6	1	0	0	1	1	1	1	-
AG1IA_05646	-	CPSase_L_D2	PF02786.12	2e-66	222.7	0	3.9e-66	221.8	0	1.4	1	0	0	1	1	1	1	-
AG1IA_03840	-	CPSase_L_D2	PF02786.12	6e-61	204.9	0.1	8.2e-28	96.6	0	3.3	3	0	0	3	3	3	3	-
AG1IA_02278	-	CPSase_L_D2	PF02786.12	2.4e-43	147.4	0	4.7e-43	146.4	0	1.5	1	0	0	1	1	1	1	-
AG1IA_06034	-	CPSase_L_D2	PF02786.12	3.6e-06	25.9	0	6.1e-06	25.1	0	1.3	1	0	0	1	1	1	1	-
AG1IA_00294	-	CPSase_L_D2	PF02786.12	0.00019	20.3	0	0.00037	19.3	0	1.5	1	0	0	1	1	0	0	-
AG1IA_03840	-	CPSase_L_D3	PF02787.14	5.6e-42	141.8	0.3	1.1e-41	141	0.2	1.5	1	0	0	1	1	1	1	-
AG1IA_08343	-	CPSase_L_D3	PF02787.14	2.2e-41	139.9	0.1	4.6e-41	138.9	0	1.6	1	0	0	1	1	1	1	-
AG1IA_08343	-	CPSase_sm_chain	PF00988.17	7.6e-49	164	0	1.5e-48	163	0	1.5	1	0	0	1	1	1	1	-
AG1IA_03333	-	CPSase_sm_chain	PF00988.17	1.2e-46	156.9	0	2e-46	156.2	0	1.3	1	0	0	1	1	1	1	-
AG1IA_00461	-	CPSF100_C	PF13299.1	1.8e-22	79.7	3.4	2.6e-22	79.2	0	2.8	3	1	0	3	3	1	1	-
AG1IA_00890	-	CPSF73-100_C	PF11718.3	4.2e-31	107.5	0.1	2.2e-29	101.8	0.1	2.1	1	1	0	1	1	1	1	-
AG1IA_03719	-	CPSF_A	PF03178.10	4.8e-85	284.9	0	9.1e-84	280.7	0	2.2	2	0	0	2	2	1	1	-
AG1IA_06609	-	CPSF_A	PF03178.10	3e-51	173.9	0.5	1.7e-50	171.4	0	2.2	2	1	0	2	2	1	1	-
AG1IA_06977	-	CPSF_A	PF03178.10	8.4e-47	159.3	0	5.7e-43	146.7	0	3.1	3	1	0	3	3	1	1	-
AG1IA_03716	-	CPSF_A	PF03178.10	2.2e-16	59.3	0	3.4e-16	58.7	0	1.2	1	0	0	1	1	1	1	-
AG1IA_08230	-	CRAL_TRIO	PF00650.15	4.1e-31	107.1	0	7.2e-31	106.3	0	1.4	1	0	0	1	1	1	1	-
AG1IA_03358	-	CRAL_TRIO	PF00650.15	8.1e-20	70.4	0	1.1e-19	70	0	1.2	1	0	0	1	1	1	1	-
AG1IA_05648	-	CRAL_TRIO	PF00650.15	9.7e-18	63.6	0	1.4e-17	63.1	0	1.2	1	0	0	1	1	1	1	-
AG1IA_02441	-	CRAL_TRIO	PF00650.15	6.8e-10	38.1	0	1.2e-09	37.3	0	1.3	1	0	0	1	1	1	1	-
AG1IA_05194	-	CRAL_TRIO	PF00650.15	1.2e-08	34	0	1.3e-07	30.8	0	2.1	1	1	0	2	2	1	1	-
AG1IA_03670	-	CRAL_TRIO_2	PF13716.1	1.7e-08	34	0.1	0.0015	17.9	0	2.3	1	1	1	2	2	0	0	-
AG1IA_00544	-	CRAL_TRIO_2	PF13716.1	4.2e-08	32.7	0	1.3e-07	31	0	1.8	1	0	0	1	1	1	1	-
AG1IA_08230	-	CRAL_TRIO_N	PF03765.10	2.8e-12	46	0.1	6.5e-12	44.9	0.1	1.7	1	0	0	1	1	1	1	-
AG1IA_05648	-	CRAL_TRIO_N	PF03765.10	4.5e-05	23	0	7.8e-05	22.2	0	1.4	1	0	0	1	1	0	0	-
AG1IA_00252	-	CRCB	PF02537.10	4.2e-21	74.5	17.1	1.9e-16	59.5	5	2.2	2	0	0	2	2	1	1	-
AG1IA_07334	-	CRC_subunit	PF08624.5	4.2e-26	91	0	8.7e-14	51.1	0	2.2	1	1	1	2	2	2	2	-
AG1IA_05051	-	Creatinase_N	PF01321.13	7.1e-19	68.1	0	7e-18	64.9	0	2.6	3	0	0	3	3	1	1	-
AG1IA_05816	-	Creatinase_N	PF01321.13	0.0001	22.3	0	0.0003	20.7	0	1.8	2	0	0	2	2	0	0	-
AG1IA_09294	-	Cript	PF10235.4	2e-20	72.4	9.6	2e-20	72.4	6.7	1.8	1	1	1	2	2	1	1	-
AG1IA_01032	-	CRM1_C	PF08767.6	1.3e-80	270.2	3.9	5.2e-64	215.6	0	3.7	3	1	1	4	4	2	2	-
AG1IA_04458	-	CS	PF04969.11	5.4e-15	55.2	0	9.3e-15	54.4	0	1.4	1	0	0	1	1	1	1	-
AG1IA_05346	-	CS	PF04969.11	8.7e-10	38.5	0	1.3e-09	37.9	0	1.3	1	0	0	1	1	1	1	-
AG1IA_04245	-	CS	PF04969.11	3.4e-08	33.4	0	6e-08	32.6	0	1.4	1	0	0	1	1	1	1	-
AG1IA_07775	-	CS	PF04969.11	9.3e-07	28.8	0	3.1e-06	27.1	0	1.9	2	0	0	2	2	1	1	-
AG1IA_00016	-	CsbD	PF05532.7	9.7e-16	56.7	19.8	3.3e-09	35.7	3.1	2.1	1	1	1	2	2	0	0	-
AG1IA_06176	-	Cse1	PF08506.5	5.7e-72	241.8	0	1.6e-69	233.7	0	2.3	2	0	0	2	2	1	1	-
AG1IA_05310	-	CtaG_Cox11	PF04442.9	2.2e-55	186.1	0	3.4e-55	185.5	0	1.3	1	0	0	1	1	1	1	-
AG1IA_03088	-	CTD	PF12815.2	4.3e-07	29.9	58.5	0.00027	20.8	12.9	3.8	1	1	2	3	3	0	0	-
AG1IA_01462	-	CTDII	PF01556.13	5e-21	73.8	0.5	1.5e-17	62.7	0	2.9	3	0	0	3	3	1	1	-
AG1IA_05562	-	CTDII	PF01556.13	3.9e-16	58.2	0.3	3.2e-14	52.1	0.1	2.6	2	0	0	2	2	1	1	-
AG1IA_05184	-	CTDII	PF01556.13	3.5e-12	45.5	0.1	3.7e-11	42.2	0	2.7	3	1	0	3	3	1	1	-
AG1IA_01807	-	CTDII	PF01556.13	5.3e-11	41.7	0	1.2e-09	37.4	0	2.3	2	0	0	2	2	1	1	-
AG1IA_05205	-	CTDII	PF01556.13	1.2e-09	37.4	0	2.8e-07	29.8	0	2.5	2	0	0	2	2	0	0	-
AG1IA_09194	-	CTK3	PF12243.3	1.3e-29	102.1	0	2.3e-16	59.1	0	2.3	1	1	1	2	2	2	2	-
AG1IA_00367	-	CTNNBL	PF08216.6	5.5e-25	86.5	0.2	5.3e-24	83.4	0	2.7	3	0	0	3	3	1	1	-
AG1IA_03531	-	CTP_synth_N	PF06418.9	5e-74	248.3	0	1.1e-73	247.2	0	1.3	1	1	0	1	1	1	1	-
AG1IA_03348	-	CTP_transf_1	PF01148.15	4.9e-54	183.2	9.2	7.2e-35	120.3	0.1	2.1	2	0	0	2	2	2	2	-
AG1IA_03436	-	CTP_transf_2	PF01467.21	6.4e-14	51.8	0	8.6e-14	51.3	0	1.1	1	0	0	1	1	1	1	-
AG1IA_06059	-	CTP_transf_2	PF01467.21	4.7e-13	48.9	0	6.7e-13	48.4	0	1.2	1	0	0	1	1	1	1	-
AG1IA_00933	-	CTP_transf_2	PF01467.21	3.7e-09	36.3	0	2.4e-08	33.7	0	2.1	2	0	0	2	2	1	1	-
AG1IA_01119	-	CTP_transf_2	PF01467.21	8.1e-09	35.2	0	6e-08	32.4	0	2.2	2	1	0	2	2	1	1	-
AG1IA_05832	-	CTP_transf_2	PF01467.21	1e-05	25.1	0	0.00014	21.4	0	2.2	1	1	0	1	1	1	1	-
AG1IA_06372	-	Ctr	PF04145.10	4.1e-30	104.2	0.4	6.3e-30	103.6	0.2	1.2	1	0	0	1	1	1	1	-
AG1IA_02938	-	Ctr	PF04145.10	1.1e-21	76.9	3.9	5e-21	74.7	2.7	1.8	1	1	0	1	1	1	1	-
AG1IA_07501	-	Ctr	PF04145.10	6.8e-19	67.8	0.3	2e-18	66.3	0.2	1.8	1	0	0	1	1	1	1	-
AG1IA_04496	-	Ctr	PF04145.10	4.9e-17	61.8	0.1	7.9e-16	57.9	0	2.1	2	0	0	2	2	1	1	-
AG1IA_06531	-	Cu-oxidase	PF00394.17	6.3e-42	142.6	0	4.8e-40	136.5	0	2.3	2	0	0	2	2	1	1	-
AG1IA_04673	-	Cu-oxidase	PF00394.17	7.2e-41	139.2	1.1	8.7e-40	135.7	0	2.6	3	0	0	3	3	1	1	-
AG1IA_04672	-	Cu-oxidase	PF00394.17	2.4e-34	118	0.2	1.1e-33	115.8	0.1	2.1	2	0	0	2	2	1	1	-
AG1IA_03152	-	Cu-oxidase	PF00394.17	2.9e-26	91.7	1.2	1.9e-25	89.1	0.4	2.2	2	0	0	2	2	1	1	-
AG1IA_08834	-	Cu-oxidase	PF00394.17	1.9e-23	82.6	0	8.2e-23	80.5	0	2	2	0	0	2	2	1	1	-
AG1IA_03334	-	Cu-oxidase	PF00394.17	7e-23	80.7	0	5.4e-22	77.9	0	2.2	2	0	0	2	2	1	1	-
AG1IA_08835	-	Cu-oxidase	PF00394.17	1e-18	67.2	0	6e-10	38.7	0	2.4	2	0	0	2	2	2	2	-
AG1IA_08610	-	Cu-oxidase	PF00394.17	1.8e-12	46.9	0	3.9e-12	45.8	0	1.6	1	0	0	1	1	1	1	-
AG1IA_06629	-	Cu-oxidase	PF00394.17	3.6e-11	42.7	0.7	1.2e-09	37.7	0	2.6	3	0	0	3	3	1	1	-
AG1IA_09133	-	Cu-oxidase	PF00394.17	3.6e-08	32.9	0	7.1e-08	32	0	1.5	1	0	0	1	1	1	1	-
AG1IA_09532	-	Cu-oxidase	PF00394.17	8.8e-08	31.7	0.4	2.4e-07	30.2	0.3	1.8	1	1	0	1	1	1	1	-
AG1IA_06531	-	Cu-oxidase_2	PF07731.9	1.9e-37	127.3	0.3	3.4e-36	123.3	0.2	2.3	2	0	0	2	2	1	1	-
AG1IA_08834	-	Cu-oxidase_2	PF07731.9	2.2e-33	114.1	9.4	2.4e-31	107.6	1	3.2	2	1	0	2	2	1	1	-
AG1IA_04673	-	Cu-oxidase_2	PF07731.9	1.7e-30	104.8	1.6	1.1e-27	95.7	0	3.9	3	1	0	3	3	1	1	-
AG1IA_08835	-	Cu-oxidase_2	PF07731.9	6.2e-29	99.7	6.1	1.6e-28	98.4	2.5	2.5	2	0	0	2	2	1	1	-
AG1IA_03081	-	Cu-oxidase_2	PF07731.9	4.2e-27	93.8	2.1	1.5e-25	88.8	0.1	2.8	2	0	0	2	2	1	1	-
AG1IA_09532	-	Cu-oxidase_2	PF07731.9	7.4e-24	83.3	1.3	1.2e-20	72.9	0	2.8	2	1	0	2	2	1	1	-
AG1IA_08610	-	Cu-oxidase_2	PF07731.9	3.9e-23	80.9	1.5	8.2e-21	73.4	0.1	2.5	2	0	0	2	2	1	1	-
AG1IA_09133	-	Cu-oxidase_2	PF07731.9	1.2e-22	79.3	2.4	3.9e-20	71.2	0.1	2.4	2	0	0	2	2	1	1	-
AG1IA_09537	-	Cu-oxidase_2	PF07731.9	2.2e-20	72.1	0	2.7e-20	71.7	0	1.1	1	0	0	1	1	1	1	-
AG1IA_04672	-	Cu-oxidase_2	PF07731.9	9.8e-18	63.5	1.1	3.6e-13	48.7	0.2	3.2	2	1	0	2	2	1	1	-
AG1IA_06383	-	Cu-oxidase_2	PF07731.9	1.5e-11	43.4	4	2.8e-10	39.3	0	3.6	4	0	0	4	4	1	1	-
AG1IA_03152	-	Cu-oxidase_2	PF07731.9	1.8e-07	30.2	8.8	5.7e-05	22.1	0.1	4.3	3	1	0	3	3	1	1	-
AG1IA_08587	-	Cu-oxidase_2	PF07731.9	1.5e-06	27.3	0.3	6.2e-06	25.2	0.2	2.1	1	0	0	1	1	1	1	-
AG1IA_03334	-	Cu-oxidase_2	PF07731.9	0.00012	21	0.3	0.00012	21	0.2	3.9	4	1	0	4	4	1	1	-
AG1IA_08834	-	Cu-oxidase_3	PF07732.10	6.7e-47	157.5	4.4	3.5e-45	152	1.9	2.5	2	0	0	2	2	1	1	-
AG1IA_04673	-	Cu-oxidase_3	PF07732.10	3.9e-40	135.7	2.3	6.5e-38	128.5	0	2.9	3	0	0	3	3	1	1	-
AG1IA_04672	-	Cu-oxidase_3	PF07732.10	5.4e-39	132	2.5	1.4e-38	130.7	0	2.9	4	0	0	4	4	1	1	-
AG1IA_03152	-	Cu-oxidase_3	PF07732.10	2.7e-38	129.8	6.4	4e-38	129.2	1	3	3	0	0	3	3	1	1	-
AG1IA_08835	-	Cu-oxidase_3	PF07732.10	3.5e-35	119.8	2.6	5.9e-35	119	0.4	2.4	2	0	0	2	2	1	1	-
AG1IA_03334	-	Cu-oxidase_3	PF07732.10	6.3e-32	109.2	0.8	2.3e-31	107.4	0.2	2.2	2	0	0	2	2	1	1	-
AG1IA_09066	-	Cu-oxidase_3	PF07732.10	6.6e-30	102.7	0.4	9.3e-30	102.2	0.3	1.2	1	0	0	1	1	1	1	-
AG1IA_06383	-	Cu-oxidase_3	PF07732.10	9.1e-30	102.3	1.3	2.7e-29	100.8	0.3	2.1	2	0	0	2	2	1	1	-
AG1IA_09133	-	Cu-oxidase_3	PF07732.10	2.8e-27	94.2	0.5	2.8e-27	94.2	0.4	2.3	4	0	0	4	4	1	1	-
AG1IA_06629	-	Cu-oxidase_3	PF07732.10	6.5e-25	86.6	0.2	1.5e-24	85.4	0.2	1.6	1	0	0	1	1	1	1	-
AG1IA_09532	-	Cu-oxidase_3	PF07732.10	6.4e-24	83.4	0.9	2.1e-23	81.8	0.2	2.3	2	1	0	2	2	1	1	-
AG1IA_09650	-	Cu-oxidase_3	PF07732.10	2.9e-22	78.1	0.3	6.4e-17	60.8	0	2.3	1	1	1	2	2	1	1	-
AG1IA_03081	-	Cu-oxidase_3	PF07732.10	1.6e-20	72.5	1.7	7.9e-20	70.2	0.5	2.4	2	0	0	2	2	1	1	-
AG1IA_08610	-	Cu-oxidase_3	PF07732.10	3.4e-14	52.1	0.2	3.8e-13	48.7	0.1	2.7	2	1	0	3	3	1	1	-
AG1IA_06531	-	Cu-oxidase_3	PF07732.10	7.6e-13	47.7	1.8	4.5e-09	35.5	0.1	3.6	3	0	0	3	3	1	1	-
AG1IA_07459	-	CUE	PF02845.11	2.4e-12	45.6	0	4.4e-12	44.7	0	1.5	1	0	0	1	1	1	1	-
AG1IA_02528	-	CUE	PF02845.11	3.7e-08	32.2	0.1	1.5e-07	30.3	0	2	2	0	0	2	2	1	1	-
AG1IA_01521	-	Cullin	PF00888.17	2.1e-185	617.1	18.5	2.9e-185	616.7	12.8	1.1	1	0	0	1	1	1	1	-
AG1IA_05204	-	Cullin	PF00888.17	1.5e-108	363.3	7.1	1.5e-108	363.3	4.9	2.2	2	1	0	2	2	1	1	-
AG1IA_02469	-	Cullin	PF00888.17	2e-64	217.6	0	2.7e-64	217.2	0	1.1	1	0	0	1	1	1	1	-
AG1IA_01981	-	Cullin	PF00888.17	3.7e-30	104.5	0	7.6e-17	60.5	0.1	2.4	1	1	1	2	2	2	2	-
AG1IA_06263	-	Cullin_binding	PF03556.10	2.3e-22	78.8	0.3	3.3e-22	78.3	0.2	1.2	1	0	0	1	1	1	1	-
AG1IA_01521	-	Cullin_Nedd8	PF10557.4	3e-27	93.7	2.7	1e-26	92	1.8	2	1	0	0	1	1	1	1	-
AG1IA_05204	-	Cullin_Nedd8	PF10557.4	5.5e-23	80	0.9	2e-22	78.3	0.6	2	1	0	0	1	1	1	1	-
AG1IA_02469	-	Cullin_Nedd8	PF10557.4	2.1e-15	55.8	3.5	2e-14	52.6	2.4	2.4	1	1	0	1	1	1	1	-
AG1IA_06753	-	Cupin_1	PF00190.17	3.5e-13	48.7	0	1.1e-09	37.4	0	3	2	1	0	2	2	1	1	-
AG1IA_08868	-	Cupin_1	PF00190.17	2.1e-12	46.1	0.3	4e-06	25.8	0	3.2	3	0	0	3	3	1	1	-
AG1IA_08872	-	Cupin_1	PF00190.17	5.6e-11	41.5	0	8.1e-06	24.8	0	3.3	2	1	1	3	3	1	1	-
AG1IA_04621	-	Cupin_1	PF00190.17	7.2e-09	34.7	0.2	1.3e-08	33.9	0.2	1.4	1	0	0	1	1	1	1	-
AG1IA_08860	-	Cupin_1	PF00190.17	1.5e-07	30.4	0	5.3e-05	22.2	0	3.1	3	0	0	3	3	1	1	-
AG1IA_08332	-	Cupin_1	PF00190.17	3.8e-06	25.9	0	6.9e-06	25	0	1.4	1	0	0	1	1	1	1	-
AG1IA_04361	-	Cupin_2	PF07883.6	1.2e-27	94.6	0.8	6.5e-15	53.9	0.1	2.7	2	0	0	2	2	2	2	-
AG1IA_08496	-	Cupin_2	PF07883.6	9.4e-19	66.2	0.6	1.3e-14	52.9	0.1	3.1	2	1	0	2	2	1	1	-
AG1IA_08872	-	Cupin_2	PF07883.6	1.7e-13	49.3	0.1	2.6e-07	29.5	0	2.5	2	0	0	2	2	1	1	-
AG1IA_06753	-	Cupin_2	PF07883.6	2.6e-10	39.1	0	3.3e-07	29.2	0	2.6	2	0	0	2	2	1	1	-
AG1IA_08868	-	Cupin_2	PF07883.6	6.3e-10	37.9	0	0.0011	17.8	0	3	3	0	0	3	3	0	0	-
AG1IA_02368	-	Cupin_2	PF07883.6	4.2e-09	35.2	1.4	1e-07	30.8	0.5	2.5	2	0	0	2	2	1	1	-
AG1IA_08332	-	Cupin_2	PF07883.6	1e-08	34	0	1.8e-08	33.2	0	1.4	1	0	0	1	1	1	1	-
AG1IA_05080	-	Cupin_2	PF07883.6	1.9e-08	33.1	0.1	5.8e-08	31.6	0	1.8	2	0	0	2	2	1	1	-
AG1IA_00555	-	Cupin_2	PF07883.6	1.7e-07	30.1	0.1	3.4e-07	29.1	0.1	1.5	1	0	0	1	1	1	1	-
AG1IA_05702	-	Cupin_2	PF07883.6	2.2e-07	29.7	0.6	3.4e-07	29.1	0.4	1.3	1	0	0	1	1	1	1	-
AG1IA_08860	-	Cupin_2	PF07883.6	2.9e-06	26.1	0.2	0.0074	15.2	0	3	2	1	0	2	2	0	0	-
AG1IA_08496	-	Cupin_3	PF05899.7	2.2e-08	32.8	0.2	6.4e-05	21.7	0	2.6	2	0	0	2	2	0	0	-
AG1IA_00233	-	Cupin_8	PF13621.1	2.9e-53	180.4	0	3.9e-53	180	0	1.1	1	0	0	1	1	1	1	-
AG1IA_07403	-	Cupin_8	PF13621.1	7.8e-07	28.3	0	1.2e-06	27.7	0	1.2	1	0	0	1	1	1	1	-
AG1IA_02793	-	CutC	PF03932.9	7.1e-52	175.1	0	3.6e-51	172.8	0	1.8	1	1	0	1	1	1	1	-
AG1IA_03796	-	Cutinase	PF01083.17	1.6e-11	43.7	0	2.9e-11	42.9	0	1.4	1	0	0	1	1	1	1	-
AG1IA_08032	-	Cutinase	PF01083.17	1e-06	28.1	0	1.5e-06	27.6	0	1.2	1	0	0	1	1	1	1	-
AG1IA_05885	-	Cu_amine_oxid	PF01179.15	3.8e-98	328.4	0	3.6e-60	203.3	0	2.1	1	1	1	2	2	2	2	-
AG1IA_05885	-	Cu_amine_oxidN2	PF02727.11	6e-05	22.5	0	0.00018	21	0	1.8	1	0	0	1	1	1	1	-
AG1IA_05885	-	Cu_amine_oxidN3	PF02728.11	6.3e-16	57.7	0	1.6e-15	56.5	0	1.7	1	0	0	1	1	1	1	-
AG1IA_01097	-	Cu_bind_like	PF02298.12	5.8e-05	22.3	0.1	0.00012	21.3	0.1	1.5	1	0	0	1	1	1	1	-
AG1IA_06322	-	CVNH	PF08881.5	2.9e-19	68.7	0.1	5.4e-19	67.8	0	1.5	1	0	0	1	1	1	1	-
AG1IA_04866	-	CVNH	PF08881.5	5.5e-10	38.9	0.1	1.4e-09	37.6	0.1	1.7	1	1	0	1	1	1	1	-
AG1IA_05176	-	CVNH	PF08881.5	3.1e-09	36.4	0.1	8.5e-09	35	0.1	1.7	1	1	0	1	1	1	1	-
AG1IA_05423	-	CWC25	PF12542.3	1.3e-18	66.7	0.1	1.3e-18	66.7	0.1	3.1	3	0	0	3	3	1	1	-
AG1IA_00991	-	cwf18	PF08315.7	2.7e-23	82.3	8.1	4.9e-23	81.5	5.6	1.4	1	0	0	1	1	1	1	-
AG1IA_03742	-	CwfJ_C_1	PF04677.10	4e-17	61.4	0.1	6.8e-15	54.3	0	2.3	1	1	0	1	1	1	1	-
AG1IA_03742	-	CwfJ_C_2	PF04676.9	3e-22	78.4	0.1	3e-22	78.4	0.1	2.6	2	1	0	2	2	1	1	-
AG1IA_03937	-	Cwf_Cwc_15	PF04889.7	2.7e-50	170.8	19.2	3.8e-50	170.4	13.3	1.1	1	0	0	1	1	1	1	-
AG1IA_02747	-	Cyclin	PF08613.6	4.5e-40	136.9	0	6e-40	136.6	0	1.2	1	0	0	1	1	1	1	-
AG1IA_06215	-	Cyclin	PF08613.6	2.9e-06	27.2	0	5.1e-06	26.4	0	1.4	1	0	0	1	1	1	1	-
AG1IA_06579	-	Cyclin	PF08613.6	9.7e-05	22.3	0	0.0014	18.5	0	2.2	1	1	0	1	1	0	0	-
AG1IA_06586	-	Cyclin_C	PF02984.14	1.4e-29	101.9	0	2.8e-29	100.9	0	1.5	1	0	0	1	1	1	1	-
AG1IA_04828	-	Cyclin_C	PF02984.14	1.4e-27	95.4	0.2	3.3e-27	94.2	0.2	1.6	1	0	0	1	1	1	1	-
AG1IA_05259	-	Cyclin_C	PF02984.14	2.5e-26	91.4	0	4.5e-26	90.6	0	1.4	1	0	0	1	1	1	1	-
AG1IA_01597	-	Cyclin_C	PF02984.14	1.1e-17	63.5	0.1	1.5e-16	59.8	0	2.4	1	1	0	1	1	1	1	-
AG1IA_04193	-	Cyclin_C	PF02984.14	6.1e-11	41.8	0	1.4e-10	40.6	0	1.7	1	0	0	1	1	1	1	-
AG1IA_01597	-	Cyclin_N	PF00134.18	5.2e-44	148.3	0.1	1.3e-41	140.6	0.1	2.3	2	0	0	2	2	1	1	-
AG1IA_06586	-	Cyclin_N	PF00134.18	1.1e-42	144	0.2	2.5e-40	136.4	0	2.3	2	0	0	2	2	1	1	-
AG1IA_04193	-	Cyclin_N	PF00134.18	1.8e-38	130.5	0.6	3.6e-38	129.5	0.2	1.7	2	0	0	2	2	1	1	-
AG1IA_04828	-	Cyclin_N	PF00134.18	5.1e-37	125.7	0.6	8.4e-36	121.8	0.1	2.5	2	0	0	2	2	1	1	-
AG1IA_05259	-	Cyclin_N	PF00134.18	2.2e-19	68.7	0.1	1.4e-18	66.1	0	2.1	2	0	0	2	2	1	1	-
AG1IA_00057	-	Cyclin_N	PF00134.18	1.8e-15	56.1	0.7	5.8e-15	54.4	0.2	2	2	0	0	2	2	1	1	-
AG1IA_04582	-	Cyclin_N	PF00134.18	4.3e-11	42	0.3	2.4e-10	39.5	0	2.1	2	0	0	2	2	1	1	-
AG1IA_00114	-	Cyclin_N	PF00134.18	0.00014	20.9	0.1	0.00038	19.5	0	1.7	1	1	0	1	1	0	0	-
AG1IA_04926	-	Cys_Met_Meta_PP	PF01053.15	1.5e-125	417.9	0	2.1e-125	417.5	0	1.2	1	0	0	1	1	1	1	-
AG1IA_08330	-	Cys_Met_Meta_PP	PF01053.15	1.8e-118	394.7	0	2.2e-118	394.4	0	1.1	1	0	0	1	1	1	1	-
AG1IA_00805	-	Cys_Met_Meta_PP	PF01053.15	7.1e-117	389.4	0.1	2.2e-115	384.5	0.1	2	1	1	0	1	1	1	1	-
AG1IA_09833	-	Cys_Met_Meta_PP	PF01053.15	4.2e-86	288.1	0	5.3e-86	287.8	0	1	1	0	0	1	1	1	1	-
AG1IA_08424	-	Cys_Met_Meta_PP	PF01053.15	3.9e-34	117	0	4.9e-32	110.1	0	2.6	2	0	0	2	2	1	1	-
AG1IA_08329	-	Cys_Met_Meta_PP	PF01053.15	1.7e-31	108.3	0.1	1.9e-31	108.2	0.1	1	1	0	0	1	1	1	1	-
AG1IA_02699	-	Cys_Met_Meta_PP	PF01053.15	1.6e-29	101.8	0	2.1e-29	101.4	0	1.1	1	0	0	1	1	1	1	-
AG1IA_00487	-	Cys_Met_Meta_PP	PF01053.15	3.1e-08	31.8	0	3.6e-05	21.7	0	3	3	0	0	3	3	1	1	-
AG1IA_09155	-	Cys_Met_Meta_PP	PF01053.15	4.8e-06	24.6	0	7.6e-06	23.9	0	1.2	1	0	0	1	1	1	1	-
AG1IA_02811	-	Cys_Met_Meta_PP	PF01053.15	2.4e-05	22.2	0	3.8e-05	21.6	0	1.2	1	0	0	1	1	1	1	-
AG1IA_05304	-	Cys_Met_Meta_PP	PF01053.15	0.00013	19.9	0	0.00019	19.3	0	1.1	1	0	0	1	1	0	0	-
AG1IA_03397	-	Cyt-b5	PF00173.23	7.3e-24	82.8	0	1.7e-23	81.7	0	1.7	1	0	0	1	1	1	1	-
AG1IA_03897	-	Cyt-b5	PF00173.23	1.3e-23	82	0	2.4e-23	81.2	0	1.4	1	0	0	1	1	1	1	-
AG1IA_00785	-	Cyt-b5	PF00173.23	3.8e-22	77.3	0.1	8e-22	76.3	0.1	1.6	1	0	0	1	1	1	1	-
AG1IA_00276	-	Cyt-b5	PF00173.23	1.6e-21	75.3	0	4.5e-21	73.9	0	1.8	1	0	0	1	1	1	1	-
AG1IA_04556	-	Cyt-b5	PF00173.23	3.2e-21	74.4	0	5.3e-21	73.7	0	1.4	1	0	0	1	1	1	1	-
AG1IA_05286	-	Cyt-b5	PF00173.23	1.9e-17	62.3	0	4.1e-17	61.2	0	1.6	1	0	0	1	1	1	1	-
AG1IA_08641	-	Cyt-b5	PF00173.23	1.6e-16	59.3	0.1	9.1e-16	56.9	0	2.2	2	0	0	2	2	1	1	-
AG1IA_09413	-	Cyt-b5	PF00173.23	1.8e-15	55.9	0	3.9e-15	54.9	0	1.6	1	0	0	1	1	1	1	-
AG1IA_01090	-	Cyt-b5	PF00173.23	3.1e-15	55.2	0	5.9e-15	54.3	0	1.5	1	0	0	1	1	1	1	-
AG1IA_07564	-	Cyt-b5	PF00173.23	2e-14	52.6	0	3.9e-14	51.7	0	1.5	1	0	0	1	1	1	1	-
AG1IA_07339	-	Cyt-b5	PF00173.23	7.1e-12	44.4	0	1.7e-09	36.8	0	2.7	1	1	1	2	2	1	1	-
AG1IA_07180	-	Cyt-b5	PF00173.23	2.9e-08	32.9	0	4.1e-08	32.4	0	1.3	1	1	0	1	1	1	1	-
AG1IA_01595	-	Cyt-b5	PF00173.23	3.4e-08	32.7	0	5.2e-08	32	0	1.3	1	0	0	1	1	1	1	-
AG1IA_07549	-	Cyt-b5	PF00173.23	3.6e-08	32.6	0.1	1.7e-06	27.2	0	2.7	2	0	0	2	2	1	1	-
AG1IA_00292	-	Cyt-b5	PF00173.23	7.3e-05	22	0	9.8e-05	21.5	0	1.3	1	0	0	1	1	1	1	-
AG1IA_00271	-	Cyt-b5	PF00173.23	0.00024	20.3	0.1	0.00064	18.9	0	1.7	1	0	0	1	1	0	0	-
AG1IA_05567	-	Cytochrome_CBB3	PF13442.1	1.3e-07	31.1	4.8	2.6e-06	26.9	3.4	2	1	1	0	1	1	1	1	-
AG1IA_03626	-	Cytochrome_CBB3	PF13442.1	1.5e-06	27.8	0.1	6.9e-06	25.6	0.1	1.9	1	1	0	1	1	1	1	-
AG1IA_00377	-	Cytochrom_B561	PF03188.11	2.9e-15	55.8	3.7	7.2e-15	54.5	2.6	1.7	1	0	0	1	1	1	1	-
AG1IA_05887	-	Cytochrom_B561	PF03188.11	8.5e-08	31.6	3.9	2.5e-07	30.1	2.7	1.8	1	1	0	1	1	1	1	-
AG1IA_03626	-	Cytochrom_C	PF00034.16	3.9e-12	46.3	0.1	8.1e-12	45.3	0.1	1.6	1	0	0	1	1	1	1	-
AG1IA_05567	-	Cytochrom_C	PF00034.16	6.2e-09	36	3.1	3.2e-08	33.8	2.2	1.9	1	1	0	1	1	1	1	-
AG1IA_03627	-	Cytochrom_C	PF00034.16	2.3e-05	24.6	0	5e-05	23.5	0	1.6	1	0	0	1	1	1	1	-
AG1IA_02327	-	Cytochrom_C1	PF02167.10	1.5e-86	289.1	0	2.4e-86	288.4	0	1.3	1	0	0	1	1	1	1	-
AG1IA_03626	-	Cytochrom_C1	PF02167.10	8.3e-05	21.8	0.4	0.00017	20.8	0.2	1.5	1	1	0	1	1	1	1	-
AG1IA_03217	-	Cytochrom_D1	PF02239.11	7.3e-07	27.3	1.2	0.012	13.4	0	4.8	3	1	0	4	4	0	0	-
AG1IA_09691	-	Cytochrom_D1	PF02239.11	2.3e-06	25.6	0	0.00017	19.5	0	3.2	3	1	1	4	4	0	0	-
AG1IA_09443	-	Cytochrom_D1	PF02239.11	1e-05	23.5	0	1.8	6.3	0	5	4	1	1	5	5	0	0	-
AG1IA_08525	-	Cytochrom_D1	PF02239.11	2.3e-05	22.4	0	1.3	6.7	0	4.2	2	1	1	4	4	0	0	-
AG1IA_00368	-	Cytochrom_D1	PF02239.11	5.8e-05	21	0	0.012	13.4	0	2.2	2	0	0	2	2	0	0	-
AG1IA_09048	-	Cytochrom_D1	PF02239.11	6.1e-05	20.9	8.6	0.36	8.5	0	4.8	2	1	3	6	6	0	0	-
AG1IA_06011	-	Cytokin-bind	PF09265.5	6.1e-05	21.7	0	9.3e-05	21.1	0	1.2	1	0	0	1	1	1	1	-
AG1IA_01790	-	Cyto_heme_lyase	PF01265.12	4.2e-71	239	0	4.2e-71	239	0	2.1	2	1	0	2	2	1	1	-
AG1IA_02402	-	Cyto_heme_lyase	PF01265.12	5.7e-66	222.2	0	8.1e-66	221.7	0	1.2	1	0	0	1	1	1	1	-
AG1IA_01795	-	D-ser_dehydrat	PF14031.1	2.4e-14	52.8	0.1	3.1e-13	49.2	0	2.7	2	1	0	2	2	1	1	-
AG1IA_02025	-	D123	PF07065.9	1e-29	103	0	2.9e-29	101.6	0	1.6	1	1	0	1	1	1	1	-
AG1IA_10476	-	Dabb	PF07876.7	0.00013	21.8	0	0.00017	21.4	0	1.2	1	0	0	1	1	1	1	-
AG1IA_04171	-	DAD	PF02109.11	5.5e-35	119.3	0.1	1e-34	118.4	0.1	1.4	1	0	0	1	1	1	1	-
AG1IA_09499	-	DAGAT	PF03982.8	2.5e-50	170.3	0.8	1e-48	165	0.5	2.8	1	1	0	1	1	1	1	-
AG1IA_02084	-	DAGK_cat	PF00781.19	1.2e-22	79.2	0.1	3.4e-22	77.7	0	1.7	2	0	0	2	2	1	1	-
AG1IA_01377	-	DAGK_cat	PF00781.19	2e-15	55.9	0	3.2e-15	55.2	0	1.3	1	0	0	1	1	1	1	-
[truncated: 7,605 more rows]

## Sheet: E) AG8 Pfam
Target_name	Target_acc	PFAMname	PFAMid	full_evalue	full_score	full_bias	bestdom_evalue	bestdom_score	bestdom_bias	domnum_exp	domnum_reg	domnum_clu	domnum_ov	domnum_env	domnum_dom	domnum_rep	domnum_inc	description
RSAG8_01508	-	1-cysPrx_C	PF10417.4	1.7e-11	43.4	0	4e-11	42.2	0	1.7	1	0	0	1	1	1	1	-
RSAG8_04509	-	1-cysPrx_C	PF10417.4	3e-08	33	0	5.4e-08	32.2	0	1.5	1	0	0	1	1	1	1	-
RSAG8_11980	-	14-3-3	PF00244.15	4.8e-118	392.3	4.2	5.5e-118	392.1	2.9	1	1	0	0	1	1	1	1	-
RSAG8_08711	-	2-Hacid_dh	PF00389.25	2.7e-31	107.6	0	3.8e-31	107.2	0	1.2	1	0	0	1	1	1	1	-
RSAG8_03284	-	2-Hacid_dh	PF00389.25	6.6e-20	70.8	0	8.6e-20	70.4	0	1.1	1	0	0	1	1	1	1	-
RSAG8_05461	-	2-Hacid_dh	PF00389.25	3.3e-18	65.3	0	5.5e-18	64.6	0	1.3	1	0	0	1	1	1	1	-
RSAG8_00386	-	2-Hacid_dh	PF00389.25	2.3e-11	43.2	0	3.6e-11	42.5	0	1.3	1	1	0	1	1	1	1	-
RSAG8_11131	-	2-Hacid_dh_C	PF02826.14	7.8e-54	181.4	0	9.2e-54	181.1	0	1	1	0	0	1	1	1	1	-
RSAG8_08711	-	2-Hacid_dh_C	PF02826.14	1.5e-51	174	0	2.9e-51	173	0	1.5	1	0	0	1	1	1	1	-
RSAG8_03284	-	2-Hacid_dh_C	PF02826.14	6.5e-50	168.6	0	9.2e-50	168.1	0	1.2	1	0	0	1	1	1	1	-
RSAG8_00386	-	2-Hacid_dh_C	PF02826.14	5.9e-49	165.5	0	8.2e-49	165	0	1.2	1	0	0	1	1	1	1	-
RSAG8_05461	-	2-Hacid_dh_C	PF02826.14	1.5e-39	134.9	0	2.1e-39	134.4	0	1.2	1	0	0	1	1	1	1	-
RSAG8_08243	-	2-Hacid_dh_C	PF02826.14	4.1e-08	32.4	0	8.8e-08	31.4	0	1.5	1	0	0	1	1	1	1	-
RSAG8_08989	-	2-oxoacid_dh	PF00198.18	3.4e-83	278.3	0.1	4.3e-83	278	0	1.1	1	0	0	1	1	1	1	-
RSAG8_01426	-	2-oxoacid_dh	PF00198.18	3.5e-81	271.7	0	4.7e-81	271.3	0	1.2	1	0	0	1	1	1	1	-
RSAG8_07515	-	2-oxoacid_dh	PF00198.18	4.1e-45	153.7	0	1.2e-44	152.2	0	1.8	1	1	0	1	1	1	1	-
RSAG8_11121	-	2OG-FeII_Oxy	PF03171.15	1e-20	73.7	0	1.7e-20	73	0	1.4	1	0	0	1	1	1	1	-
RSAG8_06136	-	2OG-FeII_Oxy	PF03171.15	3.9e-18	65.4	0	6.5e-18	64.7	0	1.4	1	0	0	1	1	1	1	-
RSAG8_04701	-	2OG-FeII_Oxy	PF03171.15	1.4e-17	63.7	0	2.3e-17	63	0	1.4	1	0	0	1	1	1	1	-
RSAG8_12387	-	2OG-FeII_Oxy	PF03171.15	5.7e-11	42.4	0	1.1e-10	41.6	0	1.4	1	0	0	1	1	1	1	-
RSAG8_01799	-	2OG-FeII_Oxy	PF03171.15	1.1e-10	41.5	0	3.4e-10	40	0	1.8	1	1	0	1	1	1	1	-
RSAG8_09063	-	2OG-FeII_Oxy	PF03171.15	4.5e-06	26.7	0	1e-05	25.6	0	1.6	2	0	0	2	2	1	1	-
RSAG8_00621	-	2OG-FeII_Oxy	PF03171.15	5.8e-06	26.4	0	9.5e-06	25.7	0	1.3	1	0	0	1	1	1	1	-
RSAG8_07132	-	2OG-FeII_Oxy	PF03171.15	3.9e-05	23.7	0	6.3e-05	23.1	0	1.4	1	0	0	1	1	1	1	-
RSAG8_03181	-	2OG-FeII_Oxy_2	PF13532.1	8.9e-36	123.4	0	7.4e-35	120.4	0	2	2	0	0	2	2	1	1	-
RSAG8_07151	-	2OG-FeII_Oxy_2	PF13532.1	4.2e-26	91.8	0	5.9e-26	91.4	0	1.2	1	0	0	1	1	1	1	-
RSAG8_00621	-	2OG-FeII_Oxy_2	PF13532.1	3.7e-15	56.1	0	4.4e-15	55.9	0	1.1	1	0	0	1	1	1	1	-
RSAG8_00510	-	2OG-FeII_Oxy_3	PF13640.1	2.5e-14	53.5	0	1.2e-13	51.2	0	2.2	2	0	0	2	2	1	1	-
RSAG8_10440	-	2OG-FeII_Oxy_3	PF13640.1	5.8e-10	39.5	0	9.4e-10	38.8	0	1.4	1	0	0	1	1	1	1	-
RSAG8_03966	-	2OG-FeII_Oxy_3	PF13640.1	1.4e-08	35	0	3.1e-08	33.9	0	1.6	1	0	0	1	1	1	1	-
RSAG8_10440	-	2OG-FeII_Oxy_4	PF13661.1	4.8e-05	22.8	0.1	0.00012	21.5	0	1.6	1	0	0	1	1	1	1	-
RSAG8_05242	-	3-HAO	PF06052.7	1e-57	193.7	0	1.1e-57	193.5	0	1	1	0	0	1	1	1	1	-
RSAG8_07946	-	3Beta_HSD	PF01073.14	2.9e-22	78.5	0	5.2e-22	77.7	0	1.3	1	1	0	1	1	1	1	-
RSAG8_08117	-	3Beta_HSD	PF01073.14	9.5e-14	50.6	0	1.3e-13	50.2	0	1.3	1	0	0	1	1	1	1	-
RSAG8_01312	-	3Beta_HSD	PF01073.14	1e-13	50.5	0.7	2e-12	46.3	0.1	2.2	1	1	1	2	2	1	1	-
RSAG8_07875	-	3Beta_HSD	PF01073.14	4e-12	45.3	0	6e-12	44.7	0	1.2	1	0	0	1	1	1	1	-
RSAG8_01613	-	3Beta_HSD	PF01073.14	2.3e-11	42.8	0	2.9e-11	42.4	0	1.1	1	0	0	1	1	1	1	-
RSAG8_06510	-	3Beta_HSD	PF01073.14	3.3e-10	39	0	2.5e-09	36.1	0	2.3	1	1	1	2	2	1	1	-
RSAG8_10292	-	3Beta_HSD	PF01073.14	6.4e-10	38.1	0.3	1.9e-09	36.5	0.2	1.6	1	1	0	1	1	1	1	-
RSAG8_08693	-	3Beta_HSD	PF01073.14	1.2e-09	37.1	0	2.6e-07	29.5	0	2.7	2	1	0	2	2	1	1	-
RSAG8_05338	-	3Beta_HSD	PF01073.14	1.4e-09	36.9	0	4.1e-09	35.4	0	1.7	1	1	0	1	1	1	1	-
RSAG8_00911	-	3Beta_HSD	PF01073.14	4e-09	35.4	0	5.9e-09	34.9	0	1.2	1	0	0	1	1	1	1	-
RSAG8_12282	-	3Beta_HSD	PF01073.14	5.5e-09	35	0	7.7e-09	34.5	0	1.2	1	0	0	1	1	1	1	-
RSAG8_02153	-	3Beta_HSD	PF01073.14	6e-09	34.9	0	2.1e-08	33.1	0	1.9	1	1	0	1	1	1	1	-
RSAG8_11956	-	3Beta_HSD	PF01073.14	3e-08	32.6	0	4.5e-08	32	0	1.2	1	0	0	1	1	1	1	-
RSAG8_00079	-	3Beta_HSD	PF01073.14	5.4e-08	31.7	0	0.0023	16.6	0	2	2	0	0	2	2	0	0	-
RSAG8_10017	-	3Beta_HSD	PF01073.14	1.4e-07	30.3	0.1	2.1e-07	29.8	0.1	1.3	1	1	0	1	1	1	1	-
RSAG8_10511	-	3Beta_HSD	PF01073.14	1.8e-07	30.1	0	3.9e-07	28.9	0	1.5	2	0	0	2	2	1	1	-
RSAG8_10016	-	3Beta_HSD	PF01073.14	3.5e-07	29.1	0.1	5.2e-07	28.5	0.1	1.3	1	1	0	1	1	1	1	-
RSAG8_12283	-	3Beta_HSD	PF01073.14	1.2e-06	27.3	0.1	1.5e-06	27	0	1.1	1	0	0	1	1	1	1	-
RSAG8_02808	-	3Beta_HSD	PF01073.14	8e-06	24.6	0	1.4e-05	23.8	0	1.4	1	1	0	1	1	1	1	-
RSAG8_10653	-	3Beta_HSD	PF01073.14	1.3e-05	24	0	1.7e-05	23.6	0	1.1	1	0	0	1	1	1	1	-
RSAG8_05359	-	3Beta_HSD	PF01073.14	4.4e-05	22.2	0	5.9e-05	21.8	0	1.3	1	0	0	1	1	1	1	-
RSAG8_04626	-	3Beta_HSD	PF01073.14	6.1e-05	21.7	0.1	0.00016	20.3	0.1	1.6	1	1	0	1	1	1	1	-
RSAG8_04224	-	3Beta_HSD	PF01073.14	6.4e-05	21.7	0	0.00012	20.7	0	1.5	1	0	0	1	1	1	1	-
RSAG8_07116	-	3Beta_HSD	PF01073.14	9.8e-05	21	0	0.00014	20.5	0	1.2	1	0	0	1	1	1	1	-
RSAG8_03292	-	3HCDH	PF00725.17	5.9e-27	93.8	0	2.1e-26	92	0	1.9	2	0	0	2	2	1	1	-
RSAG8_12287	-	3HCDH	PF00725.17	1.7e-15	57.1	0	2.5e-15	56.5	0	1.3	1	0	0	1	1	1	1	-
RSAG8_03292	-	3HCDH_N	PF02737.13	2.1e-46	157.7	1.3	1.1e-45	155.3	0.9	1.9	1	1	0	1	1	1	1	-
RSAG8_12287	-	3HCDH_N	PF02737.13	2.8e-06	27	0.2	4.5e-06	26.3	0.2	1.3	1	0	0	1	1	1	1	-
RSAG8_02187	-	4F5	PF04419.9	7.3e-08	32.9	14.4	7.3e-08	32.9	9.9	1.5	1	1	0	1	1	1	1	-
RSAG8_07252	-	4HBT	PF03061.17	1.5e-11	44.2	0	2.1e-11	43.6	0	1.3	1	0	0	1	1	1	1	-
RSAG8_07251	-	4HBT	PF03061.17	4.6e-11	42.5	0.1	6.2e-11	42.1	0	1.2	1	0	0	1	1	1	1	-
RSAG8_10012	-	4HBT	PF03061.17	1.1e-10	41.3	0	2e-10	40.5	0	1.5	1	0	0	1	1	1	1	-
RSAG8_00620	-	4HBT	PF03061.17	3.4e-09	36.6	0	7.4e-09	35.5	0	1.6	2	0	0	2	2	1	1	-
RSAG8_06583	-	4HBT_2	PF13279.1	8.3e-15	55.2	0	9.7e-15	55	0	1.1	1	0	0	1	1	1	1	-
RSAG8_11587	-	4HBT_2	PF13279.1	9.8e-07	29.1	0	1.7e-06	28.4	0	1.3	1	0	0	1	1	1	1	-
RSAG8_06124	-	4HBT_2	PF13279.1	1.4e-06	28.6	0	2.5e-06	27.8	0	1.4	1	1	0	1	1	1	1	-
RSAG8_02113	-	4HBT_3	PF13622.1	2.1e-39	135.7	0.3	2.7e-39	135.3	0.2	1.1	1	0	0	1	1	1	1	-
RSAG8_05192	-	4HBT_3	PF13622.1	3e-28	99.1	1.7	3.5e-28	98.9	1.2	1.1	1	0	0	1	1	1	1	-
RSAG8_11006	-	5-FTHF_cyc-lig	PF01812.15	4.8e-43	147	0	5.5e-43	146.8	0	1	1	0	0	1	1	1	1	-
RSAG8_01995	-	53-BP1_Tudor	PF09038.5	9.6e-05	22.1	0	0.00018	21.2	0	1.4	1	0	0	1	1	1	1	-
RSAG8_10508	-	5_nucleotid_C	PF02872.13	8.5e-27	93.9	0	1.9e-26	92.8	0	1.6	1	0	0	1	1	1	1	-
RSAG8_00950	-	5_nucleotid_C	PF02872.13	1.9e-24	86.3	0	6.2e-24	84.6	0	1.8	2	0	0	2	2	1	1	-
RSAG8_00310	-	6PF2K	PF01591.13	6.7e-58	195.2	0.1	1e-57	194.7	0.1	1.2	1	0	0	1	1	1	1	-
RSAG8_02476	-	6PF2K	PF01591.13	3.1e-51	173.5	0.1	4.2e-51	173	0.1	1.2	1	0	0	1	1	1	1	-
RSAG8_02190	-	6PGD	PF00393.14	4.1e-112	374	0	5.2e-112	373.7	0	1.1	1	0	0	1	1	1	1	-
RSAG8_03810	-	AAA	PF00004.24	4.8e-88	292	0	9.3e-47	158.4	0	2.4	2	0	0	2	2	2	2	-
RSAG8_03138	-	AAA	PF00004.24	7.7e-56	187.8	0	3.4e-39	133.9	0	2.4	2	0	0	2	2	2	2	-
RSAG8_06835	-	AAA	PF00004.24	5.4e-55	185	0	1.3e-40	138.5	0	2.4	2	0	0	2	2	2	2	-
RSAG8_00765	-	AAA	PF00004.24	6.3e-44	149.2	0	1.4e-43	148.1	0	1.7	1	0	0	1	1	1	1	-
RSAG8_02176	-	AAA	PF00004.24	6.4e-42	142.7	0	1.2e-41	141.8	0	1.5	1	0	0	1	1	1	1	-
RSAG8_01156	-	AAA	PF00004.24	2.2e-41	141	0	4e-41	140.2	0	1.4	1	0	0	1	1	1	1	-
RSAG8_01321	-	AAA	PF00004.24	2.4e-40	137.7	0	9.1e-26	90.5	0	2.2	2	0	0	2	2	2	2	-
RSAG8_02339	-	AAA	PF00004.24	7.4e-38	129.6	0	1.6e-37	128.5	0	1.5	2	0	0	2	2	1	1	-
RSAG8_07285	-	AAA	PF00004.24	1.5e-37	128.6	0	2.3e-37	128	0	1.3	1	0	0	1	1	1	1	-
RSAG8_00238	-	AAA	PF00004.24	3.9e-28	98.1	0	8.6e-28	97	0	1.6	1	0	0	1	1	1	1	-
RSAG8_11021	-	AAA	PF00004.24	8.3e-26	90.6	0	2.3e-25	89.2	0	1.8	2	0	0	2	2	1	1	-
RSAG8_02600	-	AAA	PF00004.24	5.7e-23	81.4	0	5.5e-22	78.2	0	2.6	2	0	0	2	2	1	1	-
RSAG8_12240	-	AAA	PF00004.24	1.3e-20	73.8	0.2	4.1e-20	72.2	0	2	2	0	0	2	2	1	1	-
RSAG8_12242	-	AAA	PF00004.24	2.4e-19	69.7	0	3e-19	69.4	0	1.1	1	0	0	1	1	1	1	-
RSAG8_02337	-	AAA	PF00004.24	8.2e-19	68	0	1.1e-18	67.6	0	1.2	1	0	0	1	1	1	1	-
RSAG8_11616	-	AAA	PF00004.24	3.3e-18	66	0	6.3e-18	65.1	0	1.5	1	0	0	1	1	1	1	-
RSAG8_06770	-	AAA	PF00004.24	9.7e-18	64.5	0	1.8e-17	63.6	0	1.5	1	0	0	1	1	1	1	-
RSAG8_09763	-	AAA	PF00004.24	2.1e-17	63.4	0	7.1e-17	61.7	0	1.8	2	0	0	2	2	1	1	-
RSAG8_05933	-	AAA	PF00004.24	3.2e-16	59.6	0	7.1e-16	58.5	0	1.6	2	0	0	2	2	1	1	-
RSAG8_01580	-	AAA	PF00004.24	2.2e-15	56.9	0	5.9e-12	45.8	0	3.7	2	1	0	2	2	1	1	-
RSAG8_06139	-	AAA	PF00004.24	2.9e-15	56.5	0	1.1e-14	54.6	0	2	1	1	0	1	1	1	1	-
RSAG8_12132	-	AAA	PF00004.24	2.8e-14	53.3	0	4.4e-14	52.7	0	1.4	1	0	0	1	1	1	1	-
RSAG8_05061	-	AAA	PF00004.24	7.2e-14	52	0	1.3e-13	51.2	0	1.4	1	0	0	1	1	1	1	-
RSAG8_11400	-	AAA	PF00004.24	1.1e-13	51.3	0	2.8e-13	50.1	0	1.6	1	1	0	1	1	1	1	-
RSAG8_02656	-	AAA	PF00004.24	1.2e-13	51.2	0.4	1.1e-12	48.1	0.3	2.1	1	1	0	1	1	1	1	-
RSAG8_03503	-	AAA	PF00004.24	2.4e-12	47	0	4.5e-12	46.2	0	1.5	1	0	0	1	1	1	1	-
RSAG8_08441	-	AAA	PF00004.24	4.3e-12	46.2	0.1	7.8e-12	45.4	0	1.4	1	0	0	1	1	1	1	-
RSAG8_02180	-	AAA	PF00004.24	7e-12	45.6	1.5	0.00066	19.7	0	5.1	5	0	0	5	5	0	0	-
RSAG8_00812	-	AAA	PF00004.24	5.8e-11	42.6	0	1.3e-10	41.4	0	1.6	1	0	0	1	1	1	1	-
RSAG8_00140	-	AAA	PF00004.24	2.2e-09	37.4	0.1	0.0047	17	0	4.2	4	0	0	4	4	0	0	-
RSAG8_12241	-	AAA	PF00004.24	2.8e-07	30.7	0	5.9e-07	29.6	0	1.5	1	0	0	1	1	1	1	-
RSAG8_05254	-	AAA	PF00004.24	5.4e-07	29.7	0	9.6e-07	28.9	0	1.4	1	0	0	1	1	1	1	-
RSAG8_08725	-	AAA	PF00004.24	5.1e-06	26.6	0	2.1e-05	24.6	0	1.9	2	0	0	2	2	1	1	-
RSAG8_01792	-	AAA	PF00004.24	1.3e-05	25.3	0	2.6e-05	24.3	0	1.5	1	0	0	1	1	1	1	-
RSAG8_09346	-	AAA	PF00004.24	2.5e-05	24.3	0	0.26	11.3	0	2.5	2	0	0	2	2	0	0	-
RSAG8_08102	-	AAA	PF00004.24	2.8e-05	24.2	0	0.0042	17.2	0	2.9	2	1	0	2	2	0	0	-
RSAG8_07355	-	AAA	PF00004.24	8.8e-05	22.6	0	0.65	10.1	0	2.6	2	0	0	2	2	0	0	-
RSAG8_07312	-	AAA	PF00004.24	9e-05	22.5	0	0.00018	21.5	0	1.5	1	0	0	1	1	1	1	-
RSAG8_10922	-	AAA	PF00004.24	0.00026	21	0	0.00087	19.4	0	1.9	1	1	0	1	1	0	0	-
RSAG8_11841	-	AAA_11	PF13086.1	1.2e-70	237.6	0.8	2.8e-70	236.4	0.5	1.6	1	0	0	1	1	1	1	-
RSAG8_09346	-	AAA_11	PF13086.1	1.2e-47	162.4	0	2.1e-14	53.5	0	4.3	2	2	1	4	4	3	3	-
RSAG8_05987	-	AAA_11	PF13086.1	8e-40	136.7	0	1.4e-21	77	0	2.3	1	1	1	2	2	2	2	-
RSAG8_13259	-	AAA_11	PF13086.1	3.8e-32	111.6	0	1.2e-31	110	0	1.9	1	1	0	1	1	1	1	-
RSAG8_11538	-	AAA_11	PF13086.1	2.7e-31	108.9	0	3.6e-31	108.4	0	1.3	1	0	0	1	1	1	1	-
RSAG8_00134	-	AAA_11	PF13086.1	1.2e-27	96.9	0	1.9e-13	50.4	0	2.8	2	1	1	3	3	2	2	-
RSAG8_13147	-	AAA_11	PF13086.1	1.6e-22	80.1	0.1	1.5e-20	73.7	0.1	2.8	1	1	0	1	1	1	1	-
RSAG8_10335	-	AAA_11	PF13086.1	4.7e-19	68.8	0	1.9e-18	66.8	0	2.1	1	1	0	1	1	1	1	-
RSAG8_12208	-	AAA_11	PF13086.1	2.4e-16	59.9	0	7.9e-16	58.2	0	1.9	1	1	0	1	1	1	1	-
RSAG8_13456	-	AAA_11	PF13086.1	5.6e-15	55.4	0.1	1.2e-13	51.1	0	2.1	1	1	0	2	2	1	1	-
RSAG8_10337	-	AAA_11	PF13086.1	1.4e-12	47.6	0.1	2.4e-12	46.8	0.1	1.3	1	0	0	1	1	1	1	-
RSAG8_10458	-	AAA_11	PF13086.1	2.9e-11	43.3	0.8	1e-09	38.2	0	3	3	0	0	3	3	1	1	-
RSAG8_06139	-	AAA_11	PF13086.1	1e-06	28.4	0.7	2.2e-06	27.3	0.5	1.6	1	0	0	1	1	1	1	-
RSAG8_11841	-	AAA_12	PF13087.1	9e-62	207.9	0.1	1.7e-61	207	0	1.5	1	0	0	1	1	1	1	-
RSAG8_05987	-	AAA_12	PF13087.1	1.9e-52	177.4	0	2.9e-52	176.9	0	1.3	1	0	0	1	1	1	1	-
RSAG8_09345	-	AAA_12	PF13087.1	6.8e-48	162.6	0	7.9e-48	162.4	0	1.1	1	0	0	1	1	1	1	-
RSAG8_09346	-	AAA_12	PF13087.1	9.4e-48	162.1	0	1.5e-47	161.4	0	1.4	1	0	0	1	1	1	1	-
RSAG8_00134	-	AAA_12	PF13087.1	3.3e-45	153.8	0	4.8e-45	153.3	0	1.3	1	0	0	1	1	1	1	-
RSAG8_06655	-	AAA_12	PF13087.1	2e-43	148	0	2.4e-43	147.7	0	1.1	1	0	0	1	1	1	1	-
RSAG8_11538	-	AAA_12	PF13087.1	1.2e-38	132.4	0	8.3e-24	83.9	0	2.5	1	1	0	2	2	2	2	-
RSAG8_10337	-	AAA_12	PF13087.1	2.1e-36	125.1	0	3e-36	124.6	0	1.2	1	0	0	1	1	1	1	-
RSAG8_13259	-	AAA_12	PF13087.1	7.1e-34	116.8	0	1.2e-33	116.1	0	1.4	1	0	0	1	1	1	1	-
RSAG8_10335	-	AAA_12	PF13087.1	2.1e-28	98.9	0	4.1e-28	98	0	1.4	1	0	0	1	1	1	1	-
RSAG8_10458	-	AAA_12	PF13087.1	1.9e-26	92.6	1.6	1.2e-24	86.7	1.1	2.5	1	1	0	1	1	1	1	-
RSAG8_13147	-	AAA_12	PF13087.1	9.6e-23	80.5	0	9.4e-21	74	0	2.6	1	1	0	1	1	1	1	-
RSAG8_12208	-	AAA_12	PF13087.1	2.2e-10	40.1	0.1	5e-10	39	0.1	1.6	1	0	0	1	1	1	1	-
RSAG8_03810	-	AAA_14	PF13173.1	1.2e-07	31.5	0	0.006	16.3	0	2.6	2	0	0	2	2	0	0	-
RSAG8_02180	-	AAA_14	PF13173.1	3.4e-07	30.1	0	0.62	9.8	0	5.1	5	0	0	5	5	0	0	-
RSAG8_06770	-	AAA_14	PF13173.1	5.3e-07	29.5	0	1.5e-06	28	0	1.7	2	0	0	2	2	1	1	-
RSAG8_07285	-	AAA_14	PF13173.1	2.8e-06	27.1	0	5.2e-06	26.2	0	1.5	1	0	0	1	1	0	0	-
RSAG8_00135	-	AAA_15	PF13175.1	2.1e-09	36.8	11	1.5e-07	30.7	0	3.2	2	2	0	2	2	1	1	-
RSAG8_10898	-	AAA_15	PF13175.1	1.4e-07	30.8	0.2	4.2e-07	29.2	0.1	1.6	1	1	1	2	2	1	1	-
RSAG8_06835	-	AAA_16	PF13191.1	1.8e-11	44.2	12	0.00033	20.5	0.1	5	3	2	2	5	5	0	0	-
RSAG8_03810	-	AAA_16	PF13191.1	1.3e-09	38.1	0	0.0016	18.3	0	3.3	2	2	1	3	3	0	0	-
RSAG8_04237	-	AAA_16	PF13191.1	4.7e-08	33.1	1.2	0.0079	16.1	0.2	2.6	2	1	0	2	2	0	0	-
RSAG8_05061	-	AAA_16	PF13191.1	7.4e-08	32.5	0	1.6e-06	28.1	0	2.5	1	1	0	1	1	1	1	-
RSAG8_12502	-	AAA_16	PF13191.1	1.8e-07	31.2	0	5.5e-07	29.6	0	1.8	1	1	0	1	1	1	1	-
RSAG8_07945	-	AAA_16	PF13191.1	3.2e-07	30.4	1.3	0.0024	17.8	0.2	3.2	2	1	0	2	2	0	0	-
RSAG8_01982	-	AAA_16	PF13191.1	3.9e-07	30.1	0	1.2e-06	28.5	0	1.8	1	0	0	1	1	1	1	-
RSAG8_03138	-	AAA_16	PF13191.1	7e-07	29.3	0.1	0.062	13.1	0	3	2	1	0	3	3	0	0	-
RSAG8_13416	-	AAA_16	PF13191.1	7.9e-07	29.1	0	2.6e-06	27.4	0	1.8	1	0	0	1	1	1	1	-
RSAG8_08224	-	AAA_16	PF13191.1	7.9e-07	29.1	1.6	0.0069	16.3	0.1	2.6	2	0	0	2	2	0	0	-
RSAG8_12457	-	AAA_16	PF13191.1	9.9e-07	28.8	0.8	5.8e-06	26.3	0.1	2.5	2	1	0	2	2	0	0	-
RSAG8_09346	-	AAA_16	PF13191.1	1.3e-06	28.4	0	0.046	13.6	0	2.6	2	0	0	2	2	0	0	-
RSAG8_04371	-	AAA_16	PF13191.1	1.4e-06	28.3	0	2.9e-06	27.2	0	1.5	1	0	0	1	1	1	1	-
RSAG8_07693	-	AAA_16	PF13191.1	3.1e-06	27.2	0	1.4e-05	25	0	1.9	1	1	0	1	1	0	0	-
RSAG8_02845	-	AAA_16	PF13191.1	3.4e-06	27	3.7	0.018	14.9	0	3.5	3	1	0	3	3	0	0	-
RSAG8_08725	-	AAA_17	PF13207.1	6.3e-13	49.5	0	1.1e-12	48.6	0	1.4	1	1	0	1	1	1	1	-
RSAG8_03810	-	AAA_17	PF13207.1	9.5e-12	45.7	0.1	0.00052	20.7	0	3.4	2	1	0	2	2	0	0	-
RSAG8_02180	-	AAA_17	PF13207.1	5.4e-09	36.8	0	0.028	15.1	0	5.6	4	0	0	4	4	0	0	-
RSAG8_04237	-	AAA_17	PF13207.1	1.6e-08	35.2	0	0.0067	17.1	0	2.7	2	0	0	2	2	0	0	-
RSAG8_06835	-	AAA_17	PF13207.1	2.6e-08	34.6	0	0.01	16.5	0	2.7	2	0	0	2	2	0	0	-
RSAG8_03138	-	AAA_17	PF13207.1	5.8e-08	33.4	0	0.014	16.1	0	2.6	2	1	0	2	2	0	0	-
RSAG8_02845	-	AAA_17	PF13207.1	7.1e-08	33.2	0	0.016	15.9	0	2.7	2	0	0	2	2	0	0	-
RSAG8_05068	-	AAA_17	PF13207.1	1.6e-07	32	0	2.6e-07	31.3	0	1.7	1	1	0	1	1	1	1	-
RSAG8_07312	-	AAA_17	PF13207.1	3.1e-07	31.1	2.7	7.9e-06	26.6	0	3.2	3	1	0	3	3	0	0	-
RSAG8_04557	-	AAA_17	PF13207.1	3.8e-07	30.8	0	0.033	14.9	0	3.2	2	0	0	2	2	0	0	-
RSAG8_02357	-	AAA_17	PF13207.1	4.5e-07	30.6	0	1e-06	29.5	0	1.7	1	1	0	1	1	1	1	-
RSAG8_01440	-	AAA_17	PF13207.1	1.1e-06	29.3	0	1.8e-06	28.6	0	1.4	1	0	0	1	1	1	1	-
RSAG8_11616	-	AAA_17	PF13207.1	4.5e-06	27.4	0	1.1e-05	26.1	0	1.7	1	0	0	1	1	0	0	-
RSAG8_06909	-	AAA_17	PF13207.1	4.5e-06	27.3	0	0.018	15.7	0	2.3	2	0	0	2	2	0	0	-
RSAG8_08021	-	AAA_17	PF13207.1	5.5e-06	27.1	0	9.1e-06	26.4	0	1.4	1	0	0	1	1	0	0	-
RSAG8_08725	-	AAA_18	PF13238.1	7.1e-26	90.9	0	9.7e-26	90.5	0	1.2	1	0	0	1	1	1	1	-
RSAG8_02357	-	AAA_18	PF13238.1	4.1e-10	39.9	0	5.2e-09	36.4	0	2	1	1	1	2	2	1	1	-
RSAG8_05068	-	AAA_18	PF13238.1	1.5e-08	34.9	0	5e-08	33.2	0	1.7	1	1	0	1	1	1	1	-
RSAG8_00140	-	AAA_18	PF13238.1	1.8e-08	34.6	0	1.1	9.4	0	4.6	4	0	0	4	4	0	0	-
RSAG8_02180	-	AAA_18	PF13238.1	7.8e-08	32.6	3.3	0.0039	17.4	0	5.6	6	1	0	6	6	0	0	-
RSAG8_03810	-	AAA_18	PF13238.1	1.2e-06	28.7	0.5	0.029	14.5	0	2.9	3	0	0	3	3	0	0	-
RSAG8_08027	-	AAA_18	PF13238.1	9.4e-06	25.8	0.1	0.00019	21.6	0.1	2.1	1	1	0	1	1	0	0	-
RSAG8_07945	-	AAA_18	PF13238.1	1.3e-05	25.3	0	0.032	14.4	0	2.5	2	0	0	2	2	0	0	-
RSAG8_09346	-	AAA_19	PF13245.1	5e-23	80.5	0.1	1.5e-09	37.3	0	3.4	3	0	0	3	3	2	2	-
RSAG8_12036	-	AAA_19	PF13245.1	7e-14	51.2	0.3	7e-13	48	0.1	2.6	2	0	0	2	2	1	1	-
RSAG8_13456	-	AAA_19	PF13245.1	1e-11	44.2	0	1.9e-11	43.4	0	1.5	1	0	0	1	1	1	1	-
RSAG8_11841	-	AAA_19	PF13245.1	4.2e-11	42.3	0.3	2.3e-10	39.9	0.2	2.3	1	0	0	1	1	1	1	-
RSAG8_00134	-	AAA_19	PF13245.1	5.7e-10	38.7	0	6.6e-09	35.3	0	2.4	2	1	0	2	2	1	1	-
RSAG8_05987	-	AAA_19	PF13245.1	1.7e-09	37.1	0.8	1.5e-08	34.1	0.1	2.7	2	1	1	3	3	1	1	-
RSAG8_10335	-	AAA_19	PF13245.1	3.7e-09	36.1	0	9.7e-09	34.7	0	1.7	1	0	0	1	1	1	1	-
RSAG8_12208	-	AAA_19	PF13245.1	4.9e-09	35.7	0	1.2e-08	34.4	0	1.6	1	0	0	1	1	1	1	-
RSAG8_13259	-	AAA_19	PF13245.1	1.6e-08	34.1	0.1	4.8e-08	32.5	0.1	1.8	1	0	0	1	1	1	1	-
RSAG8_03810	-	AAA_19	PF13245.1	1.5e-07	30.9	1.5	0.0076	15.8	0	3.3	3	0	0	3	3	0	0	-
RSAG8_10458	-	AAA_19	PF13245.1	1.6e-07	30.8	0.1	4e-07	29.6	0	1.6	1	0	0	1	1	1	1	-
RSAG8_03138	-	AAA_19	PF13245.1	5.4e-07	29.1	0.6	0.019	14.6	0	3.2	3	0	0	3	3	0	0	-
RSAG8_00140	-	AAA_19	PF13245.1	2.9e-06	26.8	5.2	0.019	14.6	0.1	4.4	4	0	0	4	4	0	0	-
RSAG8_06770	-	AAA_19	PF13245.1	3.2e-06	26.7	0	1.1e-05	24.9	0	1.8	2	0	0	2	2	0	0	-
RSAG8_02180	-	AAA_19	PF13245.1	3.5e-06	26.5	0.2	0.72	9.5	0	4.9	5	0	0	5	5	0	0	-
RSAG8_04237	-	AAA_19	PF13245.1	6e-06	25.8	0.2	0.012	15.2	0	2.8	2	0	0	2	2	0	0	-
RSAG8_12132	-	AAA_2	PF07724.9	1.5e-33	115.9	0	3.1e-33	115	0	1.4	1	1	0	1	1	1	1	-
RSAG8_01580	-	AAA_2	PF07724.9	4.4e-24	85.2	5.1	2.3e-21	76.3	0	3.5	3	1	0	3	3	1	1	-
RSAG8_03810	-	AAA_2	PF07724.9	3.5e-14	53	0	7.3e-08	32.4	0	3.3	2	1	1	3	3	1	1	-
RSAG8_03138	-	AAA_2	PF07724.9	1.2e-08	34.9	0.1	6.4e-06	26.1	0.1	2.8	2	0	0	2	2	1	1	-
RSAG8_01156	-	AAA_2	PF07724.9	4e-06	26.7	0	9e-06	25.6	0	1.5	1	0	0	1	1	1	1	-
RSAG8_02600	-	AAA_2	PF07724.9	1.1e-05	25.2	0	3.7e-05	23.6	0	1.8	1	0	0	1	1	1	1	-
RSAG8_05254	-	AAA_2	PF07724.9	2.4e-05	24.2	0	4.5e-05	23.3	0	1.4	1	0	0	1	1	1	1	-
RSAG8_06835	-	AAA_2	PF07724.9	4.3e-05	23.3	0	0.038	13.8	0	2.4	2	0	0	2	2	0	0	-
RSAG8_02339	-	AAA_2	PF07724.9	9.7e-05	22.2	0	0.00026	20.8	0	1.7	2	0	0	2	2	1	1	-
RSAG8_09968	-	AAA_21	PF13304.1	8.1e-22	78.4	0	5.5e-07	29.7	0	4.3	3	1	0	4	4	1	1	-
RSAG8_04237	-	AAA_21	PF13304.1	1.5e-16	61.1	0.6	1.7e-06	28.1	0	4.5	3	1	0	4	4	1	1	-
RSAG8_04557	-	AAA_21	PF13304.1	4.6e-16	59.5	3.8	0.004	17	0.2	4.8	5	0	0	5	5	0	0	-
RSAG8_10776	-	AAA_21	PF13304.1	6.1e-15	55.8	3.1	3.3e-07	30.4	0	3	3	0	0	3	3	1	1	-
RSAG8_00135	-	AAA_21	PF13304.1	3.5e-13	50	0	4.2e-06	26.8	0	2.5	2	0	0	2	2	0	0	-
RSAG8_09125	-	AAA_21	PF13304.1	5.4e-13	49.4	2.9	1.1e-05	25.5	0.2	2.7	3	0	0	3	3	0	0	-
RSAG8_01344	-	AAA_21	PF13304.1	8.2e-12	45.5	0	1e-05	25.5	0	2.2	2	0	0	2	2	0	0	-
RSAG8_07594	-	AAA_21	PF13304.1	1.1e-11	45.1	1.8	0.002	18	0	3.8	2	2	0	3	3	0	0	-
RSAG8_08224	-	AAA_21	PF13304.1	2.7e-11	43.8	0	0.14	11.9	0	4.3	3	1	0	4	4	0	0	-
RSAG8_05418	-	AAA_21	PF13304.1	6.7e-11	42.5	0.2	0.073	12.9	0	4.2	3	1	1	4	4	0	0	-
RSAG8_02845	-	AAA_21	PF13304.1	7.7e-11	42.4	0	0.0051	16.7	0	3.2	3	0	0	3	3	0	0	-
RSAG8_06909	-	AAA_21	PF13304.1	9.5e-11	42.1	0	0.053	13.3	0	3.3	3	0	0	3	3	0	0	-
RSAG8_12330	-	AAA_21	PF13304.1	5.3e-10	39.6	2.4	0.031	14.1	0	5.3	4	1	0	4	4	0	0	-
RSAG8_07569	-	AAA_21	PF13304.1	1.8e-09	37.9	0.1	0.00014	21.8	0	2.5	2	1	1	3	3	0	0	-
RSAG8_01229	-	AAA_21	PF13304.1	1.9e-08	34.5	0.1	2.8e-07	30.7	0.1	2.1	1	1	0	1	1	1	1	-
RSAG8_00836	-	AAA_21	PF13304.1	5.4e-08	33	0.3	8.4e-05	22.5	0	2.2	2	0	0	2	2	0	0	-
RSAG8_02040	-	AAA_21	PF13304.1	9.2e-08	32.3	0.2	0.056	13.3	0	3.9	2	2	1	3	3	0	0	-
RSAG8_04371	-	AAA_21	PF13304.1	8.7e-07	29	0.1	0.0019	18.1	0	2.2	2	0	0	2	2	0	0	-
RSAG8_08747	-	AAA_21	PF13304.1	2e-06	27.9	0	0.0005	20	0	2.4	2	0	0	2	2	0	0	-
RSAG8_02180	-	AAA_22	PF13401.1	7.9e-14	51.8	0	0.0046	17	0	5.5	4	0	0	4	4	0	0	-
RSAG8_03810	-	AAA_22	PF13401.1	2.3e-11	43.8	0.2	0.0019	18.2	0	4.2	3	2	0	3	3	0	0	-
RSAG8_03138	-	AAA_22	PF13401.1	2.2e-10	40.6	0.5	0.0024	17.9	0.3	4.1	2	2	0	2	2	0	0	-
RSAG8_09346	-	AAA_22	PF13401.1	6.4e-08	32.7	0	0.04	13.9	0	3.4	3	0	0	3	3	0	0	-
RSAG8_07945	-	AAA_22	PF13401.1	1.3e-07	31.7	0.2	0.0045	17	0.1	3.3	2	1	0	2	2	0	0	-
RSAG8_04237	-	AAA_22	PF13401.1	2.3e-07	30.9	0.2	0.033	14.2	0.1	2.8	2	1	0	2	2	0	0	-
RSAG8_03490	-	AAA_22	PF13401.1	4.1e-07	30.1	0	1.6e-06	28.1	0	2	2	0	0	2	2	1	1	-
RSAG8_00140	-	AAA_22	PF13401.1	6.7e-07	29.4	0	0.0078	16.2	0	4	4	0	0	4	4	0	0	-
RSAG8_12255	-	AAA_22	PF13401.1	1.6e-06	28.1	0.1	4e-06	26.9	0.1	1.6	1	0	0	1	1	0	0	-
RSAG8_04557	-	AAA_22	PF13401.1	1.8e-06	28	0.4	0.059	13.4	0	3.6	2	2	0	2	2	0	0	-
RSAG8_01156	-	AAA_22	PF13401.1	2.3e-06	27.6	0.1	0.00037	20.5	0.1	2.3	1	1	0	1	1	0	0	-
RSAG8_05061	-	AAA_22	PF13401.1	2.3e-06	27.6	0	5.3e-06	26.5	0	1.6	1	0	0	1	1	0	0	-
RSAG8_00391	-	AAA_22	PF13401.1	2.8e-06	27.4	0	4.7e-06	26.6	0	1.3	1	0	0	1	1	0	0	-
RSAG8_11178	-	AAA_22	PF13401.1	2.9e-06	27.3	0	1.4e-05	25.1	0	1.9	2	0	0	2	2	0	0	-
RSAG8_06770	-	AAA_22	PF13401.1	3.6e-06	27	0.8	0.0009	19.2	0.5	2.4	1	1	0	1	1	0	0	-
RSAG8_00135	-	AAA_23	PF13476.1	1.1e-23	84.6	3.1	1.1e-23	84.6	2.1	5	3	2	1	4	4	1	1	-
RSAG8_10898	-	AAA_23	PF13476.1	2.2e-15	57.4	12.6	2.9e-14	53.7	8.7	2	1	1	0	1	1	1	1	-
RSAG8_05833	-	AAA_23	PF13476.1	4.1e-15	56.5	39	4.7e-14	53	18.5	4	2	1	0	2	2	1	1	-
RSAG8_09125	-	AAA_23	PF13476.1	6.8e-15	55.8	3.4	6.8e-15	55.8	2.3	4.2	2	1	0	2	2	1	1	-
RSAG8_04786	-	AAA_23	PF13476.1	2.4e-14	54	18.6	2.4e-14	54	12.9	5.9	1	1	2	3	3	1	1	-
RSAG8_00836	-	AAA_23	PF13476.1	7.4e-10	39.3	1	0.0012	19.1	0.2	2.2	2	0	0	2	2	0	0	-
RSAG8_13093	-	AAA_23	PF13476.1	2.3e-08	34.5	1.6	2.3e-08	34.5	1.1	2.4	1	1	1	2	2	1	1	-
RSAG8_01974	-	AAA_23	PF13476.1	1.3e-07	32	35.8	1.3e-07	32	24.8	5.2	2	2	0	2	2	1	1	-
RSAG8_04237	-	AAA_23	PF13476.1	1.9e-06	28.2	0	0.021	15	0	2.3	2	0	0	2	2	0	0	-
RSAG8_04237	-	AAA_25	PF13481.1	2.1e-10	40.2	0.3	0.00014	21.2	0	4	5	0	0	5	5	0	0	-
RSAG8_04734	-	AAA_25	PF13481.1	1.5e-09	37.4	0.1	2.5e-09	36.7	0.1	1.3	1	1	0	1	1	1	1	-
RSAG8_07945	-	AAA_25	PF13481.1	1.9e-09	37.1	0.2	4.5e-05	22.8	0	4.1	4	0	0	4	4	0	0	-
RSAG8_03810	-	AAA_25	PF13481.1	6e-08	32.2	2.1	0.013	14.8	0	3.7	2	2	0	3	3	0	0	-
RSAG8_12330	-	AAA_25	PF13481.1	2.8e-07	30	0	0.0067	15.7	0	2.6	2	0	0	2	2	0	0	-
RSAG8_05418	-	AAA_25	PF13481.1	7e-07	28.7	0.5	0.0097	15.2	0	3.2	3	0	0	3	3	0	0	-
RSAG8_08425	-	AAA_25	PF13481.1	8.9e-07	28.4	0	1.4e-06	27.7	0	1.3	1	0	0	1	1	1	1	-
RSAG8_04725	-	AAA_26	PF13500.1	5.1e-28	97.9	0	8.4e-28	97.2	0	1.3	1	0	0	1	1	1	1	-
RSAG8_00744	-	AAA_28	PF13521.1	1.3e-18	67.4	0	1.7e-18	67	0	1.1	1	0	0	1	1	1	1	-
RSAG8_04237	-	AAA_29	PF13555.1	5.4e-10	38.5	0.8	0.001	18.4	0.1	2.5	2	0	0	2	2	0	0	-
RSAG8_02845	-	AAA_29	PF13555.1	2.7e-09	36.3	1	0.00046	19.5	0.1	2.7	2	0	0	2	2	0	0	-
RSAG8_06909	-	AAA_29	PF13555.1	7e-08	31.8	0.8	0.00051	19.4	0.1	2.3	2	0	0	2	2	0	0	-
RSAG8_12330	-	AAA_29	PF13555.1	1.3e-07	30.9	0.2	0.01	15.2	0	2.7	2	0	0	2	2	0	0	-
RSAG8_09968	-	AAA_29	PF13555.1	1.5e-07	30.7	0.1	0.0027	17.1	0	2.5	2	0	0	2	2	0	0	-
RSAG8_04557	-	AAA_29	PF13555.1	2.4e-07	30	0	0.013	14.8	0	2.6	2	0	0	2	2	0	0	-
RSAG8_08224	-	AAA_29	PF13555.1	5.6e-07	28.9	0.7	0.0063	15.9	0.1	2.9	2	0	0	2	2	0	0	-
RSAG8_10776	-	AAA_29	PF13555.1	8.2e-07	28.3	0	1.6e-06	27.4	0	1.4	1	0	0	1	1	1	1	-
RSAG8_02040	-	AAA_29	PF13555.1	1.8e-06	27.3	0.4	0.076	12.4	0	2.7	2	0	0	2	2	0	0	-
RSAG8_00140	-	AAA_3	PF07726.6	1.2e-08	34.5	0	4e-07	29.6	0	3.1	3	0	0	3	3	1	1	-
RSAG8_05045	-	AAA_3	PF07726.6	7.6e-06	25.4	0	0.00034	20.1	0	3	3	0	0	3	3	0	0	-
RSAG8_08441	-	AAA_3	PF07726.6	6.7e-05	22.4	0	0.00012	21.6	0	1.3	1	0	0	1	1	1	1	-
RSAG8_03810	-	AAA_3	PF07726.6	9e-05	21.9	0.1	0.51	9.8	0	3	3	0	0	3	3	0	0	-
RSAG8_03138	-	AAA_3	PF07726.6	0.00011	21.6	0	0.055	12.9	0	2.5	2	0	0	2	2	0	0	-
RSAG8_09346	-	AAA_30	PF13604.1	8.4e-17	61.3	0	3.6e-09	36.4	0	2.6	2	1	0	2	2	1	1	-
RSAG8_11178	-	AAA_30	PF13604.1	3.3e-13	49.5	0	3.3e-11	43	0	2.3	2	0	0	2	2	1	1	-
RSAG8_13259	-	AAA_30	PF13604.1	1.9e-10	40.6	0	8.4e-06	25.4	0	2.6	2	0	0	2	2	0	0	-
RSAG8_05987	-	AAA_30	PF13604.1	2.7e-10	40	0	7.9e-10	38.5	0	1.7	1	1	0	1	1	1	1	-
RSAG8_00134	-	AAA_30	PF13604.1	1.3e-09	37.8	0	5.6e-09	35.7	0	2.1	2	0	0	2	2	1	1	-
RSAG8_11841	-	AAA_30	PF13604.1	1.4e-08	34.5	1.6	9.8e-06	25.1	0.1	3.1	3	0	0	3	3	0	0	-
RSAG8_09631	-	AAA_30	PF13604.1	2.1e-08	33.9	0.8	1.1e-07	31.5	0	2.6	3	1	0	3	3	1	1	-
RSAG8_08407	-	AAA_30	PF13604.1	8.3e-08	31.9	0	6.8e-07	28.9	0	2.2	1	1	0	1	1	1	1	-
RSAG8_12190	-	AAA_30	PF13604.1	2.3e-07	30.4	0	4.3e-07	29.6	0	1.4	1	0	0	1	1	1	1	-
RSAG8_10366	-	AAA_30	PF13604.1	1.8e-06	27.5	0	3.2e-06	26.7	0	1.3	1	0	0	1	1	0	0	-
RSAG8_00074	-	AAA_31	PF13614.1	2.4e-09	37.2	0	2.9e-09	36.9	0	1.1	1	0	0	1	1	1	1	-
RSAG8_02193	-	AAA_31	PF13614.1	2.4e-07	30.7	0	6.8e-07	29.2	0	1.6	1	1	0	1	1	1	1	-
RSAG8_06204	-	AAA_33	PF13671.1	9.8e-18	64.3	0	8.6e-17	61.2	0	2.2	1	1	0	1	1	1	1	-
RSAG8_03810	-	AAA_33	PF13671.1	5e-13	49	0	2.3e-06	27.4	0	2.7	2	1	0	2	2	1	1	-
RSAG8_02180	-	AAA_33	PF13671.1	2e-11	43.8	1.4	0.076	12.8	0	5.8	5	1	0	5	5	0	0	-
RSAG8_04310	-	AAA_33	PF13671.1	2.5e-11	43.5	0	7.9e-11	41.9	0	1.9	1	1	0	1	1	1	1	-
RSAG8_04891	-	AAA_33	PF13671.1	3.9e-11	42.9	0	6.6e-11	42.1	0	1.4	1	0	0	1	1	1	1	-
RSAG8_02357	-	AAA_33	PF13671.1	1.7e-06	27.8	0	9.8e-06	25.4	0	2.1	1	1	1	2	2	0	0	-
RSAG8_07693	-	AAA_33	PF13671.1	2e-06	27.6	0	4.2e-06	26.6	0	1.6	1	1	0	1	1	0	0	-
RSAG8_00140	-	AAA_5	PF07728.9	3.9e-53	178.8	0	7.1e-18	64.5	0	6.5	6	0	0	6	6	4	4	-
RSAG8_02180	-	AAA_5	PF07728.9	1.7e-25	89.2	0.3	5.5e-11	42.2	0	6	5	1	0	5	5	2	2	-
RSAG8_03810	-	AAA_5	PF07728.9	1.8e-11	43.8	0.2	6.6e-06	25.8	0	3.4	2	2	0	2	2	1	1	-
RSAG8_01580	-	AAA_5	PF07728.9	2e-08	33.9	0.6	0.0062	16.1	0.1	3	2	1	0	2	2	0	0	-
RSAG8_03138	-	AAA_5	PF07728.9	5.8e-08	32.4	0.2	0.0047	16.5	0.1	2.8	2	1	0	2	2	0	0	-
RSAG8_05254	-	AAA_5	PF07728.9	6e-08	32.4	0	1.1e-07	31.5	0	1.4	1	0	0	1	1	1	1	-
RSAG8_02600	-	AAA_5	PF07728.9	8.2e-08	31.9	0	1.7e-07	30.9	0	1.6	1	0	0	1	1	1	1	-
RSAG8_09346	-	AAA_5	PF07728.9	1.4e-07	31.2	0	0.02	14.5	0	2.4	2	0	0	2	2	0	0	-
RSAG8_06835	-	AAA_5	PF07728.9	2e-07	30.7	0	0.0068	16	0	2.9	2	1	0	2	2	0	0	-
RSAG8_06888	-	AAA_5	PF07728.9	1.3e-06	28.1	0.1	4.5e-06	26.3	0	1.9	2	1	0	2	2	1	1	-
RSAG8_02339	-	AAA_5	PF07728.9	2.2e-06	27.3	0.1	1.4e-05	24.7	0	2.3	1	1	0	1	1	1	1	-
RSAG8_05045	-	AAA_5	PF07728.9	1.1e-05	25	0	2e-05	24.2	0	1.5	1	0	0	1	1	1	1	-
RSAG8_06887	-	AAA_5	PF07728.9	1.2e-05	25	0	3.4e-05	23.5	0	1.8	1	0	0	1	1	1	1	-
RSAG8_02176	-	AAA_5	PF07728.9	1.3e-05	24.8	0	5.9e-05	22.7	0	2.2	1	1	0	1	1	1	1	-
RSAG8_12132	-	AAA_5	PF07728.9	1.8e-05	24.4	0	4.6e-05	23	0	1.7	1	1	0	1	1	1	1	-
RSAG8_07285	-	AAA_5	PF07728.9	3.8e-05	23.3	0.5	0.00098	18.7	0.4	2.9	1	1	0	1	1	0	0	-
RSAG8_03369	-	AAA_5	PF07728.9	4.3e-05	23.1	0	0.0001	21.9	0	1.6	1	0	0	1	1	1	1	-
RSAG8_01156	-	AAA_5	PF07728.9	0.00017	21.2	0.2	0.00093	18.8	0.1	2.2	1	1	0	1	1	0	0	-
RSAG8_02180	-	AAA_6	PF12774.2	4.3e-57	193.2	0	1e-47	162.5	0	2.7	1	1	1	2	2	2	2	-
RSAG8_02180	-	AAA_7	PF12775.2	8.2e-07	28.2	0	0.0006	18.8	0	2.8	1	1	1	2	2	0	0	-
RSAG8_02180	-	AAA_8	PF12780.2	4.9e-45	153.5	0.1	1.3e-43	148.8	0	2.7	2	1	0	2	2	1	1	-
RSAG8_02180	-	AAA_9	PF12781.2	3.3e-45	153.6	0.5	1e-44	152	0	2.1	2	0	0	2	2	1	1	-
RSAG8_02600	-	AAA_PrkA	PF08298.6	0.00017	20.3	0	0.00032	19.4	0	1.3	1	0	0	1	1	0	0	-
RSAG8_07312	-	AARP2CN	PF08142.7	1.1e-26	92	0	2.8e-26	90.7	0	1.7	1	0	0	1	1	1	1	-
RSAG8_08005	-	AARP2CN	PF08142.7	3.7e-19	67.9	0	8.6e-19	66.7	0	1.7	1	0	0	1	1	1	1	-
RSAG8_01697	-	AATF-Che1	PF13339.1	7.1e-23	81.1	2.1	1.6e-22	79.9	1.5	1.6	1	0	0	1	1	1	1	-
RSAG8_04593	-	AA_kinase	PF00696.23	3e-28	98.9	0.1	1.4e-23	83.5	0	2.4	2	0	0	2	2	1	1	-
RSAG8_07976	-	AA_kinase	PF00696.23	1.7e-19	70.2	0.9	2.5e-19	69.6	0.6	1.3	1	0	0	1	1	1	1	-
RSAG8_02565	-	AA_permease	PF00324.16	5.4e-137	456.9	44.1	6.8e-137	456.6	30.6	1	1	0	0	1	1	1	1	-
RSAG8_01927	-	AA_permease	PF00324.16	2.1e-132	441.8	49.9	2.5e-132	441.5	34.6	1	1	0	0	1	1	1	1	-
RSAG8_08955	-	AA_permease	PF00324.16	7.4e-127	423.4	39.1	8.4e-127	423.3	27.1	1	1	0	0	1	1	1	1	-
RSAG8_03811	-	AA_permease	PF00324.16	4.8e-125	417.5	35.5	5.7e-125	417.2	24.6	1	1	0	0	1	1	1	1	-
RSAG8_07145	-	AA_permease	PF00324.16	2.6e-82	276.6	44.2	1.9e-76	257.2	21.8	3	1	1	1	2	2	2	2	-
RSAG8_00846	-	AA_permease	PF00324.16	7.3e-39	133.3	15.2	8.2e-39	133.1	10.6	1	1	0	0	1	1	1	1	-
RSAG8_03306	-	AA_permease	PF00324.16	5.9e-17	61	30.2	8e-17	60.6	20.9	1	1	0	0	1	1	1	1	-
RSAG8_05507	-	AA_permease	PF00324.16	2.4e-15	55.7	29.8	4.5e-15	54.8	20.6	1.4	1	1	0	1	1	1	1	-
RSAG8_01539	-	AA_permease	PF00324.16	8.5e-15	53.9	17	1.1e-14	53.6	11.8	1.1	1	0	0	1	1	1	1	-
RSAG8_09167	-	AA_permease	PF00324.16	8.8e-15	53.9	33.2	1.1e-14	53.5	23	1.1	1	0	0	1	1	1	1	-
RSAG8_01230	-	AA_permease	PF00324.16	1.7e-11	43	18.8	2.5e-11	42.5	13	1.1	1	0	0	1	1	1	1	-
RSAG8_07445	-	AA_permease	PF00324.16	2.6e-11	42.4	15	2.6e-11	42.4	10.4	1.4	2	0	0	2	2	1	1	-
RSAG8_12296	-	AA_permease	PF00324.16	8.6e-11	40.7	19.5	1.1e-10	40.3	13.5	1	1	0	0	1	1	1	1	-
RSAG8_02428	-	AA_permease	PF00324.16	6.9e-10	37.7	26.9	9.5e-10	37.3	18.7	1.2	1	0	0	1	1	1	1	-
RSAG8_02283	-	AA_permease	PF00324.16	4.9e-06	25	8.7	6.2e-06	24.7	6	1.1	1	0	0	1	1	1	1	-
RSAG8_05507	-	AA_permease_2	PF13520.1	1.4e-54	185.2	28	1.7e-54	184.9	19.4	1	1	0	0	1	1	1	1	-
RSAG8_03306	-	AA_permease_2	PF13520.1	4.3e-48	163.8	32.9	5.8e-48	163.3	22.8	1	1	0	0	1	1	1	1	-
RSAG8_01927	-	AA_permease_2	PF13520.1	3.3e-41	141.1	55.4	4.1e-41	140.8	38.4	1	1	0	0	1	1	1	1	-
RSAG8_02565	-	AA_permease_2	PF13520.1	4.4e-41	140.7	50.3	5.6e-41	140.3	34.9	1.1	1	0	0	1	1	1	1	-
RSAG8_08955	-	AA_permease_2	PF13520.1	2.1e-37	128.5	46.4	2.6e-37	128.2	32.1	1.1	1	0	0	1	1	1	1	-
RSAG8_09167	-	AA_permease_2	PF13520.1	3e-35	121.4	41.7	4.1e-35	121	28.9	1	1	0	0	1	1	1	1	-
RSAG8_03811	-	AA_permease_2	PF13520.1	5.9e-33	113.9	40.2	8.1e-33	113.5	27.5	1.4	1	1	1	2	2	1	1	-
RSAG8_01539	-	AA_permease_2	PF13520.1	4.8e-31	107.6	23.8	5.6e-31	107.4	16.5	1	1	0	0	1	1	1	1	-
RSAG8_01230	-	AA_permease_2	PF13520.1	7.9e-30	103.6	23	9.5e-30	103.3	15.9	1	1	0	0	1	1	1	1	-
RSAG8_05506	-	AA_permease_2	PF13520.1	9.8e-30	103.3	19.9	2.7e-20	72.2	9.2	2.1	1	1	1	2	2	2	2	-
RSAG8_07445	-	AA_permease_2	PF13520.1	1.2e-27	96.4	18.3	1.2e-27	96.4	12.7	1.4	2	0	0	2	2	1	1	-
RSAG8_02428	-	AA_permease_2	PF13520.1	5.7e-24	84.3	34.7	6.9e-24	84	24	1	1	0	0	1	1	1	1	-
RSAG8_12296	-	AA_permease_2	PF13520.1	3.7e-23	81.6	24.1	4.4e-23	81.4	16.7	1	1	0	0	1	1	1	1	-
RSAG8_01294	-	AA_permease_2	PF13520.1	5.3e-23	81.1	51.2	9.6e-22	77	35.5	2.9	1	1	0	1	1	1	1	-
RSAG8_07145	-	AA_permease_2	PF13520.1	8.4e-18	64	34.1	8.4e-18	64	23.6	1.4	1	1	0	1	1	1	1	-
RSAG8_02283	-	AA_permease_2	PF13520.1	1.6e-15	56.5	11.3	1.8e-15	56.3	7.8	1	1	0	0	1	1	1	1	-
RSAG8_07479	-	AA_permease_2	PF13520.1	2.1e-13	49.5	25.2	2.9e-13	49	14.9	2	1	1	1	2	2	1	1	-
RSAG8_04429	-	Aa_trans	PF01490.13	2.7e-62	210.5	20.2	3.1e-38	131.2	6	2	2	0	0	2	2	2	2	-
RSAG8_11829	-	Aa_trans	PF01490.13	1.9e-57	194.5	20.9	3.1e-34	118	10.7	2	2	0	0	2	2	2	2	-
RSAG8_08312	-	ABA_GPCR	PF12430.3	1.6e-37	128.4	0.1	1.6e-37	128.4	0.1	1.7	2	0	0	2	2	1	1	-
RSAG8_03124	-	ABC1	PF03109.11	1.4e-27	95.9	0	2.7e-27	95	0	1.5	1	0	0	1	1	1	1	-
RSAG8_00016	-	ABC1	PF03109.11	2.1e-26	92.1	0	3.5e-26	91.4	0	1.4	1	0	0	1	1	1	1	-
RSAG8_04693	-	ABC1	PF03109.11	1e-07	31.8	0	0.018	14.9	0	2.4	2	0	0	2	2	0	0	-
RSAG8_04054	-	ABC1	PF03109.11	1.2e-06	28.4	0	0.0096	15.8	0	2.3	2	0	0	2	2	0	0	-
RSAG8_07567	-	ABC1	PF03109.11	0.00011	22	0	0.12	12.3	0	2.9	2	0	0	2	2	0	0	-
RSAG8_04694	-	ABC1	PF03109.11	0.00015	21.6	0	0.00033	20.5	0	1.5	1	0	0	1	1	0	0	-
RSAG8_08204	-	ABC2_membrane	PF01061.19	7.9e-77	257	64.2	9.4e-46	155.5	15.8	3	3	0	0	3	3	2	2	-
RSAG8_07581	-	ABC2_membrane	PF01061.19	2.3e-47	160.7	34.1	6.4e-36	123.4	15.5	2.9	3	0	0	3	3	2	2	-
RSAG8_04237	-	ABC2_membrane	PF01061.19	4e-33	114.2	30.2	4.6e-17	61.7	7.6	2.3	2	0	0	2	2	2	2	-
RSAG8_01229	-	ABC2_membrane	PF01061.19	6.2e-32	110.3	19	6.2e-32	110.3	13.2	2.1	2	0	0	2	2	1	1	-
RSAG8_07593	-	ABC2_membrane	PF01061.19	1.2e-25	89.8	10.2	1.2e-25	89.8	7.1	1.8	2	0	0	2	2	1	1	-
RSAG8_00836	-	ABC2_membrane_3	PF12698.2	1.2e-08	34.3	46.2	2.4e-06	26.7	17.5	2.4	2	1	0	2	2	0	0	-
RSAG8_08224	-	ABC_ATPase	PF09818.4	1.4e-10	40.3	0.4	8.4e-05	21.2	0	2.8	3	0	0	3	3	1	1	-
RSAG8_06909	-	ABC_ATPase	PF09818.4	6.4e-05	21.6	0.1	0.00027	19.5	0	1.8	2	0	0	2	2	1	1	-
RSAG8_12330	-	ABC_membrane	PF00664.18	4.7e-71	239.3	34.8	2.4e-27	95.9	4.6	4.5	3	1	1	4	4	3	3	-
RSAG8_02040	-	ABC_membrane	PF00664.18	1.1e-57	195.4	26.2	4.3e-32	111.5	7.3	2.2	2	0	0	2	2	2	2	-
RSAG8_01876	-	ABC_membrane	PF00664.18	7.3e-53	179.6	23	8.4e-31	107.2	7.6	2.1	2	0	0	2	2	2	2	-
RSAG8_02845	-	ABC_membrane	PF00664.18	4.5e-42	144.2	28.3	4.7e-36	124.5	5.7	3.1	2	1	1	3	3	1	1	-
RSAG8_09935	-	ABC_membrane	PF00664.18	1e-35	123.4	6	5.2e-23	81.7	2.4	2.3	2	0	0	2	2	2	2	-
RSAG8_08224	-	ABC_membrane	PF00664.18	1.4e-32	113.1	16	3.5e-30	105.2	4.5	2.1	2	0	0	2	2	1	1	-
RSAG8_00992	-	ABC_membrane	PF00664.18	9.6e-31	107.1	10.7	1.2e-30	106.8	7.4	1.1	1	0	0	1	1	1	1	-
RSAG8_05418	-	ABC_membrane	PF00664.18	1.9e-30	106.1	3.7	5.2e-28	98.1	0.7	2.5	2	0	0	2	2	1	1	-
RSAG8_08346	-	ABC_membrane	PF00664.18	1.8e-27	96.3	13.1	6.1e-22	78.2	4.7	2.4	1	1	1	2	2	1	1	-
RSAG8_12935	-	ABC_membrane	PF00664.18	2.5e-24	86	4.4	7e-24	84.6	3	1.7	1	0	0	1	1	1	1	-
RSAG8_04371	-	ABC_membrane	PF00664.18	8.9e-18	64.5	1.3	8.9e-18	64.5	0.9	1.7	2	0	0	2	2	1	1	-
RSAG8_06909	-	ABC_membrane	PF00664.18	2.3e-16	59.9	0.6	3.1e-16	59.5	0.4	1.1	1	0	0	1	1	1	1	-
RSAG8_07568	-	ABC_membrane	PF00664.18	2.9e-16	59.6	7	5.9e-16	58.6	4.9	1.5	1	0	0	1	1	1	1	-
RSAG8_03763	-	ABC_membrane_2	PF06472.10	9.4e-73	244.6	0	1.7e-72	243.8	0	1.4	1	0	0	1	1	1	1	-
RSAG8_08224	-	ABC_tran	PF00005.22	7.5e-66	220.5	0	5.7e-34	117.2	0	2.4	2	0	0	2	2	2	2	-
RSAG8_02845	-	ABC_tran	PF00005.22	1.4e-54	183.9	0	1.3e-33	116	0	2.5	2	0	0	2	2	2	2	-
RSAG8_06909	-	ABC_tran	PF00005.22	2.4e-50	170.2	0	5.3e-32	110.9	0	2.2	2	0	0	2	2	2	2	-
RSAG8_02040	-	ABC_tran	PF00005.22	5.4e-48	162.6	0	2.7e-26	92.3	0	2.4	2	0	0	2	2	2	2	-
RSAG8_04237	-	ABC_tran	PF00005.22	3.9e-47	159.9	0.1	2.6e-24	85.9	0	2.5	2	0	0	2	2	2	2	-
RSAG8_12330	-	ABC_tran	PF00005.22	1.6e-46	157.8	0	2.1e-30	105.7	0	2.6	2	0	0	2	2	2	2	-
RSAG8_05418	-	ABC_tran	PF00005.22	6.8e-46	155.8	0	1.6e-26	93.1	0	2.6	2	1	0	2	2	2	2	-
RSAG8_09968	-	ABC_tran	PF00005.22	2.3e-44	150.9	0.2	5.1e-23	81.8	0	2.8	3	0	0	3	3	2	2	-
RSAG8_04557	-	ABC_tran	PF00005.22	3.8e-44	150.2	0	2.6e-21	76.2	0	2.6	2	0	0	2	2	2	2	-
RSAG8_07945	-	ABC_tran	PF00005.22	2.8e-37	127.9	0	7.1e-18	65.1	0	2.5	2	0	0	2	2	2	2	-
RSAG8_08346	-	ABC_tran	PF00005.22	6.1e-37	126.8	0	1e-27	97	0	2.5	2	0	0	2	2	2	2	-
RSAG8_00992	-	ABC_tran	PF00005.22	1.4e-33	116	0	3.6e-33	114.6	0	1.8	1	0	0	1	1	1	1	-
RSAG8_09935	-	ABC_tran	PF00005.22	3e-33	114.9	0	4.9e-26	91.5	0	2.4	2	0	0	2	2	1	1	-
RSAG8_07569	-	ABC_tran	PF00005.22	3.9e-33	114.5	0	8.6e-33	113.4	0	1.5	2	0	0	2	2	1	1	-
RSAG8_04371	-	ABC_tran	PF00005.22	1.6e-32	112.5	0	2.6e-32	111.8	0	1.4	1	0	0	1	1	1	1	-
RSAG8_08204	-	ABC_tran	PF00005.22	6.6e-32	110.5	0	3.8e-15	56.3	0	3	3	0	0	3	3	2	2	-
RSAG8_07594	-	ABC_tran	PF00005.22	7.7e-30	103.8	0.5	2.6e-18	66.5	0.1	3.6	2	1	0	2	2	2	2	-
RSAG8_12935	-	ABC_tran	PF00005.22	1.2e-26	93.5	0	9.5e-19	67.9	0	2.9	2	1	0	2	2	1	1	-
RSAG8_01229	-	ABC_tran	PF00005.22	5.9e-26	91.3	0	9.7e-26	90.6	0	1.4	1	0	0	1	1	1	1	-
RSAG8_06684	-	ABC_tran	PF00005.22	3.9e-25	88.6	0.2	3.8e-12	46.5	0	2.5	2	0	0	2	2	2	2	-
RSAG8_08747	-	ABC_tran	PF00005.22	4.1e-25	88.5	0	2.6e-24	86	0	2.2	1	1	0	1	1	1	1	-
RSAG8_09499	-	ABC_tran	PF00005.22	1.4e-24	86.8	1.3	9.9e-12	45.2	0	2.8	3	0	0	3	3	2	2	-
RSAG8_01344	-	ABC_tran	PF00005.22	1.4e-21	77.1	0	1e-20	74.3	0	2.2	1	1	0	1	1	1	1	-
RSAG8_11721	-	ABC_tran	PF00005.22	3.8e-21	75.7	0	5.9e-21	75.1	0	1.3	1	0	0	1	1	1	1	-
RSAG8_00836	-	ABC_tran	PF00005.22	1.9e-19	70.2	0	2.7e-08	34.1	0	2.3	2	0	0	2	2	2	2	-
RSAG8_03763	-	ABC_tran	PF00005.22	4e-16	59.4	0	1.1e-15	58	0	1.8	1	1	0	1	1	1	1	-
RSAG8_01876	-	ABC_tran	PF00005.22	7.8e-16	58.5	4.1	2.9e-07	30.7	0.1	3.7	3	1	1	4	4	1	1	-
RSAG8_06705	-	ABC_tran	PF00005.22	3.8e-13	49.8	0	6.1e-13	49.1	0	1.3	1	0	0	1	1	1	1	-
RSAG8_03314	-	ABC_tran	PF00005.22	9.6e-11	42	0	4.1e-05	23.8	0	3	3	0	0	3	3	1	1	-
RSAG8_12654	-	ABC_tran	PF00005.22	9.3e-10	38.8	0	1.3e-09	38.3	0	1.2	1	0	0	1	1	1	1	-
RSAG8_03582	-	ABC_tran	PF00005.22	6.8e-08	32.8	0	1e-07	32.2	0	1.3	1	0	0	1	1	1	1	-
RSAG8_03810	-	ABC_tran	PF00005.22	1.2e-05	25.5	0	0.088	13	0	3.7	2	1	0	2	2	0	0	-
RSAG8_00449	-	ABC_tran	PF00005.22	4.5e-05	23.6	0	0.073	13.2	0	2.5	2	0	0	2	2	0	0	-
RSAG8_06766	-	ABC_tran	PF00005.22	4.6e-05	23.6	0	8.2e-05	22.8	0	1.4	1	0	0	1	1	0	0	-
RSAG8_07945	-	ABC_trans_N	PF14510.1	8.1e-13	48.1	0	2e-12	46.9	0	1.7	1	0	0	1	1	1	1	-
RSAG8_08204	-	ABC_trans_N	PF14510.1	1.1e-06	28.5	0.1	3.1e-06	27	0	1.9	2	0	0	2	2	1	1	-
RSAG8_04557	-	ABC_tran_2	PF12848.2	4.6e-22	77.5	6.3	4.6e-22	77.5	4.4	2.3	3	0	0	3	3	1	1	-
RSAG8_02177	-	Abhydrolase_1	PF00561.15	1.4e-37	129.3	0	2e-37	128.9	0	1.1	1	0	0	1	1	1	1	-
RSAG8_01034	-	Abhydrolase_1	PF00561.15	5.9e-23	81.5	0	2e-22	79.7	0	1.9	2	1	0	2	2	1	1	-
RSAG8_00843	-	Abhydrolase_1	PF00561.15	3e-19	69.3	0	2.5e-16	59.8	0	2.2	2	0	0	2	2	1	1	-
RSAG8_01898	-	Abhydrolase_1	PF00561.15	5e-19	68.6	0.6	6.7e-17	61.7	0.4	2.1	1	1	0	1	1	1	1	-
RSAG8_13204	-	Abhydrolase_1	PF00561.15	1.5e-18	67	0	1.7e-15	57.1	0	2.3	2	0	0	2	2	1	1	-
RSAG8_01967	-	Abhydrolase_1	PF00561.15	1.6e-18	67	0.3	5.1e-16	58.8	0.2	2.3	1	1	0	1	1	1	1	-
RSAG8_09961	-	Abhydrolase_1	PF00561.15	7.6e-18	64.8	0	1.4e-15	57.4	0	2.6	2	1	0	3	3	1	1	-
RSAG8_09974	-	Abhydrolase_1	PF00561.15	4.3e-17	62.3	0	1.2e-15	57.6	0	2.2	2	0	0	2	2	1	1	-
RSAG8_09969	-	Abhydrolase_1	PF00561.15	5.9e-17	61.8	0	6e-16	58.6	0	2.2	2	0	0	2	2	1	1	-
RSAG8_09959	-	Abhydrolase_1	PF00561.15	1.9e-16	60.2	0	1.1e-15	57.7	0	2	2	0	0	2	2	1	1	-
RSAG8_03194	-	Abhydrolase_1	PF00561.15	4.7e-16	58.9	0.2	6.7e-15	55.1	0.1	2	1	1	0	1	1	1	1	-
RSAG8_02549	-	Abhydrolase_1	PF00561.15	5.9e-15	55.3	0	9.3e-15	54.7	0	1.5	1	1	0	1	1	1	1	-
RSAG8_09960	-	Abhydrolase_1	PF00561.15	1.6e-14	53.9	0.1	1.2e-13	51.1	0	1.8	1	1	1	2	2	1	1	-
RSAG8_02817	-	Abhydrolase_1	PF00561.15	4.7e-14	52.4	0	1.2e-13	51	0	1.7	1	1	0	1	1	1	1	-
RSAG8_07310	-	Abhydrolase_1	PF00561.15	1.6e-13	50.6	0.1	6.1e-09	35.6	0	2.1	1	1	1	2	2	1	1	-
RSAG8_05614	-	Abhydrolase_1	PF00561.15	3e-13	49.7	0.5	2.8e-11	43.3	0.4	2.2	1	1	0	1	1	1	1	-
RSAG8_11588	-	Abhydrolase_1	PF00561.15	3.2e-10	39.8	0	1.1e-09	38.1	0	1.8	1	1	0	1	1	1	1	-
RSAG8_05892	-	Abhydrolase_1	PF00561.15	3.4e-10	39.8	1	2.8e-07	30.2	0.4	2.1	1	1	1	2	2	1	1	-
RSAG8_02506	-	Abhydrolase_1	PF00561.15	7.3e-09	35.4	0.5	1.8e-07	30.8	0.4	2.2	1	1	0	1	1	1	1	-
RSAG8_00868	-	Abhydrolase_1	PF00561.15	7.9e-09	35.3	0.1	1.3e-08	34.6	0	1.3	1	0	0	1	1	1	1	-
RSAG8_04741	-	Abhydrolase_1	PF00561.15	3.2e-08	33.3	0	8.8e-08	31.8	0	1.7	1	1	0	1	1	1	1	-
RSAG8_06628	-	Abhydrolase_1	PF00561.15	4.3e-07	29.6	0.2	1e-06	28.3	0.2	1.6	1	1	0	1	1	1	1	-
RSAG8_04917	-	Abhydrolase_1	PF00561.15	3.8e-06	26.5	0	7.9e-06	25.5	0	1.6	2	0	0	2	2	1	1	-
RSAG8_06151	-	Abhydrolase_1	PF00561.15	4.4e-06	26.3	0	1.1e-05	25	0	1.7	2	0	0	2	2	1	1	-
RSAG8_09564	-	Abhydrolase_1	PF00561.15	4.6e-06	26.2	0	0.017	14.6	0	2.3	2	0	0	2	2	0	0	-
RSAG8_02451	-	Abhydrolase_1	PF00561.15	4.9e-06	26.1	0.2	9.8e-06	25.1	0	1.6	2	0	0	2	2	1	1	-
RSAG8_03934	-	Abhydrolase_1	PF00561.15	1.4e-05	24.6	0	2.3e-05	23.9	0	1.3	1	0	0	1	1	0	0	-
RSAG8_07862	-	Abhydrolase_2	PF02230.11	1.7e-61	207.3	0	2.1e-61	207	0	1	1	0	0	1	1	1	1	-
RSAG8_10604	-	Abhydrolase_2	PF02230.11	1.8e-56	190.8	0	2.2e-56	190.6	0	1	1	0	0	1	1	1	1	-
RSAG8_01144	-	Abhydrolase_2	PF02230.11	3.1e-07	29.9	0	4e-07	29.6	0	1.1	1	0	0	1	1	1	1	-
RSAG8_02489	-	Abhydrolase_2	PF02230.11	7.3e-07	28.7	0	3.2e-05	23.3	0	2.1	2	0	0	2	2	1	1	-
RSAG8_06500	-	Abhydrolase_2	PF02230.11	1.5e-06	27.7	0	0.06	12.6	0	2.7	2	1	0	2	2	0	0	-
RSAG8_08138	-	Abhydrolase_3	PF07859.8	3e-65	219.6	0	3.7e-65	219.3	0	1.1	1	0	0	1	1	1	1	-
RSAG8_12419	-	Abhydrolase_3	PF07859.8	8.9e-58	195.2	0	1.1e-57	194.9	0	1.1	1	0	0	1	1	1	1	-
RSAG8_12413	-	Abhydrolase_3	PF07859.8	2.4e-57	193.8	0	2.9e-57	193.5	0	1	1	0	0	1	1	1	1	-
RSAG8_12416	-	Abhydrolase_3	PF07859.8	3.1e-57	193.4	0	4.3e-57	192.9	0	1.2	1	0	0	1	1	1	1	-
RSAG8_11629	-	Abhydrolase_3	PF07859.8	5.9e-54	182.7	0	6.5e-54	182.6	0	1	1	0	0	1	1	1	1	-
RSAG8_11824	-	Abhydrolase_3	PF07859.8	2.2e-41	141.6	0.1	3.8e-41	140.9	0	1.4	1	1	1	2	2	1	1	-
RSAG8_02489	-	Abhydrolase_3	PF07859.8	2.4e-40	138.2	0	3.1e-40	137.9	0	1.1	1	0	0	1	1	1	1	-
RSAG8_02487	-	Abhydrolase_3	PF07859.8	6.2e-32	110.8	0	8.1e-32	110.4	0	1.1	1	0	0	1	1	1	1	-
RSAG8_07228	-	Abhydrolase_3	PF07859.8	5.8e-30	104.3	0	8.1e-30	103.8	0	1.1	1	0	0	1	1	1	1	-
RSAG8_03150	-	Abhydrolase_3	PF07859.8	1.4e-27	96.5	0	5.6e-27	94.6	0	2	2	1	0	2	2	1	1	-
RSAG8_05051	-	Abhydrolase_3	PF07859.8	7.3e-27	94.2	0	1.4e-26	93.3	0	1.5	1	1	0	1	1	1	1	-
RSAG8_06500	-	Abhydrolase_3	PF07859.8	1.1e-18	67.4	0	4.1e-13	49.2	0	2.1	2	0	0	2	2	1	1	-
RSAG8_08152	-	Abhydrolase_3	PF07859.8	3.3e-16	59.4	0.1	3.9e-16	59.1	0.1	1.1	1	0	0	1	1	1	1	-
RSAG8_03134	-	Abhydrolase_3	PF07859.8	2.2e-14	53.4	0.1	5.3e-14	52.2	0.1	1.7	1	1	0	1	1	1	1	-
RSAG8_02049	-	Abhydrolase_3	PF07859.8	7.3e-14	51.7	0.1	1.7e-13	50.5	0	1.6	2	0	0	2	2	1	1	-
RSAG8_04461	-	Abhydrolase_3	PF07859.8	1.5e-11	44.1	0	1.1e-06	28.2	0	2.2	2	0	0	2	2	1	1	-
RSAG8_02488	-	Abhydrolase_3	PF07859.8	1.8e-08	34.1	0	1.9e-08	34	0	1.1	1	0	0	1	1	1	1	-
RSAG8_04003	-	Abhydrolase_3	PF07859.8	1.3e-07	31.3	0.3	2.3e-06	27.2	0.2	2.2	1	1	0	1	1	1	1	-
RSAG8_01953	-	Abhydrolase_3	PF07859.8	6.9e-07	28.9	0.2	6.3e-06	25.8	0	2.4	2	1	0	2	2	1	1	-
RSAG8_01843	-	Abhydrolase_3	PF07859.8	9.2e-07	28.5	0.3	4.6e-06	26.2	0.2	2	1	1	0	1	1	1	1	-
RSAG8_02729	-	Abhydrolase_3	PF07859.8	1.9e-06	27.4	0.1	1.8e-05	24.3	0.1	2.1	1	1	0	1	1	1	1	-
RSAG8_01871	-	Abhydrolase_3	PF07859.8	2.4e-05	23.9	0.1	7.4e-05	22.3	0.1	1.7	1	1	0	1	1	1	1	-
RSAG8_12566	-	Abhydrolase_3	PF07859.8	0.00011	21.7	0.2	0.00039	19.9	0.1	1.9	1	1	0	1	1	0	0	-
RSAG8_11647	-	Abhydrolase_3	PF07859.8	0.00019	20.9	0.2	0.001	18.6	0.2	2	1	1	0	1	1	0	0	-
RSAG8_02817	-	Abhydrolase_4	PF08386.5	3e-22	78.3	0	6.2e-22	77.3	0	1.5	1	0	0	1	1	1	1	-
RSAG8_13166	-	Abhydrolase_4	PF08386.5	4.3e-22	77.8	0	8.1e-22	76.9	0	1.5	1	0	0	1	1	1	1	-
RSAG8_11289	-	Abhydrolase_4	PF08386.5	4.4e-22	77.8	0	7.4e-22	77.1	0	1.3	1	0	0	1	1	1	1	-
RSAG8_09976	-	Abhydrolase_4	PF08386.5	6.1e-21	74.1	0	1.1e-20	73.3	0	1.4	1	0	0	1	1	1	1	-
RSAG8_05614	-	Abhydrolase_4	PF08386.5	9.3e-21	73.5	0	2e-20	72.5	0	1.6	1	0	0	1	1	1	1	-
RSAG8_11588	-	Abhydrolase_4	PF08386.5	1.7e-20	72.7	0	3.6e-20	71.7	0	1.5	1	0	0	1	1	1	1	-
RSAG8_09974	-	Abhydrolase_4	PF08386.5	2.9e-19	68.7	0	5.9e-19	67.7	0	1.5	1	0	0	1	1	1	1	-
RSAG8_13204	-	Abhydrolase_4	PF08386.5	3.8e-19	68.3	0	7.8e-19	67.4	0	1.5	1	0	0	1	1	1	1	-
RSAG8_09959	-	Abhydrolase_4	PF08386.5	1.6e-18	66.3	0	4.6e-18	64.9	0	1.8	1	0	0	1	1	1	1	-
RSAG8_13860	-	Abhydrolase_4	PF08386.5	4e-17	61.9	0	4.7e-17	61.6	0	1.1	1	0	0	1	1	1	1	-
RSAG8_09961	-	Abhydrolase_4	PF08386.5	2.4e-16	59.3	0	5.5e-16	58.2	0	1.6	1	0	0	1	1	1	1	-
RSAG8_02506	-	Abhydrolase_4	PF08386.5	2.6e-16	59.3	0	6e-15	54.9	0	2.4	2	0	0	2	2	1	1	-
RSAG8_09969	-	Abhydrolase_4	PF08386.5	5.8e-16	58.1	0	1.3e-15	57	0	1.6	1	0	0	1	1	1	1	-
RSAG8_09960	-	Abhydrolase_4	PF08386.5	3.7e-07	29.8	0	5.5e-07	29.3	0	1.3	1	0	0	1	1	1	1	-
RSAG8_01898	-	Abhydrolase_4	PF08386.5	9.7e-05	22.1	0	0.00015	21.4	0	1.3	1	0	0	1	1	1	1	-
RSAG8_01898	-	Abhydrolase_5	PF12695.2	9.3e-21	74	0	1.3e-20	73.5	0	1.2	1	0	0	1	1	1	1	-
RSAG8_06500	-	Abhydrolase_5	PF12695.2	1.3e-14	54.1	0	2.3e-14	53.2	0	1.4	1	1	0	1	1	1	1	-
RSAG8_01034	-	Abhydrolase_5	PF12695.2	2.7e-14	53	0	1.1e-13	51	0	1.8	1	1	0	1	1	1	1	-
RSAG8_04917	-	Abhydrolase_5	PF12695.2	3.7e-14	52.6	0	4.6e-14	52.3	0	1.1	1	0	0	1	1	1	1	-
RSAG8_00843	-	Abhydrolase_5	PF12695.2	2e-13	50.2	0	1.8e-12	47.1	0	2.1	1	1	0	1	1	1	1	-
RSAG8_03194	-	Abhydrolase_5	PF12695.2	1.7e-12	47.2	0.3	6.2e-11	42.1	0.2	2.2	1	1	0	1	1	1	1	-
RSAG8_07862	-	Abhydrolase_5	PF12695.2	2e-11	43.7	0	2.7e-11	43.3	0	1.2	1	0	0	1	1	1	1	-
RSAG8_03132	-	Abhydrolase_5	PF12695.2	1.6e-10	40.8	0	4.1e-10	39.4	0	1.6	1	1	0	1	1	1	1	-
RSAG8_07261	-	Abhydrolase_5	PF12695.2	5.2e-10	39.1	0	1.4e-09	37.7	0	1.7	2	0	0	2	2	1	1	-
RSAG8_07310	-	Abhydrolase_5	PF12695.2	8.2e-10	38.5	0	1.5e-09	37.6	0	1.4	1	0	0	1	1	1	1	-
RSAG8_05892	-	Abhydrolase_5	PF12695.2	1e-09	38.2	0.3	1.5e-09	37.6	0.2	1.3	1	0	0	1	1	1	1	-
RSAG8_01066	-	Abhydrolase_5	PF12695.2	4.3e-09	36.1	0	6.2e-09	35.6	0	1.2	1	0	0	1	1	1	1	-
RSAG8_02049	-	Abhydrolase_5	PF12695.2	7.1e-09	35.4	0	1.1e-08	34.8	0	1.3	1	0	0	1	1	1	1	-
RSAG8_10644	-	Abhydrolase_5	PF12695.2	7.6e-09	35.3	0	1.2e-08	34.6	0	1.3	1	0	0	1	1	1	1	-
RSAG8_05197	-	Abhydrolase_5	PF12695.2	1.2e-08	34.7	0.2	5.9e-07	29.2	0.1	2.3	1	1	0	1	1	1	1	-
RSAG8_06148	-	Abhydrolase_5	PF12695.2	2.1e-07	30.6	0.2	5.7e-07	29.2	0.1	1.7	1	0	0	1	1	1	1	-
RSAG8_09564	-	Abhydrolase_5	PF12695.2	3e-07	30.1	0	1.5e-06	27.9	0	2	1	1	0	1	1	1	1	-
RSAG8_08405	-	Abhydrolase_5	PF12695.2	5.1e-07	29.4	0	7.9e-07	28.8	0	1.3	1	0	0	1	1	1	1	-
RSAG8_00417	-	Abhydrolase_5	PF12695.2	9.8e-07	28.5	0.2	1.5e-06	27.9	0.1	1.3	1	0	0	1	1	1	1	-
RSAG8_06628	-	Abhydrolase_5	PF12695.2	1.1e-06	28.4	0	1.9e-06	27.5	0	1.6	1	1	0	1	1	1	1	-
RSAG8_06093	-	Abhydrolase_5	PF12695.2	1.2e-06	28.2	0	1.5e-06	27.9	0	1.1	1	0	0	1	1	1	1	-
RSAG8_10604	-	Abhydrolase_5	PF12695.2	2.2e-06	27.4	0	3e-06	26.9	0	1.2	1	0	0	1	1	0	0	-
RSAG8_00843	-	Abhydrolase_6	PF12697.2	5.1e-36	124.5	1.3	3.5e-35	121.8	0.9	1.9	1	1	0	1	1	1	1	-
RSAG8_01898	-	Abhydrolase_6	PF12697.2	3.4e-34	118.6	0.1	4.2e-34	118.3	0.1	1.1	1	0	0	1	1	1	1	-
RSAG8_01034	-	Abhydrolase_6	PF12697.2	1.6e-33	116.4	0.1	2e-33	116.1	0.1	1.1	1	0	0	1	1	1	1	-
RSAG8_03194	-	Abhydrolase_6	PF12697.2	6e-32	111.2	6.6	8.9e-32	110.7	4.6	1.3	1	0	0	1	1	1	1	-
RSAG8_04201	-	Abhydrolase_6	PF12697.2	9.5e-26	90.9	0.1	1.8e-25	90	0	1.5	1	0	0	1	1	1	1	-
RSAG8_07310	-	Abhydrolase_6	PF12697.2	8.3e-24	84.6	0	1.4e-23	83.8	0	1.4	1	0	0	1	1	1	1	-
RSAG8_05892	-	Abhydrolase_6	PF12697.2	9.4e-22	77.9	0.8	1.3e-21	77.5	0.5	1.2	1	0	0	1	1	1	1	-
RSAG8_09564	-	Abhydrolase_6	PF12697.2	8.4e-21	74.8	3.4	1.3e-20	74.1	0.9	2.2	2	1	0	2	2	1	1	-
RSAG8_04917	-	Abhydrolase_6	PF12697.2	2e-20	73.5	0	2.3e-20	73.3	0	1.1	1	0	0	1	1	1	1	-
RSAG8_06628	-	Abhydrolase_6	PF12697.2	1.5e-15	57.6	3.9	2e-14	53.9	2.4	2	2	0	0	2	2	1	1	-
RSAG8_13204	-	Abhydrolase_6	PF12697.2	5.4e-14	52.5	0	2e-13	50.7	0	2	1	1	0	1	1	1	1	-
RSAG8_02549	-	Abhydrolase_6	PF12697.2	3.7e-13	49.7	0	5.1e-13	49.3	0	1.2	1	0	0	1	1	1	1	-
RSAG8_01967	-	Abhydrolase_6	PF12697.2	7.5e-13	48.8	1.9	1.4e-11	44.6	1.3	2	1	1	0	1	1	1	1	-
RSAG8_00868	-	Abhydrolase_6	PF12697.2	1.8e-12	47.5	0.3	2.4e-12	47.1	0.2	1.1	1	0	0	1	1	1	1	-
RSAG8_08405	-	Abhydrolase_6	PF12697.2	5.4e-12	45.9	0.7	1e-11	45	0.5	1.5	1	0	0	1	1	1	1	-
RSAG8_10644	-	Abhydrolase_6	PF12697.2	8.2e-12	45.3	0.2	2.3e-11	43.9	0.1	1.6	1	1	0	1	1	1	1	-
RSAG8_01436	-	Abhydrolase_6	PF12697.2	1.7e-11	44.3	0.5	2.5e-11	43.8	0.4	1.3	1	0	0	1	1	1	1	-
RSAG8_03934	-	Abhydrolase_6	PF12697.2	2.1e-11	44	0.4	4.1e-11	43.1	0.3	1.4	1	0	0	1	1	1	1	-
RSAG8_05614	-	Abhydrolase_6	PF12697.2	2.9e-11	43.6	0.5	4.5e-10	39.7	0.3	2.2	1	1	0	1	1	1	1	-
RSAG8_09961	-	Abhydrolase_6	PF12697.2	4.8e-11	42.9	0	3.8e-07	30.1	0	2.8	2	2	0	2	2	1	1	-
RSAG8_06500	-	Abhydrolase_6	PF12697.2	1.6e-10	41.2	0.5	2.2e-10	40.7	0.4	1.1	1	0	0	1	1	1	1	-
RSAG8_09969	-	Abhydrolase_6	PF12697.2	3.4e-10	40.1	0	7.7e-09	35.6	0	2.2	1	1	0	1	1	1	1	-
RSAG8_02817	-	Abhydrolase_6	PF12697.2	5.5e-10	39.4	0.1	2.1e-09	37.5	0.1	2	1	1	0	1	1	1	1	-
RSAG8_02906	-	Abhydrolase_6	PF12697.2	5.7e-10	39.3	1.4	1.2e-09	38.3	1	1.7	1	1	0	1	1	1	1	-
RSAG8_09960	-	Abhydrolase_6	PF12697.2	8.5e-10	38.8	0	1.1e-09	38.3	0	1.1	1	0	0	1	1	1	1	-
RSAG8_09974	-	Abhydrolase_6	PF12697.2	1.5e-09	38	0	4.3e-09	36.5	0	1.7	1	1	0	1	1	1	1	-
RSAG8_02177	-	Abhydrolase_6	PF12697.2	1.7e-09	37.8	0.2	4e-09	36.5	0.1	1.6	1	1	0	1	1	1	1	-
RSAG8_06891	-	Abhydrolase_6	PF12697.2	2.3e-09	37.4	0	3.1e-09	36.9	0	1.4	1	0	0	1	1	1	1	-
RSAG8_09959	-	Abhydrolase_6	PF12697.2	5.7e-09	36	0	1.8e-08	34.4	0	1.7	1	1	0	1	1	1	1	-
RSAG8_05197	-	Abhydrolase_6	PF12697.2	1.2e-08	35	0.2	7.2e-05	22.6	0.1	2.3	2	0	0	2	2	0	0	-
RSAG8_03620	-	Abhydrolase_6	PF12697.2	1.9e-08	34.4	1	2.4e-08	34	0.1	1.6	2	0	0	2	2	1	1	-
RSAG8_12729	-	Abhydrolase_6	PF12697.2	4.2e-08	33.2	0	5e-08	33	0	1.1	1	0	0	1	1	1	1	-
RSAG8_07862	-	Abhydrolase_6	PF12697.2	7.1e-08	32.5	0	1.7e-07	31.2	0	1.7	1	1	0	1	1	1	1	-
RSAG8_03132	-	Abhydrolase_6	PF12697.2	2.2e-07	30.9	0	4.8e-07	29.7	0	1.6	1	1	0	1	1	1	1	-
RSAG8_05051	-	Abhydrolase_6	PF12697.2	7.4e-07	29.1	0.2	3.4e-05	23.7	0	2.2	1	1	1	2	2	0	0	-
RSAG8_05340	-	Abhydrolase_6	PF12697.2	2.3e-06	27.5	0.1	4e-06	26.7	0.1	1.5	1	1	0	1	1	1	1	-
RSAG8_11588	-	Abhydrolase_6	PF12697.2	3.9e-06	26.8	0	7e-06	26	0	1.4	1	1	0	1	1	1	1	-
RSAG8_04741	-	Abhydrolase_6	PF12697.2	4.3e-06	26.6	0.9	9.5e-06	25.5	0.1	1.9	2	1	0	2	2	1	1	-
RSAG8_07228	-	Abhydrolase_6	PF12697.2	6.4e-06	26.1	0	1e-05	25.4	0	1.3	1	0	0	1	1	1	1	-
RSAG8_06289	-	Abhydrolase_6	PF12697.2	1.2e-05	25.2	0	0.018	14.8	0	2.3	2	0	0	2	2	0	0	-
RSAG8_07565	-	ABM	PF03992.11	1.1e-10	41.2	0.1	1.6e-10	40.7	0.1	1.2	1	0	0	1	1	1	1	-
RSAG8_02472	-	ABM	PF03992.11	3.5e-10	39.6	0	5e-10	39.1	0	1.2	1	0	0	1	1	1	1	-
RSAG8_02474	-	ABM	PF03992.11	6.4e-08	32.4	0	8.7e-08	32	0	1.2	1	0	0	1	1	1	1	-
RSAG8_02473	-	ABM	PF03992.11	2.2e-05	24.3	0	2.8e-05	23.9	0	1.1	1	0	0	1	1	1	1	-
RSAG8_01605	-	Acatn	PF13000.2	5.2e-114	381.6	19.9	2.4e-67	227.6	6.5	2.2	1	1	1	2	2	2	2	-
RSAG8_00551	-	ACBP	PF00887.14	3.8e-29	100.1	0.6	5.4e-29	99.6	0.4	1.2	1	0	0	1	1	1	1	-
RSAG8_02868	-	Acetate_kinase	PF00871.12	1.3e-66	224.6	0	1.8e-66	224.2	0	1.1	1	0	0	1	1	1	1	-
RSAG8_03700	-	Acetyltransf_1	PF00583.19	6.2e-12	45.2	0.7	2.8e-11	43.1	0.1	2.3	2	1	0	2	2	1	1	-
RSAG8_07815	-	Acetyltransf_1	PF00583.19	7.8e-12	44.9	0.2	1.3e-11	44.3	0.1	1.4	1	0	0	1	1	1	1	-
RSAG8_00042	-	Acetyltransf_1	PF00583.19	9.7e-11	41.4	0.1	1.4e-10	40.9	0.1	1.2	1	0	0	1	1	1	1	-
RSAG8_12851	-	Acetyltransf_1	PF00583.19	2.2e-09	37	0.1	3.4e-09	36.5	0	1.5	1	1	0	1	1	1	1	-
RSAG8_05463	-	Acetyltransf_1	PF00583.19	4.1e-08	33	0.2	7.8e-08	32.1	0.1	1.5	1	0	0	1	1	1	1	-
RSAG8_03994	-	Acetyltransf_1	PF00583.19	2.2e-07	30.7	0	3.7e-07	29.9	0	1.3	1	0	0	1	1	1	1	-
RSAG8_05492	-	Acetyltransf_1	PF00583.19	4.6e-06	26.4	0	1.5e-05	24.8	0	1.8	1	1	0	1	1	1	1	-
RSAG8_05866	-	Acetyltransf_1	PF00583.19	7.5e-06	25.8	0	1.2e-05	25	0	1.4	1	0	0	1	1	1	1	-
RSAG8_10071	-	Acetyltransf_1	PF00583.19	3.3e-05	23.7	0	5.9e-05	22.9	0	1.5	1	1	0	1	1	1	1	-
RSAG8_02936	-	Acetyltransf_1	PF00583.19	0.0001	22.2	0	0.00018	21.3	0	1.4	1	0	0	1	1	1	1	-
RSAG8_00042	-	Acetyltransf_10	PF13673.1	3.3e-05	23.8	0	4.8e-05	23.3	0	1.2	1	0	0	1	1	1	1	-
RSAG8_12851	-	Acetyltransf_10	PF13673.1	0.00011	22.2	0	0.00027	20.9	0	1.7	1	0	0	1	1	0	0	-
RSAG8_06507	-	Acetyltransf_3	PF13302.1	1.1e-13	51.4	0	1.5e-13	50.9	0	1.2	1	0	0	1	1	1	1	-
RSAG8_02936	-	Acetyltransf_3	PF13302.1	1.3e-09	38.3	0	2.5e-09	37.3	0	1.6	1	0	0	1	1	1	1	-
RSAG8_07815	-	Acetyltransf_7	PF13508.1	7.7e-07	29	0	1.2e-06	28.4	0	1.3	1	0	0	1	1	1	1	-
RSAG8_05463	-	Acetyltransf_7	PF13508.1	9.2e-07	28.8	0.3	1.6e-06	28.1	0.2	1.4	1	0	0	1	1	1	1	-
RSAG8_03700	-	Acetyltransf_7	PF13508.1	1.6e-06	28.1	0.4	3.8e-06	26.8	0	1.8	2	1	0	2	2	0	0	-
RSAG8_03994	-	Acetyltransf_7	PF13508.1	1.9e-06	27.8	0	2.9e-06	27.2	0	1.3	1	0	0	1	1	1	1	-
RSAG8_02041	-	Acetyltransf_8	PF13523.1	1.1e-29	103.1	0.1	1.5e-29	102.7	0.1	1.1	1	0	0	1	1	1	1	-
RSAG8_10887	-	Acid_PPase	PF12689.2	1.7e-61	206.6	0	1.9e-61	206.4	0	1	1	0	0	1	1	1	1	-
RSAG8_02199	-	Aconitase	PF00330.15	1.7e-156	521.3	0.4	1e-155	518.7	0.3	1.9	1	1	0	1	1	1	1	-
RSAG8_05416	-	Aconitase	PF00330.15	4.5e-114	381.3	1.5	1.1e-101	340.5	0	2.1	1	1	1	2	2	2	2	-
RSAG8_03645	-	Aconitase	PF00330.15	4.4e-95	318.8	0.4	1.1e-94	317.4	0.3	1.6	1	1	0	1	1	1	1	-
RSAG8_02728	-	Aconitase	PF00330.15	8.6e-71	238.7	0.5	2.3e-40	138.3	0	3	2	1	1	3	3	2	2	-
RSAG8_05416	-	Aconitase_C	PF00694.14	6e-44	149.2	0	1.1e-43	148.3	0	1.5	1	0	0	1	1	1	1	-
RSAG8_02199	-	Aconitase_C	PF00694.14	1.3e-33	115.8	0	2.2e-33	115	0	1.4	1	0	0	1	1	1	1	-
RSAG8_02728	-	Aconitase_C	PF00694.14	1.4e-21	76.8	0	2.5e-21	76	0	1.4	1	0	0	1	1	1	1	-
RSAG8_11510	-	Aconitase_C	PF00694.14	1.6e-09	37.8	0	2.7e-09	37.1	0	1.3	1	0	0	1	1	1	1	-
RSAG8_04615	-	ACOX	PF01756.14	5.3e-09	35.6	0	7.6e-09	35.1	0	1.2	1	0	0	1	1	1	1	-
RSAG8_02681	-	ACPS	PF01648.15	6.6e-19	67.7	0	1.4e-18	66.6	0	1.6	1	0	0	1	1	1	1	-
RSAG8_11849	-	ACPS	PF01648.15	8.2e-13	48	0	2.9e-11	43.1	0	2.1	2	0	0	2	2	1	1	-
RSAG8_06453	-	ACPS	PF01648.15	0.00018	21.1	0	0.00031	20.4	0	1.3	1	0	0	1	1	0	0	-
RSAG8_07494	-	ACT	PF01842.20	2.1e-12	46.1	0.1	3.9e-12	45.2	0	1.5	1	0	0	1	1	1	1	-
RSAG8_04593	-	ACT	PF01842.20	2.3e-08	33.2	0.8	6.8e-05	22.1	0	2.9	2	0	0	2	2	1	1	-
RSAG8_11650	-	Actin	PF00022.14	5.8e-145	482.5	0	7e-145	482.2	0	1	1	0	0	1	1	1	1	-
RSAG8_08079	-	Actin	PF00022.14	1.1e-143	478.3	0	1.3e-143	478	0	1	1	0	0	1	1	1	1	-
RSAG8_12341	-	Actin	PF00022.14	1.9e-126	421.6	0	3.2e-126	420.8	0	1.3	1	1	0	1	1	1	1	-
RSAG8_04104	-	Actin	PF00022.14	1.9e-65	220.7	0	2.4e-65	220.4	0	1.1	1	0	0	1	1	1	1	-
RSAG8_01152	-	Actin	PF00022.14	8.7e-59	198.8	0	1.1e-58	198.5	0	1	1	0	0	1	1	1	1	-
RSAG8_06122	-	Actin	PF00022.14	3.8e-51	173.6	0	4.4e-51	173.4	0	1	1	0	0	1	1	1	1	-
RSAG8_00984	-	Actin	PF00022.14	1.7e-23	82.5	0.1	2.9e-13	48.9	0	3.8	3	1	0	3	3	2	2	-
RSAG8_07797	-	Actin	PF00022.14	2.9e-20	71.9	0	2.7e-16	58.9	0	2.2	2	0	0	2	2	1	1	-
RSAG8_07798	-	Actin	PF00022.14	6.7e-20	70.7	0	5.9e-16	57.7	0	2.1	2	0	0	2	2	1	1	-
RSAG8_08762	-	Actin	PF00022.14	2.6e-16	58.9	0	4.6e-16	58.1	0	1.4	1	0	0	1	1	1	1	-
RSAG8_11640	-	Actin	PF00022.14	1.2e-15	56.8	0.1	2e-12	46.1	0	2	1	1	1	2	2	1	1	-
RSAG8_05415	-	Actin	PF00022.14	1.8e-05	23.2	0	0.02	13.2	0	2.2	2	0	0	2	2	0	0	-
RSAG8_07799	-	Actin	PF00022.14	4.4e-05	22	0	4.4e-05	22	0	1	1	0	0	1	1	1	1	-
RSAG8_07494	-	ACT_5	PF13710.1	5.1e-09	35.7	0.2	1.9e-08	33.8	0	2.1	3	0	0	3	3	1	1	-
RSAG8_08922	-	ACT_7	PF13840.1	1e-19	69.7	0	1e-18	66.4	0	2.1	2	0	0	2	2	1	1	-
RSAG8_04593	-	ACT_7	PF13840.1	1.3e-08	34.1	0.5	9.9e-07	28.1	0	2.6	2	0	0	2	2	1	1	-
RSAG8_03090	-	Acyl-CoA_dh_1	PF00441.19	7.7e-44	149.3	4.2	1.2e-43	148.6	2.9	1.3	1	0	0	1	1	1	1	-
RSAG8_10403	-	Acyl-CoA_dh_1	PF00441.19	2.2e-41	141.3	0.4	4.9e-41	140.2	0.1	1.7	2	0	0	2	2	1	1	-
RSAG8_02775	-	Acyl-CoA_dh_1	PF00441.19	2.9e-33	115	0.6	3.6e-33	114.6	0.4	1.1	1	0	0	1	1	1	1	-
RSAG8_06448	-	Acyl-CoA_dh_1	PF00441.19	1.8e-30	105.9	0.4	2.1e-30	105.7	0.3	1.1	1	0	0	1	1	1	1	-
RSAG8_11826	-	Acyl-CoA_dh_1	PF00441.19	1.1e-28	100.1	2.3	3.7e-28	98.4	1.6	1.8	1	1	0	1	1	1	1	-
RSAG8_08316	-	Acyl-CoA_dh_1	PF00441.19	2.8e-24	85.8	0	4.6e-24	85.1	0	1.4	1	0	0	1	1	1	1	-
RSAG8_11522	-	Acyl-CoA_dh_1	PF00441.19	7.5e-13	48.7	0.1	1.7e-12	47.6	0.1	1.5	1	0	0	1	1	1	1	-
RSAG8_03090	-	Acyl-CoA_dh_2	PF08028.6	1.1e-18	67.7	1.4	2e-18	66.8	0.9	1.5	1	0	0	1	1	1	1	-
RSAG8_06448	-	Acyl-CoA_dh_2	PF08028.6	1.2e-16	61	0.3	1.8e-16	60.5	0.2	1.2	1	0	0	1	1	1	1	-
RSAG8_10403	-	Acyl-CoA_dh_2	PF08028.6	6.5e-16	58.7	0.1	1.4e-15	57.6	0	1.6	2	0	0	2	2	1	1	-
RSAG8_08316	-	Acyl-CoA_dh_2	PF08028.6	8e-06	26	0	1.2e-05	25.4	0	1.3	1	0	0	1	1	1	1	-
RSAG8_02775	-	Acyl-CoA_dh_2	PF08028.6	1.3e-05	25.3	0.1	2e-05	24.7	0.1	1.2	1	0	0	1	1	1	1	-
RSAG8_11522	-	Acyl-CoA_dh_2	PF08028.6	8.8e-05	22.6	0	0.00019	21.5	0	1.5	1	0	0	1	1	1	1	-
RSAG8_08316	-	Acyl-CoA_dh_M	PF02770.14	7.6e-20	70	0.1	1.7e-19	68.9	0	1.6	2	0	0	2	2	1	1	-
RSAG8_02775	-	Acyl-CoA_dh_M	PF02770.14	7.9e-20	70	0.2	1.5e-19	69.1	0.1	1.5	1	0	0	1	1	1	1	-
RSAG8_03090	-	Acyl-CoA_dh_M	PF02770.14	3.4e-19	67.9	0	7.7e-19	66.8	0	1.6	1	0	0	1	1	1	1	-
RSAG8_10403	-	Acyl-CoA_dh_M	PF02770.14	6.3e-19	67.1	0	1.2e-18	66.2	0	1.5	1	0	0	1	1	1	1	-
RSAG8_11826	-	Acyl-CoA_dh_M	PF02770.14	3.3e-17	61.6	1.1	6.8e-17	60.6	0.8	1.6	1	0	0	1	1	1	1	-
RSAG8_10403	-	Acyl-CoA_dh_N	PF02771.11	1e-35	122.6	0	1.7e-35	121.8	0	1.4	1	0	0	1	1	1	1	-
RSAG8_08316	-	Acyl-CoA_dh_N	PF02771.11	2.2e-29	102.2	0	3.7e-29	101.4	0	1.4	1	0	0	1	1	1	1	-
RSAG8_03090	-	Acyl-CoA_dh_N	PF02771.11	2.3e-26	92.4	0.5	1.1e-25	90.3	0	2.4	2	1	0	2	2	1	1	-
RSAG8_11826	-	Acyl-CoA_dh_N	PF02771.11	9.3e-12	45.4	0	6.8e-11	42.6	0	2.3	2	0	0	2	2	1	1	-
RSAG8_11367	-	Acyltransferase	PF01553.16	4.9e-33	113.2	0	7.3e-33	112.7	0	1.3	1	0	0	1	1	1	1	-
RSAG8_08063	-	Acyltransferase	PF01553.16	1.2e-16	60.3	0.1	1.6e-16	59.8	0.1	1.2	1	0	0	1	1	1	1	-
RSAG8_06610	-	Acyltransferase	PF01553.16	1.5e-15	56.6	0.1	5.6e-15	54.8	0.1	1.9	1	1	0	1	1	1	1	-
RSAG8_01368	-	Acyltransferase	PF01553.16	4.3e-13	48.7	0	7.6e-13	47.9	0	1.4	1	0	0	1	1	1	1	-
RSAG8_02113	-	Acyl_CoA_thio	PF02551.10	4.1e-24	84.6	0	1.1e-18	67	0	3.1	2	1	0	2	2	1	1	-
RSAG8_13015	-	Acyl_transf_1	PF00698.16	7e-37	127.3	0.1	1.4e-36	126.4	0.1	1.3	1	0	0	1	1	1	1	-
RSAG8_07991	-	Ada3	PF10198.4	2.5e-21	75.7	0.7	8e-21	74	0	2.1	2	0	0	2	2	1	1	-
RSAG8_07282	-	Adaptin_binding	PF10199.4	3.7e-08	33.6	0	1.1e-07	32.1	0	1.8	1	1	0	1	1	1	1	-
RSAG8_01646	-	Adaptin_N	PF01602.15	3.8e-122	408.1	0.2	5e-122	407.8	0.1	1.1	1	0	0	1	1	1	1	-
RSAG8_11613	-	Adaptin_N	PF01602.15	4.6e-90	302.3	0	6.5e-90	301.8	0	1.1	1	0	0	1	1	1	1	-
RSAG8_07453	-	Adaptin_N	PF01602.15	1.1e-82	277.9	0.6	3.6e-41	141	0	3	2	1	1	3	3	3	3	-
RSAG8_12780	-	Adaptin_N	PF01602.15	1.2e-70	238.3	0.1	1.3e-70	238.1	0	1	1	0	0	1	1	1	1	-
RSAG8_01177	-	Adaptin_N	PF01602.15	1.2e-68	231.6	0	2.3e-43	148.2	0.1	3	3	0	0	3	3	3	3	-
RSAG8_06771	-	Adaptin_N	PF01602.15	3.7e-68	230	0.2	4.6e-68	229.7	0.1	1	1	0	0	1	1	1	1	-
RSAG8_04559	-	Adaptin_N	PF01602.15	6.2e-09	34.6	0.3	8.2e-09	34.2	0.2	1.1	1	0	0	1	1	1	1	-
RSAG8_04105	-	Adaptin_N	PF01602.15	1.7e-08	33.1	0.1	4.4e-07	28.5	0.1	2.7	3	0	0	3	3	1	1	-
RSAG8_01662	-	Adaptin_N	PF01602.15	2e-07	29.6	0	8.8e-05	20.9	0	2.4	1	1	1	2	2	0	0	-
RSAG8_00703	-	Adap_comp_sub	PF00928.16	3.1e-88	295.2	0	4.4e-88	294.6	0	1.2	1	0	0	1	1	1	1	-
RSAG8_01365	-	Adap_comp_sub	PF00928.16	1.2e-53	181.8	0	1.5e-53	181.4	0	1.1	1	0	0	1	1	1	1	-
RSAG8_10949	-	Adap_comp_sub	PF00928.16	1.6e-39	135.5	0	1.7e-39	135.4	0	1	1	0	0	1	1	1	1	-
RSAG8_08666	-	Adap_comp_sub	PF00928.16	3.9e-19	68.6	0	6.3e-19	68	0	1.2	1	0	0	1	1	1	1	-
RSAG8_05418	-	Adeno_IVa2	PF02456.10	1.9e-05	23.3	0.8	0.00013	20.7	0	2.3	3	0	0	3	3	1	1	-
RSAG8_01187	-	Adenylsucc_synt	PF00709.16	7.7e-138	459.5	0	5e-105	351.4	0	2.5	1	1	1	2	2	2	2	-
RSAG8_10647	-	ADH_N	PF08240.7	2.2e-31	107.7	3.6	4e-31	106.9	2.5	1.5	1	0	0	1	1	1	1	-
RSAG8_00776	-	ADH_N	PF08240.7	1.2e-30	105.3	0.2	2.3e-30	104.4	0.1	1.5	1	0	0	1	1	1	1	-
RSAG8_06424	-	ADH_N	PF08240.7	1.1e-28	99	1	1.9e-28	98.3	0.7	1.4	1	0	0	1	1	1	1	-
RSAG8_10456	-	ADH_N	PF08240.7	3e-28	97.6	1.2	3.8e-28	97.3	0.8	1.1	1	0	0	1	1	1	1	-
RSAG8_05257	-	ADH_N	PF08240.7	2.3e-26	91.6	0.3	4.1e-26	90.7	0.2	1.4	1	0	0	1	1	1	1	-
RSAG8_05260	-	ADH_N	PF08240.7	2.6e-26	91.4	3.9	2.6e-26	91.4	2.7	1.8	2	0	0	2	2	1	1	-
RSAG8_09863	-	ADH_N	PF08240.7	5.3e-25	87.2	0	1.1e-24	86.2	0	1.5	1	0	0	1	1	1	1	-
RSAG8_06796	-	ADH_N	PF08240.7	2.2e-24	85.2	3.7	3.4e-24	84.5	2.6	1.3	1	0	0	1	1	1	1	-
RSAG8_05329	-	ADH_N	PF08240.7	9.1e-23	80	3.4	1.5e-22	79.2	2.3	1.3	1	0	0	1	1	1	1	-
RSAG8_00553	-	ADH_N	PF08240.7	3.7e-18	65.2	0.1	1.1e-17	63.6	0.1	1.8	1	0	0	1	1	1	1	-
RSAG8_05256	-	ADH_N	PF08240.7	9.4e-17	60.6	0.3	9.6e-15	54.1	0.2	2.3	1	1	0	1	1	1	1	-
RSAG8_06726	-	ADH_N	PF08240.7	1.1e-12	47.5	0.2	6.4e-12	45.1	0.1	2.1	1	1	1	2	2	1	1	-
RSAG8_05815	-	ADH_N	PF08240.7	8e-12	44.8	0	1.5e-11	43.9	0	1.4	1	0	0	1	1	1	1	-
RSAG8_05849	-	ADH_N	PF08240.7	2.1e-11	43.4	0	4e-11	42.5	0	1.5	1	0	0	1	1	1	1	-
RSAG8_08908	-	ADH_N	PF08240.7	9.7e-10	38	0	1.5e-07	31	0	2.5	1	1	1	2	2	1	1	-
RSAG8_04426	-	ADH_N	PF08240.7	4.1e-09	36	0	1.2e-08	34.5	0	1.7	1	1	1	2	2	1	1	-
RSAG8_02894	-	ADH_N	PF08240.7	4.5e-09	35.9	0.1	9e-09	34.9	0	1.5	1	0	0	1	1	1	1	-
RSAG8_08932	-	ADH_N	PF08240.7	6e-09	35.5	0	2.3e-06	27.2	0	2.5	1	1	1	2	2	1	1	-
RSAG8_03453	-	ADH_N	PF08240.7	9e-07	28.5	0	1.7e-06	27.6	0	1.4	1	0	0	1	1	1	1	-
RSAG8_09347	-	ADH_N	PF08240.7	1.6e-05	24.5	0.1	0.00013	21.6	0	2.6	2	1	0	2	2	1	1	-
RSAG8_11004	-	ADH_N	PF08240.7	2.1e-05	24.1	0.3	7.4e-05	22.3	0.2	1.9	1	1	1	2	2	1	1	-
RSAG8_08145	-	ADH_N	PF08240.7	5.2e-05	22.8	0	0.00016	21.3	0	1.8	1	0	0	1	1	1	1	-
RSAG8_02811	-	adh_short	PF00106.20	1e-59	201.1	15.9	6.4e-32	110.6	3	2.5	2	0	0	2	2	2	2	-
RSAG8_09559	-	adh_short	PF00106.20	2.7e-32	111.9	4.7	4.5e-32	111.1	3.3	1.4	1	0	0	1	1	1	1	-
RSAG8_07746	-	adh_short	PF00106.20	3.6e-31	108.2	4.4	4.7e-31	107.8	3	1.1	1	0	0	1	1	1	1	-
RSAG8_09556	-	adh_short	PF00106.20	7.9e-30	103.8	2.3	1e-29	103.4	1.6	1.2	1	0	0	1	1	1	1	-
RSAG8_01571	-	adh_short	PF00106.20	3.1e-29	101.9	1.5	7.6e-29	100.6	1	1.6	1	1	0	1	1	1	1	-
RSAG8_07253	-	adh_short	PF00106.20	1.9e-28	99.3	2.4	2.3e-28	99.1	1.7	1.1	1	0	0	1	1	1	1	-
RSAG8_04704	-	adh_short	PF00106.20	4.7e-28	98.1	1.2	6.5e-28	97.6	0.8	1.2	1	0	0	1	1	1	1	-
RSAG8_09340	-	adh_short	PF00106.20	4.8e-28	98	2.8	6e-28	97.7	1.9	1.1	1	0	0	1	1	1	1	-
RSAG8_11038	-	adh_short	PF00106.20	6.6e-27	94.3	1.2	1e-26	93.7	0.9	1.3	1	0	0	1	1	1	1	-
RSAG8_01318	-	adh_short	PF00106.20	1.1e-26	93.5	0.3	1.7e-26	93	0.2	1.3	1	0	0	1	1	1	1	-
RSAG8_10540	-	adh_short	PF00106.20	2.9e-26	92.2	0.1	4.4e-26	91.6	0.1	1.3	1	0	0	1	1	1	1	-
RSAG8_03061	-	adh_short	PF00106.20	2.3e-25	89.3	0.3	3e-25	88.9	0.2	1.1	1	0	0	1	1	1	1	-
RSAG8_03944	-	adh_short	PF00106.20	4.3e-24	85.2	1.6	5.1e-24	84.9	1.1	1.1	1	0	0	1	1	1	1	-
RSAG8_11335	-	adh_short	PF00106.20	1.2e-23	83.7	0.1	1.6e-23	83.3	0.1	1.1	1	0	0	1	1	1	1	-
RSAG8_05302	-	adh_short	PF00106.20	1.4e-23	83.5	0	1.7e-23	83.2	0	1	1	0	0	1	1	1	1	-
RSAG8_09403	-	adh_short	PF00106.20	1.8e-23	83.1	2	3.2e-23	82.3	1.4	1.4	1	0	0	1	1	1	1	-
RSAG8_03625	-	adh_short	PF00106.20	2.4e-23	82.7	0.5	2.7e-22	79.3	0.3	2.1	1	1	0	1	1	1	1	-
RSAG8_09877	-	adh_short	PF00106.20	3.1e-23	82.4	0.4	4.2e-23	82	0.3	1.2	1	0	0	1	1	1	1	-
RSAG8_09271	-	adh_short	PF00106.20	3.9e-22	78.8	0.3	3.9e-22	78.8	0.2	1.6	2	0	0	2	2	1	1	-
RSAG8_08087	-	adh_short	PF00106.20	6.3e-22	78.1	0.2	8.6e-22	77.7	0.2	1.2	1	0	0	1	1	1	1	-
RSAG8_10396	-	adh_short	PF00106.20	7.6e-22	77.9	0.1	1.2e-21	77.2	0.1	1.3	1	0	0	1	1	1	1	-
RSAG8_09270	-	adh_short	PF00106.20	2.3e-21	76.3	0.2	4e-21	75.5	0.2	1.4	1	0	0	1	1	1	1	-
RSAG8_06834	-	adh_short	PF00106.20	7.8e-21	74.6	0.1	1.2e-20	74	0.1	1.3	1	0	0	1	1	1	1	-
RSAG8_01870	-	adh_short	PF00106.20	1.4e-20	73.8	0.4	2e-20	73.3	0.3	1.2	1	0	0	1	1	1	1	-
RSAG8_09537	-	adh_short	PF00106.20	3.1e-20	72.6	0.1	3.8e-20	72.3	0.1	1.1	1	0	0	1	1	1	1	-
RSAG8_01872	-	adh_short	PF00106.20	4.9e-20	72	0.4	7.4e-20	71.4	0.3	1.3	1	0	0	1	1	1	1	-
RSAG8_12432	-	adh_short	PF00106.20	4.9e-20	72	0.3	1.5e-15	57.4	0	2.1	2	0	0	2	2	1	1	-
RSAG8_00917	-	adh_short	PF00106.20	1.3e-19	70.6	0	1.6e-19	70.3	0	1.1	1	0	0	1	1	1	1	-
RSAG8_12431	-	adh_short	PF00106.20	2.5e-19	69.6	1.6	3.3e-15	56.3	0.1	2.1	2	0	0	2	2	1	1	-
RSAG8_11727	-	adh_short	PF00106.20	3.4e-19	69.2	0.1	5.5e-19	68.6	0	1.3	1	0	0	1	1	1	1	-
RSAG8_01043	-	adh_short	PF00106.20	2.8e-18	66.2	0.1	3.3e-18	66	0	1	1	0	0	1	1	1	1	-
RSAG8_03201	-	adh_short	PF00106.20	4e-18	65.7	0	6e-18	65.2	0	1.2	1	0	0	1	1	1	1	-
RSAG8_06623	-	adh_short	PF00106.20	2e-17	63.5	0	1e-16	61.2	0	1.9	1	1	1	2	2	1	1	-
RSAG8_12234	-	adh_short	PF00106.20	6.2e-17	61.9	0.1	1e-16	61.2	0.1	1.3	1	0	0	1	1	1	1	-
RSAG8_13683	-	adh_short	PF00106.20	1.3e-16	60.8	0.3	2.7e-16	59.8	0.1	1.5	1	1	0	1	1	1	1	-
RSAG8_10646	-	adh_short	PF00106.20	2.2e-16	60.1	0.7	1.2e-14	54.5	0	2.9	2	1	0	2	2	1	1	-
RSAG8_07140	-	adh_short	PF00106.20	3.5e-16	59.4	5.1	7.4e-16	58.4	3.5	1.5	1	1	0	1	1	1	1	-
RSAG8_10114	-	adh_short	PF00106.20	5.2e-16	58.9	0.1	7.7e-09	35.6	0	2.4	2	0	0	2	2	1	1	-
RSAG8_05438	-	adh_short	PF00106.20	2.9e-13	50	0	3.7e-12	46.3	0	2	1	1	1	2	2	1	1	-
RSAG8_05997	-	adh_short	PF00106.20	3.6e-12	46.4	0	3.8e-12	46.3	0	1	1	0	0	1	1	1	1	-
RSAG8_09558	-	adh_short	PF00106.20	1.2e-11	44.6	2.6	1.8e-11	44.1	1.8	1.5	1	1	0	1	1	1	1	-
RSAG8_08401	-	adh_short	PF00106.20	4e-11	43	0.3	4e-11	43	0.2	2.5	3	0	0	3	3	1	1	-
RSAG8_05338	-	adh_short	PF00106.20	6.3e-10	39.1	0.1	1.1e-09	38.3	0	1.4	1	0	0	1	1	1	1	-
RSAG8_10119	-	adh_short	PF00106.20	1.1e-09	38.3	0.5	5.7e-08	32.7	0.3	2.2	1	1	0	1	1	1	1	-
RSAG8_11408	-	adh_short	PF00106.20	1.3e-09	38	0	1.3e-09	38	0	1.9	3	0	0	3	3	1	1	-
RSAG8_10141	-	adh_short	PF00106.20	1.3e-09	38	0	1.9e-09	37.5	0	1.2	1	0	0	1	1	1	1	-
RSAG8_07946	-	adh_short	PF00106.20	1.4e-09	37.9	1.1	1.4e-09	37.9	0.8	1.7	2	0	0	2	2	1	1	-
RSAG8_05996	-	adh_short	PF00106.20	3.1e-09	36.8	0	3.9e-09	36.5	0	1.1	1	0	0	1	1	1	1	-
RSAG8_08395	-	adh_short	PF00106.20	4.9e-09	36.2	0	1.5e-08	34.6	0	1.8	2	1	1	3	3	1	1	-
RSAG8_00740	-	adh_short	PF00106.20	6.2e-09	35.8	0	8.8e-09	35.4	0	1.2	1	0	0	1	1	1	1	-
RSAG8_08674	-	adh_short	PF00106.20	6.2e-08	32.6	0	7.6e-08	32.3	0	1	1	0	0	1	1	1	1	-
RSAG8_11956	-	adh_short	PF00106.20	2.6e-07	30.6	0.3	4e-07	29.9	0.2	1.2	1	0	0	1	1	1	1	-
RSAG8_08396	-	adh_short	PF00106.20	4.8e-07	29.7	0	5.9e-07	29.4	0	1.2	1	0	0	1	1	1	1	-
RSAG8_06861	-	adh_short	PF00106.20	8.8e-07	28.9	0	1e-06	28.6	0	1.1	1	0	0	1	1	1	1	-
RSAG8_00912	-	adh_short	PF00106.20	4.3e-06	26.6	0	0.31	10.8	0	3.4	3	0	0	3	3	0	0	-
RSAG8_01312	-	adh_short	PF00106.20	4.8e-06	26.5	1.6	0.00044	20.1	0.2	2.8	1	1	1	2	2	0	0	-
RSAG8_06529	-	adh_short	PF00106.20	6.4e-06	26.1	0	1.1e-05	25.2	0	1.4	1	1	0	1	1	1	1	-
RSAG8_01328	-	adh_short	PF00106.20	7.4e-06	25.8	0.2	8.7e-06	25.6	0.2	1.1	1	0	0	1	1	1	1	-
RSAG8_08878	-	adh_short	PF00106.20	1.3e-05	25	0.1	2.1e-05	24.4	0.1	1.3	1	0	0	1	1	1	1	-
RSAG8_00079	-	adh_short	PF00106.20	1.5e-05	24.9	0	2.2e-05	24.3	0	1.2	1	0	0	1	1	1	1	-
RSAG8_10016	-	adh_short	PF00106.20	3.3e-05	23.7	0.9	4.3e-05	23.4	0.6	1.2	1	0	0	1	1	1	1	-
RSAG8_02133	-	adh_short	PF00106.20	5.3e-05	23.1	0.1	6.4e-05	22.8	0	1.2	1	0	0	1	1	1	1	-
RSAG8_10017	-	adh_short	PF00106.20	5.7e-05	23	1.1	7.5e-05	22.6	0.7	1.2	1	0	0	1	1	1	1	-
RSAG8_08808	-	adh_short	PF00106.20	8e-05	22.5	0	0.00011	22.1	0	1.2	1	0	0	1	1	1	1	-
RSAG8_10511	-	adh_short	PF00106.20	8.7e-05	22.4	0	0.00015	21.6	0	1.3	1	0	0	1	1	0	0	-
RSAG8_08087	-	adh_short_C2	PF13561.1	1.2e-30	106.9	0	1.5e-30	106.6	0	1.1	1	0	0	1	1	1	1	-
RSAG8_09559	-	adh_short_C2	PF13561.1	7.2e-27	94.6	1.6	1.2e-26	93.9	1.1	1.3	1	1	0	1	1	1	1	-
RSAG8_07746	-	adh_short_C2	PF13561.1	2.3e-26	92.9	0.7	3e-26	92.5	0.5	1	1	0	0	1	1	1	1	-
RSAG8_01870	-	adh_short_C2	PF13561.1	1.1e-25	90.7	0.1	1.3e-25	90.5	0.1	1	1	0	0	1	1	1	1	-
RSAG8_07253	-	adh_short_C2	PF13561.1	5.1e-24	85.2	0.8	6.5e-24	84.9	0.6	1	1	0	0	1	1	1	1	-
RSAG8_05438	-	adh_short_C2	PF13561.1	5.9e-24	85	0	7.4e-24	84.7	0	1.1	1	0	0	1	1	1	1	-
RSAG8_09877	-	adh_short_C2	PF13561.1	7.5e-23	81.4	0.1	3.4e-22	79.3	0	1.8	1	1	0	1	1	1	1	-
RSAG8_01318	-	adh_short_C2	PF13561.1	1.2e-22	80.8	0	1.7e-22	80.2	0	1.1	1	0	0	1	1	1	1	-
RSAG8_09556	-	adh_short_C2	PF13561.1	2.3e-22	79.8	2.1	2.9e-22	79.5	1.5	1	1	0	0	1	1	1	1	-
RSAG8_08395	-	adh_short_C2	PF13561.1	6e-22	78.4	0	1.7e-16	60.6	0	2	2	0	0	2	2	1	1	-
RSAG8_09270	-	adh_short_C2	PF13561.1	7.4e-22	78.1	0.1	2.6e-21	76.4	0.1	1.7	1	1	0	1	1	1	1	-
RSAG8_08396	-	adh_short_C2	PF13561.1	8.3e-22	78	0	9.6e-22	77.8	0	1	1	0	0	1	1	1	1	-
RSAG8_09271	-	adh_short_C2	PF13561.1	1.1e-21	77.7	0.3	1.4e-21	77.3	0.2	1	1	0	0	1	1	1	1	-
RSAG8_11038	-	adh_short_C2	PF13561.1	2.5e-21	76.4	1.2	3.3e-21	76	0.8	1.1	1	0	0	1	1	1	1	-
RSAG8_03061	-	adh_short_C2	PF13561.1	8.9e-21	74.6	0	1.1e-20	74.3	0	1.1	1	0	0	1	1	1	1	-
RSAG8_09403	-	adh_short_C2	PF13561.1	4.3e-19	69.1	0.8	7e-19	68.4	0.5	1.3	1	1	0	1	1	1	1	-
RSAG8_09340	-	adh_short_C2	PF13561.1	6.4e-19	68.5	0.1	8.7e-19	68.1	0.1	1	1	0	0	1	1	1	1	-
RSAG8_01872	-	adh_short_C2	PF13561.1	7.9e-19	68.2	0	9.4e-19	68	0	1	1	0	0	1	1	1	1	-
RSAG8_08375	-	adh_short_C2	PF13561.1	2.2e-18	66.8	0	2.5e-18	66.6	0	1	1	0	0	1	1	1	1	-
RSAG8_03944	-	adh_short_C2	PF13561.1	2.5e-18	66.6	0	3.4e-18	66.2	0	1	1	0	0	1	1	1	1	-
RSAG8_12431	-	adh_short_C2	PF13561.1	1.1e-17	64.5	0.2	1.3e-07	31.6	0	2.1	2	0	0	2	2	2	2	-
RSAG8_05419	-	adh_short_C2	PF13561.1	3e-17	63.1	0	5.5e-17	62.2	0	1.4	2	0	0	2	2	1	1	-
RSAG8_13015	-	adh_short_C2	PF13561.1	6.3e-17	62	0	1.4e-05	24.8	0	3.8	3	1	1	4	4	0	0	-
RSAG8_11581	-	adh_short_C2	PF13561.1	3.9e-16	59.4	0	4.7e-16	59.2	0	1	1	0	0	1	1	1	1	-
RSAG8_12432	-	adh_short_C2	PF13561.1	3.9e-16	59.4	0	6.9e-08	32.4	0	2.1	2	0	0	2	2	1	1	-
RSAG8_09558	-	adh_short_C2	PF13561.1	4.7e-16	59.2	1	4.6e-10	39.5	0.1	2	1	1	1	2	2	1	1	-
RSAG8_11580	-	adh_short_C2	PF13561.1	4.8e-16	59.1	0	5.3e-16	59	0	1	1	0	0	1	1	1	1	-
RSAG8_02811	-	adh_short_C2	PF13561.1	5.2e-16	59	3.3	1e-08	35.1	0.5	2.7	2	1	0	2	2	1	1	-
RSAG8_04704	-	adh_short_C2	PF13561.1	3.2e-15	56.4	0.1	4.8e-15	55.9	0	1.2	1	0	0	1	1	1	1	-
RSAG8_04073	-	adh_short_C2	PF13561.1	5.5e-15	55.6	0	7e-15	55.3	0	1	1	0	0	1	1	1	1	-
RSAG8_10540	-	adh_short_C2	PF13561.1	7.3e-15	55.3	0.1	9.2e-15	54.9	0	1.1	1	0	0	1	1	1	1	-
RSAG8_02681	-	adh_short_C2	PF13561.1	1.6e-14	54.1	0	5.8e-14	52.3	0	2	2	1	0	2	2	1	1	-
RSAG8_00917	-	adh_short_C2	PF13561.1	5.8e-14	52.3	0	7.1e-14	52	0	1.1	1	0	0	1	1	1	1	-
RSAG8_03625	-	adh_short_C2	PF13561.1	1.1e-13	51.4	0	1.4e-13	51	0	1.1	1	0	0	1	1	1	1	-
RSAG8_08401	-	adh_short_C2	PF13561.1	2.8e-13	50.1	0.1	2.8e-06	27.2	0	2.1	2	0	0	2	2	1	1	-
RSAG8_07744	-	adh_short_C2	PF13561.1	3.7e-10	39.8	0.1	4.5e-10	39.6	0.1	1.2	1	0	0	1	1	1	1	-
RSAG8_10114	-	adh_short_C2	PF13561.1	5.7e-10	39.2	0.3	4.5e-09	36.3	0.2	2.3	1	1	0	1	1	1	1	-
RSAG8_06834	-	adh_short_C2	PF13561.1	5.7e-09	36	0	8.2e-09	35.4	0	1.1	1	0	0	1	1	1	1	-
RSAG8_09537	-	adh_short_C2	PF13561.1	1e-08	35.1	0	1.6e-08	34.5	0	1.2	1	0	0	1	1	1	1	-
RSAG8_01043	-	adh_short_C2	PF13561.1	1.3e-08	34.7	0	1.6e-08	34.5	0	1	1	0	0	1	1	1	1	-
RSAG8_11335	-	adh_short_C2	PF13561.1	1.4e-08	34.7	0	1.8e-08	34.3	0	1.2	1	0	0	1	1	1	1	-
RSAG8_01571	-	adh_short_C2	PF13561.1	1.4e-08	34.6	0	2.1e-08	34.1	0	1.1	1	0	0	1	1	1	1	-
RSAG8_05302	-	adh_short_C2	PF13561.1	2.6e-08	33.8	0	3.3e-08	33.5	0	1.1	1	0	0	1	1	1	1	-
RSAG8_13683	-	adh_short_C2	PF13561.1	4.5e-07	29.8	0	5.7e-07	29.4	0	1.1	1	0	0	1	1	1	1	-
RSAG8_08397	-	adh_short_C2	PF13561.1	4.7e-07	29.7	0	0.027	14.1	0	2.1	2	0	0	2	2	0	0	-
RSAG8_10119	-	adh_short_C2	PF13561.1	1.6e-06	27.9	0	0.021	14.5	0	2.1	2	0	0	2	2	0	0	-
RSAG8_03201	-	adh_short_C2	PF13561.1	1.7e-06	27.9	0	4e-06	26.7	0	1.5	2	0	0	2	2	0	0	-
RSAG8_05420	-	ADH_zinc_N	PF00107.21	9.7e-30	102.6	0.1	1.7e-29	101.8	0	1.4	1	0	0	1	1	1	1	-
RSAG8_06726	-	ADH_zinc_N	PF00107.21	1.2e-26	92.7	0	1.8e-26	92.1	0	1.2	1	0	0	1	1	1	1	-
RSAG8_05257	-	ADH_zinc_N	PF00107.21	1.5e-26	92.4	0.3	2.2e-26	91.8	0.2	1.3	1	0	0	1	1	1	1	-
RSAG8_09347	-	ADH_zinc_N	PF00107.21	1.9e-25	88.8	0.5	2.8e-25	88.2	0.4	1.3	1	0	0	1	1	1	1	-
RSAG8_03417	-	ADH_zinc_N	PF00107.21	7.9e-24	83.5	0.1	1.5e-23	82.6	0	1.4	1	0	0	1	1	1	1	-
RSAG8_06424	-	ADH_zinc_N	PF00107.21	4.9e-23	81	0	9.4e-23	80.1	0	1.5	1	0	0	1	1	1	1	-
RSAG8_00776	-	ADH_zinc_N	PF00107.21	5.8e-22	77.5	0.1	9.3e-22	76.8	0.1	1.3	1	0	0	1	1	1	1	-
RSAG8_03409	-	ADH_zinc_N	PF00107.21	5.5e-21	74.3	0	7e-21	74	0	1.1	1	0	0	1	1	1	1	-
RSAG8_08145	-	ADH_zinc_N	PF00107.21	8.6e-20	70.5	1.5	1.3e-19	69.9	1	1.3	1	0	0	1	1	1	1	-
RSAG8_08111	-	ADH_zinc_N	PF00107.21	3e-19	68.7	0.1	4.9e-19	68	0.1	1.3	1	0	0	1	1	1	1	-
RSAG8_06796	-	ADH_zinc_N	PF00107.21	3.7e-18	65.2	0.1	6.2e-18	64.5	0	1.4	1	0	0	1	1	1	1	-
RSAG8_09206	-	ADH_zinc_N	PF00107.21	7.6e-18	64.2	0.2	1.2e-17	63.5	0.1	1.3	1	0	0	1	1	1	1	-
RSAG8_05260	-	ADH_zinc_N	PF00107.21	1.3e-17	63.4	0.4	2.3e-17	62.6	0.3	1.4	1	0	0	1	1	1	1	-
RSAG8_08908	-	ADH_zinc_N	PF00107.21	1.4e-17	63.3	0.1	2.6e-17	62.4	0.1	1.4	1	0	0	1	1	1	1	-
RSAG8_08932	-	ADH_zinc_N	PF00107.21	4.2e-16	58.5	0.1	6.7e-16	57.9	0.1	1.3	1	0	0	1	1	1	1	-
RSAG8_00553	-	ADH_zinc_N	PF00107.21	1.7e-15	56.5	0.1	2.9e-15	55.8	0.1	1.3	1	0	0	1	1	1	1	-
RSAG8_03453	-	ADH_zinc_N	PF00107.21	2e-15	56.4	0	2.9e-15	55.8	0	1.3	1	0	0	1	1	1	1	-
RSAG8_05256	-	ADH_zinc_N	PF00107.21	8.2e-15	54.4	0	1.3e-14	53.7	0	1.3	1	0	0	1	1	1	1	-
RSAG8_10647	-	ADH_zinc_N	PF00107.21	5.6e-14	51.7	0	9.3e-14	51	0	1.4	1	0	0	1	1	1	1	-
RSAG8_11004	-	ADH_zinc_N	PF00107.21	7.3e-13	48.1	0	1.4e-12	47.1	0	1.5	1	0	0	1	1	1	1	-
RSAG8_09112	-	ADH_zinc_N	PF00107.21	1.4e-12	47.2	0	2.3e-10	40	0	2.2	2	0	0	2	2	1	1	-
RSAG8_05815	-	ADH_zinc_N	PF00107.21	2.2e-11	43.3	0	4.2e-11	42.4	0	1.4	1	0	0	1	1	1	1	-
RSAG8_05329	-	ADH_zinc_N	PF00107.21	2.5e-11	43.1	0	4.3e-11	42.3	0	1.3	1	0	0	1	1	1	1	-
RSAG8_03251	-	ADH_zinc_N	PF00107.21	6.8e-11	41.7	0	1.9e-10	40.2	0	1.7	1	1	0	1	1	1	1	-
RSAG8_04426	-	ADH_zinc_N	PF00107.21	1.7e-07	30.7	0	3e-07	29.9	0	1.4	1	0	0	1	1	0	0	-
RSAG8_05420	-	ADH_zinc_N_2	PF13602.1	1.4e-17	64.7	0	2.4e-17	63.9	0	1.4	1	0	0	1	1	1	1	-
RSAG8_06726	-	ADH_zinc_N_2	PF13602.1	3.4e-17	63.4	0	1e-16	61.9	0	1.7	2	0	0	2	2	1	1	-
RSAG8_08145	-	ADH_zinc_N_2	PF13602.1	4.3e-15	56.6	0.2	8.5e-15	55.6	0.1	1.5	1	0	0	1	1	1	1	-
RSAG8_09347	-	ADH_zinc_N_2	PF13602.1	9.3e-13	49	0.1	1.8e-12	48.1	0.1	1.5	1	0	0	1	1	1	1	-
RSAG8_08153	-	ADH_zinc_N_2	PF13602.1	5.9e-11	43.2	0	5.9e-11	43.2	0	1.1	1	0	0	1	1	1	1	-
RSAG8_05257	-	ADH_zinc_N_2	PF13602.1	7.9e-09	36.4	0.3	1.3e-08	35.7	0.2	1.4	1	0	0	1	1	1	1	-
RSAG8_04426	-	ADH_zinc_N_2	PF13602.1	2.1e-08	35	0	3.9e-08	34.1	0	1.4	1	0	0	1	1	1	1	-
RSAG8_06424	-	ADH_zinc_N_2	PF13602.1	7.2e-08	33.2	0.1	1.9e-07	31.9	0	1.7	2	0	0	2	2	1	1	-
RSAG8_06796	-	ADH_zinc_N_2	PF13602.1	2.4e-07	31.6	0	4.4e-07	30.7	0	1.4	1	0	0	1	1	1	1	-
RSAG8_03409	-	ADH_zinc_N_2	PF13602.1	1.4e-06	29.1	0	1.9e-06	28.7	0	1.2	1	0	0	1	1	1	1	-
RSAG8_03417	-	ADH_zinc_N_2	PF13602.1	3.6e-06	27.8	0	7.9e-06	26.7	0	1.6	1	0	0	1	1	0	0	-
RSAG8_07619	-	ADK	PF00406.17	1.7e-52	177.1	0	2.4e-52	176.7	0	1.1	1	0	0	1	1	1	1	-
RSAG8_02357	-	ADK	PF00406.17	2.6e-43	147.4	0	5.3e-43	146.3	0	1.5	1	1	0	1	1	1	1	-
RSAG8_06247	-	ADK	PF00406.17	3e-23	82.2	0	3.8e-23	81.9	0	1.1	1	0	0	1	1	1	1	-
RSAG8_07619	-	ADK_lid	PF05191.9	1.2e-13	50.3	0	2.3e-13	49.4	0	1.4	1	0	0	1	1	1	1	-
RSAG8_08243	-	AdoHcyase	PF05221.12	2e-139	462.9	0	2.2e-139	462.8	0	1	1	0	0	1	1	1	1	-
RSAG8_08243	-	AdoHcyase_NAD	PF00670.16	1.2e-84	282	0.4	1.8e-84	281.4	0.3	1.3	1	0	0	1	1	1	1	-
RSAG8_11242	-	ADP_ribosyl_GH	PF03747.9	8.3e-49	166.8	0	1e-48	166.5	0	1.1	1	0	0	1	1	1	1	-
RSAG8_06086	-	ADP_ribosyl_GH	PF03747.9	7.7e-34	117.7	0	9e-34	117.4	0	1	1	0	0	1	1	1	1	-
RSAG8_07497	-	ADSL_C	PF10397.4	4.1e-06	26.6	0	1.4e-05	24.8	0	2	1	1	0	1	1	1	1	-
RSAG8_06904	-	AFG1_ATPase	PF03969.11	1.2e-52	178.8	0	2.8e-47	161.1	0	3.9	3	1	0	3	3	1	1	-
RSAG8_01508	-	AhpC-TSA	PF00578.16	1.9e-35	121.1	0	4e-35	120.1	0	1.5	1	0	0	1	1	1	1	-
RSAG8_04509	-	AhpC-TSA	PF00578.16	9.2e-34	115.7	0	1.1e-33	115.4	0	1.1	1	0	0	1	1	1	1	-
RSAG8_10911	-	AhpC-TSA	PF00578.16	3.4e-28	97.7	0	4.2e-28	97.4	0	1.1	1	0	0	1	1	1	1	-
RSAG8_13741	-	AhpC-TSA	PF00578.16	5.4e-28	97	0	6.6e-28	96.8	0	1.1	1	0	0	1	1	1	1	-
RSAG8_06022	-	AhpC-TSA	PF00578.16	5.1e-26	90.7	0	1.1e-25	89.6	0	1.6	2	0	0	2	2	1	1	-
RSAG8_05289	-	AhpC-TSA	PF00578.16	2e-05	24.1	0.1	0.00027	20.5	0	1.9	1	1	1	2	2	0	0	-
RSAG8_13390	-	AIG1	PF04548.11	3.1e-11	42.7	0.1	8.2e-11	41.3	0	1.7	1	1	0	1	1	1	1	-
RSAG8_03010	-	AIG1	PF04548.11	1.2e-10	40.8	0.4	4.8e-10	38.8	0.2	2	1	1	0	1	1	1	1	-
RSAG8_03740	-	AIG1	PF04548.11	1.6e-10	40.3	0.9	1.6e-10	40.3	0.6	2.7	2	1	0	2	2	1	1	-
RSAG8_09803	-	AIG1	PF04548.11	6.1e-10	38.4	0.1	1.4e-09	37.2	0.1	1.6	1	1	0	1	1	1	1	-
RSAG8_03009	-	AIG1	PF04548.11	1.2e-08	34.2	0	2.9e-08	33	0	1.6	1	1	0	1	1	1	1	-
RSAG8_06636	-	AIG1	PF04548.11	1.8e-08	33.6	0	2.2e-08	33.4	0	1.2	1	0	0	1	1	1	1	-
RSAG8_10895	-	AIG1	PF04548.11	2.5e-07	29.9	0.3	7.2e-07	28.4	0	1.8	2	0	0	2	2	1	1	-
RSAG8_00572	-	AIG1	PF04548.11	6.2e-07	28.6	0	9.7e-07	28	0	1.3	1	0	0	1	1	1	1	-
RSAG8_07704	-	AIG1	PF04548.11	8.5e-07	28.2	0	1.3e-06	27.5	0	1.3	1	0	0	1	1	1	1	-
RSAG8_07703	-	AIG1	PF04548.11	1e-06	27.9	0	1.6e-06	27.3	0	1.3	1	0	0	1	1	1	1	-
RSAG8_10225	-	AIG1	PF04548.11	1.7e-06	27.2	0.1	4.6e-06	25.7	0	1.7	2	0	0	2	2	1	1	-
RSAG8_07698	-	AIG1	PF04548.11	9.5e-06	24.7	0.8	0.00033	19.7	0	2.7	2	1	0	2	2	0	0	-
RSAG8_12438	-	AIG1	PF04548.11	2.7e-05	23.3	0	3.2e-05	23	0	1.1	1	0	0	1	1	1	1	-
RSAG8_03438	-	AIG1	PF04548.11	3.1e-05	23	0	5e-05	22.4	0	1.3	1	0	0	1	1	1	1	-
RSAG8_02697	-	AIG2	PF06094.7	2.4e-07	31	0	2.8e-07	30.9	0	1.1	1	0	0	1	1	1	1	-
RSAG8_06580	-	AIP3	PF03915.8	8.5e-39	133.5	5	1.5e-25	89.8	0	2.5	2	0	0	2	2	2	2	-
RSAG8_00810	-	AIRC	PF00731.15	4e-65	217.6	3.3	8.8e-65	216.4	2.3	1.6	1	0	0	1	1	1	1	-
RSAG8_01771	-	AIRS	PF00586.19	2.7e-23	81.9	0	9.1e-23	80.2	0	2	1	0	0	1	1	1	1	-
RSAG8_09986	-	AIRS	PF00586.19	2.3e-17	62.9	0.7	8.9e-17	61	0.5	2.1	1	0	0	1	1	1	1	-
RSAG8_01771	-	AIRS_C	PF02769.17	3.9e-45	153.4	0.1	4.2e-25	88.4	0.1	2.3	2	0	0	2	2	2	2	-
RSAG8_09986	-	AIRS_C	PF02769.17	7.3e-31	107.1	0	1.2e-30	106.4	0	1.4	1	0	0	1	1	1	1	-
RSAG8_07404	-	AlaDh_PNT_C	PF01262.16	4.5e-28	97.8	5	1.1e-18	67.3	0.1	2.3	1	1	1	2	2	2	2	-
RSAG8_03461	-	AlaDh_PNT_C	PF01262.16	5.3e-19	68.3	0	3.4e-17	62.4	0	2.4	2	0	0	2	2	1	1	-
RSAG8_07404	-	AlaDh_PNT_N	PF05222.10	4.4e-43	146.4	0.1	1.1e-42	145.1	0	1.7	2	0	0	2	2	1	1	-
RSAG8_03461	-	AlaDh_PNT_N	PF05222.10	1.5e-16	60.5	0	3.2e-16	59.4	0	1.6	1	0	0	1	1	1	1	-
RSAG8_01244	-	Ala_racemase_N	PF01168.15	2.5e-38	131.7	0	4e-38	131	0	1.3	1	0	0	1	1	1	1	-
RSAG8_07925	-	Ala_racemase_N	PF01168.15	6.6e-12	45.3	0.1	1.1e-11	44.6	0.1	1.3	1	0	0	1	1	1	1	-
RSAG8_01057	-	Alba	PF01918.16	6.2e-05	22.4	0	0.0071	15.8	0	2.2	2	0	0	2	2	0	0	-
RSAG8_01395	-	Aldedh	PF00171.17	7.7e-182	604.6	0.7	8.7e-182	604.4	0.5	1	1	0	0	1	1	1	1	-
RSAG8_08697	-	Aldedh	PF00171.17	7.5e-160	532.1	7.1	1.1e-87	294.2	0.1	3	1	1	2	3	3	3	3	-
RSAG8_08158	-	Aldedh	PF00171.17	2.3e-149	497.6	0	2.6e-149	497.4	0	1	1	0	0	1	1	1	1	-
RSAG8_13484	-	Aldedh	PF00171.17	4.9e-137	456.9	0.1	5.9e-137	456.6	0.1	1	1	0	0	1	1	1	1	-
RSAG8_06075	-	Aldedh	PF00171.17	2.5e-124	415	0	3.1e-124	414.7	0	1	1	0	0	1	1	1	1	-
RSAG8_03384	-	Aldedh	PF00171.17	4.7e-120	400.9	0.1	5.6e-120	400.7	0.1	1	1	0	0	1	1	1	1	-
RSAG8_00770	-	Aldedh	PF00171.17	2.5e-85	286.5	0.5	2.9e-85	286.2	0.4	1	1	0	0	1	1	1	1	-
RSAG8_06077	-	Aldedh	PF00171.17	6.4e-77	258.7	0	7.6e-77	258.5	0	1	1	0	0	1	1	1	1	-
RSAG8_01370	-	Aldedh	PF00171.17	1.7e-74	250.7	0	2.1e-74	250.4	0	1	1	0	0	1	1	1	1	-
RSAG8_01452	-	Aldedh	PF00171.17	5.3e-74	249.1	0	3.9e-52	177	0	2	1	1	1	2	2	2	2	-
RSAG8_11524	-	Aldedh	PF00171.17	4.3e-73	246.1	0.4	5.5e-45	153.4	0	2.1	2	0	0	2	2	2	2	-
RSAG8_06228	-	Aldedh	PF00171.17	4.8e-72	242.6	0.3	1.6e-24	85.9	0	3.5	3	1	0	3	3	3	3	-
RSAG8_13209	-	Aldedh	PF00171.17	7.1e-70	235.5	0.4	8.6e-70	235.2	0.3	1	1	0	0	1	1	1	1	-
RSAG8_11969	-	Aldedh	PF00171.17	1.4e-48	165.2	0	5.9e-37	127	0	2	2	0	0	2	2	2	2	-
RSAG8_06598	-	Aldedh	PF00171.17	9.7e-43	146	0	1.1e-42	145.8	0	1	1	0	0	1	1	1	1	-
RSAG8_09829	-	Aldedh	PF00171.17	9.9e-22	76.7	0.2	1.3e-21	76.4	0.1	1.1	1	0	0	1	1	1	1	-
RSAG8_08696	-	Aldedh	PF00171.17	2.1e-17	62.5	0	2.3e-17	62.3	0	1	1	0	0	1	1	1	1	-
RSAG8_03158	-	Aldose_epim	PF01263.15	4.9e-52	176.8	0.3	6.2e-52	176.4	0.2	1.1	1	0	0	1	1	1	1	-
RSAG8_07513	-	Aldose_epim	PF01263.15	5.8e-42	143.7	0	6.5e-42	143.5	0	1	1	0	0	1	1	1	1	-
RSAG8_01648	-	Aldose_epim	PF01263.15	3.8e-32	111.5	0	4.5e-32	111.2	0	1	1	0	0	1	1	1	1	-
RSAG8_01232	-	Aldose_epim	PF01263.15	1.6e-17	63.5	0	7.4e-17	61.3	0	1.9	1	1	0	1	1	1	1	-
RSAG8_01233	-	Aldose_epim	PF01263.15	9.7e-15	54.3	0	5.4e-14	51.9	0	2	1	1	0	1	1	1	1	-
RSAG8_03106	-	Aldo_ket_red	PF00248.16	3.2e-72	242.6	0	3.9e-72	242.3	0	1	1	0	0	1	1	1	1	-
RSAG8_02788	-	Aldo_ket_red	PF00248.16	1.1e-69	234.3	0	1.2e-69	234.1	0	1	1	0	0	1	1	1	1	-
RSAG8_08406	-	Aldo_ket_red	PF00248.16	3.2e-69	232.8	0.1	4e-69	232.5	0.1	1.1	1	0	0	1	1	1	1	-
RSAG8_04441	-	Aldo_ket_red	PF00248.16	3.2e-69	232.8	0	4e-69	232.4	0	1	1	0	0	1	1	1	1	-
RSAG8_06548	-	Aldo_ket_red	PF00248.16	2.1e-66	223.5	0	2.4e-66	223.3	0	1	1	0	0	1	1	1	1	-
RSAG8_10055	-	Aldo_ket_red	PF00248.16	7.7e-66	221.6	0.2	9.4e-66	221.4	0.1	1	1	0	0	1	1	1	1	-
RSAG8_09205	-	Aldo_ket_red	PF00248.16	2.2e-61	207.1	0	2.4e-61	206.9	0	1	1	0	0	1	1	1	1	-
RSAG8_06321	-	Aldo_ket_red	PF00248.16	5.3e-61	205.8	0.3	5.2e-44	150	0	2	2	0	0	2	2	2	2	-
RSAG8_06547	-	Aldo_ket_red	PF00248.16	1.7e-57	194.3	0	2.9e-57	193.5	0	1.4	1	1	0	1	1	1	1	-
RSAG8_11693	-	Aldo_ket_red	PF00248.16	1.8e-54	184.4	0.1	3e-54	183.6	0	1.3	1	1	0	1	1	1	1	-
RSAG8_10310	-	Aldo_ket_red	PF00248.16	1.9e-54	184.3	0	2.3e-54	184	0	1.1	1	0	0	1	1	1	1	-
RSAG8_10311	-	Aldo_ket_red	PF00248.16	6.2e-54	182.6	0	7.4e-54	182.3	0	1.1	1	0	0	1	1	1	1	-
RSAG8_02759	-	Aldo_ket_red	PF00248.16	2.7e-52	177.2	0	3.3e-52	176.9	0	1.1	1	0	0	1	1	1	1	-
RSAG8_10056	-	Aldo_ket_red	PF00248.16	1.6e-51	174.7	0.1	3.3e-26	91.6	0	2	1	1	1	2	2	2	2	-
RSAG8_00711	-	Aldo_ket_red	PF00248.16	6.6e-51	172.7	0	7.9e-51	172.4	0	1	1	0	0	1	1	1	1	-
RSAG8_06650	-	Aldo_ket_red	PF00248.16	6.5e-48	162.8	0	7.5e-48	162.6	0	1	1	0	0	1	1	1	1	-
RSAG8_02078	-	Aldo_ket_red	PF00248.16	1.7e-47	161.5	0	1.9e-47	161.3	0	1	1	0	0	1	1	1	1	-
RSAG8_00296	-	Aldo_ket_red	PF00248.16	1.3e-45	155.3	0	1.6e-45	155	0	1	1	0	0	1	1	1	1	-
RSAG8_06072	-	Aldo_ket_red	PF00248.16	3.4e-42	144.1	0	4.5e-42	143.7	0	1.1	1	0	0	1	1	1	1	-
RSAG8_07711	-	Aldo_ket_red	PF00248.16	2.1e-40	138.2	0	2.9e-40	137.7	0	1.2	1	0	0	1	1	1	1	-
RSAG8_10312	-	Aldo_ket_red	PF00248.16	3.8e-37	127.5	0	5.1e-37	127.1	0	1.2	1	0	0	1	1	1	1	-
RSAG8_08573	-	Aldo_ket_red	PF00248.16	6.1e-36	123.6	0	7.6e-36	123.2	0	1.1	1	0	0	1	1	1	1	-
RSAG8_00539	-	Aldo_ket_red	PF00248.16	6.8e-36	123.4	0	8.2e-36	123.1	0	1	1	0	0	1	1	1	1	-
RSAG8_09405	-	Aldo_ket_red	PF00248.16	1e-32	113	0	1.4e-32	112.5	0	1.1	1	0	0	1	1	1	1	-
RSAG8_04086	-	Aldo_ket_red	PF00248.16	8.7e-32	109.9	0.3	1.6e-15	56.5	0	2	1	1	1	2	2	2	2	-
RSAG8_09402	-	Aldo_ket_red	PF00248.16	6.7e-31	107	0	9e-31	106.6	0	1.2	1	0	0	1	1	1	1	-
RSAG8_10777	-	Aldo_ket_red	PF00248.16	3.6e-21	75.1	0	4.1e-21	74.9	0	1	1	0	0	1	1	1	1	-
RSAG8_07712	-	Aldo_ket_red	PF00248.16	4e-16	58.5	0.1	1.5e-15	56.7	0	1.7	1	1	0	1	1	1	1	-
RSAG8_01977	-	Aldo_ket_red	PF00248.16	4.7e-16	58.3	0	5.3e-16	58.1	0	1	1	0	0	1	1	1	1	-
RSAG8_13605	-	Aldo_ket_red	PF00248.16	6.7e-15	54.5	0	7.4e-15	54.4	0	1	1	0	0	1	1	1	1	-
RSAG8_10781	-	Aldo_ket_red	PF00248.16	6e-13	48.1	0.1	4.3e-06	25.6	0.1	2.1	1	1	0	2	2	1	1	-
RSAG8_01313	-	Aldo_ket_red	PF00248.16	1.6e-12	46.7	0.1	1.7e-12	46.6	0.1	1	1	0	0	1	1	1	1	-
RSAG8_06245	-	Aldo_ket_red	PF00248.16	2.6e-11	42.7	0	2.8e-11	42.6	0	1.1	1	0	0	1	1	1	1	-
RSAG8_08281	-	Aldo_ket_red	PF00248.16	3.8e-09	35.7	0	4.4e-09	35.4	0	1.1	1	0	0	1	1	1	1	-
RSAG8_03083	-	Aldo_ket_red	PF00248.16	1.9e-06	26.8	0	2.2e-06	26.5	0	1	1	0	0	1	1	1	1	-
RSAG8_09793	-	ALG3	PF05208.8	3.8e-121	404.6	15.2	4.6e-121	404.4	10.5	1	1	0	0	1	1	1	1	-
RSAG8_00664	-	Alg6_Alg8	PF03155.10	4.9e-122	408	28.2	4.9e-121	404.7	19.5	1.9	1	1	0	1	1	1	1	-
RSAG8_05738	-	Alg6_Alg8	PF03155.10	8.5e-119	397.3	13.5	1.6e-102	343.6	5.1	2.2	2	0	0	2	2	2	2	-
RSAG8_12179	-	Alginate_lyase	PF05426.7	2.9e-60	203.8	6.4	5.2e-57	193.1	4.4	2.1	1	1	0	1	1	1	1	-
RSAG8_06429	-	Alginate_lyase	PF05426.7	1.3e-52	178.8	0.9	1.5e-51	175.2	0.1	2.1	2	0	0	2	2	1	1	-
RSAG8_08959	-	Alginate_lyase	PF05426.7	9.3e-43	146.4	3.3	1.2e-35	123	1.2	2.1	1	1	1	2	2	2	2	-
RSAG8_13266	-	ALIX_LYPXL_bnd	PF13949.1	1.2e-61	208.2	7.3	1.7e-61	207.6	5.1	1.2	1	0	0	1	1	1	1	-
RSAG8_04730	-	ALIX_LYPXL_bnd	PF13949.1	2.8e-32	111.7	0.4	8.6e-32	110.1	0	1.8	2	0	0	2	2	1	1	-
RSAG8_04101	-	Alk_phosphatase	PF00245.15	1.3e-88	297.4	0.1	1.6e-88	297.1	0.1	1.1	1	0	0	1	1	1	1	-
RSAG8_04103	-	Alk_phosphatase	PF00245.15	3.5e-51	174.1	0	4.2e-51	173.8	0	1.1	1	0	0	1	1	1	1	-
RSAG8_04100	-	Alk_phosphatase	PF00245.15	1.9e-43	148.6	0	2.8e-43	148	0	1.2	1	0	0	1	1	1	1	-
RSAG8_04454	-	Allantoicase	PF03561.10	1.4e-62	209.5	0.2	3.6e-51	172.5	0	3.2	2	1	1	3	3	2	2	-
RSAG8_01822	-	ALMT	PF11744.3	8.8e-13	47.5	6.5	1.7e-12	46.6	4.5	1.4	1	0	0	1	1	1	1	-
RSAG8_04303	-	Alpha-amylase	PF00128.19	3.7e-72	243.2	0.5	5.3e-72	242.7	0.3	1.2	1	0	0	1	1	1	1	-
RSAG8_02744	-	Alpha-amylase	PF00128.19	7.5e-63	212.7	0.1	1.3e-62	211.9	0.1	1.3	1	0	0	1	1	1	1	-
RSAG8_09868	-	Alpha-amylase	PF00128.19	5.4e-53	180.3	0.9	5.5e-31	108	0.1	2.2	1	1	1	2	2	2	2	-
RSAG8_08116	-	Alpha-amylase	PF00128.19	7.3e-31	107.6	0.3	2e-30	106.1	0.2	1.6	1	1	0	1	1	1	1	-
RSAG8_11184	-	Alpha-amylase	PF00128.19	7e-24	84.7	0	9.9e-24	84.2	0	1.1	1	0	0	1	1	1	1	-
RSAG8_03992	-	Alpha-amylase	PF00128.19	1.1e-18	67.6	0.7	1.5e-18	67.2	0.5	1.1	1	0	0	1	1	1	1	-
RSAG8_11176	-	Alpha-amylase	PF00128.19	2.5e-18	66.4	0	4.3e-18	65.6	0	1.3	1	0	0	1	1	1	1	-
RSAG8_02780	-	Alpha-amylase	PF00128.19	6e-18	65.2	0.1	3.5e-17	62.6	0.1	1.9	1	1	0	1	1	1	1	-
RSAG8_12917	-	Alpha-amylase	PF00128.19	1.2e-17	64.2	0	3.8e-17	62.5	0	1.8	1	1	0	1	1	1	1	-
RSAG8_03992	-	Alpha-amylase_C	PF02806.13	1.9e-15	56.7	0	4.3e-15	55.5	0	1.6	1	0	0	1	1	1	1	-
RSAG8_11176	-	Alpha-amylase_C	PF02806.13	8.8e-10	38.5	0	2.3e-09	37.1	0	1.6	1	0	0	1	1	1	1	-
RSAG8_11003	-	Alpha-L-AF_C	PF06964.7	5e-43	146.8	2.5	5.8e-43	146.6	1.7	1	1	0	0	1	1	1	1	-
RSAG8_05304	-	Alpha-L-AF_C	PF06964.7	6.9e-40	136.6	1.8	1.1e-39	135.9	1.3	1.3	1	0	0	1	1	1	1	-
RSAG8_02494	-	Alpha-L-AF_C	PF06964.7	1.2e-38	132.5	12.7	1.9e-38	131.9	6.1	2.5	2	1	0	2	2	1	1	-
RSAG8_01910	-	Alpha-L-AF_C	PF06964.7	3.5e-27	95.2	0.1	4.9e-27	94.7	0.1	1.2	1	0	0	1	1	1	1	-
RSAG8_06280	-	Alpha-mann_mid	PF09261.6	1.3e-26	92.5	0	2.5e-26	91.5	0	1.5	1	0	0	1	1	1	1	-
RSAG8_01646	-	Alpha_adaptinC2	PF02883.15	1.8e-19	70	0	3.3e-19	69.1	0	1.5	1	0	0	1	1	1	1	-
RSAG8_06771	-	Alpha_adaptinC2	PF02883.15	1.4e-16	60.7	0.1	2.1e-16	60.1	0	1.3	1	0	0	1	1	1	1	-
RSAG8_01646	-	Alpha_adaptin_C	PF02296.11	7.6e-35	119.1	0	1.5e-34	118.2	0	1.5	1	0	0	1	1	1	1	-
RSAG8_12764	-	Alpha_L_fucos	PF01120.12	7.9e-22	77.5	3.7	1.2e-21	76.8	2.5	1.2	1	0	0	1	1	1	1	-
RSAG8_12763	-	Alpha_L_fucos	PF01120.12	3.2e-08	32.7	0.1	3.4e-08	32.6	0.1	1.1	1	0	0	1	1	1	1	-
RSAG8_07494	-	ALS_ss_C	PF10369.4	1.3e-21	76	0.1	2.3e-20	71.9	0.1	2.2	2	0	0	2	2	1	1	-
RSAG8_05251	-	Amidase	PF01425.16	3.7e-100	335.7	0	4.8e-100	335.3	0	1.1	1	0	0	1	1	1	1	-
RSAG8_12031	-	Amidase	PF01425.16	2.4e-99	333	0	2.9e-99	332.8	0	1.1	1	0	0	1	1	1	1	-
RSAG8_10586	-	Amidase	PF01425.16	6.7e-87	292	0	1e-86	291.5	0	1.2	1	0	0	1	1	1	1	-
RSAG8_06616	-	Amidase	PF01425.16	2.1e-82	277.2	0	2.2e-81	273.9	0	1.9	1	1	0	1	1	1	1	-
RSAG8_05595	-	Amidase	PF01425.16	8e-78	262.1	0	2.8e-73	247.2	0.1	2	1	1	1	2	2	1	1	-
RSAG8_06619	-	Amidase	PF01425.16	3.2e-72	243.6	2.1	3.9e-72	243.4	1.5	1	1	0	0	1	1	1	1	-
RSAG8_06617	-	Amidase	PF01425.16	4.7e-72	243.1	0	3.8e-70	236.8	0	2.4	1	1	0	1	1	1	1	-
RSAG8_10109	-	Amidase	PF01425.16	3.3e-66	223.8	0	2.1e-52	178.3	0.7	2.9	1	1	1	2	2	2	2	-
RSAG8_03443	-	Amidase	PF01425.16	8.1e-36	123.7	0	9.5e-36	123.5	0	1	1	0	0	1	1	1	1	-
RSAG8_11508	-	Amidohydro_1	PF01979.15	2.9e-34	119.1	0	4.2e-34	118.5	0	1.2	1	0	0	1	1	1	1	-
RSAG8_11509	-	Amidohydro_1	PF01979.15	1.9e-30	106.6	0	1.2e-28	100.7	0	2.1	1	1	0	1	1	1	1	-
RSAG8_00314	-	Amidohydro_1	PF01979.15	1.8e-28	100	0	2.3e-28	99.7	0	1.1	1	0	0	1	1	1	1	-
RSAG8_01133	-	Amidohydro_1	PF01979.15	6.8e-28	98.1	0	2.4e-13	50.3	0	2.1	2	0	0	2	2	2	2	-
RSAG8_04828	-	Amidohydro_1	PF01979.15	3.6e-07	30	0	1.1e-05	25.2	0	2.2	2	0	0	2	2	1	1	-
RSAG8_08159	-	Amidohydro_2	PF04909.9	2.5e-25	89.4	0.3	4e-25	88.8	0.2	1.3	1	0	0	1	1	1	1	-
RSAG8_04774	-	Amidohydro_2	PF04909.9	1.6e-22	80.3	0	3.1e-22	79.3	0	1.5	1	0	0	1	1	1	1	-
RSAG8_08113	-	Amidohydro_3	PF07969.6	3e-78	263.7	2.4	3.7e-78	263.4	1.7	1.1	1	0	0	1	1	1	1	-
RSAG8_11509	-	Amidohydro_3	PF07969.6	3.6e-10	39.5	0.2	4.7e-07	29.2	0	2.2	2	0	0	2	2	1	1	-
RSAG8_11508	-	Amidohydro_3	PF07969.6	3.9e-10	39.4	0	1.2e-07	31.1	0	2.7	3	0	0	3	3	1	1	-
RSAG8_01133	-	Amidohydro_3	PF07969.6	9.7e-09	34.8	0.1	1.8e-05	24	0	2.6	2	1	1	3	3	1	1	-
RSAG8_01133	-	Amidohydro_4	PF13147.1	9e-24	84.8	0	3.4e-14	53.4	0	2.1	2	0	0	2	2	2	2	-
RSAG8_04828	-	Amidohydro_4	PF13147.1	1.9e-15	57.5	3.1	1.7e-14	54.3	0.4	3	2	1	0	2	2	1	1	-
RSAG8_01133	-	Amidohydro_5	PF13594.1	4.1e-12	45.6	0.2	8.5e-12	44.6	0.1	1.5	1	0	0	1	1	1	1	-
RSAG8_11508	-	Amidohydro_5	PF13594.1	1.9e-06	27.4	0	3.8e-06	26.5	0	1.5	1	0	0	1	1	1	1	-
RSAG8_11509	-	Amidohydro_5	PF13594.1	9.7e-06	25.2	0	2.1e-05	24.1	0	1.5	1	0	0	1	1	1	1	-
RSAG8_04828	-	Amidohydro_5	PF13594.1	3.6e-05	23.4	0.3	0.1	12.3	0	3.1	3	1	0	3	3	0	0	-
RSAG8_00276	-	Aminotran_1_2	PF00155.16	2.4e-81	273.4	0	2.8e-81	273.2	0	1	1	0	0	1	1	1	1	-
RSAG8_09953	-	Aminotran_1_2	PF00155.16	2.9e-67	227.1	0	3.6e-67	226.7	0	1	1	0	0	1	1	1	1	-
RSAG8_02923	-	Aminotran_1_2	PF00155.16	6e-53	179.9	0	7.3e-53	179.7	0	1	1	0	0	1	1	1	1	-
RSAG8_10952	-	Aminotran_1_2	PF00155.16	5e-51	173.6	0	1.3e-45	155.9	0	2	2	0	0	2	2	1	1	-
RSAG8_00523	-	Aminotran_1_2	PF00155.16	6.7e-46	156.8	0	2.5e-28	98.9	0	2	2	0	0	2	2	2	2	-
RSAG8_02755	-	Aminotran_1_2	PF00155.16	5.2e-42	144	0	5.7e-42	143.8	0	1	1	0	0	1	1	1	1	-
RSAG8_07402	-	Aminotran_1_2	PF00155.16	1.2e-28	100	0	1.3e-28	99.9	0	1	1	0	0	1	1	1	1	-
RSAG8_09774	-	Aminotran_1_2	PF00155.16	1.8e-27	96.1	0	2.2e-27	95.8	0	1	1	0	0	1	1	1	1	-
RSAG8_08086	-	Aminotran_1_2	PF00155.16	3.7e-20	72.1	0	1.9e-13	50	0	2.9	2	1	0	2	2	1	1	-
RSAG8_04258	-	Aminotran_1_2	PF00155.16	1.5e-19	70	0	2.5e-19	69.3	0	1.3	2	0	0	2	2	1	1	-
RSAG8_10401	-	Aminotran_1_2	PF00155.16	2.3e-19	69.4	0	2.9e-19	69.1	0	1	1	0	0	1	1	1	1	-
RSAG8_10147	-	Aminotran_1_2	PF00155.16	7e-10	38.2	0	9.8e-10	37.8	0	1.2	1	0	0	1	1	1	1	-
RSAG8_00634	-	Aminotran_1_2	PF00155.16	2.9e-09	36.2	0	7.6e-07	28.3	0	2.1	2	0	0	2	2	1	1	-
RSAG8_05928	-	Aminotran_1_2	PF00155.16	0.00017	20.5	0	0.0005	19	0	1.7	1	1	0	1	1	0	0	-
RSAG8_01826	-	Aminotran_1_2	PF00155.16	0.00027	19.9	0	0.00041	19.3	0	1.2	1	0	0	1	1	0	0	-
RSAG8_01826	-	Aminotran_3	PF00202.16	6.6e-103	344	0	7.9e-103	343.7	0	1	1	0	0	1	1	1	1	-
RSAG8_09956	-	Aminotran_3	PF00202.16	1.5e-82	277	0	2e-82	276.6	0	1.1	1	0	0	1	1	1	1	-
RSAG8_02391	-	Aminotran_3	PF00202.16	2.8e-73	246.6	0	3.3e-73	246.3	0	1	1	0	0	1	1	1	1	-
RSAG8_05076	-	Aminotran_3	PF00202.16	1.3e-55	188.5	0	1.6e-55	188.2	0	1.1	1	0	0	1	1	1	1	-
RSAG8_04725	-	Aminotran_3	PF00202.16	2.6e-17	62.6	0	4.2e-17	61.9	0	1.2	1	0	0	1	1	1	1	-
RSAG8_05455	-	Aminotran_4	PF01063.14	6.8e-22	77.9	0	1.7e-21	76.7	0	1.6	1	1	1	2	2	1	1	-
RSAG8_10406	-	Aminotran_5	PF00266.14	4.6e-108	361.1	0	1.4e-91	306.9	0	2	1	1	1	2	2	2	2	-
RSAG8_05209	-	Aminotran_5	PF00266.14	1.8e-42	145.3	0	2.6e-42	144.8	0	1.1	1	0	0	1	1	1	1	-
RSAG8_00695	-	Aminotran_5	PF00266.14	6.4e-30	104	0	2.8e-18	65.7	0	2	1	1	1	2	2	2	2	-
RSAG8_10147	-	Aminotran_5	PF00266.14	1.6e-08	33.6	0.1	2e-08	33.2	0.1	1.1	1	0	0	1	1	1	1	-
RSAG8_02699	-	Aminotran_5	PF00266.14	2.9e-06	26.1	0	3.6e-06	25.8	0	1.1	1	0	0	1	1	1	1	-
RSAG8_09953	-	Aminotran_5	PF00266.14	0.00015	20.5	0	0.00021	20	0	1.2	1	0	0	1	1	1	1	-
RSAG8_08086	-	Aminotran_MocR	PF12897.2	3.2e-08	32.4	0	0.0011	17.5	0	2.3	1	1	1	2	2	0	0	-
RSAG8_09443	-	Amino_oxidase	PF01593.19	1.9e-37	129.3	0	1.1e-25	90.5	0	2.2	2	0	0	2	2	2	2	-
RSAG8_03743	-	Amino_oxidase	PF01593.19	6.8e-22	78	0.4	3.3e-21	75.8	0.3	1.8	1	1	0	1	1	1	1	-
RSAG8_10442	-	Amino_oxidase	PF01593.19	3e-17	62.7	0.2	7.1e-09	35.1	0	2.2	2	0	0	2	2	2	2	-
RSAG8_08050	-	Amino_oxidase	PF01593.19	4e-16	59	0	8e-13	48.1	0	2.5	2	1	0	2	2	1	1	-
RSAG8_13387	-	Amino_oxidase	PF01593.19	4.6e-12	45.6	0	5.8e-12	45.3	0	1	1	0	0	1	1	1	1	-
RSAG8_07780	-	Amino_oxidase	PF01593.19	4.2e-11	42.5	0.2	8.7e-07	28.2	0	2.1	2	0	0	2	2	1	1	-
RSAG8_12292	-	Amino_oxidase	PF01593.19	2.3e-06	26.9	0	0.02	13.8	0	2.1	1	1	1	2	2	0	0	-
RSAG8_01104	-	Amino_oxidase	PF01593.19	8.8e-05	21.6	0	0.00016	20.7	0	1.4	1	0	0	1	1	1	1	-
RSAG8_03742	-	Amino_oxidase	PF01593.19	0.00018	20.6	0.1	0.00068	18.7	0.1	1.9	1	1	0	1	1	0	0	-
RSAG8_07068	-	Amino_oxidase	PF01593.19	0.00029	19.9	0.1	0.094	11.6	0	2.6	3	0	0	3	3	0	0	-
RSAG8_04778	-	Ammonium_transp	PF00909.16	6.5e-102	340.8	26.7	1.7e-78	263.7	10.8	2	1	1	1	2	2	2	2	-
RSAG8_12171	-	Ammonium_transp	PF00909.16	3.2e-89	299	21.7	1.6e-87	293.4	15	2	1	1	0	1	1	1	1	-
RSAG8_13609	-	Ammonium_transp	PF00909.16	2.4e-35	121.6	4.2	2.9e-35	121.4	2.9	1	1	0	0	1	1	1	1	-
RSAG8_01184	-	Ammonium_transp	PF00909.16	1.1e-34	119.5	9.6	1.3e-34	119.3	6.6	1	1	0	0	1	1	1	1	-
RSAG8_12405	-	AMP-binding	PF00501.23	6.9e-94	314.5	0	9.7e-94	314	0	1.2	1	0	0	1	1	1	1	-
RSAG8_05210	-	AMP-binding	PF00501.23	1.3e-89	300.3	0	1.7e-89	300	0	1	1	0	0	1	1	1	1	-
RSAG8_02038	-	AMP-binding	PF00501.23	1.6e-85	286.9	0	2.2e-85	286.5	0	1.2	1	0	0	1	1	1	1	-
RSAG8_01488	-	AMP-binding	PF00501.23	4.5e-83	278.8	0	5.6e-83	278.5	0	1	1	0	0	1	1	1	1	-
RSAG8_08310	-	AMP-binding	PF00501.23	1.8e-80	270.3	0	4e-80	269.1	0	1.5	1	1	0	1	1	1	1	-
RSAG8_06411	-	AMP-binding	PF00501.23	2.2e-80	269.9	0	3.1e-80	269.5	0	1.2	1	0	0	1	1	1	1	-
RSAG8_05407	-	AMP-binding	PF00501.23	4e-67	226.3	0.1	4.6e-67	226.1	0	1	1	0	0	1	1	1	1	-
RSAG8_02870	-	AMP-binding	PF00501.23	1e-66	224.9	0	1.3e-66	224.6	0	1.1	1	0	0	1	1	1	1	-
RSAG8_01132	-	AMP-binding	PF00501.23	7.1e-63	212.3	0.3	6.8e-53	179.4	0	2.1	2	0	0	2	2	2	2	-
RSAG8_03922	-	AMP-binding	PF00501.23	1.5e-59	201.3	0	2.2e-59	200.8	0	1.2	1	0	0	1	1	1	1	-
RSAG8_08292	-	AMP-binding	PF00501.23	2.3e-50	171.1	0.1	2.9e-50	170.8	0	1.1	1	0	0	1	1	1	1	-
RSAG8_13577	-	AMP-binding	PF00501.23	2.9e-47	160.9	0	3.8e-47	160.5	0	1	1	0	0	1	1	1	1	-
RSAG8_08695	-	AMP-binding	PF00501.23	2e-44	151.5	0	2.4e-44	151.2	0	1	1	0	0	1	1	1	1	-
RSAG8_07613	-	AMP-binding	PF00501.23	3.4e-41	140.9	0	4.2e-37	127.4	0	2.1	2	0	0	2	2	1	1	-
RSAG8_02153	-	AMP-binding	PF00501.23	6.9e-34	116.8	0	1.7e-31	109	0	2.1	2	0	0	2	2	1	1	-
RSAG8_00589	-	AMP-binding	PF00501.23	1.4e-20	73	0	1.8e-20	72.6	0	1.1	1	0	0	1	1	1	1	-
RSAG8_11014	-	AMP-binding	PF00501.23	2.2e-18	65.7	0.1	2.8e-18	65.4	0.1	1.1	1	0	0	1	1	1	1	-
RSAG8_02163	-	AMP-binding	PF00501.23	8.3e-08	30.9	0	8.9e-08	30.8	0	1.1	1	0	0	1	1	1	1	-
RSAG8_11014	-	AMP-binding_C	PF13193.1	4.8e-20	72.2	0.1	8e-20	71.4	0.1	1.4	1	0	0	1	1	1	1	-
RSAG8_12405	-	AMP-binding_C	PF13193.1	2.3e-19	70	0.1	5.7e-19	68.7	0.1	1.7	1	0	0	1	1	1	1	-
RSAG8_01488	-	AMP-binding_C	PF13193.1	1.9e-15	57.4	0	5.4e-15	56	0	1.8	1	0	0	1	1	1	1	-
RSAG8_08310	-	AMP-binding_C	PF13193.1	4.1e-09	37.1	0.1	1.4e-08	35.4	0	2.1	2	0	0	2	2	1	1	-
RSAG8_08292	-	AMP-binding_C	PF13193.1	1.3e-08	35.5	0	4.4e-08	33.8	0	1.9	2	0	0	2	2	1	1	-
RSAG8_05210	-	AMP-binding_C	PF13193.1	3.8e-08	34	0.1	8.5e-08	32.9	0	1.6	1	0	0	1	1	1	1	-
RSAG8_06411	-	AMP-binding_C	PF13193.1	7e-08	33.2	0.8	0.00031	21.5	0	2.9	2	0	0	2	2	1	1	-
RSAG8_04968	-	AMPKBI	PF04739.10	1.2e-26	92.4	0	1.8e-26	91.8	0	1.4	1	0	0	1	1	1	1	-
RSAG8_09809	-	AMP_N	PF05195.11	3.2e-16	58.8	0	5.3e-16	58.1	0	1.2	1	0	0	1	1	1	1	-
RSAG8_10459	-	Anillin	PF08174.6	3.6e-09	36.7	0	5.3e-09	36.1	0	1.2	1	0	0	1	1	1	1	-
RSAG8_04916	-	Ank	PF00023.25	8.1e-42	138.9	14.9	1.4e-12	46.6	0.1	6.1	6	0	0	6	6	4	4	-
RSAG8_01345	-	Ank	PF00023.25	6.5e-31	104.4	17.9	8.1e-07	28.4	0	7.5	7	0	0	7	7	4	4	-
RSAG8_05666	-	Ank	PF00023.25	1.4e-15	56.1	0.5	2.6e-08	33.1	0	4.5	4	1	0	4	4	1	1	-
RSAG8_09428	-	Ank	PF00023.25	4.8e-14	51.2	4	4.8e-08	32.3	0.4	2.8	2	0	0	2	2	2	2	-
RSAG8_01692	-	Ank	PF00023.25	4.8e-12	44.9	3.7	1.6e-05	24.3	0.3	3.8	3	0	0	3	3	2	2	-
RSAG8_00726	-	Ank	PF00023.25	4e-11	42	0.4	0.00017	21.1	0.1	3.4	3	0	0	3	3	2	2	-
RSAG8_05057	-	Ank	PF00023.25	4.2e-11	41.9	3.3	3e-07	29.8	0	3.6	3	0	0	3	3	1	1	-
RSAG8_10788	-	Ank	PF00023.25	6.5e-11	41.3	7.4	0.073	12.8	0	4.8	4	0	0	4	4	0	0	-
RSAG8_00046	-	Ank	PF00023.25	6.6e-11	41.3	0.3	7.3e-09	34.9	0	2.6	3	0	0	3	3	1	1	-
RSAG8_05809	-	Ank	PF00023.25	2.3e-10	39.6	1.7	0.00087	18.9	0.4	2.9	3	0	0	3	3	2	2	-
RSAG8_02294	-	Ank	PF00023.25	1.2e-09	37.4	1.4	6e-05	22.5	0.2	3.2	3	0	0	3	3	1	1	-
RSAG8_08668	-	Ank	PF00023.25	1.5e-09	37	0.1	0.00026	20.5	0	3.6	3	0	0	3	3	1	1	-
RSAG8_12757	-	Ank	PF00023.25	8.1e-08	31.6	0.1	1.6e-07	30.7	0.1	1.5	1	0	0	1	1	1	1	-
RSAG8_01050	-	Ank	PF00023.25	5.9e-06	25.7	0.4	0.24	11.2	0.1	3.2	2	1	1	3	3	0	0	-
RSAG8_00003	-	Ank	PF00023.25	8.5e-06	25.2	1.2	0.041	13.6	0	3.7	4	0	0	4	4	0	0	-
RSAG8_04916	-	Ank_2	PF12796.2	2.9e-41	139.6	8.1	9e-22	77.1	1.1	3.1	1	1	2	3	3	2	2	-
RSAG8_01345	-	Ank_2	PF12796.2	5.4e-39	132.3	5.6	8.1e-14	51.6	0.2	4.1	1	1	3	4	4	3	3	-
RSAG8_09428	-	Ank_2	PF12796.2	2.9e-19	69.1	2.6	4.6e-10	39.6	0.1	1.8	1	1	1	2	2	2	2	-
RSAG8_10788	-	Ank_2	PF12796.2	2.5e-16	59.6	0.4	1.8e-06	28	0	3.5	2	2	0	2	2	2	2	-
RSAG8_05666	-	Ank_2	PF12796.2	5.2e-16	58.6	0	2.3e-14	53.4	0	2.3	1	1	1	2	2	1	1	-
RSAG8_01692	-	Ank_2	PF12796.2	8.1e-14	51.6	0.3	8.7e-09	35.5	0.2	2.5	1	1	0	1	1	1	1	-
RSAG8_00046	-	Ank_2	PF12796.2	2.6e-13	50	0.1	3.5e-13	49.6	0.1	1.2	1	0	0	1	1	1	1	-
RSAG8_05057	-	Ank_2	PF12796.2	3.2e-12	46.5	0	7.3e-12	45.3	0	1.6	1	0	0	1	1	1	1	-
RSAG8_05809	-	Ank_2	PF12796.2	5.9e-12	45.6	0	1.4e-06	28.4	0	2.1	1	1	0	1	1	1	1	-
RSAG8_00726	-	Ank_2	PF12796.2	2.3e-11	43.7	0.1	4.2e-09	36.5	0	2.3	1	1	1	2	2	1	1	-
RSAG8_08668	-	Ank_2	PF12796.2	1.2e-10	41.5	0.1	1.7e-06	28.2	0	2.5	2	0	0	2	2	1	1	-
RSAG8_02294	-	Ank_2	PF12796.2	1.6e-09	37.8	0.1	3.5e-09	36.7	0	1.5	1	0	0	1	1	1	1	-
RSAG8_00003	-	Ank_2	PF12796.2	9.2e-09	35.4	0	5.9e-08	32.8	0	2.2	2	0	0	2	2	1	1	-
RSAG8_01050	-	Ank_2	PF12796.2	7.8e-08	32.4	0	1.3e-07	31.7	0	1.3	1	0	0	1	1	1	1	-
RSAG8_12757	-	Ank_2	PF12796.2	2.6e-07	30.7	0	4.9e-07	29.9	0	1.3	1	0	0	1	1	1	1	-
RSAG8_04916	-	Ank_3	PF13606.1	1.5e-33	111.4	7.1	9.9e-07	28.3	0	6.1	6	0	0	6	6	4	4	-
RSAG8_01345	-	Ank_3	PF13606.1	1.9e-26	89.4	8.1	0.00027	20.8	0.1	7.6	7	0	0	7	7	1	1	-
RSAG8_05809	-	Ank_3	PF13606.1	1.2e-11	43.5	0.3	8.9e-05	22.2	0	3.2	3	0	0	3	3	1	1	-
RSAG8_01692	-	Ank_3	PF13606.1	2.1e-11	42.7	1.4	6.7e-06	25.7	0.1	3.7	4	0	0	4	4	1	1	-
RSAG8_10788	-	Ank_3	PF13606.1	3.4e-10	39	3.4	0.64	10.3	0	4.8	4	0	0	4	4	0	0	-
RSAG8_05666	-	Ank_3	PF13606.1	1e-08	34.4	0	8.2e-05	22.4	0	3.7	4	0	0	4	4	1	1	-
RSAG8_00046	-	Ank_3	PF13606.1	5.4e-08	32.2	0.1	3.1e-06	26.8	0	2.3	2	0	0	2	2	1	1	-
RSAG8_08668	-	Ank_3	PF13606.1	7.4e-07	28.7	0.1	0.048	13.8	0	3.6	3	0	0	3	3	0	0	-
RSAG8_05057	-	Ank_3	PF13606.1	1.7e-06	27.6	1.1	6.7e-05	22.6	0	3.3	3	0	0	3	3	1	1	-
RSAG8_12757	-	Ank_3	PF13606.1	2.3e-06	27.1	0	5.4e-06	26	0	1.6	1	0	0	1	1	1	1	-
RSAG8_02294	-	Ank_3	PF13606.1	3.6e-06	26.6	0.2	0.083	13.1	0	3	2	0	0	2	2	0	0	-
RSAG8_00726	-	Ank_3	PF13606.1	4.3e-06	26.3	0.4	0.13	12.5	0	3.5	3	0	0	3	3	0	0	-
RSAG8_09428	-	Ank_3	PF13606.1	5.4e-05	22.9	0.4	0.0069	16.4	0.1	2.7	2	0	0	2	2	0	0	-
RSAG8_04916	-	Ank_4	PF13637.1	1.7e-39	133.3	11.8	4.5e-12	46	0.1	5	2	1	3	5	5	4	4	-
RSAG8_01345	-	Ank_4	PF13637.1	4e-31	106.7	7.5	5.1e-11	42.7	0.2	4.6	3	1	1	4	4	3	3	-
RSAG8_10788	-	Ank_4	PF13637.1	5e-21	74.5	11.2	2e-08	34.4	0.1	6.5	5	2	2	7	7	2	2	-
RSAG8_05666	-	Ank_4	PF13637.1	5.9e-15	55.2	0	3.1e-07	30.6	0	3.4	2	1	1	3	3	2	2	-
RSAG8_00046	-	Ank_4	PF13637.1	8.1e-13	48.4	0.2	4.2e-07	30.2	0	2	1	1	1	2	2	1	1	-
RSAG8_00726	-	Ank_4	PF13637.1	1.7e-12	47.4	0.4	2.9e-08	33.8	0	2.9	2	1	1	3	3	1	1	-
RSAG8_05809	-	Ank_4	PF13637.1	7.4e-10	38.9	0.2	5.3e-05	23.5	0.1	2.5	1	1	1	2	2	1	1	-
RSAG8_01692	-	Ank_4	PF13637.1	3e-08	33.8	0.3	0.0035	17.7	0	3.4	2	1	1	3	3	0	0	-
RSAG8_09428	-	Ank_4	PF13637.1	1.7e-06	28.3	0.2	6.7e-06	26.3	0.1	2.1	2	1	0	2	2	1	1	-
RSAG8_00003	-	Ank_4	PF13637.1	2.3e-06	27.8	0	0.00085	19.6	0	3.8	3	1	1	4	4	0	0	-
RSAG8_02482	-	Ank_4	PF13637.1	2e-05	24.9	0	3.1e-05	24.2	0	1.5	1	1	1	2	2	1	1	-
RSAG8_08668	-	Ank_4	PF13637.1	6e-05	23.3	0.1	0.012	15.9	0	3	2	0	0	2	2	0	0	-
RSAG8_04916	-	Ank_5	PF13857.1	2.7e-36	122.6	21.4	9.5e-12	44.6	0.3	6	1	1	5	6	6	2	2	-
RSAG8_01345	-	Ank_5	PF13857.1	2.2e-23	81.6	13.7	4.6e-05	23.4	0	7.2	2	2	5	7	7	0	0	-
RSAG8_00046	-	Ank_5	PF13857.1	3.5e-14	52.4	0.1	1e-13	50.9	0	1.8	1	1	1	2	2	1	1	-
RSAG8_01692	-	Ank_5	PF13857.1	1.2e-12	47.5	0.6	2e-06	27.7	0.1	3.1	3	0	0	3	3	1	1	-
RSAG8_05809	-	Ank_5	PF13857.1	1.2e-12	47.4	0.1	7.5e-05	22.7	0.1	3	1	1	2	3	3	0	0	-
RSAG8_08668	-	Ank_5	PF13857.1	4.4e-12	45.7	0.1	0.00088	19.3	0	3.5	2	1	1	3	3	0	0	-
RSAG8_10788	-	Ank_5	PF13857.1	4.5e-12	45.7	8	0.0064	16.6	0	5.1	2	2	2	4	4	0	0	-
RSAG8_05666	-	Ank_5	PF13857.1	6.5e-12	45.2	0	4e-09	36.3	0	3.1	2	1	1	3	3	1	1	-
RSAG8_09428	-	Ank_5	PF13857.1	4.5e-10	39.3	1.7	1.1e-09	38.1	0.3	2.4	2	0	0	2	2	1	1	-
RSAG8_00003	-	Ank_5	PF13857.1	1e-08	35	0.4	1.1e-05	25.4	0	2.9	2	0	0	2	2	0	0	-
RSAG8_05057	-	Ank_5	PF13857.1	3.2e-07	30.3	0.4	1.6e-06	28	0	2.4	2	0	0	2	2	1	1	-
RSAG8_00726	-	Ank_5	PF13857.1	1.2e-06	28.5	0.3	4.3e-06	26.7	0.1	2.1	2	0	0	2	2	0	0	-
RSAG8_12757	-	Ank_5	PF13857.1	1.9e-06	27.8	0	5e-06	26.4	0	1.6	1	0	0	1	1	0	0	-
RSAG8_06194	-	Anoctamin	PF04547.7	3.2e-104	349	0	4e-104	348.7	0	1	1	0	0	1	1	1	1	-
RSAG8_05719	-	ANTH	PF07651.11	8.4e-05	21.3	0.1	0.00011	20.8	0	1.2	1	0	0	1	1	0	0	-
RSAG8_02150	-	Anth_synt_I_N	PF04715.8	4.1e-28	98	0.1	7.4e-27	93.9	0.1	2.8	2	1	0	2	2	1	1	-
RSAG8_08293	-	Anticodon_1	PF08264.8	1.4e-24	86.5	0.1	2.6e-24	85.6	0.1	1.4	1	0	0	1	1	1	1	-
RSAG8_08985	-	Anticodon_1	PF08264.8	4.1e-13	49.2	0	9.3e-13	48.1	0	1.6	1	0	0	1	1	1	1	-
RSAG8_02586	-	Anticodon_1	PF08264.8	5.2e-06	26.2	0	1.1e-05	25	0	1.6	1	0	0	1	1	0	0	-
RSAG8_09338	-	An_peroxidase	PF03098.10	2.2e-76	257.2	0	3.2e-74	250.1	0	2.2	1	1	0	1	1	1	1	-
RSAG8_01710	-	An_peroxidase	PF03098.10	6e-75	252.5	0	2.1e-65	221	0	2.3	1	1	1	2	2	2	2	-
RSAG8_06362	-	An_peroxidase	PF03098.10	5.7e-70	236.1	0	7.6e-58	196	0	2.3	1	1	1	2	2	2	2	-
RSAG8_12470	-	An_peroxidase	PF03098.10	5.8e-66	222.8	0	1.4e-54	185.3	0	2.1	1	1	1	2	2	2	2	-
RSAG8_11272	-	An_peroxidase	PF03098.10	4e-63	213.5	0	8.1e-60	202.5	0	2.4	1	1	1	2	2	1	1	-
RSAG8_07376	-	An_peroxidase	PF03098.10	1.7e-32	112.4	0.1	1.6e-27	96	0	2.2	1	1	1	2	2	1	1	-
RSAG8_12471	-	An_peroxidase	PF03098.10	1.2e-06	27.1	0	1.4e-06	26.8	0	1.1	1	0	0	1	1	1	1	-
RSAG8_02857	-	AOX	PF01786.12	1.6e-41	141.9	0	1.9e-41	141.6	0	1.1	1	0	0	1	1	1	1	-
RSAG8_08151	-	ApbA	PF02558.11	4.8e-27	94.1	0	6.6e-27	93.7	0	1.2	1	0	0	1	1	1	1	-
RSAG8_12986	-	ApbA	PF02558.11	1.8e-12	46.8	0	2e-12	46.7	0	1	1	0	0	1	1	1	1	-
RSAG8_05585	-	ApbA	PF02558.11	6.1e-12	45.1	0	7.1e-12	44.9	0	1	1	0	0	1	1	1	1	-
RSAG8_08151	-	ApbA_C	PF08546.6	5.1e-29	100.7	1	5.8e-29	100.5	0.1	1.5	2	0	0	2	2	1	1	-
RSAG8_06664	-	ApbA_C	PF08546.6	1.3e-22	80	0	1.5e-22	79.8	0	1.1	1	0	0	1	1	1	1	-
RSAG8_05360	-	Apc1	PF12859.2	2.5e-06	27.5	0	7.6e-06	26	0	1.9	1	0	0	1	1	1	1	-
RSAG8_01074	-	APC10	PF03256.11	8.4e-41	139.6	0	1.9e-39	135.1	0	2	1	1	0	1	1	1	1	-
RSAG8_00496	-	APC2	PF08672.6	1e-06	28.7	0	2.6e-06	27.4	0	1.7	1	0	0	1	1	1	1	-
RSAG8_04736	-	Apc3	PF12895.2	3.9e-20	71.6	2	4e-14	52.4	0	5.6	5	3	1	6	6	1	1	-
RSAG8_00323	-	Apc3	PF12895.2	8e-16	57.8	12.8	1.3e-09	37.9	0.6	4.7	3	1	1	4	4	1	1	-
RSAG8_03111	-	Apc3	PF12895.2	2.2e-09	37.2	14.6	0.0096	15.9	0.1	7	6	1	1	7	7	0	0	-
RSAG8_01831	-	Apc3	PF12895.2	3.1e-09	36.7	3.5	0.011	15.7	0	4.6	4	1	1	5	5	0	0	-
RSAG8_07653	-	Apc3	PF12895.2	4.8e-08	32.9	4.3	0.0066	16.4	0.2	5.2	5	0	0	5	5	0	0	-
RSAG8_10479	-	Apc3	PF12895.2	6.4e-08	32.5	10.6	7e-05	22.8	1.6	4.5	3	1	1	4	4	0	0	-
RSAG8_02782	-	Apc3	PF12895.2	3.1e-07	30.3	1.1	1.5e-06	28.1	0.3	2.1	2	0	0	2	2	1	1	-
RSAG8_02896	-	Apc3	PF12895.2	5.9e-07	29.4	12	0.15	12.1	0.8	6.1	4	2	1	5	5	0	0	-
RSAG8_08846	-	Apc3	PF12895.2	1.4e-06	28.2	0.3	2.5e-06	27.4	0.2	1.5	1	0	0	1	1	1	1	-
RSAG8_05842	-	Apc4_WD40	PF12894.2	3.9e-05	22.9	0	0.0047	16.3	0	2.4	2	0	0	2	2	1	1	-
RSAG8_04843	-	Apc5	PF12862.2	8.6e-08	31.8	21.9	0.65	9.7	0.1	9.5	2	2	5	8	8	3	3	-
RSAG8_04861	-	APC8	PF04049.8	4.8e-08	32.7	0.2	1.3e-07	31.3	0	1.8	2	0	0	2	2	1	1	-
RSAG8_03241	-	APG17	PF04108.7	2.6e-20	72.5	1.2	3e-20	72.3	0.8	1	1	0	0	1	1	1	1	-
RSAG8_04594	-	APG5	PF04106.7	1.7e-47	161.3	0	2.1e-47	161	0	1.1	1	0	0	1	1	1	1	-
RSAG8_05535	-	APG6	PF04111.7	1.2e-97	326.7	0.5	1.3e-96	323.3	0.4	2	1	1	0	1	1	1	1	-
RSAG8_10172	-	APG9	PF04109.11	2.3e-17	62.8	0	3e-17	62.5	0	1.2	1	0	0	1	1	1	1	-
RSAG8_03267	-	APH	PF01636.18	7.7e-30	104.2	0	1.2e-29	103.6	0	1.3	1	0	0	1	1	1	1	-
RSAG8_10559	-	APH	PF01636.18	3.9e-17	62.7	0.1	5.1e-17	62.3	0	1.2	1	0	0	1	1	1	1	-
RSAG8_04678	-	APH	PF01636.18	1.9e-14	53.9	0	2.3e-14	53.6	0	1.2	1	0	0	1	1	1	1	-
RSAG8_11410	-	APH	PF01636.18	2.9e-12	46.7	0.1	1.7e-05	24.6	0	2.4	1	1	1	2	2	2	2	-
RSAG8_09855	-	APH	PF01636.18	4.9e-11	42.7	0	9.1e-11	41.8	0	1.4	1	0	0	1	1	1	1	-
RSAG8_04662	-	APH	PF01636.18	1.5e-10	41.1	0.1	2.9e-10	40.1	0.1	1.4	1	1	1	2	2	1	1	-
RSAG8_04693	-	APH	PF01636.18	1.1e-09	38.2	0	0.0014	18.3	0	2.6	2	0	0	2	2	0	0	-
RSAG8_10931	-	APH	PF01636.18	1.9e-09	37.5	0	3.5e-09	36.6	0	1.4	1	1	0	1	1	1	1	-
RSAG8_06727	-	APH	PF01636.18	4.8e-09	36.2	0.2	0.0012	18.5	0	2.5	2	0	0	2	2	0	0	-
RSAG8_07567	-	APH	PF01636.18	5.9e-09	35.9	0.1	0.00046	19.8	0	2.6	2	0	0	2	2	0	0	-
RSAG8_04665	-	APH	PF01636.18	1.7e-08	34.3	0	6.2e-08	32.5	0	1.8	1	1	0	1	1	1	1	-
RSAG8_11347	-	APH	PF01636.18	2.2e-08	34	0.8	4.7e-05	23.1	0.1	2.1	1	1	1	2	2	1	1	-
RSAG8_04038	-	APH	PF01636.18	1.2e-07	31.6	1.7	0.016	14.8	0	3	3	0	0	3	3	0	0	-
RSAG8_00053	-	APH	PF01636.18	5e-07	29.6	0	2.4e-05	24	0.1	2.3	1	1	1	2	2	1	1	-
RSAG8_10733	-	APH	PF01636.18	6e-06	26	0	0.00024	20.8	0	2.1	1	1	1	2	2	0	0	-
RSAG8_11882	-	APH	PF01636.18	8.1e-06	25.6	1	0.00036	20.2	0.1	2.5	2	1	1	3	3	0	0	-
RSAG8_13653	-	APH	PF01636.18	1.1e-05	25.2	0.2	5.2e-05	22.9	0.1	2	2	0	0	2	2	1	1	-
RSAG8_03360	-	APH	PF01636.18	2.4e-05	24	0	2.5e-05	24	0	1.3	1	0	0	1	1	1	1	-
RSAG8_04672	-	APH	PF01636.18	3.4e-05	23.6	0.1	9e-05	22.2	0	1.8	1	0	0	1	1	0	0	-
RSAG8_01127	-	APH	PF01636.18	3.5e-05	23.5	0.3	0.00027	20.6	0	1.9	1	1	1	2	2	0	0	-
RSAG8_07451	-	APH	PF01636.18	4.1e-05	23.3	0	0.0021	17.7	0	2.6	3	0	0	3	3	0	0	-
RSAG8_01298	-	APH	PF01636.18	4.4e-05	23.2	0	0.22	11.1	0	3.1	2	1	1	3	3	0	0	-
RSAG8_04134	-	APH	PF01636.18	5.5e-05	22.9	0.3	0.00011	21.8	0.2	1.5	1	0	0	1	1	0	0	-
RSAG8_01774	-	APH	PF01636.18	6.7e-05	22.6	0.2	0.25	10.9	0	3.1	2	1	1	3	3	0	0	-
RSAG8_07661	-	APH	PF01636.18	7e-05	22.5	1.4	0.1	12.2	0	3.1	2	1	0	3	3	0	0	-
RSAG8_04443	-	APS_kinase	PF01583.15	2.3e-47	160.4	0	3.6e-47	159.8	0	1.2	1	0	0	1	1	1	1	-
RSAG8_03068	-	Apt1	PF10351.4	9.6e-58	196	4.6	1.5e-57	195.4	3.2	1.3	1	0	0	1	1	1	1	-
RSAG8_03671	-	AraC_binding	PF02311.14	2.5e-07	30.3	0.3	0.00012	21.7	0	2.5	2	0	0	2	2	1	1	-
RSAG8_13873	-	AraC_binding	PF02311.14	8.9e-06	25.3	0.1	1.6e-05	24.5	0	1.4	1	0	0	1	1	1	1	-
RSAG8_04822	-	Arb2	PF09757.4	5e-18	65	0.1	1e-17	64	0.1	1.5	1	0	0	1	1	1	1	-
RSAG8_01580	-	Arch_ATPase	PF01637.13	1.5e-07	31.2	1.2	1.5e-06	28	0	2.5	2	0	0	2	2	1	1	-
RSAG8_13382	-	Arch_ATPase	PF01637.13	1.4e-05	24.8	0	2.3e-05	24.1	0	1.3	1	0	0	1	1	1	1	-
RSAG8_03761	-	ARD	PF03079.9	0.00013	21.8	0	0.0015	18.4	0	2	2	0	0	2	2	0	0	-
RSAG8_03115	-	Arf	PF00025.16	5.1e-69	230.8	0.1	6e-69	230.6	0.1	1	1	0	0	1	1	1	1	-
RSAG8_01357	-	Arf	PF00025.16	3.6e-63	211.8	0.1	4.3e-63	211.6	0	1	1	0	0	1	1	1	1	-
RSAG8_02028	-	Arf	PF00025.16	1.6e-40	138.1	0	1.7e-40	137.9	0	1	1	0	0	1	1	1	1	-
RSAG8_00144	-	Arf	PF00025.16	6.5e-39	132.8	0	8.6e-39	132.4	0	1.1	1	0	0	1	1	1	1	-
RSAG8_04881	-	Arf	PF00025.16	5.8e-37	126.5	0	4.5e-36	123.6	0	1.9	1	1	0	1	1	1	1	-
RSAG8_01093	-	Arf	PF00025.16	2.6e-26	91.8	0	3.2e-26	91.5	0	1.2	1	0	0	1	1	1	1	-
RSAG8_03116	-	Arf	PF00025.16	1.3e-21	76.5	0.1	1.5e-21	76.3	0	1.1	1	0	0	1	1	1	1	-
RSAG8_01138	-	Arf	PF00025.16	2e-17	62.8	0.2	2.5e-17	62.5	0.2	1.1	1	0	0	1	1	1	1	-
RSAG8_03294	-	Arf	PF00025.16	3.2e-16	58.9	0.8	5.4e-11	41.9	0.1	2.4	2	1	0	2	2	1	1	-
RSAG8_06428	-	Arf	PF00025.16	8.8e-15	54.2	0	8.2e-14	51.1	0	1.9	2	0	0	2	2	1	1	-
RSAG8_01791	-	Arf	PF00025.16	6.4e-14	51.4	0.4	5.1e-09	35.5	0	2.4	2	0	0	2	2	1	1	-
RSAG8_12312	-	Arf	PF00025.16	7.8e-14	51.1	0	7e-11	41.5	0	2.5	2	1	0	2	2	1	1	-
RSAG8_00339	-	Arf	PF00025.16	4.5e-13	48.7	0	5.8e-13	48.3	0	1.1	1	0	0	1	1	1	1	-
RSAG8_02758	-	Arf	PF00025.16	4.8e-13	48.6	0	5.5e-13	48.4	0	1.2	1	0	0	1	1	1	1	-
RSAG8_11405	-	Arf	PF00025.16	5.9e-13	48.3	0	5.5e-09	35.4	0	2.4	2	0	0	2	2	1	1	-
RSAG8_12606	-	Arf	PF00025.16	2e-12	46.6	0.1	7.6e-08	31.7	0	2.4	2	0	0	2	2	1	1	-
RSAG8_07612	-	Arf	PF00025.16	2.2e-12	46.4	0.1	3.2e-12	45.9	0	1.2	1	0	0	1	1	1	1	-
RSAG8_08099	-	Arf	PF00025.16	5.2e-12	45.2	0	9e-07	28.2	0	2.4	2	0	0	2	2	1	1	-
RSAG8_02434	-	Arf	PF00025.16	1.9e-11	43.4	0	2.2e-11	43.2	0	1.1	1	0	0	1	1	1	1	-
RSAG8_11158	-	Arf	PF00025.16	2.3e-11	43.1	0	2.5e-11	43	0	1	1	0	0	1	1	1	1	-
RSAG8_07609	-	Arf	PF00025.16	1.6e-10	40.4	0	2.3e-10	39.9	0	1.2	1	0	0	1	1	1	1	-
RSAG8_08761	-	Arf	PF00025.16	4.4e-10	38.9	0.1	6.2e-10	38.5	0.1	1.1	1	0	0	1	1	1	1	-
RSAG8_10154	-	Arf	PF00025.16	4.7e-10	38.8	0.1	7.3e-10	38.2	0	1.3	2	0	0	2	2	1	1	-
RSAG8_01089	-	Arf	PF00025.16	4.5e-09	35.6	0	5.4e-09	35.4	0	1.1	1	0	0	1	1	1	1	-
RSAG8_07608	-	Arf	PF00025.16	7.6e-09	34.9	0	1.1e-08	34.4	0	1.2	1	0	0	1	1	1	1	-
RSAG8_12081	-	Arf	PF00025.16	1.2e-08	34.3	0	2.1e-08	33.5	0	1.5	1	0	0	1	1	1	1	-
RSAG8_04487	-	Arf	PF00025.16	2.9e-08	33	0.1	3.7e-08	32.7	0.1	1	1	0	0	1	1	1	1	-
RSAG8_10247	-	Arf	PF00025.16	3e-08	33	0	5.6e-08	32.1	0	1.3	1	0	0	1	1	1	1	-
RSAG8_06963	-	Arf	PF00025.16	4.2e-08	32.5	0	7.4e-08	31.7	0	1.4	1	1	0	1	1	1	1	-
RSAG8_10246	-	Arf	PF00025.16	5.9e-08	32	0	7.1e-08	31.7	0	1	1	0	0	1	1	1	1	-
RSAG8_00449	-	Arf	PF00025.16	9.2e-08	31.4	0.1	0.0004	19.5	0	3.5	3	1	0	3	3	0	0	-
RSAG8_01296	-	Arf	PF00025.16	9.5e-08	31.3	0.1	0.0072	15.4	0	2.5	2	0	0	2	2	0	0	-
RSAG8_11481	-	Arf	PF00025.16	1.5e-07	30.7	0	1.7e-07	30.5	0	1	1	0	0	1	1	1	1	-
RSAG8_03993	-	Arf	PF00025.16	1.6e-07	30.6	0.1	1.9e-07	30.3	0.1	1.1	1	0	0	1	1	1	1	-
RSAG8_03968	-	Arf	PF00025.16	5.7e-07	28.8	0	6.6e-07	28.6	0	1.1	1	0	0	1	1	1	1	-
RSAG8_05939	-	Arf	PF00025.16	6.2e-07	28.7	0	9.3e-07	28.1	0	1.3	1	0	0	1	1	1	1	-
RSAG8_07602	-	Arf	PF00025.16	7.5e-07	28.4	0	1.1e-06	27.9	0	1.2	1	0	0	1	1	1	1	-
RSAG8_01626	-	Arf	PF00025.16	1e-06	28	0	1.3e-06	27.7	0	1.1	1	0	0	1	1	1	1	-
RSAG8_00312	-	Arf	PF00025.16	4.7e-06	25.8	0	6e-06	25.5	0	1.1	1	0	0	1	1	1	1	-
RSAG8_06959	-	Arf	PF00025.16	7e-06	25.2	1.2	0.014	14.5	0.1	2.7	2	1	1	3	3	0	0	-
RSAG8_10532	-	Arf	PF00025.16	1.6e-05	24.1	0	2e-05	23.8	0	1.1	1	0	0	1	1	1	1	-
RSAG8_05387	-	Arf	PF00025.16	1.8e-05	23.9	0	3.8e-05	22.9	0	1.6	1	1	0	1	1	1	1	-
RSAG8_00787	-	Arf	PF00025.16	2e-05	23.8	0.2	0.00021	20.5	0	2.1	2	0	0	2	2	1	1	-
RSAG8_04014	-	ArfGap	PF01412.13	1.5e-44	150.3	4.4	3.5e-28	97.6	0.1	2.4	1	1	1	2	2	2	2	-
RSAG8_04308	-	ArfGap	PF01412.13	1.9e-42	143.6	0.4	2.9e-42	143	0.3	1.3	1	0	0	1	1	1	1	-
RSAG8_03411	-	ArfGap	PF01412.13	2.3e-39	133.6	1.2	3.5e-39	133.1	0.8	1.3	1	0	0	1	1	1	1	-
RSAG8_00870	-	ArfGap	PF01412.13	3e-08	33.3	0	5.4e-08	32.5	0	1.4	1	0	0	1	1	1	1	-
RSAG8_10328	-	Arginase	PF00491.16	1.4e-83	280.3	0.3	1.9e-83	279.9	0.2	1.1	1	0	0	1	1	1	1	-
RSAG8_10404	-	Arginase	PF00491.16	6.8e-77	258.3	0.1	7.9e-77	258.1	0.1	1	1	0	0	1	1	1	1	-
RSAG8_06209	-	ArgJ	PF01960.13	6.8e-142	472.3	0	7.6e-142	472.1	0	1	1	0	0	1	1	1	1	-
RSAG8_07910	-	ArgK	PF03308.11	4.4e-06	25.5	0.1	8.9e-06	24.5	0	1.5	1	0	0	1	1	1	1	-
RSAG8_01161	-	ARID	PF01388.16	4.5e-13	48.7	0.5	2.3e-12	46.5	0	2.3	2	0	0	2	2	1	1	-
RSAG8_03586	-	ARID	PF01388.16	2.6e-12	46.3	0	7.1e-12	44.9	0	1.8	1	0	0	1	1	1	1	-
RSAG8_09472	-	ARID	PF01388.16	3.1e-05	23.6	0	0.0002	21	0	2.4	2	1	0	2	2	1	1	-
RSAG8_01662	-	Arm	PF00514.18	8.3e-94	304.5	10.1	6.6e-13	47.8	0.1	8.3	8	0	0	8	8	8	8	-
RSAG8_04559	-	Arm	PF00514.18	1e-42	142.4	7.6	4.9e-13	48.2	0	5.3	5	0	0	5	5	4	4	-
RSAG8_09145	-	Arm	PF00514.18	4.7e-10	38.8	1.5	0.01	15.5	0	3.8	4	0	0	4	4	0	0	-
RSAG8_07256	-	Arm	PF00514.18	6.2e-08	32.1	0.3	0.01	15.5	0	3.4	4	0	0	4	4	0	0	-
RSAG8_09130	-	Arm	PF00514.18	4.8e-07	29.2	0	0.11	12.2	0	3.4	3	0	0	3	3	0	0	-
RSAG8_01547	-	Arm	PF00514.18	8.7e-06	25.2	2.2	7.5	6.4	0	6.5	7	0	0	7	7	0	0	-
RSAG8_06324	-	Arm	PF00514.18	3.4e-05	23.4	14.8	0.37	10.6	0.1	7.1	8	0	0	8	8	0	0	-
RSAG8_02458	-	Arm	PF00514.18	0.00011	21.7	0.1	0.00011	21.7	0	4.7	6	0	0	6	6	1	1	-
RSAG8_06915	-	Arm	PF00514.18	0.00016	21.2	14.7	3.3	7.5	0	8.7	10	0	0	10	10	0	0	-
RSAG8_03898	-	Arm	PF00514.18	0.00023	20.7	0.4	0.011	15.4	0	3.7	3	0	0	3	3	0	0	-
RSAG8_04559	-	Arm_2	PF04826.8	1.2e-07	31	0.6	0.00029	19.9	0.1	2.2	1	1	1	2	2	0	0	-
RSAG8_01662	-	Arm_2	PF04826.8	2.4e-06	26.7	0	0.019	13.9	0	3.9	2	1	2	4	4	0	0	-
RSAG8_05485	-	ARPC4	PF05856.7	1e-66	223.4	5.8	1.1e-66	223.3	4	1	1	0	0	1	1	1	1	-
RSAG8_03266	-	Arrestin_C	PF02752.17	1.3e-18	67.3	0	3e-15	56.4	0	2.5	2	0	0	2	2	1	1	-
RSAG8_01757	-	Arrestin_C	PF02752.17	3e-14	53.2	2.4	3e-13	49.9	0.9	2.7	2	1	0	2	2	1	1	-
RSAG8_03266	-	Arrestin_N	PF00339.24	8e-12	45.1	0	3.4e-07	30.1	0	3.1	3	0	0	3	3	1	1	-
RSAG8_00818	-	ARS2	PF04959.8	3.6e-06	27.2	0.7	3.6e-06	27.2	0.5	2	2	0	0	2	2	1	1	-
RSAG8_02193	-	ArsA_ATPase	PF02374.10	2.7e-108	361.5	0.2	3.1e-108	361.3	0.1	1	1	0	0	1	1	1	1	-
RSAG8_00074	-	ArsA_ATPase	PF02374.10	4.9e-06	25.7	0.3	5.9e-06	25.4	0.2	1.1	1	0	0	1	1	1	1	-
RSAG8_05870	-	ArsA_ATPase	PF02374.10	9.7e-06	24.7	0.2	0.00043	19.3	0.1	2.1	2	0	0	2	2	0	0	-
RSAG8_07505	-	ArsB	PF02040.10	2e-10	40.1	6.3	2.4e-10	39.8	4.3	1	1	0	0	1	1	1	1	-
RSAG8_04350	-	ArsB	PF02040.10	6.9e-09	35	13.8	1.1e-08	34.4	9.6	1.3	1	0	0	1	1	1	1	-
RSAG8_00935	-	Arv1	PF04161.8	8.7e-25	87.7	0	1.1e-24	87.4	0	1.1	1	0	0	1	1	1	1	-
RSAG8_01051	-	ASF1_hist_chap	PF04729.8	1.4e-53	180.6	0.1	1.6e-53	180.3	0	1	1	0	0	1	1	1	1	-
RSAG8_00280	-	ASL_C2	PF14698.1	1.6e-28	98.4	0	3.4e-28	97.4	0	1.6	1	0	0	1	1	1	1	-
RSAG8_02077	-	Asn_synthase	PF00733.16	6.3e-70	235.5	0	8.1e-70	235.1	0	1.1	1	0	0	1	1	1	1	-
RSAG8_01599	-	Asn_synthase	PF00733.16	8.6e-08	31.8	0	8.9e-08	31.8	0	1.2	1	0	0	1	1	1	1	-
RSAG8_12091	-	Asn_synthase	PF00733.16	0.00021	20.8	0	0.00036	20	0	1.3	1	0	0	1	1	0	0	-
RSAG8_10652	-	Asp	PF00026.18	6.3e-82	275.2	13.4	7.5e-82	275	9.3	1	1	0	0	1	1	1	1	-
RSAG8_09887	-	Asp	PF00026.18	3.6e-71	239.9	0	4.1e-71	239.7	0	1	1	0	0	1	1	1	1	-
RSAG8_11575	-	Asp	PF00026.18	8.8e-56	189.3	5.9	4.2e-39	134.5	1.5	2.1	1	1	1	2	2	2	2	-
RSAG8_06542	-	Asp	PF00026.18	1.1e-55	188.9	1.2	1.4e-55	188.7	0.8	1	1	0	0	1	1	1	1	-
RSAG8_11733	-	Asp	PF00026.18	1.6e-51	175.3	2.6	2.1e-51	174.9	1.8	1.1	1	0	0	1	1	1	1	-
RSAG8_07396	-	Asp	PF00026.18	1.7e-49	168.7	3.8	1.9e-49	168.5	2.7	1	1	0	0	1	1	1	1	-
RSAG8_05814	-	Asp	PF00026.18	9.7e-45	153	0	1.2e-44	152.8	0	1.1	1	0	0	1	1	1	1	-
RSAG8_01724	-	Asp	PF00026.18	1.9e-43	148.8	4.4	2.4e-43	148.5	1.5	1.9	2	0	0	2	2	1	1	-
RSAG8_11582	-	Asp	PF00026.18	2e-43	148.7	2.7	9.5e-24	84.1	2.6	2.1	1	1	1	2	2	2	2	-
RSAG8_04732	-	Asp	PF00026.18	2.9e-42	144.9	0	4e-42	144.4	0	1.1	1	0	0	1	1	1	1	-
RSAG8_12903	-	Asp	PF00026.18	3.8e-37	128.1	0.8	8.9e-37	126.9	0.5	1.6	1	1	0	1	1	1	1	-
RSAG8_07743	-	Asp	PF00026.18	2.9e-31	108.7	0	9.9e-26	90.6	0	2.1	2	0	0	2	2	1	1	-
RSAG8_07832	-	Asp	PF00026.18	1.9e-27	96.2	0.7	2.4e-27	95.9	0.5	1	1	0	0	1	1	1	1	-
RSAG8_06828	-	Asp	PF00026.18	7.3e-27	94.3	5.8	1.2e-26	93.6	4	1.3	1	1	0	1	1	1	1	-
RSAG8_01722	-	Asp	PF00026.18	6.9e-24	84.5	0	8.2e-24	84.3	0	1	1	0	0	1	1	1	1	-
RSAG8_13296	-	Asp	PF00026.18	4.2e-22	78.7	0	4.8e-22	78.5	0	1	1	0	0	1	1	1	1	-
RSAG8_03920	-	Asp	PF00026.18	1.3e-16	60.6	0	1.6e-16	60.3	0	1	1	0	0	1	1	1	1	-
RSAG8_13273	-	Asp	PF00026.18	1.3e-12	47.5	0.1	1.4e-12	47.4	0.1	1.1	1	0	0	1	1	1	1	-
RSAG8_05071	-	Asp	PF00026.18	1.8e-12	47	0.8	5.2e-12	45.5	0	1.9	2	0	0	2	2	1	1	-
RSAG8_01264	-	Asp	PF00026.18	5.1e-09	35.7	0	6.6e-09	35.3	0	1.1	1	0	0	1	1	1	1	-
RSAG8_12604	-	Asp	PF00026.18	5.8e-08	32.2	2.3	0.0061	15.7	0	2.1	2	0	0	2	2	0	0	-
RSAG8_12985	-	Asp	PF00026.18	1.4e-07	31	0	1.8e-07	30.6	0	1.2	1	0	0	1	1	1	1	-
RSAG8_10905	-	Asp	PF00026.18	2.2e-06	27	0	2.7e-06	26.7	0	1	1	0	0	1	1	1	1	-
RSAG8_01723	-	Asp	PF00026.18	2.2e-06	27	0	2.8e-06	26.7	0	1.1	1	0	0	1	1	1	1	-
RSAG8_05844	-	Asp	PF00026.18	0.00015	21	0.2	0.00016	20.9	0.1	1	1	0	0	1	1	1	1	-
RSAG8_02294	-	Asparaginase	PF00710.15	5.2e-82	275.1	0	2.4e-44	151.4	0	3.1	1	1	1	2	2	2	2	-
RSAG8_05655	-	Asparaginase_2	PF01112.13	9.6e-54	182.1	0	2.2e-37	128.3	0	2.5	2	1	0	2	2	2	2	-
RSAG8_04445	-	Asparaginase_2	PF01112.13	6.3e-32	110.4	6.4	2.9e-31	108.2	4.4	1.9	1	1	0	1	1	1	1	-
RSAG8_00244	-	Aspzincin_M35	PF14521.1	2.1e-43	148.2	6.4	1.1e-38	132.9	0.4	2.8	2	1	1	3	3	1	1	-
RSAG8_05194	-	Aspzincin_M35	PF14521.1	8.6e-39	133.3	1	8.6e-39	133.3	0.7	1.7	2	0	0	2	2	1	1	-
RSAG8_02429	-	Aspzincin_M35	PF14521.1	1.5e-36	126	0.1	2.5e-36	125.3	0	1.4	1	0	0	1	1	1	1	-
RSAG8_03956	-	Aspzincin_M35	PF14521.1	5.8e-36	124.1	0.3	7.5e-35	120.5	0.1	2.2	2	0	0	2	2	1	1	-
RSAG8_00243	-	Aspzincin_M35	PF14521.1	2.4e-31	109.1	1	5.9e-31	107.8	0.4	1.9	2	0	0	2	2	1	1	-
RSAG8_11586	-	Aspzincin_M35	PF14521.1	1.7e-30	106.3	0.8	1.7e-30	106.3	0.6	1.5	1	1	1	2	2	1	1	-
RSAG8_03741	-	Aspzincin_M35	PF14521.1	2.4e-24	86.4	0	4.4e-24	85.5	0	1.4	1	0	0	1	1	1	1	-
RSAG8_13764	-	Aspzincin_M35	PF14521.1	2.6e-23	83	0.1	7.9e-23	81.5	0	1.9	2	0	0	2	2	1	1	-
RSAG8_09421	-	Aspzincin_M35	PF14521.1	3.9e-22	79.2	0	6e-22	78.6	0	1.2	1	0	0	1	1	1	1	-
RSAG8_09161	-	Aspzincin_M35	PF14521.1	1.3e-21	77.6	0	2.2e-21	76.8	0	1.4	1	0	0	1	1	1	1	-
RSAG8_02610	-	Aspzincin_M35	PF14521.1	1.9e-20	73.8	0	2.1e-20	73.6	0	1.1	1	0	0	1	1	1	1	-
RSAG8_10334	-	Aspzincin_M35	PF14521.1	8.1e-16	58.7	0	1.3e-15	58	0	1.3	1	0	0	1	1	1	1	-
RSAG8_09162	-	Aspzincin_M35	PF14521.1	1.8e-15	57.6	0.2	3.2e-15	56.8	0.1	1.4	1	0	0	1	1	1	1	-
RSAG8_03949	-	Aspzincin_M35	PF14521.1	4.5e-12	46.6	0	7.9e-12	45.8	0	1.4	1	0	0	1	1	1	1	-
RSAG8_02338	-	Aspzincin_M35	PF14521.1	2.1e-11	44.4	3.6	1.6e-10	41.6	0.2	2.7	1	1	1	2	2	1	1	-
RSAG8_08840	-	Asp_Glu_race	PF01177.17	2.5e-27	96	0	2.9e-27	95.8	0	1	1	0	0	1	1	1	1	-
RSAG8_03021	-	Asp_protease	PF09668.5	2.4e-60	201.4	0	4.1e-60	200.7	0	1.3	1	0	0	1	1	1	1	-
RSAG8_03021	-	Asp_protease_2	PF13650.1	1.8e-11	44.2	0	4.4e-11	43	0	1.7	1	0	0	1	1	1	1	-
RSAG8_12193	-	Asp_protease_2	PF13650.1	6.3e-10	39.3	0	1.1e-09	38.5	0	1.4	1	0	0	1	1	1	1	-
RSAG8_09887	-	Asp_protease_2	PF13650.1	3.5e-09	36.9	0.3	0.00024	21.4	0.1	2.9	2	1	0	2	2	0	0	-
RSAG8_06828	-	Asp_protease_2	PF13650.1	1.1e-06	28.9	1.1	0.0011	19.2	0.1	2.6	2	1	0	2	2	0	0	-
RSAG8_04381	-	Asp_protease_2	PF13650.1	6.3e-06	26.5	0	8.1e-06	26.1	0	1.2	1	0	0	1	1	1	1	-
RSAG8_00662	-	ATE_C	PF04377.10	3.7e-38	130.3	1.7	5.2e-38	129.9	0.4	1.7	2	0	0	2	2	1	1	-
RSAG8_11773	-	Atg14	PF10186.4	9.2e-28	96.9	0.2	7.1e-13	48	4.7	2	2	0	0	2	2	2	2	-
RSAG8_01667	-	Atg14	PF10186.4	2.7e-20	72.4	0	4.6e-20	71.6	0	1.3	1	0	0	1	1	1	1	-
RSAG8_04488	-	ATG16	PF08614.6	7.5e-41	140	29.4	1.1e-39	136.1	20.4	2.1	1	1	0	1	1	1	1	-
RSAG8_00788	-	ATG22	PF11700.3	1.6e-171	570.9	13.8	1.8e-171	570.7	9.6	1	1	0	0	1	1	1	1	-
RSAG8_04877	-	ATG27	PF09451.5	1.3e-41	142.4	0	1.7e-41	142.2	0	1	1	0	0	1	1	1	1	-
RSAG8_10113	-	ATG27	PF09451.5	0.00024	20.3	0	0.00032	19.9	0	1.1	1	0	0	1	1	0	0	-
RSAG8_09501	-	ATG_C	PF09333.6	4.2e-29	100.4	1.7	4.2e-29	100.4	0.2	1.9	2	0	0	2	2	1	1	-
RSAG8_01581	-	ATG_C	PF09333.6	1.5e-05	24.9	0	3.3e-05	23.8	0	1.6	1	0	0	1	1	1	1	-
RSAG8_07737	-	ATP-cone	PF03477.11	2.4e-07	31	0.1	7.3e-07	29.4	0	1.9	1	0	0	1	1	1	1	-
RSAG8_00810	-	ATP-grasp	PF02222.17	2.4e-52	176.6	0	6.3e-52	175.2	0	1.7	1	1	0	1	1	1	1	-
RSAG8_06807	-	ATP-grasp	PF02222.17	1.6e-14	53.5	0	1.2e-08	34.4	0	2.4	2	0	0	2	2	1	1	-
RSAG8_05313	-	ATP-grasp	PF02222.17	1.3e-08	34.3	0	3.3e-08	32.9	0	1.7	1	0	0	1	1	1	1	-
RSAG8_06553	-	ATP-grasp	PF02222.17	2e-07	30.4	0	3.9e-07	29.4	0	1.3	1	0	0	1	1	1	1	-
RSAG8_10152	-	ATP-grasp	PF02222.17	8.8e-07	28.3	0	1.6e-06	27.4	0	1.3	1	0	0	1	1	1	1	-
RSAG8_02112	-	ATP-grasp_2	PF08442.5	2.4e-58	196.7	0.3	7.1e-58	195.2	0	1.7	2	0	0	2	2	1	1	-
RSAG8_06553	-	ATP-grasp_3	PF02655.9	1e-05	25.3	0	2.2e-05	24.3	0	1.6	1	0	0	1	1	1	1	-
RSAG8_06807	-	ATP-grasp_4	PF13535.1	2.4e-29	102.3	0.4	3.8e-21	75.5	0.1	2.8	3	0	0	3	3	1	1	-
RSAG8_06553	-	ATP-grasp_4	PF13535.1	4.2e-21	75.4	0.1	7.8e-21	74.5	0.1	1.4	1	0	0	1	1	1	1	-
RSAG8_05313	-	ATP-grasp_4	PF13535.1	1e-15	57.8	0	2.1e-15	56.8	0	1.5	1	0	0	1	1	1	1	-
RSAG8_10152	-	ATP-grasp_4	PF13535.1	5.1e-11	42.5	0	8.6e-11	41.8	0	1.3	1	0	0	1	1	1	1	-
RSAG8_00810	-	ATP-grasp_4	PF13535.1	8e-08	32.1	0	1.6e-07	31.1	0	1.4	1	0	0	1	1	1	1	-
RSAG8_09986	-	ATP-grasp_4	PF13535.1	1.5e-07	31.2	0	3.4e-07	30	0	1.6	1	0	0	1	1	1	1	-
RSAG8_02112	-	ATP-grasp_5	PF13549.1	6.9e-09	35.1	0.2	2.9e-08	33.1	0.1	1.9	2	0	0	2	2	1	1	-
RSAG8_04443	-	ATP-sulfurylase	PF01747.12	3.5e-88	294.4	0.2	4.8e-88	293.9	0.1	1.2	1	0	0	1	1	1	1	-
RSAG8_09792	-	ATP-synt	PF00231.14	9e-73	245	9.1	1.1e-72	244.8	6.3	1	1	0	0	1	1	1	1	-
RSAG8_06484	-	ATP-synt_10	PF05176.9	1.7e-66	223.9	0	2.1e-66	223.6	0	1	1	0	0	1	1	1	1	-
RSAG8_02342	-	ATP-synt_ab	PF00006.20	1.7e-80	269.4	0	2.7e-80	268.8	0	1.2	1	0	0	1	1	1	1	-
RSAG8_07749	-	ATP-synt_ab	PF00006.20	3.2e-62	209.7	0	4.2e-62	209.3	0	1.1	1	0	0	1	1	1	1	-
RSAG8_03860	-	ATP-synt_ab	PF00006.20	1.1e-58	198.2	0	1.6e-58	197.6	0	1.2	1	0	0	1	1	1	1	-
RSAG8_00681	-	ATP-synt_ab	PF00006.20	3e-57	193.4	0	5.5e-57	192.6	0	1.4	1	0	0	1	1	1	1	-
RSAG8_00681	-	ATP-synt_ab_C	PF00306.22	3.3e-24	85.4	0.9	6.7e-24	84.4	0.6	1.5	1	0	0	1	1	1	1	-
RSAG8_02342	-	ATP-synt_ab_C	PF00306.22	1.7e-22	79.9	1.1	3.4e-22	78.9	0.7	1.5	1	0	0	1	1	1	1	-
RSAG8_03860	-	ATP-synt_ab_C	PF00306.22	2.4e-15	56.9	0.3	4.8e-15	55.9	0.2	1.5	1	0	0	1	1	1	1	-
RSAG8_07749	-	ATP-synt_ab_C	PF00306.22	1.1e-08	35.3	0	2.2e-08	34.4	0	1.5	1	0	0	1	1	1	1	-
RSAG8_00681	-	ATP-synt_ab_N	PF02874.18	1.5e-22	79.5	2.8	1.5e-22	79.4	0.9	1.9	2	0	0	2	2	1	1	-
RSAG8_03860	-	ATP-synt_ab_N	PF02874.18	1.4e-18	66.8	1.8	3.3e-18	65.5	1.2	1.7	1	0	0	1	1	1	1	-
RSAG8_02342	-	ATP-synt_ab_N	PF02874.18	3.1e-14	52.8	2.9	9.2e-14	51.3	2	1.9	1	0	0	1	1	1	1	-
RSAG8_07749	-	ATP-synt_ab_N	PF02874.18	1.6e-11	44.1	0.9	3.1e-11	43.2	0.6	1.5	1	0	0	1	1	1	1	-
RSAG8_05742	-	ATP-synt_C	PF00137.16	3.3e-31	106.9	31	3.5e-18	65.1	9.5	2.1	2	0	0	2	2	2	2	-
RSAG8_06248	-	ATP-synt_C	PF00137.16	4.2e-30	103.3	31.6	8.2e-18	63.9	9.6	3	3	0	0	3	3	2	2	-
RSAG8_01892	-	ATP-synt_C	PF00137.16	2.8e-29	100.7	28.9	4.4e-18	64.8	5.5	2.7	3	0	0	3	3	2	2	-
RSAG8_07721	-	ATP-synt_C	PF00137.16	6.3e-29	99.5	27.6	6.4e-18	64.3	4.4	2.1	2	0	0	2	2	2	2	-
RSAG8_03923	-	ATP-synt_C	PF00137.16	4.2e-09	36	0.8	4.2e-09	36	0.6	2.4	3	0	0	3	3	1	1	-
RSAG8_02165	-	ATP-synt_D	PF01813.12	5.1e-63	212.1	3.4	5.9e-63	211.8	2.4	1	1	0	0	1	1	1	1	-
RSAG8_02764	-	ATP-synt_Eps	PF04627.8	1.4e-16	59.6	3.1	1.9e-16	59.2	2.1	1.2	1	0	0	1	1	1	1	-
RSAG8_02103	-	ATP-synt_F	PF01990.12	3.9e-31	107.2	0.2	4.8e-31	106.9	0.1	1.1	1	0	0	1	1	1	1	-
RSAG8_00973	-	ATP-synt_G	PF04718.10	4.7e-18	65.6	1.6	4.7e-18	65.6	0.1	1.6	2	0	0	2	2	1	1	-
RSAG8_12357	-	ATP-synt_S1	PF05827.7	6.7e-15	55	2.1	7e-13	48.4	1.4	2.1	1	1	0	1	1	1	1	-
RSAG8_00080	-	ATP12	PF07542.6	1.7e-05	24.6	0.2	0.0089	15.8	0	2.4	2	0	0	2	2	0	0	-
RSAG8_01440	-	ATP_bind_1	PF03029.12	1.3e-55	188.4	0	7.1e-49	166.4	0	2	2	0	0	2	2	2	2	-
RSAG8_09238	-	ATP_bind_1	PF03029.12	5.6e-30	104.5	0	7.4e-30	104.1	0	1.1	1	0	0	1	1	1	1	-
RSAG8_09685	-	ATP_bind_3	PF01171.15	4.7e-35	120.6	0	7.1e-35	120	0	1.3	1	0	0	1	1	1	1	-
RSAG8_00721	-	ATP_bind_4	PF01902.12	5e-40	137.1	0	5.8e-32	110.7	0	2.1	2	0	0	2	2	2	2	-
RSAG8_07987	-	ATP_sub_h	PF10775.4	1.3e-22	79.2	1.5	1.3e-22	79.2	1	1.5	2	0	0	2	2	1	1	-
RSAG8_11237	-	Atx10homo_assoc	PF09759.4	1.7e-25	88.5	0	6.5e-25	86.7	0	2.1	2	0	0	2	2	1	1	-
RSAG8_05033	-	Autophagy_act_C	PF03987.10	1.8e-25	88.7	0.2	4.4e-25	87.5	0.1	1.7	1	0	0	1	1	1	1	-
RSAG8_05033	-	Autophagy_Cterm	PF10381.4	3.4e-12	45.1	3.2	6.2e-12	44.3	2.2	1.5	1	0	0	1	1	1	1	-
RSAG8_05033	-	Autophagy_N	PF03986.8	1.9e-46	157.3	0.8	3.2e-46	156.6	0.6	1.3	1	0	0	1	1	1	1	-
RSAG8_00455	-	Avl9	PF09794.4	1.2e-53	181.9	0	2e-53	181.1	0	1.3	1	0	0	1	1	1	1	-
RSAG8_01358	-	A_deamin	PF02137.13	1.6e-49	169	0	2.2e-49	168.5	0	1.2	1	0	0	1	1	1	1	-
RSAG8_09202	-	A_deaminase	PF00962.17	1.8e-49	168.3	0	4.1e-47	160.6	0	2	2	0	0	2	2	1	1	-
RSAG8_09207	-	A_deaminase	PF00962.17	3.2e-45	154.4	0	7.6e-45	153.1	0	1.6	1	1	0	1	1	1	1	-
RSAG8_08110	-	A_deaminase	PF00962.17	3.8e-35	121.2	0	4.1e-35	121.1	0	1.1	1	0	0	1	1	1	1	-
RSAG8_10926	-	A_deaminase	PF00962.17	2.6e-32	111.9	0	3.1e-32	111.7	0	1.1	1	0	0	1	1	1	1	-
RSAG8_13287	-	A_deaminase	PF00962.17	1.1e-31	109.9	0	2.6e-30	105.4	0	2.1	2	0	0	2	2	1	1	-
RSAG8_04962	-	A_deaminase	PF00962.17	6.5e-24	84.3	0.6	1e-23	83.7	0.4	1.2	1	0	0	1	1	1	1	-
RSAG8_09516	-	A_deaminase	PF00962.17	1.8e-20	73	0	4.8e-20	71.6	0	1.6	1	1	0	1	1	1	1	-
RSAG8_09202	-	A_deaminase_N	PF08451.6	1.5e-05	24.7	0	2.7e-05	24	0	1.4	1	0	0	1	1	1	1	-
RSAG8_09207	-	A_deaminase_N	PF08451.6	2.7e-05	23.9	0	0.00012	21.9	0	2	2	0	0	2	2	1	1	-
RSAG8_13287	-	A_deaminase_N	PF08451.6	4.5e-05	23.3	0.1	9.1e-05	22.3	0	1.6	1	0	0	1	1	1	1	-
RSAG8_11852	-	B-block_TFIIIC	PF04182.7	1.8e-08	33.9	0	0.0024	17.6	0	4.9	4	1	0	4	4	0	0	-
RSAG8_11303	-	B12D	PF06522.6	1.6e-15	56.4	0	2.1e-15	56	0	1.2	1	0	0	1	1	1	1	-
RSAG8_00914	-	B12D	PF06522.6	2.4e-15	55.8	0.2	3e-15	55.5	0.1	1.1	1	0	0	1	1	1	1	-
RSAG8_00729	-	B3_4	PF03483.12	6.6e-27	93.9	0.1	1.2e-26	93.1	0.1	1.5	1	0	0	1	1	1	1	-
RSAG8_00729	-	B5	PF03484.10	6.8e-15	54.5	0	2.1e-13	49.7	0	2.5	2	0	0	2	2	1	1	-
RSAG8_03810	-	Bac_DnaA	PF00308.13	0.00018	21.1	0	0.67	9.4	0	2.4	2	0	0	2	2	0	0	-
RSAG8_12709	-	Bac_globin	PF01152.16	3.7e-14	52.6	14.8	2.9	7.8	0	11.6	11	1	1	12	12	0	0	-
RSAG8_07394	-	Bac_globin	PF01152.16	1.3e-13	50.9	15.4	0.35	10.7	0.3	7.4	6	1	1	7	7	0	0	-
RSAG8_07527	-	Bac_globin	PF01152.16	9.4e-06	25.5	0.8	11	5.9	0	5.3	4	1	1	5	5	0	0	-
RSAG8_13303	-	Bac_globin	PF01152.16	3.5e-05	23.7	0.3	2.2	8.2	0	4.1	3	1	1	5	5	0	0	-
RSAG8_03712	-	Bac_globin	PF01152.16	3.6e-05	23.6	0.8	8.6	6.3	0	4.4	2	1	2	4	4	0	0	-
RSAG8_13510	-	Bac_globin	PF01152.16	9e-05	22.3	1.6	6.1	6.7	0	4.8	4	0	0	4	4	0	0	-
RSAG8_07029	-	Bac_globin	PF01152.16	0.0002	21.2	5.3	9.4	6.1	0	6.6	4	2	2	7	7	0	0	-
RSAG8_09053	-	Bac_globin	PF01152.16	0.00028	20.7	7	0.34	10.8	0.2	3.9	2	1	2	4	4	0	0	-
RSAG8_09404	-	Bac_rhamnosid	PF05592.6	3.8e-30	104.5	2.1	2.1e-29	102	1.5	1.9	1	1	0	1	1	1	1	-
RSAG8_08286	-	Bac_surface_Ag	PF01103.18	1.2e-25	90.5	0.3	2.4e-25	89.5	0.2	1.5	1	0	0	1	1	1	1	-
RSAG8_06697	-	Bac_thur_toxin	PF01338.13	1.4e-15	57.1	1.5	1.6e-15	56.8	1	1.1	1	0	0	1	1	1	1	-
RSAG8_07821	-	Bac_thur_toxin	PF01338.13	5.1e-15	55.2	1	5.9e-15	55	0.7	1.1	1	0	0	1	1	1	1	-
RSAG8_07820	-	Bac_thur_toxin	PF01338.13	1.4e-11	43.9	0.1	1.9e-11	43.5	0.1	1.1	1	0	0	1	1	1	1	-
RSAG8_04755	-	BAG	PF02179.11	5e-08	32.8	0.1	5e-08	32.8	0	2	2	0	0	2	2	1	1	-
RSAG8_04769	-	BAG	PF02179.11	2.3e-07	30.7	0.7	5.5e-07	29.5	0.5	1.6	1	0	0	1	1	1	1	-
RSAG8_00656	-	BAG	PF02179.11	1.6e-06	28	0.1	2.9e-06	27.2	0.1	1.4	1	0	0	1	1	1	1	-
RSAG8_11382	-	BAG	PF02179.11	3.3e-05	23.8	0.9	6.5e-05	22.8	0.4	1.6	2	0	0	2	2	0	0	-
RSAG8_08685	-	BAH	PF01426.13	3.1e-13	49.4	0	6.5e-13	48.3	0	1.6	1	0	0	1	1	1	1	-
RSAG8_01685	-	BAH	PF01426.13	2.3e-12	46.6	0	4.9e-12	45.5	0	1.6	1	0	0	1	1	1	1	-
RSAG8_04490	-	Band_7	PF01145.20	1.8e-23	83.2	2.2	2.8e-23	82.6	1.3	1.5	1	1	0	1	1	1	1	-
RSAG8_04933	-	Band_7	PF01145.20	3.9e-20	72.4	1.5	6.3e-20	71.7	1	1.3	1	0	0	1	1	1	1	-
RSAG8_08068	-	Band_7	PF01145.20	2.8e-15	56.6	1.7	3.4e-15	56.3	1.1	1.1	1	0	0	1	1	1	1	-
RSAG8_00619	-	Band_7	PF01145.20	1.3e-08	34.8	3.7	1.3e-08	34.8	2.6	2.8	1	1	1	2	2	1	1	-
RSAG8_04735	-	Bap31	PF05529.7	6.6e-56	188.7	8	7.9e-56	188.4	5.6	1.1	1	0	0	1	1	1	1	-
RSAG8_01785	-	BAR	PF03114.13	1.8e-50	171.5	1.8	2.1e-50	171.2	1.3	1	1	0	0	1	1	1	1	-
RSAG8_01679	-	BAR	PF03114.13	1e-41	142.8	0.8	1.4e-41	142.4	0.5	1.1	1	0	0	1	1	1	1	-
RSAG8_06608	-	BAR	PF03114.13	1e-09	38.1	2.1	4.4e-09	36.1	1.5	1.9	1	1	0	1	1	1	1	-
RSAG8_02368	-	Barwin	PF00967.12	5.2e-08	32.4	0.4	8.9e-08	31.7	0.3	1.4	1	1	0	1	1	1	1	-
RSAG8_12389	-	Barwin	PF00967.12	1.7e-05	24.3	3.2	3e-05	23.5	1.9	1.5	1	1	1	2	2	1	1	-
RSAG8_11827	-	Barwin	PF00967.12	5.8e-05	22.6	0.4	8.4e-05	22.1	0.3	1.2	1	0	0	1	1	1	1	-
RSAG8_06608	-	BAR_2	PF10455.4	1.7e-50	171.4	0.2	4.6e-50	170	0.1	1.6	1	1	0	1	1	1	1	-
RSAG8_08140	-	BAR_3_WASP_bdg	PF10456.4	6.6e-13	48.3	0.1	4.2e-10	39.2	0.1	2.2	2	0	0	2	2	1	1	-
RSAG8_02124	-	BATS	PF06968.8	5.4e-29	99.7	0	1.1e-28	98.8	0	1.5	1	0	0	1	1	1	1	-
RSAG8_05409	-	BBE	PF08031.7	4.2e-20	71.2	2.3	8.7e-20	70.2	1.6	1.6	1	0	0	1	1	1	1	-
RSAG8_04948	-	BBE	PF08031.7	5.4e-18	64.5	0.1	1e-17	63.6	0.1	1.5	1	0	0	1	1	1	1	-
RSAG8_00331	-	BBE	PF08031.7	9e-18	63.8	0.2	1.9e-17	62.8	0.1	1.6	1	0	0	1	1	1	1	-
RSAG8_12297	-	BBE	PF08031.7	3.8e-17	61.8	0.1	1e-16	60.4	0	1.8	1	0	0	1	1	1	1	-
RSAG8_00332	-	BBE	PF08031.7	2.5e-16	59.2	0.1	5e-16	58.2	0	1.6	1	0	0	1	1	1	1	-
RSAG8_09851	-	BBE	PF08031.7	5.8e-16	58	0.2	1.2e-15	57	0.2	1.6	1	0	0	1	1	1	1	-
RSAG8_10117	-	BBE	PF08031.7	6.3e-11	41.9	0.1	3.8e-10	39.4	0	2.3	2	0	0	2	2	1	1	-
RSAG8_08449	-	BBE	PF08031.7	8.8e-11	41.4	0	2.1e-10	40.2	0	1.6	2	0	0	2	2	1	1	-
RSAG8_04234	-	BBE	PF08031.7	1.8e-10	40.4	0.8	8.2e-10	38.3	0.1	2.2	2	0	0	2	2	1	1	-
RSAG8_10206	-	BBE	PF08031.7	4.4e-07	29.6	0.3	9.5e-07	28.5	0.2	1.6	1	0	0	1	1	1	1	-
RSAG8_05434	-	BBE	PF08031.7	1.9e-05	24.4	0.5	6.8e-05	22.6	0	2.1	2	0	0	2	2	1	1	-
RSAG8_05410	-	BBE	PF08031.7	6.1e-05	22.7	0.1	0.00013	21.6	0	1.6	1	0	0	1	1	1	1	-
RSAG8_02110	-	BCAS2	PF05700.6	4.9e-55	186.3	8.1	5.8e-55	186	5.6	1	1	0	0	1	1	1	1	-
RSAG8_00579	-	BCDHK_Adom3	PF10436.4	2.3e-43	147.4	0	3e-43	147.1	0	1.1	1	0	0	1	1	1	1	-
RSAG8_04541	-	BCDHK_Adom3	PF10436.4	7.6e-09	35.2	0.1	1.3e-08	34.4	0.1	1.4	1	0	0	1	1	1	1	-
RSAG8_08678	-	BCIP	PF13862.1	1.4e-56	191	0	1.7e-56	190.7	0	1.1	1	0	0	1	1	1	1	-
RSAG8_11616	-	BCS1_N	PF08740.6	1.7e-49	167.9	0.4	2.3e-49	167.4	0.3	1.2	1	0	0	1	1	1	1	-
RSAG8_09763	-	BCS1_N	PF08740.6	6.6e-31	107.2	1.8	6.6e-31	107.2	1.2	1.7	2	0	0	2	2	1	1	-
RSAG8_06139	-	BCS1_N	PF08740.6	2.9e-27	95.4	0.6	2.9e-27	95.4	0.4	3.1	2	1	0	3	3	1	1	-
RSAG8_11400	-	BCS1_N	PF08740.6	9.3e-15	54.6	0	1.5e-14	53.9	0	1.3	1	0	0	1	1	1	1	-
RSAG8_07469	-	Beach	PF02138.13	1.2e-70	238	0.1	7.2e-38	130.4	0	3.8	3	1	1	4	4	2	2	-
RSAG8_05481	-	Bestrophin	PF01062.16	4.4e-50	170.2	0.8	3.2e-26	91.8	0.1	2.1	2	0	0	2	2	2	2	-
RSAG8_08571	-	Bestrophin	PF01062.16	3.4e-32	111.4	0	7.4e-31	107	0	2.1	2	0	0	2	2	1	1	-
RSAG8_03958	-	Bestrophin	PF01062.16	9.5e-31	106.7	1.9	2.4e-15	56.1	0.2	2.1	2	0	0	2	2	2	2	-
RSAG8_02131	-	Bestrophin	PF01062.16	1.4e-30	106.2	0	8.7e-28	97	0	2.1	2	0	0	2	2	1	1	-
RSAG8_01652	-	Bestrophin	PF01062.16	8e-30	103.7	0	1.1e-29	103.2	0	1.2	1	0	0	1	1	1	1	-
RSAG8_13452	-	Bestrophin	PF01062.16	3.2e-22	78.7	0	4.6e-22	78.2	0	1.1	1	0	0	1	1	1	1	-
RSAG8_11244	-	Bestrophin	PF01062.16	1.6e-21	76.4	0.3	2.2e-21	75.9	0.2	1.1	1	0	0	1	1	1	1	-
RSAG8_10870	-	Bestrophin	PF01062.16	1.4e-15	56.9	0.1	3.1e-15	55.8	0	1.5	2	0	0	2	2	1	1	-
RSAG8_13662	-	BetaGal_dom2	PF10435.4	6.1e-53	178.7	2.1	1e-52	178	1.4	1.3	1	0	0	1	1	1	1	-
RSAG8_07390	-	BetaGal_dom2	PF10435.4	1.5e-29	102.5	6.7	2.5e-29	101.8	4.6	1.2	1	0	0	1	1	1	1	-
RSAG8_07343	-	BetaGal_dom2	PF10435.4	3.9e-24	84.9	12.7	8.4e-24	83.8	8.8	1.5	1	0	0	1	1	1	1	-
RSAG8_13274	-	BetaGal_dom2	PF10435.4	4.1e-23	81.6	8.9	7.4e-23	80.7	6.2	1.3	1	0	0	1	1	1	1	-
RSAG8_01913	-	BetaGal_dom2	PF10435.4	3.5e-15	55.7	0.3	5.1e-15	55.2	0.2	1.2	1	0	0	1	1	1	1	-
RSAG8_06997	-	BetaGal_dom2	PF10435.4	5.4e-09	35.5	0.5	5.4e-09	35.5	0.3	1.8	2	0	0	2	2	1	1	-
RSAG8_13662	-	BetaGal_dom3	PF13363.1	1.3e-22	78.8	0.4	5.4e-22	76.9	0	2.2	2	0	0	2	2	1	1	-
RSAG8_07390	-	BetaGal_dom3	PF13363.1	1.2e-20	72.5	0.5	6.3e-20	70.2	0	2.3	2	0	0	2	2	1	1	-
RSAG8_06997	-	BetaGal_dom3	PF13363.1	1.7e-19	68.8	0.7	1.2e-18	66.1	0.1	2.3	2	0	0	2	2	1	1	-
RSAG8_11520	-	BetaGal_dom3	PF13363.1	8.9e-18	63.3	0	2e-17	62.2	0	1.6	1	0	0	1	1	1	1	-
RSAG8_13274	-	BetaGal_dom3	PF13363.1	5.1e-15	54.5	0	1.5e-14	53	0	1.9	1	0	0	1	1	1	1	-
RSAG8_13669	-	BetaGal_dom3	PF13363.1	8e-15	53.9	0	1.4e-14	53.1	0	1.4	1	0	0	1	1	1	1	-
RSAG8_07343	-	BetaGal_dom3	PF13363.1	8.8e-13	47.3	0.8	2.9e-12	45.7	0.1	2.2	2	0	0	2	2	1	1	-
RSAG8_11520	-	BetaGal_dom4_5	PF13364.1	1.2e-48	163.8	1.8	8.7e-24	83.8	0.3	2.5	2	0	0	2	2	2	2	-
RSAG8_06997	-	BetaGal_dom4_5	PF13364.1	3.7e-45	152.6	3.4	1e-24	86.8	0.3	2.7	2	0	0	2	2	2	2	-
RSAG8_07343	-	BetaGal_dom4_5	PF13364.1	7.7e-42	141.9	14.4	6.5e-24	84.2	0.3	4	4	0	0	4	4	2	2	-
RSAG8_13274	-	BetaGal_dom4_5	PF13364.1	1e-36	125.4	5.5	5.1e-20	71.7	0.1	3.5	3	1	1	4	4	2	2	-
RSAG8_13669	-	BetaGal_dom4_5	PF13364.1	5.4e-22	78	0	6.2e-16	58.5	0	3.1	2	1	1	3	3	1	1	-
RSAG8_07390	-	BetaGal_dom4_5	PF13364.1	6.3e-16	58.5	0.6	6.3e-16	58.5	0.4	2.2	2	0	0	2	2	1	1	-
RSAG8_06998	-	BetaGal_dom4_5	PF13364.1	6.7e-08	32.6	0	9.4e-08	32.2	0	1.2	1	0	0	1	1	1	1	-
RSAG8_01210	-	Beta_elim_lyase	PF01212.16	1.1e-71	241.3	0	1.3e-71	241	0	1.1	1	0	0	1	1	1	1	-
RSAG8_08114	-	Beta_elim_lyase	PF01212.16	1.3e-06	27.6	0	1.8e-06	27.2	0	1.1	1	0	0	1	1	1	1	-
RSAG8_10952	-	Beta_elim_lyase	PF01212.16	5.1e-05	22.4	0	7.6e-05	21.9	0	1.2	1	0	0	1	1	1	1	-
RSAG8_05126	-	Beta_helix	PF13229.1	1.3e-10	41.1	25.5	6.5e-10	38.9	12.2	3	2	1	1	3	3	1	1	-
RSAG8_05089	-	Beta_helix	PF13229.1	2.5e-09	36.9	31.6	3.7e-08	33.1	10	3.1	1	1	1	2	2	1	1	-
RSAG8_03103	-	Beta_helix	PF13229.1	7.1e-09	35.5	27.5	6.6e-05	22.6	8.6	3.2	1	1	2	3	3	1	1	-
RSAG8_10724	-	Beta_helix	PF13229.1	1.3e-08	34.6	60.1	2.2e-05	24.1	14.4	3.6	1	1	2	3	3	1	1	-
RSAG8_05904	-	Beta_helix	PF13229.1	1.8e-08	34.2	9.3	3.2e-08	33.4	6.4	1.4	1	1	0	1	1	1	1	-
[truncated: 9,507 more rows]
