# Supplementary material for: Genome Sequencing and Comparative Genomics of the Broad Host-Range Pathogen Rhizoctonia solani AG8
Source: PLoS Genet. 2014 May 8;10(5):e1004281. doi: 10.1371/journal.pgen.1004281 (PMC4014442; doi:10.1371/journal.pgen.1004281)
Supplement: Table S11 — Summary of orthology relationships between R. solani AG8 and 197 species. Compared species include fungal, oomycete, insect and prokaryotic species exhibiting a wide range of pathogenicity phenotypes. (XLSX) [file pgen.1004281.s013.xlsx]

## Sheet: A) orthology
species							Rhizoctonia solani	Moniliophthora perniciosa	Schizophyllum commune	Serpula lacrymans	Serpula lacrymans var lacyrmans	Puccinia graminis f. sp. Tritici	Puccinia triticina	Ustilago maydis	Alternaria brassicicola	Ashbya gossypii	Aspergillus flavus	Aspergillus niger	Blumeria graminis	Botrytis cinerea	Chaetomium globosum	Cochliobolus heterostrophus	Dothistroma septosporum	Fusarium graminearum	Fusarium oxysporum f. sp. lycopersici	Fusarium verticillioides	Grosmania clavigera	Leptosphaeria maculans	Magnaporthe grisea m. oryzae	Mycosphaerella fijiensis	Mycosphaerella graminicola	Nectria haematococca	Neosartorya fischeri	Pyrenophora teres teres	Pyrenophora tritici-repentis	Stagonospora nodorum	Verticillium albo-atrum	Verticillium dahliae	Phytophthora infestans	Phytophthora ramorum	Pythium ultimum	Agrobacterium tumefaciens	Agrobacterium vitis	Burkholderia glumae	Candidatus phytoplasma asteris	Candidatus phytoplasma asteris	Candidatus phytoplasma australiense	Candidatus phytoplasma mali	Clavibacter michiganensis subsp michiganensis
strain/isolate							AG8-1	FA553	H4-8	S7-3	S7-9		1-1_bbbd_race_1			ATCC 10895						C5				7600			70-15							SN15	vams.102	vdls.17	t30-4	FM4		C58	S4	BGR1	AYWB	OY-M	AT		NCPPB382
version							1			2		2	1				2	3	14_6_11	1	1	1	20100818	3	2	3		1	6	20100402	2	2			1	2	1	1	1
plant pathogen							y	y	y	y	y	y	y	y	y	y	y	y	y	y	y	y	y	y	y	y	y	y	y	y	y	y	y	y	y	y	y	y	y	y	y	y	y	y	y	y	y	y	y
pathogen							y	y	y	y	y	y	y	y	y	y	y	y	y	y	y	y	y	y	y	y	y	y	y	y	y	y	y	y	y	y	y	y	y	y	y	y	y	y	y	y	y	y	y
agaricomycete							y	y	y	y	y
basidiomycete							y	y	y	y	y	y	y	y
ascomycete															y	y	y	y	y	y	y	y	y	y	y	y	y	y	y	y	y	y	y	y	y	y	y	y
blastocladiomycete
chytridiomycete
fungi							y	y	y	y	y	y	y	y	y	y	y	y	y	y	y	y	y	y	y	y	y	y	y	y	y	y	y	y	y	y	y	y	y	y	y
oomycete																																							y	y	y
choanoflagellate
prokaryote																																										y	y	y	y	y	y	y	y
nematode
insect
Ortholog Group	#species	#plant pathogen species	#pathogen species	#non-fungal species	plant pathogen specificity ratio	pathogen specificity ratio	14020	13560	13194	14495	12925	20566	11630	6522	10688	4779	12587	11197	5717	16448	11124	9633	12580	13321	17701	14188	8312	12469	11054	13107	10933	15707	10403	11799	12169	15982	10220	10535	18140	15743	15323	7152	5672	5813	820	795	824	727	3277
	Total = 198	Total=79	Total=130
1	140	44	91	63	0.31	0.65	RSAG8G_00001	*	gi|300109945|gb|EFJ01347.1|	jgi|SerlaS7_3_2|125062|fgenesh1_pm.11_#_275	gi|336380618|gb|EGO21771.1|	PGTT_16679	PTTG_06741T0	*	AB03897.1	*	AFL2T_01044	*	bgh00177_polypeptide	BC1T_12446,BC1T_15101	*	jgi|CocheC5_1|69967|e_gw1.13.77.1	jgi|Dotse1|181781|estExt_Genewise1Plus.C_13_t20173	FGSG_05183T0	FOXG_07937T0	FVEG_04856T0	*	*	MGG_12749T0	jgi|Mycfi2|53160|Mycfi1.estExt_Genewise1.C_170521	*	jgi|Necha2|92562|fgenesh1_pm.sca_3_chr4_2_0000177	NFIA_009340	PTTT_18363.1	PTRT_04168	*	VDBG_05583T0	VDAG_07524T0	PITG_18452T0,PITG_14083T0,PITG_13427T0	jgi|Phyra1_1|50855|gwEuk.56.99.1,jgi|Phyra1_1|72037|fgenesh1_pm.C_scaffold_75000002,jgi|Phyra1_1|71927|fgenesh1_pm.C_scaffold_60000009	*	gi|159140121|gb|AAK87390.2|	*	gi|237878029|gb|ACR30362.1|	*	*	*	*	*
3	3	2	2	1	0.67	0.67	RSAG8G_00003	*	gi|300112240|gb|EFJ03641.1|	*	*	*	*	*	*	*	*	*	*	*	*	*	*	*	*	*	*	*	*	*	*	*	*	*	*	*	*	*	*	*	*	*	*	*	*	*	*	*	*
4	105	35	65	27	0.33	0.62	RSAG8G_00004	gi|215469617|gb|EEB97584.1|	gi|300110896|gb|EFJ02297.1|	jgi|SerlaS7_3_2|174258|estExt_fgenesh1_kg.C_10767	gi|336389828|gb|EGO30971.1|	PGTT_01297	PTTG_06172T0	UM00320	AB00590.1	*	AFL2T_09294	39391	bghP001760000001001	BC1T_08717	CHGT_03790	jgi|CocheC5_1|99259|estExt_Genewise1Plus.C_20928	jgi|Dotse1|74181|estExt_fgenesh1_kg.C_9_t10081	FGSG_02475T0	FOXG_10435T0	FVEG_09089T0	gi|320592029|gb|EFX04468.1|	Lema_P035150.1	MGG_04137T0	jgi|Mycfi2|190628|fgenesh1_pm.9_#_37	jgi|Mycgr3|48216|e_gw1.9.1023.1	jgi|Necha2|81533|fgenesh1_pg.sca_20_chr6_4_0000159	NFIA_082180	PTTT_17746.1	PTRT_08948	SNOT_08676.3|EAT83844.2	VDBG_08340T0	VDAG_10152T0	PITG_17077T0	jgi|Phyra1_1|79824|fgenesh1_pg.C_scaffold_43000105	PYU1_T008689	*	*	*	*	*	*	*	*
6	10	3	3	8	0.3	0.3	RSAG8G_00006	*	*	*	*	*	*	*	*	*	*	*	*	*	*	*	*	*	*	*	*	*	*	*	*	*	*	*	*	*	*	*	*	jgi|Phyra1_1|82664|fgenesh1_pg.C_scaffold_75000033	PYU1_T012755	*	*	*	*	*	*	*	*
9	33	23	29	3	0.7	0.88	RSAG8G_00009	*	gi|300101436|gb|EFI92846.1|	*	*	*	*	*	AB05605.1	*	AFL2T_07797	176294	*	BC1T_10026	CHGT_02189	jgi|CocheC5_1|23591|fgenesh1_pg.C_scaffold_25000063	jgi|Dotse1|19446|gm1.586_g	FGSG_13866T0,FGSG_07543T0	FOXG_15423T0,FOXG_13072T0	FVEG_12755T0,FVEG_12468T0	*	Lema_P083460.1	MGG_01390T0	jgi|Mycfi2|55519|Mycfi1.estExt_Genewise1Plus.C_12595	jgi|Mycgr3|71117|estExt_Genewise1Plus.C_chr_40795	jgi|Necha2|95992|fgenesh1_pm.sca_27_chr9_1_0000088,jgi|Necha2|33989|e_gw1.18.1887.1	NFIA_015720	PTTT_15482.1	PTRT_04875	SNOT_06068.3|EAT87132.2	VDBG_05491T0,VDBG_09837T0	VDAG_09571T0,VDAG_07141T0	*	*	*	*	*	*	*	*	*	*	*
13	81	29	60	14	0.36	0.74	RSAG8G_00013,RSAG8G_02125	*	gi|300104470|gb|EFI95876.1|,gi|300110893|gb|EFJ02294.1|	jgi|SerlaS7_3_2|173880|estExt_fgenesh1_kg.C_10348	gi|336389341|gb|EGO30484.1|	PGTT_00468,PGTT_17835	PTTG_02769T0	*	AB00436.1	gi|44983609|gb|AAS52708.1|	*	*	bgh03297_polypeptide	BC1T_13864	CHGT_03796	jgi|CocheC5_1|25969|estExt_fgenesh1_kg.C_150025	jgi|Dotse1|74469|estExt_fgenesh1_kg.C_9_t10377	FGSG_04253T0	FOXG_11373T0	FVEG_10444T0	gi|320586601|gb|EFW99271.1|	Lema_P124500.1	MGG_04132T0	*	jgi|Mycgr3|75621|estExt_Genewise1Plus.C_chr_90637,jgi|Mycgr3|95438|fgenesh1_pg.C_chr_8000573	jgi|Necha2|70010|estExt_Genewise1Plus.C_sca_20_chr6_4_00098	NFIA_082280	PTTT_10386.1	PTRT_09157	SNOT_16500.3|EAT76105.2	*	VDAG_10145T0	PITG_10316T0	jgi|Phyra1_1|86666|fgenesh1_pg.C_scaffold_993000002	PYU1_T002991	*	*	*	*	*	*	*	*
14	68	23	55	2	0.34	0.81	RSAG8G_00014	*	gi|300112237|gb|EFJ03638.1|	*	*	PGTT_17083	*	*	AB00257.1	*	*	44497	bghP003364000001001	BC1T_08986	*	*	jgi|Dotse1|68290|estExt_fgenesh1_kg.C_1_t20446	FGSG_09975T0	FOXG_05326T0	FVEG_02804T0	*	Lema_P079280.1	MGG_04103T0	jgi|Mycfi2|27257|Mycfi1.e_gw1.1.561.1	jgi|Mycgr3|67233|estExt_Genewise1Plus.C_chr_13394	jgi|Necha2|69549|estExt_Genewise1Plus.C_sca_5_chr5_3_00739	NFIA_033740	PTTT_17638.1	PTRT_09996	SNOT_10548.3|EAT81942.2	*	VDAG_00179T0	PITG_01919T0	jgi|Phyra1_1|84588|fgenesh1_pg.C_scaffold_117000013	*	*	*	*	*	*	*	*	*
16	140	52	94	53	0.37	0.67	RSAG8G_00016	*	gi|300103116|gb|EFI94523.1|	jgi|SerlaS7_3_2|180133|estExt_fgenesh1_kg.C_60599	gi|336384293|gb|EGO25441.1|	PGTT_15999	PTTG_04020T0	UM04970	AB03857.1	gi|299790737|gb|AAS53490.2|	AFL2T_04725	57101	bghP005700	BC1T_10638	CHGT_07052	jgi|CocheC5_1|108455|estExt_Genewise1Plus.C_130428	jgi|Dotse1|72002|estExt_fgenesh1_kg.C_5_t10492	FGSG_09938T0	FOXG_05486T0	FVEG_02654T0	gi|320591456|gb|EFX03895.1|	Lema_P045560.1	MGG_00957T0	jgi|Mycfi2|195323|fgenesh1_pg.3_#_336	jgi|Mycgr3|77495|estExt_Genewise1Plus.C_chr_120491	jgi|Necha2|41019|e_gw1.5.1179.1	NFIA_109470	*	PTRT_04215	SNOT_05099.3|EAT87490.2	VDBG_00652T0	VDAG_00266T0	PITG_20520T0	jgi|Phyra1_1|82625|fgenesh1_pg.C_scaffold_74000070	PYU1_T001180	gi|15155222|gb|AAK86135.1|	gi|221734302|gb|ACM35265.1|	*	*	*	*	*	gi|147830316|emb|CAN01250.1|
23	12	6	7	1	0.5	0.58	RSAG8G_00023	gi|215453422|gb|EEB91165.1|	gi|300108646|gb|EFJ00048.1|	jgi|SerlaS7_3_2|191149|estExt_fgenesh1_kg.C_310114	gi|336377440|gb|EGO18602.1|	*	*	UM00208	*	*	*	*	*	*	*	*	*	*	*	*	*	*	*	*	*	*	*	*	*	*	*	*	*	*	*	*	*	*	*	*	*	*	*
24	99	36	48	57	0.36	0.48	RSAG8G_00024	*	gi|300109467|gb|EFJ00869.1|	jgi|SerlaS7_3_2|191153|estExt_fgenesh1_kg.C_310118,jgi|SerlaS7_3_2|115948|estExt_Genewise1Plus.C_200027	gi|336377441|gb|EGO18603.1|,gi|336377443|gb|EGO18605.1|	*	*	UM01195	AB05579.1	*	AFL2T_04029	203868	*	BC1T_14559,BC1T_10152	CHGT_00279	jgi|CocheC5_1|114322|estExt_Genewise1Plus.C_290145,jgi|CocheC5_1|86159|estExt_Genewise1.C_80074	*	FGSG_03259T0	*	FVEG_08543T0	gi|320588952|gb|EFX01420.1|	Lema_P122610.1	MGG_10087T0	*	*	jgi|Necha2|105688|estExt_fgenesh1_pm.C_sca_15_chr12_5_00038	NFIA_112890	PTTT_18870.1,PTTT_02546.1	PTRT_11601,PTRT_04439	SNOT_12870.3|EAT79670.2	VDBG_02786T0	VDAG_03703T0	*	*	*	*	*	gi|237876420|gb|ACR28753.1|	*	*	*	*	gi|147829496|emb|CAN00409.1|
25	67	23	53	1	0.34	0.79	RSAG8G_00025	*	gi|300108828|gb|EFJ00230.1|	jgi|SerlaS7_3_2|186527|estExt_fgenesh1_kg.C_120277	gi|336379862|gb|EGO21016.1|	*	*	*	*	*	AFL2T_06959	46917	bgh01059_polypeptide	BC1T_12584	*	jgi|CocheC5_1|112042|estExt_Genewise1Plus.C_210227	jgi|Dotse1|166707|estExt_Genewise1Plus.C_2_t30199	*	FOXG_06382T0	*	gi|320590640|gb|EFX03083.1|	Lema_P084410.1	MGG_06076T0	jgi|Mycfi2|81895|Mycfi1.fgenesh1_pg.C_scaffold_14000064	jgi|Mycgr3|76305|estExt_Genewise1Plus.C_chr_100472	jgi|Necha2|72259|estExt_Genewise1Plus.C_sca_82_chr10_2_00499	NFIA_088520	PTTT_02286.1	PTRT_05014	SNOT_05892.3|EAT86956.2	VDBG_01254T0	VDAG_08008T0	*	*	*	*	*	*	*	*	*	*	*
26	102	31	66	25	0.3	0.65	RSAG8G_00026	gi|215457543|gb|EEB92969.1|	gi|300108834|gb|EFJ00236.1|	jgi|SerlaS7_3_2|186497|estExt_fgenesh1_kg.C_120247	gi|336379847|gb|EGO21001.1|	PGTT_19437,PGTT_15837	*	UM00009	AB07395.1	gi|44982667|gb|AAS51930.1|	*	*	bgh04376_polypeptide	BC1T_04859	*	jgi|CocheC5_1|84911|estExt_Genewise1.C_60667	jgi|Dotse1|76779|estExt_fgenesh1_pg.C_1_t20426	FGSG_04072T0	FOXG_11569T0	FVEG_10256T0	gi|320588055|gb|EFX00530.1|	Lema_P053750.1	MGG_05436T0	jgi|Mycfi2|70426|Mycfi1.estExt_fgenesh1_kg.C_10118	jgi|Mycgr3|98775|estExt_fgenesh1_pm.C_chr_10833	jgi|Necha2|81285|fgenesh1_pg.sca_37_chr6_2_0000141	NFIA_015810	PTTT_17215.1,PTTT_17196.1	PTRT_00743	SNOT_06935.3|EAT85586.2	VDBG_06271T0	VDAG_03425T0	*	jgi|Phyra1_1|71610|fgenesh1_pm.C_scaffold_31000005	PYU1_T005131	*	*	*	*	*	*	*	*
28	117	36	75	27	0.31	0.64	RSAG8G_00028	gi|215459927|gb|EEB93973.1|	gi|300112415|gb|EFJ03816.1|	jgi|SerlaS7_3_2|173707|estExt_fgenesh1_kg.C_10154	gi|336389086|gb|EGO30229.1|	PGTT_14448	PTTG_03737T0	UM00335	AB09691.1	gi|44985747|gb|AAS54371.1|	AFL2T_06218	212557	bgh00306_polypeptide	BC1T_14691	CHGT_07094	jgi|CocheC5_1|117957|estExt_fgenesh1_pm.C_110034	jgi|Dotse1|70132|estExt_fgenesh1_kg.C_3_t10092	FGSG_10345T0	FOXG_05057T0	FVEG_03076T0	gi|320586698|gb|EFW99368.1|	Lema_P015830.1	MGG_09552T0	jgi|Mycfi2|80285|Mycfi1.fgenesh1_pg.C_scaffold_9000069	jgi|Mycgr3|102151|estExt_fgenesh1_kg.C_chr_10195	jgi|Necha2|93795|fgenesh1_pm.sca_5_chr5_3_0000360	NFIA_062980	PTTT_18917.1	PTRT_01408	SNOT_06561.3|EAT86392.2	VDBG_02114T0	VDAG_02581T0	PITG_06920T0	jgi|Phyra1_1|79901|fgenesh1_pg.C_scaffold_44000046	PYU1_T010326	*	*	*	*	*	*	*	*
29	11	5	6	1	0.45	0.55	RSAG8G_00029	*	*	jgi|SerlaS7_3_2|141668|fgenesh1_kg.11_#_692_#_5_328_CFOT_CFPN	gi|336380703|gb|EGO21856.1|	PGTT_14435	PTTG_03749T0	*	*	*	*	*	*	*	*	*	*	*	*	*	*	*	*	*	*	*	*	*	*	*	*	*	*	*	*	*	*	*	*	*	*	*	*
32	50	16	19	27	0.32	0.38	RSAG8G_00032	*	gi|300112236|gb|EFJ03637.1|	jgi|SerlaS7_3_2|76503|Genemark.8640_g	gi|336379771|gb|EGO20925.1|	PGTT_12883	PTTG_01679T0	*	*	*	*	*	*	BC1T_03708	*	*	jgi|Dotse1|71832|estExt_fgenesh1_kg.C_5_t10305	FGSG_03124T0,FGSG_07886T0	FOXG_03797T0,FOXG_12275T0	FVEG_12060T0,FVEG_10849T0	*	*	MGG_04984T0	jgi|Mycfi2|173604|Genemark.4616_g	*	jgi|Necha2|88136|fgenesh1_pg.sca_28_chr13_5_0000038,jgi|Necha2|86689|fgenesh1_pg.sca_32_chr11_3_0000084	*	*	*	*	VDBG_09239T0	VDAG_00572T0,VDAG_07397T0	*	*	*	*	*	*	*	*	*	*	*
35	74	26	60	1	0.35	0.81	RSAG8G_00035	*	*	*	*	*	*	UM02624	AB10664.1	gi|44985058|gb|AAS53836.1|	AFL2T_08225	179998	bgh02742_polypeptide	BC1T_07558	CHGT_06214	jgi|CocheC5_1|119252|estExt_fgenesh1_pm.C_220039	jgi|Dotse1|171014|estExt_Genewise1Plus.C_4_t30347	FGSG_09425T0	FOXG_06111T0	FVEG_03975T0	gi|320589759|gb|EFX02215.1|	Lema_P012520.1	MGG_02859T0	jgi|Mycfi2|152600|estExt_Genewise1Plus.C_31019	jgi|Mycgr3|70208|estExt_Genewise1Plus.C_chr_31547	jgi|Necha2|105919|fgeneshN1_pm.sca_18_chr2_1_0000050	NFIA_078700	PTTT_09202.1	PTRT_02164	SNOT_02920.3|EAT89651.2	VDBG_02349T0	VDAG_02820T0	*	*	*	*	*	*	*	*	*	*	*
36	64	24	55	1	0.38	0.86	RSAG8G_00036	*	*	*	*	PGTT_03114	*	UM01641	*	*	AFL2T_09644	*	bgh02415_polypeptide	BC1T_08926	CHGT_02617	jgi|CocheC5_1|98087|estExt_Genewise1Plus.C_11494	jgi|Dotse1|166397|estExt_Genewise1Plus.C_2_t20348	FGSG_13084T0	FOXG_01624T0	FVEG_07986T0	gi|320592945|gb|EFX05354.1|	Lema_P079850.1	MGG_07535T0	jgi|Mycfi2|202408|estExt_fgenesh1_pm.C_20538	jgi|Mycgr3|68129|estExt_Genewise1Plus.C_chr_20782	jgi|Necha2|63508|estExt_Genewise1.C_sca_6_chr9_2_00334	NFIA_091750	PTTT_11758.1	PTRT_09936	SNOT_10784.3|EAT82178.2	VDBG_00053T0	VDAG_08343T0	*	*	*	*	*	*	*	*	*	*	*
37	103	29	64	27	0.28	0.62	RSAG8G_00037	gi|215449999|gb|EEB89511.1|	gi|300112187|gb|EFJ03588.1|	jgi|SerlaS7_3_2|176071|estExt_fgenesh1_kg.C_30159	gi|336387283|gb|EGO28428.1|	*	*	UM01058	AB07115.1	gi|44980027|gb|AAS50223.1|	AFL2T_02565	47322	bgh00513_polypeptide	BC1T_15092	CHGT_10533	jgi|CocheC5_1|80641|estExt_Genewise1.C_20688	jgi|Dotse1|142588|estExt_Genewise1.C_1_t30431	FGSG_06007T0	FOXG_07713T0	FVEG_04637T0	gi|320593992|gb|EFX06395.1|	Lema_P044080.1	MGG_02434T0	jgi|Mycfi2|28283|Mycfi1.e_gw1.1.799.1	*	jgi|Necha2|102536|estExt_fgenesh1_kg.C_sca_3_chr4_2_00023	NFIA_058940	PTTT_05977.1	PTRT_05300	SNOT_15576.3|EAT76951.2	VDBG_05731T0	VDAG_07666T0	*	*	*	*	*	*	*	*	*	*	*
42	88	26	62	15	0.3	0.7	RSAG8G_00042	*	*	*	*	PGTT_15000	*	*	AB08239.1	*	AFL2T_04561	190873	bgh02218_polypeptide	BC1T_12918	CHGT_10889	jgi|CocheC5_1|39169|gw1.14.176.1	jgi|Dotse1|118324|e_gw1.1.3004.1	FGSG_11846T0	FOXG_00821T0	FVEG_00616T0	gi|320593017|gb|EFX05426.1|	*	MGG_07226T0	jgi|Mycfi2|27838|Mycfi1.e_gw1.1.815.1	jgi|Mycgr3|17456|gw1.5.566.1	jgi|Necha2|75282|fgenesh1_pg.sca_1_chr1_3_0000893	NFIA_107970	PTTT_12560.1	PTRT_02755	SNOT_03413.3|EAT88618.2	VDBG_03919T0	VDAG_01148T0	PITG_06396T0	*	PYU1_T013103	*	*	*	*	*	*	*	*
44	31	11	27	1	0.35	0.87	RSAG8G_00044	*	gi|300104232|gb|EFI95638.1|	jgi|SerlaS7_3_2|71354|Genemark.3491_g	*	*	*	UM02021	*	*	AFL2T_00894	*	*	BC1T_06771,BC1T_00452	*	jgi|CocheC5_1|27515|estExt_fgenesh1_pg.C_20330	*	FGSG_09463T0	FOXG_06156T0	*	*	*	*	*	*	jgi|Necha2|66702|estExt_Genewise1Plus.C_sca_18_chr2_1_01913	NFIA_001750	*	*	*	*	*	*	*	*	*	*	*	*	*	*	*	*
45	112	35	73	27	0.31	0.65	RSAG8G_00045	gi|215450940|gb|EEB90000.1|	gi|300112420|gb|EFJ03821.1|	jgi|SerlaS7_3_2|172308|estExt_fgenesh1_pm.C_210075	gi|336389910|gb|EGO31053.1|	PGTT_11819	*	UM02435	AB02074.1	gi|44984726|gb|AAS53569.1|	AFL2T_09169	39130	bgh06606_mRNA_polypeptide	BC1T_12067	CHGT_00986	jgi|CocheC5_1|106708|estExt_Genewise1Plus.C_100778	jgi|Dotse1|47578|fgenesh1_kg.10_#_269_#_isotig02011	FGSG_06865T0	FOXG_01961T0	FVEG_05121T0	gi|320591578|gb|EFX04017.1|	Lema_P095370.1	MGG_00487T0	jgi|Mycfi2|33481|Mycfi1.e_gw1.6.309.1	jgi|Mycgr3|49589|e_gw1.11.98.1	jgi|Necha2|37934|e_gw1.3.1271.1	NFIA_054290	PTTT_01260.1	PTRT_03198	SNOT_15771.3|EAT76866.2	*	VDAG_04118T0	PITG_08197T0	jgi|Phyra1_1|95198|C_scaffold_33000037	PYU1_T011077	*	*	gi|237876494|gb|ACR28827.1|	*	*	*	*	*
47	3	2	2	1	0.67	0.67	RSAG8G_00047	*	*	*	*	*	*	*	*	*	*	*	*	*	*	*	*	*	*	*	*	*	*	*	*	*	*	*	*	SNOT_13668.3|EAT79115.2	*	*	*	*	*	*	*	*	*	*	*	*	*
48	110	32	70	26	0.29	0.64	RSAG8G_00048	*	gi|300110901|gb|EFJ02302.1|	jgi|SerlaS7_3_2|174243|estExt_fgenesh1_kg.C_10752	gi|336389820|gb|EGO30963.1|	PGTT_04248	PTTG_02180T0	UM03735	AB05672.1	gi|146351921|gb|AAS53482.2|	AFL2T_00367	48502	bgh02172_polypeptide	BC1T_06628	CHGT_04717	jgi|CocheC5_1|112082|estExt_Genewise1Plus.C_210271	jgi|Dotse1|69173|estExt_fgenesh1_kg.C_2_t10106	FGSG_05315T0	FOXG_06384T0	FVEG_04233T0	gi|320590225|gb|EFX02668.1|	Lema_P083610.1	MGG_01521T0	jgi|Mycfi2|56325|Mycfi1.estExt_Genewise1Plus.C_20837	jgi|Mycgr3|62823|estExt_Genewise1.C_chr_100048	jgi|Necha2|72266|estExt_Genewise1Plus.C_sca_82_chr10_2_00506	NFIA_026580	PTTT_15858.1	PTRT_05200	SNOT_13464.3|EAT79348.2	VDBG_01124T0	VDAG_00736T0	*	*	*	*	*	*	*	*	*	*	*
49	8	1	2	6	0.13	0.25	RSAG8G_00049	*	*	*	*	*	*	*	*	*	*	*	*	*	*	*	*	*	*	*	*	*	*	*	*	*	*	*	*	*	*	*	*	*	*	*	*	*	*	*	*	*	*
50	103	34	65	29	0.33	0.63	RSAG8G_00050	gi|215454387|gb|EEB91615.1|	gi|300111121|gb|EFJ02522.1|	jgi|SerlaS7_3_2|176164|estExt_fgenesh1_kg.C_30263	gi|336387340|gb|EGO28485.1|	PGTT_00195	PTTG_08804T0	UM00643	AB06696.1	*	AFL2T_05872	192903	bgh00939_polypeptide	BC1T_05696	CHGT_03854	jgi|CocheC5_1|113087|estExt_Genewise1Plus.C_240189	jgi|Dotse1|93949|gw1.4.145.1	FGSG_09598T0	FOXG_06302T0	FVEG_04153T0	gi|320593320|gb|EFX05729.1|	Lema_P104740.1	MGG_01432T0	jgi|Mycfi2|163421|estExt_Genewise1.C_31439	jgi|Mycgr3|15247|gw1.3.526.1	jgi|Necha2|5151|gw1.18.335.1	NFIA_080010	PTTT_11177.1	*	SNOT_13785.3|EAT78809.2	VDBG_00940T0	VDAG_00550T0	PITG_03459T0	jgi|Phyra1_1|76067|fgenesh1_pg.C_scaffold_16000021	PYU1_T002225	*	*	*	*	*	*	*	*
51	68	22	57	1	0.32	0.84	RSAG8G_00051	*	gi|300111134|gb|EFJ02535.1|	*	*	PGTT_14884	PTTG_07910T0	*	*	gi|299789173|gb|AAS52367.2|	AFL2T_06692	*	bgh04824_polypeptide	BC1T_10200	*	jgi|CocheC5_1|79982|estExt_Genewise1.C_11801	jgi|Dotse1|67725|estExt_fgenesh1_kg.C_1_t10338	FGSG_06720T0	FOXG_02216T0	FVEG_05387T0	gi|320590383|gb|EFX02826.1|	Lema_P072060.1	MGG_10156T0	jgi|Mycfi2|85988|Mycfi1.estExt_fgenesh1_pg.C_10834	jgi|Mycgr3|92717|fgenesh1_pg.C_chr_4000497	jgi|Necha2|102585|estExt_fgenesh1_kg.C_sca_3_chr4_2_00072	NFIA_035030	PTTT_18186.1	*	SNOT_14734.3|EAT77926.1	*	*	*	*	*	*	*	*	*	*	*	*	*
52	10	5	7	1	0.5	0.7	RSAG8G_00052	*	gi|300111137|gb|EFJ02538.1|	jgi|SerlaS7_3_2|176086|estExt_fgenesh1_kg.C_30174	gi|336387295|gb|EGO28440.1|	*	*	UM00537	*	*	*	*	*	*	*	*	*	*	*	*	*	*	*	*	*	*	*	*	*	*	*	*	*	*	*	*	*	*	*	*	*	*	*
53	108	32	68	26	0.3	0.63	RSAG8G_00053	gi|215466089|gb|EEB96337.1|	*	jgi|SerlaS7_3_2|128430|fgenesh1_kg.1_#_167_#_32_10_CFOT_CFPN	gi|336389093|gb|EGO30236.1|	PGTT_15089	*	UM01180	AB02799.1	gi|44982894|gb|AAS52124.1|	AFL2T_00656	214511	bgh05626_mRNA_polypeptide	BC1T_01857	CHGT_00865	jgi|CocheC5_1|24984|estExt_fgenesh1_kg.C_30064	jgi|Dotse1|75695|estExt_fgenesh1_kg.C_130002	FGSG_00677T0	FOXG_00997T0	FVEG_00518T0	gi|320586413|gb|EFW99083.1|	*	MGG_03696T0	jgi|Mycfi2|167106|estExt_Genewise1.C_80431	jgi|Mycgr3|72031|estExt_Genewise1Plus.C_chr_50547	jgi|Necha2|57621|estExt_Genewise1.C_sca_1_chr1_3_01148	NFIA_097610	*	PTRT_07616	SNOT_04516.3|EAT88276.2	VDBG_03801T0	VDAG_01029T0	PITG_00194T0	jgi|Phyra1_1|72121|fgenesh1_pm.C_scaffold_88000009	PYU1_T014580,PYU1_T014582	*	*	*	*	*	*	*	*
54	42	22	32	25	0.52	0.76	RSAG8G_00054	*	*	*	*	*	*	*	AB07961.1	*	AFL2T_09416,AFL2T_00681,AFL2T_11402	172416193620	*	*	*	*	*	*	*	*	*	*	*	jgi|Mycfi2|188654|fgenesh1_pm.5_#_65	jgi|Mycgr3|46276|e_gw1.8.834.1	*	NFIA_072470	PTTT_17122.1	PTRT_02952	*	*	*	*	*	*	*	gi|221734876|gb|ACM35839.1|	*	*	*	*	*	gi|147831035|emb|CAN01980.1|
58	128	61	92	73	0.48	0.72	RSAG8G_00058	gi|215453286|gb|EEB91107.1|	*	jgi|SerlaS7_3_2|84509|estExt_Genewise1.C_30476,jgi|SerlaS7_3_2|44261|e_gw1.1.2771.1	gi|336387285|gb|EGO28430.1|,gi|336390124|gb|EGO31267.1|	*	*	UM05420	*	gi|44982475|gb|AAS51761.1|,gi|44984752|gb|AAS53595.1|	AFL2T_01920	225706	bghP003247	BC1T_00651	*	*	jgi|Dotse1|70900|estExt_fgenesh1_kg.C_4_t10133	FGSG_10466T0	FOXG_12012T0	FVEG_03655T0	*	*	*	jgi|Mycfi2|53810|Mycfi1.estExt_Genewise1.C_260198	jgi|Mycgr3|69657|estExt_Genewise1Plus.C_chr_30731	jgi|Necha2|101135|estExt_fgenesh1_pg.C_sca_22_chr7_11_00083	NFIA_104940	PTTT_14875.1	*	*	VDBG_07708T0	VDAG_09578T0	PITG_04443T0	jgi|Phyra1_1|79134|fgenesh1_pg.C_scaffold_37000055,jgi|Phyra1_1|51775|gwEuk.62.104.1,jgi|Phyra1_1|50254|gwEuk.51.39.1	PYU1_T012496	gi|227263300|emb|CAY09843.1|,gi|227306704|emb|CAY06569.1|,gi|32129754|sp|Q8UEM1.1|MNTH_AGRT5,gi|159140172|gb|AAK87505.2|	gi|221735171|gb|ACM36134.1|	gi|237879439|gb|ACR31771.1|,gi|237875936|gb|ACR28269.1|	*	*	*	*	gi|147831643|emb|CAN02611.1|
59	4	3	3	2	0.75	0.75	RSAG8G_00059	*	*	*	*	PGTT_09749	PTTG_07643T0	*	*	*	*	*	*	*	*	*	*	*	*	*	*	*	*	*	*	*	*	*	*	*	*	*	*	*	*	*	*	*	*	*	*	*	*
60	93	35	72	14	0.38	0.77	RSAG8G_00060	*	gi|300102549|gb|EFI93957.1|,gi|300105828|gb|EFI97232.1|	jgi|SerlaS7_3_2|182846|estExt_fgenesh1_kg.C_80383	gi|336382452|gb|EGO23602.1|	*	*	UM03994	AB02043.1	gi|44980097|gb|AAS50293.1|,gi|44981272|gb|AAS51094.1|	AFL2T_02346	55573	*	BC1T_11347	CHGT_00437	jgi|CocheC5_1|10608|fgenesh1_kg.C_scaffold_26000006	jgi|Dotse1|83928|estExt_fgenesh1_pg.C_130318	FGSG_09834T0	FOXG_08146T0	FVEG_05069T0	gi|320588431|gb|EFX00900.1|	Lema_P095810.1	*	jgi|Mycfi2|63192|Mycfi1.fgenesh1_pm.C_scaffold_2000045	jgi|Mycgr3|40465|e_gw1.4.1571.1	jgi|Necha2|99885|estExt_fgenesh1_pg.C_sca_3_chr4_2_00029	NFIA_066190	PTTT_16162.1	PTRT_03375	SNOT_12213.3|EAT80625.2	VDBG_09704T0	VDAG_09443T0	*	*	*	*	*	*	*	*	*	*	*
62	8	5	5	1	0.63	0.63	RSAG8G_00062	*	gi|300103972|gb|EFI95378.1|	jgi|SerlaS7_3_2|128285|fgenesh1_kg.1_#_22_#_5_1097_CFOT_CFPN	gi|336388970|gb|EGO30113.1|	*	PTTG_01201T0	*	*	*	*	*	*	*	*	*	*	*	*	*	*	*	*	*	*	*	*	*	*	*	*	*	*	*	*	*	*	*	*	*	*	*	*
68	3	2	2	1	0.67	0.67	RSAG8G_00068	*	*	*	gi|336379767|gb|EGO20921.1|	*	*	*	*	*	*	*	*	*	*	*	*	*	*	*	*	*	*	*	*	*	*	*	*	*	*	*	*	*	*	*	*	*	*	*	*	*	*
69	33	17	30	1	0.52	0.91	RSAG8G_00069	*	*	*	*	*	*	*	AB01111.1	*	AFL2T_09895,AFL2T_06083	188240	*	*	*	jgi|CocheC5_1|113058|estExt_Genewise1Plus.C_240160	jgi|Dotse1|176999|estExt_Genewise1Plus.C_8_t30013	FGSG_04819T0	*	FVEG_11994T0	gi|320586617|gb|EFW99287.1|	*	MGG_07457T0	jgi|Mycfi2|158199|estExt_Genewise1Plus.C_120224	jgi|Mycgr3|70030|estExt_Genewise1Plus.C_chr_31294	jgi|Necha2|54056|e_gw1.15.640.1	NFIA_039000	PTTT_18780.1	*	SNOT_09671.3|EAT82936.2	VDBG_00080T0	*	*	*	*	*	*	*	*	*	*	*	*
71	11	5	6	1	0.45	0.55	RSAG8G_00071	gi|215450002|gb|EEB89513.1|	gi|300108781|gb|EFJ00183.1|	jgi|SerlaS7_3_2|170630|estExt_fgenesh1_pm.C_110267	gi|336380609|gb|EGO21762.1|	*	*	*	*	*	*	*	*	*	*	*	*	*	*	*	*	*	*	*	*	*	*	*	*	*	*	*	*	*	*	*	*	*	*	*	*	*	*
73	8	4	4	1	0.5	0.5	RSAG8G_00073	*	gi|300110673|gb|EFJ02074.1|	jgi|SerlaS7_3_2|57400|e_gw1.9.621.1	gi|336381594|gb|EGO22745.1|	*	*	*	*	*	*	*	*	*	*	*	*	*	*	*	*	*	*	*	*	*	*	*	*	*	*	*	*	*	*	*	*	*	*	*	*	*	*
75	99	31	61	26	0.31	0.62	RSAG8G_00075	gi|215471363|gb|EEB98192.1|	gi|300108102|gb|EFI99504.1|	jgi|SerlaS7_3_2|57548|e_gw1.9.1417.1	gi|336381581|gb|EGO22732.1|	PGTT_15027	PTTG_08332T0	UM04927	AB07430.1	gi|44980634|gb|AAS50555.1|	*	170651	bgh02176_polypeptide	BC1T_12096	CHGT_01647	jgi|CocheC5_1|64577|e_gw1.6.879.1	jgi|Dotse1|163489|estExt_Genewise1Plus.C_1_t40487	FGSG_01007T0	FOXG_00386T0	FVEG_01131T0	gi|320590114|gb|EFX02559.1|	*	MGG_04434T0	jgi|Mycfi2|75152|Mycfi1.fgenesh1_pg.C_scaffold_1000027	*	jgi|Necha2|98779|estExt_fgenesh1_pg.C_sca_1_chr1_3_00352	NFIA_103840	PTTT_17170.1	PTRT_00505	*	VDBG_04832T0	VDAG_04373T0	PITG_00071T0	*	PYU1_T012825	*	*	*	*	*	*	*	*
76	71	26	59	1	0.37	0.83	RSAG8G_00076	*	gi|300108854|gb|EFJ00256.1|	jgi|SerlaS7_3_2|94874|estExt_Genewise1.C_120230	gi|336379826|gb|EGO20980.1|	*	*	*	*	gi|44981462|gb|AAS51247.1|	AFL2T_02845	47847	bgh01725_polypeptide	BC1T_09777	CHGT_01146	jgi|CocheC5_1|91379|estExt_Genewise1.C_160168	jgi|Dotse1|54979|estExt_Genemark1.C_7_t20133	FGSG_11782T0	FOXG_00490T0	FVEG_01023T0	gi|320587375|gb|EFW99855.1|	*	MGG_07728T0	jgi|Mycfi2|77075|Mycfi1.fgenesh1_pg.C_scaffold_1001950	jgi|Mycgr3|43752|e_gw1.6.744.1	jgi|Necha2|90099|fgenesh1_pm.sca_1_chr1_3_0000232	NFIA_053840	PTTT_07958.1	PTRT_11683	SNOT_02883.3|EAT89614.2	VDBG_05029T0	VDAG_10356T0	*	*	*	*	*	*	*	*	*	*	*
77	9	3	4	1	0.33	0.44	RSAG8G_00077	*	gi|300108933|gb|EFJ00335.1|	*	*	*	*	UM02658	*	*	*	*	*	*	*	*	*	*	*	*	*	*	*	*	*	*	*	*	*	*	*	*	*	*	*	*	*	*	*	*	*	*	*
78	88	32	68	4	0.36	0.77	RSAG8G_00078	*	gi|300109680|gb|EFJ01082.1|	jgi|SerlaS7_3_2|59941|e_gw1.12.896.1	gi|336379827|gb|EGO20981.1|	PGTT_02803	PTTG_04833T0	UM04275	AB07868.1	gi|44982859|gb|AAS52089.1|	AFL2T_00154	50853	bghP0004042	BC1T_02289	CHGT_01070	jgi|CocheC5_1|118412|estExt_fgenesh1_pm.C_140093	jgi|Dotse1|83160|estExt_fgenesh1_pg.C_11_t10248	FGSG_07112T0	FOXG_01691T0	FVEG_08056T0	gi|320587388|gb|EFW99868.1|	Lema_P102280.1	MGG_09306T0	jgi|Mycfi2|204401|estExt_fgenesh1_pm.C_70066	jgi|Mycgr3|45599|e_gw1.7.588.1	jgi|Necha2|39064|e_gw1.3.44.1	NFIA_025450	PTTT_17141.1	PTRT_02865	SNOT_03496.3|EAT88701.2	VDBG_04688T0	VDAG_04229T0	PITG_11296T0	*	*	*	*	*	*	*	*	*	*
80	103	25	60	31	0.24	0.58	RSAG8G_00080	gi|215450904|gb|EEB89982.1|	gi|300108855|gb|EFJ00257.1|	jgi|SerlaS7_3_2|186464|estExt_fgenesh1_kg.C_120213	gi|336379828|gb|EGO20982.1|	PGTT_15237	PTTG_04010T0	*	AB02337.1	gi|44983409|gb|AAS52545.1|	AFL2T_07947	203208	bgh01151_polypeptide	BC1T_09482	*	*	*	FGSG_08841T0	FOXG_03554T0	FVEG_02427T0	*	*	MGG_02782T0	*	*	jgi|Necha2|36247|e_gw1.2.279.1	NFIA_115210	*	*	*	VDBG_01727T0	*	PITG_03796T0	jgi|Phyra1_1|75325|fgenesh1_pg.C_scaffold_12000072	PYU1_T007196	*	gi|221735655|gb|ACM36618.1|	*	*	*	*	*	*
81	79	27	64	1	0.34	0.81	RSAG8G_00081	*	gi|300109752|gb|EFJ01154.1|	*	*	PGTT_09704	*	UM02660	AB05968.1	gi|299788495|gb|AAS50592.2|	AFL2T_05802	181938	bghP004218	BC1T_10671	CHGT_07204	jgi|CocheC5_1|89373|estExt_Genewise1.C_120446	jgi|Dotse1|69807|estExt_fgenesh1_kg.C_2_t20285	FGSG_05191T0	FOXG_07946T0	FVEG_04864T0	gi|320589181|gb|EFX01643.1|	Lema_P100450.1	MGG_04067T0	jgi|Mycfi2|162455|estExt_Genewise1.C_22894	jgi|Mycgr3|76044|estExt_Genewise1Plus.C_chr_100099	jgi|Necha2|48931|e_gw1.6.730.1	NFIA_050460	PTTT_13880.1	PTRT_03693	SNOT_01271.3|EAT90920.2	*	VDAG_08400T0	*	*	*	*	*	*	*	*	*	*	*
84	6	4	4	1	0.67	0.67	RSAG8G_00084	*	gi|300108248|gb|EFI99650.1|,gi|300103544|gb|EFI94951.1|	jgi|SerlaS7_3_2|101864|estExt_Genewise1Plus.C_20815	gi|336388353|gb|EGO29497.1|	*	*	*	*	*	*	*	*	*	*	*	*	*	*	*	*	*	*	*	*	*	*	*	*	*	*	*	*	*	*	*	*	*	*	*	*	*	*
86	21	6	12	7	0.29	0.57	RSAG8G_00086	*	gi|300111373|gb|EFJ02774.1|	jgi|SerlaS7_3_2|97057|estExt_Genewise1.C_160263	gi|336378456|gb|EGO19614.1|	*	PTTG_00900T0	*	*	*	*	*	*	*	*	*	*	*	*	*	*	*	*	*	*	*	*	*	*	*	*	*	*	*	*	*	*	*	*	*	*	*	*
87	7	4	4	1	0.57	0.57	RSAG8G_00087	*	gi|300111131|gb|EFJ02532.1|	jgi|SerlaS7_3_2|47119|e_gw1.3.1454.1	gi|336387268|gb|EGO28413.1|	*	*	*	*	*	*	*	*	*	*	*	*	*	*	*	*	*	*	*	*	*	*	*	*	*	*	*	*	*	*	*	*	*	*	*	*	*	*
88	76	30	63	1	0.39	0.83	RSAG8G_00088	*	gi|300111132|gb|EFJ02533.1|	jgi|SerlaS7_3_2|102617|estExt_Genewise1Plus.C_30411	gi|336387270|gb|EGO28415.1|	PGTT_03102	PTTG_02796T0	UM01544	AB07353.1	*	AFL2T_07670	38443	bgh01017_polypeptide	BC1T_04606	CHGT_00809	jgi|CocheC5_1|102788|estExt_Genewise1Plus.C_60056	jgi|Dotse1|68273|estExt_fgenesh1_kg.C_1_t20428	FGSG_00408T0	FOXG_00643T0	FVEG_00869T0	gi|320589322|gb|EFX01784.1|	Lema_P051870.1	MGG_00183T0	jgi|Mycfi2|205721|estExt_Genemark.C_10392	jgi|Mycgr3|67344|estExt_Genewise1Plus.C_chr_13625	jgi|Necha2|90174|fgenesh1_pm.sca_1_chr1_3_0000307	NFIA_014690	PTTT_19769.1	PTRT_00727	SNOT_07196.3|EAT85847.2	VDBG_04429T0	VDAG_08787T0	*	*	*	*	*	*	*	*	*	*	*
89	4	2	2	1	0.5	0.5	RSAG8G_00089	*	gi|300108136|gb|EFI99538.1|,gi|300108135|gb|EFI99537.1|	*	*	*	*	*	*	*	*	*	*	*	*	*	*	*	*	*	*	*	*	*	*	*	*	*	*	*	*	*	*	*	*	*	*	*	*	*	*	*	*
92	2	1	1	1	0.5	0.5	RSAG8G_00092	*	*	*	*	*	*	*	*	*	*	*	*	*	*	*	*	*	*	*	*	*	*	*	*	*	*	*	*	*	*	*	*	*	*	*	*	*	*	*	*	*	*
94	3	2	2	2	0.67	0.67	RSAG8G_00094	*	*	*	*	*	*	*	*	*	*	*	*	BC1T_09999	*	*	*	*	*	*	*	*	*	*	*	*	*	*	*	*	*	*	*	*	*	*	*	*	*	*	*	*	*
95	111	35	71	29	0.32	0.64	RSAG8G_00095,RSAG8G_04072	gi|215449741|gb|EEB89378.1|	gi|300111363|gb|EFJ02764.1|	jgi|SerlaS7_3_2|176138|estExt_fgenesh1_kg.C_30233,jgi|SerlaS7_3_2|188355|estExt_fgenesh1_kg.C_150341	gi|336378777|gb|EGO19934.1|,gi|336387325|gb|EGO28470.1|	PGTT_00140	PTTG_02658T0	UM04060,UM01666	AB07032.1	*	AFL2T_06926	174907	bgh03151_polypeptide	BC1T_07095	CHGT_10418	jgi|CocheC5_1|98766|estExt_Genewise1Plus.C_20394	jgi|Dotse1|68120|estExt_fgenesh1_kg.C_1_t20266	FGSG_01448T0	FOXG_11264T0,FOXG_10217T0	FVEG_09530T0	gi|320585908|gb|EFW98587.1|	Lema_P041050.1	MGG_03216T0	jgi|Mycfi2|129539|e_gw1.1.4955.1	jgi|Mycgr3|83894|fgenesh1_pm.C_chr_1000604	jgi|Necha2|57051|estExt_Genewise1.C_sca_8_chr1_1_00687,jgi|Necha2|54115|e_gw1.15.641.1	NFIA_088190	PTTT_09694.1	PTRT_05814	SNOT_07525.3|EAT84991.2	VDBG_05417T0	VDAG_07069T0	PITG_18171T0	jgi|Phyra1_1|81524|fgenesh1_pg.C_scaffold_60000088,jgi|Phyra1_1|81525|fgenesh1_pg.C_scaffold_60000089	PYU1_T010811	*	*	*	*	*	*	*	*
98	17	5	8	2	0.29	0.47	RSAG8G_00099	*	gi|300110852|gb|EFJ02253.1|	jgi|SerlaS7_3_2|102681|estExt_Genewise1Plus.C_30479	gi|336387299|gb|EGO28444.1|	PGTT_04074	*	*	*	*	*	*	*	*	*	*	*	*	*	*	*	*	*	*	*	*	*	*	*	*	*	*	*	*	*	*	*	*	*	*	*	*	*
100	10	5	9	1	0.5	0.9	RSAG8G_00101,RSAG8G_05852	gi|215463422|gb|EEB95351.1|	*	*	*	*	*	*	AB08698.1	*	*	*	*	*	*	*	*	*	*	*	*	Lema_P024230.1	*	*	*	*	*	*	*	*	VDBG_03278T0	*	*	*	*	*	*	*	*	*	*	*	*
102	8	5	5	1	0.63	0.63	RSAG8G_00103,RSAG8G_00106	gi|215457494|gb|EEB92948.1|	gi|300112439|gb|EFJ03840.1|	jgi|SerlaS7_3_2|98191|estExt_Genewise1.C_210102	gi|336389882|gb|EGO31025.1|	*	*	*	*	*	*	*	*	*	*	*	*	*	*	*	*	*	*	*	*	*	*	*	*	*	*	*	*	*	*	*	*	*	*	*	*	*	*
104	72	27	54	8	0.38	0.75	RSAG8G_00107	*	gi|300109663|gb|EFJ01065.1|	*	*	PGTT_01259	PTTG_06190T0	*	AB08712.1	gi|299788826|gb|AAS51427.3|	AFL2T_05519	42403	bgh06427_mRNA_polypeptide	BC1T_10427	CHGT_02884	*	jgi|Dotse1|71327|estExt_fgenesh1_kg.C_4_t20085	FGSG_07261T0	FOXG_02156T0	FVEG_05319T0	*	Lema_P104490.1	MGG_05726T0	*	jgi|Mycgr3|69797|estExt_Genewise1Plus.C_chr_30954	jgi|Necha2|55049|e_gw1.62.67.1,jgi|Necha2|100192|estExt_fgenesh1_pg.C_sca_3_chr4_2_00722	NFIA_084500	PTTT_12781.1	*	SNOT_12849.3|EAT79649.2	VDBG_08684T0	VDAG_06347T0	PITG_00706T0	jgi|Phyra1_1|77746|fgenesh1_pg.C_scaffold_26000089,jgi|Phyra1_1|83318|fgenesh1_pg.C_scaffold_86000035,jgi|Phyra1_1|77745|fgenesh1_pg.C_scaffold_26000088	PYU1_T014378	*	*	*	*	*	*	*	*
106	7	5	6	1	0.71	0.86	RSAG8G_00109	*	gi|300109730|gb|EFJ01132.1|	jgi|SerlaS7_3_2|112955|estExt_Genewise1Plus.C_120201	gi|336379815|gb|EGO20969.1|	*	PTTG_05774T0	*	*	*	*	*	*	*	*	*	*	*	*	*	*	*	*	*	*	*	*	*	*	*	*	*	*	*	*	*	*	*	*	*	*	*	*
108	162	68	116	75	0.42	0.72	RSAG8G_00111	*	gi|300109729|gb|EFJ01131.1|	jgi|SerlaS7_3_2|186435|estExt_fgenesh1_kg.C_120184	gi|336379816|gb|EGO20970.1|	PGTT_10848	PTTG_05785T0	UM01172	AB10109.1	gi|299788782|gb|AAS51279.2|	AFL2T_10906	55637	bgh02140_polypeptide	BC1T_07795	CHGT_01641	jgi|CocheC5_1|24987|estExt_fgenesh1_kg.C_30067	jgi|Dotse1|53161|estExt_Genemark1.C_5_t10172,jgi|Dotse1|68607|estExt_fgenesh1_kg.C_1_t30289	FGSG_13136T0	FOXG_01544T0	FVEG_07903T0	*	Lema_P029060.1	MGG_00168T0	jgi|Mycfi2|87948|Mycfi1.estExt_fgenesh1_pg.C_110245,jgi|Mycfi2|201332|estExt_fgenesh1_pm.C_10491	jgi|Mycgr3|71498|estExt_Genewise1Plus.C_chr_41333,jgi|Mycgr3|53658|estExt_Genewise1.C_chr_12656	*	NFIA_069350	PTTT_03506.1	PTRT_08112	SNOT_16547.3|EAT76087.2	VDBG_04666T0	VDAG_04207T0	PITG_18354T0	jgi|Phyra1_1|75963|fgenesh1_pg.C_scaffold_15000097	PYU1_T005086	gi|15157850|gb|AAK88365.1|	gi|221737028|gb|ACM37991.1|	gi|237878908|gb|ACR31240.1|	*	*	*	*	*
110	96	40	73	28	0.42	0.76	RSAG8G_00113	*	gi|300101331|gb|EFI92741.1|	jgi|SerlaS7_3_2|190478|estExt_fgenesh1_kg.C_240102	gi|336388564|gb|EGO29708.1|	*	*	UM03663	AB04392.1	gi|44981043|gb|AAS50895.1|,gi|299790883|gb|AAS53969.2|	AFL2T_00045,AFL2T_03456	207996	*	BC1T_08998	CHGT_04006	jgi|CocheC5_1|32154|estExt_fgenesh1_pg.C_180022	jgi|Dotse1|84761|estExt_fgenesh1_pm.C_1_t20380	FGSG_05277T0	FOXG_08430T0	FVEG_06248T0	gi|320593117|gb|EFX05526.1|	Lema_P107330.1	MGG_08002T0	jgi|Mycfi2|64795|Mycfi1.fgenesh1_pm.C_scaffold_14000080	jgi|Mycgr3|33139|e_gw1.1.4034.1	jgi|Necha2|76199|fgenesh1_pg.sca_18_chr2_1_0000390	NFIA_012300	PTTT_19314.1,PTTT_16891.1	PTRT_05939	SNOT_16080.3|EAT76659.2	VDBG_01350T0	VDAG_07901T0	*	*	*	*	*	gi|237876132|gb|ACR28465.1|	*	*	*	*	*
112	113	33	71	28	0.29	0.63	RSAG8G_00115	*	gi|300108166|gb|EFI99568.1|	jgi|SerlaS7_3_2|183447|estExt_fgenesh1_kg.C_81024	gi|336382870|gb|EGO24020.1|	PGTT_15286	*	UM01081	AB09276.1	gi|299789188|gb|AAS52413.2|	AFL2T_10083	134428	bgh02157_polypeptide	BC1T_05149	CHGT_03208	jgi|CocheC5_1|26205|estExt_fgenesh1_kg.C_190032	jgi|Dotse1|153114|estExt_Genewise1.C_6_t10250	FGSG_05561T0	FOXG_09330T0	FVEG_06934T0	gi|320586419|gb|EFW99089.1|	Lema_P021070.1	MGG_01669T0	jgi|Mycfi2|188653|fgenesh1_pm.5_#_64	jgi|Mycgr3|74650|estExt_Genewise1Plus.C_chr_80550	jgi|Necha2|46968|e_gw1.10.660.1	NFIA_037000	PTTT_19025.1	PTRT_01238	SNOT_09302.3|EAT83494.2	VDBG_08745T0	VDAG_06406T0	PITG_17312T0	jgi|Phyra1_1|80033|fgenesh1_pg.C_scaffold_45000032	*	*	*	*	*	*	*	*	*
113	9	4	5	1	0.44	0.56	RSAG8G_00116	*	gi|300108167|gb|EFI99569.1|	jgi|SerlaS7_3_2|55337|e_gw1.8.1195.1	gi|336382871|gb|EGO24021.1|	*	*	*	*	*	*	*	*	*	*	*	*	*	*	*	*	*	*	*	*	*	*	*	*	*	*	*	*	*	*	*	*	*	*	*	*	*	*
115	107	30	66	27	0.28	0.62	RSAG8G_00118	*	gi|300108157|gb|EFI99559.1|,gi|300111489|gb|EFJ02890.1|	jgi|SerlaS7_3_2|99674|estExt_Genewise1.C_400015	gi|336382831|gb|EGO23981.1|	PGTT_17202	*	UM01087	*	gi|299789035|gb|AAS52026.2|	AFL2T_03484	55773	bghP0004033	BC1T_03004	CHGT_03817	jgi|CocheC5_1|32621|estExt_fgenesh1_pg.C_210118	jgi|Dotse1|69438|estExt_fgenesh1_kg.C_2_t10388	FGSG_09616T0	FOXG_06323T0	FVEG_04172T0	*	Lema_P082810.1	MGG_07145T0	jgi|Mycfi2|53521|Mycfi1.estExt_Genewise1.C_210283	jgi|Mycgr3|76524|estExt_Genewise1Plus.C_chr_100799	jgi|Necha2|103491|estExt_fgenesh1_pm.C_sca_18_chr2_1_00568	NFIA_012590	PTTT_04953.1	PTRT_05231	SNOT_13309.3|EAT79193.2	*	VDAG_09015T0	PITG_03075T0	*	PYU1_T004436,PYU1_T000918	*	*	*	*	*	*	*	*
116	4	1	4	1	0.25	1	RSAG8G_00119	*	*	*	*	*	*	*	*	*	*	*	*	*	*	*	*	*	*	*	*	*	*	*	*	*	*	*	*	*	*	*	*	*	*	*	*	*	*	*	*	*	*
117	12	10	11	1	0.83	0.92	RSAG8G_00120,RSAG8G_10483	gi|215451054|gb|EEB90055.1|	*	jgi|SerlaS7_3_2|101927|estExt_Genewise1Plus.C_20909	gi|336388403|gb|EGO29547.1|	PGTT_02571	*	*	*	*	AFL2T_10537	*	*	*	*	jgi|CocheC5_1|32659|estExt_fgenesh1_pg.C_220001	*	*	FOXG_02113T0,FOXG_04735T0	FVEG_05276T0	*	*	*	*	jgi|Mycgr3|30969|gw1.7.1170.1	*	*	*	*	*	*	*	*	*	*	*	*	*	*	*	*	*	*
125	4	3	3	1	0.75	0.75	RSAG8G_00128	*	*	jgi|SerlaS7_3_2|186098|estExt_fgenesh1_kg.C_110781	gi|336380755|gb|EGO21908.1|	*	*	*	*	*	*	*	*	*	*	*	*	*	*	*	*	*	*	*	*	*	*	*	*	*	*	*	*	*	*	*	*	*	*	*	*	*	*
127	107	33	70	28	0.31	0.65	RSAG8G_00130	*	gi|300102400|gb|EFI93808.1|	jgi|SerlaS7_3_2|182038|estExt_fgenesh1_kg.C_70953	gi|336383591|gb|EGO24740.1|	PGTT_07045	PTTG_02244T0	UM01777	*	*	AFL2T_04539	190566	bgh05447_mRNA_polypeptide	BC1T_02321	CHGT_01770	jgi|CocheC5_1|25134|estExt_fgenesh1_kg.C_40091	jgi|Dotse1|84065|estExt_fgenesh1_pm.C_1_t10084	FGSG_00276T0	FOXG_01184T0	FVEG_00332T0	gi|320586428|gb|EFW99098.1|	Lema_P115460.1	MGG_08600T0	jgi|Mycfi2|27250|Mycfi1.e_gw1.1.573.1	jgi|Mycgr3|100168|estExt_fgenesh1_pm.C_chr_50111	jgi|Necha2|75476|fgenesh1_pg.sca_1_chr1_3_0001087	NFIA_107810	PTTT_20196.1	PTRT_07488	SNOT_00936.3|EAT92431.2	VDBG_07163T0	VDAG_06803T0	PITG_09587T0	jgi|Phyra1_1|75816|fgenesh1_pg.C_scaffold_14000178	PYU1_T013112	*	*	*	*	*	*	*	*
128	106	35	64	30	0.33	0.6	RSAG8G_00131	gi|215473745|gb|EEB98970.1|	gi|300100792|gb|EFI92203.1|	jgi|SerlaS7_3_2|108523|estExt_Genewise1Plus.C_70997	gi|336383584|gb|EGO24733.1|	PGTT_16063,PGTT_10950	PTTG_09345T0	UM00379	AB02182.1	*	AFL2T_02320	197459	bgh04115_polypeptide	BC1T_13956	CHGT_02352	jgi|CocheC5_1|113654|estExt_Genewise1Plus.C_260127	jgi|Dotse1|74845|estExt_fgenesh1_kg.C_100266	FGSG_06073T0	FOXG_07783T0	FVEG_04710T0	gi|320590951|gb|EFX03392.1|	Lema_P098030.1	MGG_03317T0	jgi|Mycfi2|71872|Mycfi1.estExt_fgenesh1_pm.C_60074	jgi|Mycgr3|63945|estExt_Genewise1.C_chr_110872	jgi|Necha2|68275|estExt_Genewise1Plus.C_sca_3_chr4_2_00634	NFIA_065940	PTTT_18440.1	PTRT_03266	SNOT_14487.3|EAT78027.2	VDBG_03432T0	VDAG_09955T0	PITG_10916T0	jgi|Phyra1_1|54016|gwEuk.87.89.1	PYU1_T008358	*	*	*	*	*	*	*	*
131	8	1	1	7	0.13	0.13	RSAG8G_00134	*	*	*	*	*	*	*	*	*	*	*	*	*	*	*	*	*	*	*	*	*	*	*	*	*	*	*	*	*	*	*	*	*	*	*	*	*	*	*	*	*	*
133	11	4	5	1	0.36	0.45	RSAG8G_00136	*	gi|300107568|gb|EFI98970.1|	jgi|SerlaS7_3_2|182828|estExt_fgenesh1_kg.C_80364	gi|336382445|gb|EGO23595.1|	*	*	*	*	*	*	*	*	*	*	*	*	*	*	*	*	*	*	*	*	*	*	*	*	*	*	*	*	*	*	*	*	*	*	*	*	*	*
136	55	12	44	1	0.22	0.8	RSAG8G_00139	*	gi|300108142|gb|EFI99544.1|	*	*	*	*	*	AB09202.1	gi|44982680|gb|AAS51943.1|	AFL2T_05719	130572	*	*	*	*	jgi|Dotse1|72422|estExt_fgenesh1_kg.C_6_t10119	*	*	*	*	*	*	jgi|Mycfi2|115596|gw1.5.1802.1	jgi|Mycgr3|21181|gw1.8.726.1	jgi|Necha2|71916|estExt_Genewise1Plus.C_sca_6_chr9_2_00596	NFIA_051270	*	PTRT_01215	*	*	*	*	*	*	*	*	*	*	*	*	*	*
139	12	6	7	1	0.5	0.58	RSAG8G_00142	*	gi|300107632|gb|EFI99034.1|	jgi|SerlaS7_3_2|183240|estExt_fgenesh1_kg.C_80804	gi|336382721|gb|EGO23871.1|	PGTT_13530	PTTG_05851T0	*	*	*	*	*	*	*	*	*	*	*	*	*	*	*	*	*	*	*	*	*	*	*	*	*	*	*	*	*	*	*	*	*	*	*	*
141	6	2	4	2	0.33	0.67	RSAG8G_00144	*	*	*	*	*	*	*	*	*	*	*	*	*	*	*	*	*	*	*	*	*	*	*	*	*	NFIA_053930	*	*	*	*	*	*	*	*	*	*	*	*	*	*	*	*
142	106	35	71	24	0.33	0.67	RSAG8G_00145	gi|215450964|gb|EEB90013.1|	gi|300108197|gb|EFI99599.1|	jgi|SerlaS7_3_2|109778|estExt_Genewise1Plus.C_81055	gi|336382751|gb|EGO23901.1|	PGTT_03972	PTTG_01474T0	UM02249	AB09094.1	gi|299790686|gb|AAS53319.2|	AFL2T_05707	40329	bgh04215_polypeptide	BC1T_00686	CHGT_02872	jgi|CocheC5_1|103923|estExt_Genewise1Plus.C_70296	jgi|Dotse1|72731|estExt_fgenesh1_kg.C_6_t10441	FGSG_02595T0	FOXG_10506T0	FVEG_09154T0	gi|320587795|gb|EFX00270.1|	Lema_P018560.1	MGG_14755T0	jgi|Mycfi2|70968|Mycfi1.estExt_fgenesh1_kg.C_150012	jgi|Mycgr3|100940|estExt_fgenesh1_pm.C_chr_80125	*	NFIA_051410	PTTT_14873.1,PTTT_12996.1	PTRT_01192	SNOT_15296.3|EAT77229.2	VDBG_08633T0	VDAG_06294T0	PITG_18735T0	jgi|Phyra1_1|85421|fgenesh1_pg.C_scaffold_184000006	PYU1_T009052	*	*	*	*	*	*	*	*
148	106	29	65	29	0.27	0.61	RSAG8G_00151	*	*	*	gi|336383006|gb|EGO24156.1|	PGTT_04078	*	*	AB01421.1	gi|44984194|gb|AAS53160.1|	AFL2T_10750	40056	bgh04981_polypeptide	BC1T_05495	*	*	jgi|Dotse1|75110|estExt_fgenesh1_kg.C_110102	FGSG_05964T0	*	FVEG_04588T0	gi|320588201|gb|EFX00676.1|	Lema_P012790.1	MGG_04871T0	jgi|Mycfi2|141424|e_gw1.7.774.1	jgi|Mycgr3|86952|fgenesh1_pm.C_chr_7000265	jgi|Necha2|48558|e_gw1.6.248.1	NFIA_077690	PTTT_12130.1	PTRT_09451	SNOT_10993.3|EAT81492.2	*	VDAG_05045T0	PITG_05250T0	jgi|Phyra1_1|50418|gwEuk.52.46.1	PYU1_T013329	*	*	*	*	*	*	*	gi|147830803|emb|CAN01744.1|
149	3	3	3	1	1	1	RSAG8G_00152	*	*	*	*	PGTT_04075	PTTG_01427T0	*	*	*	*	*	*	*	*	*	*	*	*	*	*	*	*	*	*	*	*	*	*	*	*	*	*	*	*	*	*	*	*	*	*	*	*
155	116	34	72	29	0.29	0.62	RSAG8G_00158	gi|215452575|gb|EEB90787.1|	gi|300110367|gb|EFJ01768.1|	jgi|SerlaS7_3_2|120635|fgenesh1_pm.4_#_545	gi|336386461|gb|EGO27607.1|	*	*	UM01617	AB07658.1	gi|299789432|gb|AAS53109.2|	AFL2T_03472	38235	bghP006730	BC1T_08555	CHGT_07067	jgi|CocheC5_1|84637|estExt_Genewise1.C_60352	jgi|Dotse1|163537|estExt_Genewise1Plus.C_1_t50041	FGSG_09929T0	FOXG_05495T0	FVEG_02646T0	gi|320591910|gb|EFX04349.1|	Lema_P056230.1	MGG_00977T0	jgi|Mycfi2|62535|Mycfi1.fgenesh1_pm.C_scaffold_1000192	jgi|Mycgr3|66663|estExt_Genewise1Plus.C_chr_12575	jgi|Necha2|100513|estExt_fgenesh1_pg.C_sca_5_chr5_3_00155	NFIA_012450	PTTT_06561.1	PTRT_00477	SNOT_07244.3|EAT85895.2	VDBG_00663T0	VDAG_00277T0	PITG_05630T0	jgi|Phyra1_1|71075|fgenesh1_pm.C_scaffold_2000016	PYU1_T005359	*	*	*	*	*	*	*	*
164	7	3	3	1	0.43	0.43	RSAG8G_00167	*	*	jgi|SerlaS7_3_2|185884|estExt_fgenesh1_kg.C_110557	gi|336380629|gb|EGO21782.1|	*	*	*	*	*	*	*	*	*	*	*	*	*	*	*	*	*	*	*	*	*	*	*	*	*	*	*	*	*	*	*	*	*	*	*	*	*	*
165	13	6	8	1	0.46	0.62	RSAG8G_00168	*	gi|300109925|gb|EFJ01327.1|,gi|300110017|gb|EFJ01419.1|	jgi|SerlaS7_3_2|35196|gw1.11.1154.1	gi|336380628|gb|EGO21781.1|	PGTT_11537	*	UM00265	*	*	*	*	*	*	*	*	*	*	*	*	*	*	*	*	*	*	*	*	*	*	*	*	*	*	*	*	*	*	*	*	*	*	*
170	4	2	3	1	0.5	0.75	RSAG8G_00173	*	*	*	*	*	*	*	*	*	*	*	*	BC1T_15390	*	*	*	*	*	*	*	*	*	*	*	*	*	*	*	*	*	*	*	*	*	*	*	*	*	*	*	*	*
178	3	2	3	1	0.67	1	RSAG8G_00181	gi|215461917|gb|EEB94770.1|	*	*	*	*	*	*	*	*	*	*	*	*	*	*	*	*	*	*	*	*	*	*	*	*	*	*	*	*	*	*	*	*	*	*	*	*	*	*	*	*	*
182	9	5	5	1	0.56	0.56	RSAG8G_00185	gi|215452346|gb|EEB90677.1|	gi|300101224|gb|EFI92634.1|	jgi|SerlaS7_3_2|156742|fgenesh1_pg.24_#_40	gi|336388591|gb|EGO29735.1|	*	*	*	*	*	*	*	*	*	*	*	*	*	*	*	*	*	*	*	*	*	*	*	*	*	*	*	*	*	*	*	*	*	*	*	*	*	*
183	3	2	3	1	0.67	1	RSAG8G_00186	*	*	*	*	*	*	*	*	*	*	*	*	*	*	*	*	*	*	*	*	*	*	jgi|Mycfi2|128367|e_gw1.1.3062.1	*	*	*	*	*	*	*	*	*	*	*	*	*	*	*	*	*	*	*
189	117	35	73	29	0.3	0.62	RSAG8G_00192	*	gi|300112373|gb|EFJ03774.1|	jgi|SerlaS7_3_2|97278|estExt_Genewise1.C_170225	gi|336378111|gb|EGO19270.1|	PGTT_11735	PTTG_03520T0	UM02281	AB09409.1	gi|44980766|gb|AAS50671.1|	AFL2T_09353	174887	bghP001521000001001	BC1T_09798	CHGT_00528	jgi|CocheC5_1|96106|estExt_Genewise1.C_320132	jgi|Dotse1|154718|estExt_Genewise1.C_7_t10382	FGSG_10242T0	FOXG_05158T0	FVEG_02975T0	gi|320591103|gb|EFX03542.1|	Lema_P007380.1	MGG_07213T0	jgi|Mycfi2|72157|Mycfi1.estExt_fgenesh1_pm.C_120012	jgi|Mycgr3|72776|estExt_Genewise1Plus.C_chr_60185	jgi|Necha2|41615|e_gw1.5.505.1	NFIA_082840	PTTT_13701.1	PTRT_02297	SNOT_03048.3|EAT89779.2	VDBG_00401T0	VDAG_00012T0	PITG_09956T0	jgi|Phyra1_1|76913|fgenesh1_pg.C_scaffold_21000054	PYU1_T002611	*	*	*	*	*	*	*	*
191	81	29	64	2	0.36	0.79	RSAG8G_00194	*	gi|300110306|gb|EFJ01707.1|	jgi|SerlaS7_3_2|178283|estExt_fgenesh1_kg.C_41703	gi|336378763|gb|EGO19920.1|,gi|336386958|gb|EGO28104.1|	PGTT_06249	*	UM03929	AB05860.1	gi|44980500|gb|AAS50433.1|	AFL2T_07529	52698	bgh04174_polypeptide	BC1T_01632	CHGT_01660	jgi|CocheC5_1|25817|estExt_fgenesh1_kg.C_120059	jgi|Dotse1|78208|estExt_fgenesh1_pg.C_2_t20453	FGSG_00663T0,FGSG_03448T0	FOXG_00982T0,FOXG_16588T0	FVEG_00532T0,FVEG_13646T0	gi|320593054|gb|EFX05463.1|	Lema_P099470.1	MGG_01210T0	jgi|Mycfi2|53351|Mycfi1.estExt_Genewise1.C_200067	jgi|Mycgr3|69185|estExt_Genewise1Plus.C_chr_22271	jgi|Necha2|102392|estExt_fgenesh1_kg.C_sca_1_chr1_3_00073,jgi|Necha2|67826|estExt_Genewise1Plus.C_sca_31_chr3_5_00036	NFIA_013260	PTTT_11213.1	PTRT_03494	SNOT_01614.3|EAT91263.2	*	VDAG_06094T0	*	*	*	*	*	*	*	*	*	*	*
194	2	1	2	1	0.5	1	RSAG8G_00197	*	*	*	*	*	*	*	*	*	*	*	*	*	*	*	*	*	*	*	*	*	*	*	*	*	*	*	*	*	*	*	*	*	*	*	*	*	*	*	*	*	*
195	79	28	62	3	0.35	0.78	RSAG8G_00198	*	*	*	*	*	PTTG_09411T0	*	AB05256.1	gi|44983569|gb|AAS52668.1|	AFL2T_02813	55959	*	BC1T_05008,BC1T_15588	CHGT_09202	jgi|CocheC5_1|25611|estExt_fgenesh1_kg.C_90068	jgi|Dotse1|68695|estExt_fgenesh1_kg.C_1_t30381	FGSG_09497T0	FOXG_06194T0	FVEG_04047T0	gi|320588887|gb|EFX01355.1|	Lema_P082210.1	MGG_02506T0	jgi|Mycfi2|25285|Mycfi1.e_gw1.1.2367.1	jgi|Mycgr3|71332|estExt_Genewise1Plus.C_chr_41097	jgi|Necha2|58493|estExt_Genewise1.C_sca_18_chr2_1_01971	NFIA_053570	PTTT_20249.1	PTRT_06792	SNOT_13124.3|EAT79451.2	VDBG_07962T0	VDAG_05533T0	PITG_16021T0	jgi|Phyra1_1|72964|fgenesh1_pg.C_scaffold_2000029	PYU1_T009418,PYU1_T013511	*	*	*	*	*	*	*	*
197	92	25	60	17	0.27	0.65	RSAG8G_00200	*	gi|300109087|gb|EFJ00489.1|	*	*	PGTT_17024	PTTG_00177T0	*	AB04815.1	gi|299790684|gb|AAS53317.2|	AFL2T_02714	52947	bgh01871_polypeptide	*	CHGT_08952	jgi|CocheC5_1|89620|estExt_Genewise1.C_130083	jgi|Dotse1|143936|estExt_Genewise1.C_1_t60480	FGSG_08390T0	*	*	gi|320591052|gb|EFX03491.1|	Lema_P070270.1	MGG_14680T0	jgi|Mycfi2|55901|Mycfi1.estExt_Genewise1Plus.C_13663	jgi|Mycgr3|93043|fgenesh1_pg.C_chr_5000117	jgi|Necha2|91728|fgenesh1_pm.sca_2_chr3_3_0000128	NFIA_081370	PTTT_06948.1	PTRT_01649	SNOT_06299.3|EAT86130.2	VDBG_09271T0	VDAG_07430T0	*	*	*	*	*	*	*	*	*	*	*
200	78	30	66	1	0.38	0.85	RSAG8G_00204	*	gi|300108700|gb|EFJ00102.1|	jgi|SerlaS7_3_2|170504|estExt_fgenesh1_pm.C_110135	gi|336380453|gb|EGO21606.1|	PGTT_03512	PTTG_03605T0	UM02830	AB05261.1	gi|44981254|gb|AAS51076.1|	AFL2T_07945	203210	bgh00259_polypeptide	BC1T_13417	CHGT_02887	*	jgi|Dotse1|145518|estExt_Genewise1.C_2_t10310	FGSG_07244T0	FOXG_02172T0	FVEG_05339T0	gi|320588183|gb|EFX00658.1|	Lema_P123330.1	MGG_06458T0	jgi|Mycfi2|186365|fgenesh1_pm.2_#_413	jgi|Mycgr3|69123|estExt_Genewise1Plus.C_chr_22179	jgi|Necha2|68635|estExt_Genewise1Plus.C_sca_3_chr4_2_01418	NFIA_115190	PTTT_07142.1	PTRT_10146	SNOT_02334.3|EAT90546.2	VDBG_08766T0	VDAG_06428T0	*	*	*	*	*	*	*	*	*	*	*
202	87	30	69	25	0.34	0.79	RSAG8G_00206	*	gi|300107774|gb|EFI99176.1|,gi|300110857|gb|EFJ02258.1|	jgi|SerlaS7_3_2|114804|estExt_Genewise1Plus.C_150489	*	*	*	*	*	gi|44980884|gb|AAS50767.1|	AFL2T_09246	208930	*	BC1T_14644	*	jgi|CocheC5_1|25834|estExt_fgenesh1_kg.C_130011	jgi|Dotse1|181103|estExt_Genewise1Plus.C_12_t20242	FGSG_13552T0	FOXG_05932T0	FVEG_03803T0	*	Lema_P070350.1	MGG_15048T0	jgi|Mycfi2|76862|Mycfi1.fgenesh1_pg.C_scaffold_1001737	jgi|Mycgr3|86704|fgenesh1_pm.C_chr_7000017,jgi|Mycgr3|42036|e_gw1.5.1300.1	jgi|Necha2|94915|fgenesh1_pm.sca_9_chr7_10_0000015	NFIA_054900	PTTT_13395.1	PTRT_01653	SNOT_06294.3|EAT86125.2	VDBG_08152T0	*	*	*	*	*	*	gi|237879501|gb|ACR31833.1|	*	*	*	*	*
203	5	1	3	1	0.2	0.6	RSAG8G_00207	*	*	*	*	*	*	*	*	*	*	*	*	*	*	*	*	*	*	*	*	*	*	*	*	*	*	*	*	*	*	*	*	*	*	*	*	*	*	*	*	*	*
204	2	2	2	1	1	1	RSAG8G_00208	*	*	*	*	*	*	*	*	*	*	*	*	*	*	*	*	*	*	*	*	*	*	*	*	*	*	*	*	*	VDBG_05445T0	*	*	*	*	*	*	*	*	*	*	*	*
205	99	28	64	23	0.28	0.65	RSAG8G_00209	*	gi|300105053|gb|EFI96458.1|,gi|300109882|gb|EFJ01284.1|	jgi|SerlaS7_3_2|172163|estExt_fgenesh1_pm.C_200040	*	PGTT_10266	PTTG_05898T0	UM03494	AB04942.1	gi|44986072|gb|AAS54612.1|	*	46760	bgh01609_polypeptide	BC1T_00769	CHGT_08926	jgi|CocheC5_1|88431|estExt_Genewise1.C_110148	*	FGSG_08421T0	*	*	gi|320591142|gb|EFX03581.1|	Lema_P015040.1	MGG_09505T0	jgi|Mycfi2|202901|estExt_fgenesh1_pm.C_30208	jgi|Mycgr3|56466|estExt_Genewise1.C_chr_30601	*	NFIA_020550	PTTT_18612.1	PTRT_01449	SNOT_14351.3|EAT78222.2	*	VDAG_01629T0	PITG_22434T0,PITG_01248T0	jgi|Phyra1_1|72316|fgenesh1_pm.C_scaffold_156000002	PYU1_T013689	*	*	*	*	*	*	*	*
206	38	6	9	24	0.16	0.24	RSAG8G_00210	*	gi|300109091|gb|EFJ00493.1|	jgi|SerlaS7_3_2|145753|fgenesh1_kg.20_#_87_#_131_11_CFOT_CFPN	gi|336377470|gb|EGO18632.1|	*	*	UM03218	*	*	*	*	*	*	*	*	*	*	*	*	*	*	*	*	*	*	*	*	*	*	*	*	*	*	*	*	*	*	*	*	*	*	*
209	4	2	2	1	0.5	0.5	RSAG8G_00213	*	gi|300109887|gb|EFJ01289.1|	*	*	*	*	*	*	*	*	*	*	*	*	*	*	*	*	*	*	*	*	*	*	*	*	*	*	*	*	*	*	*	*	*	*	*	*	*	*	*	*
210	178	74	122	92	0.42	0.69	RSAG8G_00214	*	gi|300109083|gb|EFJ00485.1|	jgi|SerlaS7_3_2|172158|estExt_fgenesh1_pm.C_200035	gi|336377467|gb|EGO18629.1|	PGTT_06080	PTTG_09721T0	UM02697	AB01216.1	gi|299788468|gb|AAS50406.2|	AFL2T_09968	56880	bgh06195_mRNA_polypeptide	*	CHGT_10798	jgi|CocheC5_1|29517|estExt_fgenesh1_pg.C_70210	jgi|Dotse1|72702|estExt_fgenesh1_kg.C_6_t10411	FGSG_08964T0	FOXG_09025T0	FVEG_06626T0	gi|320587877|gb|EFX00352.1|	Lema_P002810.1	MGG_05977T0	jgi|Mycfi2|71818|Mycfi1.estExt_fgenesh1_pm.C_50172	jgi|Mycgr3|75124|estExt_Genewise1Plus.C_chr_81221	jgi|Necha2|70802|estExt_Genewise1Plus.C_sca_17_chr8_1_00212	NFIA_038240	PTTT_16633.1	PTRT_09490	SNOT_15441.3|EAT77106.2	VDBG_07579T0	VDAG_09300T0	PITG_01171T0	jgi|Phyra1_1|71732|fgenesh1_pm.C_scaffold_43000007	PYU1_T013748	gi|159140588|gb|AAK88417.2|	*	gi|237875356|gb|ACR27689.1|	gi|84789450|gb|ABC65182.1|	gi|39722273|dbj|BAD04763.1|	gi|171854166|emb|CAM12160.1|	gi|193806831|emb|CAP18260.1|	gi|147830473|emb|CAN01408.1|
211	71	30	57	3	0.42	0.8	RSAG8G_00215	*	gi|300109732|gb|EFJ01134.1|	jgi|SerlaS7_3_2|186422|estExt_fgenesh1_kg.C_120168	gi|336379809|gb|EGO20963.1|	PGTT_17180	PTTG_09412T0	UM01627	AB06981.1	gi|44985880|gb|AAS54491.1|	AFL2T_10152	48684	bgh00207_polypeptide	BC1T_09151	CHGT_06724	jgi|CocheC5_1|24776|estExt_fgenesh1_kg.C_20060	jgi|Dotse1|68939|estExt_fgenesh1_kg.C_1_t40136	FGSG_00175T0	FOXG_01304T0	FVEG_00189T0	gi|320589467|gb|EFX01928.1|	Lema_P039550.1	MGG_02617T0	jgi|Mycfi2|71489|Mycfi1.estExt_fgenesh1_pm.C_10645	jgi|Mycgr3|107161|estExt_fgenesh1_pg.C_chr_10733	jgi|Necha2|69757|estExt_Genewise1Plus.C_sca_5_chr5_3_01357	NFIA_050100	PTTT_15243.1	PTRT_05342	SNOT_07690.3|EAT85156.2	*	VDAG_02769T0	*	*	*	*	*	*	*	*	*	*	*
212	111	32	71	25	0.29	0.64	RSAG8G_00216	*	gi|300108923|gb|EFJ00325.1|	jgi|SerlaS7_3_2|76534|Genemark.8671_g	gi|336379807|gb|EGO20961.1|	PGTT_01348	PTTG_06124T0	UM02639	AB01275.1	gi|44985438|gb|AAS54134.1|	AFL2T_09908	212470	bgh01227_polypeptide	BC1T_07203	CHGT_07249	jgi|CocheC5_1|29453|estExt_fgenesh1_pg.C_70140	jgi|Dotse1|24854|gm1.5994_g	FGSG_07382T0	FOXG_01534T0	FVEG_07896T0	gi|320591530|gb|EFX03969.1|	Lema_P003990.1	MGG_07468T0	jgi|Mycfi2|87148|Mycfi1.estExt_fgenesh1_pg.C_50494	jgi|Mycgr3|110506|estExt_fgenesh1_pg.C_chr_80372	jgi|Necha2|71697|estExt_Genewise1Plus.C_sca_6_chr9_2_00188	NFIA_038880	PTTT_18104.1	PTRT_09516	SNOT_10911.3|EAT81410.2	VDBG_00252T0	VDAG_08535T0	*	*	*	*	*	*	*	*	*	*	*
215	112	32	69	28	0.29	0.62	RSAG8G_00219	*	gi|300108916|gb|EFJ00318.1|	jgi|SerlaS7_3_2|186431|estExt_fgenesh1_kg.C_120178	gi|336379811|gb|EGO20965.1|	PGTT_15321	PTTG_03478T0	UM03791	AB05110.1	gi|44984642|gb|AAS53485.1|,gi|299789341|gb|AAS52868.2|	AFL2T_03855	181371	bgh00771_polypeptide	*	CHGT_08262	jgi|CocheC5_1|88858|estExt_Genewise1.C_110649	jgi|Dotse1|86336|estExt_fgenesh1_pm.C_2_t20338	FGSG_00838T0	FOXG_00795T0	FVEG_00720T0	gi|320592850|gb|EFX05259.1|	Lema_P005660.1	MGG_06958T0	jgi|Mycfi2|70986|Mycfi1.estExt_fgenesh1_kg.C_160015	jgi|Mycgr3|105895|estExt_fgenesh1_kg.C_chr_100078	jgi|Necha2|65752|estExt_Genewise1Plus.C_sca_1_chr1_3_00907	NFIA_017310	PTTT_11737.1	PTRT_02664	*	VDBG_05260T0	VDAG_06910T0	PITG_11252T0,PITG_11249T0,PITG_11247T0,PITG_11244T0	jgi|Phyra1_1|71655|fgenesh1_pm.C_scaffold_35000002,jgi|Phyra1_1|72463|fgenesh1_pm.C_scaffold_1313000001,jgi|Phyra1_1|72415|fgenesh1_pm.C_scaffold_631000002	PYU1_T013956,PYU1_T013960	*	*	*	*	*	*	*	*
220	7	3	3	1	0.43	0.43	RSAG8G_00224	*	*	jgi|SerlaS7_3_2|191716|estExt_fgenesh1_kg.C_450012	gi|336380489|gb|EGO21642.1|	*	*	*	*	*	*	*	*	*	*	*	*	*	*	*	*	*	*	*	*	*	*	*	*	*	*	*	*	*	*	*	*	*	*	*	*	*	*
222	72	25	61	2	0.35	0.85	RSAG8G_00226	*	gi|300104534|gb|EFI95939.1|	jgi|SerlaS7_3_2|175640|estExt_fgenesh1_kg.C_21122	gi|336388718|gb|EGO29862.1|	*	*	UM00213	AB02071.1	gi|44981264|gb|AAS51086.1|	AFL2T_01182	*	bgh02181_polypeptide	BC1T_10284	CHGT_09634	jgi|CocheC5_1|88233|estExt_Genewise1.C_100786	jgi|Dotse1|74768|estExt_fgenesh1_kg.C_100185	FGSG_06057T0	*	*	gi|320588492|gb|EFX00961.1|	Lema_P094910.1	MGG_00894T0	jgi|Mycfi2|145266|e_gw1.10.723.1	jgi|Mycgr3|76905|estExt_Genewise1Plus.C_chr_110517	jgi|Necha2|60009|estExt_Genewise1.C_sca_3_chr4_2_00608	NFIA_067430	PTTT_18244.1	*	SNOT_15770.3|EAT76865.2	VDBG_03611T0	VDAG_00842T0	*	*	*	*	*	*	*	*	*	*	*
224	56	27	36	54	0.48	0.64	RSAG8G_00228	*	*	*	*	*	*	*	*	*	*	*	*	*	*	*	*	*	*	*	*	*	*	*	*	*	*	*	*	*	*	*	*	jgi|Phyra1_1|54557|gwEuk.91.83.1	*	*	*	gi|237878118|gb|ACR30451.1|	*	*	*	*	gi|147830076|emb|CAN01005.1|
225	8	4	5	1	0.5	0.63	RSAG8G_00229	*	gi|300109488|gb|EFJ00890.1|	jgi|SerlaS7_3_2|186359|estExt_fgenesh1_kg.C_120101	gi|336379776|gb|EGO20930.1|	*	*	*	*	*	*	*	*	*	*	*	*	*	*	*	*	*	*	*	*	*	*	*	*	*	*	*	*	*	*	*	*	*	*	*	*	*	*
226	103	30	66	24	0.29	0.64	RSAG8G_00230	*	*	jgi|SerlaS7_3_2|172176|estExt_fgenesh1_pm.C_200053	gi|336377479|gb|EGO18641.1|	PGTT_07118	PTTG_08860T0	*	*	gi|44985965|gb|AAS54576.1|	AFL2T_02594	52561	bgh02118_polypeptide	*	CHGT_00411	jgi|CocheC5_1|95102|estExt_Genewise1.C_260159	jgi|Dotse1|74938|estExt_fgenesh1_kg.C_100365	FGSG_07955T0	FOXG_03711T0	FVEG_12154T0	gi|320587469|gb|EFW99949.1|	Lema_P096150.1	MGG_03523T0	jgi|Mycfi2|87211|Mycfi1.estExt_fgenesh1_pg.C_60108	jgi|Mycgr3|49312|e_gw1.11.638.1	jgi|Necha2|78585|fgenesh1_pg.sca_59_chr4_1_0000034	NFIA_058720	PTTT_17473.1	*	SNOT_12002.3|EAT80414.2	VDBG_07436T0	VDAG_02330T0	PITG_15228T0	jgi|Phyra1_1|95113|C_scaffold_31000020	PYU1_T012925	*	*	*	*	*	*	*	*
228	9	7	8	3	0.78	0.89	RSAG8G_00232,RSAG8G_02649	*	gi|300102932|gb|EFI94339.1|	*	*	*	*	*	*	*	AFL2T_00312	*	*	*	*	*	*	*	FOXG_01515T0	FVEG_01563T0,FVEG_07879T0	*	*	*	*	*	jgi|Necha2|81163|fgenesh1_pg.sca_37_chr6_2_0000019	*	*	*	*	*	*	*	*	*	*	*	*	*	*	*	*	*
231	11	5	7	1	0.45	0.64	RSAG8G_00235	*	gi|300108660|gb|EFJ00062.1|	jgi|SerlaS7_3_2|185829|estExt_fgenesh1_kg.C_110497	gi|336380586|gb|EGO21739.1|	PGTT_10002	*	*	*	*	*	*	*	*	*	*	*	*	*	*	*	*	*	*	*	*	*	*	*	*	*	*	*	*	*	*	*	*	*	*	*	*	*
232	9	3	8	1	0.33	0.89	RSAG8G_00236	*	*	*	*	*	*	*	*	gi|299788628|gb|AAS50876.2|	*	*	*	BC1T_10949	*	*	*	*	*	*	*	*	*	*	*	*	*	*	*	*	*	*	*	*	*	*	*	*	*	*	*	*	*
233	111	36	72	28	0.32	0.65	RSAG8G_00237	gi|215450998|gb|EEB90027.1|	gi|300109711|gb|EFJ01113.1|	jgi|SerlaS7_3_2|186404|estExt_fgenesh1_kg.C_120149	gi|336379800|gb|EGO20954.1|	PGTT_01285	PTTG_06177T0	UM00624	AB05412.1	gi|44980469|gb|AAS50402.1|	AFL2T_02017	55234	bgh00860_polypeptide	BC1T_15185	CHGT_08193	jgi|CocheC5_1|86359|estExt_Genewise1.C_80307	jgi|Dotse1|69849|estExt_fgenesh1_kg.C_2_t20328	FGSG_05154T0	FOXG_07906T0	FVEG_04829T0	gi|320591738|gb|EFX04177.1|	Lema_P087340.1	MGG_08368T0	jgi|Mycfi2|59463|Mycfi1.estExt_Genewise1Plus.C_140838	jgi|Mycgr3|37538|e_gw1.2.736.1	jgi|Necha2|104023|estExt_fgenesh1_pm.C_sca_3_chr4_2_00158	NFIA_098460,NFIA_009540	PTTT_07462.1	PTRT_10377	SNOT_01968.3|EAT90180.2	VDBG_05364T0	VDAG_07014T0	PITG_01103T0	jgi|Phyra1_1|84027|fgenesh1_pg.C_scaffold_102000009	PYU1_T001880	*	*	*	*	*	*	*	*
236	79	29	64	4	0.37	0.81	RSAG8G_00240	gi|215457348|gb|EEB92888.1|	gi|300108909|gb|EFJ00311.1|	jgi|SerlaS7_3_2|60158|e_gw1.12.357.1	gi|336379802|gb|EGO20956.1|	PGTT_15159	PTTG_09497T0,PTTG_02732T0	UM04558	AB01791.1	*	AFL2T_08071	36469	bgh01327_polypeptide	BC1T_01173	*	jgi|CocheC5_1|63441|e_gw1.5.814.1	jgi|Dotse1|93154|gw1.8.39.1	FGSG_09562T0	FOXG_06263T0	FVEG_04115T0	gi|320593000|gb|EFX05409.1|	Lema_P073690.1	MGG_01429T0	jgi|Mycfi2|205528|estExt_fgenesh1_pm.C_190002	jgi|Mycgr3|35819|e_gw1.2.689.1	jgi|Necha2|32690|e_gw1.18.475.1	NFIA_003550	PTTT_01385.1	*	SNOT_02107.3|EAT90319.2	VDBG_01627T0	VDAG_01925T0	*	*	*	*	*	*	*	*	*	*	*
237	83	21	49	24	0.25	0.59	RSAG8G_00241,RSAG8G_13752	*	*	*	*	*	*	*	AB08117.1	*	AFL2T_04480	203471	bgh03566_polypeptide	*	CHGT_01105	jgi|CocheC5_1|90302|estExt_Genewise1.C_140291	jgi|Dotse1|75355|estExt_fgenesh1_kg.C_110366	FGSG_01085T0	*	FVEG_01216T0	gi|320587264|gb|EFW99744.1|	Lema_P063440.1	MGG_07711T0	jgi|Mycfi2|211906|estExt_fgenesh1_kg.C_70025	jgi|Mycgr3|105124|estExt_fgenesh1_kg.C_chr_70116	jgi|Necha2|103119|estExt_fgenesh1_pm.C_sca_1_chr1_3_00154	NFIA_107080	PTTT_14562.1	PTRT_08758	SNOT_03783.3|EAT88988.2	*	VDAG_04529T0	*	*	*	*	*	*	*	*	*	*	*
239	10	3	10	1	0.3	1	RSAG8G_00243,RSAG8G_00244	*	gi|300103433|gb|EFI94840.1|	*	*	*	*	*	*	*	*	*	*	*	*	*	*	*	*	*	*	*	*	*	*	*	*	PTTT_00390.1	*	*	*	*	*	*	*	*	*	*	*	*	*	*	*
243	10	5	6	1	0.5	0.6	RSAG8G_00249	gi|215465736|gb|EEB96206.1|,gi|215452323|gb|EEB90665.1|	gi|300104127|gb|EFI95533.1|	jgi|SerlaS7_3_2|160204|estExt_fgenesh1_pg.C_60464	gi|336384664|gb|EGO25812.1|	*	*	*	*	*	*	*	*	*	*	*	*	*	*	*	*	*	*	*	*	*	*	*	*	*	*	*	*	*	*	*	*	*	*	*	*	*	*
244	6	1	4	1	0.17	0.67	RSAG8G_00250	*	*	*	*	*	*	*	*	*	*	*	*	*	*	*	*	*	*	*	*	*	*	*	*	*	*	*	*	*	*	*	*	*	*	*	*	*	*	*	*	*	*
247	114	34	73	26	0.3	0.64	RSAG8G_00253	gi|215449519|gb|EEB89264.1|	gi|300109348|gb|EFJ00750.1|	jgi|SerlaS7_3_2|113379|estExt_Genewise1Plus.C_120692	gi|336380062|gb|EGO21216.1|	PGTT_19444,PGTT_15848	PTTG_07239T0	UM00259	AB08008.1	gi|44986151|gb|AAS54691.1|	AFL2T_10088	51057	bgh01256_polypeptide	BC1T_05075	CHGT_07428	jgi|CocheC5_1|103865|estExt_Genewise1Plus.C_70228	jgi|Dotse1|45067|fgenesh1_kg.6_#_143_#_isotig05288	FGSG_02040T0	FOXG_04376T0	FVEG_07498T0	*	Lema_P019050.1	MGG_05481T0	jgi|Mycfi2|82365|Mycfi1.fgenesh1_pg.C_scaffold_15000154	jgi|Mycgr3|61567|estExt_Genewise1.C_chr_80649	jgi|Necha2|50653|e_gw1.14.79.1	NFIA_036960	PTTT_17968.1	PTRT_01312	SNOT_15322.3|EAT77255.2	VDBG_09518T0	VDAG_04751T0	PITG_01099T0	jgi|Phyra1_1|41916|gwEuk.1462.6.1	PYU1_T001878	*	*	*	*	*	*	*	*
254	83	29	53	17	0.35	0.64	RSAG8G_00260	*	gi|300109098|gb|EFJ00500.1|	*	*	*	*	UM05044	AB09302.1	*	AFL2T_00833	205997	bgh03520_polypeptide	BC1T_09351	CHGT_10247	jgi|CocheC5_1|111305|estExt_Genewise1Plus.C_190030	jgi|Dotse1|116077|gw1.6.1728.1	FGSG_06256T0	FOXG_08005T0	FVEG_04926T0	gi|320585910|gb|EFW98589.1|	Lema_P023170.1	MGG_03174T0	jgi|Mycfi2|211468|estExt_fgenesh1_kg.C_50065	jgi|Mycgr3|46807|e_gw1.8.271.1	jgi|Necha2|38236|e_gw1.3.1525.1	NFIA_022180	PTTT_16731.1	PTRT_00598	SNOT_09041.3|EAT83233.2	VDBG_05196T0	VDAG_08912T0	PITG_12306T0	jgi|Phyra1_1|84968|fgenesh1_pg.C_scaffold_132000020	PYU1_T010161	*	*	*	*	*	*	*	*
255	3	1	2	1	0.33	0.67	RSAG8G_00261	*	*	*	*	*	*	*	*	*	*	*	*	*	*	*	*	*	*	*	*	*	*	*	*	*	*	*	*	*	*	*	*	*	*	*	*	*	*	*	*	*	*
258	8	4	4	1	0.5	0.5	RSAG8G_00264	*	gi|300109804|gb|EFJ01206.1|	jgi|SerlaS7_3_2|154934|fgenesh1_pg.12_#_143	gi|336379933|gb|EGO21087.1|	*	*	*	*	*	*	*	*	*	*	*	*	*	*	*	*	*	*	*	*	*	*	*	*	*	*	*	*	*	*	*	*	*	*	*	*	*	*
259	49	29	35	26	0.59	0.71	RSAG8G_00265,RSAG8G_08526	*	gi|300104130|gb|EFI95536.1|	jgi|SerlaS7_3_2|180077|estExt_fgenesh1_kg.C_60542	gi|336384260|gb|EGO25408.1|	*	*	UM00083	AB00096.1	*	AFL2T_03096	42034	*	BC1T_03559	*	*	jgi|Dotse1|48512|fgenesh1_kg.13_#_15_#_isotig03634,jgi|Dotse1|74652|estExt_fgenesh1_kg.C_100058,jgi|Dotse1|87377|estExt_fgenesh1_pm.C_4_t10031	FGSG_09191T0	*	*	*	Lema_P018230.1	*	jgi|Mycfi2|151814|estExt_Genewise1Plus.C_22769	jgi|Mycgr3|101770|estExt_fgenesh1_pm.C_chr_120122	jgi|Necha2|51945|e_gw1.36.352.1,jgi|Necha2|45017|e_gw1.9.679.1	NFIA_047980,NFIA_030030	*	*	*	*	*	*	*	*	*	*	*	*	*	*	*	*
262	100	35	69	16	0.35	0.69	RSAG8G_00268	*	gi|300108790|gb|EFJ00192.1|	jgi|SerlaS7_3_2|185858|estExt_fgenesh1_kg.C_110526	gi|336380604|gb|EGO21757.1|	PGTT_01413	PTTG_01179T0	UM00560	AB09163.1	gi|299789086|gb|AAS52173.2|	AFL2T_05681	209956	bghP002868000001001	BC1T_13455	CHGT_07166	jgi|CocheC5_1|111355|estExt_Genewise1Plus.C_190088	jgi|Dotse1|45416|fgenesh1_kg.6_#_492_#_isotig02872	FGSG_07329T0	FOXG_01575T0	FVEG_07936T0	gi|320587265|gb|EFW99745.1|	Lema_P022020.1	MGG_12122T0	jgi|Mycfi2|50287|Mycfi1.estExt_Genewise1.C_50511	jgi|Mycgr3|100881|estExt_fgenesh1_pm.C_chr_80043	jgi|Necha2|71824|estExt_Genewise1Plus.C_sca_6_chr9_2_00426	NFIA_051690	PTTT_18800.1	PTRT_01244	SNOT_09203.3|EAT83395.2	VDBG_00143T0	VDAG_08431T0	PITG_10998T0	jgi|Phyra1_1|53255|gwEuk.8.54.1	PYU1_T003497	*	*	*	*	*	*	*	*
263	82	27	65	2	0.33	0.79	RSAG8G_00269	*	gi|300108791|gb|EFJ00193.1|	jgi|SerlaS7_3_2|94297|estExt_Genewise1.C_110635	gi|336380605|gb|EGO21758.1|	*	PTTG_08579T0	*	*	gi|299788970|gb|AAS51838.2|	AFL2T_07110	174643	bgh04867_polypeptide	BC1T_11283	CHGT_03506	jgi|CocheC5_1|115469|estExt_fgenesh1_pm.C_10079	jgi|Dotse1|71345|estExt_fgenesh1_kg.C_4_t20105	FGSG_12943T0	FOXG_02370T0	FVEG_05551T0	*	Lema_P031100.1	MGG_13435T0	jgi|Mycfi2|202936|estExt_fgenesh1_pm.C_30260	jgi|Mycgr3|70427|estExt_Genewise1Plus.C_chr_31909	jgi|Necha2|39192|e_gw1.19.233.1	NFIA_089300	PTTT_20334.1	PTRT_00343	SNOT_09755.3|EAT83020.2	VDBG_02521T0	VDAG_09717T0	*	*	*	*	*	*	*	*	*	*	*
265	5	3	3	3	0.6	0.6	RSAG8G_00271	*	*	*	*	*	*	*	*	*	*	*	*	*	*	*	*	*	*	*	*	*	*	*	*	*	*	*	*	*	VDBG_00104T0	*	*	*	*	*	*	*	*	*	*	*	*
267	17	6	12	1	0.35	0.71	RSAG8G_00273	gi|215449200|gb|EEB89085.1|	gi|300105126|gb|EFI96531.1|	jgi|SerlaS7_3_2|139822|fgenesh1_kg.9_#_688_#_12326_1_CFOT_CFPN	gi|336382001|gb|EGO23152.1|	*	*	*	*	*	*	*	*	*	*	*	*	*	*	*	*	*	*	*	*	jgi|Necha2|93629|fgenesh1_pm.sca_5_chr5_3_0000194	*	*	*	*	*	*	*	*	*	*	*	*	*	*	*	*	*
268	3	3	3	1	1	1	RSAG8G_00274	*	*	*	*	*	*	*	*	*	*	*	*	*	*	*	*	*	*	*	*	*	*	*	*	*	*	PTTT_11238.1,PTTT_17445.1	PTRT_08044,PTRT_06179	*	*	*	*	*	*	*	*	*	*	*	*	*	*
269	75	28	60	3	0.37	0.8	RSAG8G_00275	*	gi|300104671|gb|EFI96076.1|	jgi|SerlaS7_3_2|105872|estExt_Genewise1Plus.C_51285	gi|336385742|gb|EGO26889.1|	*	*	UM05259	AB05863.1	gi|44984923|gb|AAS53747.1|	AFL2T_05788	124595	*	BC1T_02032	CHGT_02429	jgi|CocheC5_1|89506|estExt_Genewise1.C_120601	jgi|Dotse1|69956|estExt_fgenesh1_kg.C_2_t20438	FGSG_06151T0	FOXG_07869T0	FVEG_04791T0	gi|320590035|gb|EFX02480.1|	Lema_P099440.1	MGG_09317T0	jgi|Mycfi2|14920|Mycfi1.gw1.2.858.1	jgi|Mycgr3|24728|gw1.10.715.1	jgi|Necha2|71963|estExt_Genewise1Plus.C_sca_6_chr9_2_00720	NFIA_050740	PTTT_11216.1	PTRT_03491	SNOT_05622.3|EAT86686.2	VDBG_00213T0	VDAG_08497T0	*	*	*	*	*	*	*	*	*	*	*
270	171	69	117	83	0.4	0.68	RSAG8G_00276	*	gi|300112401|gb|EFJ03802.1|,gi|300109703|gb|EFJ01105.1|	jgi|SerlaS7_3_2|108809|estExt_Genewise1Plus.C_71335,jgi|SerlaS7_3_2|186351|estExt_fgenesh1_kg.C_120093	gi|336383764|gb|EGO24913.1|,gi|336379773|gb|EGO20927.1|	PGTT_13065,PGTT_13064,PGTT_10702	PTTG_01749T0,PTTG_09958T0	UM00595,UM04562	AB07185.1	gi|44984739|gb|AAS53582.1|	AFL2T_01874,AFL2T_05422	21427056390	bgh00146_polypeptide,bgh00426_polypeptide	BC1T_15301,BC1T_13706	CHGT_05041	jgi|CocheC5_1|11395|fgenesh1_pm.C_scaffold_2000147,jgi|CocheC5_1|77056|e_gw1.30.32.1	jgi|Dotse1|67626|estExt_fgenesh1_kg.C_1_t10228,jgi|Dotse1|71772|estExt_fgenesh1_kg.C_5_t10244	FGSG_10746T0,FGSG_09739T0	FOXG_12671T0,FOXG_08326T0	FVEG_11407T0,FVEG_06348T0	gi|320594153|gb|EFX06556.1|,gi|320586560|gb|EFW99230.1|	Lema_P044640.1	MGG_06530T0,MGG_04156T0	jgi|Mycfi2|209746|estExt_fgenesh1_kg.C_10322,jgi|Mycfi2|204651|estExt_fgenesh1_pm.C_80020	jgi|Mycgr3|53498|estExt_Genewise1.C_chr_12444,jgi|Mycgr3|100271|estExt_fgenesh1_pm.C_chr_50245	jgi|Necha2|80162|fgenesh1_pg.sca_12_chr5_2_0000342,jgi|Necha2|58177|estExt_Genewise1.C_sca_18_chr2_1_01260	NFIA_105660,NFIA_085130	PTTT_15769.1,PTTT_08812.1	PTRT_06083,PTRT_03081	SNOT_07515.3|EAT84981.2	VDBG_04026T0	VDAG_01258T0,VDAG_10169T0	PITG_02256T0	jgi|Phyra1_1|71804|fgenesh1_pm.C_scaffold_49000012	PYU1_T004751	*	gi|221739406|gb|ACM40139.1|	gi|237877298|gb|ACR29631.1|,gi|237879302|gb|ACR31634.1|	*	*	*	*	*
271	44	15	35	1	0.34	0.8	RSAG8G_00277	*	gi|300109704|gb|EFJ01106.1|	jgi|SerlaS7_3_2|142029|fgenesh1_kg.12_#_91_#_14705_1_CFOT_CFPN	gi|336379772|gb|EGO20926.1|	*	*	*	*	gi|44986326|gb|AAS54786.1|	*	55758	*	*	CHGT_00724	*	*	FGSG_10202T0	FOXG_05203T0	FVEG_02932T0	gi|320588544|gb|EFX01012.1|	*	MGG_13236T0	*	*	jgi|Necha2|73691|fgenesh1_kg.sca_5_chr5_3_0000025	NFIA_012110	*	*	*	*	VDAG_00208T0	*	*	*	*	*	*	*	*	*	*	*
272	6	5	5	1	0.83	0.83	RSAG8G_00278,RSAG8G_09140	*	*	*	*	*	*	*	AB00207.1	*	*	*	*	BC1T_08548	*	*	*	*	*	*	*	*	*	*	*	*	*	PTTT_13469.1	*	*	*	*	PITG_17396T0	*	*	*	*	*	*	*	*	*	*
273	5	3	3	1	0.6	0.6	RSAG8G_00279	*	*	jgi|SerlaS7_3_2|188932|estExt_fgenesh1_kg.C_170055	gi|336378036|gb|EGO19195.1|,gi|336387495|gb|EGO28640.1|	*	*	*	*	*	*	*	*	*	*	*	*	*	*	*	*	*	*	*	*	*	*	*	*	*	*	*	*	*	*	*	*	*	*	*	*	*	*
274	168	70	118	84	0.42	0.7	RSAG8G_00280	*	gi|300108886|gb|EFJ00288.1|	jgi|SerlaS7_3_2|186321|estExt_fgenesh1_kg.C_120061	gi|336379760|gb|EGO20914.1|	PGTT_04819	PTTG_01808T0	UM04497	AB10032.1	gi|44983567|gb|AAS52666.1|	AFL2T_10903	51912	bgh02085_polypeptide	BC1T_14197	CHGT_03299	jgi|CocheC5_1|24746|estExt_fgenesh1_kg.C_20030	jgi|Dotse1|72272|estExt_fgenesh1_kg.C_5_t20277	FGSG_03694T0	FOXG_01957T0	*	gi|320586561|gb|EFW99231.1|	Lema_P043050.1	MGG_09712T0	jgi|Mycfi2|187453|fgenesh1_pm.3_#_397	jgi|Mycgr3|101803|estExt_fgenesh1_pm.C_chr_120168	jgi|Necha2|57238|estExt_Genewise1.C_sca_1_chr1_3_00220	NFIA_069370	PTTT_09679.1	PTRT_05799	SNOT_15639.3|EAT77014.2	VDBG_07754T0	VDAG_00714T0	PITG_17786T0	jgi|Phyra1_1|71379|fgenesh1_pm.C_scaffold_15000008	PYU1_T005125	gi|159140950|gb|AAK89798.2|,gi|22095466|sp|Q8U9X6.2|ARLY1_AGRT5	gi|221736937|gb|ACM37900.1|,gi|254803987|sp|B9JTJ2.1|ARLY_AGRVS	gi|237877529|gb|ACR29862.1|	*	*	*	*	gi|172047227|sp|A5CSI8.1|ARLY_CLAM3,gi|147831106|emb|CAN02054.1|
275	8	7	7	1	0.88	0.88	RSAG8G_00281	*	gi|300107966|gb|EFI99368.1|	*	*	*	*	*	*	*	*	*	*	*	*	*	*	*	FOXG_10180T0	FVEG_08340T0	gi|320592893|gb|EFX05302.1|	*	*	jgi|Mycfi2|189465|fgenesh1_pm.6_#_333	*	jgi|Necha2|89023|fgenesh1_pg.sca_87_unmapped000004	*	*	*	*	*	*	*	*	*	*	*	*	*	*	*	*	*
276	11	5	6	1	0.45	0.55	RSAG8G_00282	*	*	jgi|SerlaS7_3_2|187452|estExt_fgenesh1_kg.C_130283	gi|336379483|gb|EGO20638.1|	*	PTTG_07680T0	UM01520	*	*	*	*	*	*	*	*	*	*	*	*	*	*	*	*	*	*	*	*	*	*	*	*	*	*	*	*	*	*	*	*	*	*	*
278	83	30	62	15	0.36	0.75	RSAG8G_00284	*	gi|300108894|gb|EFJ00296.1|	jgi|SerlaS7_3_2|112877|estExt_Genewise1Plus.C_120123	gi|336379782|gb|EGO20936.1|	*	PTTG_07530T0	UM01467	*	gi|44982357|gb|AAS51666.1|	AFL2T_01720	210766	bgh05867_mRNA_polypeptide	BC1T_09344	CHGT_01131	jgi|CocheC5_1|111626|estExt_Genewise1Plus.C_190384	*	*	*	FVEG_04912T0	gi|320586046|gb|EFW98725.1|	*	MGG_01292T0	jgi|Mycfi2|165230|estExt_Genewise1.C_50863	jgi|Mycgr3|74360|estExt_Genewise1Plus.C_chr_80079	jgi|Necha2|38896|e_gw1.3.958.1	NFIA_040340	PTTT_07336.1	PTRT_01225	SNOT_16472.3|EAT76170.2	*	*	PITG_02752T0	jgi|Phyra1_1|79272|fgenesh1_pg.C_scaffold_38000090	PYU1_T004385	*	*	*	*	*	*	*	*
279	4	2	2	1	0.5	0.5	RSAG8G_00285,RSAG8G_08379	*	gi|300109706|gb|EFJ01108.1|	*	*	*	*	*	*	*	*	*	*	*	*	*	*	*	*	*	*	*	*	*	*	*	*	*	*	*	*	*	*	*	*	*	*	*	*	*	*	*	*
280	11	4	10	1	0.36	0.91	RSAG8G_00286	*	gi|300108896|gb|EFJ00298.1|	*	*	*	*	UM04869	*	*	*	*	*	*	*	*	*	*	*	*	*	*	*	*	*	*	*	*	*	SNOT_02696.3|EAT89427.2	*	*	*	*	*	*	*	*	*	*	*	*	*
281	14	9	11	1	0.64	0.79	RSAG8G_00287	*	gi|300108776|gb|EFJ00178.1|	jgi|SerlaS7_3_2|117918|estExt_Genewise1Plus.C_450029	gi|336380494|gb|EGO21647.1|	*	*	*	AB06222.1	*	*	*	*	*	*	*	*	*	FOXG_10818T0	*	*	Lema_P040910.1	*	*	*	jgi|Necha2|55920|e_gw1.95.11.1	NFIA_000750	*	*	*	*	*	*	*	*	*	*	*	*	*	*	*	*
282	30	7	19	3	0.23	0.63	RSAG8G_00288	gi|215468476|gb|EEB97185.1|	gi|300109597|gb|EFJ00999.1|	*	*	PGTT_02374	PTTG_00498T0	UM04020	*	gi|44982891|gb|AAS52121.1|	*	*	*	*	*	*	*	*	*	*	*	*	*	*	*	*	*	*	*	*	*	*	*	*	*	*	*	*	*	*	*	*	*
283	133	44	88	56	0.33	0.66	RSAG8G_00289	*	gi|300108775|gb|EFJ00177.1|	jgi|SerlaS7_3_2|191709|estExt_fgenesh1_kg.C_450005	gi|336380488|gb|EGO21641.1|	PGTT_08169	*	UM02728	*	gi|44982354|gb|AAS51663.1|	AFL2T_02218	206125	bgh01553_polypeptide	BC1T_12662	CHGT_00974	*	*	FGSG_06825T0	FOXG_02000T0	FVEG_05161T0	*	Lema_P024970.1	MGG_04462T0	jgi|Mycfi2|212267|estExt_fgenesh1_kg.C_80178	jgi|Mycgr3|42499|e_gw1.5.1174.1	jgi|Necha2|68376|estExt_Genewise1Plus.C_sca_3_chr4_2_00871	NFIA_019700	PTTT_09265.1	PTRT_07803	SNOT_04609.3|EAT88369.2	*	VDAG_04292T0	PITG_13370T0	jgi|Phyra1_1|71919|fgenesh1_pm.C_scaffold_60000001	PYU1_T014631	*	*	gi|237875495|gb|ACR27828.1|	*	*	*	*	gi|147830676|emb|CAN01615.1|
284	49	19	36	4	0.39	0.73	RSAG8G_00290	gi|215463597|gb|EEB95423.1|	gi|300109594|gb|EFJ00996.1|	jgi|SerlaS7_3_2|134523|fgenesh1_kg.5_#_1100_#_5_3866_CFOT_CFPN	gi|336385727|gb|EGO26874.1|	PGTT_01745	PTTG_01120T0	*	*	*	*	*	bgh03760_polypeptide	*	CHGT_07128	*	*	FGSG_10250T0	FOXG_05167T0	FVEG_02966T0	gi|320589050|gb|EFX01518.1|	*	MGG_06196T0	*	*	*	*	*	*	*	VDBG_00529T0	VDAG_00136T0	PITG_05539T0	jgi|Phyra1_1|71083|fgenesh1_pm.C_scaffold_2000024	PYU1_T005262	*	*	*	*	*	*	*	*
285	17	7	8	1	0.41	0.47	RSAG8G_00291	*	gi|300109750|gb|EFJ01152.1|	jgi|SerlaS7_3_2|186269|estExt_fgenesh1_kg.C_120008	gi|336379736|gb|EGO20890.1|	PGTT_00618	PTTG_04496T0	UM01269	*	*	*	*	*	*	*	*	*	*	*	*	*	*	*	*	*	*	*	*	*	*	*	*	*	*	*	*	*	*	*	*	*	*	*
288	5	3	3	1	0.6	0.6	RSAG8G_00294	*	*	*	*	PGTT_14122	PTTG_07810T0	*	*	*	*	*	*	*	*	*	*	*	*	*	*	*	*	*	*	*	*	*	*	*	*	*	*	*	*	*	*	*	*	*	*	*	*
290	59	27	49	3	0.46	0.83	RSAG8G_00296	*	gi|300102185|gb|EFI93594.1|	jgi|SerlaS7_3_2|189721|estExt_fgenesh1_kg.C_200039,jgi|SerlaS7_3_2|191099|estExt_fgenesh1_kg.C_310061	gi|336377451|gb|EGO18613.1|,gi|336377418|gb|EGO18580.1|	PGTT_10303	*	*	AB10612.1	*	AFL2T_03440	55759	*	BC1T_13807	CHGT_06909	jgi|CocheC5_1|25169|estExt_fgenesh1_kg.C_40126	jgi|Dotse1|68246|estExt_fgenesh1_kg.C_1_t20398	FGSG_10216T0	FOXG_12158T0,FOXG_05132T0	FVEG_03001T0	gi|320589551|gb|EFX02012.1|	Lema_P116330.1	MGG_08464T0,MGG_03827T0	jgi|Mycfi2|71284|Mycfi1.estExt_fgenesh1_pm.C_10228,jgi|Mycfi2|47168|Mycfi1.e_gw1.50.23.1	jgi|Mycgr3|67531|estExt_Genewise1Plus.C_chr_13902	jgi|Necha2|97537|fgenesh1_pm.sca_41_chr12_2_0000015,jgi|Necha2|90586|fgenesh1_pm.sca_1_chr1_3_0000719,jgi|Necha2|61333|estExt_Genewise1.C_sca_5_chr5_3_00825	NFIA_012140	PTTT_11913.1	PTRT_06933	SNOT_00953.3|EAT92448.2	VDBG_02107T0	VDAG_02572T0	*	*	*	*	*	*	*	*	*	*	*
293	12	5	7	1	0.42	0.58	RSAG8G_00299	*	gi|300108824|gb|EFJ00226.1|	jgi|SerlaS7_3_2|163561|estExt_fgenesh1_pg.C_200019	gi|336377458|gb|EGO18620.1|	PGTT_08592	*	*	*	*	*	*	*	*	*	*	*	*	*	*	*	*	*	*	*	*	*	*	*	*	*	*	*	*	*	*	*	*	*	*	*	*	*
299	114	48	89	45	0.42	0.78	RSAG8G_00305	gi|215466212|gb|EEB96381.1|	gi|300109927|gb|EFJ01329.1|	*	*	*	*	*	AB05945.1	gi|44983374|gb|AAS52510.1|	AFL2T_05711	4033352816	bgh01521_polypeptide	BC1T_08173	CHGT_07775	jgi|CocheC5_1|89084|estExt_Genewise1.C_120118	jgi|Dotse1|146907|estExt_Genewise1.C_2_t40399	FGSG_05223T0	FOXG_07961T0,FOXG_14519T0	FVEG_04878T0	gi|320591745|gb|EFX04184.1|,gi|320594003|gb|EFX06406.1|	*	MGG_12137T0	jgi|Mycfi2|83373|Mycfi1.fgenesh1_pg.C_scaffold_20000012	jgi|Mycgr3|103520|estExt_fgenesh1_kg.C_chr_20564,jgi|Mycgr3|67803|estExt_Genewise1Plus.C_chr_20263	jgi|Necha2|97493|fgenesh1_pm.sca_40_chr12_1_0000020,jgi|Necha2|63772|estExt_Genewise1.C_sca_6_chr9_2_00890	NFIA_051350	PTTT_16452.1	PTRT_03626	SNOT_01740.3|EAT91389.2	VDBG_04604T0	VDAG_04154T0,VDAG_08390T0	*	*	*	gi|159139903|gb|AAK86875.2|	gi|221735090|gb|ACM36053.1|	gi|237877360|gb|ACR29693.1|	*	*	*	*	*
302	12	7	7	1	0.58	0.58	RSAG8G_00308	*	gi|300103726|gb|EFI95132.1|	jgi|SerlaS7_3_2|111957|estExt_Genewise1Plus.C_110116	gi|336380341|gb|EGO21494.1|	PGTT_13174	PTTG_03993T0	UM02855	*	*	*	*	*	*	*	*	*	*	*	*	*	*	*	*	*	*	*	*	*	*	*	*	*	*	*	*	*	*	*	*	*	*	*
303	20	4	5	13	0.2	0.25	RSAG8G_00309	gi|215465801|gb|EEB96229.1|	gi|300101875|gb|EFI93284.1|	*	*	PGTT_01302	*	*	*	*	*	*	*	*	*	*	*	*	*	*	*	*	*	*	*	*	*	*	*	*	*	*	*	*	*	*	*	*	*	*	*	*	*
304	67	22	48	11	0.33	0.72	RSAG8G_00310	*	gi|300105822|gb|EFI97226.1|	jgi|SerlaS7_3_2|53535|e_gw1.6.1485.1	gi|336384769|gb|EGO25917.1|	*	PTTG_04033T0	UM02633	AB09978.1	*	AFL2T_00434	*	*	BC1T_15078	CHGT_10685	jgi|CocheC5_1|8956|fgenesh1_kg.C_scaffold_2000039	jgi|Dotse1|68277|estExt_fgenesh1_kg.C_1_t20432	FGSG_04343T0	*	*	gi|320586199|gb|EFW98878.1|	Lema_P040110.1	*	jgi|Mycfi2|185841|fgenesh1_pm.1_#_1550	*	jgi|Necha2|71309|estExt_Genewise1Plus.C_sca_11_chr8_3_00126	*	PTTT_00965.1	PTRT_05617	*	*	*	PITG_09923T0	jgi|Phyra1_1|76934|fgenesh1_pg.C_scaffold_21000075	PYU1_T002588	*	*	*	*	*	*	*	*
305	11	3	4	1	0.27	0.36	RSAG8G_00311	*	gi|300111488|gb|EFJ02889.1|	*	gi|336380661|gb|EGO21814.1|	*	*	*	*	*	*	*	*	*	*	*	*	*	*	*	*	*	*	*	*	*	*	*	*	*	*	*	*	*	*	*	*	*	*	*	*	*	*
308	12	6	8	4	0.5	0.67	RSAG8G_00314	*	gi|300107684|gb|EFI99086.1|	*	*	*	*	*	*	*	*	*	*	*	*	*	*	*	*	*	*	*	*	*	*	*	*	*	*	*	*	*	*	jgi|Phyra1_1|82181|fgenesh1_pg.C_scaffold_69000005	PYU1_T011446	*	gi|221737647|gb|ACM38543.1|	*	*	*	*	*	*
309	72	23	55	1	0.32	0.76	RSAG8G_00315	*	gi|300108810|gb|EFJ00212.1|	*	*	PGTT_08636	*	*	*	*	AFL2T_07076	173325	bgh02384_polypeptide	BC1T_04396	CHGT_03354	jgi|CocheC5_1|78658|estExt_Genewise1.C_10322	*	FGSG_05489T0	FOXG_09404T0	FVEG_07035T0	gi|320590399|gb|EFX02842.1|	Lema_P032200.1	MGG_06295T0	jgi|Mycfi2|163223|estExt_Genewise1.C_31075	*	jgi|Necha2|47142|e_gw1.10.400.1	NFIA_089140	PTTT_20316.1	PTRT_00361	SNOT_09564.3|EAT82829.2	VDBG_06809T0	VDAG_05873T0	*	*	*	*	*	*	*	*	*	*	*
310	9	5	8	3	0.56	0.89	RSAG8G_00316	gi|215468897|gb|EEB97322.1|,gi|215457097|gb|EEB92788.1|	*	*	*	*	*	*	AB02087.1	*	*	*	*	*	*	*	*	*	*	*	*	*	*	*	*	*	*	PTTT_10123.1	*	*	*	*	*	*	*	*	*	*	*	*	*	*	*
312	9	3	4	1	0.33	0.44	RSAG8G_00318	*	gi|300108917|gb|EFJ00319.1|	*	*	*	*	UM00244	*	*	*	*	*	*	*	*	*	*	*	*	*	*	*	*	*	*	*	*	*	*	*	*	*	*	*	*	*	*	*	*	*	*	*
320	54	23	47	6	0.43	0.87	RSAG8G_00326	*	*	*	*	*	*	*	*	*	AFL2T_09245	48042	*	BC1T_06677	CHGT_08999	jgi|CocheC5_1|11108|fgenesh1_pm.C_scaffold_1000325	*	*	FOXG_09026T0	FVEG_06627T0	gi|320588968|gb|EFX01436.1|	Lema_P017280.1	MGG_01297T0	*	jgi|Mycgr3|38008|e_gw1.3.1873.1	jgi|Necha2|83360|fgenesh1_pg.sca_17_chr8_1_0000133	NFIA_054890	PTTT_13030.1	PTRT_00231	SNOT_11804.3|EAT80848.1	VDBG_08186T0	VDAG_10079T0	*	*	*	*	*	gi|237878779|gb|ACR31111.1|	*	*	*	*	*
323	64	24	52	3	0.38	0.81	RSAG8G_00329	*	*	*	*	*	*	*	AB08836.1	*	AFL2T_11174	53065	bgh00019_polypeptide	BC1T_15158	CHGT_06631	jgi|CocheC5_1|82696|estExt_Genewise1.C_40315	jgi|Dotse1|83541|estExt_fgenesh1_pg.C_120224	FGSG_08933T0	FOXG_03666T0	FVEG_02540T0	gi|320592424|gb|EFX04854.1|	Lema_P114730.1	MGG_02946T0	jgi|Mycfi2|151925|estExt_Genewise1Plus.C_23003	jgi|Mycgr3|101867|estExt_fgenesh1_pm.C_chr_130064	jgi|Necha2|67723|estExt_Genewise1Plus.C_sca_2_chr3_3_01675	NFIA_070830	PTTT_10619.1	PTRT_07308	SNOT_00186.3|EAT91681.2	VDBG_01951T0	VDAG_10316T0	*	*	*	*	*	*	*	*	*	*	*
324	3	1	1	3	0.33	0.33	RSAG8G_00330	*	*	*	*	*	*	*	*	*	*	*	*	*	*	*	*	*	*	*	*	*	*	*	*	*	*	*	*	*	*	*	*	*	*	*	*	*	*	*	*	*	*
325	33	21	28	2	0.64	0.85	RSAG8G_00331,RSAG8G_04948	gi|215452250|gb|EEB90627.1|,gi|215458086|gb|EEB93197.1|	gi|300106672|gb|EFI98075.1|,gi|300103162|gb|EFI94569.1|,gi|300101763|gb|EFI93172.1|	*	*	*	PTTG_00595T0,PTTG_09620T0	UM04691,UM05945	AB05507.1	*	*	44512	*	*	CHGT_02330,CHGT_07389	*	*	FGSG_10998T0	FOXG_13010T0	FVEG_11198T0,FVEG_11731T0	gi|320591197|gb|EFX03636.1|	Lema_P100640.1	MGG_05337T0,MGG_09717T0	jgi|Mycfi2|43519|Mycfi1.e_gw1.22.77.1	*	jgi|Necha2|47477|e_gw1.11.513.1,jgi|Necha2|39816|e_gw1.12.329.1	*	PTTT_15644.1	PTRT_08332	SNOT_08044.3|EAT84320.2	VDBG_09854T0	VDAG_06138T0	*	*	*	*	*	*	*	*	*	*	*
326	19	15	18	1	0.79	0.95	RSAG8G_00332	*	gi|300107243|gb|EFI98646.1|	*	*	*	PTTG_02415T0	*	AB07340.1	*	AFL2T_06956	*	*	*	*	*	*	FGSG_08824T0	FOXG_03535T0	FVEG_02403T0	*	Lema_P044950.1,Lema_P038580.1	*	*	*	jgi|Necha2|82632|fgenesh1_pg.sca_9_chr7_10_0000156	NFIA_060220	*	*	SNOT_06099.3|EAT87163.2	*	VDAG_02827T0	PITG_06591T0,PITG_02935T0,PITG_02928T0,PITG_02930T0	jgi|Phyra1_1|80500|fgenesh1_pg.C_scaffold_50000008,jgi|Phyra1_1|80501|fgenesh1_pg.C_scaffold_50000009,jgi|Phyra1_1|83272|fgenesh1_pg.C_scaffold_85000044	*	*	*	*	*	*	*	*	*
329	107	33	67	25	0.31	0.63	RSAG8G_00335	gi|215458170|gb|EEB93238.1|	gi|300108665|gb|EFJ00067.1|	jgi|SerlaS7_3_2|189834|estExt_fgenesh1_kg.C_200156	gi|336377500|gb|EGO18662.1|	*	*	UM01290	AB03574.1	gi|299788399|gb|AAS54790.2|	AFL2T_07930	43609	bgh04695_polypeptide	BC1T_08558	CHGT_08405	jgi|CocheC5_1|26131|estExt_fgenesh1_kg.C_170051	jgi|Dotse1|126753|e_gw1.3.124.1	FGSG_02649T0	FOXG_10627T0	FVEG_09274T0	gi|320591248|gb|EFX03687.1|	Lema_P091640.1	MGG_04694T0	jgi|Mycfi2|45953|Mycfi1.e_gw1.39.162.1	jgi|Mycgr3|70969|estExt_Genewise1Plus.C_chr_40598	jgi|Necha2|44127|e_gw1.20.419.1	NFIA_114990	PTTT_05672.1	PTRT_04464	SNOT_14168.3|EAT78405.2	VDBG_04308T0	VDAG_05617T0	PITG_13986T0	jgi|Phyra1_1|44115|gwEuk.20.66.1	PYU1_T006075	*	*	*	*	*	*	*	*
330	113	32	71	26	0.28	0.63	RSAG8G_00336	*	gi|300108663|gb|EFJ00065.1|	jgi|SerlaS7_3_2|64431|e_gw1.20.300.1	gi|336377499|gb|EGO18661.1|	PGTT_12505,PGTT_07527	*	UM01551	AB07886.1	gi|44980498|gb|AAS50431.1|	AFL2T_02929	56855	bgh02633_polypeptide	BC1T_00210,BC1T_00207	CHGT_01214	*	jgi|Dotse1|179904|estExt_Genewise1Plus.C_11_t10474	FGSG_05728T0	FOXG_08752T0	FVEG_05918T0	gi|320587511|gb|EFW99991.1|	Lema_P064460.1	MGG_08705T0	jgi|Mycfi2|81036|Mycfi1.fgenesh1_pg.C_scaffold_11000064	jgi|Mycgr3|110071|estExt_fgenesh1_pg.C_chr_70060	jgi|Necha2|57861|estExt_Genewise1.C_sca_18_chr2_1_00416	NFIA_052010	PTTT_19620.1	PTRT_02839	SNOT_03448.3|EAT88653.2	VDBG_02389T0	VDAG_02860T0	PITG_07993T0	jgi|Phyra1_1|71892|fgenesh1_pm.C_scaffold_58000009	PYU1_T011555	*	*	*	*	*	*	*	*
331	12	6	7	1	0.5	0.58	RSAG8G_00337	*	*	jgi|SerlaS7_3_2|189872|estExt_fgenesh1_kg.C_200195	gi|336377520|gb|EGO18682.1|	PGTT_13171	PTTG_03994T0	UM02844	*	*	*	*	*	*	*	*	*	*	*	*	*	*	*	*	*	*	*	*	*	*	*	*	*	*	*	*	*	*	*	*	*	*	*
333	87	24	52	30	0.28	0.6	RSAG8G_00339	*	*	*	*	*	*	*	AB02364.1	gi|44981504|gb|AAS51289.1|	AFL2T_05638	211722	bgh03611_polypeptide	*	*	jgi|CocheC5_1|27952|estExt_fgenesh1_pg.C_30164	jgi|Dotse1|140494|e_gw1.13.343.1	FGSG_06543T0	FOXG_02419T0	FVEG_05603T0	gi|320590814|gb|EFX03257.1|	Lema_P057970.1	*	*	*	jgi|Necha2|39533|e_gw1.19.148.1	NFIA_083330	PTTT_02280.1	PTRT_11140	SNOT_12739.3|EAT80037.2	VDBG_02750T0	VDAG_03668T0	PITG_02347T0	jgi|Phyra1_1|86303|fgenesh1_pg.C_scaffold_606000003	PYU1_T004657	*	*	*	*	*	*	*	*
337	51	21	42	1	0.41	0.82	RSAG8G_00343	*	*	jgi|SerlaS7_3_2|73224|Genemark.5361_g	*	PGTT_06515	*	*	*	*	*	40514	bghP001484	*	CHGT_04709	jgi|CocheC5_1|112914|estExt_Genewise1Plus.C_240007	jgi|Dotse1|71208|estExt_fgenesh1_kg.C_4_t10456	FGSG_09806T0	FOXG_06597T0	FVEG_06420T0	gi|320590656|gb|EFX03099.1|	Lema_P104330.1	*	jgi|Mycfi2|162893|estExt_Genewise1.C_30472	jgi|Mycgr3|22584|gw1.3.1324.1	jgi|Necha2|66496|estExt_Genewise1Plus.C_sca_18_chr2_1_01441	NFIA_079510	*	PTRT_10767	SNOT_13029.3|EAT79829.2	VDBG_08272T0	VDAG_10251T0	*	*	*	*	*	*	*	*	*	*	*
339	29	21	25	3	0.72	0.86	RSAG8G_00345,RSAG8G_08644	*	gi|300111441|gb|EFJ02842.1|	*	*	*	*	UM03381	AB06973.1	*	AFL2T_09689	*	*	*	CHGT_10573	jgi|CocheC5_1|60217|e_gw1.2.1149.1	*	FGSG_03365T0	*	FVEG_10963T0	gi|320592034|gb|EFX04473.1|	Lema_P042180.1	MGG_01387T0	*	*	*	NFIA_023120	PTTT_20286.1	PTRT_05828	SNOT_15565.3|EAT76940.2	*	*	PITG_01973T0,PITG_01974T0	jgi|Phyra1_1|77287|fgenesh1_pg.C_scaffold_23000099,jgi|Phyra1_1|77288|fgenesh1_pg.C_scaffold_23000100,jgi|Phyra1_1|71503|fgenesh1_pm.C_scaffold_23000013	PYU1_T011649	*	*	*	*	*	*	*	*
341	5	4	4	1	0.8	0.8	RSAG8G_00347	*	gi|300110644|gb|EFJ02045.1|	jgi|SerlaS7_3_2|176720|estExt_fgenesh1_kg.C_40062	gi|336385969|gb|EGO27115.1|	*	*	*	*	*	*	*	*	*	*	*	*	*	*	*	*	*	*	*	*	*	*	*	*	*	*	*	*	*	*	*	*	*	*	*	*	*	*
342	11	6	7	1	0.55	0.64	RSAG8G_00348,RSAG8G_07255	*	*	*	*	PGTT_07660	*	UM01465,UM02379	*	*	*	*	*	*	*	jgi|CocheC5_1|29444|estExt_fgenesh1_pg.C_70131	*	*	*	*	*	Lema_P032350.1	*	*	*	*	*	PTTT_07317.1	*	*	*	*	*	*	*	*	*	*	*	*	*	*	*
348	120	47	93	43	0.39	0.78	RSAG8G_00354	gi|215462380|gb|EEB94950.1|	gi|300108591|gb|EFI99992.1|	jgi|SerlaS7_3_2|76679|Genemark.8816_g	gi|336379957|gb|EGO21111.1|	PGTT_15988	*	UM04156	AB02327.1	gi|44982643|gb|AAS51906.1|,gi|299790622|gb|AAS53145.2|	AFL2T_01157	*	bgh06043_mRNA_polypeptide	BC1T_07703	*	jgi|CocheC5_1|105219|estExt_Genewise1Plus.C_80784	jgi|Dotse1|69880|estExt_fgenesh1_kg.C_2_t20361	*	FOXG_02315T0	FVEG_05491T0	gi|320586161|gb|EFW98840.1|	*	*	jgi|Mycfi2|59450|Mycfi1.estExt_Genewise1Plus.C_140801	jgi|Mycgr3|68243|estExt_Genewise1Plus.C_chr_20932	jgi|Necha2|63826|estExt_Genewise1.C_sca_6_chr9_2_01082	NFIA_010410	PTTT_08055.1	PTRT_10541	SNOT_02200.3|EAT90412.2	VDBG_06142T0	VDAG_03299T0	*	*	*	gi|22001756|sp|Q8UD63.2|LEU1_AGRT5,gi|159140400|gb|AAK88005.2|	gi|221736363|gb|ACM37326.1|	gi|237877872|gb|ACR30205.1|,gi|237879088|gb|ACR31420.1|	*	*	*	*	gi|226732774|sp|A5CRB9.1|LEU1_CLAM3,gi|147830687|emb|CAN01627.1|
349	5	3	4	1	0.6	0.8	RSAG8G_00355	*	gi|300107421|gb|EFI98823.1|	*	*	*	*	*	*	*	*	*	*	*	*	*	*	*	*	*	*	*	*	jgi|Mycfi2|101201|gw1.5.660.1	*	*	*	*	*	*	*	*	*	*	*	*	*	*	*	*	*	*	*
351	90	30	67	7	0.33	0.74	RSAG8G_00357	*	gi|300101625|gb|EFI93034.1|	jgi|SerlaS7_3_2|113195|estExt_Genewise1Plus.C_120487	gi|336379954|gb|EGO21108.1|	PGTT_17719	PTTG_07561T0	UM04782	*	gi|299790786|gb|AAS53635.2|	*	56891	*	*	CHGT_07607	jgi|CocheC5_1|85575|estExt_Genewise1.C_70409	jgi|Dotse1|173588|estExt_Genewise1Plus.C_6_t10419	FGSG_04582T0	FOXG_13642T0	FVEG_11066T0	gi|320587824|gb|EFX00299.1|	Lema_P004090.1	MGG_05956T0	jgi|Mycfi2|52738|Mycfi1.estExt_Genewise1.C_150354	jgi|Mycgr3|110450|estExt_fgenesh1_pg.C_chr_80292	jgi|Necha2|71472|estExt_Genewise1Plus.C_sca_11_chr8_3_00579	NFIA_038550	PTTT_09642.1	PTRT_09469	*	VDBG_06488T0	VDAG_05026T0	PITG_14456T0	jgi|Phyra1_1|47657|gwEuk.34.36.1	PYU1_T013845	*	*	*	*	*	*	*	*
353	67	22	56	1	0.33	0.84	RSAG8G_00359,RSAG8G_01794	*	gi|300103478|gb|EFI94885.1|,gi|300112211|gb|EFJ03612.1|	jgi|SerlaS7_3_2|166542|estExt_fgenesh1_pm.C_40585,jgi|SerlaS7_3_2|114820|estExt_Genewise1Plus.C_150517,jgi|SerlaS7_3_2|82700|estExt_Genewise1.C_11633	gi|336378876|gb|EGO20033.1|,gi|336389790|gb|EGO30933.1|	PGTT_05268	PTTG_04502T0,PTTG_01670T0	UM00857,UM03569,UM05807,UM03041	*	gi|44985138|gb|AAS53916.1|	AFL2T_06819	36856	bgh00732_polypeptide	*	*	jgi|CocheC5_1|86901|estExt_Genewise1.C_90089	jgi|Dotse1|67598|estExt_fgenesh1_kg.C_1_t10196	*	*	*	*	Lema_P085680.1,Lema_P040520.1	*	jgi|Mycfi2|11240|Mycfi1.gw1.16.424.1,jgi|Mycfi2|27638|Mycfi1.e_gw1.1.142.1	jgi|Mycgr3|48347|e_gw1.10.124.1	*	NFIA_087100	PTTT_13804.1	PTRT_04994,PTRT_06161	SNOT_07695.3|EAT85161.2	*	*	PITG_18356T0	*	PYU1_T010729	*	*	*	*	*	*	*	*
357	140	54	91	68	0.39	0.65	RSAG8G_00363	*	gi|300107653|gb|EFI99055.1|	jgi|SerlaS7_3_2|183432|estExt_fgenesh1_kg.C_81009	gi|336382861|gb|EGO24011.1|	PGTT_08556	PTTG_00585T0	UM05673	AB04882.1	*	AFL2T_09200	43391	bgh05456_mRNA_polypeptide	*	CHGT_09261	jgi|CocheC5_1|30726|estExt_fgenesh1_pg.C_110215	jgi|Dotse1|68850|estExt_fgenesh1_kg.C_1_t40043	FGSG_09240T0	FOXG_06001T0	FVEG_03868T0	gi|320593484|gb|EFX05893.1|	Lema_P005360.1	MGG_03840T0	jgi|Mycfi2|55699|Mycfi1.estExt_Genewise1Plus.C_13100	jgi|Mycgr3|71347|estExt_Genewise1Plus.C_chr_41117	jgi|Necha2|58614|estExt_Genewise1.C_sca_18_chr2_1_02204	NFIA_054480	PTTT_01849.1	PTRT_01563	SNOT_06188.3|EAT86019.2	*	*	PITG_11161T0	jgi|Phyra1_1|71664|fgenesh1_pm.C_scaffold_35000011	PYU1_T003367	gi|159140888|gb|AAK89921.2|	*	gi|237878397|gb|ACR30729.1|	gi|84789521|gb|ABC65253.1|	gi|39722195|dbj|BAD04685.1|	gi|171854047|emb|CAM12020.1|	gi|193806914|emb|CAP18343.1|	gi|147832058|emb|CAN03031.1|
358	81	30	66	6	0.37	0.81	RSAG8G_00364	*	gi|300102406|gb|EFI93814.1|	*	*	*	PTTG_08608T0,PTTG_01442T0	UM01076	AB01853.1	gi|44985376|gb|AAS54089.1|	AFL2T_09167	124897	bgh02495_polypeptide	BC1T_00510	CHGT_00947	jgi|CocheC5_1|23736|fgenesh1_pg.C_scaffold_26000072	jgi|Dotse1|70056|estExt_fgenesh1_kg.C_3_t10013	FGSG_07092T0	FOXG_01712T0	FVEG_08081T0	gi|320593115|gb|EFX05524.1|	Lema_P095760.1	MGG_05757T0	jgi|Mycfi2|36301|Mycfi1.e_gw1.9.300.1	jgi|Mycgr3|99945|estExt_fgenesh1_pm.C_chr_40247	jgi|Necha2|104084|estExt_fgenesh1_pm.C_sca_3_chr4_2_00287	NFIA_054270	PTTT_17462.1	PTRT_03298	*	*	VDAG_03042T0	PITG_02084T0	jgi|Phyra1_1|93616|C_scaffold_3000055	PYU1_T012796	*	*	*	*	*	*	*	*
362	7	3	3	1	0.43	0.43	RSAG8G_00368	*	gi|300107489|gb|EFI98891.1|	jgi|SerlaS7_3_2|78206|Genemark.10343_g	*	*	*	*	*	*	*	*	*	*	*	*	*	*	*	*	*	*	*	*	*	*	*	*	*	*	*	*	*	*	*	*	*	*	*	*	*	*	*
365	72	44	55	71	0.61	0.76	RSAG8G_00371	*	*	*	*	*	*	*	*	*	*	*	*	*	*	*	*	*	*	*	*	*	*	*	*	*	*	*	*	*	*	*	*	*	*	gi|81764003|sp|Q8UE36.1|RL15_AGRT5,gi|159140259|gb|AAK87690.2|	gi|221735373|gb|ACM36336.1|,gi|254799111|sp|B9JVQ6.1|RL15_AGRVS	gi|237875145|gb|ACR27478.1|	gi|115502638|sp|Q2NIX3.1|RL15_AYWBP,gi|84789888|gb|ABC65620.1|	gi|39721814|dbj|BAD04304.1|	gi|171853939|emb|CAM11902.1|,gi|226710236|sp|B1VAC9.1|RL15_PHYAS	gi|308524946|gb|ADO33805.1|,gi|254799152|sp|B3R010.1|RL15_PHYMT,gi|193807109|emb|CAP18547.1|	gi|147831713|emb|CAN02682.1|
366	68	27	53	1	0.4	0.78	RSAG8G_00372	*	gi|300104219|gb|EFI95625.1|	jgi|SerlaS7_3_2|160028|estExt_fgenesh1_pg.C_60260	gi|336384353|gb|EGO25501.1|	*	PTTG_08835T0	UM03317	*	gi|44985344|gb|AAS54057.1|	AFL2T_01937	45402	*	BC1T_10779	CHGT_10686	jgi|CocheC5_1|27470|estExt_fgenesh1_pg.C_20278	jgi|Dotse1|67901|estExt_fgenesh1_kg.C_1_t20033	FGSG_10742T0	FOXG_12667T0	FVEG_11403T0	gi|320593887|gb|EFX06290.1|	Lema_P043750.1	MGG_12804T0	jgi|Mycfi2|48071|Mycfi1.estExt_Genewise1.C_10953	jgi|Mycgr3|21413|gw1.1.2210.1	jgi|Necha2|69142|estExt_Genewise1Plus.C_sca_12_chr5_2_00630	NFIA_105130	PTTT_05992.1	PTRT_05438	SNOT_15602.3|EAT76977.2	*	VDAG_01253T0	*	*	*	*	*	*	*	*	*	*	*
370	3	1	1	2	0.33	0.33	RSAG8G_00376	*	*	*	*	*	*	*	*	*	*	*	*	*	*	*	*	*	*	*	*	*	*	*	*	*	*	*	*	*	*	*	*	*	*	*	*	*	*	*	*	*	*
373	10	6	6	1	0.6	0.6	RSAG8G_00379	*	gi|300109593|gb|EFJ00995.1|	jgi|SerlaS7_3_2|191705|estExt_fgenesh1_kg.C_450001	gi|336380487|gb|EGO21640.1|	PGTT_10761	PTTG_04649T0	*	*	*	*	*	*	*	*	*	*	*	*	*	*	*	*	*	*	*	*	*	*	*	*	*	*	*	*	*	*	*	*	*	*	*	*
375	168	73	122	83	0.43	0.73	RSAG8G_00381	*	gi|300108758|gb|EFJ00160.1|	jgi|SerlaS7_3_2|154555|fgenesh1_pg.11_#_140	gi|336380509|gb|EGO21662.1|	*	PTTG_02835T0	*	AB01361.1	gi|44984011|gb|AAS53021.1|	AFL2T_05685	48585	bgh05023_polypeptide	BC1T_06531	CHGT_07576	jgi|CocheC5_1|97507|estExt_Genewise1Plus.C_10868	jgi|Dotse1|125125|e_gw1.2.70.1	FGSG_09015T0	FOXG_09080T0	*	gi|320591448|gb|EFX03887.1|	Lema_P078170.1	MGG_04857T0	jgi|Mycfi2|202265|estExt_fgenesh1_pm.C_20315	jgi|Mycgr3|35500|e_gw1.2.1555.1	jgi|Necha2|95301|fgenesh1_pm.sca_17_chr8_1_0000102	NFIA_051640	PTTT_19398.1	*	SNOT_16130.3|EAT76502.2	VDBG_06542T0	VDAG_05082T0	PITG_03158T0	jgi|Phyra1_1|78255|fgenesh1_pg.C_scaffold_30000060	PYU1_T000901	gi|61228129|sp|P0A3Q5.1|MIAA_AGRT5,gi|159140297|gb|AAK87792.2|	gi|221736061|gb|ACM37024.1|,gi|239977161|sp|B9JXP7.1|MIAA_AGRVS	gi|237875504|gb|ACR27837.1|	gi|123518160|sp|Q2NJ30.1|MIAA_AYWBP,gi|84789831|gb|ABC65563.1|	gi|39721870|dbj|BAD04360.1|	gi|171854007|emb|CAM11972.1|,gi|226704735|sp|B1VAJ9.1|MIAA_PHYAS	gi|239977432|sp|B3R0E8.1|MIAA_PHYMT,gi|193806883|emb|CAP18312.1|	gi|229621754|sp|A5CSL4.1|MIAA_CLAM3,gi|147831133|emb|CAN02085.1|
379	6	2	3	4	0.33	0.5	RSAG8G_00385	*	*	*	*	*	*	*	*	*	AFL2T_07213	*	*	*	*	*	*	*	*	*	*	*	*	*	*	*	*	*	*	*	*	*	*	*	*	*	*	*	*	*	*	*	*
380	13	3	9	4	0.23	0.69	RSAG8G_00386	*	*	*	*	*	*	*	*	*	*	*	*	*	*	jgi|CocheC5_1|14496|fgenesh1_pm.C_scaffold_17000002	*	*	*	*	*	*	*	*	*	*	*	*	*	SNOT_01845.3|EAT91494.1	*	*	*	*	*	*	*	*	*	*	*	*	*
382	107	33	70	26	0.31	0.65	RSAG8G_00388	*	gi|300101050|gb|EFI92461.1|	jgi|SerlaS7_3_2|185692|estExt_fgenesh1_kg.C_110354	gi|336380512|gb|EGO21665.1|	PGTT_08663	*	UM04599	AB08719.1	*	AFL2T_10844	181348	bgh01735_polypeptide	BC1T_08772	CHGT_06430	jgi|CocheC5_1|33536|estExt_fgenesh1_pg.C_310009	jgi|Dotse1|70989|estExt_fgenesh1_kg.C_4_t10227	FGSG_06411T0	FOXG_08198T0	FVEG_06470T0	gi|320586115|gb|EFW98794.1|	Lema_P103160.1	MGG_03636T0	jgi|Mycfi2|100664|gw1.3.638.1	jgi|Mycgr3|70421|estExt_Genewise1Plus.C_chr_31899	jgi|Necha2|41250|e_gw1.5.1529.1	NFIA_078250	PTTT_12788.1	PTRT_09605	SNOT_12999.3|EAT79799.2	VDBG_02217T0	VDAG_02689T0	PITG_11972T0	jgi|Phyra1_1|71586|fgenesh1_pm.C_scaffold_29000005	PYU1_T001503	*	*	*	*	*	*	*	*
383	138	53	90	64	0.38	0.65	RSAG8G_00389	*	gi|300108606|gb|EFJ00008.1|	jgi|SerlaS7_3_2|186700|estExt_fgenesh1_kg.C_120463	gi|336379971|gb|EGO21125.1|	PGTT_01245	PTTG_09448T0	*	AB05047.1	*	AFL2T_04200	192202	bgh00121_polypeptide	BC1T_14088	CHGT_09154	jgi|CocheC5_1|25585|estExt_fgenesh1_kg.C_90042	jgi|Dotse1|118019|e_gw1.1.3037.1	FGSG_08622T0	FOXG_03178T0	FVEG_02047T0	gi|320590897|gb|EFX03338.1|	Lema_P111520.1	MGG_06511T0	jgi|Mycfi2|28801|Mycfi1.e_gw1.1.411.1	jgi|Mycgr3|40235|e_gw1.4.1596.1	jgi|Necha2|46345|e_gw1.17.357.1,jgi|Necha2|67343|estExt_Genewise1Plus.C_sca_2_chr3_3_00772	NFIA_002400	PTTT_13322.1	PTRT_06542	SNOT_12339.3|EAT80152.2	VDBG_08079T0	VDAG_01575T0	PITG_00451T0	jgi|Phyra1_1|71034|fgenesh1_pm.C_scaffold_1000014	PYU1_T004188	gi|15159875|gb|AAK89922.1|	*	gi|237878398|gb|ACR30730.1|	gi|84789522|gb|ABC65254.1|	gi|39722196|dbj|BAD04686.1|	gi|171854048|emb|CAM12021.1|	gi|193806913|emb|CAP18342.1|	*
384	95	29	58	24	0.31	0.61	RSAG8G_00390	gi|215465052|gb|EEB95963.1|	gi|300108772|gb|EFJ00174.1|	*	*	PGTT_07177	PTTG_07719T0	*	AB00513.1	*	*	38626	bgh01092_polypeptide	BC1T_13333	CHGT_07924	jgi|CocheC5_1|99722|estExt_Genewise1Plus.C_21450	jgi|Dotse1|68185|estExt_fgenesh1_kg.C_1_t20335	FGSG_01545T0	FOXG_11165T0	*	gi|320585740|gb|EFW98419.1|	Lema_P036200.1	MGG_02518T0	jgi|Mycfi2|127785|e_gw1.1.425.1	jgi|Mycgr3|66686|estExt_Genewise1Plus.C_chr_12607	jgi|Necha2|89726|fgenesh1_pm.sca_8_chr1_1_0000163	NFIA_016400	PTTT_00375.1	PTRT_08800	SNOT_08770.3|EAT83938.2	VDBG_03664T0	VDAG_00894T0	*	jgi|Phyra1_1|83907|fgenesh1_pg.C_scaffold_99000029	PYU1_T013364	*	*	*	*	*	*	*	*
386	7	4	4	3	0.57	0.57	RSAG8G_00392	*	*	*	*	*	*	*	*	*	*	*	*	*	*	*	*	*	*	*	*	*	*	*	*	*	*	*	*	*	*	*	PITG_00472T0	jgi|Phyra1_1|72767|fgenesh1_pg.C_scaffold_1000209	PYU1_T004181	*	*	*	*	*	*	*	*
393	7	2	3	1	0.29	0.43	RSAG8G_00400,RSAG8G_00403	*	gi|300100386|gb|EFI91799.1|	*	*	*	*	*	*	*	*	*	*	*	*	*	*	*	*	*	*	*	*	*	*	*	*	*	*	*	*	*	*	*	*	*	*	*	*	*	*	*	*
398	77	31	64	1	0.4	0.83	RSAG8G_00406	*	gi|300109858|gb|EFJ01260.1|	jgi|SerlaS7_3_2|170411|estExt_fgenesh1_pm.C_110037	gi|336380343|gb|EGO21496.1|	PGTT_08782	PTTG_09906T0	UM00675	AB09371.1	gi|44981670|gb|AAS51420.1|	AFL2T_10470	132415	bgh04117_polypeptide	BC1T_12420,BC1T_12423	CHGT_00332	jgi|CocheC5_1|104772|estExt_Genewise1Plus.C_80243	jgi|Dotse1|54847|estExt_Genemark1.C_7_t10471	*	FOXG_04062T0	FVEG_07179T0	gi|320591101|gb|EFX03540.1|	Lema_P006170.1	*	jgi|Mycfi2|65703|Mycfi1.fgenesh1_pm.C_scaffold_43000006	jgi|Mycgr3|100589|estExt_fgenesh1_pm.C_chr_60298	jgi|Necha2|88236|fgenesh1_pg.sca_28_chr13_5_0000138	NFIA_058290	PTTT_14686.1	PTRT_11633	SNOT_03055.3|EAT89786.2	VDBG_09806T0	VDAG_09539T0	*	jgi|Phyra1_1|79709|fgenesh1_pg.C_scaffold_42000119	PYU1_T000081	*	*	*	*	*	*	*	*
400	8	6	6	1	0.75	0.75	RSAG8G_00408	gi|215463185|gb|EEB95258.1|	gi|300112628|gb|EFJ04029.1|	*	*	PGTT_05052	*	UM00699	*	*	*	*	*	*	*	*	*	*	*	*	*	*	*	jgi|Mycfi2|214319|estExt_fgenesh1_pg.C_21001	*	*	*	*	*	*	*	*	*	*	*	*	*	*	*	*	*	*	*
404	7	6	6	1	0.86	0.86	RSAG8G_00412	gi|215450110|gb|EEB89572.1|	gi|300107775|gb|EFI99177.1|	jgi|SerlaS7_3_2|110041|estExt_Genewise1Plus.C_81348	*	PGTT_04020	PTTG_08609T0,PTTG_01441T0	*	*	*	*	*	*	*	*	*	*	*	*	*	*	*	*	*	*	*	*	*	*	*	*	*	*	*	*	*	*	*	*	*	*	*	*
405	4	2	3	1	0.5	0.75	RSAG8G_00413,RSAG8G_10116	*	*	*	*	*	*	*	*	*	*	*	*	*	*	*	*	*	*	*	*	*	*	*	*	*	*	*	PTRT_00604	*	*	*	*	*	*	*	*	*	*	*	*	*	*
406	4	1	1	1	0.25	0.25	RSAG8G_00414	*	*	*	*	*	*	*	*	*	*	*	*	*	*	*	*	*	*	*	*	*	*	*	*	*	*	*	*	*	*	*	*	*	*	*	*	*	*	*	*	*	*
408	34	22	27	10	0.65	0.79	RSAG8G_00417	*	gi|300102568|gb|EFI93976.1|,gi|300111343|gb|EFJ02744.1|	*	*	*	*	*	AB07114.1	*	AFL2T_05471	211544	*	*	CHGT_05090,CHGT_01312	*	*	FGSG_11049T0	FOXG_12939T0	FVEG_11700T0,FVEG_07730T0	*	*	MGG_10618T0	*	*	jgi|Necha2|106573|fgeneshN1_pm.sca_28_chr13_5_0000012	NFIA_099230	PTTT_05978.1	PTRT_05301	*	VDBG_09881T0	VDAG_06166T0	*	*	*	*	gi|221735223|gb|ACM36186.1|,gi|221738554|gb|ACM39392.1|	*	*	*	*	*	*
410	15	12	12	1	0.8	0.8	RSAG8G_00419	*	*	*	*	*	*	*	AB09772.1,AB04170.1	*	AFL2T_10596	*	*	BC1T_01581,BC1T_01580	*	jgi|CocheC5_1|107188|estExt_Genewise1Plus.C_110453	jgi|Dotse1|70456|estExt_fgenesh1_kg.C_3_t10439	*	*	*	*	Lema_P070400.1	*	jgi|Mycfi2|87648|Mycfi1.estExt_fgenesh1_pg.C_90135	jgi|Mycgr3|65274|estExt_Genewise1Plus.C_chr_10664	*	*	PTTT_00027.1	PTRT_02382	SNOT_06615.3|EAT86446.2	*	*	*	*	*	*	*	*	*	*	*	*	*
411	7	3	5	1	0.43	0.71	RSAG8G_00420	*	*	*	*	PGTT_04137	*	*	*	*	*	*	*	BC1T_14593	*	*	*	*	*	*	*	*	*	*	*	*	*	*	*	*	*	*	*	*	*	*	*	*	*	*	*	*	*
421	14	8	9	1	0.57	0.64	RSAG8G_00430	gi|215453007|gb|EEB90982.1|	gi|300108138|gb|EFI99540.1|	jgi|SerlaS7_3_2|91139|estExt_Genewise1.C_80399	gi|336382418|gb|EGO23568.1|	PGTT_15916	PTTG_05958T0	UM02290	*	*	*	*	*	*	*	*	*	*	*	*	*	*	*	*	*	*	*	*	*	*	*	*	*	*	*	*	*	*	*	*	*	*	*
422	7	6	6	1	0.86	0.86	RSAG8G_00431	gi|215462366|gb|EEB94945.1|	gi|300107580|gb|EFI98982.1|	jgi|SerlaS7_3_2|79842|Genemark.11979_g	gi|336382830|gb|EGO23980.1|	*	*	UM02284	*	*	*	*	*	*	*	*	*	*	*	*	*	*	*	*	*	*	*	*	*	*	*	*	*	*	*	*	*	*	*	*	*	*	*
423	16	14	14	1	0.88	0.88	RSAG8G_00432	gi|215460192|gb|EEB94077.1|	gi|300107563|gb|EFI98965.1|	jgi|SerlaS7_3_2|56550|e_gw1.8.169.1	gi|336382417|gb|EGO23567.1|	PGTT_15021	PTTG_08542T0	*	AB09545.1	*	*	*	*	*	*	jgi|CocheC5_1|109990|estExt_Genewise1Plus.C_160235	*	*	*	*	*	*	MGG_05092T0	*	*	*	*	PTTT_19965.1	PTRT_01875	*	VDBG_01187T0,VDBG_06199T0	VDAG_00789T0	*	*	*	*	*	*	*	*	*	*	*
425	103	27	64	25	0.26	0.62	RSAG8G_00434	*	gi|300110410|gb|EFJ01811.1|	jgi|SerlaS7_3_2|177632|estExt_fgenesh1_kg.C_41018	gi|336386443|gb|EGO27589.1|	PGTT_03308	PTTG_08642T0	UM04352	*	gi|44982375|gb|AAS51684.1|	AFL2T_06888	*	bgh04594_polypeptide	*	CHGT_10214	jgi|CocheC5_1|117620|estExt_fgenesh1_pm.C_90072	jgi|Dotse1|85000|estExt_fgenesh1_pm.C_1_t30152	FGSG_00301T0	FOXG_00767T0	FVEG_00748T0	gi|320586328|gb|EFW99007.1|	Lema_P042650.1	MGG_03151T0	jgi|Mycfi2|55600|Mycfi1.estExt_Genewise1Plus.C_12839	jgi|Mycgr3|42543|e_gw1.5.1367.1	jgi|Necha2|98881|estExt_fgenesh1_pg.C_sca_1_chr1_3_00693	NFIA_087530	*	PTRT_05687	*	VDBG_08314T0	*	PITG_06456T0	jgi|Phyra1_1|71513|fgenesh1_pm.C_scaffold_24000004	*	*	*	*	*	*	*	*	*
427	99	30	58	25	0.3	0.59	RSAG8G_00436	*	gi|300107508|gb|EFI98910.1|	jgi|SerlaS7_3_2|123292|fgenesh1_pm.8_#_75	gi|336382293|gb|EGO23443.1|	PGTT_10476	PTTG_05800T0	*	AB09027.1	*	AFL2T_05725	210023	bgh02265_polypeptide	*	*	jgi|CocheC5_1|65318|e_gw1.7.846.1	jgi|Dotse1|80688|estExt_fgenesh1_pg.C_6_t10333	FGSG_02601T0	FOXG_10514T0	FVEG_09163T0	gi|320588056|gb|EFX00531.1|	Lema_P020210.1	MGG_06444T0	jgi|Mycfi2|63709|Mycfi1.fgenesh1_pm.C_scaffold_5000152	jgi|Mycgr3|74597|estExt_Genewise1Plus.C_chr_80469	jgi|Necha2|43283|e_gw1.20.938.1	NFIA_051210	PTTT_12687.1	PTRT_01331	SNOT_15371.3|EAT77304.2	VDBG_06959T0	VDAG_06606T0	PITG_01858T0	jgi|Phyra1_1|73817|fgenesh1_pg.C_scaffold_5000024	PYU1_T005913	*	*	*	*	*	*	*	*
428	3	3	3	1	1	1	RSAG8G_00437	*	*	*	*	*	*	*	*	*	*	*	*	*	*	*	*	FGSG_09642T0	*	*	*	*	*	*	*	jgi|Necha2|32605|e_gw1.18.897.1	*	*	*	*	*	*	*	*	*	*	*	*	*	*	*	*	*
433	96	30	68	13	0.31	0.71	RSAG8G_00443	*	gi|300112697|gb|EFJ04098.1|	*	*	PGTT_06875	PTTG_03807T0	UM04862	AB06012.1	*	AFL2T_05776	182413	bgh06201_mRNA_polypeptide	BC1T_10891	CHGT_03326	jgi|CocheC5_1|69363|e_gw1.12.504.1	jgi|Dotse1|97013|gw1.2.386.1	FGSG_05537T0	FOXG_09356T0	FVEG_06960T0	gi|320586023|gb|EFW98702.1|	Lema_P066860.1	MGG_00369T0	jgi|Mycfi2|88305|Mycfi1.estExt_fgenesh1_pg.C_140297	jgi|Mycgr3|110944|estExt_fgenesh1_pg.C_chr_100064	jgi|Necha2|62809|estExt_Genewise1.C_sca_10_chr8_2_00425	NFIA_050590	PTTT_10270.1	PTRT_03743	SNOT_01574.3|EAT91223.2	*	VDAG_05730T0	PITG_08017T0	jgi|Phyra1_1|81314|fgenesh1_pg.C_scaffold_58000077	PYU1_T011547	*	*	*	*	*	*	*	*
435	74	32	59	1	0.43	0.8	RSAG8G_00445	*	gi|300107578|gb|EFI98980.1|	jgi|SerlaS7_3_2|189001|estExt_fgenesh1_kg.C_170132	gi|336378091|gb|EGO19250.1|	PGTT_04211	PTTG_07381T0	UM00386	AB09262.1	gi|44985721|gb|AAS54345.1|	AFL2T_06026	53917213851	*	BC1T_06097	CHGT_07800	jgi|CocheC5_1|111574|estExt_Genewise1Plus.C_190331	jgi|Dotse1|72549|estExt_fgenesh1_kg.C_6_t10253	FGSG_07477T0	FOXG_01416T0	FVEG_07782T0	gi|320589083|gb|EFX01551.1|,gi|320591571|gb|EFX04010.1|	Lema_P021720.1	MGG_06917T0	jgi|Mycfi2|188610|fgenesh1_pm.5_#_21	jgi|Mycgr3|75137|estExt_Genewise1Plus.C_chr_81238	jgi|Necha2|105227|estExt_fgenesh1_pm.C_sca_6_chr9_2_00007,jgi|Necha2|75807|fgenesh1_pg.sca_1_chr1_3_0001418	NFIA_033520	PTTT_01922.1	PTRT_00998	SNOT_09425.3|EAT83617.2	*	VDAG_08295T0	PITG_17993T0	jgi|Phyra1_1|53364|gwEuk.8.163.1	PYU1_T005557	*	*	*	*	*	*	*	*
436	11	6	7	1	0.55	0.64	RSAG8G_00446	*	gi|300108353|gb|EFI99755.1|	jgi|SerlaS7_3_2|63470|e_gw1.17.10.1	gi|336378181|gb|EGO19340.1|	PGTT_07044	*	UM00206	*	*	*	*	*	*	*	*	*	*	*	*	*	*	*	*	*	*	*	*	*	*	*	*	*	*	*	*	*	*	*	*	*	*	*
438	15	13	14	12	0.87	0.93	RSAG8G_00448	*	*	*	*	*	*	*	*	*	AFL2T_09467,AFL2T_01578	214857	*	*	*	*	*	*	*	*	*	*	*	*	*	*	*	*	*	*	*	*	*	*	*	*	*	*	*	*	*	*	*
439	116	35	73	28	0.3	0.63	RSAG8G_00449	*	gi|300108221|gb|EFI99623.1|	jgi|SerlaS7_3_2|183242|estExt_fgenesh1_kg.C_80806	gi|336382722|gb|EGO23872.1|	PGTT_12291	PTTG_02406T0	UM02638	AB05184.1	gi|44983118|gb|AAS52321.1|	AFL2T_02812	179192	bgh04907_polypeptide	BC1T_04296	CHGT_09183	jgi|CocheC5_1|66730|e_gw1.9.76.1	jgi|Dotse1|68196|estExt_fgenesh1_kg.C_1_t20347	FGSG_08446T0	FOXG_03243T0	FVEG_02115T0	gi|320590621|gb|EFX03064.1|	Lema_P082460.1	MGG_01044T0	jgi|Mycfi2|201872|estExt_fgenesh1_pm.C_11347	jgi|Mycgr3|71330|estExt_Genewise1Plus.C_chr_41095	jgi|Necha2|77817|fgenesh1_pg.sca_2_chr3_3_0000539	NFIA_053560	PTTT_16620.1	PTRT_06818	SNOT_13056.3|EAT79383.2	VDBG_07979T0	VDAG_05548T0	PITG_03832T0	jgi|Phyra1_1|75353|fgenesh1_pg.C_scaffold_12000100	PYU1_T007219	*	*	*	*	*	*	*	*
441	5	5	5	1	1	1	RSAG8G_00451	gi|215454478|gb|EEB91657.1|	*	*	*	*	*	*	*	*	*	*	*	BC1T_06911	*	*	*	*	*	*	*	*	*	*	*	*	*	PTTT_10022.1	PTRT_06515	*	*	*	*	*	*	*	*	*	*	*	*	*	*
442	4	3	3	1	0.75	0.75	RSAG8G_00452	*	*	*	*	*	*	*	*	*	AFL2T_03909	*	*	*	*	*	*	*	*	*	*	*	*	*	*	*	*	*	*	*	*	VDAG_07198T0	*	*	*	*	*	*	*	*	*	*	*
443	13	6	6	1	0.46	0.46	RSAG8G_00453	*	gi|300105825|gb|EFI97229.1|	jgi|SerlaS7_3_2|156092|fgenesh1_pg.17_#_130	*	PGTT_04580	PTTG_05146T0,PTTG_00030T0	*	*	gi|44982825|gb|AAS52055.1|	*	*	*	*	*	*	*	*	*	*	*	*	*	*	*	*	*	*	*	*	*	*	*	*	*	*	*	*	*	*	*	*	*
461	3	3	3	1	1	1	RSAG8G_00471	*	*	*	*	*	*	*	*	*	*	*	*	*	*	*	*	*	FOXG_03189T0	FVEG_02059T0	*	*	*	*	*	*	*	*	*	*	*	*	*	*	*	*	*	*	*	*	*	*	*
463	10	4	4	3	0.4	0.4	RSAG8G_00473	*	gi|300108345|gb|EFI99747.1|	*	*	PGTT_14233	PTTG_09313T0	*	*	*	*	*	*	*	*	*	*	*	*	*	*	*	*	*	*	*	*	*	*	*	*	*	*	*	*	*	*	*	*	*	*	*	*
467	8	1	5	3	0.13	0.63	RSAG8G_00477	*	*	*	*	*	*	*	*	*	*	*	*	*	*	*	*	*	*	*	*	*	*	*	*	*	*	*	*	*	*	*	*	*	*	*	*	*	*	*	*	*	*
471	5	3	4	1	0.6	0.8	RSAG8G_00481	*	*	*	*	*	*	*	*	*	*	*	*	BC1T_05435	*	*	*	*	*	*	*	*	MGG_06391T0	*	*	*	*	*	*	*	*	*	*	*	*	*	*	*	*	*	*	*	*
472	110	32	67	28	0.29	0.61	RSAG8G_00482	*	gi|300107741|gb|EFI99143.1|	jgi|SerlaS7_3_2|183632|estExt_fgenesh1_kg.C_81221	gi|336382979|gb|EGO24129.1|	PGTT_08653	PTTG_08483T0	UM02661	AB08638.1	gi|44980705|gb|AAS50610.1|	AFL2T_06333	191282	bghP005953	*	CHGT_06771	jgi|CocheC5_1|93741|estExt_Genewise1.C_220124	jgi|Dotse1|75712|estExt_fgenesh1_kg.C_130019	FGSG_09439T0	FOXG_06124T0	FVEG_03988T0	gi|320589541|gb|EFX02002.1|	Lema_P012290.1	MGG_02597T0	jgi|Mycfi2|34618|Mycfi1.e_gw1.7.875.1	jgi|Mycgr3|40375|e_gw1.4.1410.1	jgi|Necha2|32190|e_gw1.18.2328.1	NFIA_078920	PTTT_07917.1	PTRT_02179	SNOT_02843.3|EAT89574.2	*	VDAG_02790T0	PITG_10923T0	jgi|Phyra1_1|53441|gwEuk.8.240.1	PYU1_T003448	*	*	*	*	*	*	*	*
484	78	29	54	17	0.37	0.69	RSAG8G_00494	*	gi|300106995|gb|EFI98398.1|	jgi|SerlaS7_3_2|179260|estExt_fgenesh1_kg.C_50988	gi|336385666|gb|EGO26813.1|	PGTT_14273	*	*	AB06393.1	*	*	49692	bgh02288_polypeptide	BC1T_14124	CHGT_03193	jgi|CocheC5_1|96812|estExt_Genewise1Plus.C_10067	jgi|Dotse1|52935|estExt_Genemark1.C_4_t20278	FGSG_05395T0	FOXG_09511T0	*	*	Lema_P104390.1	MGG_04663T0	jgi|Mycfi2|187297|fgenesh1_pm.3_#_241	jgi|Mycgr3|39599|e_gw1.3.1609.1	jgi|Necha2|47249|e_gw1.10.240.1	NFIA_084350	PTTT_19484.1	PTRT_09628	SNOT_12858.3|EAT79658.2	VDBG_06980T0	VDAG_06625T0	PITG_10394T0	jgi|Phyra1_1|82086|fgenesh1_pg.C_scaffold_67000061	PYU1_T003029	*	*	*	*	*	*	*	*
485	111	31	69	27	0.28	0.62	RSAG8G_00495	*	gi|300107613|gb|EFI99015.1|	*	*	PGTT_14201	PTTG_05555T0	UM04896	*	gi|44983106|gb|AAS52309.1|	AFL2T_02211	196625	bgh04499_polypeptide	*	CHGT_01420	jgi|CocheC5_1|11781|fgenesh1_pm.C_scaffold_3000160	jgi|Dotse1|71753|estExt_fgenesh1_kg.C_5_t10222	FGSG_00369T0	FOXG_00687T0	FVEG_00824T0	gi|320592791|gb|EFX05200.1|	Lema_P025180.1	MGG_01245T0	jgi|Mycfi2|64499|Mycfi1.fgenesh1_pm.C_scaffold_11000096	jgi|Mycgr3|72288|estExt_Genewise1Plus.C_chr_50906	jgi|Necha2|31575|e_gw1.1.1674.1	NFIA_019620	PTTT_09471.1	PTRT_07527	SNOT_04508.3|EAT88268.2	VDBG_04711T0	VDAG_04253T0	PITG_10616T0	jgi|Phyra1_1|97195|C_scaffold_749000004	PYU1_T001175	*	*	*	*	*	*	*	*
486	7	4	4	1	0.57	0.57	RSAG8G_00496	*	gi|300110317|gb|EFJ01718.1|	*	*	PGTT_08942	PTTG_01338T0	*	*	*	*	*	*	*	*	*	*	*	*	*	*	*	*	*	*	*	*	*	*	*	*	*	*	*	*	*	*	*	*	*	*	*	*
487	95	30	59	26	0.32	0.62	RSAG8G_00497	*	gi|300108360|gb|EFI99762.1|	jgi|SerlaS7_3_2|91948|estExt_Genewise1.C_81423	gi|336382957|gb|EGO24107.1|	*	*	*	AB07594.1	*	AFL2T_04103	47806	bgh03862_polypeptide	BC1T_05994	CHGT_08057	jgi|CocheC5_1|102960|estExt_Genewise1Plus.C_60237	*	FGSG_06031T0	FOXG_07737T0	FVEG_04661T0	gi|320594087|gb|EFX06490.1|	Lema_P056170.1	MGG_06732T0	jgi|Mycfi2|58458|Mycfi1.estExt_Genewise1Plus.C_100177	jgi|Mycgr3|47506|e_gw1.9.911.1	jgi|Necha2|38646|e_gw1.3.1627.1	NFIA_056280	PTTT_16687.1,PTTT_15363.1	PTRT_00813	SNOT_07267.3|EAT85918.2	VDBG_05541T0	VDAG_07484T0	PITG_05926T0	jgi|Phyra1_1|51992|gwEuk.64.60.1	PYU1_T004903	*	*	*	*	*	*	*	*
488	34	24	28	1	0.71	0.82	RSAG8G_00498	*	gi|300106635|gb|EFI98038.1|	jgi|SerlaS7_3_2|165539|estExt_fgenesh1_pm.C_20610,jgi|SerlaS7_3_2|102396|estExt_Genewise1Plus.C_21521	gi|336388787|gb|EGO29931.1|,gi|336388812|gb|EGO29956.1|	*	*	UM05968	*	*	AFL2T_01262	139206	*	BC1T_00954	CHGT_04009	jgi|CocheC5_1|102787|estExt_Genewise1Plus.C_60054	jgi|Dotse1|146951|estExt_Genewise1.C_2_t40458	FGSG_03427T0	FOXG_16647T0	FVEG_13594T0	gi|320594055|gb|EFX06458.1|	*	MGG_09354T0,MGG_00304T0	jgi|Mycfi2|78231|Mycfi1.fgenesh1_pg.C_scaffold_3000477	jgi|Mycgr3|39492|e_gw1.3.104.1	jgi|Necha2|62337|estExt_Genewise1.C_sca_79_chr7_4_00006	NFIA_113620	PTTT_08589.1	*	SNOT_15090.3|EAT77633.2	VDBG_06584T0,VDBG_02445T0	VDAG_05125T0,VDAG_02919T0	*	*	*	*	*	*	*	*	*	*	*
489	33	20	24	4	0.61	0.73	RSAG8G_00499	*	gi|300107562|gb|EFI98964.1|	jgi|SerlaS7_3_2|153271|fgenesh1_pg.8_#_210	gi|336382520|gb|EGO23670.1|	*	*	*	AB05640.1	*	*	121007	*	*	CHGT_09445	jgi|CocheC5_1|119185|estExt_fgenesh1_pm.C_210044	*	FGSG_09475T0	FOXG_06166T0	FVEG_04022T0	*	Lema_P085430.1	*	*	jgi|Mycgr3|48631|e_gw1.10.586.1	jgi|Necha2|66713|estExt_Genewise1Plus.C_sca_18_chr2_1_01927	NFIA_067940	PTTT_12052.1	PTRT_05053	SNOT_13263.3|EAT79147.2	VDBG_08107T0	VDAG_01602T0	*	*	*	*	*	*	*	*	*	*	*
493	2	1	1	1	0.5	0.5	RSAG8G_00503	*	*	*	*	*	*	*	*	*	*	*	*	*	*	*	*	*	*	*	*	*	*	*	*	*	*	*	*	*	*	*	*	*	*	*	*	*	*	*	*	*	*
496	4	1	2	2	0.25	0.5	RSAG8G_00506	*	*	*	*	*	*	*	*	*	*	*	*	*	*	*	*	*	*	*	*	*	*	*	*	*	*	*	*	*	*	*	*	*	*	*	*	*	*	*	*	*	*
498	89	27	54	26	0.3	0.61	RSAG8G_00508	*	*	*	*	PGTT_16984	*	UM01152	AB08665.1	*	AFL2T_06281	191139	bgh02236_polypeptide	BC1T_14070	CHGT_04754	jgi|CocheC5_1|113134|estExt_Genewise1Plus.C_240236	jgi|Dotse1|70917|estExt_fgenesh1_kg.C_4_t10150	FGSG_06212T0	FOXG_08498T0	FVEG_06178T0	gi|320590648|gb|EFX03091.1|	Lema_P106140.1	MGG_06138T0	jgi|Mycfi2|153248|estExt_Genewise1Plus.C_32255	jgi|Mycgr3|38597|e_gw1.3.75.1	jgi|Necha2|66269|estExt_Genewise1Plus.C_sca_18_chr2_1_00877	NFIA_079450	PTTT_15079.1	PTRT_09335	SNOT_13851.3|EAT78875.2	VDBG_01614T0	VDAG_01939T0	*	*	*	*	*	*	*	*	*	*	*
506	2	2	2	1	1	1	RSAG8G_00518	*	*	*	*	PGTT_09581	*	*	*	*	*	*	*	*	*	*	*	*	*	*	*	*	*	*	*	*	*	*	*	*	*	*	*	*	*	*	*	*	*	*	*	*	*
510	158	65	105	88	0.41	0.66	RSAG8G_00523	gi|215450936|gb|EEB89998.1|	gi|300110354|gb|EFJ01755.1|	jgi|SerlaS7_3_2|177285|estExt_fgenesh1_kg.C_40660	gi|336386275|gb|EGO27421.1|	PGTT_10514	PTTG_09745T0	UM04842	AB06828.1	gi|44983379|gb|AAS52515.1|	AFL2T_01935	173851133835	bgh01083_polypeptide	*	*	jgi|CocheC5_1|86834|estExt_Genewise1.C_90009	jgi|Dotse1|84414|estExt_fgenesh1_pm.C_1_t10481	*	*	*	gi|320594215|gb|EFX06618.1|	Lema_P041750.1	MGG_03264T0	jgi|Mycfi2|209990|estExt_fgenesh1_kg.C_10572	jgi|Mycgr3|109456|estExt_fgenesh1_pg.C_chr_50239	*	NFIA_105110	PTTT_12703.1	PTRT_05726	SNOT_07678.3|EAT85144.2	VDBG_05822T0	*	PITG_10590T0,PITG_03678T0	jgi|Phyra1_1|97031|C_scaffold_134000004	PYU1_T003079,PYU1_T007052	gi|15157342|gb|AAK87940.1|	gi|221736297|gb|ACM37260.1|	gi|237874957|gb|ACR27290.1|,gi|237877311|gb|ACR29644.1|,gi|237877740|gb|ACR30073.1|	*	*	*	*	gi|147830385|emb|CAN01320.1|
511	112	34	72	26	0.3	0.64	RSAG8G_00524	*	gi|300111649|gb|EFJ03050.1|	jgi|SerlaS7_3_2|85940|estExt_Genewise1.C_41040	gi|336386399|gb|EGO27545.1|	PGTT_04854	PTTG_01827T0	UM02443	AB02021.1	gi|299790926|gb|AAS54090.2|	AFL2T_09363	51610207531	bgh00769_polypeptide	BC1T_02223	CHGT_00952	jgi|CocheC5_1|30433|estExt_fgenesh1_pg.C_100213	jgi|Dotse1|137596|e_gw1.10.444.1	FGSG_11915T0	FOXG_00140T0	FVEG_01377T0	gi|320593021|gb|EFX05430.1|	Lema_P094370.1	MGG_05753T0	jgi|Mycfi2|57358|Mycfi1.estExt_Genewise1Plus.C_60151	jgi|Mycgr3|101587|estExt_fgenesh1_pm.C_chr_110118	jgi|Necha2|24347|gw1.39.202.1	NFIA_082940	PTTT_19353.1	PTRT_06366	SNOT_12251.3|EAT80663.2	VDBG_05885T0	VDAG_03047T0	PITG_21378T0	jgi|Phyra1_1|71265|fgenesh1_pm.C_scaffold_10000018	*	*	*	*	*	*	*	*	*
517	69	25	60	2	0.36	0.87	RSAG8G_00530	*	*	*	*	PGTT_19899,PGTT_18993	PTTG_03771T0	*	AB01811.1	*	AFL2T_01015	46416	bghP001835	BC1T_02122	CHGT_10543	jgi|CocheC5_1|56291|gw1.8.919.1	jgi|Dotse1|113808|gw1.2.2447.1	FGSG_06024T0	FOXG_07730T0	FVEG_04654T0	gi|320593914|gb|EFX06317.1|	Lema_P089040.1	MGG_06654T0	jgi|Mycfi2|150623|estExt_Genewise1Plus.C_20554	jgi|Mycgr3|90609|fgenesh1_pg.C_chr_2000299	jgi|Necha2|99985|estExt_fgenesh1_pg.C_sca_3_chr4_2_00259	NFIA_008930	PTTT_07393.1	PTRT_10476	*	VDBG_05597T0	VDAG_07538T0	*	*	*	*	*	*	*	*	*	*	*
520	5	2	2	1	0.4	0.4	RSAG8G_00534	*	*	*	gi|336386062|gb|EGO27208.1|	*	*	*	*	*	*	*	*	*	*	*	*	*	*	*	*	*	*	*	*	*	*	*	*	*	*	*	*	*	*	*	*	*	*	*	*	*	*
525	102	29	65	26	0.28	0.64	RSAG8G_00539	*	gi|300111989|gb|EFJ03390.1|	jgi|SerlaS7_3_2|176907|estExt_fgenesh1_kg.C_40262	gi|336386065|gb|EGO27211.1|	*	PTTG_00349T0	UM02683	AB02748.1	gi|44980981|gb|AAS50864.1|	AFL2T_00118	213698	*	BC1T_00028	CHGT_08734	jgi|CocheC5_1|83599|estExt_Genewise1.C_50267	jgi|Dotse1|73696|estExt_fgenesh1_kg.C_8_t10169	FGSG_08131T0	FOXG_02812T0	FVEG_01642T0	gi|320587934|gb|EFX00409.1|	Lema_P061020.1	MGG_00075T0	jgi|Mycfi2|209817|estExt_fgenesh1_kg.C_10393	jgi|Mycgr3|24237|gw1.3.1495.1	jgi|Necha2|34878|e_gw1.44.16.1	NFIA_025120	PTTT_15425.1	PTRT_08662	SNOT_08582.3|EAT83750.2,SNOT_08439.3|EAT84715.2	*	VDAG_09059T0	*	*	*	gi|15159812|gb|AAK89869.1|	*	*	*	*	*	*	*
528	4	2	2	3	0.5	0.5	RSAG8G_00542	*	*	*	*	*	*	*	*	*	*	201742	*	*	*	*	*	*	*	*	*	*	*	*	*	*	*	*	*	*	*	*	*	*	*	*	*	*	*	*	*	*	*
529	101	32	64	21	0.32	0.63	RSAG8G_00543	*	gi|300110572|gb|EFJ01973.1|	jgi|SerlaS7_3_2|177056|estExt_fgenesh1_kg.C_40417	gi|336386147|gb|EGO27293.1|	PGTT_18515,PGTT_17464	PTTG_09671T0,PTTG_07796T0	*	AB04419.1	gi|44983180|gb|AAS52362.1|	AFL2T_08425	201740	bgh04356_polypeptide	BC1T_08380	*	jgi|CocheC5_1|92552|estExt_Genewise1.C_180289	jgi|Dotse1|69816|estExt_fgenesh1_kg.C_2_t20295	FGSG_06096T0	FOXG_07805T0	FVEG_04729T0	gi|320591647|gb|EFX04086.1|	Lema_P108700.1	MGG_04027T0	jgi|Mycfi2|202155|estExt_fgenesh1_pm.C_20138	jgi|Mycgr3|55269|estExt_Genewise1.C_chr_21081	jgi|Necha2|63657|estExt_Genewise1.C_sca_6_chr9_2_00629	NFIA_074060	PTTT_07674.1	PTRT_05913	SNOT_10248.3|EAT82583.2	VDBG_07547T0	VDAG_09267T0	PITG_13607T0	jgi|Phyra1_1|83636|fgenesh1_pg.C_scaffold_92000042	PYU1_T008177	*	*	*	*	*	*	*	*
532	2	1	1	2	0.5	0.5	RSAG8G_00546	*	*	*	*	*	*	*	*	*	*	*	*	*	*	*	*	*	*	*	*	*	*	*	*	*	*	*	*	*	*	*	*	*	*	*	*	*	*	*	*	*	*
537	6	3	3	1	0.5	0.5	RSAG8G_00551	*	*	jgi|SerlaS7_3_2|177039|estExt_fgenesh1_kg.C_40398	gi|336386135|gb|EGO27281.1|	*	*	*	*	*	*	*	*	*	*	*	*	*	*	*	*	*	*	*	*	*	*	*	*	*	*	*	*	*	*	*	*	*	*	*	*	*	*
539	161	62	110	75	0.39	0.68	RSAG8G_00553	*	gi|300111932|gb|EFJ03333.1|	jgi|SerlaS7_3_2|103541|estExt_Genewise1Plus.C_40388	gi|336386134|gb|EGO27280.1|	PGTT_05657	PTTG_07265T0	UM06244	AB00016.1	gi|44981258|gb|AAS51080.1|	AFL2T_06130,AFL2T_06004,AFL2T_00017	*	bgh00179_polypeptide	BC1T_06056	CHGT_00722	jgi|CocheC5_1|115669|estExt_fgenesh1_pm.C_10298	jgi|Dotse1|68285|estExt_fgenesh1_kg.C_1_t20441	FGSG_10200T0	FOXG_05205T0	FVEG_02930T0	gi|320588528|gb|EFX00996.1|	Lema_P079380.1	MGG_06011T0	jgi|Mycfi2|54623|Mycfi1.estExt_Genewise1Plus.C_10221	jgi|Mycgr3|54449|estExt_Genewise1.C_chr_13888	jgi|Necha2|100552|estExt_fgenesh1_pg.C_sca_5_chr5_3_00232	NFIA_033340	PTTT_05481.1	PTRT_09900	SNOT_10471.3|EAT81865.2	*	VDAG_00207T0	PITG_05373T0	jgi|Phyra1_1|72089|fgenesh1_pm.C_scaffold_84000005	PYU1_T005517	gi|15156758|gb|AAK87441.1|	gi|221735831|gb|ACM36794.1|	gi|237877688|gb|ACR30021.1|	*	*	*	*	*
541	5	2	5	1	0.4	1	RSAG8G_00555	*	*	*	*	*	*	*	*	*	*	*	*	*	*	*	*	*	*	*	*	*	*	*	*	jgi|Necha2|44897|e_gw1.9.288.1,jgi|Necha2|67330|estExt_Genewise1Plus.C_sca_2_chr3_3_00738	*	*	*	*	*	*	*	*	*	*	*	*	*	*	*	*	*
543	4	2	4	1	0.5	1	RSAG8G_00557	*	*	*	*	*	*	*	*	*	*	*	*	*	*	*	*	*	*	*	*	*	*	*	*	*	*	*	*	*	VDBG_09758T0	*	*	*	*	*	*	*	*	*	*	*	*
546	7	2	7	2	0.29	1	RSAG8G_00560	*	gi|300100821|gb|EFI92232.1|	*	*	*	*	*	*	*	*	*	*	*	*	*	*	*	*	*	*	*	*	*	*	*	*	*	*	*	*	*	*	*	*	*	*	*	*	*	*	*	*
549	7	4	5	1	0.57	0.71	RSAG8G_00563	*	*	*	*	PGTT_20365,PGTT_04653	PTTG_09217T0	UM05596	*	*	*	*	*	*	*	*	*	*	*	*	*	*	*	*	*	*	*	*	*	*	*	*	*	*	*	*	*	*	*	*	*	*	*
550	75	27	60	1	0.36	0.8	RSAG8G_00564	*	gi|300111523|gb|EFJ02924.1|	jgi|SerlaS7_3_2|166450|estExt_fgenesh1_pm.C_40491	gi|336386418|gb|EGO27564.1|	PGTT_01952	*	UM01196	AB03351.1	gi|44983182|gb|AAS52364.1|	AFL2T_01382	*	bgh01501_polypeptide	BC1T_02567	CHGT_01640	jgi|CocheC5_1|100440|estExt_Genewise1Plus.C_30632	jgi|Dotse1|68984|estExt_fgenesh1_kg.C_1_t40183	FGSG_13137T0	FOXG_01543T0	FVEG_07902T0	*	Lema_P025190.1	MGG_11649T0	jgi|Mycfi2|53868|Mycfi1.estExt_Genewise1.C_270142	jgi|Mycgr3|32359|e_gw1.1.2015.1	jgi|Necha2|68374|estExt_Genewise1Plus.C_sca_3_chr4_2_00866	NFIA_069120	PTTT_09470.1	PTRT_07528	SNOT_04507.3|EAT88267.2	*	VDAG_04208T0	*	*	*	*	*	*	*	*	*	*	*
551	112	34	73	25	0.3	0.65	RSAG8G_00565	*	gi|300110145|gb|EFJ01546.1|	jgi|SerlaS7_3_2|177581|estExt_fgenesh1_kg.C_40966	gi|336386415|gb|EGO27561.1|	PGTT_04151	PTTG_03310T0	UM04956	AB07752.1	gi|44984504|gb|AAS53406.1|	AFL2T_02003	51890	bgh02993_polypeptide	BC1T_03245	CHGT_04434	jgi|CocheC5_1|84336|estExt_Genewise1.C_60030	jgi|Dotse1|68138|estExt_fgenesh1_kg.C_1_t20286	FGSG_01188T0	*	FVEG_01316T0	gi|320589173|gb|EFX01635.1|	Lema_P055740.1	MGG_09519T0,MGG_05376T0	jgi|Mycfi2|184477|fgenesh1_pm.1_#_186	jgi|Mycgr3|102770|estExt_fgenesh1_kg.C_chr_10855	jgi|Necha2|65489|estExt_Genewise1Plus.C_sca_1_chr1_3_00257	NFIA_104340	PTTT_18069.1	PTRT_00678	SNOT_07224.3|EAT85875.2	VDBG_06364T0	VDAG_03510T0	PITG_07916T0	jgi|Phyra1_1|86801|fgenesh1_pg.C_scaffold_1295000003	PYU1_T011147	*	*	*	*	*	*	*	*
554	8	4	4	1	0.5	0.5	RSAG8G_00568	*	gi|300111519|gb|EFJ02920.1|	jgi|SerlaS7_3_2|104107|estExt_Genewise1Plus.C_41051	gi|336386419|gb|EGO27565.1|	*	*	*	*	*	*	*	*	*	*	*	*	*	*	*	*	*	*	*	*	*	*	*	*	*	*	*	*	*	*	*	*	*	*	*	*	*	*
555	8	5	5	1	0.63	0.63	RSAG8G_00569	gi|215449277|gb|EEB89129.1|	gi|300108515|gb|EFI99916.1|,gi|300108516|gb|EFI99917.1|	jgi|SerlaS7_3_2|142623|fgenesh1_kg.12_#_685_#_5_2523_CFOT_CFPN	gi|336380092|gb|EGO21246.1|	*	*	*	*	*	*	*	*	*	*	*	*	*	*	*	*	*	*	*	*	*	*	*	*	*	*	*	*	*	*	*	*	*	*	*	*	*	*
558	86	29	66	4	0.34	0.77	RSAG8G_00572	gi|215462692|gb|EEB95068.1|	gi|300109381|gb|EFJ00783.1|	jgi|SerlaS7_3_2|142653|fgenesh1_kg.12_#_715_#_753_2_CFOT_CFPN	gi|336380115|gb|EGO21269.1|	PGTT_15292	PTTG_03465T0	*	AB10244.1	gi|44980433|gb|AAS50366.1|	*	55909	bgh03588_polypeptide	BC1T_03845	CHGT_08054	jgi|CocheC5_1|26535|estExt_fgenesh1_kg.C_340005	jgi|Dotse1|129879|e_gw1.5.1506.1	FGSG_06035T0	*	FVEG_04665T0	gi|320593927|gb|EFX06330.1|	Lema_P046910.1	MGG_06726T0	jgi|Mycfi2|60595|Mycfi1.estExt_Genewise1Plus.C_260040	jgi|Mycgr3|111575|estExt_fgenesh1_pg.C_chr_120368	jgi|Necha2|99989|estExt_fgenesh1_pg.C_sca_3_chr4_2_00268	NFIA_016810	PTTT_19782.1	PTRT_04229	SNOT_05288.3|EAT87679.2	VDBG_05519T0	VDAG_07169T0	*	*	*	*	*	*	*	*	*	*	*
563	117	35	73	29	0.3	0.62	RSAG8G_00577	gi|215465347|gb|EEB96062.1|	gi|300110231|gb|EFJ01632.1|	jgi|SerlaS7_3_2|104568|estExt_Genewise1Plus.C_41561	gi|336386670|gb|EGO27816.1|	PGTT_06641	PTTG_08674T0	UM01561	AB00095.1	gi|44980432|gb|AAS50365.1|	AFL2T_06658	181655	bgh05018_polypeptide	*	CHGT_05458	jgi|CocheC5_1|99619|estExt_Genewise1Plus.C_21344	jgi|Dotse1|168976|estExt_Genewise1Plus.C_3_t30058	FGSG_02702T0	FOXG_10347T0	FVEG_08999T0	gi|320593409|gb|EFX05818.1|	Lema_P069150.1	MGG_14349T0	jgi|Mycfi2|188369|fgenesh1_pm.4_#_457	jgi|Mycgr3|106782|estExt_fgenesh1_pg.C_chr_10125	jgi|Necha2|104743|estExt_fgenesh1_pm.C_sca_20_chr6_4_00203	NFIA_035310	PTTT_16199.1	PTRT_10271	SNOT_00560.3|EAT92055.2	VDBG_07792T0	VDAG_09658T0	PITG_04718T0	jgi|Phyra1_1|71314|fgenesh1_pm.C_scaffold_13000004	PYU1_T007550	*	*	*	*	*	*	*	*
565	69	26	56	2	0.38	0.81	RSAG8G_00579	*	gi|300111513|gb|EFJ02914.1|	jgi|SerlaS7_3_2|132618|fgenesh1_kg.4_#_972_#_2653_3_CFOT_CFPN	gi|336386412|gb|EGO27558.1|	PGTT_14708	PTTG_06139T0	*	*	gi|44980603|gb|AAS50524.1|	AFL2T_09907	212473	bgh01218_polypeptide	*	CHGT_07248	jgi|CocheC5_1|103967|estExt_Genewise1Plus.C_70350	jgi|Dotse1|72324|estExt_fgenesh1_kg.C_6_t10017	FGSG_07381T0	FOXG_01533T0	FVEG_07895T0	gi|320592191|gb|EFX04630.1|	*	MGG_07467T0	jgi|Mycfi2|32163|Mycfi1.e_gw1.5.138.1	jgi|Mycgr3|110505|estExt_fgenesh1_pg.C_chr_80371	jgi|Necha2|49344|e_gw1.6.402.1	NFIA_038890	PTTT_18105.1	PTRT_09517	SNOT_10913.3|EAT81412.2	*	VDAG_01475T0	*	*	*	*	*	*	*	*	*	*	*
566	6	4	4	1	0.67	0.67	RSAG8G_00580	*	gi|300110147|gb|EFJ01548.1|	jgi|SerlaS7_3_2|71091|Genemark.3228_g	gi|336386411|gb|EGO27557.1|	*	*	*	*	*	*	*	*	*	*	*	*	*	*	*	*	*	*	*	*	*	*	*	*	*	*	*	*	*	*	*	*	*	*	*	*	*	*
567	19	5	7	8	0.26	0.37	RSAG8G_00581	*	gi|300110344|gb|EFJ01745.1|	jgi|SerlaS7_3_2|103944|estExt_Genewise1Plus.C_40878	gi|336386345|gb|EGO27491.1|	*	*	UM00655	*	*	*	*	*	*	*	*	*	*	*	*	*	*	*	*	*	*	*	*	*	*	*	*	*	*	*	*	*	*	*	*	*	*	*
570	171	69	118	87	0.4	0.69	RSAG8G_00584	*	gi|300110151|gb|EFJ01552.1|	jgi|SerlaS7_3_2|177514|estExt_fgenesh1_kg.C_40895	gi|336386384|gb|EGO27530.1|	PGTT_06079	*	UM04930	AB09252.1	gi|44980660|gb|AAS50565.1|	AFL2T_01334	55633	bgh00058_polypeptide	BC1T_08348	CHGT_01605	jgi|CocheC5_1|26197|estExt_fgenesh1_kg.C_190024	jgi|Dotse1|72777|estExt_fgenesh1_kg.C_6_t10487	FGSG_01279T0	FOXG_00106T0	FVEG_01410T0	gi|320586826|gb|EFW99489.1|	Lema_P021540.1	MGG_09926T0	jgi|Mycfi2|56496|Mycfi1.estExt_Genewise1Plus.C_21310	jgi|Mycgr3|100879|estExt_fgenesh1_pm.C_chr_80038	jgi|Necha2|31997|e_gw1.1.1629.1	NFIA_068650	PTTT_19468.1	PTRT_01008	SNOT_09416.3|EAT83608.2	VDBG_04947T0	VDAG_04488T0	PITG_00146T0	jgi|Phyra1_1|49578|gwEuk.48.73.1	PYU1_T012783	gi|15158331|gb|AAK88614.1|,gi|295800417|emb|CBL86082.1|,gi|295800419|emb|CBL86083.1|,gi|295800431|emb|CBL86089.1|,gi|159139696|gb|AAK86411.2|	gi|221734604|gb|ACM35567.1|	gi|237875656|gb|ACR27989.1|,gi|237876125|gb|ACR28458.1|	*	*	*	*	*
572	101	27	57	28	0.27	0.56	RSAG8G_00586	*	gi|300110152|gb|EFJ01553.1|	jgi|SerlaS7_3_2|120550|fgenesh1_pm.4_#_460	gi|336386382|gb|EGO27528.1|	PGTT_06181	PTTG_03275T0	UM02969	*	gi|44983504|gb|AAS52640.1|	AFL2T_09240	208917	*	*	CHGT_09083	jgi|CocheC5_1|68564|e_gw1.11.842.1	jgi|Dotse1|40871|fgenesh1_kg.1_#_1147_#_isotig08965	FGSG_09313T0	FOXG_05930T0	FVEG_03801T0	gi|320588716|gb|EFX01184.1|	*	MGG_00600T0	*	jgi|Mycgr3|70925|estExt_Genewise1Plus.C_chr_40538	jgi|Necha2|58530|estExt_Genewise1.C_sca_18_chr2_1_02065	NFIA_054840	*	PTRT_01621	SNOT_06643.3|EAT86474.2	VDBG_08163T0	*	PITG_00537T0	jgi|Phyra1_1|71043|fgenesh1_pm.C_scaffold_1000023	PYU1_T004117	*	*	*	*	*	*	*	*
577	6	3	3	3	0.5	0.5	RSAG8G_00591	*	gi|300111530|gb|EFJ02931.1|	*	gi|336386376|gb|EGO27522.1|	*	*	*	*	*	*	*	*	*	*	*	*	*	*	*	*	*	*	*	*	*	*	*	*	*	*	*	*	*	*	*	*	*	*	*	*	*	*
580	73	27	61	1	0.37	0.84	RSAG8G_00594	*	gi|300111527|gb|EFJ02928.1|	*	*	PGTT_01723	*	UM00851	AB09378.1	gi|299788901|gb|AAS51653.2|	AFL2T_03355	196077	bgh03089_polypeptide	*	CHGT_04857	jgi|CocheC5_1|29760|estExt_fgenesh1_pg.C_80093	jgi|Dotse1|155167|estExt_Genewise1.C_7_t20384	FGSG_09747T0	FOXG_08310T0	FVEG_06366T0	gi|320590347|gb|EFX02790.1|	Lema_P006220.1	MGG_06082T0	jgi|Mycfi2|204190|estExt_fgenesh1_pm.C_60238	jgi|Mycgr3|100450|estExt_fgenesh1_pm.C_chr_60107	jgi|Necha2|99232|estExt_fgenesh1_pg.C_sca_18_chr2_1_00626	NFIA_011300	PTTT_14693.1	PTRT_11626	SNOT_03096.3|EAT89827.2	VDBG_01083T0	VDAG_00691T0	*	*	*	*	*	*	*	*	*	*	*
581	91	33	72	3	0.36	0.79	RSAG8G_00595	*	gi|300111518|gb|EFJ02919.1|	jgi|SerlaS7_3_2|104083|estExt_Genewise1Plus.C_41027	gi|336386407|gb|EGO27553.1|	PGTT_16605,PGTT_16594	PTTG_01285T0	UM01017	AB08821.1	gi|299789079|gb|AAS52151.2|	AFL2T_02181	206143	bgh01538_polypeptide	BC1T_15212	CHGT_02900	jgi|CocheC5_1|101056|estExt_Genewise1Plus.C_40260	jgi|Dotse1|68381|estExt_fgenesh1_kg.C_1_t30044	FGSG_06645T0	FOXG_02299T0	FVEG_12734T0	gi|320588112|gb|EFX00587.1|	Lema_P116030.1	MGG_12849T0	jgi|Mycfi2|148955|estExt_Genewise1Plus.C_12079	jgi|Mycgr3|53317|estExt_Genewise1.C_chr_12178	jgi|Necha2|104230|estExt_fgenesh1_pm.C_sca_3_chr4_2_00588	NFIA_019760	PTTT_08607.1	PTRT_07139	SNOT_00918.3|EAT92413.2	*	VDAG_03566T0	PITG_19790T0,PITG_03002T0,PITG_02766T0	jgi|Phyra1_1|94974|C_scaffold_27000022,jgi|Phyra1_1|79285|fgenesh1_pg.C_scaffold_38000103	PYU1_T008519,PYU1_T002617	*	*	*	*	*	*	*	*
583	8	3	4	1	0.38	0.5	RSAG8G_00597	*	gi|300110269|gb|EFJ01670.1|	jgi|SerlaS7_3_2|132602|fgenesh1_kg.4_#_956_#_4167_1_CFOT_CFPN	*	*	*	*	*	*	*	*	*	*	*	*	*	*	*	*	*	*	*	*	*	*	*	*	*	*	*	*	*	*	*	*	*	*	*	*	*	*	*
586	20	10	11	9	0.5	0.55	RSAG8G_00600	gi|215452459|gb|EEB90730.1|	*	jgi|SerlaS7_3_2|185621|estExt_fgenesh1_kg.C_110277	*	*	*	*	*	*	*	*	*	BC1T_15121,BC1T_06418	*	*	jgi|Dotse1|106595|gw1.7.1010.1	*	*	*	*	*	*	jgi|Mycfi2|15182|Mycfi1.gw1.12.448.1,jgi|Mycfi2|15043|Mycfi1.gw1.2.872.1	jgi|Mycgr3|25632|gw1.1.3086.1	jgi|Necha2|89387|fgenesh1_pg.sca_137_unmapped000005	*	PTTT_07643.1	PTRT_10057	*	*	*	*	*	*	*	*	*	*	*	*	*	*
588	5	3	3	2	0.6	0.6	RSAG8G_00602	*	*	*	*	*	*	*	*	*	*	*	*	*	*	*	*	*	*	*	*	Lema_P022330.1	*	*	*	*	*	*	*	*	*	*	*	*	*	*	*	*	*	*	*	*	*
590	27	12	23	2	0.44	0.85	RSAG8G_00604	*	gi|300112342|gb|EFJ03743.1|	*	*	PGTT_05881,PGTT_00096	PTTG_05529T0,PTTG_05343T0	*	*	*	AFL2T_11757	*	*	*	*	jgi|CocheC5_1|115196|estExt_Genewise1Plus.C_370051	*	FGSG_05041T0	*	*	*	*	MGG_15393T0	jgi|Mycfi2|56702|Mycfi1.estExt_Genewise1Plus.C_30604	jgi|Mycgr3|41925|e_gw1.5.1341.1	jgi|Necha2|73201|estExt_Genewise1Plus.C_sca_63_chr14_2_00019	*	*	*	SNOT_08102.3|EAT84378.1	*	*	*	*	*	*	*	*	*	*	*	*	*
591	11	5	6	1	0.45	0.55	RSAG8G_00605	*	gi|300109350|gb|EFJ00752.1|	jgi|SerlaS7_3_2|59903|e_gw1.12.901.1,jgi|SerlaS7_3_2|117409|estExt_Genewise1Plus.C_320026	gi|336380057|gb|EGO21211.1|	*	*	*	*	*	*	*	*	*	*	*	*	*	*	*	*	*	*	*	*	*	*	*	*	SNOT_02274.3|EAT90486.1	*	*	*	*	*	*	*	*	*	*	*	*	*
592	139	53	87	73	0.38	0.63	RSAG8G_00606	*	gi|300108563|gb|EFI99964.1|	jgi|SerlaS7_3_2|95304|estExt_Genewise1.C_120750	gi|336380087|gb|EGO21241.1|	*	*	UM02334	AB10051.1	gi|299788501|gb|AAS50619.2|	AFL2T_05241	*	*	BC1T_13606	CHGT_08696	*	*	FGSG_10351T0	FOXG_05049T0	FVEG_03083T0	gi|320591568|gb|EFX04007.1|	Lema_P000850.1	MGG_08102T0	*	jgi|Mycgr3|19099|gw1.1.1722.1	jgi|Necha2|80673|fgenesh1_pg.sca_5_chr5_3_0000472	*	PTTT_13120.1	PTRT_02530	*	VDBG_00488T0	VDAG_00096T0	PITG_01296T0	jgi|Phyra1_1|71415|fgenesh1_pm.C_scaffold_18000006	PYU1_T008756	*	*	gi|237875435|gb|ACR27768.1|	*	*	*	*	*
594	6	4	4	1	0.67	0.67	RSAG8G_00608	*	gi|300111560|gb|EFJ02961.1|	jgi|SerlaS7_3_2|190173|estExt_fgenesh1_kg.C_220066	gi|336386721|gb|EGO27867.1|	*	*	*	*	*	*	*	*	*	*	*	*	*	*	*	*	*	*	*	*	*	*	*	*	*	*	*	*	*	*	*	*	*	*	*	*	*	*
595	113	33	72	26	0.29	0.64	RSAG8G_00609	*	gi|300111768|gb|EFJ03169.1|	jgi|SerlaS7_3_2|49383|e_gw1.4.1436.1	gi|336386445|gb|EGO27591.1|	PGTT_06043	PTTG_06798T0	UM01336	AB04381.1	gi|44983946|gb|AAS52982.1|	AFL2T_02368	37042	bgh01422_polypeptide	BC1T_11712	CHGT_05681	jgi|CocheC5_1|97898|estExt_Genewise1Plus.C_11303	jgi|Dotse1|76016|estExt_fgenesh1_pg.C_1_t10017	FGSG_07296T0	FOXG_02116T0	FVEG_05279T0	gi|320585934|gb|EFW98613.1|	Lema_P017440.1	MGG_06483T0	jgi|Mycfi2|159470|estExt_Genewise1.C_11967	jgi|Mycgr3|92934|fgenesh1_pg.C_chr_5000008	jgi|Necha2|38268|e_gw1.3.1005.1	NFIA_066370	PTTT_13026.1	PTRT_00236	*	VDBG_02629T0	VDAG_09824T0	PITG_00109T0	*	PYU1_T012722	*	*	*	*	*	*	*	*
596	66	20	46	9	0.3	0.7	RSAG8G_00610	*	*	jgi|SerlaS7_3_2|183323|estExt_fgenesh1_kg.C_80892	*	*	*	*	*	gi|44981481|gb|AAS51266.1|	AFL2T_02301	185119	bgh01644_polypeptide	BC1T_06918	*	*	jgi|Dotse1|75011|estExt_fgenesh1_kg.C_100439	FGSG_06988T0	FOXG_01825T0	FVEG_08200T0	gi|320591640|gb|EFX04079.1|	*	MGG_00849T0	jgi|Mycfi2|100830|gw1.10.350.1	jgi|Mycgr3|88127|fgenesh1_pm.C_chr_11000219	jgi|Necha2|78940|fgenesh1_pg.sca_3_chr4_2_0000341	NFIA_065770	*	*	*	VDBG_09745T0	VDAG_09482T0	*	jgi|Phyra1_1|81068|fgenesh1_pg.C_scaffold_56000013	*	*	*	*	*	*	*	*	*
598	68	36	57	18	0.53	0.84	RSAG8G_00612	*	*	*	*	*	*	*	*	*	*	126860	bgh00591_polypeptide	BC1T_08249	*	jgi|CocheC5_1|25634|estExt_fgenesh1_kg.C_100015	jgi|Dotse1|125642|e_gw1.3.1352.1	FGSG_00452T0	FOXG_00602T0	FVEG_00911T0	gi|320587335|gb|EFW99815.1|	Lema_P049820.1	MGG_04704T0	jgi|Mycfi2|80307|Mycfi1.fgenesh1_pg.C_scaffold_9000091	jgi|Mycgr3|35147|e_gw1.1.1480.1	jgi|Necha2|105823|fgeneshN1_pm.sca_1_chr1_3_0000025	NFIA_075850	PTTT_14362.1	PTRT_04109	SNOT_04874.3|EAT87265.2	VDBG_06082T0	VDAG_03241T0	PITG_08590T0	jgi|Phyra1_1|83860|fgenesh1_pg.C_scaffold_98000022	PYU1_T002186	*	*	*	*	*	*	*	*
605	6	1	1	1	0.17	0.17	RSAG8G_00619	*	*	*	*	*	*	*	*	*	*	*	*	*	*	*	*	*	*	*	*	*	*	*	*	*	*	*	*	*	*	*	*	*	*	*	*	*	*	*	*	*	*
606	15	6	13	1	0.4	0.87	RSAG8G_00620	*	gi|300101752|gb|EFI93161.1|,gi|300110109|gb|EFJ01510.1|	jgi|SerlaS7_3_2|177928|estExt_fgenesh1_kg.C_41326	gi|336386616|gb|EGO27762.1|	*	*	*	*	*	*	*	*	*	*	*	*	FGSG_09757T0	*	*	*	*	*	*	*	jgi|Necha2|91044|fgenesh1_pm.sca_18_chr2_1_0000448	*	*	*	*	*	*	*	*	*	*	*	*	*	*	*	*	*
607	17	7	9	3	0.41	0.53	RSAG8G_00621	gi|215475186|gb|EEB99439.1|	gi|300104961|gb|EFI96366.1|	jgi|SerlaS7_3_2|178167|estExt_fgenesh1_kg.C_41582	gi|336386895|gb|EGO28041.1|	*	PTTG_07212T0	UM05626	*	*	*	*	*	*	*	*	*	*	*	*	*	*	*	*	*	*	*	*	*	*	*	*	*	*	*	*	*	*	*	*	*	*	*
610	9	5	5	1	0.56	0.56	RSAG8G_00624	*	gi|300110314|gb|EFJ01715.1|	jgi|SerlaS7_3_2|61618|e_gw1.13.712.1	gi|336379327|gb|EGO20482.1|	*	*	UM06099	*	*	*	*	*	*	*	*	*	*	*	*	*	*	*	*	*	*	*	*	*	*	*	*	*	*	*	*	*	*	*	*	*	*	*
611	28	5	8	18	0.18	0.29	RSAG8G_00625	gi|215454853|gb|EEB91819.1|	*	jgi|SerlaS7_3_2|187263|estExt_fgenesh1_kg.C_130078	gi|336379326|gb|EGO20481.1|	*	*	*	*	*	*	*	*	*	*	*	*	*	*	*	*	*	*	*	*	*	*	*	*	*	*	*	*	jgi|Phyra1_1|50807|gwEuk.56.51.1	*	*	*	*	*	*	*	*	*
612	45	16	41	1	0.36	0.91	RSAG8G_00626	*	gi|300107124|gb|EFI98527.1|	jgi|SerlaS7_3_2|93465|estExt_Genewise1.C_100637	*	PGTT_17071	PTTG_08885T0	*	AB08493.1	*	AFL2T_05504	*	bgh05818_mRNA_polypeptide	BC1T_07127	*	*	jgi|Dotse1|89510|estExt_fgenesh1_pm.C_7_t10032	*	*	*	*	Lema_P010690.1	*	*	jgi|Mycgr3|19839|gw1.6.696.1	*	NFIA_084650	PTTT_16483.1	PTRT_02144	SNOT_03198.3|EAT89929.2	*	*	*	*	*	*	*	*	*	*	*	*	*
613	47	9	15	22	0.19	0.32	RSAG8G_00627	*	gi|300107765|gb|EFI99167.1|	jgi|SerlaS7_3_2|178224|estExt_fgenesh1_kg.C_41640	gi|336386925|gb|EGO28071.1|	PGTT_17157	*	*	*	gi|51895752|gb|AAS54626.2|	*	*	*	*	*	*	*	*	*	*	*	*	*	*	*	*	*	*	*	*	*	*	PITG_03574T0	jgi|Phyra1_1|95996|C_scaffold_59000044	PYU1_T006930	*	*	*	*	*	*	*	*
614	27	4	23	5	0.15	0.85	RSAG8G_00628	*	gi|300105124|gb|EFI96529.1|	*	*	*	*	*	*	*	*	137696	*	*	*	*	*	*	*	*	*	*	*	*	*	*	NFIA_015870	*	*	*	*	*	*	*	*	*	*	*	*	*	*	*	*
616	6	4	4	1	0.67	0.67	RSAG8G_00630	*	gi|300110124|gb|EFJ01525.1|	jgi|SerlaS7_3_2|133212|fgenesh1_kg.4_#_1566_#_5_3341_CFOT_CFPN	gi|336386879|gb|EGO28025.1|	*	*	*	*	*	*	*	*	*	*	*	*	*	*	*	*	*	*	*	*	*	*	*	*	*	*	*	*	*	*	*	*	*	*	*	*	*	*
620	55	26	46	1	0.47	0.84	RSAG8G_00634	*	gi|300111778|gb|EFJ03179.1|	jgi|SerlaS7_3_2|172428|estExt_fgenesh1_pm.C_220080	gi|336386763|gb|EGO27909.1|	*	*	*	AB01298.1	*	AFL2T_09881	212500	*	BC1T_13736	CHGT_07153	jgi|CocheC5_1|104178|estExt_Genewise1Plus.C_70569	jgi|Dotse1|54324|estExt_Genemark1.C_6_t20162	FGSG_07188T0	FOXG_01614T0	FVEG_07975T0	gi|320588848|gb|EFX01316.1|	Lema_P003340.1	MGG_08189T0	jgi|Mycfi2|60501|Mycfi1.estExt_Genewise1Plus.C_230005	jgi|Mycgr3|101026|estExt_fgenesh1_pm.C_chr_80235	jgi|Necha2|49493|e_gw1.6.197.1	NFIA_039120	PTTT_09320.1	PTRT_10903	SNOT_15475.3|EAT77140.2	VDBG_04113T0	VDAG_01337T0	*	*	*	*	*	*	*	*	*	*	*
621	91	29	55	22	0.32	0.6	RSAG8G_00635	*	gi|300111493|gb|EFJ02894.1|	jgi|SerlaS7_3_2|104684|estExt_Genewise1Plus.C_41722	gi|336386883|gb|EGO28029.1|	*	PTTG_06854T0	*	AB03196.1	gi|44985308|gb|AAS54021.1|	AFL2T_07920	189410	bgh02051_polypeptide	BC1T_10007	CHGT_06839	jgi|CocheC5_1|26086|estExt_fgenesh1_kg.C_170006	jgi|Dotse1|169172|estExt_Genewise1Plus.C_3_t30285	FGSG_04479T0	FOXG_13736T0	FVEG_11166T0	*	Lema_P091210.1	MGG_10681T0	jgi|Mycfi2|64248|Mycfi1.fgenesh1_pm.C_scaffold_9000117	jgi|Mycgr3|70762|estExt_Genewise1Plus.C_chr_40303	jgi|Necha2|95831|fgenesh1_pm.sca_11_chr8_3_0000173	NFIA_114890	PTTT_11003.1	PTRT_04608	*	VDBG_02138T0	VDAG_02606T0	PITG_08368T0	jgi|Phyra1_1|53850|gwEuk.85.2.1	*	*	*	*	*	*	*	*	*
622	4	3	3	1	0.75	0.75	RSAG8G_00636	*	*	*	*	*	*	*	*	*	*	*	bgh04794_polypeptide	*	*	*	*	*	*	*	gi|320592380|gb|EFX04819.1|	*	*	*	*	*	*	*	*	*	*	*	*	*	*	*	*	*	*	*	*	*	*
624	95	29	67	12	0.31	0.71	RSAG8G_00638	*	gi|300110825|gb|EFJ02226.1|	jgi|SerlaS7_3_2|48293|e_gw1.4.1502.1	gi|336386877|gb|EGO28023.1|	*	*	UM01320	AB09496.1	gi|44983861|gb|AAS52897.1|	AFL2T_11245	209178	bgh04960_polypeptide	BC1T_08128	CHGT_00337	jgi|CocheC5_1|104584|estExt_Genewise1Plus.C_80042	jgi|Dotse1|73411|estExt_fgenesh1_kg.C_7_t20029	FGSG_07855T0	FOXG_04073T0	FVEG_07187T0	gi|320591816|gb|EFX04255.1|	Lema_P006080.1	MGG_03488T0	jgi|Mycfi2|76927|Mycfi1.fgenesh1_pg.C_scaffold_1001802	jgi|Mycgr3|109945|estExt_fgenesh1_pg.C_chr_60421	jgi|Necha2|4143|gw1.28.54.1	NFIA_071650	PTTT_17908.1	PTRT_11671	SNOT_03075.3|EAT89806.2	VDBG_09813T0	VDAG_09546T0	*	*	*	*	*	*	*	*	*	*	*
627	116	35	73	28	0.3	0.63	RSAG8G_00641	gi|215454558|gb|EEB91694.1|	gi|300105331|gb|EFI96735.1|	jgi|SerlaS7_3_2|173986|estExt_fgenesh1_kg.C_10470	gi|336389555|gb|EGO30698.1|	PGTT_16393	*	UM00511	AB08063.1	gi|299788687|gb|AAS50990.2|	AFL2T_04644	54609	bgh05493_mRNA_polypeptide	BC1T_08298	CHGT_01576	jgi|CocheC5_1|26554|estExt_fgenesh1_kg.C_360004	jgi|Dotse1|75329|estExt_fgenesh1_kg.C_110339	FGSG_01236T0	FOXG_00151T0	FVEG_01365T0	gi|320590790|gb|EFX03233.1|	Lema_P102580.1	MGG_04551T0	jgi|Mycfi2|189753|fgenesh1_pm.7_#_126	jgi|Mycgr3|105064|estExt_fgenesh1_kg.C_chr_70048	jgi|Necha2|57213|estExt_Genewise1.C_sca_1_chr1_3_00162	NFIA_108800	PTTT_12656.1	PTRT_08714	SNOT_03937.3|EAT89142.2	VDBG_05971T0	VDAG_03131T0	PITG_08210T0	jgi|Phyra1_1|71646|fgenesh1_pm.C_scaffold_33000007	PYU1_T000644	*	*	*	*	*	*	*	*
628	3	2	2	1	0.67	0.67	RSAG8G_00642	*	gi|300110419|gb|EFJ01820.1|	*	*	*	*	*	*	*	*	*	*	*	*	*	*	*	*	*	*	*	*	*	*	*	*	*	*	*	*	*	*	*	*	*	*	*	*	*	*	*	*
630	23	15	17	1	0.65	0.74	RSAG8G_00644	*	*	jgi|SerlaS7_3_2|191198|estExt_fgenesh1_kg.C_330010,jgi|SerlaS7_3_2|93676|estExt_Genewise1.C_100872	gi|336381426|gb|EGO22578.1|	PGTT_18621,PGTT_18242	PTTG_09792T0,PTTG_08467T0	*	AB00202.1	*	*	*	*	*	*	jgi|CocheC5_1|24627|estExt_fgenesh1_kg.C_10106	jgi|Dotse1|68571|estExt_fgenesh1_kg.C_1_t30247	*	*	*	*	Lema_P080930.1	MGG_08260T0	jgi|Mycfi2|160748|estExt_Genewise1.C_14490	jgi|Mycgr3|65910|estExt_Genewise1Plus.C_chr_11567	*	*	PTTT_16792.1	PTRT_10047	SNOT_10560.3|EAT81954.2	*	*	*	*	*	*	*	*	*	*	*	*	*
638	107	28	64	29	0.26	0.6	RSAG8G_00652	gi|215468113|gb|EEB97065.1|	gi|300110655|gb|EFJ02056.1|	jgi|SerlaS7_3_2|166054|estExt_fgenesh1_pm.C_40081	gi|336386013|gb|EGO27159.1|	PGTT_04308	*	*	AB01449.1	gi|44983681|gb|AAS52780.1|	AFL2T_05741	40370	bgh04938_polypeptide	BC1T_06074	CHGT_07266	jgi|CocheC5_1|86598|estExt_Genewise1.C_80558	jgi|Dotse1|145598|estExt_Genewise1.C_2_t10406	*	*	*	gi|320588933|gb|EFX01401.1|	Lema_P123790.1	MGG_06933T0	jgi|Mycfi2|39651|Mycfi1.e_gw1.14.718.1	jgi|Mycgr3|68731|estExt_Genewise1Plus.C_chr_21593	jgi|Necha2|71682|estExt_Genewise1Plus.C_sca_6_chr9_2_00159	NFIA_051070	PTTT_18349.1	PTRT_10511	SNOT_01980.3|EAT90192.2	VDBG_00062T0	VDAG_08352T0	*	*	*	*	*	*	*	*	*	*	*
639	177	74	122	94	0.42	0.69	RSAG8G_00653	*	gi|300110220|gb|EFJ01621.1|	jgi|SerlaS7_3_2|49114|e_gw1.4.2083.1	gi|336386014|gb|EGO27160.1|	PGTT_14281	PTTG_06346T0	UM01358	AB06153.1	gi|299788599|gb|AAS50833.3|	AFL2T_05698	53384	bgh01959_polypeptide	BC1T_10673	CHGT_07200	jgi|CocheC5_1|107561|estExt_Genewise1Plus.C_120090	jgi|Dotse1|86341|estExt_fgenesh1_pm.C_2_t20344	FGSG_05220T0	FOXG_07964T0	FVEG_04881T0	gi|320589254|gb|EFX01716.1|	Lema_P067040.1	MGG_04070T0	jgi|Mycfi2|30220|Mycfi1.e_gw1.2.610.1	jgi|Mycgr3|48437|e_gw1.10.580.1	jgi|Necha2|96380|fgenesh1_pm.sca_6_chr9_2_0000338	NFIA_051500	PTTT_12622.1	PTRT_03584	SNOT_01177.3|EAT90826.2	VDBG_00105T0	VDAG_08396T0	*	jgi|Phyra1_1|54299|gwEuk.9.124.1	PYU1_T010138	gi|15158062|gb|AAK88543.1|,gi|205829053|sp|A9CHB2.1|MNME_AGRT5	gi|221737228|gb|ACM38191.1|	gi|237878160|gb|ACR30493.1|	gi|84790050|gb|ABC65782.1|,gi|123518017|sp|Q2NIG1.1|MNME_AYWBP	gi|39722342|dbj|BAD04832.1|	gi|171853513|emb|CAM11355.1|	gi|193806922|emb|CAP18351.1|	*
644	8	4	4	1	0.5	0.5	RSAG8G_00658	*	gi|300111635|gb|EFJ03036.1|	jgi|SerlaS7_3_2|177538|estExt_fgenesh1_kg.C_40920	gi|336386394|gb|EGO27540.1|	*	*	*	*	*	*	*	*	*	*	*	*	*	*	*	*	*	*	*	*	*	*	*	*	*	*	*	*	*	*	*	*	*	*	*	*	*	*
647	43	13	36	1	0.3	0.84	RSAG8G_00661	*	gi|300111612|gb|EFJ03013.1|	*	*	*	*	*	*	*	*	*	*	*	*	jgi|CocheC5_1|28389|estExt_fgenesh1_pg.C_40210	jgi|Dotse1|74828|estExt_fgenesh1_kg.C_100247	FGSG_05032T0	FOXG_08669T0	FVEG_06003T0	gi|320587397|gb|EFW99877.1|	*	MGG_06799T0	*	*	jgi|Necha2|33068|e_gw1.18.82.1	*	PTTT_18395.1	*	SNOT_01074.2|EAT92569.2	*	*	*	*	PYU1_T009121,PYU1_T009143	*	*	*	*	*	*	*	*
648	112	50	91	43	0.45	0.81	RSAG8G_00662	*	*	jgi|SerlaS7_3_2|48986|e_gw1.4.642.1	*	PGTT_10150	PTTG_08427T0	*	AB10112.1	gi|44986115|gb|AAS54655.1|	AFL2T_06929	206503	*	BC1T_15355	CHGT_07877	jgi|CocheC5_1|59140|e_gw1.2.1159.1	jgi|Dotse1|143846|estExt_Genewise1.C_1_t60378	FGSG_10878T0	FOXG_12812T0	FVEG_11554T0	gi|320592114|gb|EFX04553.1|	Lema_P038620.1	MGG_06681T0	jgi|Mycfi2|55606|Mycfi1.estExt_Genewise1Plus.C_12847	jgi|Mycgr3|41592|e_gw1.5.367.1	jgi|Necha2|93290|fgenesh1_pm.sca_12_chr5_2_0000107	NFIA_088250	PTTT_16465.1	PTRT_06200	*	*	VDAG_00913T0	*	*	*	gi|33300897|sp|Q8UG81.2|ATE_AGRT5,gi|159139940|gb|AAK86963.2|	gi|221735185|gb|ACM36148.1|,gi|254807587|sp|B9JV68.1|ATE_AGRVS	gi|237876729|gb|ACR29062.1|	*	*	*	*	*
649	99	25	59	28	0.25	0.6	RSAG8G_00663	*	gi|300110352|gb|EFJ01753.1|	jgi|SerlaS7_3_2|191976|estExt_fgenesh1_kg.C_580001	gi|336379469|gb|EGO20624.1|,gi|336384915|gb|EGO26062.1|	*	*	*	AB05707.1	gi|44980973|gb|AAS50856.1|	*	188627	bghP00534	*	CHGT_04761	jgi|CocheC5_1|98072|estExt_Genewise1Plus.C_11479	jgi|Dotse1|69647|estExt_fgenesh1_kg.C_2_t20115	FGSG_06221T0	FOXG_08490T0	*	gi|320590256|gb|EFX02699.1|	Lema_P083200.1,Lema_P079960.1	*	jgi|Mycfi2|161314|estExt_Genewise1.C_20759	jgi|Mycgr3|62954|estExt_Genewise1.C_chr_100239	jgi|Necha2|34377|e_gw1.18.628.1	NFIA_063420	PTTT_16306.1	*	*	VDBG_01623T0	VDAG_01929T0	PITG_10994T0	jgi|Phyra1_1|75148|fgenesh1_pg.C_scaffold_11000160,jgi|Phyra1_1|74494|fgenesh1_pg.C_scaffold_8000095	PYU1_T003490	*	*	*	*	*	*	*	*
650	96	26	58	22	0.27	0.6	RSAG8G_00664	*	gi|300111718|gb|EFJ03119.1|	jgi|SerlaS7_3_2|100066|estExt_Genewise1.C_560023	*	PGTT_14728	*	UM00605	*	gi|299789069|gb|AAS52130.2|	AFL2T_09587	45893	bgh00587_polypeptide	*	CHGT_02940	jgi|CocheC5_1|113070|estExt_Genewise1Plus.C_240172	jgi|Dotse1|71291|estExt_fgenesh1_kg.C_4_t20047	FGSG_02528T0	FOXG_10557T0	FVEG_09205T0	gi|320591927|gb|EFX04366.1|	*	MGG_05686T0	jgi|Mycfi2|60623|Mycfi1.estExt_Genewise1Plus.C_260109	jgi|Mycgr3|99433|estExt_fgenesh1_pm.C_chr_30110	jgi|Necha2|123177|estExt_fgeneshN1_kg.C_sca_20_chr6_4_00024	NFIA_092090	*	PTRT_09391	SNOT_13872.3|EAT78896.2	VDBG_02805T0	VDAG_03721T0	*	*	PYU1_T013340	*	*	*	*	*	*	*	*
651	162	63	107	87	0.39	0.66	RSAG8G_00665	*	gi|300102604|gb|EFI94012.1|,gi|300104692|gb|EFI96097.1|,gi|300111725|gb|EFJ03126.1|	jgi|SerlaS7_3_2|104202|estExt_Genewise1Plus.C_41146	gi|336386462|gb|EGO27608.1|	PGTT_17235	PTTG_01550T0	UM06368	AB04272.1	gi|44980034|gb|AAS50230.1|	AFL2T_08359	56635	*	*	CHGT_05582	jgi|CocheC5_1|26167|estExt_fgenesh1_kg.C_180034	*	FGSG_05409T0	*	*	gi|320585888|gb|EFW98567.1|	Lema_P107610.1	*	jgi|Mycfi2|49456|Mycfi1.estExt_Genewise1.C_20579	*	jgi|Necha2|95629|fgenesh1_pm.sca_10_chr8_2_0000268	NFIA_074900	PTTT_10664.1	PTRT_05778	SNOT_10001.3|EAT82336.2	VDBG_06996T0	VDAG_06641T0	PITG_15659T0,PITG_03347T0	jgi|Phyra1_1|52089|gwEuk.650.13.1,jgi|Phyra1_1|71396|fgenesh1_pm.C_scaffold_16000016,jgi|Phyra1_1|41442|gwEuk.1389.5.1	PYU1_T000753	*	*	gi|237875361|gb|ACR27694.1|	*	*	*	*	gi|147831542|emb|CAN02508.1|
653	7	4	4	1	0.57	0.57	RSAG8G_00667	*	gi|300110360|gb|EFJ01761.1|	jgi|SerlaS7_3_2|185089|estExt_fgenesh1_kg.C_100576	gi|336381321|gb|EGO22473.1|	*	*	*	*	*	*	*	*	*	*	*	*	*	*	*	*	*	*	*	*	*	*	*	*	*	*	*	*	*	*	*	*	*	*	*	*	*	*
654	48	19	43	1	0.4	0.9	RSAG8G_00668	*	gi|300110483|gb|EFJ01884.1|	*	*	*	*	*	AB04195.1	*	*	40780	*	*	CHGT_08191	*	jgi|Dotse1|69456|estExt_fgenesh1_kg.C_2_t10407	FGSG_05158T0	FOXG_07903T0	FVEG_04826T0	gi|320591590|gb|EFX04029.1|	Lema_P108060.1	*	jgi|Mycfi2|82071|Mycfi1.fgenesh1_pg.C_scaffold_14000240	*	jgi|Necha2|92541|fgenesh1_pm.sca_3_chr4_2_0000156	NFIA_091370	PTTT_11369.1,PTTT_12334.1	PTRT_05559	SNOT_10139.3|EAT82474.2	VDBG_05360T0	VDAG_07010T0	*	*	*	*	*	*	*	*	*	*	*
655	107	30	67	25	0.28	0.63	RSAG8G_00669	gi|215451670|gb|EEB90352.1|	gi|300111847|gb|EFJ03248.1|	jgi|SerlaS7_3_2|177329|estExt_fgenesh1_kg.C_40704	gi|336386294|gb|EGO27440.1|	PGTT_06936	PTTG_03777T0	UM04776	*	gi|44983117|gb|AAS52320.1|	*	*	bghP0003492	BC1T_08271	*	jgi|CocheC5_1|119901|estExt_fgenesh1_pm.C_360011	jgi|Dotse1|75238|estExt_fgenesh1_kg.C_110242	FGSG_00564T0	FOXG_00491T0	FVEG_01022T0	gi|320587225|gb|EFW99705.1|	Lema_P102550.1	MGG_07727T0	jgi|Mycfi2|56620|Mycfi1.estExt_Genewise1Plus.C_30309	jgi|Mycgr3|73729|estExt_Genewise1Plus.C_chr_70220	jgi|Necha2|74839|fgenesh1_pg.sca_1_chr1_3_0000450	*	PTTT_12659.1	PTRT_08717	SNOT_03940.3|EAT89145.2	*	VDAG_10352T0	PITG_03150T0	jgi|Phyra1_1|71595|fgenesh1_pm.C_scaffold_30000006	PYU1_T000923	*	*	*	*	*	*	*	*
661	155	62	110	67	0.4	0.71	RSAG8G_00675	*	gi|300108627|gb|EFJ00029.1|	jgi|SerlaS7_3_2|191058|estExt_fgenesh1_kg.C_310020	gi|336377395|gb|EGO18557.1|	PGTT_04973	PTTG_05877T0	UM02703	AB04943.1	gi|299790881|gb|AAS53964.2|	AFL2T_01946	214375	bgh02549_polypeptide	BC1T_08819	CHGT_08938	jgi|CocheC5_1|25702|estExt_fgenesh1_kg.C_110010	jgi|Dotse1|71034|estExt_fgenesh1_kg.C_4_t10275	FGSG_09280T0	FOXG_05961T0	FVEG_03829T0	gi|320592004|gb|EFX04443.1|	Lema_P015150.1	MGG_08895T0	jgi|Mycfi2|53150|Mycfi1.estExt_Genewise1.C_170465	jgi|Mycgr3|103866|estExt_fgenesh1_kg.C_chr_30379	jgi|Necha2|58572|estExt_Genewise1.C_sca_18_chr2_1_02121	NFIA_105220	PTTT_07091.1	PTRT_01448	SNOT_14342.3|EAT78213.2	VDBG_08209T0	VDAG_10101T0	PITG_02038T0	jgi|Phyra1_1|94747|C_scaffold_23000023	PYU1_T005747	*	*	gi|237875691|gb|ACR28024.1|	*	*	*	*	*
662	62	21	47	4	0.34	0.76	RSAG8G_00676	*	*	*	*	*	PTTG_08153T0	*	AB03297.1	*	AFL2T_00272	181115	bghP006827	BC1T_02190	CHGT_05971	jgi|CocheC5_1|81651|estExt_Genewise1.C_30218	jgi|Dotse1|53419|estExt_Genemark1.C_5_t10489	*	FOXG_01762T0	*	*	Lema_P024390.1	MGG_00351T0	jgi|Mycfi2|204898|estExt_fgenesh1_pm.C_80422	jgi|Mycgr3|72302|estExt_Genewise1Plus.C_chr_50921	jgi|Necha2|92646|fgenesh1_pm.sca_3_chr4_2_0000261	NFIA_026480	*	PTRT_07624	SNOT_04619.3|EAT88379.2	VDBG_05898T0	VDAG_03060T0	*	*	*	*	*	*	*	*	*	*	*
663	106	31	68	26	0.29	0.64	RSAG8G_00677	*	gi|300109441|gb|EFJ00843.1|	jgi|SerlaS7_3_2|60346|e_gw1.12.633.1	gi|336379948|gb|EGO21102.1|	PGTT_18352	*	UM03070	AB00668.1	gi|44980075|gb|AAS50271.1|	AFL2T_06615	42900	bgh03217_polypeptide	BC1T_08728	CHGT_04336	jgi|CocheC5_1|99104|estExt_Genewise1Plus.C_20770	jgi|Dotse1|74116|estExt_fgenesh1_kg.C_9_t10014	FGSG_04996T0	FOXG_09171T0	FVEG_06770T0	gi|320593751|gb|EFX06160.1|	Lema_P036470.1	MGG_08804T0	jgi|Mycfi2|157593|estExt_Genewise1Plus.C_91211	jgi|Mycgr3|110776|estExt_fgenesh1_pg.C_chr_90295	jgi|Necha2|95340|fgenesh1_pm.sca_17_chr8_1_0000141	NFIA_075860	PTTT_17730.1	PTRT_08932	SNOT_14068.3|EAT78693.2	VDBG_01272T0	VDAG_07989T0	PITG_18432T0,PITG_18412T0	*	*	*	*	*	*	*	*	*	*
667	176	70	120	90	0.4	0.68	RSAG8G_00681	*	gi|300109430|gb|EFJ00832.1|	jgi|SerlaS7_3_2|186654|estExt_fgenesh1_kg.C_120416	gi|336379945|gb|EGO21099.1|	PGTT_04870	PTTG_01840T0	UM03191	AB05991.1	gi|299788666|gb|AAS50941.2|	AFL2T_11645	211159	bgh05460_mRNA_polypeptide	*	CHGT_10255	jgi|CocheC5_1|30935|estExt_fgenesh1_pg.C_120129	jgi|Dotse1|60474|fgenesh1_pm.2_#_969	FGSG_04312T0	FOXG_13928T0	FVEG_11352T0	*	Lema_P066740.1	MGG_03185T0	*	jgi|Mycgr3|103505|estExt_fgenesh1_kg.C_chr_20549	jgi|Necha2|63013|estExt_Genewise1.C_sca_11_chr8_3_00063	NFIA_076660	PTTT_13892.1	PTRT_03702	SNOT_01298.3|EAT90947.2	VDBG_03404T0	VDAG_10013T0	PITG_06595T0	jgi|Phyra1_1|71710|fgenesh1_pm.C_scaffold_41000006	PYU1_T012561	gi|81848584|sp|Q8UC76.1|ATPB_AGRT5,gi|159140555|gb|AAK88343.2|	gi|221737007|gb|ACM37970.1|	gi|237874947|gb|ACR27280.1|	*	*	*	*	gi|147830279|emb|CAN01213.1|,gi|190358280|sp|A5CQ60.1|ATPB_CLAM3
672	76	20	52	14	0.26	0.68	RSAG8G_00686	*	*	*	*	*	*	*	*	gi|44981137|gb|AAS50989.1|	AFL2T_00813	143893	bgh01721_polypeptide	BC1T_00507	*	jgi|CocheC5_1|100548|estExt_Genewise1Plus.C_30743	jgi|Dotse1|44423|fgenesh1_kg.5_#_313_#_isotig10738	*	*	FVEG_08085T0	gi|320592941|gb|EFX05350.1|	Lema_P025940.1	MGG_14807T0	jgi|Mycfi2|57754|Mycfi1.estExt_Genewise1Plus.C_70655	*	*	NFIA_022000	PTTT_12031.1	PTRT_07947	SNOT_04443.3|EAT88203.1	VDBG_05877T0	VDAG_03039T0	*	*	PYU1_T008030	*	*	*	*	*	*	*	*
673	73	28	59	3	0.38	0.81	RSAG8G_00687	*	gi|300100090|gb|EFI91505.1|,gi|300109339|gb|EFJ00741.1|	jgi|SerlaS7_3_2|60289|e_gw1.12.688.1	gi|336380050|gb|EGO21204.1|	*	*	UM01175	AB01774.1	gi|44983296|gb|AAS52478.1|	AFL2T_00117	44704	bgh05911_mRNA_polypeptide	BC1T_00161	CHGT_08748	jgi|CocheC5_1|33648|estExt_fgenesh1_pg.C_330039	jgi|Dotse1|46399|fgenesh1_kg.8_#_193_#_isotig01499	FGSG_08158T0	FOXG_02841T0	FVEG_01685T0	*	Lema_P073400.1	MGG_00073T0	jgi|Mycfi2|159726|estExt_Genewise1.C_12458	jgi|Mycgr3|39612|e_gw1.3.139.1	jgi|Necha2|1558|gw1.2.77.1	NFIA_025110	PTTT_08167.1	PTRT_08224	SNOT_02123.3|EAT90335.2	VDBG_09157T0	VDAG_07308T0	*	*	*	*	*	*	*	*	*	*	*
675	3	2	2	1	0.67	0.67	RSAG8G_00689	*	*	*	*	*	*	*	*	*	*	*	*	*	*	*	*	*	*	*	*	*	*	*	*	*	*	*	*	SNOT_07527.3|EAT84993.1	*	*	*	*	*	*	*	*	*	*	*	*	*
676	12	8	10	3	0.67	0.83	RSAG8G_00690,RSAG8G_11543	*	gi|300099687|gb|EFI91104.1|,gi|300099764|gb|EFI91181.1|,gi|300102831|gb|EFI94239.1|,gi|300108973|gb|EFJ00375.1|	*	*	*	PTTG_03110T0	*	*	*	AFL2T_03656,AFL2T_08432,AFL2T_05972	1715544321037190	*	BC1T_03803	*	*	*	*	*	*	*	*	*	*	*	jgi|Necha2|77509|fgenesh1_pg.sca_2_chr3_3_0000231,jgi|Necha2|84393|fgenesh1_pg.sca_27_chr9_1_0000087	*	*	*	*	*	*	*	*	*	*	*	*	*	*	*	*	gi|147829856|emb|CAN00780.1|
681	165	62	107	84	0.38	0.65	RSAG8G_00695	*	gi|300109686|gb|EFJ01088.1|	jgi|SerlaS7_3_2|186313|estExt_fgenesh1_kg.C_120053	gi|336379754|gb|EGO20908.1|	PGTT_04988	*	UM05531	AB05997.1	gi|44986318|gb|AAS54778.1|	AFL2T_03994	206447	bgh00117_polypeptide	*	CHGT_08491	jgi|CocheC5_1|118151|estExt_fgenesh1_pm.C_120084	jgi|Dotse1|69381|estExt_fgenesh1_kg.C_2_t10328	FGSG_05221T0	FOXG_07963T0	FVEG_04880T0	gi|320589199|gb|EFX01661.1|	Lema_P100370.1	MGG_04059T0	jgi|Mycfi2|60220|Mycfi1.estExt_Genewise1Plus.C_200150	jgi|Mycgr3|55454|estExt_Genewise1.C_chr_21342	jgi|Necha2|101712|estExt_fgenesh1_pg.C_sca_6_chr9_2_00483	NFIA_051530	PTTT_19521.1	PTRT_03724	SNOT_01132.3|EAT90781.2	VDBG_00093T0	VDAG_08382T0	*	*	*	*	*	gi|237875725|gb|ACR28058.1|	*	*	*	*	*
682	85	31	68	5	0.36	0.8	RSAG8G_00696	*	gi|300108875|gb|EFJ00277.1|	jgi|SerlaS7_3_2|94716|estExt_Genewise1.C_120066	gi|336379749|gb|EGO20903.1|	PGTT_04654	PTTG_06533T0,PTTG_09218T0	*	AB05877.1	gi|299789055|gb|AAS52101.2|	AFL2T_03868	39579	bgh04377_polypeptide	BC1T_02507	CHGT_10354	jgi|CocheC5_1|69145|e_gw1.12.247.1	jgi|Dotse1|78040|estExt_fgenesh1_pg.C_2_t20254	FGSG_00319T0	FOXG_00748T0	FVEG_00768T0	*	*	MGG_14001T0	jgi|Mycfi2|29298|Mycfi1.e_gw1.2.1425.1	jgi|Mycgr3|36443|e_gw1.2.2057.1	jgi|Necha2|98875|estExt_fgenesh1_pg.C_sca_1_chr1_3_00676	NFIA_017170	PTTT_18672.1	PTRT_03528	SNOT_01346.3|EAT90995.2	VDBG_07133T0	VDAG_06775T0	*	jgi|Phyra1_1|45190|gwEuk.23.223.1	PYU1_T000899	*	*	*	*	*	*	*	*
683	7	3	3	1	0.43	0.43	RSAG8G_00697	*	*	jgi|SerlaS7_3_2|152587|fgenesh1_pg.7_#_111	gi|336383203|gb|EGO24352.1|	*	*	*	*	*	*	*	*	*	*	*	*	*	*	*	*	*	*	*	*	*	*	*	*	*	*	*	*	*	*	*	*	*	*	*	*	*	*
686	4	3	4	2	0.75	1	RSAG8G_00700	*	*	*	*	*	*	*	*	*	*	35805	*	*	*	*	*	*	*	*	*	*	*	*	*	*	*	*	*	*	*	*	*	*	*	gi|5508815|gb|AAD43982.1|U59485_1	*	*	*	*	*	*	*
688	8	5	5	1	0.63	0.63	RSAG8G_00702	*	gi|300109410|gb|EFJ00812.1|	jgi|SerlaS7_3_2|162415|estExt_fgenesh1_pg.C_120168	gi|336379979|gb|EGO21133.1|	PGTT_16792	*	*	*	*	*	*	*	*	*	*	*	*	*	*	*	*	*	*	*	*	*	*	*	*	*	*	*	*	*	*	*	*	*	*	*	*	*
689	114	34	72	27	0.3	0.63	RSAG8G_00703	*	gi|300109310|gb|EFJ00712.1|	jgi|SerlaS7_3_2|186833|estExt_fgenesh1_kg.C_120603	gi|336380047|gb|EGO21201.1|	PGTT_04777	PTTG_01773T0	UM03144	AB07939.1	gi|299789121|gb|AAS52235.2|	AFL2T_06290	191221	bgh02363_polypeptide	BC1T_05073	CHGT_10753	jgi|CocheC5_1|103778|estExt_Genewise1Plus.C_70133	jgi|Dotse1|24820|gm1.5960_g	FGSG_02105T0	FOXG_04448T0	FVEG_07568T0	gi|320587937|gb|EFX00412.1|	*	MGG_05484T0	jgi|Mycfi2|32614|Mycfi1.e_gw1.5.613.1	jgi|Mycgr3|61231|estExt_Genewise1.C_chr_80132	jgi|Necha2|50630|e_gw1.14.149.1	NFIA_079360	PTTT_16248.1	PTRT_01168	SNOT_09379.3|EAT83571.2	VDBG_09059T0	VDAG_07209T0	PITG_05806T0	jgi|Phyra1_1|71372|fgenesh1_pm.C_scaffold_15000001	PYU1_T004942	*	*	*	*	*	*	*	*
690	29	19	22	1	0.66	0.76	RSAG8G_00704	*	gi|300101536|gb|EFI92946.1|	*	*	*	*	*	AB04982.1	*	AFL2T_01446	135787	*	BC1T_05638	CHGT_10137	jgi|CocheC5_1|30745|estExt_fgenesh1_pg.C_110239	*	FGSG_12119T0	FOXG_10745T0	FVEG_09405T0	*	Lema_P005600.1	MGG_00215T0	*	*	*	NFIA_032700,NFIA_053160	PTTT_06769.1	PTRT_02427	SNOT_06447.3|EAT86278.2	VDBG_02845T0	VDAG_03762T0	*	*	*	*	*	*	*	*	*	*	*
691	97	31	59	25	0.32	0.61	RSAG8G_00705	*	gi|300109409|gb|EFJ00811.1|	jgi|SerlaS7_3_2|95149|estExt_Genewise1.C_120555	gi|336379981|gb|EGO21135.1|	PGTT_16005,PGTT_04684	PTTG_01746T0	*	AB08463.1	*	AFL2T_06332	57150	bgh05964_mRNA_polypeptide	BC1T_00625	CHGT_06086	jgi|CocheC5_1|93667|estExt_Genewise1.C_220037	jgi|Dotse1|71039|estExt_fgenesh1_kg.C_4_t10280	FGSG_02811T0	FOXG_15663T0	FVEG_13123T0	gi|320592766|gb|EFX05187.1|	Lema_P008760.1	MGG_14014T0	jgi|Mycfi2|33335|Mycfi1.e_gw1.6.310.1	jgi|Mycgr3|57411|estExt_Genewise1.C_chr_32045	jgi|Necha2|67812|estExt_Genewise1Plus.C_sca_54_chr3_4_00117	*	PTTT_08359.1	PTRT_02103	SNOT_03007.3|EAT89738.2	VDBG_01876T0	VDAG_01679T0	PITG_15998T0	jgi|Phyra1_1|72943|fgenesh1_pg.C_scaffold_2000008	PYU1_T009377	*	*	*	*	*	*	*	*
692	147	69	112	67	0.47	0.76	RSAG8G_00706	gi|215462220|gb|EEB94893.1|	gi|300108570|gb|EFI99971.1|	jgi|SerlaS7_3_2|187055|estExt_fgenesh1_kg.C_120834	gi|336380196|gb|EGO21350.1|	*	*	UM03072	AB08124.1	gi|299788429|gb|AAS54886.2|	AFL2T_02934	*	bgh00292_polypeptide	BC1T_00088	CHGT_02732	jgi|CocheC5_1|25892|estExt_fgenesh1_kg.C_140018	jgi|Dotse1|159672|estExt_Genewise1.C_11_t20001	FGSG_01164T0	FOXG_00227T0	FVEG_01289T0	gi|320586076|gb|EFW98755.1|	Lema_P063590.1	MGG_04626T0	jgi|Mycfi2|70604|Mycfi1.estExt_fgenesh1_kg.C_30031	jgi|Mycgr3|73778|estExt_Genewise1Plus.C_chr_70311	jgi|Necha2|98726|estExt_fgenesh1_pg.C_sca_1_chr1_3_00211	NFIA_051970	PTTT_14575.1	PTRT_08746	SNOT_03802.3|EAT89007.2	VDBG_05137T0	VDAG_08804T0	PITG_17133T0	jgi|Phyra1_1|86002|fgenesh1_pg.C_scaffold_413000002	PYU1_T013667	gi|48428470|sp|Q8UG70.1|RISB_AGRT5,gi|15156212|gb|AAK86974.1|	gi|221735196|gb|ACM36159.1|	gi|237875645|gb|ACR27978.1|	*	*	*	*	gi|166226514|sp|A5CPK0.1|RISB_CLAM3,gi|147830070|emb|CAN00999.1|
694	115	33	71	28	0.29	0.62	RSAG8G_00708	*	gi|300108583|gb|EFI99984.1|	jgi|SerlaS7_3_2|186922|estExt_fgenesh1_kg.C_120695	gi|336380109|gb|EGO21263.1|	PGTT_04801	*	UM00232	AB01053.1	gi|44985039|gb|AAS53817.1|	AFL2T_10747	200242	bgh01239_polypeptide	BC1T_02713	CHGT_07517	jgi|CocheC5_1|25443|estExt_fgenesh1_kg.C_70063	jgi|Dotse1|72492|estExt_fgenesh1_kg.C_6_t10195	FGSG_05865T0	FOXG_07552T0	FVEG_04480T0	gi|320589918|gb|EFX02374.1|	Lema_P014340.1	MGG_04881T0	jgi|Mycfi2|33086|Mycfi1.e_gw1.5.659.1	jgi|Mycgr3|101067|estExt_fgenesh1_pm.C_chr_80290	jgi|Necha2|72088|estExt_Genewise1Plus.C_sca_6_chr9_2_01062	NFIA_077660	PTTT_17023.1	PTRT_10971	SNOT_11119.3|EAT81618.2	VDBG_07604T0	VDAG_09326T0	PITG_01515T0	jgi|Phyra1_1|81993|fgenesh1_pg.C_scaffold_66000070	PYU1_T012038	*	*	*	*	*	*	*	*
695	8	4	5	1	0.5	0.63	RSAG8G_00709	*	gi|300109329|gb|EFJ00731.1|	jgi|SerlaS7_3_2|60696|e_gw1.12.566.1	gi|336380048|gb|EGO21202.1|	*	*	*	*	*	*	*	*	*	*	*	*	*	*	*	*	*	*	*	*	*	*	*	*	*	*	*	*	*	*	*	*	*	*	*	*	*	*
696	157	63	112	69	0.4	0.71	RSAG8G_00710	*	gi|300109328|gb|EFJ00730.1|	jgi|SerlaS7_3_2|113358|estExt_Genewise1Plus.C_120669	*	PGTT_16394	PTTG_07406T0	UM01770	AB03374.1	gi|44984493|gb|AAS53395.1|	AFL2T_01367	174948	bgh01990_polypeptide	BC1T_00474	CHGT_01840	jgi|CocheC5_1|24999|estExt_fgenesh1_kg.C_30079	jgi|Dotse1|129926|e_gw1.5.1397.1	FGSG_07057T0	FOXG_01750T0	FVEG_08119T0	gi|320590715|gb|EFX03158.1|	Lema_P027980.1	MGG_00550T0	jgi|Mycfi2|33998|Mycfi1.e_gw1.7.872.1	jgi|Mycgr3|93207|fgenesh1_pg.C_chr_5000281	jgi|Necha2|92655|fgenesh1_pm.sca_3_chr4_2_0000270	NFIA_069000	PTTT_19727.1	PTRT_07552	SNOT_04217.3|EAT87977.2	VDBG_04560T0	VDAG_04106T0	PITG_17471T0	jgi|Phyra1_1|71980|fgenesh1_pm.C_scaffold_66000011	PYU1_T012040	gi|227304028|emb|CAY03533.1|,gi|159140082|gb|AAK87307.2|	*	gi|237879279|gb|ACR31611.1|	*	*	*	*	*
697	25	17	19	4	0.68	0.76	RSAG8G_00711	*	gi|300099993|gb|EFI91408.1|,gi|300101497|gb|EFI92907.1|	*	*	*	*	*	AB07311.1	gi|44984070|gb|AAS53080.1|	*	*	*	*	CHGT_04293	jgi|CocheC5_1|9582|fgenesh1_kg.C_scaffold_6000099	*	FGSG_04036T0	*	*	*	Lema_P050570.1	*	jgi|Mycfi2|50510|Mycfi1.estExt_Genewise1.C_60105	*	jgi|Necha2|73244|estExt_Genewise1Plus.C_sca_86_unmapped0022	NFIA_005220	*	PTRT_11407	SNOT_07475.3|EAT84941.2,SNOT_14959.3|EAT77502.2	VDBG_01448T0	VDAG_07799T0	*	*	*	*	*	gi|237876575|gb|ACR28908.1|	*	*	*	*	*
698	17	7	9	3	0.41	0.53	RSAG8G_00712	*	gi|300109376|gb|EFJ00778.1|,gi|300109380|gb|EFJ00782.1|	jgi|SerlaS7_3_2|95335|estExt_Genewise1.C_120782	gi|336380116|gb|EGO21270.1|	PGTT_04678,PGTT_04671	PTTG_01742T0	UM03293	*	*	*	*	*	*	*	*	*	*	*	*	*	*	*	*	*	*	*	*	*	*	*	*	*	*	*	*	*	*	*	*	*	*	*
700	57	25	26	25	0.44	0.46	RSAG8G_00714	*	gi|300111540|gb|EFJ02941.1|	jgi|SerlaS7_3_2|177489|estExt_fgenesh1_kg.C_40870	gi|336386373|gb|EGO27519.1|	PGTT_13074,PGTT_20498	PTTG_07459T0	UM00499	AB00269.1	*	*	*	bgh03309_polypeptide	*	*	jgi|CocheC5_1|79685|estExt_Genewise1.C_11482	jgi|Dotse1|69487|estExt_fgenesh1_kg.C_2_t10440	FGSG_07451T0	*	*	gi|320593603|gb|EFX06012.1|	Lema_P079950.1	MGG_08136T0	jgi|Mycfi2|88328|Mycfi1.estExt_fgenesh1_pg.C_140351	jgi|Mycgr3|99117|estExt_fgenesh1_pm.C_chr_20255	jgi|Necha2|96071|fgenesh1_pm.sca_6_chr9_2_0000029	*	PTTT_17648.1	PTRT_09984	SNOT_10528.3|EAT81922.1	*	VDAG_01424T0	PITG_15677T0	jgi|Phyra1_1|73728|fgenesh1_pg.C_scaffold_4000214	PYU1_T003875	*	*	*	*	*	*	*	*
701	3	1	1	1	0.33	0.33	RSAG8G_00715	*	*	*	*	*	*	*	*	*	*	*	*	*	*	*	*	*	*	*	*	*	*	*	*	*	*	*	*	*	*	*	*	*	*	*	*	*	*	*	*	*	*
702	184	75	124	96	0.41	0.67	RSAG8G_00716	gi|215471029|gb|EEB98072.1|	gi|300109451|gb|EFJ00853.1|,gi|300111569|gb|EFJ02970.1|	jgi|SerlaS7_3_2|190125|estExt_fgenesh1_kg.C_220014	gi|336386696|gb|EGO27842.1|	*	PTTG_02685T0,PTTG_08035T0	UM01177,UM01530	AB07033.1,AB00125.1	gi|44985109|gb|AAS53887.1|	AFL2T_06984,AFL2T_08245	5551756159	bgh06726_mRNA_polypeptide,bgh01658_polypeptide	BC1T_07094,BC1T_00483	CHGT_03040	jgi|CocheC5_1|80369|estExt_Genewise1.C_20390,jgi|CocheC5_1|99343|estExt_Genewise1Plus.C_21017	jgi|Dotse1|30522|fgenesh1_pg.1_#_739,jgi|Dotse1|70702|estExt_fgenesh1_kg.C_3_t20195	FGSG_01449T0,FGSG_01104T0	FOXG_11263T0,FOXG_00286T0	FVEG_01231T0	gi|320586073|gb|EFW98752.1|,gi|320588467|gb|EFX00936.1|	Lema_P041060.1,Lema_P069310.1	MGG_04425T0	jgi|Mycfi2|184695|fgenesh1_pm.1_#_404,jgi|Mycfi2|57294|Mycfi1.estExt_Genewise1Plus.C_60007	jgi|Mycgr3|66469|estExt_Genewise1Plus.C_chr_12319,jgi|Mycgr3|52041|estExt_Genewise1.C_chr_10348	jgi|Necha2|65274|estExt_Genewise1Plus.C_sca_8_chr1_1_00684,jgi|Necha2|57333|estExt_Genewise1.C_sca_1_chr1_3_00366	NFIA_035940	PTTT_09695.1,PTTT_19501.1	PTRT_05815,PTRT_10750	SNOT_00592.3|EAT92087.2	VDBG_05420T0,VDBG_04638T0	VDAG_07071T0,VDAG_04182T0	PITG_01036T0	jgi|Phyra1_1|40035|gwEuk.113.7.1,jgi|Phyra1_1|72025|fgenesh1_pm.C_scaffold_72000010	PYU1_T010471,PYU1_T001829	gi|24212443|sp|Q8UIN5.1|SYFA_AGRT5,gi|159139562|gb|AAK86074.2|	gi|221734163|gb|ACM35126.1|,gi|254781766|sp|B9JYN0.1|SYFA_AGRVS	gi|237876921|gb|ACR29254.1|	gi|123752560|sp|Q2NJZ3.1|SYFA_AYWBP,gi|84789518|gb|ABC65250.1|	gi|39722191|dbj|BAD04681.1|	gi|171853903|emb|CAM11866.1|,gi|226737026|sp|B1VA93.1|SYFA_PHYAS	gi|193806838|emb|CAP18267.1|	gi|147831114|emb|CAN02066.1|
703	11	6	7	1	0.55	0.64	RSAG8G_00717	*	gi|300111872|gb|EFJ03273.1|	jgi|SerlaS7_3_2|177164|estExt_fgenesh1_kg.C_40532	gi|336386209|gb|EGO27355.1|	PGTT_09061	PTTG_01032T0	*	*	*	*	*	*	*	*	*	*	*	*	*	*	*	*	*	*	*	*	*	*	*	*	*	*	*	*	*	*	*	*	*	*	*	*
704	7	2	6	1	0.29	0.86	RSAG8G_00718	*	*	*	*	*	*	*	*	*	*	*	*	*	CHGT_00966	*	*	*	*	*	*	*	*	*	*	*	*	*	*	*	*	*	*	*	*	*	*	*	*	*	*	*	*
705	5	2	2	1	0.4	0.4	RSAG8G_00719	gi|215459267|gb|EEB93691.1|	*	*	*	*	*	*	*	*	*	*	*	*	*	*	*	*	*	*	*	*	*	*	*	*	*	*	*	*	*	*	*	*	*	*	*	*	*	*	*	*	*
706	41	8	11	28	0.2	0.27	RSAG8G_00720	*	gi|300111577|gb|EFJ02978.1|	jgi|SerlaS7_3_2|159213|estExt_fgenesh1_pg.C_40517	gi|336386678|gb|EGO27824.1|	PGTT_19807	PTTG_00064T0	UM03134	*	*	*	*	*	*	*	*	*	*	*	*	*	*	*	*	*	*	*	*	*	*	*	*	*	*	*	*	*	*	*	*	*	*	*
707	83	30	65	5	0.36	0.78	RSAG8G_00721	gi|215459313|gb|EEB93712.1|	*	*	*	PGTT_04940	*	UM04996	AB08164.1	gi|44985703|gb|AAS54327.1|	AFL2T_04478	*	bgh02987_polypeptide	BC1T_00522	CHGT_02835	jgi|CocheC5_1|21394|fgenesh1_pg.C_scaffold_14000075	jgi|Dotse1|75300|estExt_fgenesh1_kg.C_110307	FGSG_06870T0	FOXG_01956T0	FVEG_05116T0	gi|320591232|gb|EFX03671.1|	Lema_P063370.1	MGG_00500T0	jgi|Mycfi2|31828|Mycfi1.e_gw1.3.722.1	jgi|Mycgr3|73868|estExt_Genewise1Plus.C_chr_70429	jgi|Necha2|38099|e_gw1.3.1249.1	NFIA_107100	PTTT_06876.1	PTRT_02804	SNOT_03779.3|EAT88984.2	VDBG_04681T0	VDAG_04223T0	PITG_00939T0	jgi|Phyra1_1|77754|fgenesh1_pg.C_scaffold_26000097	PYU1_T002052	*	*	*	*	*	*	*	*
713	6	5	5	1	0.83	0.83	RSAG8G_00728	*	*	*	gi|336386207|gb|EGO27353.1|	*	*	*	*	*	*	*	*	*	*	*	jgi|Dotse1|102066|gw1.8.590.1	*	*	*	*	*	*	jgi|Mycfi2|9423|Mycfi1.gw1.23.134.1	jgi|Mycgr3|31025|gw1.3.2212.1	*	*	*	*	*	*	*	*	*	*	*	*	*	*	*	*	*	*
714	114	35	71	28	0.31	0.62	RSAG8G_00729	*	gi|300111571|gb|EFJ02972.1|	jgi|SerlaS7_3_2|98289|estExt_Genewise1.C_220009	gi|336386682|gb|EGO27828.1|	PGTT_01827	PTTG_01084T0	UM04176	AB04140.1	gi|299788836|gb|AAS51445.2|	AFL2T_10303	211951	bgh05587_mRNA_polypeptide	BC1T_10189	CHGT_07611	jgi|CocheC5_1|79546|estExt_Genewise1.C_11343	jgi|Dotse1|67501|estExt_fgenesh1_kg.C_1_t10096	FGSG_05431T0	FOXG_09467T0	FVEG_07096T0	gi|320586693|gb|EFW99363.1|	Lema_P017620.1	MGG_00876T0	jgi|Mycfi2|27583|Mycfi1.e_gw1.1.1727.1	jgi|Mycgr3|99865|estExt_fgenesh1_pm.C_chr_40137	jgi|Necha2|71180|estExt_Genewise1Plus.C_sca_10_chr8_2_00673	NFIA_019130	PTTT_12415.1	PTRT_00196	SNOT_11918.3|EAT80962.2	VDBG_08719T0	VDAG_06380T0	PITG_00302T0	jgi|Phyra1_1|71027|fgenesh1_pm.C_scaffold_1000007	PYU1_T004017	*	*	*	*	*	*	*	*
717	2	1	1	1	0.5	0.5	RSAG8G_00732	*	*	*	*	*	*	*	*	*	*	*	*	*	*	*	*	*	*	*	*	*	*	*	*	*	*	*	*	*	*	*	*	*	*	*	*	*	*	*	*	*	*
721	75	27	61	1	0.36	0.81	RSAG8G_00736	*	gi|300111624|gb|EFJ03025.1|	jgi|SerlaS7_3_2|166460|estExt_fgenesh1_pm.C_40501	gi|336386427|gb|EGO27573.1|	*	*	UM01322	AB08441.1	gi|44980698|gb|AAS50603.1|	AFL2T_01302	210711	*	BC1T_15742	CHGT_09943	jgi|CocheC5_1|118755|estExt_fgenesh1_pm.C_160131	jgi|Dotse1|45644|fgenesh1_kg.7_#_100_#_isotig05057	FGSG_06052T0	FOXG_07757T0	FVEG_04684T0	gi|320590903|gb|EFX03344.1|	Lema_P010210.1	MGG_03859T0	jgi|Mycfi2|58963|Mycfi1.estExt_Genewise1Plus.C_120544	jgi|Mycgr3|59611|estExt_Genewise1.C_chr_60115	jgi|Necha2|92605|fgenesh1_pm.sca_3_chr4_2_0000220	NFIA_068370	PTTT_10982.1	PTRT_02066	SNOT_02775.3|EAT89506.2	*	VDAG_03988T0	*	*	*	*	*	*	*	*	*	*	*
722	2	1	1	2	0.5	0.5	RSAG8G_00737	*	*	*	*	*	*	*	*	*	*	*	*	*	*	*	*	*	*	*	*	*	*	*	*	*	*	*	*	*	*	*	*	*	*	*	*	*	*	*	*	*	*
723	154	70	119	67	0.45	0.77	RSAG8G_00738	*	gi|300111607|gb|EFJ03008.1|	jgi|SerlaS7_3_2|120609|fgenesh1_pm.4_#_519	gi|336386437|gb|EGO27583.1|	PGTT_13786	PTTG_03987T0	UM03974	*	gi|299790923|gb|AAS54075.2|	AFL2T_02513,AFL2T_00166	2.05513e+16	bghP003099	BC1T_01879	CHGT_00882	jgi|CocheC5_1|118802|estExt_fgenesh1_pm.C_170010	jgi|Dotse1|87182|estExt_fgenesh1_pm.C_3_t20161	FGSG_00865T0	FOXG_00827T0,FOXG_05635T0	FVEG_00622T0,FVEG_03482T0	gi|320591086|gb|EFX03525.1|,gi|320592383|gb|EFX04822.1|	Lema_P090580.1	MGG_01309T0	jgi|Mycfi2|87720|Mycfi1.estExt_fgenesh1_pg.C_90349	jgi|Mycgr3|70608|estExt_Genewise1Plus.C_chr_40061	jgi|Necha2|31247|e_gw1.1.822.1,jgi|Necha2|94798|fgenesh1_pm.sca_79_chr7_4_0000009	NFIA_010850,NFIA_007520	PTTT_17572.1	PTRT_04659,PTRT_12027	SNOT_11402.3|EAT81110.2,SNOT_07871.3|EAT85337.2	VDBG_07236T0,VDBG_06585T0	VDAG_06876T0,VDAG_03428T0	PITG_15294T0	jgi|Phyra1_1|95105|C_scaffold_31000012	PYU1_T003680	gi|29336825|sp|Q8UHX1.1|HISX_AGRT5,gi|15155475|gb|AAK86351.1|	gi|221734495|gb|ACM35458.1|	gi|237875199|gb|ACR27532.1|	*	*	*	*	gi|147830959|emb|CAN01904.1|
726	69	21	58	3	0.3	0.84	RSAG8G_00741	*	gi|300111623|gb|EFJ03024.1|	jgi|SerlaS7_3_2|120601|fgenesh1_pm.4_#_511	gi|336386430|gb|EGO27576.1|	PGTT_02923	PTTG_04660T0	UM01989	*	*	AFL2T_09675	183104	*	*	*	jgi|CocheC5_1|112861|estExt_Genewise1Plus.C_230411	jgi|Dotse1|114947|gw1.2.2571.1,jgi|Dotse1|113824|gw1.9.1199.1	*	*	*	*	Lema_P109510.1	MGG_05253T0	jgi|Mycfi2|150933|estExt_Genewise1Plus.C_21104	jgi|Mycgr3|90929|fgenesh1_pg.C_chr_2000619	*	NFIA_091470	PTTT_15161.1	PTRT_05752	SNOT_15991.3|EAT76570.2	VDBG_06665T0	VDAG_05718T0	*	*	*	*	*	*	*	*	*	*	*
727	78	34	42	31	0.44	0.54	RSAG8G_00742	*	gi|300111608|gb|EFJ03009.1|	jgi|SerlaS7_3_2|120532|fgenesh1_pm.4_#_442	gi|336386364|gb|EGO27510.1|	PGTT_16395	PTTG_07407T0	UM06406	AB03354.1	*	AFL2T_07328	52139	bgh04610_polypeptide	BC1T_02571	*	jgi|CocheC5_1|25005|estExt_fgenesh1_kg.C_30085	jgi|Dotse1|41322|fgenesh1_kg.1_#_1598_#_isotig10800	FGSG_01031T0	FOXG_00361T0	FVEG_01157T0	gi|320589351|gb|EFX01813.1|	Lema_P025230.1	MGG_01585T0	jgi|Mycfi2|55086|Mycfi1.estExt_Genewise1Plus.C_11557	jgi|Mycgr3|89752|fgenesh1_pg.C_chr_1001169	jgi|Necha2|102365|estExt_fgenesh1_kg.C_sca_1_chr1_3_00022	NFIA_002380	PTTT_09468.1	PTRT_07530	SNOT_04505.3|EAT88265.2	VDBG_04921T0	VDAG_04464T0	*	*	*	gi|15155180|gb|AAK86099.1|	gi|221734255|gb|ACM35218.1|	*	*	*	*	*	*
729	15	9	9	1	0.6	0.6	RSAG8G_00744	*	*	jgi|SerlaS7_3_2|190868|estExt_fgenesh1_kg.C_290021	gi|336388138|gb|EGO29282.1|	*	*	*	*	*	*	*	*	*	*	jgi|CocheC5_1|32510|estExt_fgenesh1_pg.C_200043,jgi|CocheC5_1|53258|gw1.20.229.1	*	FGSG_09077T0	FOXG_16452T0	FVEG_05747T0	*	*	*	*	jgi|Mycgr3|40192|e_gw1.4.1439.1	*	*	*	*	SNOT_14811.2|EAT77663.2	*	*	*	*	*	*	*	*	*	*	*	*	*
730	3	2	2	1	0.67	0.67	RSAG8G_00745	gi|215462294|gb|EEB94920.1|	*	*	*	*	*	*	*	*	*	*	*	*	*	*	*	*	*	*	*	*	*	*	*	*	*	*	*	*	*	*	*	*	*	*	*	*	*	*	*	*	*
731	6	5	5	1	0.83	0.83	RSAG8G_00746	gi|215465614|gb|EEB96165.1|	gi|300109443|gb|EFJ00845.1|	jgi|SerlaS7_3_2|191057|estExt_fgenesh1_kg.C_310019	gi|336377393|gb|EGO18555.1|	*	*	*	*	*	*	*	*	*	*	*	*	*	*	*	*	*	*	*	*	*	*	*	*	*	*	*	*	*	*	*	*	*	*	*	*	*	*
732	3	2	3	1	0.67	1	RSAG8G_00747	gi|215469313|gb|EEB97478.1|	*	*	*	*	*	*	*	*	*	*	*	*	*	*	*	*	*	*	*	*	*	*	*	*	*	*	*	*	*	*	*	*	*	*	*	*	*	*	*	*	*
736	48	31	38	13	0.65	0.79	RSAG8G_00751	gi|215458768|gb|EEB93481.1|	gi|300109974|gb|EFJ01376.1|	jgi|SerlaS7_3_2|185964|estExt_fgenesh1_kg.C_110640	gi|336380673|gb|EGO21826.1|	*	*	*	*	*	AFL2T_03509	176012	bgh04202_polypeptide	BC1T_14343	*	*	jgi|Dotse1|129465|e_gw1.5.894.1	FGSG_08507T0	FOXG_03310T0	FVEG_12552T0,FVEG_02179T0	*	Lema_P016960.1	MGG_12671T0	jgi|Mycfi2|57882|Mycfi1.estExt_Genewise1Plus.C_71026	jgi|Mycgr3|86169|fgenesh1_pm.C_chr_5000254	jgi|Necha2|35245|e_gw1.2.1103.1	NFIA_012700	PTTT_08545.1	PTRT_00168	SNOT_14687.3|EAT77879.1	VDBG_02037T0	VDAG_02492T0	*	*	*	gi|159140642|gb|AAK88525.2|,gi|159141040|gb|AAK89593.2|,gi|15159852|gb|AAK89903.1|,gi|205767980|sp|A9CFA8.1|RHAM_AGRT5	gi|221738344|gb|ACM39240.1|,gi|254797655|sp|B9K2Z2.1|RHAM_AGRVS	*	*	*	*	*	*
739	121	37	74	35	0.31	0.61	RSAG8G_00754	gi|215453280|gb|EEB91105.1|	gi|300109455|gb|EFJ00857.1|	jgi|SerlaS7_3_2|172870|estExt_fgenesh1_pm.C_310013	gi|336377398|gb|EGO18560.1|	PGTT_15310	PTTG_03475T0	UM03320	AB06962.1	gi|44983823|gb|AAS52859.1|,gi|299788723|gb|AAS51107.2|	AFL2T_01314	47150	bgh00632_polypeptide	BC1T_04451	CHGT_08675	jgi|CocheC5_1|31669|estExt_fgenesh1_pg.C_150207	jgi|Dotse1|70768|estExt_fgenesh1_kg.C_3_t20263	FGSG_10267T0	FOXG_05185T0	FVEG_02948T0	gi|320591959|gb|EFX04398.1|	Lema_P001150.1	MGG_01014T0	jgi|Mycfi2|163981|estExt_Genewise1.C_40139	jgi|Mycgr3|52059|estExt_Genewise1.C_chr_10373	jgi|Necha2|60993|estExt_Genewise1.C_sca_5_chr5_3_00157	NFIA_068470	PTTT_13570.1	PTRT_02689	SNOT_01593.3|EAT91242.2	VDBG_04290T0	VDAG_01520T0	PITG_00543T0	jgi|Phyra1_1|71044|fgenesh1_pm.C_scaffold_1000024	PYU1_T004121	*	gi|221736382|gb|ACM37345.1|,gi|254790026|sp|B9JZN5.1|FTHS_AGRVS	*	*	*	*	*	*
747	5	3	3	1	0.6	0.6	RSAG8G_00764	*	gi|300109461|gb|EFJ00863.1|	jgi|SerlaS7_3_2|147152|fgenesh1_kg.31_#_33_#_1057_1_CFOT_CFPN	*	*	*	*	*	*	*	*	*	*	*	*	*	*	*	*	*	*	*	*	*	*	*	*	*	*	*	*	*	*	*	*	*	*	*	*	*	*	*
748	184	76	126	95	0.41	0.68	RSAG8G_00765	*	gi|300112260|gb|EFJ03661.1|,gi|300108629|gb|EFJ00031.1|	jgi|SerlaS7_3_2|191072|estExt_fgenesh1_kg.C_310034	gi|336377404|gb|EGO18566.1|	PGTT_04643	PTTG_00683T0,PTTG_05935T0	UM00898	AB03784.1,AB10306.1	gi|299788460|gb|AAS50390.2|,gi|299788539|gb|AAS50730.2|,gi|44985521|gb|AAS54217.1|	AFL2T_06686,AFL2T_01968	53231214410	bghP00496,bgh02639_polypeptide	BC1T_01931,BC1T_01426	CHGT_02418,CHGT_08043	jgi|CocheC5_1|79877|estExt_Genewise1.C_11684,jgi|CocheC5_1|88544|estExt_Genewise1.C_110282	jgi|Dotse1|68572|estExt_fgenesh1_kg.C_1_t30248,jgi|Dotse1|71342|estExt_fgenesh1_kg.C_4_t20102	FGSG_06816T0,FGSG_01475T0	FOXG_02008T0,FOXG_11236T0	FVEG_05169T0,FVEG_09556T0	gi|320590088|gb|EFX02533.1|,gi|320594231|gb|EFX06634.1|	Lema_P072880.1,Lema_P014850.1	MGG_07441T0,MGG_03926T0	jgi|Mycfi2|55355|Mycfi1.estExt_Genewise1Plus.C_12165	jgi|Mycgr3|10766|gw1.4.61.1,jgi|Mycgr3|108775|estExt_fgenesh1_pg.C_chr_30669	jgi|Necha2|71862|estExt_Genewise1Plus.C_sca_6_chr9_2_00481,jgi|Necha2|98583|estExt_fgenesh1_pg.C_sca_8_chr1_1_00316	NFIA_035080,NFIA_104670	PTTT_12085.1,PTTT_07630.1	PTRT_00015,PTRT_01522	SNOT_14806.3|EAT77998.2,SNOT_06344.3|EAT86175.2	VDBG_00234T0,VDBG_01528T0	VDAG_08520T0,VDAG_02028T0	PITG_10147T0,PITG_01087T0	jgi|Phyra1_1|77205|fgenesh1_pg.C_scaffold_23000017,jgi|Phyra1_1|82424|fgenesh1_pg.C_scaffold_72000010	PYU1_T010856,PYU1_T001780	gi|219730000|emb|CAW66617.1|,gi|219730002|emb|CAW66618.1|,gi|219748056|emb|CAW52219.1|,gi|219748058|emb|CAW52220.1|,gi|219763334|emb|CAW53354.1|,gi|219763336|emb|CAW53355.1|,gi|219773642|emb|CAW48815.1|,gi|219773644|emb|CAW48816.1|,gi|219785661|emb|CAW69751.1|,gi|219785663|emb|CAW69752.1|,gi|219787889|emb|CAW60092.1|,gi|219787891|emb|CAW60093.1|,gi|219799698|emb|CAW44528.1|,gi|219799700|emb|CAW44…	gi|221736649|gb|ACM37612.1|	gi|237875978|gb|ACR28311.1|	gi|123725332|sp|Q2NIN5.1|FTSH_AYWBP,gi|84789976|gb|ABC65708.1|	gi|39721725|dbj|BAD04215.1|	gi|171853860|emb|CAM11822.1|	gi|310943097|sp|B3QZS3.1|FTSH2_PHYMT,gi|193807024|emb|CAP18460.1|,gi|310943087|sp|B3R057.1|FTSH1_PHYMT,gi|310943105|sp|B3R0R7.1|FTSH3_PHYMT,gi|193806794|emb|CAP18221.1|,gi|193807208|emb|CAP18651.1|	gi|147829953|emb|CAN00878.1|
749	78	30	63	2	0.38	0.81	RSAG8G_00766,RSAG8G_06999	*	gi|300110816|gb|EFJ02217.1|,gi|300108948|gb|EFJ00350.1|	jgi|SerlaS7_3_2|173875|estExt_fgenesh1_kg.C_10343,jgi|SerlaS7_3_2|191102|estExt_fgenesh1_kg.C_310064	gi|336377419|gb|EGO18581.1|,gi|336389313|gb|EGO30456.1|	PGTT_10554	PTTG_07862T0	UM00357	AB03070.1	*	AFL2T_02169	46716	bgh04154_polypeptide	BC1T_13269	CHGT_01918	jgi|CocheC5_1|95555|estExt_Genewise1.C_280117	jgi|Dotse1|70223|estExt_fgenesh1_kg.C_3_t10186	FGSG_00714T0	FOXG_01043T0	FVEG_00472T0	gi|320585832|gb|EFW98511.1|	Lema_P089930.1	MGG_04519T0	jgi|Mycfi2|188152|fgenesh1_pm.4_#_240	jgi|Mycgr3|65650|estExt_Genewise1Plus.C_chr_11192	jgi|Necha2|75353|fgenesh1_pg.sca_1_chr1_3_0000964	NFIA_019860	PTTT_17569.1	PTRT_04664	SNOT_11348.3|EAT81056.2	VDBG_07213T0	VDAG_06851T0	*	*	*	*	*	*	*	*	*	*	*
753	140	52	100	55	0.37	0.71	RSAG8G_00770	*	gi|300111670|gb|EFJ03071.1|	jgi|SerlaS7_3_2|104368|estExt_Genewise1Plus.C_41335	gi|336386563|gb|EGO27709.1|	PGTT_17645	PTTG_09575T0	UM05610	*	gi|44983592|gb|AAS52691.1|	AFL2T_04565,AFL2T_01293	57046	bgh00150_polypeptide	BC1T_01161	CHGT_01908	jgi|CocheC5_1|18085|fgenesh1_pg.C_scaffold_4000376	jgi|Dotse1|39994|fgenesh1_kg.1_#_270_#_isotig01080	FGSG_11843T0	FOXG_00814T0	FVEG_00612T0,FVEG_01669T0	gi|320593629|gb|EFX06038.1|	Lema_P114990.1	MGG_01230T0	*	jgi|Mycgr3|66166|estExt_Genewise1Plus.C_chr_11880	jgi|Necha2|97776|fgenesh1_pm.sca_15_chr12_5_0000065,jgi|Necha2|64833|estExt_Genewise1.C_sca_28_chr13_5_00079	NFIA_108010,NFIA_004620	PTTT_13228.1	PTRT_07231	SNOT_00899.3|EAT92394.2	VDBG_07225T0	VDAG_04572T0	PITG_01549T0	jgi|Phyra1_1|71985|fgenesh1_pm.C_scaffold_66000016	PYU1_T012070	gi|159140859|gb|AAK89987.2|,gi|159141563|gb|AAK90510.2|,gi|15159010|gb|AAK89192.1|,gi|5508821|gb|AAD43988.1|U59485_15	gi|221738012|gb|ACM38908.1|	gi|237878466|gb|ACR30798.1|	*	*	*	*	*
754	9	3	5	3	0.33	0.56	RSAG8G_00771	*	*	*	*	*	*	*	*	*	*	*	*	*	CHGT_02444	*	*	*	*	*	*	Lema_P014260.1	*	*	*	*	*	*	*	*	*	*	*	*	*	*	*	*	*	*	*	*	*
759	117	39	78	40	0.33	0.67	RSAG8G_00776	*	gi|300111590|gb|EFJ02991.1|	jgi|SerlaS7_3_2|86416|estExt_Genewise1.C_41589	gi|336386660|gb|EGO27806.1|	PGTT_16501,PGTT_16500	PTTG_01381T0	UM02150	*	gi|44981150|gb|AAS51002.1|	AFL2T_06037,AFL2T_10702,AFL2T_07952	20319837988	bghP001413	BC1T_09425	CHGT_01963	jgi|CocheC5_1|114076|estExt_Genewise1Plus.C_280047	jgi|Dotse1|42656|fgenesh1_kg.3_#_126_#_isotig05287	FGSG_04922T0	FOXG_05699T0	FVEG_03564T0	gi|320593563|gb|EFX05972.1|	*	MGG_01176T0	jgi|Mycfi2|85679|Mycfi1.estExt_fgenesh1_pg.C_10145,jgi|Mycfi2|89205|Mycfi1.estExt_fgenesh1_pg.C_390089	jgi|Mycgr3|31918|e_gw1.1.3099.1,jgi|Mycgr3|70997|estExt_Genewise1Plus.C_chr_40631	jgi|Necha2|99030|estExt_fgenesh1_pg.C_sca_1_chr1_3_01234,jgi|Necha2|81006|fgenesh1_pg.sca_33_chr6_1_0000041	NFIA_115270	PTTT_17847.1	PTRT_04783	SNOT_11390.3|EAT81098.2	VDBG_09895T0	VDAG_06181T0	PITG_04989T0,PITG_04121T0	*	*	gi|15158929|gb|AAK89121.1|,gi|33112488|sp|Q8U7Y1.1|XYLD_AGRT5	*	*	*	*	*	*	*
761	37	15	30	3	0.41	0.81	RSAG8G_00778	*	gi|300109185|gb|EFJ00587.1|	*	*	*	PTTG_07958T0	UM05562	*	*	*	*	bgh03094_polypeptide,bgh01120_polypeptide	BC1T_10876	CHGT_07712	*	jgi|Dotse1|72090|estExt_fgenesh1_kg.C_5_t20087,jgi|Dotse1|69222|estExt_fgenesh1_kg.C_2_t10156	*	FOXG_09139T0	*	gi|320586915|gb|EFW99578.1|	*	*	jgi|Mycfi2|79111|Mycfi1.fgenesh1_pg.C_scaffold_6000133	*	*	*	PTTT_15739.1	*	*	VDBG_04130T0	VDAG_07937T0	*	*	*	*	*	*	*	*	*	*	gi|147831366|emb|CAN02322.1|
762	10	1	9	1	0.1	0.9	RSAG8G_00779	*	*	*	*	*	*	*	*	*	*	*	*	*	*	*	*	*	*	*	*	*	*	*	*	*	*	*	*	*	*	*	*	*	*	*	*	*	*	*	*	*	*
764	114	35	71	28	0.31	0.62	RSAG8G_00781	gi|215453635|gb|EEB91269.1|	gi|300109412|gb|EFJ00814.1|	jgi|SerlaS7_3_2|187210|estExt_fgenesh1_kg.C_130023	gi|336379282|gb|EGO20437.1|	PGTT_03322	PTTG_04291T0	UM01318	AB10391.1,AB04083.1	gi|44983128|gb|AAS52331.1|	AFL2T_10291	212055	bgh03949_polypeptide	BC1T_11720	CHGT_05694	jgi|CocheC5_1|79811|estExt_Genewise1.C_11611	jgi|Dotse1|69040|estExt_fgenesh1_kg.C_1_t40242	FGSG_07292T0	FOXG_02121T0	FVEG_05284T0	gi|320585949|gb|EFW98628.1|	Lema_P072500.1	MGG_06480T0	jgi|Mycfi2|193543|fgenesh1_pg.1_#_1882	jgi|Mycgr3|83768|fgenesh1_pm.C_chr_1000478	jgi|Necha2|92877|fgenesh1_pm.sca_3_chr4_2_0000492	NFIA_019270	*	PTRT_00087	SNOT_11745.3|EAT80789.2	VDBG_08942T0	VDAG_10226T0	PITG_00179T0	jgi|Phyra1_1|72118|fgenesh1_pm.C_scaffold_88000006	PYU1_T014598	*	*	*	*	*	*	*	*
767	100	30	61	25	0.3	0.61	RSAG8G_00784	*	gi|300109413|gb|EFJ00815.1|	jgi|SerlaS7_3_2|187207|estExt_fgenesh1_kg.C_130020	gi|336379281|gb|EGO20436.1|	*	*	*	AB03718.1	*	AFL2T_01525	177851	bghP003587	BC1T_03847	CHGT_08055	jgi|CocheC5_1|25636|estExt_fgenesh1_kg.C_100017	jgi|Dotse1|152447|estExt_Genewise1.C_5_t30475	FGSG_12856T0	FOXG_07739T0	FVEG_04663T0	gi|320594205|gb|EFX06608.1|	Lema_P047110.1	MGG_06728T0	jgi|Mycfi2|71022|Mycfi1.estExt_fgenesh1_kg.C_170023	jgi|Mycgr3|14514|gw1.12.279.1	jgi|Necha2|38393|e_gw1.3.619.1	NFIA_016790	PTTT_00911.1	PTRT_03834	SNOT_05148.3|EAT87539.2	VDBG_05543T0	VDAG_07486T0	PITG_00295T0	jgi|Phyra1_1|72633|fgenesh1_pg.C_scaffold_1000075	PYU1_T004042	*	*	*	*	*	*	*	*
768	4	1	1	4	0.25	0.25	RSAG8G_00785	*	*	*	*	*	*	*	*	*	*	*	*	*	*	*	*	*	*	*	*	*	*	*	*	*	*	*	*	*	*	*	*	*	*	*	*	*	*	*	*	*	*
770	9	3	4	1	0.33	0.44	RSAG8G_00787	*	gi|300110626|gb|EFJ02027.1|	jgi|SerlaS7_3_2|166070|estExt_fgenesh1_pm.C_40097	*	*	*	*	*	*	*	*	*	*	*	*	*	*	*	*	*	*	*	*	*	*	*	*	*	*	*	*	*	*	*	*	*	*	*	*	*	*	*
771	65	25	52	2	0.38	0.8	RSAG8G_00788	*	*	jgi|SerlaS7_3_2|161596|estExt_fgenesh1_pg.C_90362	gi|336382090|gb|EGO23241.1|	*	*	*	*	*	AFL2T_09364	173771	bgh06776_mRNA_polypeptide	BC1T_07239	CHGT_01064	jgi|CocheC5_1|33279|estExt_fgenesh1_pg.C_260112	jgi|Dotse1|74617|estExt_fgenesh1_kg.C_100022	FGSG_01225T0	FOXG_00164T0	FVEG_01353T0	gi|320586971|gb|EFW99634.1|	Lema_P097170.1	MGG_09904T0	jgi|Mycfi2|205266|estExt_fgenesh1_pm.C_100096	jgi|Mycgr3|76723|estExt_Genewise1Plus.C_chr_110202	jgi|Necha2|89949|fgenesh1_pm.sca_1_chr1_3_0000082	NFIA_090600,NFIA_082950	PTTT_11580.1	PTRT_06246	SNOT_14513.3|EAT78053.2	VDBG_04954T0	VDAG_04497T0	*	*	*	*	*	*	*	*	*	*	*
772	10	4	5	1	0.4	0.5	RSAG8G_00789	*	gi|300109459|gb|EFJ00861.1|	jgi|SerlaS7_3_2|191059|estExt_fgenesh1_kg.C_310021	gi|336377396|gb|EGO18558.1|	*	*	*	*	*	*	*	*	*	*	*	*	*	*	*	*	*	*	*	*	*	*	*	*	*	*	*	*	*	*	*	*	*	*	*	*	*	*
775	116	34	73	29	0.29	0.63	RSAG8G_00792	*	gi|300110359|gb|EFJ01760.1|	jgi|SerlaS7_3_2|148100|fgenesh1_kg.56_#_23_#_5_2278_CFOT_CFPN	gi|336385449|gb|EGO26596.1|	PGTT_08309	PTTG_03923T0	UM03007	AB04374.1	gi|44983089|gb|AAS52292.1|	AFL2T_10297	212062	bgh00946_polypeptide	BC1T_13410	CHGT_02893	jgi|CocheC5_1|97890|estExt_Genewise1Plus.C_11292	jgi|Dotse1|68164|estExt_fgenesh1_kg.C_1_t20313	FGSG_07241T0	*	FVEG_05343T0	gi|320587817|gb|EFX00292.1|	Lema_P017990.1	MGG_05730T0	jgi|Mycfi2|48748|Mycfi1.estExt_Genewise1.C_12705	jgi|Mycgr3|107086|estExt_fgenesh1_pg.C_chr_10622	jgi|Necha2|100200|estExt_fgenesh1_pg.C_sca_3_chr4_2_00739	NFIA_019210	PTTT_13021.1	PTRT_00241	SNOT_11810.3|EAT80854.2	VDBG_08771T0	VDAG_06432T0	PITG_17394T0	jgi|Phyra1_1|72459|fgenesh1_pm.C_scaffold_1291000001,jgi|Phyra1_1|72377|fgenesh1_pm.C_scaffold_333000001	PYU1_T006843	*	*	*	*	*	*	*	*
776	2	1	2	1	0.5	1	RSAG8G_00793	*	*	*	*	*	*	*	*	*	*	*	*	*	*	*	*	*	*	*	*	*	*	*	*	*	*	*	*	*	*	*	*	*	*	*	*	*	*	*	*	*	*
779	33	10	24	4	0.3	0.73	RSAG8G_00796	gi|215451931|gb|EEB90477.1|	*	jgi|SerlaS7_3_2|104941|estExt_Genewise1Plus.C_50143	gi|336385029|gb|EGO26176.1|,gi|336385009|gb|EGO26156.1|	*	*	*	AB05141.1	*	*	*	*	BC1T_11822	*	jgi|CocheC5_1|30171|estExt_fgenesh1_pg.C_90239	*	FGSG_01048T0,FGSG_02118T0	*	*	*	*	MGG_04469T0,MGG_14217T0	*	*	*	NFIA_081070	*	*	*	*	*	*	*	*	*	*	*	*	*	*	*	*
780	9	6	6	1	0.67	0.67	RSAG8G_00797	*	gi|300111795|gb|EFJ03196.1|	jgi|SerlaS7_3_2|49250|e_gw1.4.960.1	gi|336386561|gb|EGO27707.1|	PGTT_02223	PTTG_07655T0	*	*	*	*	*	*	*	*	*	*	*	*	*	*	*	*	*	*	*	*	*	*	*	*	*	*	*	*	*	*	*	*	*	*	*	*
781	2	1	1	1	0.5	0.5	RSAG8G_00798	*	*	*	*	*	*	*	*	*	*	*	*	*	*	*	*	*	*	*	*	*	*	*	*	*	*	*	*	*	*	*	*	*	*	*	*	*	*	*	*	*	*
782	98	30	66	16	0.31	0.67	RSAG8G_00799	*	gi|300110336|gb|EFJ01737.1|	*	*	PGTT_12001	PTTG_07421T0	UM04985	*	gi|44981217|gb|AAS51039.1|	AFL2T_10413	46489	bgh05895_mRNA_polypeptide	BC1T_08457	CHGT_00510	jgi|CocheC5_1|107190|estExt_Genewise1Plus.C_110455	jgi|Dotse1|70123|estExt_fgenesh1_kg.C_3_t10082	FGSG_10152T0	FOXG_05255T0	FVEG_02877T0	gi|320591400|gb|EFX03839.1|	Lema_P070410.1	MGG_09257T0	jgi|Mycfi2|36129|Mycfi1.e_gw1.9.760.1	jgi|Mycgr3|71190|estExt_Genewise1Plus.C_chr_40914	jgi|Necha2|61219|estExt_Genewise1.C_sca_5_chr5_3_00609	NFIA_103070	*	PTRT_02381	SNOT_06616.3|EAT86447.2	VDBG_00275T0	VDAG_08557T0	PITG_20192T0	jgi|Phyra1_1|79813|fgenesh1_pg.C_scaffold_43000094	PYU1_T008657	*	*	*	*	*	*	*	*
784	4	2	2	1	0.5	0.5	RSAG8G_00801,RSAG8G_13941	*	gi|300105034|gb|EFI96439.1|	*	*	*	*	*	*	*	*	*	*	*	*	*	*	*	*	*	*	*	*	*	*	*	*	*	*	*	*	*	*	*	*	*	*	*	*	*	*	*	*
785	2	2	2	1	1	1	RSAG8G_00802,RSAG8G_00803	gi|215456691|gb|EEB92617.1|	*	*	*	*	*	*	*	*	*	*	*	*	*	*	*	*	*	*	*	*	*	*	*	*	*	*	*	*	*	*	*	*	*	*	*	*	*	*	*	*	*
788	9	4	5	1	0.44	0.56	RSAG8G_00806	*	gi|300110371|gb|EFJ01772.1|	jgi|SerlaS7_3_2|158983|estExt_fgenesh1_pg.C_40276	gi|336386312|gb|EGO27458.1|	*	*	*	*	*	*	*	*	*	*	*	*	*	*	*	*	*	*	*	*	*	*	*	*	*	*	*	*	*	*	*	*	*	*	*	*	*	*
789	6	4	4	1	0.67	0.67	RSAG8G_00807	*	gi|300110438|gb|EFJ01839.1|	jgi|SerlaS7_3_2|177939|estExt_fgenesh1_kg.C_41337	gi|336386620|gb|EGO27766.1|	*	*	*	*	*	*	*	*	*	*	*	*	*	*	*	*	*	*	*	*	*	*	*	*	*	*	*	*	*	*	*	*	*	*	*	*	*	*
790	101	28	64	22	0.28	0.63	RSAG8G_00808	gi|215454073|gb|EEB91475.1|	*	jgi|SerlaS7_3_2|178308|estExt_fgenesh1_kg.C_41729	gi|336386972|gb|EGO28118.1|	*	*	*	*	*	AFL2T_02709	55981	bgh05232_polypeptide	BC1T_06386	CHGT_09155	jgi|CocheC5_1|87372|estExt_Genewise1.C_90609	*	*	FOXG_03180T0	FVEG_02049T0	gi|320590973|gb|EFX03414.1|	Lema_P112260.1	MGG_06510T0	jgi|Mycfi2|48299|Mycfi1.estExt_Genewise1.C_11579	jgi|Mycgr3|104128|estExt_fgenesh1_kg.C_chr_40161	jgi|Necha2|67349|estExt_Genewise1Plus.C_sca_2_chr3_3_00778	NFIA_081440	PTTT_19670.1	PTRT_06622	SNOT_12498.3|EAT80311.2	VDBG_08077T0	VDAG_01573T0	PITG_08082T0	jgi|Phyra1_1|78612|fgenesh1_pg.C_scaffold_33000022	PYU1_T011473	*	*	*	*	*	*	*	*
791	7	3	3	1	0.43	0.43	RSAG8G_00809	*	gi|300099913|gb|EFI91329.1|	jgi|SerlaS7_3_2|100458|estExt_Genewise1Plus.C_10126	*	*	*	*	*	*	*	*	*	*	*	*	*	*	*	*	*	*	*	*	*	*	*	*	*	*	*	*	*	*	*	*	*	*	*	*	*	*	*
792	156	71	120	68	0.46	0.77	RSAG8G_00810	gi|215452204|gb|EEB90608.1|	gi|300106714|gb|EFI98117.1|	jgi|SerlaS7_3_2|173652|estExt_fgenesh1_kg.C_10095	gi|336389007|gb|EGO30150.1|	PGTT_13944	PTTG_07538T0,PTTG_03135T0	UM00993	AB01120.1	gi|44981686|gb|AAS51436.1|	AFL2T_10345	55358	bgh00740_polypeptide	BC1T_15666	CHGT_01366	jgi|CocheC5_1|94461|estExt_Genewise1.C_240135	jgi|Dotse1|46043|fgenesh1_kg.7_#_499_#_isotig04142	FGSG_10669T0	FOXG_04841T0	FVEG_03306T0	gi|320592540|gb|EFX04970.1|	Lema_P030140.1	MGG_01256T0	jgi|Mycfi2|215799|estExt_fgenesh1_pg.C_60198	jgi|Mycgr3|73277|estExt_Genewise1Plus.C_chr_60937	jgi|Necha2|57703|estExt_Genewise1.C_sca_1_chr1_3_01376	NFIA_103710	PTTT_18788.1	PTRT_11437	SNOT_09661.3|EAT82926.2	VDBG_04892T0	VDAG_04435T0	PITG_09726T0	jgi|Phyra1_1|41525|gwEuk.14.58.1	*	gi|227257897|emb|CAY08909.1|,gi|227257919|emb|CAY08920.1|,gi|159141021|gb|AAK89652.2|	gi|221736686|gb|ACM37649.1|	gi|237877703|gb|ACR30036.1|	*	*	*	*	gi|147830113|emb|CAN01042.1|
794	101	26	64	22	0.26	0.63	RSAG8G_00812	*	gi|300110439|gb|EFJ01840.1|	jgi|SerlaS7_3_2|79676|Genemark.11813_g	gi|336385927|gb|EGO27073.1|	*	PTTG_07555T0	UM03434	AB07305.1	gi|299788800|gb|AAS51328.2|	AFL2T_06846	52205	*	BC1T_10044	CHGT_10415	jgi|CocheC5_1|105594|estExt_Genewise1Plus.C_90335	jgi|Dotse1|40924|fgenesh1_kg.1_#_1200_#_isotig06886	FGSG_00327T0	*	*	*	Lema_P040370.1	MGG_03204T0	jgi|Mycfi2|114532|gw1.1.3643.1	jgi|Mycgr3|32502|e_gw1.1.1979.1	jgi|Necha2|30719|e_gw1.1.55.1	NFIA_087400	PTTT_10692.1	*	*	*	VDAG_07060T0	PITG_18696T0,PITG_07644T0	jgi|Phyra1_1|81752|fgenesh1_pg.C_scaffold_63000023	PYU1_T009008	*	*	*	*	*	*	*	*
795	38	9	13	26	0.24	0.34	RSAG8G_00813	gi|215455312|gb|EEB92017.1|	gi|300099819|gb|EFI91235.1|	jgi|SerlaS7_3_2|148829|fgenesh1_pg.1_#_50	gi|336389024|gb|EGO30167.1|	*	*	*	*	*	*	*	*	*	*	*	*	*	*	*	*	*	*	*	*	*	*	*	*	*	*	*	PITG_14484T0	jgi|Phyra1_1|80767|fgenesh1_pg.C_scaffold_52000038,jgi|Phyra1_1|78739|fgenesh1_pg.C_scaffold_34000039	*	*	*	*	*	gi|39722325|dbj|BAD04815.1|	*	gi|193806977|emb|CAP18412.1|	*
796	46	17	36	1	0.37	0.78	RSAG8G_00814	*	*	jgi|SerlaS7_3_2|191271|estExt_fgenesh1_kg.C_340002	gi|336385928|gb|EGO27074.1|	*	*	UM00173	AB06084.1	*	AFL2T_06944	*	*	BC1T_03011	CHGT_04539	*	jgi|Dotse1|69081|estExt_fgenesh1_kg.C_2_t10011	FGSG_01930T0	*	FVEG_07320T0	*	Lema_P083900.1	MGG_11132T0	*	jgi|Mycgr3|96032|fgenesh1_pg.C_chr_10000038	jgi|Necha2|105487|estExt_fgenesh1_pm.C_sca_82_chr10_2_00234	NFIA_088580	*	*	SNOT_13418.3|EAT79302.2	*	*	*	*	*	*	*	*	*	*	*	*	*
797	88	28	59	17	0.32	0.67	RSAG8G_00815	*	*	jgi|SerlaS7_3_2|172969|estExt_fgenesh1_pm.C_340003	gi|336385929|gb|EGO27075.1|	*	PTTG_08969T0	UM06260	AB03937.1	*	AFL2T_09130	186978	bgh00942_polypeptide	BC1T_03898	CHGT_08099	jgi|CocheC5_1|108282|estExt_Genewise1Plus.C_130245	jgi|Dotse1|72131|estExt_fgenesh1_kg.C_5_t20128	FGSG_10850T0	FOXG_12784T0	FVEG_11525T0	gi|320594161|gb|EFX06564.1|	Lema_P046690.1	MGG_02406T0	jgi|Mycfi2|214915|estExt_fgenesh1_pg.C_30887	jgi|Mycgr3|11445|gw1.12.98.1	jgi|Necha2|93314|fgenesh1_pm.sca_12_chr5_2_0000131	NFIA_017840	PTTT_18249.1	PTRT_04378	SNOT_04917.3|EAT87308.2	*	VDAG_07529T0	*	*	PYU1_T010078	*	*	*	*	*	*	*	*
798	61	20	48	1	0.33	0.79	RSAG8G_00816	*	*	*	*	*	*	UM03980	AB01240.1	*	AFL2T_09697	37344	bghP001886	BC1T_02450	CHGT_07244	jgi|CocheC5_1|29467|estExt_fgenesh1_pg.C_70156	jgi|Dotse1|89316|estExt_fgenesh1_pm.C_6_t20029	FGSG_05891T0	*	*	gi|320591837|gb|EFX04276.1|	Lema_P004160.1	MGG_12131T0	jgi|Mycfi2|138416|e_gw1.5.1710.1	jgi|Mycgr3|74808|estExt_Genewise1Plus.C_chr_80751	jgi|Necha2|49043|e_gw1.6.847.1	NFIA_039980	PTTT_18108.1	*	*	*	VDAG_01273T0	*	*	*	*	*	*	*	*	*	*	*
800	9	5	5	1	0.56	0.56	RSAG8G_00818	*	gi|300110624|gb|EFJ02025.1|	jgi|SerlaS7_3_2|176851|estExt_fgenesh1_kg.C_40203	gi|336386041|gb|EGO27187.1|	*	*	UM06210	*	*	*	*	*	*	*	*	*	*	*	*	*	*	*	*	*	*	*	*	*	*	*	*	*	*	*	*	*	*	*	*	*	*	*
801	86	24	54	21	0.28	0.63	RSAG8G_00819	*	gi|300111996|gb|EFJ03397.1|	*	gi|336386042|gb|EGO27188.1|	*	*	*	AB07456.1	gi|44981040|gb|AAS50892.1|	AFL2T_09590	51430	*	*	*	jgi|CocheC5_1|103563|estExt_Genewise1Plus.C_60900	jgi|Dotse1|178133|estExt_Genewise1Plus.C_9_t20363	FGSG_09761T0	FOXG_08323T0	FVEG_06351T0	gi|320586631|gb|EFW99301.1|	Lema_P053260.1	MGG_05815T0	jgi|Mycfi2|111068|gw1.9.1043.1	*	jgi|Necha2|17606|gw1.18.1321.1	NFIA_092060	PTTT_13941.1	PTRT_00451	SNOT_07182.3|EAT85833.2	VDBG_08393T0	*	*	jgi|Phyra1_1|93596|C_scaffold_3000035	*	*	*	*	*	*	*	*	*
808	40	16	25	27	0.4	0.63	RSAG8G_00826	gi|215453375|gb|EEB91144.1|	gi|300111830|gb|EFJ03231.1|	*	*	PGTT_17809	*	*	*	*	*	*	*	*	*	*	*	*	*	*	*	*	*	*	*	*	*	*	*	*	*	*	PITG_03972T0	jgi|Phyra1_1|82299|fgenesh1_pg.C_scaffold_70000027,jgi|Phyra1_1|78736|fgenesh1_pg.C_scaffold_34000036	PYU1_T013969	*	*	*	*	*	*	*	*
817	113	34	70	28	0.3	0.62	RSAG8G_00835	*	gi|300109388|gb|EFJ00790.1|	jgi|SerlaS7_3_2|177837|estExt_fgenesh1_kg.C_41233	gi|336386576|gb|EGO27722.1|	PGTT_03469	*	UM04794	AB02687.1	gi|299789000|gb|AAS51927.2|	AFL2T_02393	206867	bgh01259_polypeptide	BC1T_14861	CHGT_04440	jgi|CocheC5_1|102264|estExt_Genewise1Plus.C_50550	jgi|Dotse1|135117|e_gw1.8.1529.1	FGSG_00597T0	FOXG_00452T0	FVEG_01060T0	gi|320589326|gb|EFX01788.1|	Lema_P076030.1	MGG_05370T0	jgi|Mycfi2|159927|estExt_Genewise1.C_12893	jgi|Mycgr3|103549|estExt_fgenesh1_kg.C_chr_30034	jgi|Necha2|65613|estExt_Genewise1Plus.C_sca_1_chr1_3_00515	NFIA_066670	PTTT_13105.1	PTRT_08199	SNOT_07914.3|EAT84190.2	VDBG_06375T0	VDAG_03521T0	PITG_14596T0	jgi|Phyra1_1|94029|C_scaffold_11000053	PYU1_T007940	*	*	*	*	*	*	*	*
819	85	26	49	27	0.31	0.58	RSAG8G_00837	gi|215454029|gb|EEB91456.1|	*	jgi|SerlaS7_3_2|177841|estExt_fgenesh1_kg.C_41237	gi|336386579|gb|EGO27725.1|	PGTT_18593	*	UM03459	AB08287.1	*	AFL2T_08218	181494	*	BC1T_09609	CHGT_06720	jgi|CocheC5_1|31950|estExt_fgenesh1_pg.C_160245	*	FGSG_09418T0	FOXG_06073T0	FVEG_03941T0	gi|320589533|gb|EFX01994.1|	Lema_P009150.1	*	*	*	jgi|Necha2|32727|e_gw1.18.1048.1	*	PTTT_14001.1	PTRT_01928	SNOT_03019.3|EAT89750.2	VDBG_02286T0	VDAG_02757T0	PITG_01997T0	*	PYU1_T005791	*	*	*	*	*	*	*	*
825	74	37	62	11	0.5	0.84	RSAG8G_00843	gi|215465207|gb|EEB96011.1|	gi|300111703|gb|EFJ03104.1|	jgi|SerlaS7_3_2|86257|estExt_Genewise1.C_41401	gi|336386573|gb|EGO27719.1|	PGTT_00491,PGTT_05962	*	UM04063	AB06699.1	*	AFL2T_09573,AFL2T_10893	55161	bgh02300_polypeptide	BC1T_04413	CHGT_02932	jgi|CocheC5_1|94521|estExt_Genewise1.C_240197	jgi|Dotse1|71282|estExt_fgenesh1_kg.C_4_t20038	FGSG_06744T0	FOXG_14841T0,FOXG_02081T0	FVEG_05243T0	gi|320591789|gb|EFX04228.1|	Lema_P104780.1	MGG_09603T0,MGG_05175T0	jgi|Mycfi2|202874|estExt_fgenesh1_pm.C_30168	jgi|Mycgr3|69862|estExt_Genewise1Plus.C_chr_31049,jgi|Mycgr3|45185|e_gw1.7.886.1	jgi|Necha2|98121|fgenesh1_pm.sca_23_chr14_3_0000008,jgi|Necha2|38604|e_gw1.3.549.1	NFIA_092230	PTTT_11179.1	PTRT_09376	SNOT_13782.3|EAT78806.2	VDBG_08907T0	VDAG_06569T0,VDAG_06997T0	PITG_15956T0,PITG_15955T0,PITG_11922T0	jgi|Phyra1_1|78184|fgenesh1_pg.C_scaffold_29000112,jgi|Phyra1_1|78183|fgenesh1_pg.C_scaffold_29000111	PYU1_T001534,PYU1_T001536	*	*	*	*	*	*	*	*
826	98	32	62	28	0.33	0.63	RSAG8G_00844	*	gi|300110338|gb|EFJ01739.1|	jgi|SerlaS7_3_2|177828|estExt_fgenesh1_kg.C_41223	gi|336386572|gb|EGO27718.1|	PGTT_08185	PTTG_04761T0	UM02777	AB10298.1	*	AFL2T_10269	51881	bghP005781	BC1T_03283	*	jgi|CocheC5_1|25373|estExt_fgenesh1_kg.C_60092	jgi|Dotse1|163835|estExt_Genewise1Plus.C_1_t50395	FGSG_01292T0	FOXG_00093T0	FVEG_01422T0	gi|320591521|gb|EFX03960.1|	Lema_P050140.1	MGG_05698T0	jgi|Mycfi2|124419|gw1.1.5790.1	jgi|Mycgr3|107688|estExt_fgenesh1_pg.C_chr_11521	jgi|Necha2|89915|fgenesh1_pm.sca_1_chr1_3_0000048	NFIA_104070	PTTT_06604.1	PTRT_11391	*	VDBG_05113T0	VDAG_08833T0	PITG_05494T0	jgi|Phyra1_1|73201|fgenesh1_pg.C_scaffold_2000266	PYU1_T005220	*	*	*	*	*	*	*	*
828	11	4	8	2	0.36	0.73	RSAG8G_00846	gi|215475154|gb|EEB99429.1|,gi|215469061|gb|EEB97380.1|	*	*	*	*	*	*	*	*	AFL2T_12189	*	*	*	*	*	*	*	*	*	*	*	*	*	*	*	*	*	*	*	VDBG_09987T0	*	*	*	*	*	*	*	*	*	*	*	*
837	110	34	70	27	0.31	0.64	RSAG8G_00855	*	gi|300110456|gb|EFJ01857.1|	jgi|SerlaS7_3_2|177811|estExt_fgenesh1_kg.C_41205	gi|336386560|gb|EGO27706.1|	PGTT_00327	PTTG_08563T0	UM02609	AB09506.1	*	AFL2T_09343	138217	bgh01511_polypeptide	BC1T_07253	CHGT_01436	jgi|CocheC5_1|119792|estExt_fgenesh1_pm.C_320007	jgi|Dotse1|73428|estExt_fgenesh1_kg.C_7_t20046	FGSG_00536T0	FOXG_00520T0	FVEG_00993T0	gi|320589234|gb|EFX01696.1|	Lema_P006580.1	MGG_01579T0	jgi|Mycfi2|56057|Mycfi1.estExt_Genewise1Plus.C_14054	jgi|Mycgr3|73322|estExt_Genewise1Plus.C_chr_60999	jgi|Necha2|74866|fgenesh1_pg.sca_1_chr1_3_0000477	NFIA_082680	PTTT_16008.1	PTRT_02020	SNOT_15866.3|EAT76704.1	VDBG_05905T0	VDAG_03069T0	PITG_10282T0	jgi|Phyra1_1|72211|fgenesh1_pm.C_scaffold_108000003	PYU1_T002955	*	*	*	*	*	*	*	*
840	59	23	48	1	0.39	0.81	RSAG8G_00858	gi|215469576|gb|EEB97566.1|	gi|300112546|gb|EFJ03947.1|	jgi|SerlaS7_3_2|92786|estExt_Genewise1.C_90934	gi|336382050|gb|EGO23201.1|	*	*	*	*	*	AFL2T_03526	175666	*	BC1T_09751	CHGT_04616	*	jgi|Dotse1|167086|estExt_Genewise1Plus.C_2_t40112	FGSG_06190T0	FOXG_08519T0	FVEG_06154T0	*	Lema_P085160.1	MGG_04184T0	jgi|Mycfi2|210409|estExt_fgenesh1_kg.C_20230	jgi|Mycgr3|76388|estExt_Genewise1Plus.C_chr_100584	*	NFIA_012840	PTTT_02686.1	PTRT_05278	SNOT_05906.3|EAT86970.2	VDBG_00837T0	VDAG_00452T0	*	*	*	*	*	*	*	*	*	*	*
841	102	31	64	26	0.3	0.63	RSAG8G_00859	*	gi|300111828|gb|EFJ03229.1|	jgi|SerlaS7_3_2|177730|estExt_fgenesh1_kg.C_41120	gi|336386505|gb|EGO27651.1|	PGTT_04245	PTTG_02177T0	UM04767	AB02970.1	gi|299788995|gb|AAS51917.2|	AFL2T_02065	49866	bgh02496_polypeptide	BC1T_00506	CHGT_01528	jgi|CocheC5_1|25017|estExt_fgenesh1_kg.C_30097	jgi|Dotse1|172214|estExt_Genewise1Plus.C_5_t20305	FGSG_07088T0	FOXG_01717T0	FVEG_08086T0	gi|320593268|gb|EFX05677.1|	Lema_P025950.1	MGG_01652T0	jgi|Mycfi2|87416|Mycfi1.estExt_fgenesh1_pg.C_70287	*	jgi|Necha2|102554|estExt_fgenesh1_kg.C_sca_3_chr4_2_00041	NFIA_020840	PTTT_12032.1	PTRT_07946	*	VDBG_05856T0	VDAG_03018T0	PITG_09443T0	*	PYU1_T008044	*	*	*	*	*	*	*	*
843	112	29	68	28	0.26	0.61	RSAG8G_00861	*	*	jgi|SerlaS7_3_2|120717|fgenesh1_pm.4_#_627	*	PGTT_07623	PTTG_08070T0	UM06130	AB01245.1	gi|299789249|gb|AAS52600.2|	AFL2T_09772	175133	bghP006202	BC1T_07970	CHGT_07658	*	jgi|Dotse1|72603|estExt_fgenesh1_kg.C_6_t10307	FGSG_05857T0	FOXG_07543T0	FVEG_04472T0	gi|320589908|gb|EFX02364.1|	*	MGG_12972T0	jgi|Mycfi2|57198|Mycfi1.estExt_Genewise1Plus.C_50816	jgi|Mycgr3|74522|estExt_Genewise1Plus.C_chr_80374	jgi|Necha2|96435|fgenesh1_pm.sca_6_chr9_2_0000393	NFIA_039660	PTTT_18130.1	PTRT_09542	SNOT_11135.3|EAT81634.2	*	VDAG_09309T0	PITG_00117T0	jgi|Phyra1_1|80368|fgenesh1_pg.C_scaffold_48000080	PYU1_T012757	*	*	*	*	*	*	*	*
845	13	7	8	1	0.54	0.62	RSAG8G_00863	gi|215450245|gb|EEB89643.1|	gi|300110326|gb|EFJ01727.1|	jgi|SerlaS7_3_2|132900|fgenesh1_kg.4_#_1254_#_2916_3_CFOT_CFPN	gi|336386581|gb|EGO27727.1|	PGTT_10545	PTTG_00519T0	*	*	*	*	*	*	*	*	*	*	*	*	*	*	*	*	*	*	*	*	*	*	*	*	*	*	*	*	*	*	*	*	*	*	*	*
846	2	2	2	1	1	1	RSAG8G_00864	*	*	*	*	*	*	*	*	*	*	*	*	*	*	*	*	*	*	*	*	*	*	*	*	*	*	*	*	SNOT_08421.3|EAT84697.2	*	*	*	*	*	*	*	*	*	*	*	*	*
850	133	46	90	57	0.35	0.68	RSAG8G_00868	*	gi|300109314|gb|EFJ00716.1|	jgi|SerlaS7_3_2|191112|estExt_fgenesh1_kg.C_310074	gi|336377425|gb|EGO18587.1|	PGTT_15690	*	UM02793	AB06243.1	*	*	48618	bghP001956	*	CHGT_02622	*	jgi|Dotse1|78324|estExt_fgenesh1_pg.C_2_t30090	FGSG_06792T0	FOXG_02031T0	FVEG_05196T0	gi|320593541|gb|EFX05950.1|	*	MGG_07530T0	jgi|Mycfi2|43338|Mycfi1.e_gw1.21.97.1	jgi|Mycgr3|68570|estExt_Genewise1Plus.C_chr_21382	jgi|Necha2|96236|fgenesh1_pm.sca_6_chr9_2_0000194	NFIA_051170	PTTT_08892.1	PTRT_03434	*	VDBG_00175T0	VDAG_08458T0	PITG_15077T0	jgi|Phyra1_1|78038|fgenesh1_pg.C_scaffold_28000086,jgi|Phyra1_1|78031|fgenesh1_pg.C_scaffold_28000079	PYU1_T009608	*	*	gi|237877714|gb|ACR30047.1|	*	*	*	*	*
852	104	30	68	23	0.29	0.65	RSAG8G_00870	gi|215439002|gb|EEB87536.1|	gi|300111834|gb|EFJ03235.1|	jgi|SerlaS7_3_2|48352|e_gw1.4.2135.1	gi|336386494|gb|EGO27640.1|	PGTT_11998	PTTG_10079T0	*	*	gi|44980702|gb|AAS50607.1|	AFL2T_05905	45086	bghP003283	BC1T_01189	CHGT_04516	jgi|CocheC5_1|57990|e_gw1.1.1343.1	jgi|Dotse1|70813|estExt_fgenesh1_kg.C_4_t10042	FGSG_13605T0	FOXG_06254T0	FVEG_04106T0	gi|320590710|gb|EFX03153.1|	Lema_P103710.1	MGG_01745T0	jgi|Mycfi2|210811|estExt_fgenesh1_kg.C_30122	jgi|Mycgr3|69951|estExt_Genewise1Plus.C_chr_31183	jgi|Necha2|34347|e_gw1.18.343.1	NFIA_080130	PTTT_19491.1	PTRT_09623	*	VDBG_00734T0	VDAG_00346T0	*	*	*	*	*	*	*	*	*	*	*
857	80	29	65	3	0.36	0.81	RSAG8G_00875	gi|215461196|gb|EEB94480.1|	*	jgi|SerlaS7_3_2|132746|fgenesh1_kg.4_#_1100_#_164_10_CFOT_CFPN	gi|336386490|gb|EGO27636.1|	PGTT_17495	PTTG_07229T0	*	AB03596.1	*	AFL2T_02533	198257	bgh01312_polypeptide	BC1T_00044	CHGT_01546	jgi|CocheC5_1|110775|estExt_Genewise1Plus.C_170445	jgi|Dotse1|70422|estExt_fgenesh1_kg.C_3_t10403	FGSG_01267T0	FOXG_00118T0	FVEG_01399T0	gi|320590699|gb|EFX03142.1|	Lema_P092390.1	MGG_09955T0	jgi|Mycfi2|87614|Mycfi1.estExt_fgenesh1_pg.C_90048	jgi|Mycgr3|40062|e_gw1.4.1657.1	jgi|Necha2|98675|estExt_fgenesh1_pg.C_sca_1_chr1_3_00108	NFIA_059250	PTTT_04921.1	PTRT_04732	SNOT_14233.3|EAT78470.2	VDBG_05974T0	VDAG_03134T0	*	*	*	*	*	*	*	*	*	*	*
858	12	8	8	1	0.67	0.67	RSAG8G_00876	*	gi|300110471|gb|EFJ01872.1|	*	*	*	*	UM03481	*	*	AFL2T_04746	*	*	*	CHGT_10508	*	jgi|Dotse1|72308|estExt_fgenesh1_kg.C_5_t20313	*	*	FVEG_09712T0	*	*	*	*	jgi|Mycgr3|50452|e_gw1.12.41.1	*	*	*	*	*	*	*	*	*	*	*	*	*	*	*	*	*	*
859	5	4	4	1	0.8	0.8	RSAG8G_00877	gi|215470012|gb|EEB97725.1|	*	jgi|SerlaS7_3_2|104258|estExt_Genewise1Plus.C_41214	gi|336386492|gb|EGO27638.1|	*	*	*	*	*	*	*	*	*	*	*	*	*	*	*	*	*	*	*	*	*	*	*	*	*	*	*	*	*	*	*	*	*	*	*	*	*	*
860	70	27	54	2	0.39	0.77	RSAG8G_00878	*	gi|300109366|gb|EFJ00768.1|	*	*	PGTT_06266	PTTG_00278T0	UM04751	AB07971.1	*	AFL2T_00151	192136	bgh02532_polypeptide	BC1T_05254	CHGT_01074	*	jgi|Dotse1|83056|estExt_fgenesh1_pg.C_11_t10106	FGSG_07107T0	FOXG_01695T0	FVEG_08061T0	gi|320587341|gb|EFW99821.1|	Lema_P102110.1	MGG_09302T0	jgi|Mycfi2|77763|Mycfi1.fgenesh1_pg.C_scaffold_3000009	*	jgi|Necha2|102557|estExt_fgenesh1_kg.C_sca_3_chr4_2_00044	NFIA_025410	PTTT_12243.1	PTRT_08695	SNOT_03697.3|EAT88902.2	VDBG_04694T0	VDAG_04236T0	PITG_04384T0	*	*	*	*	*	*	*	*	*	*
861	108	30	67	28	0.28	0.62	RSAG8G_00879	*	gi|300110333|gb|EFJ01734.1|	jgi|SerlaS7_3_2|86268|estExt_Genewise1.C_41412	gi|336386578|gb|EGO27724.1|	*	*	UM01309	AB02436.1	gi|44981650|gb|AAS51400.1|	AFL2T_05642	42553	bgh06256_mRNA_polypeptide	BC1T_15822	CHGT_03375	jgi|CocheC5_1|32843|estExt_fgenesh1_pg.C_230083	jgi|Dotse1|88129|estExt_fgenesh1_pm.C_5_t10039	FGSG_06963T0	FOXG_01852T0	FVEG_08228T0	gi|320587618|gb|EFX00093.1|	Lema_P059050.1	MGG_00478T0	jgi|Mycfi2|34029|Mycfi1.e_gw1.7.1111.1	jgi|Mycgr3|58925|estExt_Genewise1.C_chr_50572	jgi|Necha2|79194|fgenesh1_pg.sca_3_chr4_2_0000595	NFIA_083280	PTTT_15712.1	*	SNOT_12633.3|EAT79931.2	VDBG_08832T0	VDAG_06490T0	PITG_06677T0	*	PYU1_T013002	*	*	*	*	*	*	*	*
862	103	29	67	24	0.28	0.65	RSAG8G_00880	*	gi|300110645|gb|EFJ02046.1|	jgi|SerlaS7_3_2|176815|estExt_fgenesh1_kg.C_40167	gi|336386020|gb|EGO27166.1|	PGTT_16663	PTTG_06732T0	UM02337	AB01061.1	gi|44982416|gb|AAS51702.1|	AFL2T_02505	50189	bgh01450_polypeptide	BC1T_12481	*	jgi|CocheC5_1|29541|estExt_fgenesh1_pg.C_70236	*	FGSG_09322T0	FOXG_05912T0	FVEG_03783T0	gi|320588298|gb|EFX00767.1|	Lema_P003130.1	MGG_03611T0	jgi|Mycfi2|35989|Mycfi1.e_gw1.9.653.1	jgi|Mycgr3|89123|fgenesh1_pg.C_chr_1000540	jgi|Necha2|75537|fgenesh1_pg.sca_1_chr1_3_0001148	NFIA_010760	*	PTRT_10962	SNOT_11158.3|EAT81657.2	VDBG_03731T0	VDAG_00963T0	*	*	PYU1_T006818	*	*	*	*	*	*	*	*
864	12	10	11	11	0.83	0.92	RSAG8G_00882	*	gi|300110695|gb|EFJ02096.1|,gi|300102859|gb|EFI94266.1|	*	*	*	*	*	*	*	*	*	*	*	*	*	*	*	*	*	*	*	*	*	*	*	*	*	*	*	*	*	*	*	*	*	*	*	*	*	*	*	*
865	81	25	63	1	0.31	0.78	RSAG8G_00883	*	*	jgi|SerlaS7_3_2|48904|e_gw1.4.1201.1	gi|336386389|gb|EGO27535.1|	PGTT_06040	*	UM01220	*	gi|44980098|gb|AAS50294.1|	AFL2T_07647	198713	bgh01757_polypeptide	*	CHGT_07710	jgi|CocheC5_1|103199|estExt_Genewise1Plus.C_60490	jgi|Dotse1|40060|fgenesh1_kg.1_#_336_#_isotig04283	FGSG_07009T0	FOXG_01798T0	FVEG_08172T0	gi|320586842|gb|EFW99505.1|	Lema_P055260.1	MGG_08084T0	jgi|Mycfi2|48847|Mycfi1.estExt_Genewise1.C_12981	jgi|Mycgr3|107385|estExt_fgenesh1_pg.C_chr_11068	jgi|Necha2|71907|estExt_Genewise1Plus.C_sca_6_chr9_2_00578	NFIA_014160	PTTT_13602.1	PTRT_00859	SNOT_06769.3|EAT85420.2	*	*	*	*	*	*	*	*	*	*	*	*	*
867	3	2	2	1	0.67	0.67	RSAG8G_00885	gi|215463342|gb|EEB95317.1|	*	*	*	*	*	*	*	*	*	*	*	*	*	*	*	*	*	*	*	*	*	*	*	*	*	*	*	*	*	*	*	*	*	*	*	*	*	*	*	*	*
869	5	2	4	2	0.4	0.8	RSAG8G_00887	*	*	*	*	*	*	*	*	*	*	*	*	*	*	*	*	*	*	*	*	Lema_P083190.1,Lema_P083210.1	*	*	*	*	*	*	*	*	*	*	*	*	*	*	*	*	*	*	*	*	*
872	100	28	62	24	0.28	0.62	RSAG8G_00890	*	gi|300105768|gb|EFI97172.1|,gi|300111631|gb|EFJ03032.1|	jgi|SerlaS7_3_2|48647|e_gw1.4.1733.1	gi|336386391|gb|EGO27537.1|	*	*	UM01506	AB07712.1	gi|299788590|gb|AAS50819.2|	AFL2T_08564	201712	bgh02108_polypeptide	BC1T_05981	CHGT_07869	jgi|CocheC5_1|103137|estExt_Genewise1Plus.C_60428	jgi|Dotse1|74382|estExt_fgenesh1_kg.C_9_t10290	FGSG_10832T0	*	FVEG_11506T0	gi|320592385|gb|EFX04824.1|	Lema_P050510.1	MGG_06670T0	*	jgi|Mycgr3|75885|estExt_Genewise1Plus.C_chr_91044	jgi|Necha2|93329|fgenesh1_pm.sca_12_chr5_2_0000146	NFIA_073060	PTTT_15959.1	PTRT_00546	SNOT_14968.3|EAT77511.2	VDBG_05235T0	VDAG_08868T0	*	*	*	*	*	*	*	*	*	*	*
873	97	32	58	27	0.33	0.6	RSAG8G_00891	*	gi|300111640|gb|EFJ03041.1|	jgi|SerlaS7_3_2|166428|estExt_fgenesh1_pm.C_40469	gi|336386397|gb|EGO27543.1|	PGTT_17653	PTTG_10223T0	UM01266	AB03550.1	*	AFL2T_07896	43641	*	BC1T_10014	CHGT_08505	jgi|CocheC5_1|110725|estExt_Genewise1Plus.C_170395	jgi|Dotse1|56095|estExt_Genemark1.C_9_t20077	FGSG_02662T0	FOXG_10641T0	FVEG_09289T0	gi|320592211|gb|EFX04650.1|	*	MGG_04717T0	jgi|Mycfi2|43629|Mycfi1.e_gw1.22.70.1	jgi|Mycgr3|87579|fgenesh1_pm.C_chr_9000221	jgi|Necha2|94621|fgenesh1_pm.sca_20_chr6_4_0000410	NFIA_114640	PTTT_06778.1	PTRT_04450	SNOT_14113.3|EAT78350.2	VDBG_04318T0	VDAG_05627T0	PITG_06283T0	jgi|Phyra1_1|77398|fgenesh1_pg.C_scaffold_24000067	PYU1_T013008	*	*	*	*	*	*	*	*
874	110	31	67	28	0.28	0.61	RSAG8G_00892	*	gi|300110268|gb|EFJ01669.1|	*	*	PGTT_17149	PTTG_02346T0	UM04260	AB04064.1	gi|296514592|emb|CBM40152.1|,gi|44980844|gb|AAS50727.1|	AFL2T_05198	200112	bgh01467_polypeptide	BC1T_13608	CHGT_06955	jgi|CocheC5_1|79847|estExt_Genewise1.C_11650	jgi|Dotse1|70402|estExt_fgenesh1_kg.C_3_t10381	FGSG_10060T0	FOXG_05421T0	FVEG_02714T0	gi|320590788|gb|EFX03231.1|	Lema_P018330.1	MGG_03129T0	jgi|Mycfi2|153617|estExt_Genewise1Plus.C_40558	jgi|Mycgr3|65574|estExt_Genewise1Plus.C_chr_11066	jgi|Necha2|100546|estExt_fgenesh1_pg.C_sca_5_chr5_3_00219	*	PTTT_18175.1	PTRT_00069	SNOT_11643.3|EAT80687.2	VDBG_00496T0	VDAG_00104T0	PITG_03955T0	jgi|Phyra1_1|72010|fgenesh1_pm.C_scaffold_70000006	PYU1_T007642	*	*	*	*	*	*	*	*
876	108	35	68	25	0.32	0.63	RSAG8G_00894	*	gi|300111936|gb|EFJ03337.1|	jgi|SerlaS7_3_2|177066|estExt_fgenesh1_kg.C_40427	gi|336386151|gb|EGO27297.1|	PGTT_05659	PTTG_08981T0	UM05874	AB05516.1	gi|299788388|gb|AAS54757.2|	AFL2T_05785	40412	bgh00989_polypeptide	BC1T_08170	CHGT_07772	jgi|CocheC5_1|26474|estExt_fgenesh1_kg.C_290002	jgi|Dotse1|69214|estExt_fgenesh1_kg.C_2_t10148	FGSG_05226T0	FOXG_07958T0	FVEG_04875T0	gi|320591660|gb|EFX04099.1|	Lema_P099640.1	MGG_04050T0	jgi|Mycfi2|54059|Mycfi1.estExt_Genewise1.C_320224	jgi|Mycgr3|68980|estExt_Genewise1Plus.C_chr_21963	jgi|Necha2|102841|estExt_fgenesh1_kg.C_sca_6_chr9_2_00046	NFIA_050680	PTTT_16864.1	PTRT_03758	SNOT_01633.3|EAT91282.2	VDBG_00096T0	VDAG_08386T0	PITG_08016T0	jgi|Phyra1_1|81313|fgenesh1_pg.C_scaffold_58000076	PYU1_T011513	*	*	*	*	*	*	*	*
879	116	35	74	27	0.3	0.64	RSAG8G_00897	gi|215449325|gb|EEB89157.1|	gi|300112001|gb|EFJ03402.1|	jgi|SerlaS7_3_2|166090|estExt_fgenesh1_pm.C_40118	gi|336386053|gb|EGO27199.1|	PGTT_02277	PTTG_04995T0	UM03279	AB00800.1	gi|299790688|gb|AAS53328.2|	AFL2T_07971	*	bgh04600_polypeptide	BC1T_01039	CHGT_04681	jgi|CocheC5_1|115596|estExt_fgenesh1_pm.C_10219	jgi|Dotse1|69362|estExt_fgenesh1_kg.C_2_t10308	FGSG_05229T0	FOXG_08476T0	FVEG_06200T0	gi|320586109|gb|EFW98788.1|	Lema_P078640.1	MGG_11193T0	jgi|Mycfi2|186886|fgenesh1_pm.2_#_934	jgi|Mycgr3|37123|e_gw1.2.443.1	jgi|Necha2|34386|e_gw1.18.255.1	NFIA_006390	PTTT_10251.1	PTRT_09950	SNOT_10745.3|EAT82139.2	VDBG_01067T0	VDAG_00680T0	PITG_00410T0	jgi|Phyra1_1|71031|fgenesh1_pm.C_scaffold_1000011	PYU1_T004246	*	*	*	*	*	*	*	*
880	61	23	53	1	0.38	0.87	RSAG8G_00898	*	*	*	*	*	*	*	AB00109.1	*	*	121721	bgh04495_polypeptide	BC1T_10550	CHGT_01511	jgi|CocheC5_1|17003|fgenesh1_pg.C_scaffold_2000429	*	FGSG_01352T0	FOXG_00029T0	FVEG_01487T0	gi|320589297|gb|EFX01759.1|	Lema_P069200.1	MGG_01634T0	jgi|Mycfi2|154244|estExt_Genewise1Plus.C_41958	jgi|Mycgr3|64910|estExt_Genewise1Plus.C_chr_10080	jgi|Necha2|89881|fgenesh1_pm.sca_1_chr1_3_0000014	NFIA_114390	PTTT_19504.1	PTRT_10754	SNOT_00431.3|EAT91926.2	VDBG_05860T0	VDAG_03022T0	*	*	PYU1_T004069,PYU1_T004068	*	*	*	*	*	*	*	*
890	12	6	7	1	0.5	0.58	RSAG8G_00909	*	gi|300110639|gb|EFJ02040.1|	jgi|SerlaS7_3_2|176882|estExt_fgenesh1_kg.C_40236	gi|336386050|gb|EGO27196.1|	PGTT_15488	PTTG_05840T0	*	*	*	*	*	*	*	*	*	*	*	*	*	*	*	*	*	*	*	*	*	*	*	*	*	*	*	*	*	*	*	*	*	*	*	*
891	3	2	2	2	0.67	0.67	RSAG8G_00910	gi|215473184|gb|EEB98786.1|	*	*	*	*	*	*	*	*	*	*	*	*	*	*	*	*	*	*	*	*	*	*	*	*	*	*	*	*	*	*	*	*	*	*	*	*	*	*	*	*	*
892	103	46	60	77	0.45	0.58	RSAG8G_00911	gi|215449324|gb|EEB89156.1|	gi|300110629|gb|EFJ02030.1|	jgi|SerlaS7_3_2|85258|estExt_Genewise1.C_40246	gi|336386054|gb|EGO27200.1|	PGTT_01121	PTTG_09973T0	*	*	*	AFL2T_09203	*	*	*	*	*	*	FGSG_08148T0,FGSG_02355T0	FOXG_10747T0	FVEG_09403T0	*	*	*	jgi|Mycfi2|190886|fgenesh1_pm.9_#_295	*	jgi|Necha2|99466|estExt_fgenesh1_pg.C_sca_44_chr3_2_00004	*	*	*	*	*	*	PITG_10937T0	jgi|Phyra1_1|71204|fgenesh1_pm.C_scaffold_8000010	PYU1_T005538	gi|15160060|gb|AAK90076.1|	gi|221735113|gb|ACM36076.1|	gi|237876223|gb|ACR28556.1|,gi|237876310|gb|ACR28643.1|	*	*	*	*	*
893	87	30	68	3	0.34	0.78	RSAG8G_00912	*	gi|300110664|gb|EFJ02065.1|	*	gi|336386048|gb|EGO27194.1|	PGTT_14396	PTTG_03764T0	UM02895	AB04730.1	gi|44985946|gb|AAS54557.1|	AFL2T_01966	51221	bgh00890_polypeptide	BC1T_00806	CHGT_09100	jgi|CocheC5_1|107346|estExt_Genewise1Plus.C_110634	jgi|Dotse1|87964|estExt_fgenesh1_pm.C_4_t20192	FGSG_13596T0	FOXG_06186T0	FVEG_04041T0	gi|320588668|gb|EFX01136.1|	Lema_P005760.1	MGG_01303T0	jgi|Mycfi2|82835|Mycfi1.fgenesh1_pg.C_scaffold_17000031	jgi|Mycgr3|38293|e_gw1.3.1553.1	jgi|Necha2|91272|fgenesh1_pm.sca_18_chr2_1_0000676	NFIA_104700	PTTT_11743.1	PTRT_02658	SNOT_06194.3|EAT86025.2	VDBG_08048T0	VDAG_01545T0	*	*	*	*	*	*	*	*	*	*	*
894	4	2	3	2	0.5	0.75	RSAG8G_00913	gi|215438746|gb|EEB87456.1|	*	*	*	*	*	*	*	*	*	*	*	*	*	*	*	*	*	*	*	*	*	*	*	*	*	*	*	*	*	*	*	*	*	*	*	*	*	*	*	*	*
895	14	6	8	2	0.43	0.57	RSAG8G_00914	gi|215451985|gb|EEB90501.1|	gi|300111990|gb|EFJ03391.1|	jgi|SerlaS7_3_2|176911|estExt_fgenesh1_kg.C_40266	gi|336386066|gb|EGO27212.1|	*	PTTG_01685T0	*	*	*	*	*	*	*	*	*	*	*	*	*	*	*	*	*	*	*	*	*	*	*	*	*	*	*	*	*	*	*	*	*	*	*	*
896	32	23	26	1	0.72	0.81	RSAG8G_00915	*	gi|300099741|gb|EFI91158.1|	jgi|SerlaS7_3_2|77778|Genemark.9915_g,jgi|SerlaS7_3_2|171373|estExt_fgenesh1_pm.C_150091	gi|336378938|gb|EGO20095.1|,gi|336378695|gb|EGO19852.1|	*	*	*	AB01415.1	*	AFL2T_09511	*	*	BC1T_07794	CHGT_03380	jgi|CocheC5_1|29664|estExt_fgenesh1_pg.C_70386	jgi|Dotse1|153605|estExt_Genewise1.C_6_t20339	FGSG_09085T0	FOXG_15839T0	FVEG_13310T0	*	Lema_P013240.1	MGG_11036T0,MGG_13809T0	jgi|Mycfi2|215593|estExt_fgenesh1_pg.C_50429	*	jgi|Necha2|97389|fgenesh1_pm.sca_39_chr11_5_0000006	NFIA_093020	PTTT_12135.1	PTRT_09446	SNOT_11248.3|EAT81747.2	VDBG_10097T0	VDAG_05396T0	*	*	*	*	*	*	*	*	*	*	*
897	176	70	117	87	0.4	0.66	RSAG8G_00916	gi|215443700|gb|EEB88589.1|	gi|300109624|gb|EFJ01026.1|	jgi|SerlaS7_3_2|185505|estExt_fgenesh1_kg.C_110151	gi|336380894|gb|EGO22047.1|	PGTT_04663	PTTG_01869T0	UM02967,UM02776	AB01068.1	gi|299788622|gb|AAS50866.2|	AFL2T_09933	212435	bgh00757_polypeptide	*	CHGT_02470	jgi|CocheC5_1|85835|estExt_Genewise1.C_70681	jgi|Dotse1|54350|estExt_Genemark1.C_6_t20193	FGSG_05972T0	FOXG_07677T0	FVEG_04599T0	gi|320589983|gb|EFX02439.1|	Lema_P002880.1	MGG_08622T0	jgi|Mycfi2|154750|estExt_Genewise1Plus.C_51097	jgi|Mycgr3|95071|fgenesh1_pg.C_chr_8000206	jgi|Necha2|72021|estExt_Genewise1Plus.C_sca_6_chr9_2_00845	NFIA_038620	PTTT_11324.1	PTRT_10839	SNOT_11193.3|EAT81692.2	VDBG_07668T0	VDAG_09390T0	PITG_09596T0	jgi|Phyra1_1|71359|fgenesh1_pm.C_scaffold_14000024	PYU1_T013203	*	*	gi|237876262|gb|ACR28595.1|	*	*	*	*	gi|147830595|emb|CAN01531.1|
898	82	28	50	47	0.34	0.61	RSAG8G_00917	*	gi|300105462|gb|EFI96866.1|,gi|300103331|gb|EFI94738.1|	jgi|SerlaS7_3_2|175670|estExt_fgenesh1_kg.C_21154	gi|336388739|gb|EGO29883.1|	*	*	*	*	*	AFL2T_04987	42240	*	*	*	jgi|CocheC5_1|75173|e_gw1.23.391.1	*	*	FOXG_14663T0	*	gi|320590426|gb|EFX02869.1|	*	MGG_10341T0,MGG_07974T0	*	*	jgi|Necha2|72849|estExt_Genewise1Plus.C_sca_41_chr12_2_00030	*	PTTT_09478.1	PTRT_11308	SNOT_12700.3|EAT79998.2,SNOT_16492.3|EAT76097.2	*	*	PITG_12798T0,PITG_12796T0	*	PYU1_T007848,PYU1_T014948,PYU1_T014921	*	*	*	*	*	*	*	*
899	89	26	57	22	0.29	0.64	RSAG8G_00918	gi|215451854|gb|EEB90436.1|	gi|300111579|gb|EFJ02980.1|	jgi|SerlaS7_3_2|120828|fgenesh1_pm.4_#_738	gi|336386671|gb|EGO27817.1|	PGTT_06211	PTTG_00254T0	UM02128	AB09245.1	gi|44985738|gb|AAS54362.1|	AFL2T_10048	192439	bgh01124_polypeptide	BC1T_00680	*	jgi|CocheC5_1|111547|estExt_Genewise1Plus.C_190303	jgi|Dotse1|72464|estExt_fgenesh1_kg.C_6_t10164	*	*	*	*	Lema_P023090.1	*	jgi|Mycfi2|165390|estExt_Genewise1.C_51320	jgi|Mycgr3|61626|estExt_Genewise1.C_chr_80725	*	NFIA_037360	PTTT_19464.1	PTRT_01011	SNOT_09224.3|EAT83416.2	*	*	PITG_21829T0,PITG_20811T0	jgi|Phyra1_1|71353|fgenesh1_pm.C_scaffold_14000018,jgi|Phyra1_1|85168|fgenesh1_pg.C_scaffold_149000004	PYU1_T011771,PYU1_T013840	*	*	*	*	*	*	*	*
900	85	13	50	26	0.15	0.59	RSAG8G_00919	gi|215435329|gb|EEB86596.1|	gi|300110242|gb|EFJ01643.1|	jgi|SerlaS7_3_2|178009|estExt_fgenesh1_kg.C_41413	gi|336386669|gb|EGO27815.1|	PGTT_16276	PTTG_01095T0	UM04214	*	gi|44983490|gb|AAS52626.1|	*	56726	*	*	*	*	*	*	*	*	*	*	*	jgi|Mycfi2|40698|Mycfi1.e_gw1.16.723.1	*	*	NFIA_083990	*	*	*	*	*	*	*	*	*	*	*	*	*	*	*	*
905	2	1	1	1	0.5	0.5	RSAG8G_00924,RSAG8G_12206	*	*	*	*	*	*	*	*	*	*	*	*	*	*	*	*	*	*	*	*	*	*	*	*	*	*	*	*	*	*	*	*	*	*	*	*	*	*	*	*	*	*
907	12	5	6	2	0.42	0.5	RSAG8G_00926	*	gi|300105959|gb|EFI97363.1|	jgi|SerlaS7_3_2|90181|estExt_Genewise1.C_70767	gi|336383458|gb|EGO24607.1|	PGTT_04032	*	*	*	*	*	*	*	*	*	*	*	*	*	*	*	*	*	*	*	*	*	*	*	*	*	*	*	*	*	*	*	*	*	*	*	*	*
908	9	3	4	1	0.33	0.44	RSAG8G_00927	*	gi|300106013|gb|EFI97417.1|	*	*	*	*	UM04779	*	*	*	*	*	*	*	*	*	*	*	*	*	*	*	*	*	*	*	*	*	*	*	*	*	*	*	*	*	*	*	*	*	*	*
910	114	32	70	29	0.28	0.61	RSAG8G_00929	*	gi|300105751|gb|EFI97155.1|	*	*	PGTT_03345	PTTG_04315T0	UM02650	AB04315.1	gi|299788729|gb|AAS51129.2|	AFL2T_08361	185012	bghP004680	BC1T_08812	CHGT_05580	jgi|CocheC5_1|111191|estExt_Genewise1Plus.C_180379	jgi|Dotse1|167575|estExt_Genewise1Plus.C_2_t50194	FGSG_05413T0	FOXG_09489T0	FVEG_07117T0	gi|320586040|gb|EFW98719.1|	Lema_P107170.1	MGG_06406T0	jgi|Mycfi2|64949|Mycfi1.fgenesh1_pm.C_scaffold_16000070	jgi|Mycgr3|68937|estExt_Genewise1Plus.C_chr_21893	jgi|Necha2|46489|e_gw1.10.753.1	NFIA_074830	*	PTRT_05467	SNOT_10106.3|EAT82441.2	VDBG_06998T0	VDAG_06643T0	PITG_03359T0	jgi|Phyra1_1|76158|fgenesh1_pg.C_scaffold_16000112	PYU1_T000840	*	*	*	*	*	*	*	*
911	109	33	72	24	0.3	0.66	RSAG8G_00930	*	gi|300105315|gb|EFI96719.1|	jgi|SerlaS7_3_2|181909|estExt_fgenesh1_kg.C_70814	gi|336383518|gb|EGO24667.1|	PGTT_06512	PTTG_01056T0	*	AB08494.1	gi|44983621|gb|AAS52720.1|	AFL2T_03356	205564	bgh03317_polypeptide	BC1T_14664	CHGT_04858	jgi|CocheC5_1|26053|estExt_fgenesh1_kg.C_160042	jgi|Dotse1|73472|estExt_fgenesh1_kg.C_7_t20092	FGSG_09748T0	FOXG_08309T0	FVEG_06367T0	gi|320590726|gb|EFX03169.1|	Lema_P010700.1	MGG_06083T0	jgi|Mycfi2|70882|Mycfi1.estExt_fgenesh1_kg.C_120014	jgi|Mycgr3|43980|e_gw1.6.561.1	jgi|Necha2|76443|fgenesh1_pg.sca_18_chr2_1_0000634	NFIA_011310	PTTT_16482.1	PTRT_02143	SNOT_02900.3|EAT89631.2	VDBG_01082T0	VDAG_00690T0	PITG_10445T0	jgi|Phyra1_1|96213|C_scaffold_67000015	PYU1_T006781	*	*	*	*	*	*	*	*
912	3	2	2	3	0.67	0.67	RSAG8G_00931	*	*	*	*	*	*	*	*	*	*	*	*	*	*	*	*	*	*	*	*	*	*	*	*	*	*	*	*	*	*	*	*	*	*	*	*	*	*	*	*	*	*
915	78	28	65	4	0.36	0.83	RSAG8G_00934,RSAG8G_12664	gi|215467815|gb|EEB96969.1|	gi|300105692|gb|EFI97096.1|	jgi|SerlaS7_3_2|73447|Genemark.5584_g	gi|336383290|gb|EGO24439.1|	*	*	UM03662	*	gi|44982853|gb|AAS52083.1|	AFL2T_02771,AFL2T_10953,AFL2T_06478	5718755947	bgh00003_polypeptide	BC1T_11853	CHGT_01652	jgi|CocheC5_1|106441|estExt_Genewise1Plus.C_100496	jgi|Dotse1|56624|estExt_Genemark1.C_11_t10035	FGSG_04092T0,FGSG_11024T0,FGSG_01000T0	FOXG_11545T0,FOXG_00394T0	FVEG_10277T0,FVEG_01123T0	gi|320590039|gb|EFX02484.1|	Lema_P102130.1	MGG_04628T0,MGG_04432T0	jgi|Mycfi2|30715|Mycfi1.e_gw1.3.1317.1	*	jgi|Necha2|43488|e_gw1.20.745.1,jgi|Necha2|41888|e_gw1.5.672.1,jgi|Necha2|57370|estExt_Genewise1.C_sca_1_chr1_3_00465	NFIA_109350,NFIA_024690	PTTT_15951.1	PTRT_09430	SNOT_03702.3|EAT88907.2	VDBG_04839T0	VDAG_04380T0	*	*	*	*	*	*	*	*	*	*	*
916	7	3	4	1	0.43	0.57	RSAG8G_00935	*	*	jgi|SerlaS7_3_2|182054|estExt_fgenesh1_kg.C_70969	gi|336383598|gb|EGO24747.1|	*	*	*	*	*	*	*	*	*	*	*	*	*	*	*	*	*	*	*	*	*	*	*	*	*	*	*	*	*	*	*	*	*	*	*	*	*	*
918	7	4	4	1	0.57	0.57	RSAG8G_00937	*	gi|300105409|gb|EFI96813.1|	jgi|SerlaS7_3_2|181664|estExt_fgenesh1_kg.C_70550	gi|336383374|gb|EGO24523.1|	*	*	*	*	*	*	*	*	*	*	*	*	*	*	*	*	*	*	*	*	*	*	*	*	*	*	*	*	*	*	*	*	*	*	*	*	*	*
919	6	3	6	3	0.5	1	RSAG8G_00938	*	gi|300103056|gb|EFI94463.1|	*	*	*	*	*	*	*	*	*	*	*	*	*	*	*	*	*	*	*	*	*	*	*	*	*	*	*	*	*	*	*	*	*	*	*	*	*	*	*	*
920	110	34	73	22	0.31	0.66	RSAG8G_00939	*	gi|300109771|gb|EFJ01173.1|	jgi|SerlaS7_3_2|182273|estExt_fgenesh1_kg.C_71197	gi|336383741|gb|EGO24890.1|	PGTT_04367	PTTG_02298T0	UM04223	AB03139.1	gi|44986061|gb|AAS54601.1|	AFL2T_03321	210193	bgh01230_polypeptide	BC1T_02964	CHGT_00740	jgi|CocheC5_1|101815|estExt_Genewise1Plus.C_50039	jgi|Dotse1|67904|estExt_fgenesh1_kg.C_1_t20036	FGSG_01317T0	FOXG_00069T0	FVEG_01447T0	gi|320592993|gb|EFX05402.1|	Lema_P028870.1	MGG_06356T0	jgi|Mycfi2|209761|estExt_fgenesh1_kg.C_10337	jgi|Mycgr3|98928|estExt_fgenesh1_pm.C_chr_11048	jgi|Necha2|98655|estExt_fgenesh1_pg.C_sca_1_chr1_3_00062	NFIA_090200	PTTT_07590.1	PTRT_08074	SNOT_04092.3|EAT87852.2	VDBG_04862T0	VDAG_04402T0	PITG_09348T0	jgi|Phyra1_1|40089|gwEuk.114.19.1	PYU1_T001251	*	*	*	*	*	*	*	*
922	132	40	85	47	0.3	0.64	RSAG8G_00941	*	gi|300109740|gb|EFJ01142.1|	jgi|SerlaS7_3_2|90679|estExt_Genewise1.C_71340	gi|336383745|gb|EGO24894.1|	PGTT_12488	PTTG_05519T0	UM01048	*	gi|299789313|gb|AAS52771.2|	AFL2T_04581	54584	bgh00155_polypeptide	BC1T_07866,BC1T_01799	CHGT_02594	jgi|CocheC5_1|90356|estExt_Genewise1.C_140346	jgi|Dotse1|75136|estExt_fgenesh1_kg.C_110130	FGSG_05903T0	FOXG_07603T0	FVEG_04532T0	gi|320587267|gb|EFW99747.1|	Lema_P064700.1	MGG_02441T0	jgi|Mycfi2|86868|Mycfi1.estExt_fgenesh1_pg.C_30354	jgi|Mycgr3|44322|e_gw1.6.1070.1,jgi|Mycgr3|44913|e_gw1.7.177.1	jgi|Necha2|63797|estExt_Genewise1.C_sca_6_chr9_2_00981	NFIA_108190,NFIA_101680	PTTT_20120.1	PTRT_02854	SNOT_03643.3|EAT88848.2	*	VDAG_01272T0	PITG_02303T0	jgi|Phyra1_1|49709|gwEuk.49.57.1	*	gi|159140777|gb|AAK90191.2|	gi|221736777|gb|ACM37740.1|	*	*	*	*	*	*
924	6	5	5	1	0.83	0.83	RSAG8G_00943	*	gi|300100907|gb|EFI92318.1|	jgi|SerlaS7_3_2|182282|estExt_fgenesh1_kg.C_71206	gi|336383747|gb|EGO24896.1|	*	PTTG_06235T0	*	*	*	*	*	*	*	*	*	*	*	*	*	*	*	*	*	*	*	*	*	*	*	*	*	*	*	*	*	*	*	*	*	*	*	*
925	5	2	5	1	0.4	1	RSAG8G_00944	*	*	*	*	PGTT_20045	*	*	*	*	*	*	*	*	*	*	*	*	*	*	*	*	*	*	*	*	*	*	*	*	*	*	*	*	*	*	*	*	*	*	*	*	*
927	108	32	69	26	0.3	0.64	RSAG8G_00946	*	gi|300100816|gb|EFI92227.1|	jgi|SerlaS7_3_2|147983|fgenesh1_kg.52_#_33_#_5_2966_CFOT_CFPN	gi|336383311|gb|EGO24460.1|	PGTT_11057	PTTG_04415T0	*	AB01827.1	*	AFL2T_05306	52158	bgh02414_polypeptide	BC1T_06735	*	jgi|CocheC5_1|10525|fgenesh1_kg.C_scaffold_23000035	jgi|Dotse1|71674|estExt_fgenesh1_kg.C_5_t10140	FGSG_01944T0	FOXG_04185T0	FVEG_07302T0	gi|320586184|gb|EFW98863.1|	Lema_P058900.1	MGG_06025T0	jgi|Mycfi2|142446|e_gw1.8.1805.1	jgi|Mycgr3|59152|estExt_Genewise1.C_chr_50903	jgi|Necha2|50008|e_gw1.82.222.1	NFIA_086130	PTTT_14298.1	PTRT_11201	SNOT_13630.3|EAT79077.2	VDBG_00769T0	VDAG_00381T0	PITG_00974T0	jgi|Phyra1_1|45825|gwEuk.26.57.1	PYU1_T001770	*	*	*	*	*	*	*	*
931	86	26	56	20	0.3	0.65	RSAG8G_00950	*	gi|300109549|gb|EFJ00951.1|	jgi|SerlaS7_3_2|170577|estExt_fgenesh1_pm.C_110211	gi|336380556|gb|EGO21709.1|	*	*	UM01485	AB04727.1	*	AFL2T_11962	128775	*	*	CHGT_05227	jgi|CocheC5_1|118059|estExt_fgenesh1_pm.C_110144	jgi|Dotse1|60757|fgenesh1_pm.3_#_131	FGSG_04235T0	FOXG_11394T0	FVEG_10424T0	*	Lema_P005810.1	MGG_09866T0	jgi|Mycfi2|153650|estExt_Genewise1Plus.C_40623	jgi|Mycgr3|34433|e_gw1.1.2306.1	jgi|Necha2|94264|fgenesh1_pm.sca_20_chr6_4_0000053	NFIA_060190	PTTT_06738.1	PTRT_02463	SNOT_06443.3|EAT86274.2	*	VDAG_08239T0	PITG_14123T0	*	PYU1_T004009,PYU1_T004016,PYU1_T006520	*	*	*	*	*	*	*	*
932	80	29	67	4	0.36	0.84	RSAG8G_00951	*	gi|300105259|gb|EFI96663.1|	jgi|SerlaS7_3_2|191847|estExt_fgenesh1_kg.C_520035	gi|336383312|gb|EGO24461.1|	*	PTTG_06943T0	UM00422	AB01218.1	gi|44981745|gb|AAS51495.1|	AFL2T_09936	*	bghP006346	BC1T_05546	CHGT_10804	jgi|CocheC5_1|64810|e_gw1.7.288.1	jgi|Dotse1|72630|estExt_fgenesh1_kg.C_6_t10334	FGSG_06143T0	FOXG_07859T0	FVEG_04781T0	gi|320587849|gb|EFX00324.1|	Lema_P003850.1	MGG_05974T0	jgi|Mycfi2|87143|Mycfi1.estExt_fgenesh1_pg.C_50468	jgi|Mycgr3|46885|e_gw1.8.477.1	jgi|Necha2|84908|fgenesh1_pg.sca_6_chr9_2_0000371	NFIA_038590	PTTT_16638.1	PTRT_09495	SNOT_15456.3|EAT77121.2	VDBG_07656T0	VDAG_09378T0	*	*	*	*	*	*	*	*	*	*	*
933	31	16	24	3	0.52	0.77	RSAG8G_00952	*	gi|300108032|gb|EFI99434.1|	*	gi|336382533|gb|EGO23683.1|	*	PTTG_07499T0	UM00419	*	gi|44982830|gb|AAS52060.1|	*	186451	*	*	*	jgi|CocheC5_1|117904|estExt_fgenesh1_pm.C_100182	jgi|Dotse1|178845|estExt_Genewise1Plus.C_10_t10382	FGSG_01357T0	FOXG_00023T0	FVEG_01492T0	*	*	*	jgi|Mycfi2|157688|estExt_Genewise1Plus.C_100148	*	*	*	PTTT_01261.1	*	*	*	*	*	*	*	*	*	*	*	*	*	*	*
934	69	27	55	1	0.39	0.8	RSAG8G_00953	*	gi|300102108|gb|EFI93517.1|	jgi|SerlaS7_3_2|75198|Genemark.7335_g	gi|336381974|gb|EGO23125.1|	PGTT_16037	*	UM00539	AB07604.1	*	AFL2T_02028	196384	bgh06116_mRNA_polypeptide	*	CHGT_09307	jgi|CocheC5_1|64455|e_gw1.6.454.1	jgi|Dotse1|69034|estExt_fgenesh1_kg.C_1_t40236	FGSG_13549T0	FOXG_05938T0	FVEG_03807T0	gi|320593109|gb|EFX05518.1|	Lema_P051270.1	MGG_07913T0	jgi|Mycfi2|184569|fgenesh1_pm.1_#_278	jgi|Mycgr3|67581|estExt_Genewise1Plus.C_chr_13976	jgi|Necha2|58535|estExt_Genewise1.C_sca_18_chr2_1_02074	NFIA_104180	PTTT_09373.1	PTRT_00823	*	VDBG_10063T0	VDAG_05366T0	*	*	*	*	*	*	*	*	*	*	*
935	100	32	64	21	0.32	0.64	RSAG8G_00954	gi|215464286|gb|EEB95673.1|	gi|300105460|gb|EFI96864.1|	jgi|SerlaS7_3_2|108164|estExt_Genewise1Plus.C_70570	gi|336383389|gb|EGO24538.1|	PGTT_13562	PTTG_05836T0	UM05176	AB06083.1	gi|299788341|gb|AAS54590.2|	AFL2T_06943	55524	bgh04541_polypeptide	BC1T_03010	CHGT_04540	jgi|CocheC5_1|113361|estExt_Genewise1Plus.C_250171	jgi|Dotse1|69127|estExt_fgenesh1_kg.C_2_t10060	FGSG_01931T0	FOXG_04201T0	FVEG_07319T0	gi|320592096|gb|EFX04535.1|	Lema_P083890.1	MGG_15076T0	jgi|Mycfi2|214451|estExt_fgenesh1_pg.C_21271	jgi|Mycgr3|76553|estExt_Genewise1Plus.C_chr_100858	jgi|Necha2|50473|e_gw1.82.148.1	NFIA_088590	PTTT_15753.1	PTRT_05168	SNOT_13417.3|EAT79301.2	*	VDAG_09038T0	*	*	*	*	*	*	*	*	*	*	*
939	43	18	29	1	0.42	0.67	RSAG8G_00958,RSAG8G_01371	*	gi|300111983|gb|EFJ03384.1|,gi|300105974|gb|EFI97378.1|	*	gi|336386069|gb|EGO27215.1|	PGTT_14991	PTTG_00379T0	UM05699,UM02320	*	gi|44984845|gb|AAS53669.1|	*	209366	bgh01702_polypeptide	BC1T_05302	*	*	jgi|Dotse1|141441|estExt_Genewise1.C_1_t10157	*	FOXG_15444T0	FVEG_12775T0	*	*	*	jgi|Mycfi2|48759|Mycfi1.estExt_Genewise1.C_12736	jgi|Mycgr3|40412|e_gw1.4.650.1	jgi|Necha2|63296|estExt_Genewise1.C_sca_27_chr9_1_00372	*	*	PTRT_07428	SNOT_00820.3|EAT92315.2	*	*	*	*	*	*	*	*	*	*	*	*	*
946	51	16	41	1	0.31	0.8	RSAG8G_00965	*	gi|300106555|gb|EFI97958.1|	*	*	*	*	UM01752	AB04025.1	*	AFL2T_06680	180112	*	BC1T_04728	CHGT_07303	*	jgi|Dotse1|67552|estExt_fgenesh1_kg.C_1_t10147	FGSG_01875T0	FOXG_04257T0	*	*	*	*	*	jgi|Mycgr3|39862|e_gw1.4.1345.1	jgi|Necha2|105510|estExt_fgenesh1_pm.C_sca_14_chr10_3_00036	*	*	*	SNOT_14735.3|EAT77927.1	VDBG_09366T0	VDAG_04604T0	*	*	*	*	*	*	*	*	*	*	*
953	9	3	4	1	0.33	0.44	RSAG8G_00973	*	*	*	*	*	PTTG_06786T0	UM00975	*	*	*	*	*	*	*	*	*	*	*	*	*	*	*	*	*	*	*	*	*	*	*	*	*	*	*	*	*	*	*	*	*	*	*
956	10	4	6	1	0.4	0.6	RSAG8G_00976	*	gi|300105801|gb|EFI97205.1|	jgi|SerlaS7_3_2|107665|estExt_Genewise1Plus.C_70025	gi|336383027|gb|EGO24176.1|	*	*	*	*	*	*	*	*	*	*	*	*	*	*	*	*	*	*	*	*	*	*	*	*	*	*	*	*	*	*	*	*	*	*	*	*	*	*
957	80	27	62	2	0.34	0.78	RSAG8G_00977	*	gi|300105612|gb|EFI97016.1|	jgi|SerlaS7_3_2|136580|fgenesh1_kg.7_#_155_#_1528_1_CFOT_CFPN	gi|336383146|gb|EGO24295.1|	PGTT_18964	*	UM01789	*	gi|44982534|gb|AAS51820.1|	AFL2T_06788	36830	bgh02026_polypeptide	BC1T_11562	CHGT_04240	jgi|CocheC5_1|32878|estExt_fgenesh1_pg.C_230124	jgi|Dotse1|172319|estExt_Genewise1Plus.C_5_t20422	FGSG_05669T0	FOXG_09213T0	FVEG_06815T0	*	*	MGG_05097T0	jgi|Mycfi2|79511|Mycfi1.fgenesh1_pg.C_scaffold_7000114	jgi|Mycgr3|86065|fgenesh1_pm.C_chr_5000150	jgi|Necha2|70947|estExt_Genewise1Plus.C_sca_10_chr8_2_00124	NFIA_086790	PTTT_14302.1	PTRT_11205	SNOT_13625.3|EAT79072.1	VDBG_01136T0	VDAG_00744T0	*	*	*	*	*	*	*	*	*	*	*
962	4	1	1	1	0.25	0.25	RSAG8G_00982	*	*	*	*	*	*	*	*	*	*	*	*	*	*	*	*	*	*	*	*	*	*	*	*	*	*	*	*	*	*	*	*	*	*	*	*	*	*	*	*	*	*
963	93	46	65	49	0.49	0.7	RSAG8G_00983,RSAG8G_06098	gi|215469281|gb|EEB97467.1|	*	jgi|SerlaS7_3_2|177414|estExt_fgenesh1_kg.C_40794	gi|336386346|gb|EGO27492.1|	*	*	UM01775	*	*	AFL2T_05921	54874	*	*	CHGT_07400	*	*	*	FOXG_04413T0	*	gi|320591235|gb|EFX03674.1|	*	*	jgi|Mycfi2|72273|Mycfi1.estExt_fgenesh1_pm.C_140076	*	jgi|Necha2|72556|estExt_Genewise1Plus.C_sca_14_chr10_3_00417	*	*	*	*	VDBG_09488T0	VDAG_04722T0	PITG_06507T0,PITG_03215T0	jgi|Phyra1_1|71601|fgenesh1_pm.C_scaffold_30000012	PYU1_T000623	gi|15160020|gb|AAK90043.1|	*	gi|237874975|gb|ACR27308.1|	*	*	*	*	gi|147830691|emb|CAN01631.1|
964	11	6	7	1	0.55	0.64	RSAG8G_00984	*	gi|300105278|gb|EFI96682.1|	jgi|SerlaS7_3_2|90479|estExt_Genewise1.C_71103	gi|336383630|gb|EGO24779.1|	PGTT_06470	PTTG_05497T0	*	*	*	*	*	*	*	*	*	*	*	*	*	*	*	*	*	*	*	*	*	*	*	*	*	*	*	*	*	*	*	*	*	*	*	*
965	40	18	34	1	0.45	0.85	RSAG8G_00985	*	gi|300109541|gb|EFJ00943.1|	jgi|SerlaS7_3_2|112194|estExt_Genewise1Plus.C_110383	*	*	*	*	AB06715.1	*	AFL2T_10845,AFL2T_02423	181202	*	BC1T_00097	*	jgi|CocheC5_1|113083|estExt_Genewise1Plus.C_240185	*	FGSG_05679T0	FOXG_09198T0	FVEG_06801T0	gi|320594253|gb|EFX06656.1|	*	*	jgi|Mycfi2|42017|Mycfi1.e_gw1.17.485.1	jgi|Mycgr3|23932|gw1.3.1467.1	jgi|Necha2|70935|estExt_Genewise1Plus.C_sca_10_chr8_2_00087,jgi|Necha2|62613|estExt_Genewise1.C_sca_17_chr8_1_00376,jgi|Necha2|47799|e_gw1.11.137.1	NFIA_078260	PTTT_02329.1	*	SNOT_13773.3|EAT78797.2	*	*	*	*	*	*	*	*	*	*	*	*	*
968	5	3	5	1	0.6	1	RSAG8G_00988	*	gi|300104626|gb|EFI96031.1|	*	*	*	*	*	*	*	*	*	*	BC1T_08269	*	*	*	*	*	*	*	*	*	*	*	*	*	*	*	*	*	*	*	*	*	*	*	*	*	*	*	*	*
969	7	3	5	1	0.43	0.71	RSAG8G_00989	*	gi|300111154|gb|EFJ02555.1|	*	*	PGTT_00916	*	*	*	*	*	*	*	*	*	*	*	*	*	*	*	*	*	*	*	*	*	*	*	*	*	*	*	*	*	*	*	*	*	*	*	*	*
972	107	34	69	30	0.32	0.64	RSAG8G_00992	*	*	jgi|SerlaS7_3_2|89553|estExt_Genewise1.C_70043	gi|336383040|gb|EGO24189.1|	PGTT_08100	*	UM00597	AB09400.1	gi|44985460|gb|AAS54156.1|	AFL2T_02582	120291	bgh02231_polypeptide	*	CHGT_00005	jgi|CocheC5_1|96109|estExt_Genewise1.C_320135	jgi|Dotse1|73499|estExt_fgenesh1_kg.C_7_t20123	FGSG_10911T0	FOXG_12846T0	*	gi|320593146|gb|EFX05555.1|	Lema_P006420.1	MGG_03406T0	jgi|Mycfi2|72156|Mycfi1.estExt_fgenesh1_pm.C_120011	jgi|Mycgr3|43300|e_gw1.6.832.1	jgi|Necha2|60719|estExt_Genewise1.C_sca_12_chr5_2_00236	NFIA_058810	PTTT_02555.1	PTRT_02298	SNOT_15856.3|EAT76694.2	VDBG_03116T0	*	PITG_12318T0	jgi|Phyra1_1|72289|fgenesh1_pm.C_scaffold_132000001	PYU1_T014004	*	*	*	gi|84789413|gb|ABC65145.1|	gi|39721654|dbj|BAD04144.1|	*	gi|193806869|emb|CAP18298.1|	*
973	8	4	7	2	0.5	0.88	RSAG8G_00993,RSAG8G_07508	*	*	*	*	*	*	*	*	*	*	*	*	BC1T_10005	*	*	*	*	*	*	*	*	*	*	*	*	*	PTTT_14579.1	*	*	VDBG_10213T0,VDBG_00426T0	*	*	*	*	*	*	*	*	*	*	*	*
974	175	70	118	88	0.4	0.67	RSAG8G_00994	*	gi|300103768|gb|EFI95174.1|	jgi|SerlaS7_3_2|185236|estExt_fgenesh1_kg.C_100729	gi|336381412|gb|EGO22564.1|	PGTT_00028	PTTG_02595T0	UM00430	AB07770.1	*	AFL2T_07690	122951	bgh00167_polypeptide	BC1T_03280	CHGT_02774	jgi|CocheC5_1|33805|estExt_fgenesh1_pg.C_400006	jgi|Dotse1|67678|estExt_fgenesh1_kg.C_1_t10286	FGSG_01151T0	FOXG_00240T0	FVEG_01276T0	gi|320586804|gb|EFW99467.1|	Lema_P056070.1	MGG_04826T0	jgi|Mycfi2|53899|Mycfi1.estExt_Genewise1.C_270218	jgi|Mycgr3|84158|fgenesh1_pm.C_chr_1000868	jgi|Necha2|31155|e_gw1.1.474.1	NFIA_014860	PTTT_09407.1	PTRT_00657	SNOT_07231.3|EAT85882.2	VDBG_04426T0	VDAG_08790T0	PITG_15321T0	jgi|Phyra1_1|71611|fgenesh1_pm.C_scaffold_31000006	PYU1_T003668	gi|159140057|gb|AAK87256.2|	gi|221735649|gb|ACM36612.1|	gi|237874973|gb|ACR27306.1|	*	*	*	*	gi|147831311|emb|CAN02267.1|
981	6	4	4	1	0.67	0.67	RSAG8G_01001,RSAG8G_02949	*	gi|300103317|gb|EFI94724.1|	*	*	*	*	*	*	*	*	*	*	*	*	*	jgi|Dotse1|99908|gw1.13.228.1	*	*	*	*	*	*	*	jgi|Mycgr3|24616|gw1.1.2869.1	*	*	*	*	*	*	*	*	*	*	*	*	*	*	*	*	*	*
982	8	5	5	2	0.63	0.63	RSAG8G_01002,RSAG8G_01079	*	*	*	*	PGTT_09355,PGTT_06521	*	*	AB08541.1	*	*	*	*	*	*	*	jgi|Dotse1|132601|e_gw1.6.1688.1	*	*	*	*	*	*	jgi|Mycfi2|215476|estExt_fgenesh1_pg.C_50155	*	*	*	*	*	*	*	*	*	*	*	*	*	*	*	*	*	*	*
984	79	22	49	24	0.28	0.62	RSAG8G_01004	gi|215463339|gb|EEB95315.1|	*	jgi|SerlaS7_3_2|137033|fgenesh1_kg.7_#_608_#_4402_1_CFOT_CFPN	gi|336383405|gb|EGO24554.1|	*	*	UM02183	*	*	*	*	bgh01861_polypeptide	*	CHGT_07370	*	*	FGSG_02045T0	FOXG_04381T0	FVEG_07502T0	*	*	MGG_05358T0	jgi|Mycfi2|145071|e_gw1.10.497.1	jgi|Mycgr3|50073|e_gw1.11.558.1	*	NFIA_103550	PTTT_18839.1	PTRT_06338	SNOT_12151.3|EAT80563.2	VDBG_09460T0	VDAG_04697T0	PITG_07043T0	*	PYU1_T011225	*	*	*	*	*	*	*	*
985	7	3	3	1	0.43	0.43	RSAG8G_01005	gi|215453000|gb|EEB90978.1|	gi|300112621|gb|EFJ04022.1|	*	*	*	*	*	*	*	*	*	*	*	*	*	*	*	*	*	*	*	*	*	*	*	*	*	*	*	*	*	*	*	*	*	*	*	*	*	*	*	*
986	121	40	80	33	0.33	0.66	RSAG8G_01006	gi|215455285|gb|EEB92006.1|	gi|300105870|gb|EFI97274.1|	jgi|SerlaS7_3_2|178473|estExt_fgenesh1_kg.C_50140,jgi|SerlaS7_3_2|147354|fgenesh1_kg.33_#_78_#_5_4163_CFOT_CFPN	gi|336385028|gb|EGO26175.1|,gi|336383101|gb|EGO24250.1|	PGTT_02695	PTTG_09810T0,PTTG_03577T0	UM02708	AB09975.1	gi|44984907|gb|AAS53731.1|	AFL2T_06982	197015	bgh03556_polypeptide	BC1T_08529	CHGT_07891	jgi|CocheC5_1|80293|estExt_Genewise1.C_20314	jgi|Dotse1|68554|estExt_fgenesh1_kg.C_1_t30227	FGSG_10881T0	FOXG_12815T0	FVEG_11557T0	gi|320585808|gb|EFW98487.1|	Lema_P040030.1	MGG_06685T0	jgi|Mycfi2|50223|Mycfi1.estExt_Genewise1.C_50320	jgi|Mycgr3|100120|estExt_fgenesh1_pm.C_chr_50050	jgi|Necha2|69011|estExt_Genewise1Plus.C_sca_12_chr5_2_00327	NFIA_088290	PTTT_00962.1	PTRT_05614	SNOT_15669.3|EAT77044.2	VDBG_03679T0	VDAG_00910T0	PITG_12682T0	jgi|Phyra1_1|54392|gwEuk.9.217.1,jgi|Phyra1_1|40294|gwEuk.1176.1.1	PYU1_T014440	gi|42558903|sp|Q8UJ37.1|CYCM_AGRT5,gi|15154972|gb|AAK85921.1|	*	*	*	*	*	*	*
987	81	30	66	1	0.37	0.81	RSAG8G_01007	*	gi|300103043|gb|EFI94450.1|	jgi|SerlaS7_3_2|191197|estExt_fgenesh1_kg.C_330009	gi|336383070|gb|EGO24219.1|	PGTT_09693	PTTG_09769T0,PTTG_03388T0	UM03061	AB02859.1	gi|44985095|gb|AAS53873.1|	AFL2T_00593	55090	bgh03282_polypeptide	BC1T_07941	*	jgi|CocheC5_1|24962|estExt_fgenesh1_kg.C_30042	jgi|Dotse1|67924|estExt_fgenesh1_kg.C_1_t20057	FGSG_01116T0	FOXG_00273T0	FVEG_01244T0	gi|320592141|gb|EFX04580.1|	Lema_P024500.1	MGG_04761T0	jgi|Mycfi2|212854|estExt_fgenesh1_pg.C_10154	jgi|Mycgr3|31899|e_gw1.1.1140.1	jgi|Necha2|74647|fgenesh1_pg.sca_1_chr1_3_0000258	NFIA_098220	PTTT_03617.1	PTRT_07575	SNOT_04316.3|EAT88076.2	VDBG_05852T0	VDAG_03014T0	*	*	*	*	*	*	*	*	*	*	*
994	13	12	12	2	0.92	0.92	RSAG8G_01014	*	*	*	*	*	*	UM01760	AB08462.1	*	*	*	*	BC1T_13033	*	jgi|CocheC5_1|26098|estExt_fgenesh1_kg.C_170018	jgi|Dotse1|61143|fgenesh1_pm.3_#_517	*	*	*	*	Lema_P008750.1,Lema_P093150.1	*	jgi|Mycfi2|211371|estExt_fgenesh1_kg.C_40301	jgi|Mycgr3|39970|e_gw1.4.1488.1	*	*	PTTT_02593.1,PTTT_10198.1	PTRT_04716,PTRT_02104	SNOT_14212.3|EAT78449.1,SNOT_03008.3|EAT89739.1	*	*	*	*	*	*	*	*	*	*	*	*	*
995	77	18	41	31	0.23	0.53	RSAG8G_01015	*	*	jgi|SerlaS7_3_2|181494|estExt_fgenesh1_kg.C_70374	gi|336383269|gb|EGO24418.1|	PGTT_14391	*	UM04332	*	gi|44980425|gb|AAS50358.1|	AFL2T_05863	57261	bgh02266_polypeptide	BC1T_06525	*	*	*	FGSG_05133T0	*	*	*	*	MGG_08180T0	*	*	*	*	*	*	*	*	VDAG_08489T0	*	jgi|Phyra1_1|71932|fgenesh1_pm.C_scaffold_60000014	*	*	*	*	*	*	*	*	*
996	89	30	70	10	0.34	0.79	RSAG8G_01016,RSAG8G_06244	*	gi|300100814|gb|EFI92225.1|,gi|300110448|gb|EFJ01849.1|	jgi|SerlaS7_3_2|122721|fgenesh1_pm.7_#_220	gi|336383285|gb|EGO24434.1|	PGTT_02069	PTTG_06164T0	UM06078,UM06133	*	gi|51895750|gb|AAS54148.2|	AFL2T_07643	208214	bgh06777_mRNA_polypeptide	BC1T_08370	*	*	jgi|Dotse1|68973|estExt_fgenesh1_kg.C_1_t40172	FGSG_03529T0	FOXG_16943T0	FVEG_13759T0	gi|320591704|gb|EFX04143.1|	Lema_P054740.1	MGG_04689T0,MGG_10400T0	jgi|Mycfi2|55415|Mycfi1.estExt_Genewise1Plus.C_12306,jgi|Mycfi2|53121|Mycfi1.estExt_Genewise1.C_170376	jgi|Mycgr3|107711|estExt_fgenesh1_pg.C_chr_11556,jgi|Mycgr3|38148|e_gw1.3.842.1	jgi|Necha2|70623|estExt_Genewise1Plus.C_sca_58_chr7_9_00026	NFIA_014130	PTTT_13360.1	PTRT_00900	*	VDBG_02008T0	VDAG_02469T0	PITG_00219T0	jgi|Phyra1_1|72319|fgenesh1_pm.C_scaffold_157000003,jgi|Phyra1_1|72578|fgenesh1_pg.C_scaffold_1000020,jgi|Phyra1_1|85261|fgenesh1_pg.C_scaffold_157000010	PYU1_T006327,PYU1_T003928,PYU1_T006325,PYU1_T006323	*	*	*	*	*	*	*	*
998	12	6	7	1	0.5	0.58	RSAG8G_01018	gi|215462811|gb|EEB95114.1|	gi|300105271|gb|EFI96675.1|	jgi|SerlaS7_3_2|181498|estExt_fgenesh1_kg.C_70378	gi|336383930|gb|EGO25079.1|	*	*	UM03655	*	*	*	*	*	*	*	*	*	*	*	*	*	*	*	*	*	*	*	*	*	*	*	*	*	*	*	*	*	*	*	*	*	*	*
1005	56	21	48	1	0.38	0.86	RSAG8G_01025	*	gi|300108710|gb|EFJ00112.1|	jgi|SerlaS7_3_2|186666|estExt_fgenesh1_kg.C_120428,jgi|SerlaS7_3_2|96177|estExt_Genewise1.C_140277	gi|336379949|gb|EGO21103.1|	*	*	UM00374	AB09507.1	gi|299788635|gb|AAS50884.2|	AFL2T_05579,AFL2T_12259	42486	*	BC1T_12391	*	jgi|CocheC5_1|119794|estExt_fgenesh1_pm.C_320009	jgi|Dotse1|89887|estExt_fgenesh1_pm.C_7_t10454,jgi|Dotse1|177426|estExt_Genewise1Plus.C_9_t10061	FGSG_03855T0	*	FVEG_13058T0	gi|320586991|gb|EFW99654.1|	*	*	jgi|Mycfi2|40591|Mycfi1.e_gw1.15.76.1	*	jgi|Necha2|86368|fgenesh1_pg.sca_30_chr11_1_0000136	NFIA_083980	PTTT_15822.1	PTRT_02025	SNOT_15933.2|EAT76771.2	*	*	*	*	*	*	*	*	*	*	*	*	*
1008	10	4	7	1	0.4	0.7	RSAG8G_01028	*	gi|300105693|gb|EFI97097.1|	*	gi|336383936|gb|EGO25085.1|	*	*	*	*	*	*	*	*	*	*	*	*	*	*	*	*	*	*	*	*	*	*	*	PTRT_10602	*	*	*	*	*	*	*	*	*	*	*	*	*	*
1010	83	31	65	1	0.37	0.78	RSAG8G_01030	*	gi|300109550|gb|EFJ00952.1|	jgi|SerlaS7_3_2|185759|estExt_fgenesh1_kg.C_110424	gi|336380553|gb|EGO21706.1|	PGTT_15090	*	UM01211	AB09272.1	gi|44983611|gb|AAS52710.1|	AFL2T_10040	45232	bgh02311_polypeptide	BC1T_11676	CHGT_05831	jgi|CocheC5_1|111603|estExt_Genewise1Plus.C_190361	jgi|Dotse1|63630|fgenesh1_pm.6_#_480	FGSG_02492T0	FOXG_10523T0	FVEG_09172T0	gi|320587918|gb|EFX00393.1|	Lema_P021580.1	MGG_10184T0	jgi|Mycfi2|40460|Mycfi1.e_gw1.15.339.1	jgi|Mycgr3|74552|estExt_Genewise1Plus.C_chr_80418	jgi|Necha2|104828|estExt_fgenesh1_pm.C_sca_20_chr6_4_00371	*	PTTT_16424.1	PTRT_00986	SNOT_09011.3|EAT83203.2	*	VDAG_06307T0	PITG_06609T0	jgi|Phyra1_1|79538|fgenesh1_pg.C_scaffold_41000069	PYU1_T012539	*	*	*	*	*	*	*	*
1014	42	26	32	1	0.62	0.76	RSAG8G_01034	*	gi|300099657|gb|EFI91074.1|	jgi|SerlaS7_3_2|185663|estExt_fgenesh1_kg.C_110323,jgi|SerlaS7_3_2|185781|estExt_fgenesh1_kg.C_110446	gi|336380563|gb|EGO21716.1|,gi|336380478|gb|EGO21631.1|	PGTT_17853	*	UM05571	AB03634.1	*	AFL2T_09764	125201	bgh03005_polypeptide	BC1T_15816	*	*	jgi|Dotse1|69041|estExt_fgenesh1_kg.C_1_t40243	FGSG_09398T0	FOXG_06098T0	FVEG_03963T0	gi|320593588|gb|EFX05997.1|	*	MGG_07232T0	jgi|Mycfi2|56993|Mycfi1.estExt_Genewise1Plus.C_50200	jgi|Mycgr3|66140|estExt_Genewise1Plus.C_chr_11853	jgi|Necha2|75513|fgenesh1_pg.sca_1_chr1_3_0001124	NFIA_039780	PTTT_18496.1	*	*	*	VDAG_01161T0	PITG_15957T0	jgi|Phyra1_1|86780|fgenesh1_pg.C_scaffold_1280000002,jgi|Phyra1_1|74146|fgenesh1_pg.C_scaffold_6000129,jgi|Phyra1_1|74139|fgenesh1_pg.C_scaffold_6000122,jgi|Phyra1_1|74136|fgenesh1_pg.C_scaffold_6000119	PYU1_T000862,PYU1_T000863,PYU1_T012940	*	*	*	*	*	*	*	*
1015	111	31	68	27	0.28	0.61	RSAG8G_01035	*	gi|300108731|gb|EFJ00133.1|	jgi|SerlaS7_3_2|124994|fgenesh1_pm.11_#_207	*	*	*	UM05502	AB06401.1	gi|44985293|gb|AAS54006.1|	AFL2T_09567	45871	bgh02006_polypeptide	BC1T_04410	CHGT_03181	jgi|CocheC5_1|115528|estExt_fgenesh1_pm.C_10140	jgi|Dotse1|71307|estExt_fgenesh1_kg.C_4_t20065	FGSG_06755T0	FOXG_02071T0	FVEG_05232T0	gi|320586921|gb|EFW99584.1|	Lema_P105160.1	MGG_05170T0	jgi|Mycfi2|203293|estExt_fgenesh1_pm.C_30844	jgi|Mycgr3|39509|e_gw1.3.1760.1	jgi|Necha2|79243|fgenesh1_pg.sca_3_chr4_2_0000644	NFIA_092300	PTTT_19811.1	PTRT_10821	SNOT_16395.3|EAT76220.2	*	VDAG_06562T0	PITG_18330T0	jgi|Phyra1_1|75975|fgenesh1_pg.C_scaffold_15000109	PYU1_T005051	*	*	*	*	*	*	*	*
1016	13	7	10	3	0.54	0.77	RSAG8G_01036	gi|215440023|gb|EEB87792.1|,gi|215473517|gb|EEB98894.1|	*	jgi|SerlaS7_3_2|144162|fgenesh1_kg.15_#_314_#_6717_2_CFOT_CFPN	*	*	*	*	*	*	*	*	*	BC1T_05157	*	*	*	FGSG_12359T0	FOXG_13057T0	*	*	Lema_P117440.1	*	*	*	*	*	*	*	*	*	*	*	*	*	*	*	*	*	*	*	*	*
1018	6	2	4	4	0.33	0.67	RSAG8G_01038	*	*	*	*	PGTT_19622,PGTT_10647	*	*	*	*	*	*	*	*	*	*	*	*	*	*	*	*	*	*	*	*	*	*	*	*	*	*	*	*	*	*	*	*	*	*	*	*	*
1019	4	4	4	1	1	1	RSAG8G_01039	*	*	*	*	*	*	*	*	*	*	*	*	*	*	*	*	*	*	*	*	*	*	*	*	*	*	*	*	*	*	*	PITG_20868T0	jgi|Phyra1_1|76319|fgenesh1_pg.C_scaffold_17000081,jgi|Phyra1_1|76315|fgenesh1_pg.C_scaffold_17000077,jgi|Phyra1_1|76320|fgenesh1_pg.C_scaffold_17000082,jgi|Phyra1_1|76314|fgenesh1_pg.C_scaffold_17000076	PYU1_T010734	*	*	*	*	*	*	*	*
1021	8	4	4	1	0.5	0.5	RSAG8G_01041	gi|215450843|gb|EEB89949.1|	*	jgi|SerlaS7_3_2|53916|e_gw1.7.426.1	gi|336383321|gb|EGO24470.1|	*	*	*	*	*	*	*	*	*	*	*	*	*	*	*	*	*	*	*	*	*	*	*	*	*	*	*	*	*	*	*	*	*	*	*	*	*	*
1023	7	3	4	2	0.43	0.57	RSAG8G_01043	gi|215451035|gb|EEB90045.1|,gi|215455020|gb|EEB91889.1|	*	*	*	*	*	*	*	*	*	*	*	*	*	*	*	*	*	*	*	*	*	*	*	jgi|Necha2|81636|fgenesh1_pg.sca_20_chr6_4_0000262	*	*	*	*	*	*	*	*	*	*	*	*	*	*	*	*	*
1025	86	31	65	5	0.36	0.76	RSAG8G_01045	*	gi|300104172|gb|EFI95578.1|,gi|300105312|gb|EFI96716.1|	jgi|SerlaS7_3_2|137362|fgenesh1_kg.7_#_937_#_2568_1_CFOT_CFPN	gi|336383583|gb|EGO24732.1|	*	*	UM03593	AB08072.1	gi|299790749|gb|AAS53522.2|	AFL2T_12235,AFL2T_05679,AFL2T_01054	20043053645	bgh06191_mRNA_polypeptide	BC1T_12308	*	jgi|CocheC5_1|26381|estExt_fgenesh1_kg.C_250010,jgi|CocheC5_1|103725|estExt_Genewise1Plus.C_70072	jgi|Dotse1|72602|estExt_fgenesh1_kg.C_6_t10306	FGSG_04994T0,FGSG_02502T0	FOXG_10530T0,FOXG_09168T0	FVEG_09178T0,FVEG_06768T0	gi|320588270|gb|EFX00745.1|	Lema_P019950.1	MGG_08832T0	jgi|Mycfi2|32401|Mycfi1.e_gw1.5.697.1	jgi|Mycgr3|74506|estExt_Genewise1Plus.C_chr_80346	jgi|Necha2|45966|e_gw1.17.368.1,jgi|Necha2|43685|e_gw1.20.294.1	NFIA_032490,NFIA_094510,NFIA_051710	PTTT_15444.1	PTRT_01130	SNOT_09349.3|EAT83541.2	VDBG_08651T0,VDBG_00635T0	VDAG_06314T0,VDAG_00248T0	PITG_21426T0	jgi|Phyra1_1|72427|fgenesh1_pm.C_scaffold_718000001,jgi|Phyra1_1|46092|gwEuk.27.35.1	PYU1_T008925	*	*	*	*	*	*	*	*
1029	10	6	7	1	0.6	0.7	RSAG8G_01050	*	gi|300105442|gb|EFI96846.1|	jgi|SerlaS7_3_2|122824|fgenesh1_pm.7_#_323	gi|336383407|gb|EGO24556.1|	PGTT_20273,PGTT_04697	PTTG_10485T0,PTTG_09714T0	*	*	*	*	*	*	*	*	*	*	*	*	*	*	*	*	*	*	*	*	*	*	*	*	*	*	*	*	*	*	*	*	*	*	*	*
1030	113	33	72	27	0.29	0.64	RSAG8G_01051	*	gi|300101808|gb|EFI93217.1|	*	*	PGTT_16512	PTTG_07050T0	UM02415	AB02219.1	gi|299789123|gb|AAS52240.2|	AFL2T_02351	37044	bghP000012000001001	BC1T_06943	CHGT_09682	jgi|CocheC5_1|119596|estExt_fgenesh1_pm.C_260071	jgi|Dotse1|74734|estExt_fgenesh1_kg.C_100146	FGSG_00350T0	FOXG_00709T0	FVEG_00805T0	gi|320588327|gb|EFX00796.1|	Lema_P096440.1	MGG_14874T0	jgi|Mycfi2|45002|Mycfi1.e_gw1.29.97.1	jgi|Mycgr3|50079|e_gw1.11.466.1	jgi|Necha2|31819|e_gw1.1.1211.1	NFIA_066230	PTTT_00365.1	PTRT_06262	SNOT_14538.3|EAT78078.2	VDBG_03541T0	VDAG_09843T0	PITG_17091T0	jgi|Phyra1_1|79837|fgenesh1_pg.C_scaffold_43000118	PYU1_T008705	*	*	*	*	*	*	*	*
1031	23	6	15	1	0.26	0.65	RSAG8G_01052	*	gi|300109908|gb|EFJ01310.1|	jgi|SerlaS7_3_2|187060|estExt_fgenesh1_kg.C_120839	gi|336380199|gb|EGO21353.1|	PGTT_18798,PGTT_12765	*	*	*	gi|44983382|gb|AAS52518.1|	*	*	*	*	*	*	*	*	*	*	*	*	*	*	*	*	*	*	*	*	*	*	*	*	*	*	*	*	*	*	*	*	*
1036	10	6	6	1	0.6	0.6	RSAG8G_01057	gi|215451701|gb|EEB90367.1|	*	jgi|SerlaS7_3_2|181813|estExt_fgenesh1_kg.C_70713	gi|336383462|gb|EGO24611.1|	PGTT_12464	PTTG_08527T0	*	*	*	*	*	*	*	*	*	*	*	*	*	*	*	*	*	*	*	*	*	*	*	*	*	*	*	*	*	*	*	*	*	*	*	*
1038	104	33	67	40	0.32	0.64	RSAG8G_01059	*	*	jgi|SerlaS7_3_2|137127|fgenesh1_kg.7_#_702_#_1693_2_CFOT_CFPN	*	PGTT_02295	*	UM00314	*	*	*	55529	bgh00959_polypeptide	BC1T_11725	CHGT_05545	*	jgi|Dotse1|73654|estExt_fgenesh1_kg.C_8_t10126	FGSG_12302T0	FOXG_11505T0	FVEG_10318T0	gi|320589963|gb|EFX02419.1|	*	MGG_12894T0	jgi|Mycfi2|58038|Mycfi1.estExt_Genewise1Plus.C_80492	jgi|Mycgr3|36977|e_gw1.2.1411.1	jgi|Necha2|62059|estExt_Genewise1.C_sca_20_chr6_4_00791	*	PTTT_11286.1	PTRT_08590	*	VDBG_06635T0	VDAG_05689T0	PITG_02664T0	jgi|Phyra1_1|71687|fgenesh1_pm.C_scaffold_38000001	PYU1_T008489	*	*	*	*	*	*	*	*
1045	2	1	2	1	0.5	1	RSAG8G_01066	*	*	*	*	*	*	*	*	*	*	*	*	*	*	*	*	*	*	*	*	*	*	*	*	*	*	*	*	*	*	*	*	*	*	*	*	*	*	*	*	*	*
1047	149	70	114	65	0.47	0.77	RSAG8G_01068	gi|215456480|gb|EEB92533.1|	gi|300105986|gb|EFI97390.1|	jgi|SerlaS7_3_2|160604|estExt_fgenesh1_pg.C_70297	gi|336383478|gb|EGO24627.1|	PGTT_04900	PTTG_01858T0	UM04741	*	gi|299788706|gb|AAS51030.2|	AFL2T_06179	212581	bgh00094_polypeptide	BC1T_04443	*	jgi|CocheC5_1|25700|estExt_fgenesh1_kg.C_110008	jgi|Dotse1|70520|estExt_fgenesh1_kg.C_3_t20004	FGSG_10118T0	FOXG_05288T0	FVEG_02841T0	gi|320591827|gb|EFX04266.1|	Lema_P015990.1	MGG_01808T0	jgi|Mycfi2|71129|Mycfi1.estExt_fgenesh1_kg.C_390008	jgi|Mycgr3|102127|estExt_fgenesh1_kg.C_chr_10169	jgi|Necha2|61259|estExt_Genewise1.C_sca_5_chr5_3_00680	NFIA_062770	PTTT_14979.1	PTRT_01434	SNOT_06575.3|EAT86406.2	VDBG_00302T0	VDAG_08589T0	PITG_02925T0	jgi|Phyra1_1|87801|fgenesh1_pg.C_scaffold_2696000002	PYU1_T008576	gi|15157143|gb|AAK87773.1|,gi|31563189|sp|Q8UDV0.1|ILVC_AGRT5	gi|221736040|gb|ACM37003.1|,gi|254803546|sp|B9JXM6.1|ILVC_AGRVS	gi|237877349|gb|ACR29682.1|	*	*	*	*	gi|147830206|emb|CAN01139.1|,gi|166233567|sp|A5CPY6.1|ILVC_CLAM3
1048	115	34	73	26	0.3	0.63	RSAG8G_01069,RSAG8G_11404	gi|215462416|gb|EEB94961.1|	gi|300100803|gb|EFI92214.1|	jgi|SerlaS7_3_2|182013|estExt_fgenesh1_kg.C_70928	gi|336383581|gb|EGO24730.1|	PGTT_14583	PTTG_03266T0	UM03762	AB03720.1	gi|44985494|gb|AAS54190.1|	AFL2T_01510	38648	bgh03259_polypeptide	BC1T_10609	CHGT_07060	jgi|CocheC5_1|106213|estExt_Genewise1Plus.C_100221	jgi|Dotse1|72198|estExt_fgenesh1_kg.C_5_t20198	FGSG_10280T0	FOXG_05124T0	FVEG_03009T0	gi|320591727|gb|EFX04166.1|	Lema_P047140.1	*	jgi|Mycfi2|41758|Mycfi1.e_gw1.17.720.1	jgi|Mycgr3|111499|estExt_fgenesh1_pg.C_chr_120217	jgi|Necha2|61337|estExt_Genewise1.C_sca_5_chr5_3_00838	NFIA_016620	PTTT_00913.1	PTRT_03836	SNOT_05146.3|EAT87537.2	VDBG_01701T0	VDAG_01848T0	PITG_13431T0	jgi|Phyra1_1|51583|gwEuk.60.99.1	PYU1_T014294	*	*	*	*	*	*	*	*
1053	59	16	24	29	0.27	0.41	RSAG8G_01074	gi|215451641|gb|EEB90337.1|	gi|300105505|gb|EFI96909.1|	jgi|SerlaS7_3_2|73609|Genemark.5746_g	gi|336383460|gb|EGO24609.1|	*	PTTG_09535T0	*	*	gi|44984819|gb|AAS53643.1|	*	*	bgh03109_polypeptide	BC1T_12502	CHGT_08287	*	*	*	*	*	*	*	*	jgi|Mycfi2|23413|Mycfi1.gw1.14.889.1	jgi|Mycgr3|28674|gw1.2.2152.1	*	*	*	*	*	*	*	PITG_16812T0	jgi|Phyra1_1|81937|fgenesh1_pg.C_scaffold_66000014	PYU1_T009515	*	*	*	*	*	*	*	*
1054	101	38	76	33	0.38	0.75	RSAG8G_01075	*	gi|300100934|gb|EFI92345.1|	jgi|SerlaS7_3_2|78418|Genemark.10555_g	gi|336377740|gb|EGO18900.1|	*	*	*	*	*	AFL2T_01224	210655	bgh00008_polypeptide	BC1T_11392	CHGT_09631	jgi|CocheC5_1|88207|estExt_Genewise1.C_100760	jgi|Dotse1|178830|estExt_Genewise1Plus.C_10_t10366	FGSG_06055T0	FOXG_07760T0	FVEG_04687T0	gi|320588325|gb|EFX00794.1|	Lema_P095040.1	MGG_00901T0	jgi|Mycfi2|57412|Mycfi1.estExt_Genewise1Plus.C_60319	jgi|Mycgr3|76815|estExt_Genewise1Plus.C_chr_110357	jgi|Necha2|104057|estExt_fgenesh1_pm.C_sca_3_chr4_2_00220	NFIA_067840	PTTT_09083.1	PTRT_03191	SNOT_15777.3|EAT76872.2	VDBG_03622T0	VDAG_00855T0	*	*	*	gi|15159878|gb|AAK89925.1|,gi|27734314|sp|Q8UAA5.1|GPMI_AGRT5	*	*	gi|123518167|sp|Q2NJ40.1|GPMI_AYWBP,gi|84789821|gb|ABC65553.1|	gi|39721880|dbj|BAD04370.1|	gi|171853537|emb|CAM11395.1|	*	*
1057	175	71	118	90	0.41	0.67	RSAG8G_01078	gi|215451642|gb|EEB90338.1|	gi|300105938|gb|EFI97342.1|	jgi|SerlaS7_3_2|181808|estExt_fgenesh1_kg.C_70708	gi|336383459|gb|EGO24608.1|	PGTT_18732,PGTT_13018	PTTG_06317T0	*	*	gi|44983893|gb|AAS52929.1|	AFL2T_11651	41811	bghP0004990	BC1T_05242	CHGT_01167	jgi|CocheC5_1|92050|estExt_Genewise1.C_170255	jgi|Dotse1|89752|estExt_fgenesh1_pm.C_7_t10302	FGSG_05028T0	FOXG_08675T0	FVEG_05997T0	gi|320587272|gb|EFW99752.1|	Lema_P091370.1	MGG_05569T0	jgi|Mycfi2|211872|estExt_fgenesh1_kg.C_60236	jgi|Mycgr3|86562|fgenesh1_pm.C_chr_6000241	jgi|Necha2|76129|fgenesh1_pg.sca_18_chr2_1_0000320	NFIA_076770	PTTT_09212.1	PTRT_04516	SNOT_14150.3|EAT78387.2	VDBG_05062T0	VDAG_10502T0	PITG_00427T0	jgi|Phyra1_1|71032|fgenesh1_pm.C_scaffold_1000012	PYU1_T004214	gi|159139485|gb|AAK85893.2|	gi|221734241|gb|ACM35204.1|	gi|237877911|gb|ACR30244.1|	*	*	*	*	gi|147831478|emb|CAN02438.1|
1065	15	6	7	6	0.4	0.47	RSAG8G_01087	*	gi|300105510|gb|EFI96914.1|	*	*	PGTT_17243	*	*	*	*	*	*	*	*	*	*	jgi|Dotse1|75836|estExt_fgenesh1_kg.C_130154	*	*	*	*	*	*	*	*	*	*	*	*	*	*	*	*	jgi|Phyra1_1|44162|gwEuk.20.113.1	*	*	*	*	*	*	*	*	*
1066	9	3	3	6	0.33	0.33	RSAG8G_01088	*	*	*	*	*	*	*	*	*	*	*	*	*	*	*	*	*	*	*	*	Lema_P021670.1	*	*	*	*	*	*	PTRT_00336	*	*	*	*	*	*	*	*	*	*	*	*	*	*
1067	104	30	61	27	0.29	0.59	RSAG8G_01089	*	gi|300105401|gb|EFI96805.1|	jgi|SerlaS7_3_2|181871|estExt_fgenesh1_kg.C_70776	gi|336383499|gb|EGO24648.1|	PGTT_12904	PTTG_08232T0,PTTG_01674T0	UM00986	*	gi|299788905|gb|AAS51658.2|	AFL2T_06591	206304	bgh04399_polypeptide	BC1T_10176	CHGT_03825	jgi|CocheC5_1|118554|estExt_fgenesh1_pm.C_150068	jgi|Dotse1|177384|estExt_Genewise1Plus.C_9_t10006	FGSG_09778T0	FOXG_08282T0	FVEG_06392T0	gi|320590559|gb|EFX03002.1|	Lema_P124570.1	MGG_06154T0	jgi|Mycfi2|58434|Mycfi1.estExt_Genewise1Plus.C_100090	jgi|Mycgr3|75299|estExt_Genewise1Plus.C_chr_90108	jgi|Necha2|66470|estExt_Genewise1Plus.C_sca_18_chr2_1_01376	NFIA_076050	PTTT_10787.1	PTRT_09136	SNOT_13980.3|EAT78605.2	VDBG_01093T0	VDAG_00701T0	*	*	*	*	*	*	*	*	*	*	*
1068	100	28	64	28	0.28	0.64	RSAG8G_01090	gi|215452606|gb|EEB90803.1|	gi|300105839|gb|EFI97243.1|	*	*	PGTT_13396	PTTG_03541T0	UM01811	AB08892.1	*	*	39468	bgh05332_mRNA_polypeptide	*	CHGT_06571	jgi|CocheC5_1|25085|estExt_fgenesh1_kg.C_40042	jgi|Dotse1|75402|estExt_fgenesh1_kg.C_120009	FGSG_08886T0	FOXG_03611T0	FVEG_02485T0	*	Lema_P114450.1	MGG_03723T0	jgi|Mycfi2|77270|Mycfi1.fgenesh1_pg.C_scaffold_2000157	jgi|Mycgr3|101837|estExt_fgenesh1_pm.C_chr_130016	jgi|Necha2|103861|estExt_fgenesh1_pm.C_sca_2_chr3_3_00518	NFIA_071040	PTTT_09970.1	PTRT_07334	SNOT_00381.3|EAT91876.2	*	VDAG_02448T0	PITG_02447T0	jgi|Phyra1_1|77637|fgenesh1_pg.C_scaffold_25000158	PYU1_T004596	*	*	*	*	*	*	*	*
1069	103	30	62	25	0.29	0.6	RSAG8G_01091	*	gi|300105399|gb|EFI96803.1|	jgi|SerlaS7_3_2|168617|estExt_fgenesh1_pm.C_70401	gi|336383501|gb|EGO24650.1|	PGTT_11449	PTTG_08028T0	*	AB08478.1	gi|299788481|gb|AAS50502.2|	AFL2T_10852	48454	*	BC1T_07551	CHGT_06608	jgi|CocheC5_1|74519|e_gw1.22.18.1	jgi|Dotse1|70800|estExt_fgenesh1_kg.C_4_t10026	FGSG_08914T0	FOXG_03645T0	*	*	Lema_P011990.1	MGG_02924T0	jgi|Mycfi2|203083|estExt_fgenesh1_pm.C_30487	jgi|Mycgr3|38315|e_gw1.3.180.1	jgi|Necha2|92146|fgenesh1_pm.sca_2_chr3_3_0000546	NFIA_078300	PTTT_07693.1	PTRT_02031	SNOT_14888.3|EAT77740.2	VDBG_01969T0	VDAG_10336T0	PITG_18642T0	jgi|Phyra1_1|83511|fgenesh1_pg.C_scaffold_90000003	PYU1_T014510	*	*	*	*	*	*	*	*
1070	12	7	7	2	0.58	0.58	RSAG8G_01092	gi|215456561|gb|EEB92565.1|	gi|300108706|gb|EFJ00108.1|	jgi|SerlaS7_3_2|185648|estExt_fgenesh1_kg.C_110304	gi|336380471|gb|EGO21624.1|	PGTT_00682	*	*	*	*	*	*	*	*	*	*	*	*	*	*	*	*	*	*	jgi|Mycgr3|14857|gw1.8.329.1	*	*	*	*	*	*	*	*	*	*	*	*	*	*	*	*	*	*
1072	44	16	35	1	0.36	0.8	RSAG8G_01094	*	gi|300108049|gb|EFI99451.1|	jgi|SerlaS7_3_2|116951|estExt_Genewise1Plus.C_270020	gi|336378310|gb|EGO19468.1|	*	*	*	AB10176.1	*	*	*	bgh06929_mRNA_polypeptide	BC1T_14965,BC1T_14963	*	*	jgi|Dotse1|72943|estExt_fgenesh1_kg.C_7_t10040	*	FOXG_17490T0	*	gi|320592601|gb|EFX05031.1|	*	MGG_02943T0	jgi|Mycfi2|43814|Mycfi1.e_gw1.23.187.1	jgi|Mycgr3|85907|fgenesh1_pm.C_chr_4000422	jgi|Necha2|7033|gw1.9.172.1	*	*	PTRT_05546	SNOT_05503.3|EAT86567.2	*	*	*	*	*	*	*	*	*	*	*	*	*
1074	5	2	3	1	0.4	0.6	RSAG8G_01096	*	gi|300112312|gb|EFJ03713.1|	*	*	*	*	*	*	*	*	*	*	*	*	*	*	*	*	*	*	*	*	*	*	*	*	*	*	*	*	*	*	*	*	*	*	*	*	*	*	*	*
1075	66	24	53	1	0.36	0.8	RSAG8G_01097	gi|215457071|gb|EEB92778.1|	gi|300108709|gb|EFJ00111.1|	jgi|SerlaS7_3_2|59372|e_gw1.11.287.1	gi|336380463|gb|EGO21616.1|	*	*	*	AB06173.1	*	AFL2T_07472	47528	bgh02110_polypeptide	BC1T_02458	CHGT_07840	jgi|CocheC5_1|107900|estExt_Genewise1Plus.C_120468	jgi|Dotse1|69382|estExt_fgenesh1_kg.C_2_t10329	FGSG_10870T0	FOXG_12805T0	FVEG_11547T0	gi|320593193|gb|EFX05602.1|	*	MGG_06968T0	jgi|Mycfi2|42900|Mycfi1.e_gw1.20.113.1	jgi|Mycgr3|90862|fgenesh1_pg.C_chr_2000552	jgi|Necha2|93296|fgenesh1_pm.sca_12_chr5_2_0000113	NFIA_013160	PTTT_14775.1	PTRT_03970	*	*	*	*	*	*	*	*	*	*	*	*	*	*
1079	10	4	5	1	0.4	0.5	RSAG8G_01101	*	gi|300109522|gb|EFJ00924.1|	jgi|SerlaS7_3_2|58493|e_gw1.10.665.1	gi|336381366|gb|EGO22518.1|,gi|336381362|gb|EGO22514.1|	*	*	*	*	*	*	*	*	*	*	*	*	*	*	*	*	*	*	*	*	*	*	*	*	*	*	*	*	*	*	*	*	*	*	*	*	*	*
1082	167	62	109	84	0.37	0.65	RSAG8G_01104	*	gi|300108698|gb|EFJ00100.1|	jgi|SerlaS7_3_2|93995|estExt_Genewise1.C_110299	gi|336380418|gb|EGO21571.1|	PGTT_15142	PTTG_02737T0	UM03850	AB06052.1	gi|299789106|gb|AAS52210.2|	AFL2T_03851	209263	bgh06158_mRNA_polypeptide	BC1T_14168	CHGT_10374	jgi|CocheC5_1|107692|estExt_Genewise1Plus.C_120226	jgi|Dotse1|69369|estExt_fgenesh1_kg.C_2_t10315	FGSG_01433T0	FOXG_11281T0	FVEG_09511T0	gi|320586144|gb|EFW98823.1|	Lema_P099200.1	MGG_07187T0	jgi|Mycfi2|52899|Mycfi1.estExt_Genewise1.C_160403	jgi|Mycgr3|110982|estExt_fgenesh1_pg.C_chr_100140	jgi|Necha2|57063|estExt_Genewise1.C_sca_8_chr1_1_00719	NFIA_017350	PTTT_08692.1	PTRT_03987	*	*	*	*	jgi|Phyra1_1|78125|fgenesh1_pg.C_scaffold_29000053	PYU1_T001673	gi|159141032|gb|AAK89624.2|	gi|221736723|gb|ACM37686.1|	gi|237875181|gb|ACR27514.1|	*	*	*	*	gi|147830872|emb|CAN01816.1|
1083	62	20	52	1	0.32	0.84	RSAG8G_01105	*	gi|300103006|gb|EFI94413.1|	*	*	*	*	*	*	gi|44981237|gb|AAS51059.1|	*	3.89811e+16	bgh03864_polypeptide	BC1T_04162,BC1T_07888	CHGT_06987	*	jgi|Dotse1|44888|fgenesh1_kg.5_#_778_#_isotig10653	FGSG_10366T0	FOXG_05034T0	FVEG_03099T0	gi|320588815|gb|EFX01283.1|	Lema_P049830.1	MGG_06187T0	jgi|Mycfi2|163123|estExt_Genewise1.C_30870	jgi|Mycgr3|64146|estExt_Genewise1.C_chr_120280	jgi|Necha2|80686|fgenesh1_pg.sca_5_chr5_3_0000485,jgi|Necha2|76950|fgenesh1_pg.sca_26_chr2_2_0000026	NFIA_109380	*	*	*	VDBG_02726T0,VDBG_00619T0	VDAG_00232T0	*	*	*	*	*	*	*	*	*	*	*
1084	103	30	67	21	0.29	0.65	RSAG8G_01106	*	gi|300100890|gb|EFI92301.1|	jgi|SerlaS7_3_2|108802|estExt_Genewise1Plus.C_71321	gi|336383753|gb|EGO24902.1|	PGTT_14582	PTTG_03265T0	UM02487	AB00265.1	gi|44983720|gb|AAS52819.1|	AFL2T_06362	191708	bgh00733_polypeptide	BC1T_08547	*	jgi|CocheC5_1|27091|estExt_fgenesh1_pg.C_10601	jgi|Dotse1|58941|fgenesh1_pm.1_#_1237	FGSG_10388T0	FOXG_05012T0	FVEG_03119T0	gi|320591987|gb|EFX04426.1|	Lema_P079130.1	MGG_00949T0	jgi|Mycfi2|25415|Mycfi1.e_gw1.1.447.1	jgi|Mycgr3|66006|estExt_Genewise1Plus.C_chr_11690	jgi|Necha2|63966|estExt_Genewise1.C_sca_82_chr10_2_00431	NFIA_033820	PTTT_17645.1	PTRT_09986	SNOT_10535.3|EAT81929.2	VDBG_00670T0	VDAG_00285T0	*	*	*	*	*	*	*	*	*	*	*
1085	6	3	5	1	0.5	0.83	RSAG8G_01107,RSAG8G_10118,RSAG8G_08370	gi|215464767|gb|EEB95858.1|	*	*	*	*	*	*	*	*	*	*	*	*	*	jgi|CocheC5_1|47376|gw1.31.100.1	*	*	*	*	*	*	*	*	*	*	*	*	*	*	*	*	*	*	*	*	*	*	*	*	*	*	*
1086	37	5	8	25	0.14	0.22	RSAG8G_01108	*	gi|300108611|gb|EFJ00013.1|	jgi|SerlaS7_3_2|181337|estExt_fgenesh1_kg.C_70210	gi|336383174|gb|EGO24323.1|	*	*	*	*	*	*	*	*	*	*	*	*	*	*	*	*	*	*	*	*	*	*	*	*	*	*	*	*	jgi|Phyra1_1|96535|C_scaffold_84000002	*	*	*	*	*	*	*	*	*
1087	6	4	4	1	0.67	0.67	RSAG8G_01109	*	gi|300108648|gb|EFJ00050.1|	jgi|SerlaS7_3_2|182356|estExt_fgenesh1_kg.C_71283	gi|336383808|gb|EGO24957.1|	*	*	*	*	*	*	*	*	*	*	*	*	*	*	*	*	*	*	*	*	*	*	*	*	*	*	*	*	*	*	*	*	*	*	*	*	*	*
1090	170	65	113	88	0.38	0.66	RSAG8G_01112	*	gi|300108052|gb|EFI99454.1|	jgi|SerlaS7_3_2|125553|fgenesh1_pm.13_#_253	gi|336379712|gb|EGO20867.1|	PGTT_14261	PTTG_02956T0	*	AB03401.1	gi|44984183|gb|AAS53149.1|	AFL2T_01090	172245	bgh01399_polypeptide	*	*	jgi|CocheC5_1|114137|estExt_Genewise1Plus.C_280110	jgi|Dotse1|168188|estExt_Genewise1Plus.C_3_t10149	FGSG_00751T0	FOXG_01082T0	FVEG_00432T0	*	Lema_P089630.1	MGG_01317T0	jgi|Mycfi2|188204|fgenesh1_pm.4_#_292	jgi|Mycgr3|65477|estExt_Genewise1Plus.C_chr_10928	jgi|Necha2|75378|fgenesh1_pg.sca_1_chr1_3_0000989	NFIA_009740	PTTT_07442.1	PTRT_04823	SNOT_11290.3|EAT80998.2	VDBG_07368T0	VDAG_06073T0	PITG_01329T0	*	PYU1_T008790	gi|47117599|sp|Q8UHX5.1|Y533_AGRT5,gi|15155471|gb|AAK86347.1|	gi|221734491|gb|ACM35454.1|	gi|237877383|gb|ACR29716.1|	*	*	*	*	*
1091	29	1	2	26	0.03	0.07	RSAG8G_01113	*	*	*	*	*	*	*	*	*	*	*	*	*	*	*	*	*	*	*	*	*	*	*	*	*	*	*	*	*	*	*	*	*	*	*	*	*	*	*	*	*	*
1092	12	4	6	1	0.33	0.5	RSAG8G_01114	*	gi|300106471|gb|EFI97874.1|	*	*	PGTT_02938	PTTG_04663T0	*	*	*	*	*	*	*	*	*	*	*	*	*	*	*	*	*	*	*	*	*	*	*	*	*	*	*	*	*	*	*	*	*	*	*	*
1094	2	2	2	1	1	1	RSAG8G_01116,RSAG8G_01117	*	*	*	*	*	*	*	*	*	*	*	*	*	*	*	*	*	*	*	gi|320593063|gb|EFX05472.1|	*	*	*	*	*	*	*	*	*	*	*	*	*	*	*	*	*	*	*	*	*	*
1098	90	30	60	20	0.33	0.67	RSAG8G_01121	*	gi|300103415|gb|EFI94822.1|	jgi|SerlaS7_3_2|180069|estExt_fgenesh1_kg.C_60534	gi|336384258|gb|EGO25406.1|	PGTT_01906	PTTG_07079T0	UM05508	AB00782.1	*	AFL2T_08388	211308	bgh01932_polypeptide	*	CHGT_05496	jgi|CocheC5_1|97469|estExt_Genewise1Plus.C_10821	jgi|Dotse1|69420|estExt_fgenesh1_kg.C_2_t10370	FGSG_12194T0	FOXG_10306T0	FVEG_08959T0	*	Lema_P078930.1	MGG_12949T0	jgi|Mycfi2|82658|Mycfi1.fgenesh1_pg.C_scaffold_16000233	jgi|Mycgr3|55297|estExt_Genewise1.C_chr_21132	jgi|Necha2|43875|e_gw1.20.724.1	NFIA_074630	PTTT_08300.1	PTRT_09793	*	VDBG_07764T0	VDAG_09634T0	PITG_13153T0	jgi|Phyra1_1|94567|C_scaffold_19000018	PYU1_T000413	*	*	*	*	*	*	*	*
1099	9	8	8	1	0.89	0.89	RSAG8G_01122,RSAG8G_13202	gi|215450257|gb|EEB89649.1|	*	jgi|SerlaS7_3_2|168336|estExt_fgenesh1_pm.C_70103	gi|336383171|gb|EGO24320.1|	PGTT_00217	*	*	*	*	*	*	*	*	*	*	*	FGSG_12272T0	*	*	*	Lema_P043740.1	*	*	*	*	*	*	*	SNOT_15601.3|EAT76976.2	*	*	*	*	*	*	*	*	*	*	*	*	*
1100	13	5	7	1	0.38	0.54	RSAG8G_01123	*	gi|300105813|gb|EFI97217.1|	jgi|SerlaS7_3_2|99356|estExt_Genewise1.C_330012	gi|336383071|gb|EGO24220.1|,gi|336383081|gb|EGO24230.1|	*	*	*	*	*	AFL2T_02250	*	*	*	*	*	*	*	*	*	*	*	*	*	*	*	*	*	*	*	*	*	*	*	*	*	*	*	*	*	*	*	*
1101	11	7	8	1	0.64	0.73	RSAG8G_01124	*	gi|300105712|gb|EFI97116.1|	jgi|SerlaS7_3_2|152622|fgenesh1_pg.7_#_146	gi|336383256|gb|EGO24405.1|	PGTT_17151	PTTG_09178T0	UM01418	*	*	*	*	*	*	*	*	*	*	*	*	*	*	*	*	*	*	*	*	*	*	*	*	*	*	*	*	*	*	*	*	*	*	*
1104	9	7	7	1	0.78	0.78	RSAG8G_01127	*	gi|300100850|gb|EFI92261.1|	jgi|SerlaS7_3_2|89724|estExt_Genewise1.C_70226	gi|336383184|gb|EGO24333.1|	*	*	*	*	*	*	*	*	*	*	*	*	*	*	*	*	*	*	*	jgi|Mycgr3|30315|gw1.12.785.1	*	*	*	*	*	*	*	PITG_10003T0	*	PYU1_T011012	*	*	*	*	*	*	*	*
1105	2	1	1	2	0.5	0.5	RSAG8G_01128	*	*	*	*	*	*	*	*	*	*	*	*	*	*	*	*	*	*	*	*	*	*	*	*	*	*	*	*	*	*	*	*	*	*	*	*	*	*	*	*	*	*
1106	34	12	18	24	0.35	0.53	RSAG8G_01129	*	gi|300100849|gb|EFI92260.1|	*	gi|336383182|gb|EGO24331.1|	*	*	*	*	*	*	*	*	*	*	*	*	*	*	*	*	*	*	*	*	*	*	*	*	*	*	*	*	*	*	*	*	gi|237876408|gb|ACR28741.1|	*	*	*	*	*
1107	10	4	5	1	0.4	0.5	RSAG8G_01130,RSAG8G_06212,RSAG8G_03986	*	*	jgi|SerlaS7_3_2|165431|estExt_fgenesh1_pm.C_20497	gi|336388636|gb|EGO29780.1|	*	PTTG_06434T0,PTTG_05758T0	*	*	*	*	*	*	*	*	*	*	*	*	*	*	*	*	*	*	*	*	*	*	*	*	*	*	*	*	*	*	*	*	*	*	*	*
1109	111	37	73	34	0.33	0.66	RSAG8G_01132	*	gi|300109519|gb|EFJ00921.1|	jgi|SerlaS7_3_2|76081|Genemark.8218_g	gi|336380449|gb|EGO21602.1|	PGTT_18556,PGTT_17493	PTTG_02762T0	UM05450	AB05957.1	gi|44982709|gb|AAS51972.1|	AFL2T_10005	188673	bghP004797000001001	BC1T_07013	CHGT_10337	jgi|CocheC5_1|107630|estExt_Genewise1Plus.C_120159	jgi|Dotse1|69225|estExt_fgenesh1_kg.C_2_t10159	FGSG_01419T0	FOXG_11294T0	FVEG_09497T0	*	Lema_P101350.1	MGG_07197T0	jgi|Mycfi2|41272|Mycfi1.e_gw1.16.77.1	jgi|Mycgr3|68560|estExt_Genewise1Plus.C_chr_21369	jgi|Necha2|57078|estExt_Genewise1.C_sca_8_chr1_1_00748	NFIA_037820	PTTT_19848.1	PTRT_03644	SNOT_01812.3|EAT91461.2	VDBG_03028T0	VDAG_03940T0	PITG_11656T0,PITG_06566T0,PITG_01295T0	jgi|Phyra1_1|79507|fgenesh1_pg.C_scaffold_41000038,jgi|Phyra1_1|71414|fgenesh1_pm.C_scaffold_18000005,jgi|Phyra1_1|46689|gwEuk.3.27.1	PYU1_T014493,PYU1_T014497,PYU1_T008755	*	*	*	*	*	*	*	*
1110	142	55	95	74	0.39	0.67	RSAG8G_01133	*	gi|300103457|gb|EFI94864.1|	jgi|SerlaS7_3_2|167610|estExt_fgenesh1_pm.C_60158	gi|336384132|gb|EGO25280.1|	PGTT_13808	*	*	AB09845.1	gi|44983863|gb|AAS52899.1|	AFL2T_05264	192398	*	BC1T_08047	CHGT_09602	jgi|CocheC5_1|112989|estExt_Genewise1Plus.C_240083	jgi|Dotse1|175640|estExt_Genewise1Plus.C_7_t30073	FGSG_10934T0	FOXG_12869T0	FVEG_11616T0	gi|320593272|gb|EFX05681.1|	Lema_P030810.1	MGG_10412T0	jgi|Mycfi2|54454|Mycfi1.estExt_Genewise1.C_500001	jgi|Mycgr3|44026|e_gw1.6.991.1	jgi|Necha2|93239|fgenesh1_pm.sca_12_chr5_2_0000056	NFIA_034620	PTTT_07249.1	PTRT_11485	SNOT_09648.3|EAT82913.2	VDBG_03291T0	VDAG_02195T0	*	*	*	gi|15156360|gb|AAK87098.1|	gi|221735300|gb|ACM36263.1|,gi|221739417|gb|ACM40150.1|	gi|237875582|gb|ACR27915.1|	*	*	*	*	gi|147830897|emb|CAN01841.1|
1111	6	4	4	1	0.67	0.67	RSAG8G_01134	*	gi|300111093|gb|EFJ02494.1|	jgi|SerlaS7_3_2|175900|estExt_fgenesh1_kg.C_21398,jgi|SerlaS7_3_2|178274|estExt_fgenesh1_kg.C_41694	gi|336386955|gb|EGO28101.1|,gi|336388911|gb|EGO30055.1|	*	*	*	*	*	*	*	*	*	*	*	*	*	*	*	*	*	*	*	*	*	*	*	*	*	*	*	*	*	*	*	*	*	*	*	*	*	*
1113	11	4	5	1	0.36	0.45	RSAG8G_01136,RSAG8G_02562	*	gi|300110302|gb|EFJ01703.1|	jgi|SerlaS7_3_2|182220|estExt_fgenesh1_kg.C_71143,jgi|SerlaS7_3_2|182223|estExt_fgenesh1_kg.C_71146	gi|336383701|gb|EGO24850.1|,gi|336383703|gb|EGO24852.1|	*	*	*	*	*	*	*	*	*	*	*	*	*	*	*	*	*	*	*	*	*	*	*	*	*	*	*	*	*	*	*	*	*	*	*	*	*	*
1114	110	34	72	23	0.31	0.65	RSAG8G_01137	*	gi|300108503|gb|EFI99904.1|	jgi|SerlaS7_3_2|187090|estExt_fgenesh1_kg.C_120876	gi|336380221|gb|EGO21375.1|	PGTT_20320,PGTT_12905	PTTG_08233T0,PTTG_01675T0	UM01121	AB05500.1	gi|44980054|gb|AAS50250.1|	AFL2T_03865	209239	bgh00743_polypeptide	BC1T_02464	CHGT_07995	jgi|CocheC5_1|95644|estExt_Genewise1.C_290044	jgi|Dotse1|69758|estExt_fgenesh1_kg.C_2_t20234	FGSG_10738T0	FOXG_12662T0	FVEG_11399T0	gi|320593782|gb|EFX06185.1|	Lema_P066350.1	MGG_01059T0	jgi|Mycfi2|82647|Mycfi1.fgenesh1_pg.C_scaffold_16000222	jgi|Mycgr3|68817|estExt_Genewise1Plus.C_chr_21720	jgi|Necha2|60897|estExt_Genewise1.C_sca_12_chr5_2_00641	NFIA_017210	PTTT_07356.1	PTRT_04019	SNOT_01757.3|EAT91406.2	VDBG_03999T0	VDAG_01228T0	PITG_11063T0	jgi|Phyra1_1|53287|gwEuk.8.86.1	PYU1_T007581	*	*	*	*	*	*	*	*
1115	109	33	69	27	0.3	0.63	RSAG8G_01138	*	gi|300109509|gb|EFJ00911.1|	jgi|SerlaS7_3_2|141217|fgenesh1_kg.11_#_241_#_703_1_CFOT_CFPN	gi|336380437|gb|EGO21590.1|	PGTT_17558	*	UM03833	AB06000.1	gi|44981141|gb|AAS50993.1|	AFL2T_10010	202783	bgh01966_polypeptide	BC1T_02688	CHGT_07842	jgi|CocheC5_1|25796|estExt_fgenesh1_kg.C_120038	jgi|Dotse1|69383|estExt_fgenesh1_kg.C_2_t10330	FGSG_10873T0	FOXG_12808T0	FVEG_11550T0	gi|320592964|gb|EFX05373.1|	Lema_P100280.1	MGG_06962T0	jgi|Mycfi2|72600|Mycfi1.estExt_fgenesh1_pm.C_320035	jgi|Mycgr3|62864|estExt_Genewise1.C_chr_100096	jgi|Necha2|73652|fgenesh1_kg.sca_12_chr5_2_0000010	NFIA_037770	PTTT_02052.1	PTRT_03728	SNOT_05612.3|EAT86676.2	VDBG_05513T0	VDAG_07163T0	PITG_03392T0	jgi|Phyra1_1|71391|fgenesh1_pm.C_scaffold_16000011	PYU1_T000810	*	*	*	*	*	*	*	*
1119	16	11	14	2	0.69	0.88	RSAG8G_01142	*	*	*	*	*	*	*	AB06468.1	*	AFL2T_01726	*	*	*	*	jgi|CocheC5_1|28527|estExt_fgenesh1_pg.C_40368	*	*	*	*	*	Lema_P120740.1	*	*	*	*	NFIA_040280	PTTT_13236.1	PTRT_07223	SNOT_00770.3|EAT92265.2	VDBG_03554T0	VDAG_10495T0	*	*	*	*	*	*	*	*	*	*	*
1122	116	35	73	28	0.3	0.63	RSAG8G_01145	*	gi|300106058|gb|EFI97462.1|	jgi|SerlaS7_3_2|136984|fgenesh1_kg.7_#_559_#_654_4_CFOT_CFPN	gi|336383378|gb|EGO24527.1|	PGTT_06188	PTTG_03284T0	UM06055	AB02957.1	gi|299788713|gb|AAS51050.2|	AFL2T_02214	196638	bgh03438_polypeptide	BC1T_12669	CHGT_00976	jgi|CocheC5_1|25037|estExt_fgenesh1_kg.C_30117	jgi|Dotse1|71859|estExt_fgenesh1_kg.C_5_t10334	FGSG_06827T0	FOXG_01998T0	FVEG_05159T0	gi|320586869|gb|EFW99532.1|	Lema_P025750.1	MGG_04467T0	jgi|Mycfi2|51867|Mycfi1.estExt_Genewise1.C_110292	jgi|Mycgr3|104664|estExt_fgenesh1_kg.C_chr_50354	jgi|Necha2|100074|estExt_fgenesh1_pg.C_sca_3_chr4_2_00451	NFIA_019660	PTTT_17375.1	PTRT_07632	SNOT_15237.3|EAT77462.2	VDBG_04754T0	VDAG_04294T0	PITG_17261T0	jgi|Phyra1_1|71544|fgenesh1_pm.C_scaffold_26000001	PYU1_T002125	*	*	*	*	*	*	*	*
1123	2	1	1	1	0.5	0.5	RSAG8G_01146	*	*	*	*	*	*	*	*	*	*	*	*	*	*	*	*	*	*	*	*	*	*	*	*	*	*	*	*	*	*	*	*	*	*	*	*	*	*	*	*	*	*
1129	111	33	71	25	0.3	0.64	RSAG8G_01152	*	gi|300105408|gb|EFI96812.1|	jgi|SerlaS7_3_2|136951|fgenesh1_kg.7_#_526_#_1726_1_CFOT_CFPN	gi|336383355|gb|EGO24504.1|	PGTT_08949	PTTG_01337T0	UM01034	AB07728.1	gi|44984966|gb|AAS53790.1|	AFL2T_06634	56775	bgh00996_polypeptide	BC1T_06400	CHGT_10186	jgi|CocheC5_1|25335|estExt_fgenesh1_kg.C_60054	jgi|Dotse1|74552|estExt_fgenesh1_kg.C_9_t10465	FGSG_10856T0	FOXG_12791T0	FVEG_11532T0	gi|320594188|gb|EFX06591.1|	Lema_P050910.1	MGG_03879T0	jgi|Mycfi2|144618|e_gw1.9.406.1	jgi|Mycgr3|105795|estExt_fgenesh1_kg.C_chr_90195	jgi|Necha2|60785|estExt_Genewise1.C_sca_12_chr5_2_00383	NFIA_075710	PTTT_07681.1	*	SNOT_14992.3|EAT77535.2	VDBG_05564T0	VDAG_07506T0	PITG_05141T0	jgi|Phyra1_1|72304|fgenesh1_pm.C_scaffold_148000001,jgi|Phyra1_1|72150|fgenesh1_pm.C_scaffold_93000008	PYU1_T014541	*	*	*	*	*	*	*	*
1132	53	22	47	1	0.42	0.89	RSAG8G_01155	*	gi|300105991|gb|EFI97395.1|	*	*	*	*	*	AB07003.1	*	*	*	bgh03191_polypeptide	BC1T_15345	CHGT_07920	jgi|CocheC5_1|24742|estExt_fgenesh1_kg.C_20026	jgi|Dotse1|109432|gw1.1.3196.1	FGSG_06269T0	FOXG_08018T0	FVEG_04938T0	gi|320593884|gb|EFX06287.1|	Lema_P039420.1	MGG_01112T0	jgi|Mycfi2|126796|e_gw1.1.1161.1	*	jgi|Necha2|59871|estExt_Genewise1.C_sca_3_chr4_2_00372	NFIA_058610	PTTT_08141.1	PTRT_05361	SNOT_07749.3|EAT85215.2	VDBG_05183T0	VDAG_08927T0	*	*	*	*	*	*	*	*	*	*	*
1133	114	34	73	28	0.3	0.64	RSAG8G_01156	gi|215467050|gb|EEB96695.1|	gi|300100989|gb|EFI92400.1|	jgi|SerlaS7_3_2|80029|Genemark.12166_g	gi|336383310|gb|EGO24459.1|	PGTT_04038	PTTG_01437T0	UM02562	*	gi|44983575|gb|AAS52674.1|	*	213937	bgh03178_polypeptide	BC1T_03611	CHGT_07431	jgi|CocheC5_1|111402|estExt_Genewise1Plus.C_190145	jgi|Dotse1|45089|fgenesh1_kg.6_#_165_#_isotig03567	FGSG_02028T0	FOXG_04360T0	FVEG_07482T0	gi|320588106|gb|EFX00581.1|	Lema_P023390.1	MGG_05477T0	jgi|Mycfi2|203988|estExt_fgenesh1_pm.C_50447	jgi|Mycgr3|61250|estExt_Genewise1.C_chr_80165	jgi|Necha2|85971|fgenesh1_pg.sca_14_chr10_3_0000166	NFIA_080210	PTTT_17801.1	PTRT_00629	SNOT_09071.3|EAT83263.2	VDBG_09515T0	VDAG_04748T0	PITG_12185T0	jgi|Phyra1_1|71237|fgenesh1_pm.C_scaffold_9000016	PYU1_T010050	*	*	*	*	*	*	*	*
1135	112	32	70	30	0.29	0.63	RSAG8G_01158	*	gi|300101013|gb|EFI92424.1|	jgi|SerlaS7_3_2|181598|estExt_fgenesh1_kg.C_70482	gi|336383335|gb|EGO24484.1|	PGTT_15479	PTTG_07979T0	UM00040	AB07525.1	*	AFL2T_04350	137267	*	BC1T_03105	CHGT_04635	jgi|CocheC5_1|25347|estExt_fgenesh1_kg.C_60066	jgi|Dotse1|74458|estExt_fgenesh1_kg.C_9_t10366	FGSG_09767T0	FOXG_08294T0	FVEG_06381T0	gi|320593711|gb|EFX06120.1|	Lema_P054790.1	MGG_04180T0	jgi|Mycfi2|144804|e_gw1.9.1674.1	jgi|Mycgr3|75437|estExt_Genewise1Plus.C_chr_90351	jgi|Necha2|76447|fgenesh1_pg.sca_18_chr2_1_0000638	NFIA_056780	PTTT_20302.1	PTRT_00914	SNOT_07096.3|EAT85747.2	VDBG_08280T0	VDAG_10257T0	*	jgi|Phyra1_1|80334|fgenesh1_pg.C_scaffold_48000046	PYU1_T012691	*	*	*	*	*	*	*	*
1136	98	35	77	24	0.36	0.79	RSAG8G_01159	gi|215435544|gb|EEB86649.1|	gi|300105444|gb|EFI96848.1|	jgi|SerlaS7_3_2|73531|Genemark.5668_g	gi|336383394|gb|EGO24543.1|	PGTT_06205	PTTG_07956T0,PTTG_03301T0	UM03005	AB03264.1	*	AFL2T_02538	198250	bgh00697_polypeptide	BC1T_13552	CHGT_00714	jgi|CocheC5_1|32078|estExt_fgenesh1_pg.C_170147	jgi|Dotse1|70288|estExt_fgenesh1_kg.C_3_t10253	FGSG_10064T0	FOXG_05425T0	FVEG_02710T0	gi|320586689|gb|EFW99359.1|	*	MGG_07337T0	jgi|Mycfi2|211145|estExt_fgenesh1_kg.C_40073	jgi|Mycgr3|85593|fgenesh1_pm.C_chr_4000108	*	NFIA_059200	PTTT_14623.1	PTRT_04544	SNOT_14143.3|EAT78380.2	VDBG_00530T0	VDAG_00137T0	*	*	*	*	*	*	*	*	*	*	*
1137	93	23	54	28	0.25	0.58	RSAG8G_01160	*	gi|300105472|gb|EFI96876.1|	jgi|SerlaS7_3_2|181759|estExt_fgenesh1_kg.C_70649	gi|336383424|gb|EGO24573.1|	PGTT_11833	PTTG_07127T0	UM03706	AB05237.1	*	AFL2T_09175	178677	*	*	*	jgi|CocheC5_1|25612|estExt_fgenesh1_kg.C_90069	jgi|Dotse1|20104|gm1.1244_g	*	*	*	*	Lema_P082320.1	*	jgi|Mycfi2|28130|Mycfi1.e_gw1.1.2941.1	jgi|Mycgr3|104143|estExt_fgenesh1_kg.C_chr_40178	*	NFIA_054340	PTTT_17305.1	PTRT_06804	SNOT_13037.3|EAT79364.2	VDBG_08162T0	*	PITG_18960T0	jgi|Phyra1_1|75607|fgenesh1_pg.C_scaffold_13000173	PYU1_T012162	*	*	*	*	*	*	*	*
1140	42	16	32	1	0.38	0.76	RSAG8G_01163,RSAG8G_08740	*	gi|300100221|gb|EFI91635.1|	jgi|SerlaS7_3_2|162820|estExt_fgenesh1_pg.C_140055,jgi|SerlaS7_3_2|70232|Genemark.2369_g,jgi|SerlaS7_3_2|24210|gw1.16.239.1	gi|336379036|gb|EGO20192.1|	PGTT_03571,PGTT_09143	*	*	AB08322.1	*	*	*	bgh01923_polypeptide	BC1T_08063	*	jgi|CocheC5_1|31907|estExt_fgenesh1_pg.C_160199	*	*	*	*	gi|320589980|gb|EFX02436.1|	Lema_P008250.1	MGG_03588T0	*	*	jgi|Necha2|18897|gw1.27.321.1	*	PTTT_16000.1	PTRT_01973	SNOT_02755.3|EAT89486.2	*	*	*	*	*	*	*	*	*	*	*	*	*
1144	79	28	64	1	0.35	0.81	RSAG8G_01167	gi|215449283|gb|EEB89133.1|	gi|300105027|gb|EFI96432.1|	jgi|SerlaS7_3_2|54796|e_gw1.7.15.1	gi|336383430|gb|EGO24579.1|	PGTT_06124	PTTG_09858T0	*	AB02180.1	gi|299789262|gb|AAS52642.2|	AFL2T_01195	56449	bgh03845_polypeptide	BC1T_15254	CHGT_02347	jgi|CocheC5_1|95067|estExt_Genewise1.C_260124	jgi|Dotse1|74899|estExt_fgenesh1_kg.C_100325	FGSG_06069T0	*	*	*	Lema_P098010.1	MGG_03376T0	jgi|Mycfi2|60946|Mycfi1.estExt_Genewise1Plus.C_380028	jgi|Mycgr3|77121|estExt_Genewise1Plus.C_chr_110845	jgi|Necha2|60022|estExt_Genewise1.C_sca_3_chr4_2_00628	NFIA_067560	PTTT_18439.1	PTRT_03267	SNOT_14488.3|EAT78028.2	VDBG_03437T0	VDAG_09951T0	*	*	*	*	*	*	*	*	*	*	*
1149	32	7	8	23	0.22	0.25	RSAG8G_01172	*	gi|300105487|gb|EFI96891.1|	jgi|SerlaS7_3_2|181761|estExt_fgenesh1_kg.C_70652	gi|336383426|gb|EGO24575.1|	*	*	*	*	*	*	*	*	*	*	*	*	*	*	*	*	*	*	*	*	*	*	*	*	*	*	*	PITG_15954T0,PITG_01822T0	jgi|Phyra1_1|74159|fgenesh1_pg.C_scaffold_6000142,jgi|Phyra1_1|73845|fgenesh1_pg.C_scaffold_5000052	PYU1_T000961,PYU1_T005679	*	*	*	*	*	*	*	*
1151	2	1	1	1	0.5	0.5	RSAG8G_01174	*	*	*	*	*	*	*	*	*	*	*	*	*	*	*	*	*	*	*	*	*	*	*	*	*	*	*	*	*	*	*	*	*	*	*	*	*	*	*	*	*	*
1156	73	28	62	2	0.38	0.85	RSAG8G_01179	*	gi|300101016|gb|EFI92427.1|	jgi|SerlaS7_3_2|181606|estExt_fgenesh1_kg.C_70491	gi|336383339|gb|EGO24488.1|	PGTT_08821	PTTG_02751T0	UM03956	AB03086.1	*	*	54443	bgh04731_polypeptide	BC1T_12647	*	jgi|CocheC5_1|26458|estExt_fgenesh1_kg.C_280001	jgi|Dotse1|126442|e_gw1.3.1769.1	FGSG_05750T0	FOXG_08786T0	FVEG_05884T0	gi|320587528|gb|EFX00009.1|	Lema_P090130.1	MGG_02184T0	jgi|Mycfi2|123021|gw1.4.2473.1	jgi|Mycgr3|104178|estExt_fgenesh1_kg.C_chr_40219	jgi|Necha2|102412|estExt_fgenesh1_kg.C_sca_18_chr2_1_00003	NFIA_115110	PTTT_17858.1	PTRT_04796	SNOT_11568.3|EAT81276.2	VDBG_02466T0	VDAG_02941T0	*	*	*	*	*	*	*	*	*	*	*
1157	141	63	109	56	0.45	0.77	RSAG8G_01180	*	gi|300105426|gb|EFI96830.1|	jgi|SerlaS7_3_2|181903|estExt_fgenesh1_kg.C_70808	gi|336383514|gb|EGO24663.1|	PGTT_01903	*	UM04115	AB00419.1	gi|299789036|gb|AAS52027.2|	AFL2T_08015,AFL2T_01879	54991	bgh00136_polypeptide	BC1T_10777	*	jgi|CocheC5_1|90750|estExt_Genewise1.C_150073	jgi|Dotse1|180311|estExt_Genewise1Plus.C_11_t20485	FGSG_03993T0	FOXG_01149T0	FVEG_11679T0	gi|320589542|gb|EFX02003.1|	Lema_P033870.1	MGG_01092T0	jgi|Mycfi2|86887|Mycfi1.estExt_fgenesh1_pg.C_30397	jgi|Mycgr3|110230|estExt_fgenesh1_pg.C_chr_70358	jgi|Necha2|90471|fgenesh1_pm.sca_1_chr1_3_0000604	NFIA_105610	PTTT_15621.1	PTRT_09175	SNOT_08956.3|EAT84124.2	VDBG_04044T0,VDBG_07402T0	VDAG_06110T0	PITG_03738T0	jgi|Phyra1_1|75281|fgenesh1_pg.C_scaffold_12000028	PYU1_T007100	*	gi|221735092|gb|ACM36055.1|	gi|237877346|gb|ACR29679.1|,gi|237879935|gb|ACR32267.1|	*	*	*	*	*
1163	91	29	69	16	0.32	0.76	RSAG8G_01186	gi|215451270|gb|EEB90161.1|	gi|300109619|gb|EFJ01021.1|	jgi|SerlaS7_3_2|175550|estExt_fgenesh1_kg.C_21026,jgi|SerlaS7_3_2|69687|Genemark.1824_g	gi|336388646|gb|EGO29790.1|,gi|336388649|gb|EGO29793.1|	*	*	UM01692	*	gi|44985407|gb|AAS54120.1|	AFL2T_10337,AFL2T_04601	213166	bgh00168_polypeptide	BC1T_01431	*	jgi|CocheC5_1|108755|estExt_Genewise1Plus.C_140187	jgi|Dotse1|75381|estExt_fgenesh1_kg.C_110392,jgi|Dotse1|178725|estExt_Genewise1Plus.C_10_t10240	FGSG_07162T0	FOXG_01638T0	FVEG_08001T0	*	Lema_P063620.1	MGG_06950T0,MGG_14171T0	jgi|Mycfi2|212038|estExt_fgenesh1_kg.C_70164,jgi|Mycfi2|36447|Mycfi1.e_gw1.9.685.1	jgi|Mycgr3|30146|gw1.7.1122.1,jgi|Mycgr3|53956|estExt_Genewise1.C_chr_13077	jgi|Necha2|35347|e_gw1.2.317.1,jgi|Necha2|84700|fgenesh1_pg.sca_6_chr9_2_0000163	NFIA_108360,NFIA_018580	PTTT_14554.1	PTRT_08766	SNOT_09456.3|EAT82721.2	VDBG_02557T0	VDAG_09751T0	*	*	*	*	*	*	*	*	*	*	*
1164	181	72	121	94	0.4	0.67	RSAG8G_01187	gi|215457779|gb|EEB93067.1|	gi|300108466|gb|EFI99867.1|	jgi|SerlaS7_3_2|187043|estExt_fgenesh1_kg.C_120822	gi|336380186|gb|EGO21340.1|	PGTT_06540	PTTG_05212T0	UM03851	AB02041.1	gi|299788494|gb|AAS50585.2|	AFL2T_01095	51711	bgh00742_polypeptide	BC1T_07167	CHGT_03156	jgi|CocheC5_1|95012|estExt_Genewise1.C_260063	jgi|Dotse1|88933|estExt_fgenesh1_pm.C_6_t10093	FGSG_05187T0	FOXG_08747T0	FVEG_05923T0	gi|320587717|gb|EFX00192.1|	Lema_P095850.1	MGG_10691T0	jgi|Mycfi2|87130|Mycfi1.estExt_fgenesh1_pg.C_50435	jgi|Mycgr3|74645|estExt_Genewise1Plus.C_chr_80536	jgi|Necha2|49575|e_gw1.6.406.1,jgi|Necha2|40313|e_gw1.12.600.1	NFIA_009950	*	PTRT_03373	SNOT_15719.3|EAT76814.2	VDBG_04738T0	VDAG_04280T0	PITG_16736T0	jgi|Phyra1_1|81189|fgenesh1_pg.C_scaffold_57000041,jgi|Phyra1_1|50974|gwEuk.57.106.1	*	gi|24212126|sp|Q8UCN6.1|PURA_AGRT5,gi|15157630|gb|AAK88184.1|	gi|221736585|gb|ACM37548.1|,gi|254784028|sp|B9JRD7.1|PURA_AGRVS	gi|237876276|gb|ACR28609.1|	*	*	*	*	gi|147829798|emb|CAN00717.1|
1167	86	32	69	2	0.37	0.8	RSAG8G_01190	gi|215455774|gb|EEB92229.1|	gi|300106336|gb|EFI97739.1|	jgi|SerlaS7_3_2|93122|estExt_Genewise1.C_100202	gi|336381018|gb|EGO22170.1|	PGTT_15163	PTTG_05366T0	UM03060	AB05810.1	gi|299788601|gb|AAS50835.2|	AFL2T_03525	55785	bgh06906_mRNA_polypeptide	BC1T_14512	CHGT_04719	jgi|CocheC5_1|112011|estExt_Genewise1Plus.C_210196	jgi|Dotse1|69130|estExt_fgenesh1_kg.C_2_t10063	FGSG_01970T0	FOXG_04154T0	FVEG_07272T0	gi|320590885|gb|EFX03328.1|	Lema_P084900.1	MGG_01524T0	jgi|Mycfi2|210407|estExt_fgenesh1_kg.C_20228	jgi|Mycgr3|48880|e_gw1.10.211.1	jgi|Necha2|50384|e_gw1.82.659.1	NFIA_012830	PTTT_08495.1	PTRT_05091	SNOT_05994.3|EAT87058.2	VDBG_01121T0	VDAG_00733T0	*	*	*	*	*	*	*	*	*	*	*
1172	5	4	4	1	0.8	0.8	RSAG8G_01195	gi|215450922|gb|EEB89990.1|	*	jgi|SerlaS7_3_2|167191|estExt_fgenesh1_pm.C_50380	gi|336385525|gb|EGO26672.1|	*	*	*	*	*	*	*	*	*	*	*	*	*	*	*	*	*	*	*	*	*	*	*	*	*	*	*	*	*	*	*	*	*	*	*	*	*	*
1175	4	3	3	1	0.75	0.75	RSAG8G_01198	*	*	*	*	*	*	*	*	*	*	*	*	*	*	*	*	*	*	*	*	*	*	*	*	*	*	*	*	*	*	*	PITG_00917T0	*	PYU1_T015052	*	*	*	*	*	*	*	*
1176	78	27	56	8	0.35	0.72	RSAG8G_01199	gi|215455944|gb|EEB92304.1|	gi|300109274|gb|EFJ00676.1|	*	*	*	*	*	AB01459.1	gi|44980002|gb|AAS50198.1|	AFL2T_12457	201304	bgh02162_polypeptide	BC1T_11000	CHGT_06276	jgi|CocheC5_1|102625|estExt_Genewise1Plus.C_50940	jgi|Dotse1|135060|e_gw1.8.390.1	FGSG_06413T0	FOXG_08201T0	FVEG_06467T0	gi|320589468|gb|EFX01929.1|	Lema_P074160.1	MGG_02657T0	jgi|Mycfi2|87555|Mycfi1.estExt_fgenesh1_pg.C_80181	jgi|Mycgr3|56211|estExt_Genewise1.C_chr_30233	jgi|Necha2|41129|e_gw1.5.436.1	NFIA_028620	PTTT_05760.1	PTRT_08161	SNOT_08351.3|EAT84627.2	VDBG_02212T0	VDAG_02683T0	*	*	*	*	*	*	*	*	*	*	*
1177	50	33	37	27	0.66	0.74	RSAG8G_01200	gi|215464594|gb|EEB95798.1|	gi|300108691|gb|EFJ00093.1|	jgi|SerlaS7_3_2|76078|Genemark.8215_g	gi|336380446|gb|EGO21599.1|	*	*	*	*	*	*	132947	*	BC1T_07826,BC1T_01800	*	jgi|CocheC5_1|29346|estExt_fgenesh1_pg.C_70009	jgi|Dotse1|162699|estExt_Genewise1Plus.C_1_t30077	*	*	*	gi|320592828|gb|EFX05237.1|	*	MGG_07981T0	jgi|Mycfi2|32663|Mycfi1.e_gw1.5.106.1	jgi|Mycgr3|35862|e_gw1.2.1581.1	jgi|Necha2|97860|fgenesh1_pm.sca_15_chr12_5_0000149	*	*	*	SNOT_09030.3|EAT83222.2	*	*	*	*	*	gi|159141166|gb|AAK89319.2|	gi|221737596|gb|ACM38492.1|	*	*	*	*	*	*
1178	61	27	51	1	0.44	0.84	RSAG8G_01201	*	gi|300108034|gb|EFI99436.1|	jgi|SerlaS7_3_2|179286|estExt_fgenesh1_kg.C_51017,jgi|SerlaS7_3_2|55599|e_gw1.8.722.1,jgi|SerlaS7_3_2|179284|estExt_fgenesh1_kg.C_51013	gi|336385683|gb|EGO26830.1|,gi|336385684|gb|EGO26831.1|,gi|336382556|gb|EGO23706.1|	*	*	UM01812	AB09170.1	*	AFL2T_11062,AFL2T_01732	183355	*	BC1T_00396	CHGT_05211	jgi|CocheC5_1|111363|estExt_Genewise1Plus.C_190096	jgi|Dotse1|72514|estExt_fgenesh1_kg.C_6_t10218	FGSG_00406T0	FOXG_00646T0	FVEG_00865T0	gi|320588057|gb|EFX00532.1|	Lema_P021880.1	MGG_05139T0	jgi|Mycfi2|3846|Mycfi1.gw1.8.183.1	jgi|Mycgr3|87270|fgenesh1_pm.C_chr_8000276	jgi|Necha2|90176|fgenesh1_pm.sca_1_chr1_3_0000309	NFIA_040230	PTTT_16710.1	PTRT_00618	SNOT_09190.3|EAT83382.2	VDBG_02519T0	VDAG_09715T0	*	*	*	*	*	*	*	*	*	*	*
1183	36	8	10	21	0.22	0.28	RSAG8G_01206	*	gi|300109525|gb|EFJ00927.1|	*	*	PGTT_17536	PTTG_04960T0	UM01924	*	*	*	*	*	*	*	*	*	*	*	*	*	*	*	*	*	*	*	*	*	*	*	*	PITG_18243T0,PITG_04401T0	jgi|Phyra1_1|83486|fgenesh1_pg.C_scaffold_89000026	PYU1_T002137,PYU1_T003743,PYU1_T012457	*	*	*	*	*	*	*	*
1184	21	7	17	7	0.33	0.81	RSAG8G_01207	gi|215449410|gb|EEB89205.1|	*	*	*	PGTT_07039	PTTG_05753T0	*	*	*	*	50750	*	*	CHGT_05595	*	*	*	FOXG_04313T0	*	*	*	*	*	*	*	*	*	*	*	*	*	*	*	*	*	*	*	*	*	*	*	*
1185	6	2	2	4	0.33	0.33	RSAG8G_01208	*	*	*	*	*	*	*	*	*	*	*	*	*	*	*	*	*	*	*	*	Lema_P004120.1	*	*	*	*	*	*	*	*	*	*	*	*	*	*	*	*	*	*	*	*	*
1186	8	3	4	4	0.38	0.5	RSAG8G_01209	*	*	*	*	*	*	*	*	*	*	*	*	*	*	*	*	*	*	*	*	*	*	*	*	*	*	*	*	*	*	VDAG_05836T0	*	*	*	*	*	*	*	*	*	*	*
1187	118	40	84	43	0.34	0.71	RSAG8G_01210	*	gi|300110811|gb|EFJ02212.1|	*	*	PGTT_16452	PTTG_02486T0	UM04787	*	gi|299790812|gb|AAS53737.2|	AFL2T_03313	194373	bgh00143_polypeptide	BC1T_07981	CHGT_01903	jgi|CocheC5_1|28630|estExt_fgenesh1_pg.C_50018	jgi|Dotse1|68226|estExt_fgenesh1_kg.C_1_t20377	FGSG_05335T0,FGSG_05623T0	FOXG_09263T0	FVEG_06864T0	*	Lema_P028930.1	MGG_11389T0	jgi|Mycfi2|158552|estExt_Genewise1.C_10315	jgi|Mycgr3|66750|estExt_Genewise1Plus.C_chr_12700	jgi|Necha2|95452|fgenesh1_pm.sca_10_chr8_2_0000091	NFIA_090170,NFIA_060300	*	*	*	VDBG_05875T0	VDAG_03037T0	PITG_02858T0,PITG_02857T0	jgi|Phyra1_1|50060|gwEuk.50.8.1,jgi|Phyra1_1|80563|fgenesh1_pg.C_scaffold_50000071,jgi|Phyra1_1|74380|fgenesh1_pg.C_scaffold_7000151	PYU1_T004460	*	*	gi|237880118|gb|ACR32450.1|	*	*	*	*	*
1190	77	22	59	2	0.29	0.77	RSAG8G_01213	*	gi|300099837|gb|EFI91253.1|	*	*	*	*	*	AB10237.1	gi|44985380|gb|AAS54093.1|	AFL2T_04654	190278	*	BC1T_12286	*	jgi|CocheC5_1|119872|estExt_fgenesh1_pm.C_340031	jgi|Dotse1|140882|e_gw1.13.585.1	FGSG_01611T0	FOXG_11091T0	FVEG_09708T0	*	*	MGG_06214T0	jgi|Mycfi2|187564|fgenesh1_pm.3_#_508	jgi|Mycgr3|50578|e_gw1.12.440.1	jgi|Necha2|18873|gw1.8.673.1	NFIA_108910	PTTT_09432.1	PTRT_04266	SNOT_04797.3|EAT87188.2	VDBG_05512T0	VDAG_07161T0	*	*	*	*	*	*	*	*	*	*	*
1192	81	24	47	23	0.3	0.58	RSAG8G_01215	*	gi|300104245|gb|EFI95651.1|	jgi|SerlaS7_3_2|107163|estExt_Genewise1Plus.C_61242	gi|336384581|gb|EGO25729.1|	*	PTTG_06286T0	*	AB01004.1	gi|44982682|gb|AAS51945.1|	*	189316	bgh06215_mRNA_polypeptide	*	*	*	jgi|Dotse1|131971|e_gw1.6.1660.1	FGSG_05949T0	FOXG_07650T0	FVEG_04574T0	*	*	MGG_10666T0	jgi|Mycfi2|138655|e_gw1.5.2102.1	jgi|Mycgr3|45713|e_gw1.8.1405.1	jgi|Necha2|85034|fgenesh1_pg.sca_6_chr9_2_0000497	NFIA_038040	PTTT_18136.1	PTRT_09549	SNOT_15510.2|EAT77175.2	*	VDAG_09359T0	PITG_00175T0	*	*	*	*	*	*	*	*	*	*
1193	9	5	5	2	0.56	0.56	RSAG8G_01216	gi|215462361|gb|EEB94943.1|	*	*	*	*	*	*	*	*	*	*	*	*	*	*	*	FGSG_08631T0	FOXG_03168T0	FVEG_02036T0	*	*	*	*	*	*	*	*	*	*	*	*	*	*	*	*	*	*	*	*	*	*	*
1194	4	2	2	1	0.5	0.5	RSAG8G_01217	*	gi|300105803|gb|EFI97207.1|	*	*	*	*	*	*	*	*	*	*	*	*	*	*	*	*	*	*	*	*	*	*	*	*	*	*	*	*	*	*	*	*	*	*	*	*	*	*	*	*
1195	5	2	3	3	0.4	0.6	RSAG8G_01218	*	*	*	*	*	*	*	*	*	*	*	*	*	*	*	*	*	*	*	*	Lema_P026010.1	*	*	*	*	*	*	*	*	*	*	*	*	*	*	*	*	*	*	*	*	*
1197	93	25	60	19	0.27	0.65	RSAG8G_01220	*	gi|300112702|gb|EFJ04103.1|	jgi|SerlaS7_3_2|181347|estExt_fgenesh1_kg.C_70224	gi|336383181|gb|EGO24330.1|	PGTT_03644	PTTG_00880T0	UM00341	AB02966.1	gi|44980475|gb|AAS50408.1|	AFL2T_10357	171116	bghP00584	*	*	jgi|CocheC5_1|100538|estExt_Genewise1Plus.C_30733	jgi|Dotse1|75789|estExt_fgenesh1_kg.C_130105	FGSG_01233T0	*	*	gi|320586918|gb|EFW99581.1|	*	MGG_09909T0	jgi|Mycfi2|34652|Mycfi1.e_gw1.7.683.1	jgi|Mycgr3|109480|estExt_fgenesh1_pg.C_chr_50270	jgi|Necha2|105807|fgeneshN1_pm.sca_1_chr1_3_0000009	NFIA_103440	*	*	*	*	VDAG_04507T0	PITG_10838T0	jgi|Phyra1_1|76251|fgenesh1_pg.C_scaffold_17000013	PYU1_T010662	*	*	*	*	*	*	*	*
1206	77	29	63	2	0.38	0.82	RSAG8G_01229	*	gi|300100856|gb|EFI92267.1|	jgi|SerlaS7_3_2|168345|estExt_fgenesh1_pm.C_70113	gi|336383180|gb|EGO24329.1|	PGTT_13983	PTTG_03170T0	UM01700	AB06511.1	gi|44983835|gb|AAS52871.1|	AFL2T_01468	56133	*	*	CHGT_01358	jgi|CocheC5_1|83001|estExt_Genewise1.C_40667	jgi|Dotse1|67882|estExt_fgenesh1_kg.C_1_t20008	FGSG_01388T0	FOXG_11327T0	FVEG_09464T0	gi|320593560|gb|EFX05969.1|	Lema_P114910.1	MGG_01563T0	jgi|Mycfi2|185907|fgenesh1_pm.1_#_1616	jgi|Mycgr3|65859|estExt_Genewise1Plus.C_chr_11491	jgi|Necha2|123072|estExt_fgeneshN1_kg.C_sca_8_chr1_1_00020	NFIA_052960	PTTT_12717.1	PTRT_07279	SNOT_00897.3|EAT92392.2	VDBG_03879T0	VDAG_01106T0	*	*	*	*	*	*	*	*	*	*	*
1207	2	1	1	1	0.5	0.5	RSAG8G_01230	*	*	*	*	*	*	*	*	*	*	*	*	*	*	*	*	*	*	*	*	*	*	*	*	*	*	*	*	*	*	*	*	*	*	*	*	*	*	*	*	*	*
1208	10	7	8	1	0.7	0.8	RSAG8G_01231	*	gi|300100758|gb|EFI92169.1|	jgi|SerlaS7_3_2|65919|e_gw1.33.7.1	gi|336383086|gb|EGO24235.1|	*	*	UM01962	*	*	*	*	*	*	*	*	*	*	*	FVEG_10271T0	gi|320589336|gb|EFX01798.1|	*	*	*	*	*	*	*	*	*	*	*	*	*	*	*	*	*	*	*	*	*	*
1209	10	8	8	1	0.8	0.8	RSAG8G_01232,RSAG8G_01233	gi|215457113|gb|EEB92795.1|	gi|300100762|gb|EFI92173.1|	jgi|SerlaS7_3_2|191225|estExt_fgenesh1_kg.C_330039	gi|336383087|gb|EGO24236.1|	PGTT_07754	PTTG_07533T0	UM01810	*	*	*	*	*	*	*	*	*	*	*	*	*	*	*	*	*	*	*	*	*	*	*	*	*	*	*	*	*	*	*	*	*	*	*
1211	106	33	69	20	0.31	0.65	RSAG8G_01235	gi|215470606|gb|EEB97926.1|	gi|300100779|gb|EFI92190.1|	jgi|SerlaS7_3_2|191268|estExt_fgenesh1_kg.C_330084	gi|336383105|gb|EGO24254.1|	PGTT_07236	PTTG_03525T0	UM04495	AB08931.1	gi|44985764|gb|AAS54388.1|	AFL2T_11171	178864	bgh02591_polypeptide	BC1T_15620	CHGT_06436	*	jgi|Dotse1|75554|estExt_fgenesh1_kg.C_120200	FGSG_13280T0	FOXG_03588T0	FVEG_02460T0	gi|320593197|gb|EFX05606.1|	Lema_P113580.1	MGG_02739T0	jgi|Mycfi2|152045|estExt_Genewise1Plus.C_23274	jgi|Mycgr3|50997|e_gw1.13.365.1	jgi|Necha2|67636|estExt_Genewise1Plus.C_sca_2_chr3_3_01495	NFIA_070860	PTTT_09526.1	PTRT_06963	*	VDBG_02027T0	VDAG_02483T0	PITG_13416T0	jgi|Phyra1_1|71925|fgenesh1_pm.C_scaffold_60000007	PYU1_T014324	*	*	*	*	*	*	*	*
1212	106	34	66	25	0.32	0.62	RSAG8G_01236	gi|215450830|gb|EEB89942.1|	gi|300100928|gb|EFI92339.1|	jgi|SerlaS7_3_2|191229|estExt_fgenesh1_kg.C_330043	gi|336383089|gb|EGO24238.1|	PGTT_13907	PTTG_07129T0	UM02079	AB07002.1	gi|44985162|gb|AAS53940.1|	AFL2T_02606	143580	bgh04269_polypeptide	BC1T_15344	CHGT_07921	jgi|CocheC5_1|80223|estExt_Genewise1.C_20237	jgi|Dotse1|67508|estExt_fgenesh1_kg.C_1_t10103	FGSG_06270T0	FOXG_08019T0	FVEG_04939T0	gi|320593833|gb|EFX06236.1|	Lema_P039430.1	MGG_01113T0	jgi|Mycfi2|160741|estExt_Genewise1.C_14457	jgi|Mycgr3|104063|estExt_fgenesh1_kg.C_chr_40092	jgi|Necha2|38065|e_gw1.3.770.1	NFIA_058620	PTTT_08142.1	PTRT_05360	*	*	VDAG_08928T0	PITG_00266T0	jgi|Phyra1_1|71025|fgenesh1_pm.C_scaffold_1000005	PYU1_T003943	*	*	*	*	*	*	*	*
1219	33	8	31	5	0.24	0.94	RSAG8G_01243	*	*	jgi|SerlaS7_3_2|184283|estExt_fgenesh1_kg.C_90660	*	*	*	*	*	*	*	*	*	BC1T_14231	*	*	jgi|Dotse1|39222|fgenesh1_pg.12_#_355	*	*	*	*	*	*	jgi|Mycfi2|30413|Mycfi1.e_gw1.2.956.1	*	*	NFIA_080700	*	*	*	*	*	*	*	*	*	gi|221737824|gb|ACM38720.1|	*	*	*	*	*	*
1220	156	58	107	89	0.37	0.69	RSAG8G_01244	*	*	jgi|SerlaS7_3_2|181371|estExt_fgenesh1_kg.C_70248	gi|336383194|gb|EGO24343.1|	PGTT_13453	PTTG_08100T0	*	AB02625.1	gi|44982310|gb|AAS51619.1|	AFL2T_12414	135497	*	*	*	jgi|CocheC5_1|28783|estExt_fgenesh1_pg.C_50200	jgi|Dotse1|90415|estExt_fgenesh1_pm.C_8_t10372	*	*	*	gi|320592368|gb|EFX04807.1|	*	*	*	jgi|Mycgr3|38039|e_gw1.3.793.1	*	NFIA_029080	PTTT_08769.1	PTRT_08384	SNOT_08144.3|EAT84420.2	*	*	PITG_00943T0	jgi|Phyra1_1|45814|gwEuk.26.46.1	PYU1_T002048	gi|15157965|gb|AAK88462.1|	gi|221737220|gb|ACM38183.1|	gi|237875475|gb|ACR27808.1|	*	*	*	*	gi|147830966|emb|CAN01911.1|
1221	8	5	5	1	0.63	0.63	RSAG8G_01245	gi|215451721|gb|EEB90377.1|	gi|300102920|gb|EFI94327.1|	jgi|SerlaS7_3_2|180967|estExt_fgenesh1_kg.C_61483	gi|336384799|gb|EGO25947.1|	*	*	*	*	*	*	*	*	*	*	*	*	*	*	*	*	*	*	*	*	*	*	*	*	*	*	*	*	*	*	*	*	*	*	*	*	*	*
1223	8	5	5	1	0.63	0.63	RSAG8G_01247	gi|215473353|gb|EEB98842.1|	gi|300100827|gb|EFI92238.1|	jgi|SerlaS7_3_2|26466|gw1.7.1193.1	gi|336383255|gb|EGO24404.1|	*	*	*	*	*	*	*	*	*	*	*	*	*	*	*	*	*	*	*	*	*	*	*	*	*	*	*	*	*	*	*	*	*	*	*	*	*	*
1224	8	5	5	1	0.63	0.63	RSAG8G_01248	gi|215458891|gb|EEB93536.1|	gi|300105755|gb|EFI97159.1|,gi|300105417|gb|EFI96821.1|,gi|300105711|gb|EFI97115.1|	jgi|SerlaS7_3_2|54832|e_gw1.7.1020.1	gi|336383257|gb|EGO24406.1|	*	*	*	*	*	*	*	*	*	*	*	*	*	*	*	*	*	*	*	*	*	*	*	*	*	*	*	*	*	*	*	*	*	*	*	*	*	*
1229	80	22	49	24	0.28	0.61	RSAG8G_01253	*	*	*	*	*	*	*	AB00211.1	*	AFL2T_10720	188611	bgh06954_mRNA_polypeptide	BC1T_08470	CHGT_00517	jgi|CocheC5_1|26950|estExt_fgenesh1_pg.C_10440	*	FGSG_10036T0	FOXG_05369T0	FVEG_02759T0	gi|320591901|gb|EFX04340.1|	Lema_P078500.1	MGG_01345T0	jgi|Mycfi2|62527|Mycfi1.fgenesh1_pm.C_scaffold_1000184	*	jgi|Necha2|40997|e_gw1.5.882.1	NFIA_063020	PTTT_13475.1	PTRT_09814	SNOT_10632.3|EAT82026.2	VDBG_00263T0	VDAG_08546T0	*	*	*	*	*	*	*	*	*	*	*
1240	3	3	3	1	1	1	RSAG8G_01264	*	*	jgi|SerlaS7_3_2|67932|Genemark.69_g	gi|336389018|gb|EGO30161.1|	*	*	*	*	*	*	*	*	*	*	*	*	*	*	*	*	*	*	*	*	*	*	*	*	*	*	*	*	*	*	*	*	*	*	*	*	*	*
1241	85	33	71	1	0.39	0.84	RSAG8G_01265	gi|215458918|gb|EEB93546.1|	gi|300105277|gb|EFI96681.1|	jgi|SerlaS7_3_2|181469|estExt_fgenesh1_kg.C_70349	gi|336383258|gb|EGO24407.1|	PGTT_04586	PTTG_05151T0	UM01257	AB02246.1	*	AFL2T_00739	36158	bgh00510_polypeptide	BC1T_11776	CHGT_02991	jgi|CocheC5_1|113759|estExt_Genewise1Plus.C_260236	jgi|Dotse1|74765|estExt_fgenesh1_kg.C_100181	FGSG_05379T0	FOXG_09532T0	FVEG_07156T0	gi|320587871|gb|EFX00346.1|	Lema_P096470.1	MGG_06332T0	jgi|Mycfi2|89043|Mycfi1.estExt_fgenesh1_pg.C_290024	jgi|Mycgr3|111324|estExt_fgenesh1_pg.C_chr_110326	jgi|Necha2|71242|estExt_Genewise1Plus.C_sca_10_chr8_2_00808	NFIA_021210	PTTT_13446.1	PTRT_06287	SNOT_12258.3|EAT80670.2	VDBG_06961T0	VDAG_06609T0	*	jgi|Phyra1_1|77200|fgenesh1_pg.C_scaffold_23000012,jgi|Phyra1_1|76667|fgenesh1_pg.C_scaffold_19000099	PYU1_T000344	*	*	*	*	*	*	*	*
1243	116	35	74	27	0.3	0.64	RSAG8G_01267	*	gi|300105722|gb|EFI97126.1|	jgi|SerlaS7_3_2|181500|estExt_fgenesh1_kg.C_70380	gi|336383270|gb|EGO24419.1|	PGTT_19040	PTTG_00342T0	UM03765	AB00179.1	gi|299788794|gb|AAS51304.2|	AFL2T_06025	213855	bgh01691_polypeptide	BC1T_10065	CHGT_00697	jgi|CocheC5_1|11040|fgenesh1_pm.C_scaffold_1000257	jgi|Dotse1|121631|e_gw1.1.2299.1	FGSG_10087T0	FOXG_05321T0	FVEG_02809T0	gi|320586704|gb|EFW99374.1|	Lema_P080690.1	MGG_07333T0	jgi|Mycfi2|25730|Mycfi1.e_gw1.1.4016.1	jgi|Mycgr3|65923|estExt_Genewise1Plus.C_chr_11580	jgi|Necha2|69543|estExt_Genewise1Plus.C_sca_5_chr5_3_00733	NFIA_033510	PTTT_19586.1	PTRT_10024	SNOT_10595.3|EAT81989.2	VDBG_00536T0	VDAG_00146T0	PITG_08997T0	jgi|Phyra1_1|50222|gwEuk.51.7.1	PYU1_T000188	*	*	*	*	*	*	*	*
1244	3	1	1	3	0.33	0.33	RSAG8G_01268,RSAG8G_01269	*	*	*	*	*	*	*	*	*	*	*	*	*	*	*	*	*	*	*	*	*	*	*	*	*	*	*	*	*	*	*	*	*	*	*	*	*	*	*	*	*	*
1245	58	12	26	23	0.21	0.45	RSAG8G_01270	*	gi|300112304|gb|EFJ03705.1|	jgi|SerlaS7_3_2|170233|estExt_fgenesh1_pm.C_100268	*	*	PTTG_06633T0	UM04536	*	gi|44983256|gb|AAS52438.1|	*	*	*	*	*	jgi|CocheC5_1|61737|e_gw1.4.415.1	*	*	*	*	*	Lema_P114080.1	*	*	*	*	*	*	*	SNOT_00338.3|EAT91833.1	*	*	PITG_20211T0	jgi|Phyra1_1|79797|fgenesh1_pg.C_scaffold_43000078	PYU1_T008676	*	*	*	*	*	*	*	*
1246	8	5	7	1	0.63	0.88	RSAG8G_01271,RSAG8G_01272	*	gi|300108479|gb|EFI99880.1|	*	gi|336380210|gb|EGO21364.1|	*	*	*	*	*	*	*	*	BC1T_02981	*	*	*	*	FOXG_11176T0	*	*	*	*	*	*	*	*	*	*	*	*	*	*	*	*	*	*	*	*	*	*	*	*
1251	10	8	9	1	0.8	0.9	RSAG8G_01278	*	*	jgi|SerlaS7_3_2|115219|estExt_Genewise1Plus.C_170010	gi|336378004|gb|EGO19163.1|	*	*	*	*	*	AFL2T_08210	*	*	*	*	*	jgi|Dotse1|55362|estExt_Genemark1.C_8_t10391	*	*	*	*	*	*	jgi|Mycfi2|209914|estExt_fgenesh1_kg.C_10495	jgi|Mycgr3|103524|estExt_fgenesh1_kg.C_chr_30003	jgi|Necha2|55532|e_gw1.50.140.1	*	*	*	*	*	*	*	*	*	*	*	*	*	*	*	*	*
1256	8	4	4	1	0.5	0.5	RSAG8G_01283	*	gi|300109515|gb|EFJ00917.1|	jgi|SerlaS7_3_2|162028|estExt_fgenesh1_pg.C_110102	gi|336380442|gb|EGO21595.1|	*	*	*	*	*	*	*	*	*	*	*	*	*	*	*	*	*	*	*	*	*	*	*	*	*	*	*	*	*	*	*	*	*	*	*	*	*	*
1258	61	23	51	1	0.38	0.84	RSAG8G_01285	*	*	*	*	*	*	*	AB07617.1	*	AFL2T_07733	177222	bgh02041_polypeptide	BC1T_12888	CHGT_04084	jgi|CocheC5_1|84471|estExt_Genewise1.C_60178	jgi|Dotse1|77158|estExt_fgenesh1_pg.C_1_t30376	FGSG_03979T0	FOXG_11683T0	FVEG_10138T0	gi|320589147|gb|EFX01609.1|	*	MGG_05065T0	jgi|Mycfi2|129631|e_gw1.1.3802.1	jgi|Mycgr3|98910|estExt_fgenesh1_pm.C_chr_11021	jgi|Necha2|69821|estExt_Genewise1Plus.C_sca_33_chr6_1_00375	NFIA_015310	PTTT_09360.1	PTRT_00838	SNOT_07134.3|EAT85785.2	VDBG_01454T0	VDAG_07793T0	*	*	*	*	*	*	*	*	*	*	*
1259	70	23	58	1	0.33	0.83	RSAG8G_01286	*	gi|300109516|gb|EFJ00918.1|	jgi|SerlaS7_3_2|185598|estExt_fgenesh1_kg.C_110252	gi|336380441|gb|EGO21594.1|	PGTT_17484	*	UM00074	AB00036.1	*	AFL2T_06375	50719	*	BC1T_02086	*	jgi|CocheC5_1|115621|estExt_fgenesh1_pm.C_10245	*	FGSG_05124T0	FOXG_07870T0	FVEG_04792T0	*	Lema_P081150.1	MGG_07449T0	jgi|Mycfi2|75674|Mycfi1.fgenesh1_pg.C_scaffold_1000549	*	jgi|Necha2|84918|fgenesh1_pg.sca_6_chr9_2_0000381	NFIA_033770	PTTT_11636.1	*	SNOT_10809.3|EAT82203.2	VDBG_00210T0	VDAG_08494T0	*	*	*	*	*	*	*	*	*	*	*
1264	13	4	11	1	0.31	0.85	RSAG8G_01291	*	*	*	*	*	*	*	*	*	*	*	*	*	*	*	jgi|Dotse1|67697|estExt_fgenesh1_kg.C_1_t10308	*	*	*	*	*	*	jgi|Mycfi2|209993|estExt_fgenesh1_kg.C_10575	jgi|Mycgr3|40709|e_gw1.4.624.1	*	*	*	*	*	*	*	*	*	*	*	*	*	*	*	*	*	*
1266	34	14	32	2	0.41	0.94	RSAG8G_01293	*	*	*	*	*	*	*	*	*	AFL2T_08205	13809539347	*	BC1T_07827	*	*	*	FGSG_05681T0	FOXG_09196T0	FVEG_06799T0	gi|320593822|gb|EFX06225.1|	*	*	*	*	jgi|Necha2|47207|e_gw1.10.397.1	NFIA_049180	PTTT_03640.1	PTRT_05369	SNOT_07463.3|EAT84929.1	*	*	*	*	*	*	*	*	*	*	*	*	*
1267	3	3	3	1	1	1	RSAG8G_01294,RSAG8G_07479	*	*	*	*	*	*	*	*	*	*	*	*	*	*	*	*	*	*	*	*	*	*	*	*	*	*	*	*	*	*	*	PITG_16683T0,PITG_16684T0	jgi|Phyra1_1|95926|C_scaffold_57000010,jgi|Phyra1_1|81208|fgenesh1_pg.C_scaffold_57000060	*	*	*	*	*	*	*	*	*
1271	25	11	14	9	0.44	0.56	RSAG8G_01298	*	gi|300107526|gb|EFI98928.1|	jgi|SerlaS7_3_2|169084|estExt_fgenesh1_pm.C_80182	gi|336382441|gb|EGO23591.1|	*	*	*	*	*	*	*	*	*	*	*	jgi|Dotse1|50216|estExt_Genemark1.C_1_t40111	*	*	*	*	Lema_P027630.1	*	*	*	*	*	PTTT_12765.1	PTRT_07533	SNOT_04481.3|EAT88241.2	*	*	*	jgi|Phyra1_1|95613|C_scaffold_46000025	*	*	*	*	*	*	*	*	*
1273	2	2	2	1	1	1	RSAG8G_01300	gi|215437506|gb|EEB87148.1|	*	*	*	*	*	*	*	*	*	*	*	*	*	*	*	*	*	*	*	*	*	*	*	*	*	*	*	*	*	*	*	*	*	*	*	*	*	*	*	*	*
1276	4	2	3	1	0.5	0.75	RSAG8G_01303	*	gi|300108075|gb|EFI99477.1|	*	*	*	*	*	*	*	*	*	*	*	*	*	*	*	*	*	*	*	*	*	*	*	*	*	*	*	*	*	*	*	*	*	*	*	*	*	*	*	*
1283	8	3	4	1	0.38	0.5	RSAG8G_01310	*	gi|300110858|gb|EFJ02259.1|	jgi|SerlaS7_3_2|183354|estExt_fgenesh1_kg.C_80925	*	*	*	*	*	*	*	*	*	*	*	*	*	*	*	*	*	*	*	*	*	*	*	*	*	*	*	*	*	*	*	*	*	*	*	*	*	*	*
1286	4	3	4	2	0.75	1	RSAG8G_01313	gi|215473998|gb|EEB99046.1|,gi|215439047|gb|EEB87549.1|	*	*	*	*	*	*	*	*	*	*	*	BC1T_10875	*	*	*	*	*	*	*	*	*	*	*	*	*	*	*	*	*	*	*	*	*	*	*	*	*	*	*	*	*
1287	3	2	2	1	0.67	0.67	RSAG8G_01314	gi|215473989|gb|EEB99042.1|,gi|215463083|gb|EEB95218.1|	*	*	*	*	*	*	*	*	*	*	*	*	*	*	*	*	*	*	*	*	*	*	*	*	*	*	*	*	*	*	*	*	*	*	*	*	*	*	*	*	*
1288	8	4	4	1	0.5	0.5	RSAG8G_01315	*	gi|300110939|gb|EFJ02340.1|	jgi|SerlaS7_3_2|174145|estExt_fgenesh1_kg.C_10652	gi|336389775|gb|EGO30918.1|	*	*	*	*	*	*	*	*	*	*	*	*	*	*	*	*	*	*	*	*	*	*	*	*	*	*	*	*	*	*	*	*	*	*	*	*	*	*
1290	6	3	3	1	0.5	0.5	RSAG8G_01317	gi|215455368|gb|EEB92042.1|	gi|300112278|gb|EFJ03679.1|	*	*	*	*	*	*	*	*	*	*	*	*	*	*	*	*	*	*	*	*	*	*	*	*	*	*	*	*	*	*	*	*	*	*	*	*	*	*	*	*
1291	65	24	54	10	0.37	0.83	RSAG8G_01318	gi|215455367|gb|EEB92041.1|	gi|300110940|gb|EFJ02341.1|	jgi|SerlaS7_3_2|100825|estExt_Genewise1Plus.C_11506	gi|336389777|gb|EGO30920.1|	PGTT_11020	PTTG_04438T0	*	AB07060.1	*	AFL2T_10442	46473	*	BC1T_15318	*	jgi|CocheC5_1|25994|estExt_fgenesh1_kg.C_150050	*	*	*	*	*	Lema_P000960.1	MGG_00697T0	*	*	*	NFIA_102810	PTTT_06075.1	PTRT_02706	SNOT_01719.3|EAT91368.2	*	*	PITG_02901T0	*	PYU1_T008597,PYU1_T008596	*	*	*	*	*	*	*	*
1292	7	1	3	4	0.14	0.43	RSAG8G_01319	*	*	*	*	*	*	*	*	*	*	*	*	*	*	*	*	*	*	*	*	*	*	*	*	*	*	*	*	*	*	*	*	*	*	*	*	*	*	*	*	*	*
1295	10	3	4	5	0.3	0.4	RSAG8G_01322	*	*	*	*	*	*	*	*	*	*	*	*	*	*	*	*	*	*	*	*	*	*	*	*	*	*	*	*	*	*	*	*	jgi|Phyra1_1|74717|fgenesh1_pg.C_scaffold_9000120	*	*	*	*	*	*	*	*	*
1296	135	61	102	66	0.45	0.76	RSAG8G_01323	*	gi|300111039|gb|EFJ02440.1|	jgi|SerlaS7_3_2|189114|estExt_fgenesh1_kg.C_170257	gi|336378180|gb|EGO19339.1|	PGTT_18456	*	*	AB09267.1	gi|44982454|gb|AAS51740.1|	AFL2T_10043	5493757302	bgh00864_polypeptide	BC1T_06553	*	*	jgi|Dotse1|72721|estExt_fgenesh1_kg.C_6_t10430	FGSG_05482T0	*	*	gi|320590159|gb|EFX02602.1|	*	MGG_14843T0	*	jgi|Mycgr3|27205|gw1.8.1199.1	jgi|Necha2|83824|fgenesh1_pg.sca_10_chr8_2_0000264	*	PTTT_16418.1	PTRT_00992	SNOT_09435.3|EAT83627.2	VDBG_06759T0	VDAG_05826T0	PITG_19428T0	*	PYU1_T006710,PYU1_T013691	gi|15154968|gb|AAK85919.1|	gi|221734092|gb|ACM35055.1|	gi|237879992|gb|ACR32324.1|,gi|237875726|gb|ACR28059.1|	*	*	*	*	gi|147829623|emb|CAN00538.1|
1297	4	3	3	1	0.75	0.75	RSAG8G_01324	*	*	jgi|SerlaS7_3_2|173931|estExt_fgenesh1_kg.C_10404	gi|336389440|gb|EGO30583.1|	*	*	*	*	*	*	*	*	*	*	*	*	*	*	*	*	*	*	*	*	*	*	*	*	*	*	*	*	*	*	*	*	*	*	*	*	*	*
1304	85	28	66	3	0.33	0.78	RSAG8G_01331	*	gi|300110617|gb|EFJ02018.1|	jgi|SerlaS7_3_2|176932|estExt_fgenesh1_kg.C_40288	gi|336386081|gb|EGO27227.1|	*	*	UM05713	AB06592.1	gi|299790845|gb|AAS53850.2|	AFL2T_01359	207316	*	BC1T_10203	CHGT_02598	jgi|CocheC5_1|101442|estExt_Genewise1Plus.C_40697	jgi|Dotse1|67580|estExt_fgenesh1_kg.C_1_t10176	FGSG_01909T0	FOXG_04229T0	FVEG_07349T0	gi|320589046|gb|EFX01514.1|	Lema_P118940.1	MGG_06893T0	jgi|Mycfi2|109102|gw1.1.2762.1	jgi|Mycgr3|58046|estExt_Genewise1.C_chr_40855	jgi|Necha2|64104|estExt_Genewise1.C_sca_14_chr10_3_00032	NFIA_068900	PTTT_18384.1	PTRT_07094	SNOT_00729.3|EAT92224.2	VDBG_09338T0	VDAG_04576T0	*	*	*	*	*	*	*	*	*	*	*
1306	4	3	3	1	0.75	0.75	RSAG8G_01333	*	*	*	*	*	*	*	*	*	*	*	*	BC1T_05486	*	*	*	*	FOXG_02673T0	*	*	*	*	*	*	*	*	*	*	*	*	*	*	*	*	*	*	*	*	*	*	*	*
1308	16	14	14	1	0.88	0.88	RSAG8G_01335	*	gi|300104153|gb|EFI95559.1|	jgi|SerlaS7_3_2|180029|estExt_fgenesh1_kg.C_60493	gi|336384234|gb|EGO25382.1|	*	*	*	AB04862.1	*	*	*	*	BC1T_09679	*	*	*	FGSG_01331T0	FOXG_00053T0	FVEG_01463T0	gi|320593347|gb|EFX05756.1|	*	MGG_06347T0	*	*	*	*	PTTT_00798.1	PTRT_01537	SNOT_06533.3|EAT86364.2	*	*	*	*	*	*	*	*	*	*	*	*	*
1311	4	2	2	3	0.5	0.5	RSAG8G_01338	*	*	*	*	*	*	*	*	*	*	*	*	*	*	*	*	*	*	*	*	*	*	*	*	*	*	*	*	*	*	*	*	*	*	*	*	*	*	*	*	*	*
1313	13	3	4	1	0.23	0.31	RSAG8G_01340	*	*	*	gi|336386099|gb|EGO27245.1|	*	*	UM05058	*	*	*	*	*	*	*	*	*	*	*	*	*	*	*	*	*	*	*	*	*	*	*	*	*	*	*	*	*	*	*	*	*	*	*
1318	74	27	61	2	0.36	0.82	RSAG8G_01345	gi|215452528|gb|EEB90762.1|	gi|300111949|gb|EFJ03350.1|	*	*	PGTT_08685	PTTG_08775T0	UM02860	AB03856.1	gi|299788943|gb|AAS51777.2|	AFL2T_04798	54667203823	*	BC1T_08500	CHGT_07928	*	jgi|Dotse1|44679|fgenesh1_kg.5_#_569_#_isotig02494	FGSG_01544T0	FOXG_11168T0	FVEG_09624T0	gi|320586119|gb|EFW98798.1|	Lema_P045570.1	MGG_02514T0	jgi|Mycfi2|187402|fgenesh1_pm.3_#_346	jgi|Mycgr3|77447|estExt_Genewise1Plus.C_chr_120428	*	NFIA_110130	PTTT_11144.1	PTRT_04216	SNOT_05102.3|EAT87493.2	VDBG_03666T0	VDAG_00896T0	*	*	*	*	*	*	*	*	*	*	*
1320	60	23	50	11	0.38	0.83	RSAG8G_01347	*	gi|300108610|gb|EFJ00012.1|	*	*	*	*	UM01854	AB05391.1	*	AFL2T_00283	*	*	*	CHGT_08027	jgi|CocheC5_1|13276|fgenesh1_pm.C_scaffold_9000150,jgi|CocheC5_1|104831|estExt_Genewise1Plus.C_80324	*	*	*	*	*	Lema_P087580.1	MGG_11613T0	jgi|Mycfi2|150372|estExt_Genewise1Plus.C_20032	jgi|Mycgr3|37216|e_gw1.2.1333.1	*	NFIA_054360	PTTT_13080.1,PTTT_17895.1	PTRT_10243	SNOT_12465.3|EAT80278.2,SNOT_07559.3|EAT85025.2	*	*	*	*	*	*	*	*	*	*	*	*	*
1321	67	28	56	2	0.42	0.84	RSAG8G_01348	*	gi|300111930|gb|EFJ03331.1|	jgi|SerlaS7_3_2|176943|estExt_fgenesh1_kg.C_40299	gi|336386088|gb|EGO27234.1|	*	*	UM05211	AB03929.1	gi|44982422|gb|AAS51708.1|	*	50645	bgh00784_polypeptide	BC1T_03838	CHGT_00522	jgi|CocheC5_1|108268|estExt_Genewise1Plus.C_130230	jgi|Dotse1|172697|estExt_Genewise1Plus.C_5_t30358	FGSG_10236T0	FOXG_05152T0	FVEG_02981T0	gi|320591953|gb|EFX04392.1|	Lema_P046610.1	MGG_01349T0	jgi|Mycfi2|187400|fgenesh1_pm.3_#_344	jgi|Mycgr3|111491|estExt_fgenesh1_pg.C_chr_120202	jgi|Necha2|40943|e_gw1.5.1533.1	NFIA_110270	PTTT_01270.1	PTRT_04369	SNOT_04926.3|EAT87317.1	VDBG_00407T0	VDAG_00018T0	*	*	*	*	*	*	*	*	*	*	*
1322	51	22	33	11	0.43	0.65	RSAG8G_01349	*	*	*	*	PGTT_06557	*	UM06447	AB06381.1	gi|44983114|gb|AAS52317.1|	*	*	bgh02045_polypeptide	BC1T_11252	*	jgi|CocheC5_1|115420|estExt_fgenesh1_pm.C_10026	jgi|Dotse1|127560|e_gw1.4.1317.1	FGSG_06577T0	FOXG_02383T0	FVEG_05563T0	*	Lema_P104030.1	MGG_09075T0	jgi|Mycfi2|210798|estExt_fgenesh1_kg.C_30109	jgi|Mycgr3|69516|estExt_Genewise1Plus.C_chr_30521	*	*	PTTT_11514.1	PTRT_10834	SNOT_12813.3|EAT79613.2	*	*	PITG_16855T0	*	PYU1_T009745	*	*	*	*	*	*	*	*
1323	2	1	2	1	0.5	1	RSAG8G_01350	*	*	*	*	*	*	*	*	*	*	*	*	*	*	*	*	*	*	*	*	*	*	*	*	*	*	*	*	*	*	*	*	*	*	*	*	*	*	*	*	*	*
1325	5	3	3	1	0.6	0.6	RSAG8G_01352	*	*	jgi|SerlaS7_3_2|74826|Genemark.6963_g	gi|336381566|gb|EGO22717.1|	*	*	*	*	*	*	*	*	*	*	*	*	*	*	*	*	*	*	*	*	*	*	*	*	*	*	*	*	*	*	*	*	*	*	*	*	*	*
1327	119	37	76	31	0.31	0.64	RSAG8G_01354	*	gi|300111926|gb|EFJ03327.1|	jgi|SerlaS7_3_2|176948|estExt_fgenesh1_kg.C_40304	gi|336386090|gb|EGO27236.1|	PGTT_12543,PGTT_07491	PTTG_01220T0	UM06392	AB09775.1	gi|44984481|gb|AAS53383.1|	AFL2T_02787	208677	bgh06373_mRNA_polypeptide	BC1T_06258	CHGT_08919	jgi|CocheC5_1|105884|estExt_Genewise1Plus.C_90677	jgi|Dotse1|163277|estExt_Genewise1Plus.C_1_t40245	FGSG_08760T0	FOXG_03017T0	FVEG_01873T0	gi|320592888|gb|EFX05297.1|	Lema_P112560.1	MGG_04969T0	jgi|Mycfi2|213244|estExt_fgenesh1_pg.C_10845	jgi|Mycgr3|107389|estExt_fgenesh1_pg.C_chr_11073	jgi|Necha2|103747|estExt_fgenesh1_pm.C_sca_2_chr3_3_00248	NFIA_053340	PTTT_16219.1	PTRT_06673	SNOT_12377.3|EAT80190.2	VDBG_08042T0	VDAG_01538T0	PITG_00688T0	jgi|Phyra1_1|72925|fgenesh1_pg.C_scaffold_1000367	PYU1_T004297	gi|205696342|sp|Q7CZN9.2|CTAA_AGRT5,gi|15156289|gb|AAK87039.1|	gi|221735233|gb|ACM36196.1|,gi|254766419|sp|B9JVB6.1|CTAA_AGRVS	*	*	*	*	*	*
1328	108	34	71	25	0.31	0.66	RSAG8G_01355	gi|215456358|gb|EEB92479.1|	gi|300110564|gb|EFJ01965.1|	jgi|SerlaS7_3_2|176952|estExt_fgenesh1_kg.C_40308	gi|336386091|gb|EGO27237.1|	PGTT_18598,PGTT_18273	PTTG_08110T0	UM05687	AB06246.1	gi|44985459|gb|AAS54155.1|	AFL2T_05712	*	bgh00593_polypeptide	*	CHGT_07776	jgi|CocheC5_1|25810|estExt_fgenesh1_kg.C_120052	jgi|Dotse1|69413|estExt_fgenesh1_kg.C_2_t10362	FGSG_05222T0	FOXG_07962T0	FVEG_04879T0	gi|320591134|gb|EFX03573.1|	Lema_P101780.1	MGG_04053T0	jgi|Mycfi2|151735|estExt_Genewise1Plus.C_22582	jgi|Mycgr3|55479|estExt_Genewise1.C_chr_21377	jgi|Necha2|63774|estExt_Genewise1.C_sca_6_chr9_2_00892	NFIA_051340	PTTT_08888.1	PTRT_03438	SNOT_01697.3|EAT91346.2	VDBG_00101T0	VDAG_08391T0	PITG_10929T0	jgi|Phyra1_1|71203|fgenesh1_pm.C_scaffold_8000009	PYU1_T003449	*	*	*	*	*	*	*	*
1329	28	21	21	1	0.75	0.75	RSAG8G_01356	*	gi|300100196|gb|EFI91610.1|	jgi|SerlaS7_3_2|127269|fgenesh1_pm.27_#_14	gi|336378300|gb|EGO19458.1|	*	*	*	*	*	*	*	*	*	CHGT_07035	jgi|CocheC5_1|103086|estExt_Genewise1Plus.C_60368	jgi|Dotse1|68712|estExt_fgenesh1_kg.C_1_t30399	FGSG_03777T0	FOXG_16831T0	FVEG_12862T0	gi|320590844|gb|EFX03287.1|	Lema_P051350.1	MGG_07263T0	jgi|Mycfi2|100268|gw1.1.1131.1	jgi|Mycgr3|53893|estExt_Genewise1.C_chr_12982	jgi|Necha2|87157|fgenesh1_pg.sca_40_chr12_1_0000102	*	PTTT_01403.1	PTRT_00492	SNOT_06955.3|EAT85606.1	VDBG_00442T0	VDAG_00052T0	*	*	*	*	*	*	*	*	*	*	*
1330	111	34	73	25	0.31	0.66	RSAG8G_01357	gi|215456777|gb|EEB92651.1|	gi|300110531|gb|EFJ01932.1|	jgi|SerlaS7_3_2|177100|estExt_fgenesh1_kg.C_40463	gi|336386169|gb|EGO27315.1|	*	PTTG_01204T0	UM02680	AB02600.1	gi|299788373|gb|AAS54711.2|	AFL2T_06736	36776	bgh03959_polypeptide	BC1T_01971	CHGT_03041	jgi|CocheC5_1|25216|estExt_fgenesh1_kg.C_50044	jgi|Dotse1|90592|estExt_fgenesh1_pm.C_8_t20061	FGSG_06920T0	FOXG_01899T0	FVEG_08279T0	gi|320585795|gb|EFW98474.1|	Lema_P075180.1	MGG_04976T0	jgi|Mycfi2|72514|Mycfi1.estExt_fgenesh1_pm.C_230012	jgi|Mycgr3|98945|estExt_fgenesh1_pm.C_chr_20028	jgi|Necha2|38639|e_gw1.3.743.1	NFIA_086280	PTTT_15221.1	PTRT_08360	SNOT_08166.3|EAT84442.2	VDBG_06729T0	VDAG_05790T0	PITG_20206T0	jgi|Phyra1_1|71738|fgenesh1_pm.C_scaffold_43000013	PYU1_T008671	*	*	*	*	*	*	*	*
1331	10	5	7	3	0.5	0.7	RSAG8G_01358	*	gi|300111984|gb|EFJ03385.1|	jgi|SerlaS7_3_2|50081|e_gw1.4.563.1	gi|336386082|gb|EGO27228.1|	*	*	UM05895	*	*	*	*	*	*	*	*	*	*	*	*	*	*	*	*	*	*	*	*	*	*	*	*	*	*	*	*	*	*	*	*	*	*	*
1332	10	4	5	1	0.4	0.5	RSAG8G_01360	*	gi|300107811|gb|EFI99213.1|	jgi|SerlaS7_3_2|115563|estExt_Genewise1Plus.C_180076	gi|336377766|gb|EGO18926.1|	*	*	*	*	*	*	*	*	*	*	*	*	*	*	*	*	*	*	*	*	*	*	*	*	*	*	*	*	*	*	*	*	*	*	*	*	*	*
1333	84	28	63	6	0.33	0.75	RSAG8G_01361	*	gi|300110614|gb|EFJ02015.1|	jgi|SerlaS7_3_2|176930|estExt_fgenesh1_kg.C_40286	gi|336386080|gb|EGO27226.1|	PGTT_20020	PTTG_07870T0	*	AB06891.1	gi|44981309|gb|AAS51131.1|	AFL2T_05815	200569	bgh04420_polypeptide	BC1T_09982	CHGT_06274	jgi|CocheC5_1|13203|fgenesh1_pm.C_scaffold_9000077	*	FGSG_13341T0	FOXG_03373T0	FVEG_02245T0	gi|320586611|gb|EFW99281.1|	Lema_P039230.1	MGG_02661T0	*	jgi|Mycgr3|102541|estExt_fgenesh1_kg.C_chr_10612	jgi|Necha2|67487|estExt_Genewise1Plus.C_sca_2_chr3_3_01113	NFIA_050330	PTTT_14217.1	PTRT_05693	SNOT_07800.3|EAT85266.2	*	VDAG_02505T0	*	*	PYU1_T013134	*	*	*	*	*	*	*	*
1337	39	9	11	26	0.23	0.28	RSAG8G_01365	*	gi|300111993|gb|EFJ03394.1|	jgi|SerlaS7_3_2|120231|fgenesh1_pm.4_#_141	gi|336386072|gb|EGO27218.1|	*	*	UM05712	*	*	*	*	*	*	*	*	*	*	*	*	*	*	*	*	*	*	*	*	*	*	*	*	PITG_17992T0	jgi|Phyra1_1|53357|gwEuk.8.156.1	PYU1_T005556	*	*	*	*	*	*	*	*
1340	9	6	6	1	0.67	0.67	RSAG8G_01368	*	gi|300104161|gb|EFI95567.1|	jgi|SerlaS7_3_2|180644|estExt_fgenesh1_kg.C_61142	gi|336384603|gb|EGO25751.1|	PGTT_11299	PTTG_09899T0	*	*	*	*	*	*	*	*	*	*	*	*	*	*	*	*	*	*	*	*	*	*	*	*	*	*	*	*	*	*	*	*	*	*	*	*
1341	76	28	61	1	0.37	0.8	RSAG8G_01369	*	gi|300111979|gb|EFJ03380.1|	jgi|SerlaS7_3_2|50110|e_gw1.4.485.1	gi|336386073|gb|EGO27219.1|	PGTT_20026,PGTT_17913	*	UM02173	AB10016.1	gi|299790925|gb|AAS54088.2|	AFL2T_08141	201877	*	BC1T_12178	CHGT_06197	jgi|CocheC5_1|80169|estExt_Genewise1.C_20177	jgi|Dotse1|19404|gm1.544_g	FGSG_08774T0	*	FVEG_01889T0	gi|320589878|gb|EFX02334.1|	Lema_P038480.1	MGG_03041T0	jgi|Mycfi2|55374|Mycfi1.estExt_Genewise1Plus.C_12202	jgi|Mycgr3|71733|estExt_Genewise1Plus.C_chr_50111	jgi|Necha2|36746|e_gw1.2.809.1	NFIA_048520	PTTT_00408.1	PTRT_05404	SNOT_15620.3|EAT76995.2	VDBG_01639T0	VDAG_01913T0	*	*	*	*	*	*	*	*	*	*	*
1342	6	3	3	1	0.5	0.5	RSAG8G_01370	*	*	jgi|SerlaS7_3_2|62345|e_gw1.15.645.1,jgi|SerlaS7_3_2|188558|estExt_fgenesh1_kg.C_150566	gi|336378902|gb|EGO20059.1|,gi|336378793|gb|EGO19950.1|	*	*	*	*	*	*	*	*	*	*	*	*	*	*	*	*	*	*	*	*	*	*	*	*	*	*	*	*	*	*	*	*	*	*	*	*	*	*
1343	100	33	62	26	0.33	0.62	RSAG8G_01372	gi|215462256|gb|EEB94905.1|,gi|215457390|gb|EEB92906.1|	gi|300110616|gb|EFJ02017.1|	jgi|SerlaS7_3_2|176920|estExt_fgenesh1_kg.C_40275	gi|336386070|gb|EGO27216.1|	PGTT_09898	PTTG_09565T0	*	*	gi|44982350|gb|AAS51659.1|	AFL2T_02063	187424	bgh01550_polypeptide	BC1T_00509	CHGT_00946	jgi|CocheC5_1|27921|estExt_fgenesh1_pg.C_30131	jgi|Dotse1|75758|estExt_fgenesh1_kg.C_130074	FGSG_07091T0	FOXG_01713T0	FVEG_08082T0	gi|320592906|gb|EFX05315.1|	Lema_P024100.1	MGG_05758T0	jgi|Mycfi2|57812|Mycfi1.estExt_Genewise1Plus.C_70772	jgi|Mycgr3|86073|fgenesh1_pm.C_chr_5000158	jgi|Necha2|78998|fgenesh1_pg.sca_3_chr4_2_0000399	NFIA_020860	PTTT_01211.1	PTRT_07781	SNOT_04260.3|EAT88020.2	*	VDAG_03041T0	PITG_12881T0	jgi|Phyra1_1|71269|fgenesh1_pm.C_scaffold_11000004	PYU1_T007825	*	*	*	*	*	*	*	*
1344	7	4	5	1	0.57	0.71	RSAG8G_01373	*	gi|300111982|gb|EFJ03383.1|	*	gi|336386071|gb|EGO27217.1|	*	*	UM06417	*	*	*	*	*	*	*	*	*	*	*	*	*	*	*	*	*	*	*	*	*	*	*	*	*	*	*	*	*	*	*	*	*	*	*
1347	40	25	29	1	0.63	0.73	RSAG8G_01376	*	gi|300111863|gb|EFJ03264.1|	jgi|SerlaS7_3_2|177279|estExt_fgenesh1_kg.C_40653	gi|336386269|gb|EGO27415.1|	PGTT_13379	PTTG_03546T0	UM01878	AB00467.1	*	AFL2T_07976	191450	bgh04993_polypeptide	*	*	jgi|CocheC5_1|90864|estExt_Genewise1.C_150217	jgi|Dotse1|170089|estExt_Genewise1Plus.C_4_t10286	FGSG_02148T0	FOXG_04482T0	*	gi|320592016|gb|EFX04455.1|	Lema_P033110.1	*	jgi|Mycfi2|163228|estExt_Genewise1.C_31083	jgi|Mycgr3|85137|fgenesh1_pm.C_chr_3000207	jgi|Necha2|50836|e_gw1.14.620.1	NFIA_006310	PTTT_06827.1	PTRT_09089	*	VDBG_09634T0	VDAG_09081T0	*	*	*	*	*	*	*	*	*	*	*
1348	9	5	5	1	0.56	0.56	RSAG8G_01377	gi|215459411|gb|EEB93757.1|	gi|300108144|gb|EFI99546.1|,gi|300110514|gb|EFJ01915.1|	jgi|SerlaS7_3_2|85661|estExt_Genewise1.C_40741	gi|336386268|gb|EGO27414.1|	*	*	*	*	*	*	*	*	*	*	*	*	*	*	*	*	*	*	*	*	*	*	*	*	*	*	*	*	*	*	*	*	*	*	*	*	*	*
1350	179	74	121	97	0.41	0.68	RSAG8G_01379	*	gi|300110513|gb|EFJ01914.1|	jgi|SerlaS7_3_2|177276|estExt_fgenesh1_kg.C_40650	gi|336386267|gb|EGO27413.1|	PGTT_07709	*	*	AB09354.1	gi|44980722|gb|AAS50627.1|	AFL2T_08313	211901	bgh01353_polypeptide	BC1T_08686	CHGT_05027	jgi|CocheC5_1|109809|estExt_Genewise1Plus.C_160041	jgi|Dotse1|175215|estExt_Genewise1Plus.C_7_t20097	FGSG_06204T0	FOXG_08505T0	FVEG_06171T0	gi|320591165|gb|EFX03604.1|	Lema_P007260.1	MGG_06071T0	jgi|Mycfi2|140098|e_gw1.6.1320.1	*	jgi|Necha2|76275|fgenesh1_pg.sca_18_chr2_1_0000466	NFIA_075470	PTTT_14852.1	PTRT_11569	SNOT_03306.3|EAT90037.2	VDBG_00915T0	VDAG_00525T0	PITG_15090T0	jgi|Phyra1_1|71579|fgenesh1_pm.C_scaffold_28000007	PYU1_T009604	gi|54039102|sp|Q8UE04.1|RL11_AGRT5,gi|15157084|gb|AAK87720.1|	gi|221735341|gb|ACM36304.1|,gi|254798411|sp|B9JVM4.1|RL11_AGRVS	gi|237875114|gb|ACR27447.1|	gi|118597134|sp|Q2NJ11.1|RL11_AYWBP,gi|84789850|gb|ABC65582.1|	gi|39721851|dbj|BAD04341.1|	gi|171854030|emb|CAM12003.1|,gi|226702755|sp|B1VAN0.1|RL11_PHYAS	gi|254798455|sp|B3QZG6.1|RL11_PHYMT,gi|193807135|emb|CAP18573.1|	gi|166230125|sp|A5CUT4.1|RL11_CLAM3,gi|147831901|emb|CAN02872.1|
1351	4	3	4	1	0.75	1	RSAG8G_01380	gi|215454711|gb|EEB91756.1|	*	*	*	*	*	*	*	*	*	*	*	*	*	*	*	*	*	*	*	*	*	*	*	*	*	*	*	*	VDBG_00882T0	*	*	*	*	*	*	*	*	*	*	*	*
1356	132	57	99	53	0.43	0.75	RSAG8G_01385,RSAG8G_01552	gi|215463438|gb|EEB95358.1|	gi|300102459|gb|EFI93867.1|,gi|300111031|gb|EFJ02432.1|,gi|300111022|gb|EFJ02423.1|,gi|300109985|gb|EFJ01387.1|	jgi|SerlaS7_3_2|129401|fgenesh1_kg.2_#_12_#_1754_1_CFOT_CFPN,jgi|SerlaS7_3_2|174594|estExt_fgenesh1_kg.C_20011	gi|336388932|gb|EGO30076.1|,gi|336388933|gb|EGO30077.1|	PGTT_18059	PTTG_03491T0	UM03163	AB02777.1	*	AFL2T_00793	206038	*	BC1T_12671	CHGT_01347	jgi|CocheC5_1|100273|estExt_Genewise1Plus.C_30444	jgi|Dotse1|75737|estExt_fgenesh1_kg.C_130052	FGSG_01403T0	FOXG_11312T0	FVEG_09951T0,FVEG_09479T0	gi|320593112|gb|EFX05521.1|	*	MGG_01569T0	jgi|Mycfi2|71957|Mycfi1.estExt_fgenesh1_pm.C_70135	jgi|Mycgr3|104294|estExt_fgenesh1_kg.C_chr_40337	jgi|Necha2|103025|estExt_fgenesh1_pm.C_sca_8_chr1_1_00281	NFIA_021810	PTTT_09127.1	PTRT_07829	SNOT_04253.3|EAT88013.2	VDBG_03894T0	VDAG_01121T0	PITG_13762T0,PITG_13763T0,PITG_13761T0,PITG_13737T0	jgi|Phyra1_1|96097|C_scaffold_62000027,jgi|Phyra1_1|71993|fgenesh1_pm.C_scaffold_67000006,jgi|Phyra1_1|71950|fgenesh1_pm.C_scaffold_62000013,jgi|Phyra1_1|71949|fgenesh1_pm.C_scaffold_62000012,jgi|Phyra1_1|51797|gwEuk.62.126.1	PYU1_T006002,PYU1_T005999,PYU1_T006000,PYU1_T006003,PYU1_T006001,PYU1_T013670	gi|219750924|emb|CAW67623.1|,gi|219905133|emb|CAW85588.1|,gi|219982539|emb|CAW83651.1|,gi|257635518|emb|CBC88495.1|,gi|257652383|emb|CBC53762.1|,gi|257689865|emb|CBC85753.1|,gi|20455372|sp|P58795.1|WRBA_AGRT5,gi|159140168|gb|AAK87499.2|	*	gi|237876940|gb|ACR29273.1|	*	*	*	*	*
1361	77	20	52	18	0.26	0.68	RSAG8G_01390	*	gi|300111859|gb|EFJ03260.1|	*	gi|336386264|gb|EGO27410.1|	*	*	*	*	gi|44984495|gb|AAS53397.1|	AFL2T_02018	171344	*	*	CHGT_04292	*	*	*	*	FVEG_10203T0	*	Lema_P055730.1	MGG_11667T0	jgi|Mycfi2|26394|Mycfi1.e_gw1.1.3723.1	*	jgi|Necha2|9972|gw1.37.103.1	NFIA_104270	PTTT_18070.1	PTRT_00679	SNOT_07223.3|EAT85874.2	VDBG_01446T0	VDAG_07801T0	*	*	PYU1_T013925	*	*	*	*	*	*	*	*
1363	3	2	2	1	0.67	0.67	RSAG8G_01392	gi|215457651|gb|EEB93015.1|	*	*	*	*	*	*	*	*	*	*	*	*	*	*	*	*	*	*	*	*	*	*	*	*	*	*	*	*	*	*	*	*	*	*	*	*	*	*	*	*	*
1364	4	3	3	1	0.75	0.75	RSAG8G_01393	*	gi|300111857|gb|EFJ03258.1|	jgi|SerlaS7_3_2|49488|e_gw1.4.1910.1	*	*	*	*	*	*	*	*	*	*	*	*	*	*	*	*	*	*	*	*	*	*	*	*	*	*	*	*	*	*	*	*	*	*	*	*	*	*	*
1365	62	21	50	1	0.34	0.81	RSAG8G_01394	*	*	jgi|SerlaS7_3_2|186194|estExt_fgenesh1_kg.C_110884	gi|336380853|gb|EGO22006.1|	PGTT_09401	PTTG_04575T0	UM01964	*	*	AFL2T_09232	178266	bgh01291_polypeptide	*	CHGT_02425	*	jgi|Dotse1|48937|estExt_Genemark1.C_1_t10136	FGSG_05127T0	FOXG_07873T0	*	gi|320590065|gb|EFX02510.1|	*	MGG_07444T0	jgi|Mycfi2|27941|Mycfi1.e_gw1.1.1886.1	jgi|Mycgr3|66582|estExt_Genewise1Plus.C_chr_12471	jgi|Necha2|44641|e_gw1.70.25.1,jgi|Necha2|63698|estExt_Genewise1.C_sca_6_chr9_2_00725	NFIA_054770	*	*	*	VDBG_00224T0	VDAG_08508T0	*	*	*	*	*	*	*	*	*	*	*
1366	118	44	83	56	0.37	0.7	RSAG8G_01395	*	gi|300108751|gb|EFJ00153.1|	jgi|SerlaS7_3_2|57037|e_gw1.9.708.1	*	*	*	*	AB02744.1	*	AFL2T_12336	214453	bghP001053000001001	BC1T_07569	*	jgi|CocheC5_1|102018|estExt_Genewise1Plus.C_50264	jgi|Dotse1|73688|estExt_fgenesh1_kg.C_8_t10161	FGSG_05375T0	*	FVEG_04300T0	gi|320592759|gb|EFX05180.1|	Lema_P060910.1	*	jgi|Mycfi2|42436|Mycfi1.e_gw1.18.242.1	jgi|Mycgr3|108445|estExt_fgenesh1_pg.C_chr_30125	jgi|Necha2|66882|estExt_Genewise1Plus.C_sca_26_chr2_2_00003	NFIA_096790	PTTT_10408.1,PTTT_20217.1	PTRT_08658	SNOT_08429.3|EAT84705.2	VDBG_07723T0	VDAG_09592T0	*	jgi|Phyra1_1|72002|fgenesh1_pm.C_scaffold_69000004,jgi|Phyra1_1|43125|gwEuk.18.88.1	*	gi|15155811|gb|AAK86635.1|,gi|85681807|sp|Q8UH56.1|BETB_AGRT5	gi|221734854|gb|ACM35817.1|	gi|237877257|gb|ACR29590.1|,gi|237878674|gb|ACR31006.1|	*	*	*	*	*
1367	2	2	2	1	1	1	RSAG8G_01396	*	*	*	*	*	*	*	*	*	*	*	*	BC1T_15317	*	*	*	*	*	*	*	*	*	*	*	*	*	*	*	*	*	*	*	*	*	*	*	*	*	*	*	*	*
1368	118	37	76	33	0.31	0.64	RSAG8G_01397	*	gi|300102318|gb|EFI93726.1|	jgi|SerlaS7_3_2|51285|e_gw1.5.1538.1	gi|336385732|gb|EGO26879.1|	*	PTTG_00077T0	UM06111	*	gi|44980411|gb|AAS50344.1|,gi|44983646|gb|AAS52745.1|	AFL2T_01313	47151	bgh00070_polypeptide	BC1T_14721	CHGT_08693	jgi|CocheC5_1|21796|fgenesh1_pg.C_scaffold_15000184	jgi|Dotse1|148783|estExt_Genewise1.C_3_t30278	FGSG_10347T0	FOXG_05055T0	FVEG_03078T0	gi|320592000|gb|EFX04439.1|	Lema_P001430.1	MGG_07268T0	jgi|Mycfi2|64238|Mycfi1.fgenesh1_pm.C_scaffold_9000107	jgi|Mycgr3|98270|estExt_fgenesh1_pm.C_chr_10188	jgi|Necha2|100651|estExt_fgenesh1_pg.C_sca_5_chr5_3_00464	NFIA_068460	PTTT_07502.1	PTRT_01347	SNOT_01446.3|EAT91095.2	VDBG_00491T0	VDAG_00099T0	PITG_23158T0,PITG_07056T0	jgi|Phyra1_1|72048|fgenesh1_pm.C_scaffold_77000004,jgi|Phyra1_1|71685|fgenesh1_pm.C_scaffold_37000007	PYU1_T009706	gi|159140235|gb|AAK87636.2|	gi|221735409|gb|ACM36372.1|	*	*	*	*	*	gi|147831651|emb|CAN02619.1|
1369	78	21	50	21	0.27	0.64	RSAG8G_01398	*	gi|300111332|gb|EFJ02733.1|	*	gi|336378303|gb|EGO19461.1|	*	*	*	AB05324.1	*	AFL2T_02633	42644	*	*	*	jgi|CocheC5_1|25532|estExt_fgenesh1_kg.C_80059	jgi|Dotse1|67440|estExt_fgenesh1_kg.C_1_t10033	FGSG_05924T0	FOXG_07574T0	FVEG_04506T0	gi|320587661|gb|EFX00136.1|	*	MGG_08613T0	*	jgi|Mycgr3|51199|e_gw1.13.71.1	jgi|Necha2|49036|e_gw1.6.149.1	NFIA_079950	PTTT_10147.1	PTRT_10572	SNOT_02255.3|EAT90467.2	VDBG_06499T0	VDAG_05037T0	*	*	*	*	*	*	*	*	*	*	*
1371	110	33	65	30	0.3	0.59	RSAG8G_01400	*	gi|300102670|gb|EFI94078.1|	jgi|SerlaS7_3_2|175224|estExt_fgenesh1_kg.C_20674	gi|336388384|gb|EGO29528.1|	PGTT_02196	PTTG_01404T0	UM03322	AB10478.1	gi|44981156|gb|AAS51008.1|	*	56701	bgh01621_polypeptide	BC1T_09520	CHGT_06972	jgi|CocheC5_1|26036|estExt_fgenesh1_kg.C_160025	*	FGSG_10246T0	FOXG_05162T0	FVEG_02971T0	gi|320590835|gb|EFX03278.1|	Lema_P010510.1	MGG_03136T0	jgi|Mycfi2|88005|Mycfi1.estExt_fgenesh1_pg.C_120049	jgi|Mycgr3|73310|estExt_Genewise1Plus.C_chr_60976	jgi|Necha2|69563|estExt_Genewise1Plus.C_sca_5_chr5_3_00763	NFIA_084740	PTTT_19974.1	PTRT_01865	SNOT_03153.3|EAT89884.2	VDBG_00290T0	VDAG_08577T0	PITG_19121T0	jgi|Phyra1_1|72378|fgenesh1_pm.C_scaffold_336000001,jgi|Phyra1_1|71461|fgenesh1_pm.C_scaffold_21000002	PYU1_T014171	*	*	*	*	*	*	*	*
1374	63	27	52	4	0.43	0.83	RSAG8G_01403	*	gi|300112572|gb|EFJ03973.1|	jgi|SerlaS7_3_2|169541|estExt_fgenesh1_pm.C_90011	gi|336381550|gb|EGO22701.1|	*	*	UM00177	AB04094.1	*	AFL2T_02260	207027	*	BC1T_02027	CHGT_02427	jgi|CocheC5_1|24688|estExt_fgenesh1_kg.C_10167	jgi|Dotse1|84334|estExt_fgenesh1_pm.C_1_t10390	FGSG_05130T0	FOXG_07875T0	FVEG_04797T0	gi|320590027|gb|EFX02472.1|	Lema_P072600.1	MGG_07463T0	jgi|Mycfi2|28331|Mycfi1.e_gw1.1.2340.1	jgi|Mycgr3|41072|e_gw1.4.1152.1	jgi|Necha2|96313|fgenesh1_pm.sca_6_chr9_2_0000271	NFIA_065380	PTTT_12088.1	PTRT_00018	SNOT_11735.3|EAT80779.2	VDBG_00211T0	VDAG_08495T0	*	*	*	*	*	*	*	*	*	*	*
1381	44	12	22	18	0.27	0.5	RSAG8G_01410	*	gi|300112571|gb|EFJ03972.1|	*	*	*	*	*	*	*	*	*	*	*	*	jgi|CocheC5_1|31269|estExt_fgenesh1_pg.C_140041	jgi|Dotse1|142881|estExt_Genewise1.C_1_t40273	FGSG_00859T0	FOXG_00820T0	*	gi|320592808|gb|EFX05217.1|	*	MGG_12381T0	jgi|Mycfi2|125355|e_gw1.1.5951.1	*	*	*	*	*	SNOT_03414.1|EAT88619.1	VDBG_03921T0	VDAG_01150T0	*	*	*	*	*	*	*	*	*	*	*
1389	116	33	71	30	0.28	0.61	RSAG8G_01418	*	gi|300101527|gb|EFI92937.1|	jgi|SerlaS7_3_2|130502|fgenesh1_kg.2_#_1113_#_180_2_CFOT_CFPN	gi|336388708|gb|EGO29852.1|	*	PTTG_00557T0	UM01488	AB08159.1	gi|44981535|gb|AAS51320.1|	AFL2T_04602	190580	bgh04677_polypeptide	BC1T_01430	CHGT_02506	jgi|CocheC5_1|108751|estExt_Genewise1Plus.C_140183	jgi|Dotse1|75377|estExt_fgenesh1_kg.C_110388	FGSG_05911T0	FOXG_07593T0	FVEG_04522T0	gi|320591645|gb|EFX04084.1|	Lema_P063610.1	MGG_06947T0	jgi|Mycfi2|78077|Mycfi1.fgenesh1_pg.C_scaffold_3000323	jgi|Mycgr3|73812|estExt_Genewise1Plus.C_chr_70354	jgi|Necha2|49141|e_gw1.6.298.1	NFIA_108370	PTTT_14555.1	PTRT_08765	SNOT_03798.3|EAT89003.2	VDBG_03368T0	*	PITG_11142T0	jgi|Phyra1_1|78935|fgenesh1_pg.C_scaffold_35000130	PYU1_T003349	*	*	*	*	*	*	*	*
1396	141	54	97	75	0.38	0.69	RSAG8G_01426	gi|215469527|gb|EEB97548.1|	gi|300108787|gb|EFJ00189.1|	*	gi|336388700|gb|EGO29844.1|	*	PTTG_09731T0	*	AB02239.1	gi|44985667|gb|AAS54291.1|	AFL2T_01110,AFL2T_11260	*	bgh00045_polypeptide	*	*	jgi|CocheC5_1|106508|estExt_Genewise1Plus.C_100576	jgi|Dotse1|137551|e_gw1.10.703.1	*	*	*	gi|320588417|gb|EFX00886.1|	Lema_P094520.1	*	jgi|Mycfi2|184029|fgenesh1_kg.10_#_17_#_4410769:1	jgi|Mycgr3|111309|estExt_fgenesh1_pg.C_chr_110300	*	NFIA_071820	PTTT_17481.1	PTRT_03281	*	*	VDAG_08861T0	*	*	*	*	gi|221737019|gb|ACM37982.1|	gi|237876769|gb|ACR29102.1|	*	*	*	*	*
1402	149	64	101	81	0.43	0.68	RSAG8G_01432	gi|215456387|gb|EEB92493.1|	gi|300106222|gb|EFI97625.1|	jgi|SerlaS7_3_2|175629|estExt_fgenesh1_kg.C_21109	gi|336388711|gb|EGO29855.1|	PGTT_14341	PTTG_06947T0	*	*	*	*	39551	*	*	CHGT_00181	jgi|CocheC5_1|106732|estExt_Genewise1Plus.C_100802	jgi|Dotse1|137927|e_gw1.10.704.1	FGSG_07872T0	FOXG_04090T0	FVEG_07205T0	gi|320592227|gb|EFX04666.1|	Lema_P095220.1	MGG_03476T0	jgi|Mycfi2|45789|Mycfi1.e_gw1.38.51.1	jgi|Mycgr3|76721|estExt_Genewise1Plus.C_chr_110200	jgi|Necha2|73140|estExt_Genewise1Plus.C_sca_28_chr13_5_00179	NFIA_071800	PTTT_18237.1	PTRT_03212	SNOT_15751.3|EAT76846.2	VDBG_09832T0	VDAG_09566T0	PITG_11486T0	*	PYU1_T003877	gi|159140157|gb|AAK87474.2|	gi|221735951|gb|ACM36914.1|	gi|237876255|gb|ACR28588.1|	*	*	*	*	*
1403	76	26	56	6	0.34	0.74	RSAG8G_01433	*	*	jgi|SerlaS7_3_2|102295|estExt_Genewise1Plus.C_21383	gi|336388714|gb|EGO29858.1|	PGTT_13607	PTTG_08246T0	UM03245	AB08331.1	*	AFL2T_11236	119446	bgh00497_polypeptide	BC1T_05466	*	jgi|CocheC5_1|71878|e_gw1.16.618.1	jgi|Dotse1|73193|estExt_fgenesh1_kg.C_7_t10299	FGSG_07926T0	FOXG_03746T0	*	*	Lema_P007000.1	MGG_03441T0	jgi|Mycfi2|86429|Mycfi1.estExt_fgenesh1_pg.C_11801	*	*	NFIA_071540	PTTT_07071.1	*	SNOT_02747.3|EAT89478.2	VDBG_07485T0	VDAG_02281T0	PITG_02307T0	jgi|Phyra1_1|82938|fgenesh1_pg.C_scaffold_80000038	PYU1_T001112	*	*	*	*	*	*	*	*
1404	19	5	11	2	0.26	0.58	RSAG8G_01434	*	*	*	*	*	PTTG_05122T0	*	*	*	*	*	*	*	*	*	*	*	*	*	*	*	*	*	*	*	*	*	*	*	*	*	PITG_04862T0	jgi|Phyra1_1|75500|fgenesh1_pg.C_scaffold_13000066	PYU1_T007595	*	*	*	*	*	*	*	*
1405	50	23	42	1	0.46	0.84	RSAG8G_01435	*	gi|300100817|gb|EFI92228.1|	*	*	*	PTTG_08202T0	*	*	*	AFL2T_01046	172485	bgh04625_polypeptide	BC1T_07631	CHGT_06189	jgi|CocheC5_1|86574|estExt_Genewise1.C_80534	jgi|Dotse1|69987|estExt_fgenesh1_kg.C_2_t20469	FGSG_08690T0	FOXG_03108T0	FVEG_01971T0	gi|320589627|gb|EFX02083.1|	Lema_P089270.1	MGG_10269T0	jgi|Mycfi2|151331|estExt_Genewise1Plus.C_21861	jgi|Mycgr3|101408|estExt_fgenesh1_pm.C_chr_100110	jgi|Necha2|59302|estExt_Genewise1.C_sca_2_chr3_3_01227	NFIA_009360	PTTT_18337.1	PTRT_10498	*	*	VDAG_02773T0	*	*	*	*	*	*	*	*	*	*	*
1406	21	14	19	1	0.67	0.9	RSAG8G_01436	*	*	*	*	*	*	*	AB02624.1	*	AFL2T_04063	41393	*	BC1T_07930	*	*	jgi|Dotse1|67570|estExt_fgenesh1_kg.C_1_t10165	FGSG_02282T0	FOXG_03897T0	FVEG_11974T0	*	*	*	*	jgi|Mycgr3|37452|e_gw1.2.1755.1	*	NFIA_063490	PTTT_08770.1	PTRT_08383	SNOT_08143.2|EAT84419.2	*	*	*	*	*	*	*	*	*	*	*	*	*
1408	113	33	71	27	0.29	0.63	RSAG8G_01438	*	gi|300110871|gb|EFJ02272.1|	jgi|SerlaS7_3_2|173856|estExt_fgenesh1_kg.C_10318	gi|336389297|gb|EGO30440.1|	PGTT_05011	PTTG_09144T0	UM04983	AB02730.1	gi|44981457|gb|AAS51242.1|	AFL2T_09076	212120	bghP00153	BC1T_04087	CHGT_01027	jgi|CocheC5_1|83575|estExt_Genewise1.C_50243	jgi|Dotse1|73550|estExt_fgenesh1_kg.C_8_t10014	FGSG_01133T0	FOXG_00256T0	FVEG_01260T0	gi|320589354|gb|EFX01816.1|	Lema_P074990.1	MGG_11383T0	jgi|Mycfi2|213421|estExt_fgenesh1_pg.C_11212	jgi|Mycgr3|103034|estExt_fgenesh1_kg.C_chr_20042	jgi|Necha2|98722|estExt_fgenesh1_pg.C_sca_1_chr1_3_00197	NFIA_018500	PTTT_11879.1	PTRT_08598	SNOT_08066.3|EAT84342.2	*	VDAG_03196T0	PITG_11767T0	*	PYU1_T009823	*	*	*	*	*	*	*	*
1410	116	35	72	30	0.3	0.62	RSAG8G_01440	gi|215458637|gb|EEB93430.1|	gi|300111756|gb|EFJ03157.1|	jgi|SerlaS7_3_2|120629|fgenesh1_pm.4_#_539	gi|336386456|gb|EGO27602.1|	PGTT_01279	PTTG_09638T0,PTTG_06179T0	UM01243	AB09830.1	gi|44985750|gb|AAS54374.1|	AFL2T_07704	38479	bgh04409_polypeptide	BC1T_04603	CHGT_02850	jgi|CocheC5_1|26349|estExt_fgenesh1_kg.C_240006	jgi|Dotse1|73065|estExt_fgenesh1_kg.C_7_t10168	FGSG_00420T0	FOXG_00631T0	FVEG_00881T0	gi|320592069|gb|EFX04508.1|	Lema_P030950.1	MGG_00382T0	jgi|Mycfi2|204318|estExt_fgenesh1_pm.C_60441	jgi|Mycgr3|73167|estExt_Genewise1Plus.C_chr_60759	jgi|Necha2|98846|estExt_fgenesh1_pg.C_sca_1_chr1_3_00573	NFIA_015010	PTTT_07757.1	PTRT_11468	SNOT_09720.3|EAT82985.2	VDBG_06115T0	VDAG_03273T0	*	jgi|Phyra1_1|46959|gwEuk.30.11.1	PYU1_T000927	*	*	*	*	*	*	*	*
1413	42	31	35	6	0.74	0.83	RSAG8G_01443,RSAG8G_05322	gi|215456925|gb|EEB92716.1|,gi|215460376|gb|EEB94152.1|	gi|300101001|gb|EFI92412.1|,gi|300110216|gb|EFJ01617.1|	jgi|SerlaS7_3_2|127889|fgenesh1_pm.52_#_4	gi|336383302|gb|EGO24451.1|	PGTT_17529	PTTG_00121T0,PTTG_00723T0	*	AB04088.1,AB06192.1	*	AFL2T_12071	*	*	BC1T_01778	CHGT_00030	jgi|CocheC5_1|20996|fgenesh1_pg.C_scaffold_12000183,jgi|CocheC5_1|70947|e_gw1.14.166.1	*	FGSG_10411T0,FGSG_06445T0	FOXG_04992T0,FOXG_17421T0	FVEG_03140T0,FVEG_12502T0	*	*	MGG_14243T0,MGG_05464T0,MGG_15430T0	*	jgi|Mycgr3|61141|estExt_Genewise1.C_chr_71130,jgi|Mycgr3|94846|fgenesh1_pg.C_chr_7000649	jgi|Necha2|25306|gw1.82.632.1	NFIA_059570	PTTT_10990.1,PTTT_17220.1	PTRT_03943,PTRT_08785	SNOT_03593.3|EAT88798.2,SNOT_01776.3|EAT91425.2	VDBG_06231T0	VDAG_03385T0	PITG_17055T0	jgi|Phyra1_1|74308|fgenesh1_pg.C_scaffold_7000079,jgi|Phyra1_1|74319|fgenesh1_pg.C_scaffold_7000090	*	gi|159140445|gb|AAK88110.2|	*	*	*	*	*	*	*
1416	70	26	56	1	0.37	0.8	RSAG8G_01446	*	gi|300110526|gb|EFJ01927.1|	jgi|SerlaS7_3_2|177080|estExt_fgenesh1_kg.C_40443	gi|336386161|gb|EGO27307.1|	*	*	*	*	gi|44981142|gb|AAS50994.1|	AFL2T_05552	186837	bgh02502_polypeptide	BC1T_16067	CHGT_03351	*	jgi|Dotse1|71371|estExt_fgenesh1_kg.C_4_t20132	FGSG_05494T0	FOXG_09398T0	FVEG_07029T0	gi|320590379|gb|EFX02822.1|	Lema_P031990.1	MGG_06291T0	jgi|Mycfi2|195743|fgenesh1_pg.3_#_756	jgi|Mycgr3|38777|e_gw1.3.933.1	jgi|Necha2|46734|e_gw1.10.383.1	NFIA_084240	PTTT_08455.1	PTRT_00314	SNOT_09705.3|EAT82970.2	VDBG_06805T0	VDAG_05869T0	*	*	*	*	*	*	*	*	*	*	*
1419	93	38	79	30	0.41	0.85	RSAG8G_01449	*	gi|300110518|gb|EFJ01919.1|	jgi|SerlaS7_3_2|177227|estExt_fgenesh1_kg.C_40597	gi|336386241|gb|EGO27387.1|	*	*	*	*	gi|51890947|gb|AAS51015.2|	AFL2T_02201	127851	*	*	*	*	jgi|Dotse1|68393|estExt_fgenesh1_kg.C_1_t30057	FGSG_07234T0	FOXG_02182T0	FVEG_05350T0	gi|320588073|gb|EFX00548.1|	*	MGG_10194T0	jgi|Mycfi2|76767|Mycfi1.fgenesh1_pg.C_scaffold_1001642	jgi|Mycgr3|18835|gw1.1.1680.1	jgi|Necha2|79352|fgenesh1_pg.sca_3_chr4_2_0000753	NFIA_019520	PTTT_14327.1	PTRT_07463	SNOT_00630.1|EAT92125.1	*	*	PITG_10004T0	jgi|Phyra1_1|80269|fgenesh1_pg.C_scaffold_47000091	PYU1_T011011	gi|88192923|pdb|2FA8|A,gi|88192924|pdb|2FA8|B,gi|88192925|pdb|2FA8|C,gi|88192926|pdb|2FA8|D,gi|15155118|gb|AAK86045.1|	gi|221734098|gb|ACM35061.1|	*	*	*	*	*	*
1422	127	39	85	47	0.31	0.67	RSAG8G_01452	*	gi|300100497|gb|EFI91910.1|,gi|300100411|gb|EFI91824.1|	jgi|SerlaS7_3_2|175681|estExt_fgenesh1_kg.C_21165	gi|336388747|gb|EGO29891.1|	PGTT_20239	PTTG_05866T0	UM06423	*	*	AFL2T_10439	55323198321	bgh00285_polypeptide	BC1T_03816	CHGT_08651	jgi|CocheC5_1|25363|estExt_fgenesh1_kg.C_60082,jgi|CocheC5_1|109709|estExt_Genewise1Plus.C_150532	jgi|Dotse1|70516|estExt_fgenesh1_kg.C_3_t10500	FGSG_09960T0	FOXG_05463T0	FVEG_02675T0	gi|320586139|gb|EFW98818.1|	*	MGG_07270T0	jgi|Mycfi2|135796|e_gw1.4.1210.1	jgi|Mycgr3|98253|estExt_fgenesh1_pm.C_chr_10169	jgi|Necha2|61128|estExt_Genewise1.C_sca_5_chr5_3_00409	NFIA_102870	PTTT_13172.1	PTRT_02589	SNOT_14651.3|EAT77843.1,SNOT_05777.3|EAT86841.2	VDBG_04258T0	VDAG_01487T0	PITG_11605T0,PITG_11229T0	jgi|Phyra1_1|72077|fgenesh1_pm.C_scaffold_82000003,jgi|Phyra1_1|78874|fgenesh1_pg.C_scaffold_35000069	PYU1_T009261,PYU1_T013942	*	gi|221737491|gb|ACM38387.1|	gi|237878089|gb|ACR30422.1|	*	*	*	*	*
1424	2	2	2	1	1	1	RSAG8G_01454	gi|215472545|gb|EEB98576.1|	*	*	*	*	*	*	*	*	*	*	*	*	*	*	*	*	*	*	*	*	*	*	*	*	*	*	*	*	*	*	*	*	*	*	*	*	*	*	*	*	*
1426	114	42	84	31	0.37	0.74	RSAG8G_01456	*	gi|300110523|gb|EFJ01924.1|	jgi|SerlaS7_3_2|177106|estExt_fgenesh1_kg.C_40470	gi|336386177|gb|EGO27323.1|	*	PTTG_06389T0	UM04873	AB04960.1,AB04615.1	gi|44982420|gb|AAS51706.1|	AFL2T_11082,AFL2T_01456	5344456319	bgh00134_polypeptide	BC1T_09526,BC1T_01260	CHGT_01353	jgi|CocheC5_1|25737|estExt_fgenesh1_kg.C_110045,jgi|CocheC5_1|96733|estExt_Genewise1.C_430016	jgi|Dotse1|180975|estExt_Genewise1Plus.C_12_t20098,jgi|Dotse1|67956|estExt_fgenesh1_kg.C_1_t20089	FGSG_09344T0,FGSG_01392T0	FOXG_05882T0,FOXG_11323T0	FVEG_03754T0,FVEG_09468T0	gi|320592501|gb|EFX04931.1|,gi|320593771|gb|EFX06180.1|	Lema_P116890.1	MGG_06547T0,MGG_01566T0	jgi|Mycfi2|201320|estExt_fgenesh1_pm.C_10473	jgi|Mycgr3|85715|fgenesh1_pm.C_chr_4000230	jgi|Necha2|31529|e_gw1.1.509.1	NFIA_094630,NFIA_053070	PTTT_01846.1,PTTT_19273.1	PTRT_01566,PTRT_12108	SNOT_06169.3|EAT86000.2,SNOT_01047.3|EAT92542.2	VDBG_09153T0,VDBG_03889T0	VDAG_07304T0,VDAG_01116T0	*	*	*	gi|159140858|gb|AAK89988.2|	gi|221738595|gb|ACM39433.1|	gi|237878180|gb|ACR30512.1|	*	*	*	*	*
1440	10	4	6	1	0.4	0.6	RSAG8G_01470	gi|215463501|gb|EEB95385.1|	gi|300111217|gb|EFJ02618.1|	*	*	*	*	*	*	*	*	*	*	*	*	*	*	*	*	*	*	*	*	*	*	jgi|Necha2|52848|e_gw1.40.100.1	*	*	*	*	*	*	*	*	*	*	*	*	*	*	*	*	*
1441	116	32	71	41	0.28	0.61	RSAG8G_01471	*	gi|300111221|gb|EFJ02622.1|	jgi|SerlaS7_3_2|45789|e_gw1.2.207.1	*	*	*	UM00646	AB05248.1,AB09817.1	gi|44982547|gb|AAS51833.1|	AFL2T_06856,AFL2T_09273,AFL2T_07991,AFL2T_07105	4.73512e+21	bgh01652_polypeptide	BC1T_11927,BC1T_16069	CHGT_02002,CHGT_03350	jgi|CocheC5_1|87512|estExt_Genewise1.C_90784,jgi|CocheC5_1|24552|estExt_fgenesh1_kg.C_10031	jgi|Dotse1|71451|estExt_fgenesh1_kg.C_4_t20220	FGSG_02137T0	*	FVEG_08247T0,FVEG_05583T0	gi|320590666|gb|EFX03109.1|,gi|320593327|gb|EFX05736.1|	Lema_P031250.1	MGG_14956T0,MGG_06289T0	jgi|Mycfi2|203076|estExt_fgenesh1_pm.C_30476	jgi|Mycgr3|57682|estExt_Genewise1.C_chr_40340,jgi|Mycgr3|69942|estExt_Genewise1Plus.C_chr_31171	jgi|Necha2|54614|e_gw1.28.273.1,jgi|Necha2|50873|e_gw1.14.540.1,jgi|Necha2|80332|fgenesh1_pg.sca_5_chr5_3_0000131,jgi|Necha2|68501|estExt_Genewise1Plus.C_sca_3_chr4_2_01101	NFIA_077220,NFIA_006260,NFIA_089250	PTTT_20244.1,PTTT_08453.1	PTRT_06797,PTRT_00312	SNOT_16508.3|EAT76113.2	VDBG_06855T0	VDAG_10485T0,VDAG_05918T0	PITG_15873T0	jgi|Phyra1_1|51401|gwEuk.6.93.1	PYU1_T001109	*	gi|221734729|gb|ACM35692.1|	*	*	*	*	*	*
1442	4	2	3	1	0.5	0.75	RSAG8G_01472	*	*	*	*	*	PTTG_00566T0	*	*	*	*	*	*	*	*	*	*	*	*	*	*	*	*	*	*	*	*	*	*	*	*	*	*	*	*	*	*	*	*	*	*	*	*
1446	5	2	2	1	0.4	0.4	RSAG8G_01476	*	gi|300111048|gb|EFJ02449.1|	*	*	*	*	*	*	*	*	*	*	*	*	*	*	*	*	*	*	*	*	*	*	*	*	*	*	*	*	*	*	*	*	*	*	*	*	*	*	*	*
1450	4	4	4	1	1	1	RSAG8G_01480	gi|215456486|gb|EEB92536.1|	*	*	*	PGTT_09183	PTTG_02962T0	*	*	*	*	*	*	*	*	*	*	*	*	*	*	*	*	*	*	*	*	*	*	*	*	*	*	*	*	*	*	*	*	*	*	*	*
1452	124	42	82	38	0.34	0.66	RSAG8G_01482	gi|215469995|gb|EEB97721.1|	gi|300110993|gb|EFJ02394.1|	jgi|SerlaS7_3_2|182463|estExt_fgenesh1_kg.C_71395	gi|336383899|gb|EGO25048.1|	PGTT_16470	*	UM04838	AB00418.1	gi|44982343|gb|AAS51652.1|	*	52621	bgh00489_polypeptide	BC1T_11480	CHGT_04641	jgi|CocheC5_1|109288|estExt_Genewise1Plus.C_150069	jgi|Dotse1|74424|estExt_fgenesh1_kg.C_9_t10332	FGSG_09722T0	FOXG_08344T0	FVEG_06329T0	gi|320585800|gb|EFW98479.1|	Lema_P033860.1	MGG_07125T0	jgi|Mycfi2|212362|estExt_fgenesh1_kg.C_90037	jgi|Mycgr3|62428|estExt_Genewise1.C_chr_90613	jgi|Necha2|58152|estExt_Genewise1.C_sca_18_chr2_1_01215	NFIA_056850	PTTT_15622.1	PTRT_09176	SNOT_08955.3|EAT84123.2	VDBG_08297T0	*	PITG_16665T0	jgi|Phyra1_1|81223|fgenesh1_pg.C_scaffold_57000075	PYU1_T013235	*	*	*	*	*	*	*	gi|147832003|emb|CAN02975.1|,gi|172047233|sp|A5CV36.1|IDI_CLAM3
1457	2	1	1	1	0.5	0.5	RSAG8G_01487	*	*	*	*	*	*	*	*	*	*	*	*	*	*	*	*	*	*	*	*	*	*	*	*	*	*	*	*	*	*	*	*	*	*	*	*	*	*	*	*	*	*
1458	69	29	58	13	0.42	0.84	RSAG8G_01488	*	*	*	*	PGTT_14117	PTTG_01203T0	UM01459	AB03957.1	*	AFL2T_04713	190481	*	BC1T_10629	CHGT_06990	jgi|CocheC5_1|119851|estExt_fgenesh1_pm.C_340010	jgi|Dotse1|57700|estExt_Genemark1.C_140140	FGSG_10362T0	FOXG_05037T0	FVEG_03096T0	gi|320589091|gb|EFX01559.1|	*	MGG_06199T0	jgi|Mycfi2|210936|estExt_fgenesh1_kg.C_30250	jgi|Mycgr3|77337|estExt_Genewise1Plus.C_chr_120281	jgi|Necha2|69658|estExt_Genewise1Plus.C_sca_5_chr5_3_01001	NFIA_109390	PTTT_18259.1	PTRT_04392	SNOT_05374.3|EAT87765.2	*	VDAG_00221T0	*	*	*	*	gi|221737610|gb|ACM38506.1|	*	*	*	*	*	*
1462	57	20	51	1	0.35	0.89	RSAG8G_01492	*	*	*	*	*	*	*	AB05104.1	*	*	125791	bgh06729_mRNA_polypeptide	BC1T_00057	CHGT_09825	jgi|CocheC5_1|105813|estExt_Genewise1Plus.C_90578,jgi|CocheC5_1|96736|estExt_Genewise1.C_430019	jgi|Dotse1|61801|fgenesh1_pm.4_#_333,jgi|Dotse1|163112|estExt_Genewise1Plus.C_1_t40047	FGSG_07510T0	FOXG_15459T0	FVEG_12790T0	*	Lema_P116880.1	MGG_04904T0	jgi|Mycfi2|187404|fgenesh1_pm.3_#_348,jgi|Mycfi2|209649|estExt_fgenesh1_kg.C_10223	jgi|Mycgr3|39456|e_gw1.3.692.1,jgi|Mycgr3|99929|estExt_fgenesh1_pm.C_chr_40223	jgi|Necha2|48207|e_gw1.27.104.1	NFIA_053080	PTTT_13088.1,PTTT_19274.1	PTRT_12109,PTRT_06605	SNOT_12478.3|EAT80291.2,SNOT_01046.3|EAT92541.2	*	*	*	*	*	*	*	*	*	*	*	*	*
1464	61	26	51	1	0.43	0.84	RSAG8G_01494	*	gi|300103933|gb|EFI95339.1|	jgi|SerlaS7_3_2|46349|e_gw1.2.593.1	gi|336388483|gb|EGO29627.1|	PGTT_02420	*	*	AB08755.1	*	AFL2T_00765	*	bgh02867_polypeptide	BC1T_03655	CHGT_03231	jgi|CocheC5_1|62095|e_gw1.4.785.1	jgi|Dotse1|84816|estExt_fgenesh1_pm.C_1_t20442	FGSG_06772T0	FOXG_02051T0	FVEG_05215T0	gi|320586553|gb|EFW99223.1|	Lema_P118450.1	MGG_11657T0	jgi|Mycfi2|85794|Mycfi1.estExt_fgenesh1_pg.C_10405	jgi|Mycgr3|25547|gw1.4.1215.1	jgi|Necha2|60277|estExt_Genewise1.C_sca_3_chr4_2_01192	NFIA_021720	PTTT_17539.1	PTRT_07453	SNOT_00257.3|EAT91752.1	*	VDAG_09764T0	*	*	*	*	*	*	*	*	*	*	*
1467	12	6	7	1	0.5	0.58	RSAG8G_01497,RSAG8G_02255	*	gi|300101240|gb|EFI92650.1|	jgi|SerlaS7_3_2|102048|estExt_Genewise1Plus.C_21046	gi|336388487|gb|EGO29631.1|	PGTT_02193	PTTG_08590T0	*	*	*	*	*	*	*	*	*	*	*	*	*	*	*	*	*	*	*	*	*	*	*	*	*	*	*	*	*	*	*	*	*	*	*	*
1468	4	3	3	3	0.75	0.75	RSAG8G_01498	*	*	*	*	*	*	*	*	*	*	*	*	*	*	*	*	*	*	*	*	*	*	*	*	*	*	*	*	*	VDBG_08759T0	*	*	*	*	*	*	*	*	*	*	*	*
1472	86	31	57	14	0.36	0.66	RSAG8G_01502	*	gi|300111070|gb|EFJ02471.1|	jgi|SerlaS7_3_2|53729|e_gw1.7.978.1	gi|336383415|gb|EGO24564.1|	PGTT_00944	PTTG_05376T0	*	AB00276.1	gi|44984455|gb|AAS53357.1|	AFL2T_08421	185545	bgh00480_polypeptide	BC1T_06792	CHGT_07828	jgi|CocheC5_1|98103|estExt_Genewise1Plus.C_11510	jgi|Dotse1|145828|estExt_Genewise1.C_2_t20175	*	FOXG_09066T0	FVEG_06667T0	gi|320592376|gb|EFX04815.1|	Lema_P080050.1	MGG_04005T0	jgi|Mycfi2|161125|estExt_Genewise1.C_20373	jgi|Mycgr3|68009|estExt_Genewise1Plus.C_chr_20561	jgi|Necha2|16667|gw1.17.355.1	NFIA_074100	PTTT_11754.1	PTRT_09931	SNOT_10789.3|EAT82183.2	*	*	PITG_17395T0	jgi|Phyra1_1|86795|fgenesh1_pg.C_scaffold_1291000005	PYU1_T006841	*	*	*	*	*	*	*	*
1475	15	12	13	1	0.8	0.87	RSAG8G_01505	*	gi|300109884|gb|EFJ01286.1|	jgi|SerlaS7_3_2|171168|estExt_fgenesh1_pm.C_140092	gi|336379065|gb|EGO20221.1|	*	*	*	AB06790.1	*	*	*	*	BC1T_10787	*	jgi|CocheC5_1|26577|estExt_fgenesh1_kg.C_430002	*	FGSG_03567T0	*	*	*	*	*	*	*	jgi|Necha2|93785|fgenesh1_pm.sca_5_chr5_3_0000350	*	PTTT_11910.1	PTRT_06901	SNOT_08627.3|EAT83795.2	*	*	*	*	*	*	*	*	*	*	*	*	*
1487	54	12	23	28	0.22	0.43	RSAG8G_01517	gi|215472505|gb|EEB98562.1|	gi|300110965|gb|EFJ02366.1|	jgi|SerlaS7_3_2|191068|estExt_fgenesh1_kg.C_310030	gi|336377400|gb|EGO18562.1|	PGTT_12946	PTTG_00682T0	UM03931	*	*	*	*	*	*	*	*	*	*	*	*	*	*	*	*	*	*	*	*	*	*	*	*	PITG_09438T0	jgi|Phyra1_1|94080|C_scaffold_11000104	PYU1_T008033	*	*	*	*	*	*	*	*
1489	6	4	4	1	0.67	0.67	RSAG8G_01519	*	gi|300111615|gb|EFJ03016.1|	jgi|SerlaS7_3_2|177450|estExt_fgenesh1_kg.C_40831	gi|336386358|gb|EGO27504.1|	*	*	*	*	*	*	*	*	*	*	*	*	*	*	*	*	*	*	*	*	*	*	*	*	*	*	*	*	*	*	*	*	*	*	*	*	*	*
1491	2	1	1	2	0.5	0.5	RSAG8G_01521,RSAG8G_01532	*	*	*	*	*	*	*	*	*	*	*	*	*	*	*	*	*	*	*	*	*	*	*	*	*	*	*	*	*	*	*	*	*	*	*	*	*	*	*	*	*	*
1492	5	2	4	1	0.4	0.8	RSAG8G_01522	gi|215466097|gb|EEB96341.1|	*	*	*	*	*	*	*	*	*	*	*	*	*	*	*	*	*	*	*	*	*	*	*	*	*	*	*	*	*	*	*	*	*	*	*	*	*	*	*	*	*
1494	120	39	82	46	0.33	0.68	RSAG8G_01524	*	gi|300111958|gb|EFJ03359.1|	jgi|SerlaS7_3_2|158862|estExt_fgenesh1_pg.C_40137	gi|336386119|gb|EGO27265.1|	PGTT_16481	PTTG_08358T0	UM05061	AB05910.1	*	AFL2T_02086	*	bgh04772_polypeptide	BC1T_07271	CHGT_04603	jgi|CocheC5_1|112184|estExt_Genewise1Plus.C_210378	jgi|Dotse1|166806|estExt_Genewise1Plus.C_2_t30309	FGSG_05122T0	FOXG_08557T0	FVEG_06111T0	gi|320586175|gb|EFW98854.1|	Lema_P085850.1	MGG_14905T0	jgi|Mycfi2|29489|Mycfi1.e_gw1.2.817.1	jgi|Mycgr3|111010|estExt_fgenesh1_pg.C_chr_100182	jgi|Necha2|32312|e_gw1.18.1198.1	NFIA_020640	PTTT_02289.1	PTRT_05010	SNOT_05922.3|EAT86986.2	VDBG_00827T0	*	PITG_10509T0	jgi|Phyra1_1|40011|gwEuk.112.34.1	PYU1_T006730	gi|15157950|gb|AAK88449.1|	*	gi|237875937|gb|ACR28270.1|	*	*	*	*	*
1498	2	2	2	1	1	1	RSAG8G_01528,RSAG8G_03246	*	*	*	*	*	*	*	*	*	*	*	*	BC1T_08803	*	*	*	*	*	*	*	*	*	*	*	*	*	*	*	*	*	*	*	*	*	*	*	*	*	*	*	*	*
1501	9	4	6	5	0.44	0.67	RSAG8G_01531	*	*	*	*	*	*	*	*	*	*	*	*	*	*	*	*	*	*	*	*	*	*	*	*	*	*	*	*	*	*	*	*	jgi|Phyra1_1|75189|fgenesh1_pg.C_scaffold_11000201	PYU1_T008053	*	*	*	*	*	*	*	*
1503	106	34	68	24	0.32	0.64	RSAG8G_01534	*	gi|300101463|gb|EFI92873.1|	jgi|SerlaS7_3_2|175579|estExt_fgenesh1_kg.C_21056	gi|336388670|gb|EGO29814.1|	PGTT_02426	PTTG_07698T0	UM03355	AB09699.1	gi|44982875|gb|AAS52105.1|	AFL2T_10406	205755	bgh02426_polypeptide	BC1T_12014	CHGT_00629	jgi|CocheC5_1|88472|estExt_Genewise1.C_110194	jgi|Dotse1|70549|estExt_fgenesh1_kg.C_3_t20034	FGSG_10138T0	FOXG_05269T0	FVEG_02862T0	gi|320591588|gb|EFX04027.1|	Lema_P015930.1	MGG_08210T0	jgi|Mycfi2|65779|Mycfi1.fgenesh1_pm.C_scaffold_48000001	jgi|Mycgr3|98257|estExt_fgenesh1_pm.C_chr_10173	jgi|Necha2|102663|estExt_fgenesh1_kg.C_sca_5_chr5_3_00036	NFIA_103170	PTTT_14993.1	PTRT_01418	SNOT_06572.3|EAT86403.2	VDBG_00382T0	VDAG_08678T0	PITG_00656T0	jgi|Phyra1_1|93380|C_scaffold_1000157	PYU1_T004335	*	*	*	*	*	*	*	*
1505	30	21	22	1	0.7	0.73	RSAG8G_01536,RSAG8G_01537	gi|215465585|gb|EEB96153.1|	gi|300108309|gb|EFI99711.1|,gi|300111146|gb|EFJ02547.1|	jgi|SerlaS7_3_2|171860|estExt_fgenesh1_pm.C_170178,jgi|SerlaS7_3_2|176179|estExt_fgenesh1_kg.C_30280	gi|336378221|gb|EGO19380.1|,gi|336387351|gb|EGO28496.1|	*	*	*	AB05159.1	*	*	*	*	*	CHGT_04867	jgi|CocheC5_1|30130|estExt_fgenesh1_pg.C_90192	jgi|Dotse1|46814|fgenesh1_kg.9_#_15_#_isotig03165	FGSG_09758T0	FOXG_08298T0	FVEG_06377T0	gi|320592017|gb|EFX04456.1|	Lema_P082230.1	MGG_01773T0	jgi|Mycfi2|98456|gw1.9.384.1	jgi|Mycgr3|75577|estExt_Genewise1Plus.C_chr_90566	jgi|Necha2|58210|estExt_Genewise1.C_sca_18_chr2_1_01335	*	PTTT_20255.1	PTRT_06784	SNOT_13100.3|EAT79427.1	*	*	*	*	*	*	*	*	*	*	*	*	*
1507	48	16	44	1	0.33	0.92	RSAG8G_01539,RSAG8G_02428	*	*	*	*	*	*	UM04695	*	gi|44984325|gb|AAS53291.1|	AFL2T_10166,AFL2T_09877	4322153424	*	BC1T_04809	*	jgi|CocheC5_1|11305|fgenesh1_pm.C_scaffold_2000057	*	FGSG_11111T0	FOXG_10901T0	*	*	Lema_P039860.1	*	*	jgi|Mycgr3|47131|e_gw1.9.783.1	jgi|Necha2|37372|e_gw1.60.52.1,jgi|Necha2|37030|e_gw1.31.166.1	NFIA_039160	PTTT_08147.1,PTTT_17501.1	PTRT_05355	SNOT_07765.3|EAT85231.2	*	*	*	*	*	*	*	*	*	*	*	*	*
1509	2	1	1	1	0.5	0.5	RSAG8G_01541	*	*	*	*	*	*	*	*	*	*	*	*	*	*	*	*	*	*	*	*	*	*	*	*	*	*	*	*	*	*	*	*	*	*	*	*	*	*	*	*	*	*
1510	99	31	61	24	0.31	0.62	RSAG8G_01542	*	gi|300110977|gb|EFJ02378.1|	jgi|SerlaS7_3_2|105076|estExt_Genewise1Plus.C_50287	*	PGTT_03751	PTTG_00953T0	UM03170	AB05411.1	gi|44980006|gb|AAS50202.1|	AFL2T_01158	130294	bgh01426_polypeptide	BC1T_03746	*	jgi|CocheC5_1|86363|estExt_Genewise1.C_80311	jgi|Dotse1|77927|estExt_fgenesh1_pg.C_2_t20111	FGSG_06628T0	FOXG_02317T0	FVEG_05493T0	*	Lema_P087330.1	MGG_07718T0	jgi|Mycfi2|202484|estExt_fgenesh1_pm.C_20649	jgi|Mycgr3|99289|estExt_fgenesh1_pm.C_chr_20485	jgi|Necha2|1180|gw1.3.121.1	NFIA_010420	PTTT_07463.1	PTRT_10376	SNOT_01967.3|EAT90179.2	VDBG_02652T0	VDAG_03577T0	PITG_08026T0	jgi|Phyra1_1|81320|fgenesh1_pg.C_scaffold_58000083	PYU1_T011526	*	*	*	*	*	*	*	*
1515	116	35	73	28	0.3	0.63	RSAG8G_01547	*	gi|300112313|gb|EFJ03714.1|	jgi|SerlaS7_3_2|174283|estExt_fgenesh1_kg.C_10792	gi|336389839|gb|EGO30982.1|	PGTT_07885	PTTG_04076T0	UM02960	AB04338.1	gi|44981755|gb|AAS51505.1|	AFL2T_10302	187248	bgh00554_polypeptide	BC1T_10188	CHGT_03147	jgi|CocheC5_1|97922|estExt_Genewise1Plus.C_11329	jgi|Dotse1|67502|estExt_fgenesh1_kg.C_1_t10097	FGSG_05430T0	FOXG_09468T0	FVEG_07097T0	gi|320592068|gb|EFX04507.1|	Lema_P017690.1	MGG_05671T0	jgi|Mycfi2|70333|Mycfi1.estExt_fgenesh1_kg.C_10018	jgi|Mycgr3|70921|estExt_Genewise1Plus.C_chr_40534	jgi|Necha2|105079|estExt_fgenesh1_pm.C_sca_10_chr8_2_00250	NFIA_019140	PTTT_10751.1	PTRT_00048	SNOT_11782.3|EAT80826.2	VDBG_08720T0	VDAG_06381T0	PITG_03653T0	jgi|Phyra1_1|72274|fgenesh1_pm.C_scaffold_125000002	PYU1_T007029	*	*	*	*	*	*	*	*
1519	67	29	53	11	0.43	0.79	RSAG8G_01551	gi|215459635|gb|EEB93853.1|	*	*	*	*	*	UM03779	AB00258.1	*	AFL2T_10494	135520	bgh02441_polypeptide	BC1T_08988	CHGT_07010	jgi|CocheC5_1|25015|estExt_fgenesh1_kg.C_30095,jgi|CocheC5_1|16416|fgenesh1_pg.C_scaffold_1000605	jgi|Dotse1|68289|estExt_fgenesh1_kg.C_1_t20445	FGSG_13169T0,FGSG_10282T0	FOXG_05122T0	FVEG_03011T0	*	Lema_P079260.1	MGG_04092T0	jgi|Mycfi2|62622|Mycfi1.fgenesh1_pm.C_scaffold_1000279	jgi|Mycgr3|67228|estExt_Genewise1Plus.C_chr_13389	jgi|Necha2|100696|estExt_fgenesh1_pg.C_sca_5_chr5_3_00632,jgi|Necha2|41691|e_gw1.5.1452.1	NFIA_095320	PTTT_17637.1	PTRT_09997	SNOT_10549.3|EAT81943.2	VDBG_00585T0	VDAG_00196T0	*	*	*	*	*	*	*	*	*	*	*
1520	51	21	25	17	0.41	0.49	RSAG8G_01553	gi|215473097|gb|EEB98757.1|	gi|300101493|gb|EFI92903.1|	jgi|SerlaS7_3_2|172566|estExt_fgenesh1_pm.C_240064	gi|336388584|gb|EGO29728.1|	PGTT_02422	PTTG_07695T0	*	AB08459.1	*	*	*	*	BC1T_13427	CHGT_06806	jgi|CocheC5_1|112222|estExt_Genewise1Plus.C_220026	*	FGSG_06474T0	FOXG_02475T0	FVEG_05662T0	gi|320589753|gb|EFX02209.1|	Lema_P011980.1	MGG_00104T0	*	*	jgi|Necha2|68877|estExt_Genewise1Plus.C_sca_19_chr4_3_00338	*	PTTT_18694.1	PTRT_02113	*	*	VDAG_07132T0	*	*	*	*	*	*	*	*	*	*	*
1523	85	28	51	27	0.33	0.6	RSAG8G_01556	*	gi|300106577|gb|EFI97980.1|	*	*	*	*	*	AB05893.1	gi|44984682|gb|AAS53525.1|	AFL2T_02078	172191	bgh02679_polypeptide	BC1T_09780	CHGT_04831	jgi|CocheC5_1|112154|estExt_Genewise1Plus.C_210346	jgi|Dotse1|69597|estExt_fgenesh1_kg.C_2_t20055	FGSG_01953T0	FOXG_04174T0	FVEG_07291T0	gi|320593216|gb|EFX05625.1|	Lema_P086070.1	MGG_06021T0	jgi|Mycfi2|151420|estExt_Genewise1Plus.C_22013	jgi|Mycgr3|62811|estExt_Genewise1.C_chr_100035	jgi|Necha2|96773|fgenesh1_pm.sca_82_chr10_2_0000215	NFIA_020700	PTTT_14481.1	PTRT_05036	SNOT_13343.3|EAT79227.2	*	*	PITG_03474T0	jgi|Phyra1_1|94347|C_scaffold_16000004	PYU1_T002376	*	*	*	*	*	*	*	*
1524	3	3	3	1	1	1	RSAG8G_01557,RSAG8G_02506	gi|215449278|gb|EEB89130.1|	gi|300109870|gb|EFJ01272.1|	*	*	*	*	*	*	*	*	*	*	*	*	*	*	*	*	*	*	*	*	*	*	*	*	*	*	*	*	*	*	*	*	*	*	*	*	*	*	*	*
1525	109	33	68	25	0.3	0.62	RSAG8G_01558	*	gi|300110494|gb|EFJ01895.1|	jgi|SerlaS7_3_2|177395|estExt_fgenesh1_kg.C_40773	gi|336386334|gb|EGO27480.1|	PGTT_18638,PGTT_13260	PTTG_08470T0	UM00364	AB07765.1	*	AFL2T_07752	52785	bgh01561_polypeptide	BC1T_04031	CHGT_02764	jgi|CocheC5_1|29003|estExt_fgenesh1_pg.C_60004	jgi|Dotse1|58394|fgenesh1_pm.1_#_690	FGSG_01299T0	FOXG_00086T0	FVEG_01429T0	gi|320592134|gb|EFX04573.1|	Lema_P055720.1	MGG_13154T0	jgi|Mycfi2|28454|Mycfi1.e_gw1.1.180.1	jgi|Mycgr3|67218|estExt_Genewise1Plus.C_chr_13379	jgi|Necha2|103056|estExt_fgenesh1_pm.C_sca_1_chr1_3_00041	NFIA_015460	PTTT_09181.1	PTRT_00666	SNOT_06984.3|EAT85635.2	VDBG_05116T0	VDAG_08829T0	PITG_03300T0	jgi|Phyra1_1|71399|fgenesh1_pm.C_scaffold_16000019	PYU1_T000704	*	*	*	*	*	*	*	*
1526	159	65	112	73	0.41	0.7	RSAG8G_01559	gi|215464603|gb|EEB95802.1|	gi|300099920|gb|EFI91336.1|,gi|300110365|gb|EFJ01766.1|	jgi|SerlaS7_3_2|128291|fgenesh1_kg.1_#_28_#_5_1841_CFOT_CFPN,jgi|SerlaS7_3_2|177409|estExt_fgenesh1_kg.C_40787	gi|336388973|gb|EGO30116.1|,gi|336386343|gb|EGO27489.1|	PGTT_17453	*	UM03873,UM00093	AB04535.1	gi|44984521|gb|AAS53423.1|	AFL2T_10024,AFL2T_09676	53518	bgh01185_polypeptide	BC1T_06099,BC1T_09569	CHGT_07798,CHGT_03098	jgi|CocheC5_1|26202|estExt_fgenesh1_kg.C_190029,jgi|CocheC5_1|26336|estExt_fgenesh1_kg.C_230049	jgi|Dotse1|72626|estExt_fgenesh1_kg.C_6_t10330,jgi|Dotse1|124416|e_gw1.2.988.1	FGSG_07475T0,FGSG_04155T0	FOXG_01418T0,FOXG_11479T0	FVEG_07783T0	gi|320590279|gb|EFX02722.1|	Lema_P021700.1,Lema_P109520.1	MGG_06915T0,MGG_05252T0	jgi|Mycfi2|57277|Mycfi1.estExt_Genewise1Plus.C_51024,jgi|Mycfi2|59185|Mycfi1.estExt_Genewise1Plus.C_140047	jgi|Mycgr3|110613|estExt_fgenesh1_pg.C_chr_80555,jgi|Mycgr3|36976|e_gw1.2.867.1	jgi|Necha2|102722|estExt_fgenesh1_kg.C_sca_20_chr6_4_00019,jgi|Necha2|71607|estExt_Genewise1Plus.C_sca_6_chr9_2_00024	NFIA_037600,NFIA_091460	PTTT_16415.1,PTTT_15162.1	PTRT_00996,PTRT_05751	SNOT_09427.3|EAT83619.2,SNOT_15990.3|EAT76569.2	*	VDAG_08297T0,VDAG_05719T0	PITG_02105T0	jgi|Phyra1_1|46841|gwEuk.3.179.1	PYU1_T008646	gi|22654159|sp|Q8UJ06.1|UPP_AGRT5,gi|15155013|gb|AAK85956.1|	gi|221734182|gb|ACM35145.1|,gi|254790635|sp|B9JYP9.1|UPP_AGRVS	gi|237877376|gb|ACR29709.1|	*	*	*	*	gi|166225593|sp|A5CNC6.1|UPP_CLAM3,gi|147829647|emb|CAN00563.1|
1528	8	6	6	1	0.75	0.75	RSAG8G_01561	gi|215440792|gb|EEB87973.1|	gi|300102798|gb|EFI94206.1|	jgi|SerlaS7_3_2|46050|e_gw1.2.1146.1	gi|336387985|gb|EGO29129.1|	*	*	*	AB04292.1	*	*	*	*	*	*	*	*	*	*	*	*	*	*	*	*	*	*	*	*	*	*	*	*	*	*	*	*	*	*	*	*	*	*
1529	37	16	26	1	0.43	0.7	RSAG8G_01562	*	gi|300110683|gb|EFJ02084.1|,gi|300106950|gb|EFI98353.1|	jgi|SerlaS7_3_2|46808|e_gw1.2.1738.1	gi|336388923|gb|EGO30067.1|	*	*	UM00128	*	gi|44980765|gb|AAS50670.1|	AFL2T_10308	*	*	BC1T_11179	*	jgi|CocheC5_1|27218|estExt_fgenesh1_pg.C_10740	jgi|Dotse1|67835|estExt_fgenesh1_kg.C_1_t10457	*	*	*	*	Lema_P071670.1	*	jgi|Mycfi2|160293|estExt_Genewise1.C_13614	jgi|Mycgr3|42189|e_gw1.5.253.1	*	*	PTTT_07510.1	PTRT_00026	SNOT_11721.3|EAT80765.2	*	*	*	*	*	*	*	*	*	*	*	*	*
1534	34	17	32	1	0.5	0.94	RSAG8G_01567	*	gi|300111328|gb|EFJ02729.1|	*	*	*	*	*	*	*	*	45678	*	BC1T_06367	*	jgi|CocheC5_1|104789|estExt_Genewise1Plus.C_80266	jgi|Dotse1|73346|estExt_fgenesh1_kg.C_7_t10463	FGSG_10759T0	FOXG_12687T0	FVEG_11421T0	*	Lema_P122960.1	MGG_05165T0	jgi|Mycfi2|204060|estExt_fgenesh1_pm.C_60031	jgi|Mycgr3|73109|estExt_Genewise1Plus.C_chr_60669	jgi|Necha2|39861|e_gw1.12.78.1	*	PTTT_15341.1	PTRT_11716	SNOT_03209.3|EAT89940.2	*	*	*	*	*	*	*	*	*	*	*	*	*
1535	2	2	2	1	1	1	RSAG8G_01568	gi|215469233|gb|EEB97448.1|	*	*	*	*	*	*	*	*	*	*	*	*	*	*	*	*	*	*	*	*	*	*	*	*	*	*	*	*	*	*	*	*	*	*	*	*	*	*	*	*	*
1538	106	34	71	20	0.32	0.67	RSAG8G_01571	gi|215452905|gb|EEB90936.1|	gi|300111826|gb|EFJ03227.1|	jgi|SerlaS7_3_2|177744|estExt_fgenesh1_kg.C_41134	gi|336386515|gb|EGO27661.1|	PGTT_18599	PTTG_08109T0	UM03126,UM05069	AB04701.1	*	AFL2T_09535,AFL2T_11432	123517	bgh03772_polypeptide	BC1T_02756,BC1T_01833	CHGT_10204	jgi|CocheC5_1|88972|estExt_Genewise1.C_110777	jgi|Dotse1|126155|e_gw1.3.1712.1	FGSG_01453T0	FOXG_11259T0	FVEG_09535T0	gi|320585844|gb|EFW98523.1|	Lema_P010240.1,Lema_P005250.1	MGG_01604T0,MGG_12752T0	jgi|Mycfi2|35848|Mycfi1.e_gw1.9.668.1	jgi|Mycgr3|89073|fgenesh1_pg.C_chr_1000490	jgi|Necha2|30441|e_gw1.8.850.1	NFIA_083700,NFIA_018430	PTTT_10985.1,PTTT_09631.1	PTRT_01593	SNOT_02681.3|EAT89412.2	VDBG_04606T0	VDAG_07041T0	PITG_17768T0	jgi|Phyra1_1|96139|C_scaffold_64000005	PYU1_T004815	*	*	*	*	*	*	*	*
1539	11	7	7	1	0.64	0.64	RSAG8G_01572	*	gi|300110502|gb|EFJ01903.1|	jgi|SerlaS7_3_2|103760|estExt_Genewise1Plus.C_40685	gi|336386257|gb|EGO27403.1|	*	*	*	*	*	*	*	*	*	*	*	*	FGSG_08193T0	FOXG_02889T0	FVEG_01731T0	*	*	*	*	*	*	*	*	*	*	*	*	*	*	*	*	*	*	*	*	*	*	*
1540	5	2	3	2	0.4	0.6	RSAG8G_01573	*	*	*	*	*	*	UM00231	*	*	*	*	*	*	*	*	*	*	*	*	*	*	*	*	*	*	*	*	*	*	*	*	*	*	*	*	*	*	*	*	*	*	*
1542	105	34	70	21	0.32	0.67	RSAG8G_01575	*	gi|300112584|gb|EFJ03985.1|	jgi|SerlaS7_3_2|189168|estExt_fgenesh1_kg.C_170315	gi|336378215|gb|EGO19374.1|	PGTT_07968	PTTG_00995T0	UM04460	AB00479.1	gi|44981552|gb|AAS51337.1|	AFL2T_06581	196819	bghP005437	BC1T_03170	CHGT_04583	*	jgi|Dotse1|47000|fgenesh1_kg.9_#_201_#_isotig06844	FGSG_04273T0	FOXG_11352T0	FVEG_10463T0	gi|320591381|gb|EFX03820.1|	Lema_P034340.1	MGG_07080T0	jgi|Mycfi2|37035|Mycfi1.e_gw1.10.334.1	jgi|Mycgr3|47713|e_gw1.9.541.1	jgi|Necha2|81387|fgenesh1_pg.sca_20_chr6_4_0000013	NFIA_076140	PTTT_04001.1	PTRT_09058	SNOT_08636.3|EAT83804.2	VDBG_08235T0	VDAG_10430T0	PITG_09712T0	jgi|Phyra1_1|94262|C_scaffold_14000035	PYU1_T011774	*	*	*	*	*	*	*	*
1545	12	7	8	1	0.58	0.67	RSAG8G_01578	*	gi|300112324|gb|EFJ03725.1|	jgi|SerlaS7_3_2|100669|estExt_Genewise1Plus.C_10981	gi|336389496|gb|EGO30639.1|	PGTT_14794	PTTG_00704T0	UM03035	*	*	*	*	*	*	*	*	*	*	*	*	*	*	*	*	*	*	*	*	*	*	*	*	*	*	*	*	*	*	*	*	*	*	*
1547	145	65	112	61	0.45	0.77	RSAG8G_01580	*	gi|300110991|gb|EFJ02392.1|	jgi|SerlaS7_3_2|180301|estExt_fgenesh1_kg.C_60774	gi|336384379|gb|EGO25527.1|	*	PTTG_00828T0,PTTG_07968T0	*	AB07743.1,AB01442.1	gi|44985843|gb|AAS54454.1|	AFL2T_07650,AFL2T_01139	208225205443	bgh04944_polypeptide	BC1T_03338,BC1T_15409	CHGT_01646,CHGT_03341	jgi|CocheC5_1|84955|estExt_Genewise1.C_60717,jgi|CocheC5_1|86582|estExt_Genewise1.C_80542	jgi|Dotse1|67635|estExt_fgenesh1_kg.C_1_t10237,jgi|Dotse1|69994|estExt_fgenesh1_kg.C_2_t20476	FGSG_12745T0	FOXG_09418T0	FVEG_07050T0	gi|320590051|gb|EFX02496.1|,gi|320587610|gb|EFX00085.1|	Lema_P051140.1,Lema_P089330.1	MGG_04437T0,MGG_06459T0	jgi|Mycfi2|54756|Mycfi1.estExt_Genewise1Plus.C_10653,jgi|Mycfi2|53968|Mycfi1.estExt_Genewise1.C_320007	jgi|Mycgr3|66729|estExt_Genewise1Plus.C_chr_12675,jgi|Mycgr3|103215|estExt_fgenesh1_kg.C_chr_20237	jgi|Necha2|32069|e_gw1.1.1418.1,jgi|Necha2|95575|fgenesh1_pm.sca_10_chr8_2_0000214	NFIA_014450,NFIA_010150	PTTT_11890.1	PTRT_00549	SNOT_07047.3|EAT85698.2,SNOT_02004.3|EAT90216.2	VDBG_06762T0	VDAG_04365T0,VDAG_05829T0	PITG_16074T0,PITG_16069T0	jgi|Phyra1_1|71064|fgenesh1_pm.C_scaffold_2000005	PYU1_T009451	gi|159141188|gb|AAK89256.2|,gi|54035788|sp|Q7CU92.2|CLPB_AGRT5	*	gi|237876239|gb|ACR28572.1|	*	*	*	*	*
1550	83	17	53	24	0.2	0.64	RSAG8G_01583	*	*	jgi|SerlaS7_3_2|174071|estExt_fgenesh1_kg.C_10566	gi|336389667|gb|EGO30810.1|	PGTT_05274	*	UM03958	AB01080.1	gi|44985282|gb|AAS53995.1|	AFL2T_09808	*	bgh05134_polypeptide,bgh00365_polypeptide	*	CHGT_07757	*	*	*	*	*	*	*	*	*	jgi|Mycgr3|101073|estExt_fgenesh1_pm.C_chr_80301	*	NFIA_039340	*	*	SNOT_10941.3|EAT81440.2	*	*	PITG_01411T0	jgi|Phyra1_1|76511|fgenesh1_pg.C_scaffold_18000142	PYU1_T013462	*	*	*	*	*	*	*	*
1551	3	2	2	1	0.67	0.67	RSAG8G_01584	*	gi|300112323|gb|EFJ03724.1|	*	*	*	*	*	*	*	*	*	*	*	*	*	*	*	*	*	*	*	*	*	*	*	*	*	*	*	*	*	*	*	*	*	*	*	*	*	*	*	*
1554	118	34	73	30	0.29	0.62	RSAG8G_01587	*	gi|300107026|gb|EFI98429.1|	jgi|SerlaS7_3_2|95699|estExt_Genewise1.C_130207	gi|336379391|gb|EGO20546.1|	PGTT_08037	PTTG_06887T0	UM03609	AB08027.1	gi|44983908|gb|AAS52944.1|	AFL2T_00873	176395	bgh02640_polypeptide	BC1T_13291	CHGT_01230	jgi|CocheC5_1|31478|estExt_fgenesh1_pg.C_140273	jgi|Dotse1|56755|estExt_Genemark1.C_11_t10216	FGSG_05698T0	FOXG_08701T0	FVEG_05971T0	gi|320587236|gb|EFW99716.1|	Lema_P102150.1	MGG_08708T0	jgi|Mycfi2|30851|Mycfi1.e_gw1.3.166.1	jgi|Mycgr3|73745|estExt_Genewise1Plus.C_chr_70244	jgi|Necha2|66050|estExt_Genewise1Plus.C_sca_18_chr2_1_00237	NFIA_022660	PTTT_14142.1	PTRT_02999	SNOT_03708.3|EAT88913.2	VDBG_02383T0	VDAG_02854T0	PITG_04722T0	jgi|Phyra1_1|41113|gwEuk.13.186.1	*	*	*	*	*	*	*	*	*
1555	91	25	58	27	0.27	0.64	RSAG8G_01588	*	gi|300111292|gb|EFJ02693.1|	jgi|SerlaS7_3_2|104035|estExt_Genewise1Plus.C_40975	gi|336386385|gb|EGO27531.1|	*	*	UM05547	AB03923.1	gi|299788947|gb|AAS51782.2|	AFL2T_06738	173825	bgh00590_polypeptide	BC1T_14531	*	*	jgi|Dotse1|152185|estExt_Genewise1.C_5_t30188	FGSG_09668T0	*	*	*	Lema_P046550.1	*	jgi|Mycfi2|41825|Mycfi1.e_gw1.17.70.1	jgi|Mycgr3|50788|e_gw1.12.646.1	*	NFIA_086370	PTTT_02199.1	PTRT_04362	SNOT_04972.3|EAT87363.1	*	VDAG_07893T0	PITG_03060T0	jgi|Phyra1_1|77928|fgenesh1_pg.C_scaffold_27000107	PYU1_T000887	*	*	*	*	*	*	*	*
1556	5	5	5	1	1	1	RSAG8G_01589	gi|215455304|gb|EEB92014.1|	*	jgi|SerlaS7_3_2|165924|estExt_fgenesh1_pm.C_30322	gi|336387570|gb|EGO28715.1|	*	*	*	*	*	*	*	*	*	*	*	*	*	*	*	*	*	MGG_10671T0	*	*	*	*	*	*	*	*	*	*	*	*	*	*	*	*	*	*	*	*
1557	4	1	1	1	0.25	0.25	RSAG8G_01590	*	*	*	*	*	*	*	*	*	*	*	*	*	*	*	*	*	*	*	*	*	*	*	*	*	*	*	*	*	*	*	*	*	*	*	*	*	*	*	*	*	*
1559	14	10	13	1	0.71	0.93	RSAG8G_01592	*	*	*	*	*	*	*	*	*	AFL2T_06104	*	*	BC1T_13725	*	jgi|CocheC5_1|88573|estExt_Genewise1.C_110315	*	*	*	*	*	Lema_P005240.1	*	*	jgi|Mycgr3|40431|e_gw1.4.1139.1	*	NFIA_062640	PTTT_18599.1	PTRT_01464	SNOT_06149.3|EAT85980.2	*	*	*	*	*	*	*	*	*	*	*	*	*
1562	2	2	2	1	1	1	RSAG8G_01595	*	gi|300101434|gb|EFI92844.1|,gi|300101171|gb|EFI92581.1|	*	*	*	*	*	*	*	*	*	*	*	*	*	*	*	*	*	*	*	*	*	*	*	*	*	*	*	*	*	*	*	*	*	*	*	*	*	*	*	*
1565	4	2	2	1	0.5	0.5	RSAG8G_01598	gi|215438682|gb|EEB87436.1|	*	*	*	*	*	*	*	*	*	*	*	*	*	*	*	*	*	*	*	*	*	*	*	*	*	*	*	*	*	*	*	*	*	*	*	*	*	*	*	*	*
1567	5	1	2	3	0.2	0.4	RSAG8G_01600	*	*	*	*	*	*	*	*	*	*	*	*	*	*	*	*	*	*	*	*	*	*	*	*	*	*	*	*	*	*	*	*	*	*	*	*	*	*	*	*	*	*
1568	66	28	53	1	0.42	0.8	RSAG8G_01601,RSAG8G_11123	*	gi|300105806|gb|EFI97210.1|,gi|300111308|gb|EFJ02709.1|,gi|300111309|gb|EFJ02710.1|	jgi|SerlaS7_3_2|185040|estExt_fgenesh1_kg.C_100525,jgi|SerlaS7_3_2|177226|estExt_fgenesh1_kg.C_40596,jgi|SerlaS7_3_2|118161|estExt_Genewise1Plus.C_580003	gi|336386240|gb|EGO27386.1|,gi|336381292|gb|EGO22444.1|,gi|336384913|gb|EGO26060.1|	PGTT_16278,PGTT_03802	PTTG_00460T0,PTTG_00474T0	UM02134,UM05036	AB02037.1	*	AFL2T_02194	125000	*	BC1T_13488,BC1T_13847	CHGT_00798	jgi|CocheC5_1|38633|gw1.26.74.1,jgi|CocheC5_1|28118|estExt_fgenesh1_pg.C_30340	jgi|Dotse1|44277|fgenesh1_kg.5_#_167_#_isotig04634	FGSG_06888T0	FOXG_01932T0	FVEG_14052T0	gi|320590046|gb|EFX02491.1|	Lema_P026260.1	*	jgi|Mycfi2|119946|gw1.8.1762.1	jgi|Mycgr3|42064|e_gw1.5.1123.1	jgi|Necha2|68445|estExt_Genewise1Plus.C_sca_3_chr4_2_01007	NFIA_019460	PTTT_13195.1	PTRT_07078,PTRT_07961	SNOT_04451.3|EAT88211.2	VDBG_04804T0	VDAG_04342T0	*	*	*	*	*	*	*	*	*	*	*
1571	2	1	2	1	0.5	1	RSAG8G_01604	*	*	*	*	*	*	*	*	*	*	*	*	*	*	*	*	*	*	*	*	*	*	*	*	*	*	*	*	*	*	*	*	*	*	*	*	*	*	*	*	*	*
1572	113	33	70	28	0.29	0.62	RSAG8G_01605	*	gi|300112662|gb|EFJ04063.1|	jgi|SerlaS7_3_2|47680|e_gw1.3.1482.1	gi|336387335|gb|EGO28480.1|	PGTT_11138	PTTG_05952T0,PTTG_03887T0	UM01813	AB08937.1	gi|299788484|gb|AAS50533.2|	AFL2T_11098	173081	bgh01388_polypeptide	BC1T_02343	CHGT_06496	jgi|CocheC5_1|25061|estExt_fgenesh1_kg.C_40018	jgi|Dotse1|139767|e_gw1.12.153.1	FGSG_08805T0	FOXG_03509T0	FVEG_02376T0	gi|320586666|gb|EFW99336.1|	Lema_P114020.1	MGG_02719T0	jgi|Mycfi2|130150|e_gw1.2.1788.1	jgi|Mycgr3|51270|e_gw1.13.62.1	jgi|Necha2|67573|estExt_Genewise1Plus.C_sca_2_chr3_3_01343	NFIA_069970	PTTT_09934.1	PTRT_07371	SNOT_00333.3|EAT91828.2	*	VDAG_01813T0	PITG_02289T0	jgi|Phyra1_1|80479|fgenesh1_pg.C_scaffold_49000085	PYU1_T004710	*	*	*	*	*	*	*	*
1573	20	9	17	1	0.45	0.85	RSAG8G_01606	gi|215471967|gb|EEB98400.1|	gi|300111299|gb|EFJ02700.1|	jgi|SerlaS7_3_2|58649|e_gw1.10.652.1,jgi|SerlaS7_3_2|21981|gw1.3.384.1	gi|336387333|gb|EGO28478.1|	PGTT_16250	*	*	*	*	*	*	*	BC1T_07945	*	*	*	*	*	*	*	*	*	*	*	*	*	PTTT_06375.1	*	SNOT_00968.3|EAT92463.2	*	*	*	*	*	*	*	*	*	*	*	*	*
1577	95	31	65	18	0.33	0.68	RSAG8G_01610	*	gi|300112385|gb|EFJ03786.1|	jgi|SerlaS7_3_2|173681|estExt_fgenesh1_kg.C_10126	gi|336389038|gb|EGO30181.1|	PGTT_16474	PTTG_08359T0	UM00199	AB07397.1	*	AFL2T_07771	208354	bgh01585_polypeptide	BC1T_03240	CHGT_05046	jgi|CocheC5_1|84917|estExt_Genewise1.C_60673	jgi|Dotse1|68574|estExt_fgenesh1_kg.C_1_t30250	FGSG_05614T0	FOXG_09274T0	FVEG_06875T0	gi|320589935|gb|EFX02391.1|	Lema_P051750.1	MGG_05156T0	jgi|Mycfi2|55410|Mycfi1.estExt_Genewise1Plus.C_12287	jgi|Mycgr3|65878|estExt_Genewise1Plus.C_chr_11519	jgi|Necha2|62738|estExt_Genewise1.C_sca_10_chr8_2_00259	NFIA_015650	PTTT_17207.1	PTRT_00754	*	VDBG_01433T0	VDAG_07813T0	*	jgi|Phyra1_1|96280|C_scaffold_70000003,jgi|Phyra1_1|85827|fgenesh1_pg.C_scaffold_325000003	PYU1_T007728	*	*	*	*	*	*	*	*
1578	115	35	73	29	0.3	0.63	RSAG8G_01611	*	gi|300110596|gb|EFJ01997.1|	jgi|SerlaS7_3_2|177007|estExt_fgenesh1_kg.C_40365	gi|336386117|gb|EGO27263.1|	PGTT_13681	PTTG_06328T0,PTTG_03711T0	UM05040	AB06059.1	gi|44981330|gb|AAS51152.1|	AFL2T_02381	206881	bgh01004_polypeptide	BC1T_03665	CHGT_03651	jgi|CocheC5_1|30893|estExt_fgenesh1_pg.C_120085	jgi|Dotse1|142353|estExt_Genewise1.C_1_t30156	FGSG_06587T0	FOXG_02366T0	FVEG_05546T0	gi|320589831|gb|EFX02287.1|	Lema_P099990.1	MGG_00221T0	jgi|Mycfi2|26563|Mycfi1.e_gw1.1.749.1	jgi|Mycgr3|104028|estExt_fgenesh1_kg.C_chr_40051	jgi|Necha2|100270|estExt_fgenesh1_pg.C_sca_19_chr4_3_00047	NFIA_066560	PTTT_11367.1	PTRT_03556	SNOT_05785.3|EAT86849.2	VDBG_02666T0	VDAG_03591T0	PITG_14850T0	jgi|Phyra1_1|71873|fgenesh1_pm.C_scaffold_57000001	PYU1_T014276	*	*	*	*	*	*	*	*
1580	20	10	14	5	0.5	0.7	RSAG8G_01613	*	gi|300105407|gb|EFI96811.1|	*	*	*	*	*	*	*	AFL2T_12530,AFL2T_01597	35645	*	*	*	*	jgi|Dotse1|70707|estExt_fgenesh1_kg.C_3_t20200	*	*	*	*	*	*	*	*	*	NFIA_094310,NFIA_112900	*	*	*	*	*	*	*	*	gi|159140267|gb|AAK87723.2|	gi|221737753|gb|ACM38649.1|	*	*	*	*	*	gi|147829744|emb|CAN00662.1|
1581	79	22	48	21	0.28	0.61	RSAG8G_01614	*	gi|300110194|gb|EFJ01595.1|	*	*	*	*	*	AB03835.1	*	*	213404	bgh06478_mRNA_polypeptide	BC1T_13187	*	jgi|CocheC5_1|70024|e_gw1.13.212.1	jgi|Dotse1|173181|estExt_Genewise1Plus.C_5_t40419	FGSG_09963T0	FOXG_05458T0	FVEG_02680T0	gi|320586446|gb|EFW99116.1|	*	MGG_07056T0	jgi|Mycfi2|65063|Mycfi1.fgenesh1_pm.C_scaffold_17000043	jgi|Mycgr3|77273|estExt_Genewise1Plus.C_chr_120198	jgi|Necha2|40995|e_gw1.5.1584.1	*	*	*	SNOT_05339.3|EAT87730.2	VDBG_00255T0	VDAG_08538T0	PITG_04719T0	*	PYU1_T007551	*	*	*	*	*	*	*	*
1582	115	33	69	30	0.29	0.6	RSAG8G_01615	*	gi|300110416|gb|EFJ01817.1|	jgi|SerlaS7_3_2|190246|estExt_fgenesh1_kg.C_220144	gi|336386760|gb|EGO27906.1|	PGTT_12673	PTTG_00099T0	UM00071	AB09127.1	gi|44980134|gb|AAS50330.1|	AFL2T_01718	183936	bgh01768_polypeptide	BC1T_02828	CHGT_10466	jgi|CocheC5_1|111529|estExt_Genewise1Plus.C_190284	jgi|Dotse1|173946|estExt_Genewise1Plus.C_6_t20347	FGSG_00323T0	FOXG_00745T0	FVEG_00771T0	gi|320594070|gb|EFX06473.1|	Lema_P022370.1	MGG_09173T0	jgi|Mycfi2|43324|Mycfi1.e_gw1.21.324.1	jgi|Mycgr3|45907|e_gw1.8.382.1	jgi|Necha2|32075|e_gw1.1.1168.1	NFIA_040360	PTTT_18821.1	PTRT_01092	*	VDBG_05377T0	VDAG_07027T0	PITG_00661T0	jgi|Phyra1_1|38799|gwEuk.1.298.1	PYU1_T004291	*	*	*	*	*	*	*	*
1584	16	15	15	1	0.94	0.94	RSAG8G_01617	*	gi|300100982|gb|EFI92393.1|	*	*	*	*	*	AB03730.1	*	*	*	*	*	CHGT_10061	jgi|CocheC5_1|106218|estExt_Genewise1Plus.C_100229	*	FGSG_07794T0	FOXG_04007T0	FVEG_13956T0	*	Lema_P047470.1	MGG_07566T0	*	jgi|Mycgr3|42327|e_gw1.5.1656.1	jgi|Necha2|52708|e_gw1.39.227.1	*	*	*	SNOT_05152.3|EAT87543.2	VDBG_02413T0	VDAG_02886T0	*	*	*	*	*	*	*	*	*	*	*
1587	7	1	4	2	0.14	0.57	RSAG8G_01620	*	*	*	*	*	*	*	*	*	*	*	*	*	*	*	*	*	*	*	*	*	*	*	*	*	*	*	*	*	*	*	*	*	*	*	*	*	*	*	*	*	*
1588	8	5	5	1	0.63	0.63	RSAG8G_01621	*	gi|300111759|gb|EFJ03160.1|	jgi|SerlaS7_3_2|177630|estExt_fgenesh1_kg.C_41016	gi|336386441|gb|EGO27587.1|	*	*	UM05585	*	*	*	*	*	*	*	*	*	*	*	*	*	*	*	*	*	*	*	*	*	*	*	*	*	*	*	*	*	*	*	*	*	*	*
1593	107	28	66	26	0.26	0.62	RSAG8G_01626	*	gi|300111770|gb|EFJ03171.1|,gi|300101855|gb|EFI93264.1|	*	*	PGTT_20321,PGTT_12906	PTTG_11459T0	UM05654	AB09265.1	*	AFL2T_10026	192649	bgh02448_polypeptide	*	CHGT_07796	jgi|CocheC5_1|32434|estExt_fgenesh1_pg.C_190129	jgi|Dotse1|72628|estExt_fgenesh1_kg.C_6_t10332	FGSG_07473T0	FOXG_01420T0	FVEG_07785T0	gi|320588872|gb|EFX01340.1|	Lema_P021660.1	*	jgi|Mycfi2|87154|Mycfi1.estExt_fgenesh1_pg.C_50505	jgi|Mycgr3|61964|estExt_Genewise1.C_chr_81230	jgi|Necha2|63344|estExt_Genewise1.C_sca_6_chr9_2_00030	NFIA_037580	*	PTRT_00994	SNOT_09429.3|EAT83621.2	VDBG_00010T0	VDAG_08299T0	PITG_01946T0	jgi|Phyra1_1|45019|gwEuk.23.52.1	PYU1_T005836	*	*	*	*	*	*	*	*
1594	95	40	74	26	0.42	0.78	RSAG8G_01627,RSAG8G_10291	gi|215450301|gb|EEB89673.1|	gi|300110739|gb|EFJ02140.1|	jgi|SerlaS7_3_2|163755|estExt_fgenesh1_pg.C_220067,jgi|SerlaS7_3_2|91009|estExt_Genewise1.C_80224	gi|336386769|gb|EGO27915.1|	*	*	*	AB05158.1,AB05283.1	*	*	212893	*	BC1T_09426	CHGT_08741	jgi|CocheC5_1|105703|estExt_Genewise1Plus.C_90462,jgi|CocheC5_1|105139|estExt_Genewise1Plus.C_80655	jgi|Dotse1|51454|estExt_Genemark1.C_2_t30166	FGSG_04679T0	FOXG_08885T0	FVEG_06511T0,FVEG_00368T0	gi|320592975|gb|EFX05384.1|	Lema_P087180.1	MGG_09664T0,MGG_01178T0	jgi|Mycfi2|52520|Mycfi1.estExt_Genewise1.C_140545	jgi|Mycgr3|68054|estExt_Genewise1Plus.C_chr_20654	jgi|Necha2|56051|e_gw1.99.2.1,jgi|Necha2|122390|fgeneshN1_kg.sca_71_chr3_1_0000002	NFIA_114030	PTTT_10177.1	PTRT_10357	SNOT_13101.3|EAT79428.2,SNOT_02390.3|EAT90602.2	VDBG_07992T0,VDBG_09894T0	VDAG_05563T0,VDAG_06180T0	PITG_01471T0	jgi|Phyra1_1|94534|C_scaffold_18000076	*	gi|159140087|gb|AAK87314.2|	*	*	*	*	*	*	*
1595	36	25	30	1	0.69	0.83	RSAG8G_01628	*	gi|300110478|gb|EFJ01879.1|	jgi|SerlaS7_3_2|104735|estExt_Genewise1Plus.C_41792	gi|336386920|gb|EGO28066.1|	*	*	*	AB06744.1	*	AFL2T_10193	56643	*	BC1T_05673	CHGT_01259	jgi|CocheC5_1|101612|estExt_Genewise1Plus.C_40873	*	FGSG_03272T0	FOXG_09948T0,FOXG_14490T0	FVEG_13329T0	gi|320591788|gb|EFX04227.1|	Lema_P119800.1	MGG_05889T0	jgi|Mycfi2|29831|Mycfi1.e_gw1.2.576.1,jgi|Mycfi2|37642|Mycfi1.e_gw1.11.128.1	jgi|Mycgr3|36522|e_gw1.2.1442.1	jgi|Necha2|82878|fgenesh1_pg.sca_9_chr7_10_0000402,jgi|Necha2|87604|fgenesh1_pg.sca_15_chr12_5_0000041	NFIA_048060,NFIA_072420	PTTT_11680.1	PTRT_07432	SNOT_03549.3|EAT88754.2,SNOT_00083.3|EAT91578.2	VDBG_02675T0,VDBG_08543T0,VDBG_02780T0	VDAG_08212T0,VDAG_03599T0	*	*	*	*	*	*	*	*	*	*	*
1596	6	3	5	1	0.5	0.83	RSAG8G_01629	gi|215435881|gb|EEB86737.1|	*	*	*	*	*	*	*	*	*	*	*	*	*	*	*	*	*	*	*	*	*	*	*	jgi|Necha2|98420|fgenesh1_pm.sca_133_unmapped000003,jgi|Necha2|55330|e_gw1.24.29.1	*	*	*	*	*	*	*	*	*	*	*	*	*	*	*	*	*
1603	9	3	4	2	0.33	0.44	RSAG8G_01637	*	*	*	*	*	*	*	*	gi|44985681|gb|AAS54305.1|	*	142987	*	*	*	*	*	*	*	*	*	*	*	*	*	*	*	*	*	*	*	*	*	*	*	*	*	*	*	*	*	*	*
1605	103	36	67	53	0.35	0.65	RSAG8G_01639,RSAG8G_04670,RSAG8G_01640	gi|215469428|gb|EEB97514.1|	gi|300109263|gb|EFJ00665.1|	*	*	*	*	UM01198	*	*	AFL2T_08744	36609	*	BC1T_08902	*	jgi|CocheC5_1|83055|estExt_Genewise1.C_40727	jgi|Dotse1|75463|estExt_fgenesh1_kg.C_120104	*	*	FVEG_00103T0	*	*	*	jgi|Mycfi2|56405|Mycfi1.estExt_Genewise1Plus.C_20991	jgi|Mycgr3|77955|estExt_Genewise1Plus.C_chr_130498	jgi|Necha2|74373|fgenesh1_pg.sca_8_chr1_1_0000404	NFIA_070670,NFIA_027770	PTTT_15844.1	PTRT_07110	SNOT_00984.3|EAT92479.2	*	*	*	jgi|Phyra1_1|44009|gwEuk.2.260.1	PYU1_T009413	gi|24636797|sp|Q8UJ09.1|DEOC_AGRT5,gi|159139507|gb|AAK85953.2|,gi|159141479|gb|AAK88601.2|	gi|221734206|gb|ACM35169.1|	*	*	*	*	*	gi|147832033|emb|CAN03006.1|
1606	83	31	67	1	0.37	0.81	RSAG8G_01641	*	gi|300111138|gb|EFJ02539.1|	jgi|SerlaS7_3_2|165692|estExt_fgenesh1_pm.C_30071	gi|336387293|gb|EGO28438.1|	PGTT_09931	PTTG_08970T0	UM04817	AB00317.1	gi|44983795|gb|AAS52831.1|,gi|44984080|gb|AAS53090.1|	AFL2T_07889	56985	bgh02364_polypeptide	BC1T_10535	CHGT_01856	jgi|CocheC5_1|95370|estExt_Genewise1.C_270114	jgi|Dotse1|70672|estExt_fgenesh1_kg.C_3_t20164	FGSG_06885T0	FOXG_01937T0	FVEG_14058T0	gi|320590136|gb|EFX02579.1|	Lema_P067780.1	MGG_09947T0	jgi|Mycfi2|203585|estExt_fgenesh1_pm.C_40453	jgi|Mycgr3|64956|estExt_Genewise1Plus.C_chr_10156	jgi|Necha2|100103|estExt_fgenesh1_pg.C_sca_3_chr4_2_00507	NFIA_114570	PTTT_07783.1	PTRT_08128	SNOT_09848.3|EAT83113.2	VDBG_04900T0	VDAG_04445T0	*	*	*	*	*	*	*	*	*	*	*
1609	40	18	31	1	0.45	0.78	RSAG8G_01644	gi|215458779|gb|EEB93486.1|	gi|300112330|gb|EFJ03731.1|	jgi|SerlaS7_3_2|102611|estExt_Genewise1Plus.C_30405	gi|336387267|gb|EGO28412.1|	*	*	*	*	gi|299788851|gb|AAS51519.2|	AFL2T_01395	18400557437	*	BC1T_03553	CHGT_04941	jgi|CocheC5_1|58830|e_gw1.2.1591.1	jgi|Dotse1|68498|estExt_fgenesh1_kg.C_1_t30168	*	*	*	gi|320586671|gb|EFW99341.1|	*	*	jgi|Mycfi2|27427|Mycfi1.e_gw1.1.454.1	*	*	NFIA_069200	PTTT_06701.1	PTRT_05432	SNOT_15699.3|EAT77074.2	*	*	*	*	*	*	*	*	*	*	*	*	*
1612	99	30	66	19	0.3	0.67	RSAG8G_01647	*	gi|300112318|gb|EFJ03719.1|	jgi|SerlaS7_3_2|182338|estExt_fgenesh1_kg.C_71264	gi|336383792|gb|EGO24941.1|	PGTT_14580	*	*	AB04309.1	gi|44984429|gb|AAS53331.1|	AFL2T_01292	183962	*	BC1T_08117	CHGT_00445	jgi|CocheC5_1|26165|estExt_fgenesh1_kg.C_180032	jgi|Dotse1|54538|estExt_Genemark1.C_7_t10113	FGSG_06378T0	FOXG_08131T0	FVEG_05054T0	gi|320588294|gb|EFX00763.1|	Lema_P107890.1	MGG_03562T0	jgi|Mycfi2|119031|gw1.6.1757.1	jgi|Mycgr3|43113|e_gw1.6.1061.1	jgi|Necha2|92424|fgenesh1_pm.sca_3_chr4_2_0000039	NFIA_068180	PTTT_12019.1	PTRT_05473	SNOT_02124.3|EAT90336.2	VDBG_09720T0	VDAG_09456T0	PITG_04674T0	*	PYU1_T007470	*	*	*	*	*	*	*	*
1613	103	41	82	31	0.4	0.8	RSAG8G_01648	*	*	*	gi|336387880|gb|EGO29024.1|	*	*	UM01754	*	gi|44980810|gb|AAS50715.1|	AFL2T_04495	213051	*	BC1T_00266	CHGT_01773	*	jgi|Dotse1|50352|estExt_Genemark1.C_1_t40270	FGSG_01485T0	FOXG_11203T0	FVEG_09588T0	gi|320592160|gb|EFX04599.1|	Lema_P016230.1	MGG_08597T0	jgi|Mycfi2|76411|Mycfi1.fgenesh1_pg.C_scaffold_1001286	*	jgi|Necha2|98561|estExt_fgenesh1_pg.C_sca_8_chr1_1_00266	NFIA_107290	*	*	SNOT_06636.3|EAT86467.2	VDBG_07167T0	VDAG_06807T0	PITG_14720T0,PITG_13305T0,PITG_13296T0	jgi|Phyra1_1|86038|fgenesh1_pg.C_scaffold_429000004,jgi|Phyra1_1|77989|fgenesh1_pg.C_scaffold_28000037,jgi|Phyra1_1|97170|C_scaffold_309000003	PYU1_T013363	*	*	*	*	*	*	*	*
1615	9	1	7	1	0.11	0.78	RSAG8G_01650	*	*	*	*	*	*	*	*	*	*	*	*	*	*	*	*	*	*	*	*	*	*	*	*	*	*	*	*	*	*	*	*	*	*	*	*	*	*	*	*	*	*
1616	2	1	2	1	0.5	1	RSAG8G_01651,RSAG8G_01653	*	*	*	*	*	*	*	*	*	*	*	*	*	*	*	*	*	*	*	*	*	*	*	*	*	*	*	*	*	*	*	*	*	*	*	*	*	*	*	*	*	*
1617	6	4	4	1	0.67	0.67	RSAG8G_01652,RSAG8G_05481	*	gi|300102753|gb|EFI94161.1|	jgi|SerlaS7_3_2|101466|estExt_Genewise1Plus.C_20337	gi|336387994|gb|EGO29138.1|	*	*	*	*	*	*	*	*	*	*	*	*	*	*	*	*	*	*	*	*	*	*	*	*	*	*	*	*	*	*	*	*	*	*	*	*	*	*
1618	10	4	6	4	0.4	0.6	RSAG8G_01654	*	*	*	*	*	PTTG_01025T0,PTTG_08300T0	*	*	*	*	*	*	BC1T_08928	*	*	*	*	*	*	*	*	*	*	*	*	*	*	*	*	*	*	*	jgi|Phyra1_1|95358|C_scaffold_38000047	*	*	*	*	*	*	*	*	*
1620	105	32	69	24	0.3	0.66	RSAG8G_01656	*	gi|300111543|gb|EFJ02944.1|	jgi|SerlaS7_3_2|190233|estExt_fgenesh1_kg.C_220129	gi|336386757|gb|EGO27903.1|	PGTT_17662	PTTG_06269T0	UM01782	*	gi|299790747|gb|AAS53518.2|	AFL2T_10009	56866	bgh02316_polypeptide	BC1T_02691	CHGT_08241	jgi|CocheC5_1|114271|estExt_Genewise1Plus.C_290090	jgi|Dotse1|69812|estExt_fgenesh1_kg.C_2_t20290	FGSG_00308T0	FOXG_00760T0	FVEG_00755T0	gi|320593753|gb|EFX06162.1|	Lema_P032890.1	MGG_03247T0	jgi|Mycfi2|56345|Mycfi1.estExt_Genewise1Plus.C_20882	jgi|Mycgr3|90601|fgenesh1_pg.C_chr_2000291	jgi|Necha2|90230|fgenesh1_pm.sca_1_chr1_3_0000363	NFIA_037780	PTTT_08122.1	PTRT_03797	SNOT_05589.3|EAT86653.2	VDBG_05380T0	VDAG_07030T0	*	jgi|Phyra1_1|84037|fgenesh1_pg.C_scaffold_102000019	PYU1_T001970	*	*	*	*	*	*	*	*
1622	8	4	5	1	0.5	0.63	RSAG8G_01658	gi|215458765|gb|EEB93479.1|	gi|300110982|gb|EFJ02383.1|	jgi|SerlaS7_3_2|38532|gw1.7.1968.1	*	*	*	*	*	*	*	*	*	*	*	*	*	*	*	*	*	*	*	*	*	*	*	*	*	*	*	*	*	*	*	*	*	*	*	*	*	*	*
1623	10	3	4	6	0.3	0.4	RSAG8G_01659	*	*	*	*	*	*	*	*	*	*	*	*	*	*	*	*	*	*	*	*	*	*	*	*	*	*	*	*	*	*	*	*	*	PYU1_T010512	*	*	*	*	*	*	*	*
1624	90	30	54	26	0.33	0.6	RSAG8G_01660	*	gi|300112245|gb|EFJ03646.1|	jgi|SerlaS7_3_2|174233|estExt_fgenesh1_kg.C_10742	gi|336389815|gb|EGO30958.1|	PGTT_07784	*	UM00190	AB07915.1	gi|44986080|gb|AAS54620.1|	AFL2T_00132	*	bgh01164_polypeptide	BC1T_09384	*	jgi|CocheC5_1|90514|estExt_Genewise1.C_140511	jgi|Dotse1|75376|estExt_fgenesh1_kg.C_110387	FGSG_06819T0	*	FVEG_05167T0	gi|320592276|gb|EFX04715.1|	Lema_P064320.1	MGG_02462T0	jgi|Mycfi2|89886|Mycfi1.synt_with_mycgr.3__38	jgi|Mycgr3|81468|fgenesh1_kg.C_chr_7000087	jgi|Necha2|102824|estExt_fgenesh1_kg.C_sca_6_chr9_2_00028	NFIA_025250	PTTT_17081.1	PTRT_02817	SNOT_03677.3|EAT88882.2	VDBG_00139T0	VDAG_08426T0	*	jgi|Phyra1_1|48764|gwEuk.42.85.1	PYU1_T000009	*	*	*	*	*	*	*	*
1625	106	28	65	29	0.26	0.61	RSAG8G_01661	*	gi|300110213|gb|EFJ01614.1|	jgi|SerlaS7_3_2|127011|fgenesh1_pm.22_#_74	gi|336386758|gb|EGO27904.1|	PGTT_18253	*	UM05695	*	gi|299788264|gb|AAS54346.2|	AFL2T_02696	55985	*	BC1T_14662	CHGT_08955	*	jgi|Dotse1|67789|estExt_fgenesh1_kg.C_1_t10410	FGSG_08603T0	FOXG_03419T0	FVEG_02291T0	gi|320587615|gb|EFX00090.1|	Lema_P082330.1	MGG_00449T0	jgi|Mycfi2|55530|Mycfi1.estExt_Genewise1Plus.C_12624	jgi|Mycgr3|57670|estExt_Genewise1.C_chr_40323	*	NFIA_081550	PTTT_17306.1	*	*	VDBG_09288T0	VDAG_07445T0	PITG_05301T0	jgi|Phyra1_1|41083|gwEuk.13.156.1	PYU1_T012195	*	*	*	*	*	*	*	*
1626	112	32	68	27	0.29	0.61	RSAG8G_01662	*	gi|300112246|gb|EFJ03647.1|	*	gi|336389814|gb|EGO30957.1|	PGTT_11910	PTTG_06775T0	UM04825	AB04408.1	gi|44980716|gb|AAS50621.1|	AFL2T_03119	21032156364	bgh01105_polypeptide	BC1T_08962	CHGT_02683	jgi|CocheC5_1|92565|estExt_Genewise1.C_180302	jgi|Dotse1|69551|estExt_fgenesh1_kg.C_2_t20007	FGSG_07141T0	FOXG_01659T0	FVEG_08024T0	gi|320588635|gb|EFX01103.1|	Lema_P108830.1	*	jgi|Mycfi2|52824|Mycfi1.estExt_Genewise1.C_160208	jgi|Mycgr3|68879|estExt_Genewise1Plus.C_chr_21803	jgi|Necha2|71739|estExt_Genewise1Plus.C_sca_6_chr9_2_00261	NFIA_091350	PTTT_11044.1	PTRT_05920	SNOT_10279.3|EAT82614.2	VDBG_00037T0	VDAG_08325T0	PITG_17452T0	jgi|Phyra1_1|96181|C_scaffold_66000030	PYU1_T011941	*	*	*	*	*	*	*	*
1632	88	29	53	23	0.33	0.6	RSAG8G_01668	gi|215472598|gb|EEB98595.1|	gi|300111352|gb|EFJ02753.1|	jgi|SerlaS7_3_2|96889|estExt_Genewise1.C_160065	gi|336378337|gb|EGO19495.1|	PGTT_00819	PTTG_05113T0	*	*	gi|44983637|gb|AAS52736.1|	AFL2T_02600	*	bgh03117_polypeptide	BC1T_08385	CHGT_02536	jgi|CocheC5_1|53801|gw1.18.481.1	jgi|Dotse1|21726|gm1.2866_g	FGSG_07181T0	FOXG_01619T0	FVEG_07980T0	*	*	MGG_08163T0	jgi|Mycfi2|9987|Mycfi1.gw1.14.467.1	jgi|Mycgr3|103406|estExt_fgenesh1_kg.C_chr_20442	jgi|Necha2|73856|fgenesh1_kg.sca_6_chr9_2_0000020	NFIA_058680	PTTT_10485.1	*	*	VDBG_04228T0	VDAG_01457T0	PITG_00631T0	jgi|Phyra1_1|38760|gwEuk.1.259.1	PYU1_T004315	*	*	*	*	*	*	*	*
1635	8	4	4	1	0.5	0.5	RSAG8G_01671	*	gi|300101129|gb|EFI92539.1|,gi|300106644|gb|EFI98047.1|	jgi|SerlaS7_3_2|175713|estExt_fgenesh1_kg.C_21201	gi|336388771|gb|EGO29915.1|	*	*	*	*	*	*	*	*	*	*	*	*	*	*	*	*	*	*	*	*	*	*	*	*	*	*	*	*	*	*	*	*	*	*	*	*	*	*
1636	42	10	38	2	0.24	0.9	RSAG8G_01672	*	*	*	*	*	*	*	AB04971.1	*	AFL2T_04749	*	*	*	*	*	*	FGSG_12508T0	FOXG_12295T0	FVEG_10830T0	*	*	*	*	*	*	NFIA_109690	*	*	SNOT_06538.3|EAT86369.2	VDBG_02330T0	VDAG_02798T0	*	*	*	*	*	*	*	*	*	*	*
1637	3	2	2	1	0.67	0.67	RSAG8G_01673	gi|215451960|gb|EEB90489.1|	*	*	*	*	*	*	*	*	*	*	*	*	*	*	*	*	*	*	*	*	*	*	*	*	*	*	*	*	*	*	*	*	*	*	*	*	*	*	*	*	*
1639	4	2	3	1	0.5	0.75	RSAG8G_01675	*	gi|300110799|gb|EFJ02200.1|	*	*	*	*	*	*	*	*	*	*	*	*	*	*	*	*	*	*	*	*	*	*	*	*	*	*	*	*	*	*	*	*	*	*	*	*	*	*	*	*
1641	119	36	76	34	0.3	0.64	RSAG8G_01677	*	gi|300111354|gb|EFJ02755.1|	jgi|SerlaS7_3_2|190703|estExt_fgenesh1_kg.C_270049	gi|336378291|gb|EGO19449.1|	PGTT_00781	PTTG_09525T0,PTTG_07238T0,PTTG_05101T0	UM04972	AB07205.1	gi|44980932|gb|AAS50815.1|	*	206214	bgh03197_polypeptide	BC1T_15365	CHGT_07858	jgi|CocheC5_1|27444|estExt_fgenesh1_pg.C_20248	jgi|Dotse1|68641|estExt_fgenesh1_kg.C_1_t30323	FGSG_00654T0	FOXG_00972T0	FVEG_00542T0	gi|320585764|gb|EFW98443.1|	Lema_P044350.1	MGG_06993T0	jgi|Mycfi2|148025|estExt_Genewise1Plus.C_10391	jgi|Mycgr3|107316|estExt_fgenesh1_pg.C_chr_10953	jgi|Necha2|75133|fgenesh1_pg.sca_1_chr1_3_0000744	NFIA_020080	PTTT_10711.1	PTRT_06031	SNOT_07481.3|EAT84947.2	VDBG_07151T0	VDAG_06791T0	PITG_08696T0	jgi|Phyra1_1|84030|fgenesh1_pg.C_scaffold_102000012	PYU1_T006312	gi|219732432|emb|CAW61795.1|,gi|219896284|emb|CAW73620.1|,gi|219899913|emb|CAW79594.1|,gi|257324717|emb|CBC42145.1|,gi|257730374|emb|CBC65727.1|,gi|257739748|emb|CBC77614.1|,gi|15155261|gb|AAK86168.1|	gi|221734336|gb|ACM35299.1|	*	*	*	*	*	*
1643	86	30	68	1	0.35	0.79	RSAG8G_01679	*	gi|300112680|gb|EFJ04081.1|	jgi|SerlaS7_3_2|116945|estExt_Genewise1Plus.C_270014	*	PGTT_10284	PTTG_07627T0	UM01748	AB01380.1	gi|299790745|gb|AAS53511.2|	AFL2T_10725	54353	bghP002618	BC1T_10017	CHGT_00552	jgi|CocheC5_1|24597|estExt_fgenesh1_kg.C_10076	jgi|Dotse1|68024|estExt_fgenesh1_kg.C_1_t20161	FGSG_10048T0	FOXG_05358T0	FVEG_02772T0	gi|320586546|gb|EFW99216.1|	Lema_P078040.1	MGG_11497T0	jgi|Mycfi2|71507|Mycfi1.estExt_fgenesh1_pm.C_10672	jgi|Mycgr3|67551|estExt_Genewise1Plus.C_chr_13922	jgi|Necha2|69288|estExt_Genewise1Plus.C_sca_5_chr5_3_00237	NFIA_063070	PTTT_13664.1	PTRT_09726	SNOT_16162.3|EAT76534.2	VDBG_00338T0	VDAG_08631T0	*	*	*	*	*	*	*	*	*	*	*
1645	64	21	50	1	0.33	0.78	RSAG8G_01681	*	*	jgi|SerlaS7_3_2|188615|estExt_fgenesh1_kg.C_160011	gi|336378319|gb|EGO19477.1|	PGTT_00890,PGTT_00895	PTTG_09158T0	*	AB04528.1	gi|299789389|gb|AAS53006.2|	*	43389	*	BC1T_07589	CHGT_03093	jgi|CocheC5_1|112850|estExt_Genewise1Plus.C_230396	*	*	*	*	*	Lema_P109500.1	MGG_05254T0	jgi|Mycfi2|202245|estExt_fgenesh1_pm.C_20281	jgi|Mycgr3|23780|gw1.10.653.1	*	NFIA_075180	PTTT_12191.1	PTRT_05744	SNOT_16009.3|EAT76588.2	VDBG_10194T0	VDAG_10394T0	*	*	*	*	*	*	*	*	*	*	*
1649	11	5	7	1	0.45	0.64	RSAG8G_01685	*	gi|300106574|gb|EFI97977.1|	jgi|SerlaS7_3_2|173312|estExt_fgenesh1_pm.C_570008	gi|336381481|gb|EGO22633.1|	*	*	UM05577	*	*	*	*	*	*	*	*	*	*	*	*	*	*	*	*	*	*	*	*	*	*	*	*	*	*	*	*	*	*	*	*	*	*	*
1650	10	4	5	9	0.4	0.5	RSAG8G_01686	*	*	*	*	*	*	*	*	*	*	*	*	*	*	*	*	*	*	*	*	*	*	*	*	*	*	*	*	*	*	*	*	*	*	*	*	*	*	*	*	*	*
1655	35	26	27	1	0.74	0.77	RSAG8G_01691	*	gi|300106559|gb|EFI97962.1|	jgi|SerlaS7_3_2|75638|Genemark.7775_g	gi|336383410|gb|EGO24559.1|	PGTT_17528	PTTG_08032T0	UM04857	AB01601.1	*	*	*	*	BC1T_03018	CHGT_03736,CHGT_05944	jgi|CocheC5_1|30408|estExt_fgenesh1_pg.C_100179	jgi|Dotse1|138298|e_gw1.10.155.1	FGSG_08542T0,FGSG_11755T0	FOXG_03353T0,FOXG_00701T0	FVEG_02225T0,FVEG_00810T0	gi|320586871|gb|EFW99534.1|	Lema_P095970.1	MGG_11079T0,MGG_04705T0	jgi|Mycfi2|157697|estExt_Genewise1Plus.C_100172	jgi|Mycgr3|76858|estExt_Genewise1Plus.C_chr_110422	jgi|Necha2|57487|estExt_Genewise1.C_sca_1_chr1_3_00803,jgi|Necha2|72149|estExt_Genewise1Plus.C_sca_82_chr10_2_00039,jgi|Necha2|36314|e_gw1.2.1333.1	*	PTTT_09281.1	PTRT_06414	SNOT_12077.3|EAT80489.2	VDBG_06535T0,VDBG_05868T0	VDAG_05071T0,VDAG_03030T0	*	*	*	*	*	*	*	*	*	*	*
1656	69	27	55	1	0.39	0.8	RSAG8G_01692	*	gi|300107122|gb|EFI98525.1|	jgi|SerlaS7_3_2|58257|e_gw1.10.591.1	gi|336381228|gb|EGO22380.1|	*	PTTG_07047T0	*	AB10316.1	gi|299790921|gb|AAS54062.2|	AFL2T_00413	48514	bghP0003678	BC1T_03492	CHGT_05230	jgi|CocheC5_1|111935|estExt_Genewise1Plus.C_210115	jgi|Dotse1|69080|estExt_fgenesh1_kg.C_2_t10010	FGSG_04220T0	FOXG_11409T0	FVEG_10410T0	gi|320589657|gb|EFX02113.1|	*	MGG_09869T0	jgi|Mycfi2|54079|Mycfi1.estExt_Genewise1.C_320311	jgi|Mycgr3|48696|e_gw1.10.972.1	jgi|Necha2|43756|e_gw1.20.1082.1	NFIA_026870	PTTT_09730.1	PTRT_05285	*	VDBG_08552T0	VDAG_08221T0	*	*	*	*	*	*	*	*	*	*	*
1657	114	34	72	27	0.3	0.63	RSAG8G_01693	*	gi|300107123|gb|EFI98526.1|	jgi|SerlaS7_3_2|93367|estExt_Genewise1.C_100526	gi|336381229|gb|EGO22381.1|	PGTT_02141	PTTG_01006T0	UM05432	AB03359.1	gi|44983233|gb|AAS52415.1|	AFL2T_04176	45514	bgh02255_polypeptide	BC1T_07946	CHGT_01396	jgi|CocheC5_1|28059|estExt_fgenesh1_pg.C_30276	jgi|Dotse1|50058|estExt_Genemark1.C_1_t30430	FGSG_00468T0	FOXG_00586T0	FVEG_00927T0	gi|320591880|gb|EFX04319.1|	Lema_P027650.1	MGG_01259T0	jgi|Mycfi2|25537|Mycfi1.e_gw1.1.273.1	jgi|Mycgr3|31393|e_gw1.1.2564.1	jgi|Necha2|90152|fgenesh1_pm.sca_1_chr1_3_0000285	NFIA_097390	PTTT_12767.1	PTRT_07535	SNOT_04483.3|EAT88243.2	VDBG_04888T0	VDAG_04431T0	PITG_17072T0	jgi|Phyra1_1|79819|fgenesh1_pg.C_scaffold_43000100	PYU1_T008680	*	*	*	*	*	*	*	*
1660	8	3	5	6	0.38	0.63	RSAG8G_01696	*	*	*	*	*	*	*	*	*	*	*	*	*	*	*	*	*	*	*	*	*	*	*	*	*	*	*	*	*	*	*	*	*	*	*	*	*	*	*	*	*	*
1661	3	1	2	1	0.33	0.67	RSAG8G_01697	*	*	*	*	*	*	*	*	*	*	*	*	*	*	*	*	*	*	*	*	*	*	*	*	*	*	*	*	*	*	*	*	*	*	*	*	*	*	*	*	*	*
1664	86	26	54	19	0.3	0.63	RSAG8G_01700	gi|215451542|gb|EEB90287.1|	gi|300106213|gb|EFI97616.1|	*	*	PGTT_02034	PTTG_07048T0	UM05364	AB07613.1	*	AFL2T_07739	52779	bgh05157_polypeptide	*	CHGT_00806	jgi|CocheC5_1|102913|estExt_Genewise1Plus.C_60189	jgi|Dotse1|68630|estExt_fgenesh1_kg.C_1_t30312	FGSG_07100T0	FOXG_01703T0	FVEG_08069T0	gi|320589308|gb|EFX01770.1|	Lema_P051360.1	MGG_04602T0	jgi|Mycfi2|62927|Mycfi1.fgenesh1_pm.C_scaffold_1000584	jgi|Mycgr3|84315|fgenesh1_pm.C_chr_1001025	jgi|Necha2|37667|e_gw1.3.1278.1	*	PTTT_09365.1	PTRT_00833	SNOT_06957.3|EAT85608.2	*	VDAG_08777T0	*	*	*	*	*	*	*	*	*	*	*
1665	103	33	64	27	0.32	0.62	RSAG8G_01701	gi|215435656|gb|EEB86677.1|	gi|300106470|gb|EFI97873.1|	jgi|SerlaS7_3_2|117573|estExt_Genewise1Plus.C_360019	gi|336381104|gb|EGO22256.1|	PGTT_19590	*	*	AB10010.1	gi|44985485|gb|AAS54181.1|	AFL2T_09575	57444	bgh02003_polypeptide	BC1T_04405	CHGT_03179	jgi|CocheC5_1|59632|e_gw1.2.765.1	jgi|Dotse1|71080|estExt_fgenesh1_kg.C_4_t10325	FGSG_06757T0	FOXG_02068T0	FVEG_05230T0	gi|320586739|gb|EFW99402.1|	*	MGG_06571T0	jgi|Mycfi2|88568|Mycfi1.estExt_fgenesh1_pg.C_170017	jgi|Mycgr3|85212|fgenesh1_pm.C_chr_3000282	jgi|Necha2|102575|estExt_fgenesh1_kg.C_sca_3_chr4_2_00062	NFIA_092210	PTTT_00414.1	PTRT_05398	SNOT_07837.3|EAT85303.2	VDBG_08940T0	VDAG_10228T0	PITG_10263T0	jgi|Phyra1_1|95867|C_scaffold_54000022,jgi|Phyra1_1|40716|gwEuk.1231.10.1	PYU1_T002930	*	*	*	*	*	*	*	*
1666	104	29	65	24	0.28	0.63	RSAG8G_01702	*	gi|300107118|gb|EFI98521.1|	jgi|SerlaS7_3_2|58486|e_gw1.10.27.1	gi|336381250|gb|EGO22402.1|	PGTT_16656	PTTG_06724T0	UM05433	AB03173.1	gi|299788521|gb|AAS50686.2|	AFL2T_04188	57395	bgh05832_mRNA_polypeptide	BC1T_02548	CHGT_00775	jgi|CocheC5_1|116297|estExt_fgenesh1_pm.C_30128	jgi|Dotse1|67665|estExt_fgenesh1_kg.C_1_t10269	FGSG_00608T0	FOXG_00440T0	FVEG_01072T0	gi|320590646|gb|EFX03089.1|	Lema_P029020.1	MGG_04427T0	jgi|Mycfi2|53876|Mycfi1.estExt_Genewise1.C_270159	jgi|Mycgr3|98798|estExt_fgenesh1_pm.C_chr_10866	jgi|Necha2|31759|e_gw1.1.1406.1	NFIA_097290	PTTT_06995.1	PTRT_08113	*	*	VDAG_03147T0	*	*	*	*	*	*	*	*	*	*	*
1667	3	1	2	1	0.33	0.67	RSAG8G_01703	*	*	*	*	*	*	*	*	*	*	*	*	*	*	*	*	*	*	*	*	*	*	*	*	*	*	*	*	*	*	*	*	*	*	*	*	*	*	*	*	*	*
1668	7	4	7	1	0.57	1	RSAG8G_01704	*	*	*	*	*	*	*	AB00865.1	*	*	*	*	BC1T_06755	*	*	*	*	*	*	*	*	*	*	*	*	*	*	*	*	VDBG_06913T0	*	*	*	*	*	*	*	*	*	*	*	*
1669	9	5	5	1	0.56	0.56	RSAG8G_01705	*	gi|300111978|gb|EFJ03379.1|	jgi|SerlaS7_3_2|103056|estExt_Genewise1Plus.C_30968	gi|336387534|gb|EGO28679.1|	*	PTTG_08700T0	*	*	*	*	*	*	*	*	*	*	*	*	*	*	*	*	*	*	*	*	*	*	*	*	*	*	*	*	*	*	*	*	*	*	*	*
1670	22	10	11	4	0.45	0.5	RSAG8G_01706	*	gi|300102345|gb|EFI93753.1|	jgi|SerlaS7_3_2|71954|Genemark.4091_g	gi|336385474|gb|EGO26621.1|	PGTT_15173	*	UM06294	*	gi|44984461|gb|AAS53363.1|	*	*	*	*	*	*	*	*	*	*	*	*	*	*	*	*	*	*	*	*	*	*	PITG_07856T0	jgi|Phyra1_1|82223|fgenesh1_pg.C_scaffold_69000047	PYU1_T011511	*	*	*	*	*	*	*	*
1674	11	11	11	1	1	1	RSAG8G_01710,RSAG8G_09338	*	*	*	*	*	*	*	AB08200.1	*	*	*	bgh01025_polypeptide	*	*	jgi|CocheC5_1|109098|estExt_Genewise1Plus.C_140560	jgi|Dotse1|119905|e_gw1.1.809.1	*	*	*	*	Lema_P077520.1	*	jgi|Mycfi2|149067|estExt_Genewise1Plus.C_12280	jgi|Mycgr3|100421|estExt_fgenesh1_pm.C_chr_60064	*	*	PTTT_17116.1	PTRT_02947	SNOT_03918.3|EAT89123.2	*	*	*	*	*	*	*	*	*	*	*	*	*
1675	3	1	1	1	0.33	0.33	RSAG8G_01711,RSAG8G_06821,RSAG8G_05851	*	*	*	*	*	*	*	*	*	*	*	*	*	*	*	*	*	*	*	*	*	*	*	*	*	*	*	*	*	*	*	*	*	*	*	*	*	*	*	*	*	*
1677	104	29	67	25	0.28	0.64	RSAG8G_01713	*	gi|300112586|gb|EFJ03987.1|	jgi|SerlaS7_3_2|122355|fgenesh1_pm.6_#_685	gi|336384731|gb|EGO25879.1|	PGTT_15795	PTTG_06095T0	UM02613	AB01420.1	gi|299790899|gb|AAS54011.2|	*	211236	bgh01236_polypeptide	BC1T_05496	CHGT_09426	jgi|CocheC5_1|104502|estExt_Genewise1Plus.C_70940	jgi|Dotse1|45533|fgenesh1_kg.6_#_609_#_isotig05326	*	*	*	gi|320585786|gb|EFW98465.1|	Lema_P012800.1	MGG_04872T0	jgi|Mycfi2|203918|estExt_fgenesh1_pm.C_50323	jgi|Mycgr3|74458|estExt_Genewise1Plus.C_chr_80256	jgi|Necha2|72019|estExt_Genewise1Plus.C_sca_6_chr9_2_00831	NFIA_077700	PTTT_12131.1	PTRT_09450	SNOT_10992.3|EAT81491.2	VDBG_06506T0	VDAG_05044T0	*	*	PYU1_T007036	*	*	*	*	*	*	*	*
1681	2	1	1	2	0.5	0.5	RSAG8G_01717	*	*	*	*	*	*	*	*	*	*	*	*	*	*	*	*	*	*	*	*	*	*	*	*	*	*	*	*	*	*	*	*	*	*	*	*	*	*	*	*	*	*
1682	9	6	6	1	0.67	0.67	RSAG8G_01718	*	gi|300104095|gb|EFI95501.1|	jgi|SerlaS7_3_2|88749|estExt_Genewise1.C_60929,jgi|SerlaS7_3_2|72723|Genemark.4860_g	gi|336384374|gb|EGO25522.1|	PGTT_10213	PTTG_06883T0	*	*	*	*	*	*	*	*	*	*	*	*	*	*	*	*	*	*	*	*	*	*	*	*	*	*	*	*	*	*	*	*	*	*	*	*
1686	2	1	1	2	0.5	0.5	RSAG8G_01722	*	*	*	*	*	*	*	*	*	*	*	*	*	*	*	*	*	*	*	*	*	*	*	*	*	*	*	*	*	*	*	*	*	*	*	*	*	*	*	*	*	*
1688	3	3	3	1	1	1	RSAG8G_01724	*	gi|300102982|gb|EFI94389.1|	*	*	*	*	*	*	*	*	*	*	*	*	*	jgi|Dotse1|128268|e_gw1.4.1288.1	*	*	*	*	*	*	*	*	*	*	*	*	*	*	*	*	*	*	*	*	*	*	*	*	*	*
1692	83	26	60	8	0.31	0.72	RSAG8G_01728,RSAG8G_01730	*	gi|300103718|gb|EFI95124.1|	jgi|SerlaS7_3_2|38655|gw1.6.2196.1	gi|336384469|gb|EGO25617.1|	PGTT_00282	PTTG_04231T0	*	AB04389.1	gi|44980890|gb|AAS50773.1|	AFL2T_07562	198624	bgh02831_polypeptide	BC1T_08408	*	jgi|CocheC5_1|92576|estExt_Genewise1.C_180314	jgi|Dotse1|69763|estExt_fgenesh1_kg.C_2_t20239	FGSG_12187T0	FOXG_10319T0	FVEG_08972T0	*	Lema_P107320.1	MGG_03120T0	jgi|Mycfi2|39952|Mycfi1.e_gw1.14.444.1	jgi|Mycgr3|68767|estExt_Genewise1Plus.C_chr_21658	*	NFIA_013450	*	PTRT_05941	SNOT_10361.3|EAT82696.2	VDBG_07734T0	VDAG_09603T0	*	*	*	*	*	*	*	*	*	*	*
1694	5	1	2	2	0.2	0.4	RSAG8G_01731	*	*	*	*	*	*	*	*	*	*	*	*	*	*	*	*	*	*	*	*	*	*	*	*	*	*	*	*	*	*	*	*	*	*	*	*	*	*	*	*	*	*
1697	2	2	2	1	1	1	RSAG8G_01734	gi|215474112|gb|EEB99086.1|	*	*	*	*	*	*	*	*	*	*	*	*	*	*	*	*	*	*	*	*	*	*	*	*	*	*	*	*	*	*	*	*	*	*	*	*	*	*	*	*	*
1703	2	1	2	2	0.5	1	RSAG8G_01740	*	*	*	*	*	*	*	*	*	*	*	*	*	*	*	*	*	*	*	*	*	*	*	*	*	*	*	*	*	*	*	*	*	*	*	*	*	*	*	*	*	*
1704	104	28	62	27	0.27	0.6	RSAG8G_01741	gi|215451330|gb|EEB90189.1|	gi|300103258|gb|EFI94665.1|	jgi|SerlaS7_3_2|181061|estExt_fgenesh1_kg.C_61584	gi|336384863|gb|EGO26011.1|	*	PTTG_09833T0	*	AB08961.1	gi|299789152|gb|AAS52310.2|	AFL2T_10995	56042	bgh02431_polypeptide	*	CHGT_06630	jgi|CocheC5_1|25070|estExt_fgenesh1_kg.C_40027	*	FGSG_08932T0	FOXG_03665T0	FVEG_02539T0	*	Lema_P113710.1	MGG_02948T0	jgi|Mycfi2|187026|fgenesh1_pm.2_#_1074	jgi|Mycgr3|77668|estExt_Genewise1Plus.C_chr_130036	jgi|Necha2|59480|estExt_Genewise1.C_sca_2_chr3_3_01673	NFIA_070370	PTTT_08599.1	PTRT_07147	SNOT_00162.3|EAT91657.2	VDBG_01952T0	VDAG_10317T0	*	*	*	*	*	*	*	*	*	*	*
1705	8	5	5	1	0.63	0.63	RSAG8G_01742	gi|215475955|gb|EEB99691.1|	gi|300107100|gb|EFI98503.1|	*	gi|336384820|gb|EGO25968.1|	PGTT_10546	*	*	*	*	*	*	*	*	*	*	*	*	*	*	*	*	*	*	*	*	*	*	*	*	*	*	*	*	*	*	*	*	*	*	*	*	*
1706	109	31	67	27	0.28	0.61	RSAG8G_01743	*	gi|300103089|gb|EFI94496.1|	jgi|SerlaS7_3_2|192176|estExt_fgenesh1_kg.C_830001	gi|336384161|gb|EGO25309.1|	PGTT_15470	PTTG_03988T0	*	AB04285.1	gi|44985710|gb|AAS54334.1|	AFL2T_01851	204683	bghP000935000001001	BC1T_10957	CHGT_02482	jgi|CocheC5_1|110961|estExt_Genewise1Plus.C_180132	jgi|Dotse1|42182|fgenesh1_kg.2_#_682_#_isotig09895	FGSG_12846T0	FOXG_07668T0	FVEG_04589T0	gi|320589183|gb|EFX01645.1|	*	MGG_04083T0	jgi|Mycfi2|52885|Mycfi1.estExt_Genewise1.C_160330	jgi|Mycgr3|36580|e_gw1.2.2225.1	*	NFIA_105810	PTTT_05811.1	PTRT_05521	SNOT_10228.3|EAT82563.2	VDBG_06608T0	*	PITG_09488T0	jgi|Phyra1_1|39809|gwEuk.11.255.1	PYU1_T007984	*	*	*	*	*	*	*	*
1707	9	4	5	1	0.44	0.56	RSAG8G_01744	*	gi|300108027|gb|EFI99429.1|	jgi|SerlaS7_3_2|175890|estExt_fgenesh1_kg.C_21388	gi|336388905|gb|EGO30049.1|	*	*	*	*	*	*	*	*	*	*	*	*	*	*	*	*	*	*	*	*	*	*	*	*	*	*	*	*	*	*	*	*	*	*	*	*	*	*
1712	47	20	38	2	0.43	0.81	RSAG8G_01749	*	gi|300107512|gb|EFI98914.1|	jgi|SerlaS7_3_2|181658|estExt_fgenesh1_kg.C_70544,jgi|SerlaS7_3_2|181655|estExt_fgenesh1_kg.C_70541,jgi|SerlaS7_3_2|181652|estExt_fgenesh1_kg.C_70538	gi|336383363|gb|EGO24512.1|,gi|336383367|gb|EGO24516.1|,gi|336383368|gb|EGO24517.1|	*	*	*	AB09095.1	*	AFL2T_05896	3558913479152520	*	BC1T_08720	*	jgi|CocheC5_1|25408|estExt_fgenesh1_kg.C_70028	jgi|Dotse1|66352|fgenesh1_pm.11_#_167,jgi|Dotse1|72852|estExt_fgenesh1_kg.C_6_t20063	*	*	*	gi|320588501|gb|EFX00970.1|	Lema_P018550.1	*	jgi|Mycfi2|63394|Mycfi1.fgenesh1_pm.C_scaffold_3000026	jgi|Mycgr3|73708|estExt_Genewise1Plus.C_chr_70180	jgi|Necha2|86561|fgenesh1_pg.sca_36_chr11_2_0000130,jgi|Necha2|84341|fgenesh1_pg.sca_27_chr9_1_0000035	NFIA_080090	PTTT_08829.1	PTRT_01193	SNOT_15330.3|EAT77263.2	VDBG_05525T0	*	*	*	*	*	*	*	*	*	*	*	*
1714	108	33	70	24	0.31	0.65	RSAG8G_01751	*	gi|300104206|gb|EFI95612.1|	jgi|SerlaS7_3_2|88877|estExt_Genewise1.C_61072	gi|336384473|gb|EGO25621.1|	PGTT_00295	PTTG_04225T0	UM03549	AB05912.1	gi|299788419|gb|AAS54854.2|	AFL2T_00397	180771	bgh06599_mRNA_polypeptide	BC1T_09770	CHGT_04837	jgi|CocheC5_1|93626|estExt_Genewise1.C_210386	jgi|Dotse1|69517|estExt_fgenesh1_kg.C_2_t10471	FGSG_01948T0	FOXG_04180T0	FVEG_07297T0	gi|320593073|gb|EFX05482.1|	Lema_P085710.1	MGG_06063T0	jgi|Mycfi2|202634|estExt_fgenesh1_pm.C_20887	jgi|Mycgr3|63016|estExt_Genewise1.C_chr_100337	jgi|Necha2|50282|e_gw1.82.18.1	NFIA_026640	PTTT_02291.1	PTRT_05008	SNOT_05928.3|EAT86992.2	VDBG_00765T0	VDAG_00377T0	PITG_12797T0	*	*	*	*	*	*	*	*	*	*
1715	108	35	73	23	0.32	0.68	RSAG8G_01752	*	gi|300103823|gb|EFI95229.1|	jgi|SerlaS7_3_2|180614|estExt_fgenesh1_kg.C_61112	gi|336384584|gb|EGO25732.1|	PGTT_02718	PTTG_07948T0,PTTG_03293T0	UM02046	AB04841.1	gi|44984865|gb|AAS53689.1|	AFL2T_09220	178388	bgh02138_polypeptide	BC1T_11411	CHGT_09413	jgi|CocheC5_1|105610|estExt_Genewise1Plus.C_90351	jgi|Dotse1|68478|estExt_fgenesh1_kg.C_1_t30148	FGSG_05365T0	FOXG_06442T0	FVEG_04288T0	gi|320590076|gb|EFX02521.1|	Lema_P111380.1	MGG_08343T0	jgi|Mycfi2|63049|Mycfi1.fgenesh1_pm.C_scaffold_1000706	jgi|Mycgr3|104004|estExt_fgenesh1_kg.C_chr_40027	jgi|Necha2|66887|estExt_Genewise1Plus.C_sca_26_chr2_2_00019	NFIA_054620	PTTT_13000.1	PTRT_06533	SNOT_12286.3|EAT80099.2	VDBG_10007T0	VDAG_05309T0	PITG_00172T0	jgi|Phyra1_1|72117|fgenesh1_pm.C_scaffold_88000005	PYU1_T014608	*	*	*	*	*	*	*	*
1717	2	2	2	1	1	1	RSAG8G_01754	*	*	*	*	PGTT_02143,PGTT_20130	*	*	*	*	*	*	*	*	*	*	*	*	*	*	*	*	*	*	*	*	*	*	*	*	*	*	*	*	*	*	*	*	*	*	*	*	*
1720	5	2	3	1	0.4	0.6	RSAG8G_01757	*	gi|300103391|gb|EFI94798.1|	*	*	*	*	*	*	*	*	*	*	*	*	*	*	*	*	*	*	*	*	*	*	*	*	*	*	*	*	*	*	*	*	*	*	*	*	*	*	*	*
1721	8	8	8	1	1	1	RSAG8G_01758	*	*	*	*	*	*	*	*	*	*	174379	*	*	CHGT_08548	jgi|CocheC5_1|107509|estExt_Genewise1Plus.C_120034	*	*	FOXG_04098T0	*	*	*	*	*	*	jgi|Necha2|54713|e_gw1.28.245.1	*	*	*	*	VDBG_03942T0,VDBG_01106T0	VDAG_01169T0,VDAG_00716T0	*	*	*	*	*	*	*	*	*	*	*
1722	80	29	65	1	0.36	0.81	RSAG8G_01759	*	gi|300103393|gb|EFI94800.1|	jgi|SerlaS7_3_2|180679|estExt_fgenesh1_kg.C_61177	gi|336384619|gb|EGO25767.1|	PGTT_16578	PTTG_01294T0	UM02377	AB03903.1	*	AFL2T_04481	213025	bgh00659_polypeptide	BC1T_08301	CHGT_01567	jgi|CocheC5_1|108527|estExt_Genewise1Plus.C_130504	jgi|Dotse1|72130|estExt_fgenesh1_kg.C_5_t20127	FGSG_01245T0	FOXG_00142T0	FVEG_01375T0	gi|320590824|gb|EFX03267.1|	Lema_P049040.1	MGG_04545T0	*	*	jgi|Necha2|89932|fgenesh1_pm.sca_1_chr1_3_0000065	NFIA_107060	PTTT_10518.1	PTRT_04163	SNOT_04941.3|EAT87332.2	*	VDAG_03116T0	PITG_00492T0	*	PYU1_T004167	*	*	*	*	*	*	*	*
1724	4	2	4	1	0.5	1	RSAG8G_01761	*	*	*	*	*	*	*	*	*	*	*	*	*	*	*	*	*	*	*	*	*	*	*	*	*	NFIA_054750	*	*	*	*	*	*	*	*	*	*	*	*	*	*	*	*
1726	3	3	3	1	1	1	RSAG8G_01763	*	*	*	*	PGTT_14265	*	*	*	*	*	42251	*	*	*	*	*	*	*	*	*	*	*	*	*	*	*	*	*	*	*	*	*	*	*	*	*	*	*	*	*	*	*
1730	57	24	47	1	0.42	0.82	RSAG8G_01767	*	gi|300108331|gb|EFI99733.1|	jgi|SerlaS7_3_2|163247|estExt_fgenesh1_pg.C_170025	gi|336378032|gb|EGO19191.1|	PGTT_02951	*	UM01920	AB06046.1	*	AFL2T_03833	*	*	BC1T_02971	*	jgi|CocheC5_1|89477|estExt_Genewise1.C_120570	jgi|Dotse1|69601|estExt_fgenesh1_kg.C_2_t20059	FGSG_07860T0	FOXG_04078T0	FVEG_07191T0	gi|320585917|gb|EFW98596.1|	*	MGG_08580T0	jgi|Mycfi2|21214|Mycfi1.gw1.16.679.1	jgi|Mycgr3|68526|estExt_Genewise1Plus.C_chr_21327	*	NFIA_017550	PTTT_13903.1	PTRT_03622	SNOT_01469.3|EAT91118.2	VDBG_06600T0	VDAG_05142T0	*	*	*	*	*	*	*	*	*	*	*
1731	6	3	3	1	0.5	0.5	RSAG8G_01768	*	*	jgi|SerlaS7_3_2|73217|Genemark.5354_g	gi|336384906|gb|EGO26054.1|	*	*	*	*	*	*	*	*	*	*	*	*	*	*	*	*	*	*	*	*	*	*	*	*	*	*	*	*	*	*	*	*	*	*	*	*	*	*
1734	157	63	108	74	0.4	0.69	RSAG8G_01771	*	gi|300102855|gb|EFI94262.1|	jgi|SerlaS7_3_2|107568|estExt_Genewise1Plus.C_61769	gi|336384862|gb|EGO26010.1|	PGTT_17799	PTTG_05769T0	UM05162	*	gi|44985166|gb|AAS53944.1|	AFL2T_09803	37283	*	BC1T_02577	CHGT_05011	jgi|CocheC5_1|29606|estExt_fgenesh1_pg.C_70308	jgi|Dotse1|45062|fgenesh1_kg.6_#_138_#_isotig04334	FGSG_09440T0	FOXG_06129T0	FVEG_03991T0	gi|320588986|gb|EFX01454.1|	Lema_P004750.1	MGG_11541T0	jgi|Mycfi2|203899|estExt_fgenesh1_pm.C_50288	jgi|Mycgr3|61816|estExt_Genewise1.C_chr_80988	jgi|Necha2|66683|estExt_Genewise1Plus.C_sca_18_chr2_1_01863	NFIA_039380	PTTT_12605.1	PTRT_10920	SNOT_10851.3|EAT81350.2	*	VDAG_08407T0	PITG_11457T0	jgi|Phyra1_1|71606|fgenesh1_pm.C_scaffold_31000001	PYU1_T003825	*	*	gi|237876179|gb|ACR28512.1|	*	*	*	*	*
1735	69	25	59	1	0.36	0.86	RSAG8G_01772	*	gi|300103494|gb|EFI94901.1|	jgi|SerlaS7_3_2|88352|estExt_Genewise1.C_60478	gi|336384156|gb|EGO25304.1|	PGTT_16595	PTTG_01288T0	UM02909	*	*	AFL2T_02195	206096	*	BC1T_01535	CHGT_01371	*	jgi|Dotse1|140974|e_gw1.13.401.1	*	FOXG_00845T0	FVEG_00640T0	gi|320593452|gb|EFX05861.1|	Lema_P023450.1	MGG_01238T0	jgi|Mycfi2|167022|estExt_Genewise1.C_80294	jgi|Mycgr3|72130|estExt_Genewise1Plus.C_chr_50676	jgi|Necha2|90330|fgenesh1_pm.sca_1_chr1_3_0000463	NFIA_019470	PTTT_07299.1	PTRT_11916	*	VDBG_03777T0	VDAG_01007T0	*	*	*	*	*	*	*	*	*	*	*
1737	5	1	5	1	0.2	1	RSAG8G_01774	*	*	*	*	*	*	*	*	*	*	*	*	*	*	*	*	*	*	*	*	*	*	*	*	*	*	*	*	*	*	*	*	*	*	*	*	*	*	*	*	*	*
1738	109	30	67	27	0.28	0.61	RSAG8G_01775	*	gi|300104996|gb|EFI96401.1|	jgi|SerlaS7_3_2|184369|estExt_fgenesh1_kg.C_90757	gi|336382044|gb|EGO23195.1|	PGTT_10138	PTTG_03101T0	*	*	gi|44983682|gb|AAS52781.1|	AFL2T_03802	209333	bgh02933_polypeptide	BC1T_01127	*	jgi|CocheC5_1|30664|estExt_fgenesh1_pg.C_110146	jgi|Dotse1|67471|estExt_fgenesh1_kg.C_1_t10066	FGSG_07484T0	FOXG_15483T0	FVEG_12812T0	gi|320590249|gb|EFX02692.1|	Lema_P014570.1	MGG_12288T0	jgi|Mycfi2|213175|estExt_fgenesh1_pg.C_10730	jgi|Mycgr3|40213|e_gw1.4.955.1	jgi|Necha2|48180|e_gw1.27.382.1	NFIA_052750	PTTT_18580.1	PTRT_01485	SNOT_06436.3|EAT86267.2	*	VDAG_06726T0	PITG_21852T0,PITG_02431T0	jgi|Phyra1_1|77647|fgenesh1_pg.C_scaffold_25000168	PYU1_T004608	*	*	*	*	*	*	*	*
1739	9	4	6	1	0.44	0.67	RSAG8G_01776	*	*	jgi|SerlaS7_3_2|148348|fgenesh1_kg.83_#_5_#_4182_2_CFOT_CFPN	*	PGTT_08706	*	UM02876	*	*	*	*	*	*	*	*	*	*	*	*	*	*	*	*	*	*	*	*	*	*	*	*	*	*	*	*	*	*	*	*	*	*	*
1740	179	73	119	96	0.41	0.66	RSAG8G_01777	*	gi|300108281|gb|EFI99683.1|	jgi|SerlaS7_3_2|67936|Genemark.73_g	gi|336389023|gb|EGO30166.1|	PGTT_15305	PTTG_03474T0	UM02407	AB01509.1	gi|44982909|gb|AAS52139.1|	AFL2T_12410	49219	bghP006402000002001	BC1T_03147	CHGT_10096	jgi|CocheC5_1|112648|estExt_Genewise1Plus.C_230177	jgi|Dotse1|34346|fgenesh1_pg.5_#_46	FGSG_01063T0	FOXG_00359T0	FVEG_01159T0	gi|320586368|gb|EFW99047.1|	Lema_P059450.1	MGG_04458T0	jgi|Mycfi2|142564|e_gw1.8.1769.1	jgi|Mycgr3|86308|fgenesh1_pm.C_chr_5000393	jgi|Necha2|31603|e_gw1.1.1162.1	NFIA_029120	PTTT_09291.1	PTRT_11325	*	VDBG_03491T0	VDAG_09895T0	PITG_06749T0	jgi|Phyra1_1|81903|fgenesh1_pg.C_scaffold_65000039	*	gi|298541965|emb|CBN67983.1|,gi|22096221|sp|Q8UDS3.2|TYSY_AGRT5,gi|159140300|gb|AAK87800.2|	gi|221736069|gb|ACM37032.1|,gi|254790228|sp|B9JXQ5.1|TYSY_AGRVS	gi|237875767|gb|ACR28100.1|	gi|123738900|sp|Q2NJ46.1|TYSY_AYWBP,gi|84789815|gb|ABC65547.1|	gi|39721888|dbj|BAD04378.1|	gi|171853553|emb|CAM11419.1|	gi|254790246|sp|B3QZX0.1|TYSY_PHYMT,gi|193807071|emb|CAP18507.1|	*
1741	7	4	4	1	0.57	0.57	RSAG8G_01778	*	gi|300103328|gb|EFI94735.1|	jgi|SerlaS7_3_2|180246|estExt_fgenesh1_kg.C_60717,jgi|SerlaS7_3_2|152098|fgenesh1_pg.6_#_258	gi|336384342|gb|EGO25490.1|,gi|336384344|gb|EGO25492.1|	*	*	*	*	*	*	*	*	*	*	*	*	*	*	*	*	*	*	*	*	*	*	*	*	*	*	*	*	*	*	*	*	*	*	*	*	*	*
1743	120	50	80	52	0.42	0.67	RSAG8G_01780	gi|215453419|gb|EEB91164.1|	gi|300102942|gb|EFI94349.1|	*	*	PGTT_16637	*	UM05286	AB07714.1	gi|44985785|gb|AAS54409.1|	AFL2T_04075	*	bgh03643_polypeptide	BC1T_03196,BC1T_10803	CHGT_04994	jgi|CocheC5_1|103144|estExt_Genewise1Plus.C_60435	jgi|Dotse1|74124|estExt_fgenesh1_kg.C_9_t10023	FGSG_04189T0	FOXG_11438T0	FVEG_10382T0	gi|320586585|gb|EFW99255.1|	Lema_P050530.1	MGG_11115T0	jgi|Mycfi2|144184|e_gw1.9.1507.1	jgi|Mycgr3|101702|estExt_fgenesh1_pm.C_chr_120031,jgi|Mycgr3|75784|estExt_Genewise1Plus.C_chr_90871	jgi|Necha2|81488|fgenesh1_pg.sca_20_chr6_4_0000114	*	PTTT_15961.1	PTRT_00544	SNOT_14964.3|EAT77507.2	VDBG_08375T0	VDAG_10187T0	PITG_11164T0	jgi|Phyra1_1|71665|fgenesh1_pm.C_scaffold_35000012	PYU1_T003355	gi|15155736|gb|AAK86572.1|	gi|221734770|gb|ACM35733.1|	*	*	*	*	*	*
1745	12	7	8	1	0.58	0.67	RSAG8G_01782	*	gi|300100858|gb|EFI92269.1|	jgi|SerlaS7_3_2|88380|estExt_Genewise1.C_60506	gi|336384175|gb|EGO25323.1|	PGTT_14868,PGTT_06338	PTTG_06762T0	UM04392	*	*	*	*	*	*	*	*	*	*	*	*	*	*	*	*	*	*	*	*	*	*	*	*	*	*	*	*	*	*	*	*	*	*	*
1748	74	24	55	12	0.32	0.74	RSAG8G_01785	*	*	jgi|SerlaS7_3_2|135449|fgenesh1_kg.6_#_704_#_5_1396_CFOT_CFPN	gi|336384335|gb|EGO25483.1|	*	*	UM05283	AB07819.1	gi|44983838|gb|AAS52874.1|	AFL2T_10066	54926	bgh04739_polypeptide	*	CHGT_07474	jgi|CocheC5_1|111684|estExt_Genewise1Plus.C_190445	jgi|Dotse1|45474|fgenesh1_kg.6_#_550_#_isotig00890	FGSG_02092T0	FOXG_04435T0	FVEG_07553T0	gi|320587632|gb|EFX00107.1|	Lema_P020870.1	MGG_05528T0	jgi|Mycfi2|88353|Mycfi1.estExt_fgenesh1_pg.C_150026	jgi|Mycgr3|74633|estExt_Genewise1Plus.C_chr_80521	jgi|Necha2|72575|estExt_Genewise1Plus.C_sca_14_chr10_3_00457	*	PTTT_16963.1	*	SNOT_09101.3|EAT83293.2	*	VDAG_04747T0	*	*	*	*	*	*	*	*	*	*	*
1750	9	4	5	1	0.44	0.56	RSAG8G_01787	*	*	jgi|SerlaS7_3_2|72652|Genemark.4789_g	gi|336384289|gb|EGO25437.1|	*	*	UM00073	*	*	*	*	*	*	*	*	*	*	*	*	*	*	*	*	*	*	*	*	*	*	*	*	*	*	*	*	*	*	*	*	*	*	*
1754	97	30	62	27	0.31	0.64	RSAG8G_01791	*	gi|300102845|gb|EFI94252.1|	jgi|SerlaS7_3_2|181078|estExt_fgenesh1_kg.C_61602	gi|336384874|gb|EGO26022.1|	PGTT_03904	PTTG_08000T0	UM05123	AB04239.1	*	AFL2T_03465	208006	bgh01000_polypeptide	BC1T_01681	CHGT_03321	jgi|CocheC5_1|92525|estExt_Genewise1.C_180255	jgi|Dotse1|68770|estExt_fgenesh1_kg.C_1_t30461	FGSG_05535T0	FOXG_09359T0	FVEG_06962T0	gi|320586214|gb|EFW98893.1|	Lema_P106950.1	MGG_00365T0	jgi|Mycfi2|149799|estExt_Genewise1Plus.C_13746	jgi|Mycgr3|52873|estExt_Genewise1.C_chr_11584	jgi|Necha2|71077|estExt_Genewise1Plus.C_sca_10_chr8_2_00428	NFIA_012380	PTTT_14626.1	PTRT_05454	SNOT_10086.3|EAT82421.2	*	VDAG_05732T0	*	*	*	*	*	*	*	*	*	*	*
1759	97	26	59	24	0.27	0.61	RSAG8G_01797	*	gi|300103484|gb|EFI94891.1|	*	gi|336384312|gb|EGO25460.1|	PGTT_13778	PTTG_00125T0	UM05235	AB01535.1	gi|44980035|gb|AAS50231.1|	AFL2T_12449	*	*	BC1T_00159	CHGT_08854	jgi|CocheC5_1|25244|estExt_fgenesh1_kg.C_50072	jgi|Dotse1|73624|estExt_fgenesh1_kg.C_8_t10093	FGSG_08174T0	FOXG_02860T0	FVEG_01710T0	gi|320588206|gb|EFX00681.1|	Lema_P075850.1	MGG_00407T0	jgi|Mycfi2|120531|gw1.1.4942.1	jgi|Mycgr3|67821|estExt_Genewise1Plus.C_chr_20296	*	NFIA_028720	PTTT_15058.1	*	SNOT_08295.3|EAT84571.1	*	VDAG_07337T0	*	*	*	*	*	*	*	*	*	*	*
1760	115	34	71	29	0.3	0.62	RSAG8G_01798	*	gi|300103083|gb|EFI94490.1|	jgi|SerlaS7_3_2|180173|estExt_fgenesh1_kg.C_60640	gi|336384311|gb|EGO25459.1|	PGTT_10105	PTTG_03098T0	UM05236	AB02862.1	gi|44981356|gb|AAS51178.1|	AFL2T_01373	126121	bgh01813_polypeptide	BC1T_07929	CHGT_05864	jgi|CocheC5_1|24965|estExt_fgenesh1_kg.C_30045	jgi|Dotse1|68530|estExt_fgenesh1_kg.C_1_t30201	FGSG_01135T0	FOXG_00254T0	FVEG_01262T0	*	Lema_P024470.1	MGG_10835T0	jgi|Mycfi2|149818|estExt_Genewise1Plus.C_13795	jgi|Mycgr3|107239|estExt_fgenesh1_pg.C_chr_10842	jgi|Necha2|57314|estExt_Genewise1.C_sca_1_chr1_3_00335	NFIA_069050	PTTT_08480.1	PTRT_07572	SNOT_04319.3|EAT88079.2	VDBG_06130T0	VDAG_03288T0	PITG_01207T0	jgi|Phyra1_1|71728|fgenesh1_pm.C_scaffold_43000003	PYU1_T013723	*	*	*	*	*	*	*	*
1761	80	32	68	11	0.4	0.85	RSAG8G_01799	*	gi|300102854|gb|EFI94261.1|	jgi|SerlaS7_3_2|186333|estExt_fgenesh1_kg.C_120074	gi|336379768|gb|EGO20922.1|	*	*	UM01155	*	*	AFL2T_05953	19297643508	*	BC1T_01642	CHGT_01699	jgi|CocheC5_1|110764|estExt_Genewise1Plus.C_170434	jgi|Dotse1|70632|estExt_fgenesh1_kg.C_3_t20124	FGSG_00893T0	FOXG_10984T0,FOXG_00865T0	FVEG_09817T0,FVEG_00660T0	gi|320592969|gb|EFX05378.1|	*	MGG_01223T0	jgi|Mycfi2|51450|Mycfi1.estExt_Genewise1.C_90483	jgi|Mycgr3|70334|estExt_Genewise1Plus.C_chr_31738,jgi|Mycgr3|70976|estExt_Genewise1Plus.C_chr_40609	jgi|Necha2|30339|e_gw1.8.143.1,jgi|Necha2|47140|e_gw1.10.265.1,jgi|Necha2|65813|estExt_Genewise1Plus.C_sca_1_chr1_3_01060	NFIA_033020,NFIA_062370	PTTT_12322.1	PTRT_04470	SNOT_11589.3|EAT81297.2	VDBG_09778T0	VDAG_09511T0,VDAG_00992T0	PITG_00878T0	*	PYU1_T002016,PYU1_T002017	*	gi|221739140|gb|ACM39873.1|	*	*	*	*	*	*
1762	102	21	58	29	0.21	0.57	RSAG8G_01800	*	gi|300103628|gb|EFI95035.1|	*	*	PGTT_04785	PTTG_01779T0	UM02439	AB09735.1	gi|44983384|gb|AAS52520.1|,gi|44983635|gb|AAS52734.1|	AFL2T_02744	47909	*	BC1T_14372	*	*	*	FGSG_06427T0	FOXG_08175T0	FVEG_06492T0	gi|320589023|gb|EFX01491.1|	*	MGG_02505T0	*	*	*	NFIA_081200	*	*	*	VDBG_07913T0	VDAG_05485T0	PITG_02244T0	jgi|Phyra1_1|80442|fgenesh1_pg.C_scaffold_49000048	PYU1_T004739	*	*	*	*	*	*	*	*
1763	70	28	57	1	0.4	0.81	RSAG8G_01801	*	gi|300103222|gb|EFI94629.1|	jgi|SerlaS7_3_2|167973|estExt_fgenesh1_pm.C_60547	*	PGTT_09225	PTTG_02991T0	UM05194	AB02915.1	gi|44986044|gb|AAS54584.1|	AFL2T_00365	56240	bghP002306000001001	BC1T_02199	*	jgi|CocheC5_1|100700|estExt_Genewise1Plus.C_30973	jgi|Dotse1|75852|estExt_fgenesh1_kg.C_130173	FGSG_07053T0	FOXG_01754T0	FVEG_08123T0	gi|320587306|gb|EFW99786.1|	*	MGG_04703T0	jgi|Mycfi2|167006|estExt_Genewise1.C_80261	jgi|Mycgr3|10126|gw1.5.24.1	jgi|Necha2|78962|fgenesh1_pg.sca_3_chr4_2_0000363	NFIA_026550	PTTT_12250.1	PTRT_07880	SNOT_04547.3|EAT88307.2	VDBG_04719T0	VDAG_04260T0	*	*	*	*	*	*	*	*	*	*	*
1765	104	30	66	23	0.29	0.63	RSAG8G_01803	*	gi|300103783|gb|EFI95189.1|	jgi|SerlaS7_3_2|21340|gw1.6.436.1	*	PGTT_01428	PTTG_01191T0	UM02155	AB07708.1	gi|44982473|gb|AAS51759.1|	AFL2T_02034	*	bgh05541_mRNA_polypeptide	BC1T_03294	CHGT_04462	jgi|CocheC5_1|103152|estExt_Genewise1Plus.C_60443	jgi|Dotse1|69068|estExt_fgenesh1_kg.C_1_t40270	FGSG_11632T0	*	*	gi|320587583|gb|EFX00058.1|	Lema_P054310.1	MGG_06857T0	jgi|Mycfi2|185565|fgenesh1_pm.1_#_1274	*	jgi|Necha2|94203|fgenesh1_pm.sca_53_chr6_3_0000040	NFIA_104120	PTTT_15965.1	PTRT_00542	SNOT_06921.3|EAT85572.2	VDBG_01417T0	VDAG_07831T0	PITG_16940T0	jgi|Phyra1_1|75378|fgenesh1_pg.C_scaffold_12000125	PYU1_T009763	*	*	*	*	*	*	*	*
1771	2	2	2	2	1	1	RSAG8G_01809	*	*	*	*	*	*	*	*	*	*	*	*	*	*	*	*	*	*	*	*	*	*	*	*	*	*	*	*	*	*	*	*	*	*	*	*	*	*	*	*	*	*
1776	172	68	115	89	0.4	0.67	RSAG8G_01814	*	gi|300103421|gb|EFI94828.1|	jgi|SerlaS7_3_2|53491|e_gw1.6.1759.1	gi|336384268|gb|EGO25416.1|	PGTT_08955	PTTG_01335T0	*	AB06269.1	gi|44986302|gb|AAS54762.1|	*	53448	bgh00265_polypeptide	*	CHGT_04712	jgi|CocheC5_1|112926|estExt_Genewise1Plus.C_240020	jgi|Dotse1|71283|estExt_fgenesh1_kg.C_4_t20039	FGSG_05316T0	FOXG_06385T0	FVEG_04234T0	gi|320593407|gb|EFX05816.1|	Lema_P104270.1	MGG_01513T0	jgi|Mycfi2|88977|Mycfi1.estExt_fgenesh1_pg.C_260063	jgi|Mycgr3|108472|estExt_fgenesh1_pg.C_chr_30166	jgi|Necha2|63998|estExt_Genewise1.C_sca_82_chr10_2_00508	NFIA_079520	PTTT_12163.1	PTRT_10774	SNOT_13013.3|EAT79813.2	VDBG_08269T0	VDAG_10248T0	PITG_14808T0	jgi|Phyra1_1|71876|fgenesh1_pm.C_scaffold_57000004	PYU1_T014251	gi|159141027|gb|AAK89636.2|,gi|22653787|sp|Q8U9F7.2|HEMH_AGRT5	gi|221736705|gb|ACM37668.1|,gi|254800282|sp|B9JS40.1|HEMH_AGRVS	gi|237875490|gb|ACR27823.1|	*	*	*	*	gi|147829704|emb|CAN00620.1|
1777	95	40	68	36	0.42	0.72	RSAG8G_01815	*	gi|300102173|gb|EFI93582.1|	jgi|SerlaS7_3_2|171215|estExt_fgenesh1_pm.C_140144	gi|336379164|gb|EGO20320.1|	PGTT_12226	*	UM03926	AB05632.1	gi|44980635|gb|AAS50556.1|	AFL2T_00422	181005	bgh04690_polypeptide	BC1T_07399	CHGT_05077	jgi|CocheC5_1|111896|estExt_Genewise1Plus.C_210069	*	FGSG_04198T0	*	FVEG_10386T0	gi|320589949|gb|EFX02405.1|	Lema_P084610.1	MGG_09820T0	*	jgi|Mycgr3|24632|gw1.10.706.1	jgi|Necha2|44289|e_gw1.20.1321.1	NFIA_026840	PTTT_11931.1	*	SNOT_05851.3|EAT86915.2	VDBG_08418T0	VDAG_08081T0	PITG_06794T0	*	*	*	*	*	*	*	*	*	*
1782	4	2	2	1	0.5	0.5	RSAG8G_01820	*	*	*	*	*	*	*	*	*	*	*	*	*	*	*	*	*	*	*	*	*	*	*	jgi|Mycgr3|72926|estExt_Genewise1Plus.C_chr_60402	*	*	*	*	*	*	*	*	*	*	*	*	*	*	*	*	*	*
1783	7	3	3	5	0.43	0.43	RSAG8G_01821	gi|215460264|gb|EEB94105.1|	*	*	*	*	*	*	*	*	*	*	*	*	*	*	*	*	*	*	gi|320590414|gb|EFX02857.1|	*	*	*	*	*	*	*	*	*	*	*	*	*	*	*	*	*	*	*	*	*	*
1784	69	28	60	1	0.41	0.87	RSAG8G_01822	*	gi|300102962|gb|EFI94369.1|	jgi|SerlaS7_3_2|52646|e_gw1.6.365.1	gi|336384826|gb|EGO25974.1|	PGTT_07301	*	UM01569	AB09570.1	*	AFL2T_09351,AFL2T_08659	128666	bgh00221_polypeptide	BC1T_12997	CHGT_00529	jgi|CocheC5_1|31834|estExt_fgenesh1_pg.C_160112	jgi|Dotse1|73312|estExt_fgenesh1_kg.C_7_t10428	FGSG_09900T0	*	FVEG_02615T0	gi|320590749|gb|EFX03192.1|	Lema_P010640.1	MGG_07275T0	jgi|Mycfi2|140051|e_gw1.6.74.1	jgi|Mycgr3|44182|e_gw1.6.50.1	jgi|Necha2|93538|fgenesh1_pm.sca_5_chr5_3_0000103	NFIA_082820	PTTT_18729.1	PTRT_02254	SNOT_03189.3|EAT89920.2	VDBG_00331T0	VDAG_08624T0	*	*	*	*	*	*	*	*	*	*	*
1786	79	25	60	4	0.32	0.76	RSAG8G_01824	*	gi|300099703|gb|EFI91120.1|	jgi|SerlaS7_3_2|56998|e_gw1.9.638.1	*	*	*	*	*	gi|299788346|gb|AAS54616.2|	AFL2T_05769	212646	bghP002773	BC1T_08204	CHGT_03279	jgi|CocheC5_1|31055|estExt_fgenesh1_pg.C_120265	jgi|Dotse1|69904|estExt_fgenesh1_kg.C_2_t20386	FGSG_05591T0	FOXG_09297T0	FVEG_06898T0	gi|320586351|gb|EFW99030.1|	*	MGG_04987T0	jgi|Mycfi2|60179|Mycfi1.estExt_Genewise1Plus.C_200046	jgi|Mycgr3|69132|estExt_Genewise1Plus.C_chr_22204	jgi|Necha2|71025|estExt_Genewise1Plus.C_sca_10_chr8_2_00314	NFIA_050820	PTTT_16853.1	PTRT_03778	SNOT_01512.3|EAT91161.2	VDBG_06869T0	VDAG_05932T0	*	*	*	*	*	*	*	*	*	*	*
1787	30	16	23	1	0.53	0.77	RSAG8G_01825	*	gi|300103456|gb|EFI94863.1|	jgi|SerlaS7_3_2|179867|estExt_fgenesh1_kg.C_60325	gi|336384134|gb|EGO25282.1|	*	PTTG_08444T0	*	*	*	*	*	bgh03150_polypeptide	BC1T_02500	CHGT_10358	*	jgi|Dotse1|73600|estExt_fgenesh1_kg.C_8_t10068	FGSG_00316T0	FOXG_00751T0	FVEG_00763T0	gi|320585995|gb|EFW98674.1|	*	MGG_08571T0	*	*	jgi|Necha2|103182|estExt_fgenesh1_pm.C_sca_1_chr1_3_00356	NFIA_085120	*	*	*	*	*	*	*	*	*	*	*	*	*	*	*	*
1788	104	45	65	67	0.43	0.63	RSAG8G_01826	*	gi|300107236|gb|EFI98639.1|	jgi|SerlaS7_3_2|52008|e_gw1.6.137.1	gi|336384133|gb|EGO25281.1|	*	*	UM01040	AB01700.1	*	AFL2T_03636	*	*	BC1T_04988	*	jgi|CocheC5_1|26313|estExt_fgenesh1_kg.C_230026	*	FGSG_04832T0	FOXG_13046T0	*	*	Lema_P013550.1	*	*	jgi|Mycgr3|72635|estExt_Genewise1Plus.C_chr_51525	*	*	PTTT_11058.1	PTRT_03015	SNOT_11641.3|EAT80685.2	*	VDAG_09093T0	PITG_00623T0	jgi|Phyra1_1|72872|fgenesh1_pg.C_scaffold_1000314,jgi|Phyra1_1|38752|gwEuk.1.251.1	PYU1_T004231	gi|15162079|gb|AAK90676.1|	gi|221739539|gb|ACM40272.1|	*	*	*	*	*	gi|147831277|emb|CAN02233.1|
1790	25	10	21	4	0.4	0.84	RSAG8G_01828,RSAG8G_01829	*	*	*	*	*	*	*	*	*	*	*	*	*	CHGT_01892	*	*	FGSG_02760T0	FOXG_10286T0	*	gi|320589724|gb|EFX02180.1|	*	*	*	jgi|Mycgr3|30788|gw1.13.661.1	jgi|Necha2|29138|gw1.53.164.1	*	*	*	SNOT_08131.3|EAT84407.2	*	VDAG_10387T0,VDAG_03458T0	*	*	*	*	*	*	*	*	*	*	*
1796	11	5	6	1	0.45	0.55	RSAG8G_01835	*	gi|300103206|gb|EFI94613.1|	jgi|SerlaS7_3_2|179627|estExt_fgenesh1_kg.C_60079	gi|336383971|gb|EGO25119.1|	*	*	*	*	*	*	*	*	*	*	*	*	*	*	*	gi|320588446|gb|EFX00915.1|	*	*	*	*	*	*	*	*	*	*	*	*	*	*	*	*	*	*	*	*	*	*
1799	15	11	11	1	0.73	0.73	RSAG8G_01838	*	gi|300105785|gb|EFI97189.1|	*	gi|336383660|gb|EGO24809.1|	*	*	UM02169	*	*	*	*	*	BC1T_05970	*	*	jgi|Dotse1|134431|e_gw1.7.799.1	*	*	*	*	*	MGG_05880T0	jgi|Mycfi2|165933|estExt_Genewise1.C_60688	jgi|Mycgr3|92589|fgenesh1_pg.C_chr_4000369	*	*	*	*	*	VDBG_09788T0	VDAG_09522T0	*	*	*	*	*	*	*	*	*	*	*
1801	10	3	5	1	0.3	0.5	RSAG8G_01840	*	gi|300111603|gb|EFJ03004.1|	*	*	*	*	UM04914	*	*	*	*	*	*	*	*	*	*	*	*	*	*	*	*	*	*	*	*	*	*	*	*	*	*	*	*	*	*	*	*	*	*	*
1803	110	35	71	24	0.32	0.65	RSAG8G_01842	gi|215471270|gb|EEB98158.1|	gi|300103371|gb|EFI94778.1|	jgi|SerlaS7_3_2|181015|estExt_fgenesh1_kg.C_61535	gi|336384836|gb|EGO25984.1|	PGTT_05389	PTTG_01758T0	UM05137	AB07154.1	gi|44981266|gb|AAS51088.1|	AFL2T_03665	52362	bgh02976_polypeptide	BC1T_01804	CHGT_08129	jgi|CocheC5_1|91159|estExt_Genewise1.C_150524	jgi|Dotse1|86947|estExt_fgenesh1_pm.C_3_t10393	FGSG_10905T0	FOXG_12840T0	FVEG_11584T0	gi|320593737|gb|EFX06146.1|	Lema_P001030.1	MGG_11776T0	jgi|Mycfi2|59110|Mycfi1.estExt_Genewise1Plus.C_130428	jgi|Mycgr3|102197|estExt_fgenesh1_kg.C_chr_10243	jgi|Necha2|68978|estExt_Genewise1Plus.C_sca_12_chr5_2_00252	NFIA_064030	PTTT_07993.1	PTRT_02326	SNOT_05719.3|EAT86783.2	VDBG_05440T0	VDAG_07089T0	PITG_01922T0	*	PYU1_T005818	*	*	*	*	*	*	*	*
1804	3	3	3	1	1	1	RSAG8G_01843	*	*	jgi|SerlaS7_3_2|90445|estExt_Genewise1.C_71059	*	*	*	*	*	*	*	*	*	*	*	*	*	*	*	FVEG_08093T0	*	*	*	*	*	*	*	*	*	*	*	*	*	*	*	*	*	*	*	*	*	*	*
1809	78	31	66	1	0.4	0.85	RSAG8G_01848	*	gi|300103093|gb|EFI94500.1|	jgi|SerlaS7_3_2|88360|estExt_Genewise1.C_60486	gi|336384159|gb|EGO25307.1|	PGTT_20487	PTTG_00098T0	UM03876	AB08711.1	gi|299790934|gb|AAS54110.2|	AFL2T_05522	211598	bgh04956_polypeptide	BC1T_10426	CHGT_05653	jgi|CocheC5_1|33531|estExt_fgenesh1_pg.C_310004	jgi|Dotse1|71241|estExt_fgenesh1_kg.C_4_t10494	FGSG_05555T0	FOXG_09338T0	FVEG_06941T0	gi|320588023|gb|EFX00498.1|	Lema_P104500.1	MGG_11357T0	jgi|Mycfi2|106625|gw1.3.1148.1	jgi|Mycgr3|85253|fgenesh1_pm.C_chr_3000323	jgi|Necha2|71061|estExt_Genewise1Plus.C_sca_10_chr8_2_00390	NFIA_084480	PTTT_12780.1	PTRT_09613	SNOT_12848.3|EAT79648.2	VDBG_08736T0	VDAG_06396T0	*	*	*	*	*	*	*	*	*	*	*
1812	6	3	4	1	0.5	0.67	RSAG8G_01851	gi|215457725|gb|EEB93047.1|	gi|300103215|gb|EFI94622.1|	*	*	*	*	*	*	*	*	*	*	*	*	*	*	*	*	*	*	*	*	*	*	*	*	*	*	*	*	*	*	*	*	*	*	*	*	*	*	*	*
1813	107	32	69	26	0.3	0.64	RSAG8G_01852	gi|215453477|gb|EEB91192.1|	gi|300103827|gb|EFI95233.1|	jgi|SerlaS7_3_2|106221|estExt_Genewise1Plus.C_60168	gi|336384018|gb|EGO25166.1|	PGTT_10272	*	*	AB05301.1	gi|299788214|gb|AAS54175.2|	AFL2T_01050	46396	bghP006363	BC1T_11780	CHGT_07297	jgi|CocheC5_1|66486|e_gw1.8.677.1	jgi|Dotse1|69084|estExt_fgenesh1_kg.C_2_t10014	FGSG_01863T0	FOXG_04270T0	FVEG_07392T0	*	Lema_P088710.1	MGG_11771T0	jgi|Mycfi2|65200|Mycfi1.fgenesh1_pm.C_scaffold_20000027	jgi|Mycgr3|75993|estExt_Genewise1Plus.C_chr_100041	jgi|Necha2|72433|estExt_Genewise1Plus.C_sca_14_chr10_3_00129	NFIA_009400	PTTT_08066.1	PTRT_10551	SNOT_02461.3|EAT90673.2	VDBG_09377T0	VDAG_04614T0	PITG_09508T0	jgi|Phyra1_1|71291|fgenesh1_pm.C_scaffold_11000026	PYU1_T007976	*	*	*	*	*	*	*	*
1814	110	30	68	27	0.27	0.62	RSAG8G_01853	*	gi|300104958|gb|EFI96363.1|	jgi|SerlaS7_3_2|184164|estExt_fgenesh1_kg.C_90533	gi|336381894|gb|EGO23045.1|	PGTT_11359	PTTG_06912T0	*	AB02133.1	gi|44980064|gb|AAS50260.1|	AFL2T_02405	210522	bgh01829_polypeptide	BC1T_04051	CHGT_04447	jgi|CocheC5_1|25231|estExt_fgenesh1_kg.C_50059	jgi|Dotse1|55060|estExt_Genemark1.C_8_t10025	FGSG_02758T0	FOXG_10287T0	FVEG_08937T0	gi|320589973|gb|EFX02429.1|	*	MGG_00274T0	jgi|Mycfi2|80135|Mycfi1.fgenesh1_pg.C_scaffold_8000232	jgi|Mycgr3|54855|estExt_Genewise1.C_chr_20444	jgi|Necha2|94182|fgenesh1_pm.sca_53_chr6_3_0000019	NFIA_066790	PTTT_06796.1	PTRT_08669	SNOT_07951.3|EAT84227.2	VDBG_06241T0	VDAG_03395T0	*	*	*	*	*	*	*	*	*	*	*
1816	11	4	6	5	0.36	0.55	RSAG8G_01855	gi|215463510|gb|EEB95388.1|	*	*	*	*	*	*	*	*	*	*	*	BC1T_04045	*	*	*	*	*	*	*	*	*	*	*	*	NFIA_030650	*	*	*	*	*	*	*	*	*	*	*	*	*	*	*	*
1820	7	5	5	1	0.71	0.71	RSAG8G_01859	gi|215453013|gb|EEB90984.1|,gi|215460009|gb|EEB94006.1|	gi|300100861|gb|EFI92272.1|	jgi|SerlaS7_3_2|187806|estExt_fgenesh1_kg.C_140177	gi|336379070|gb|EGO20226.1|	*	*	*	*	*	*	*	*	*	*	*	*	*	*	*	*	*	*	*	*	*	*	*	*	*	*	*	*	*	*	*	*	*	*	*	*	*	*
1822	16	12	15	1	0.75	0.94	RSAG8G_01861	*	*	*	gi|336383011|gb|EGO24161.1|	*	*	*	AB01024.1	*	AFL2T_05309	*	*	*	*	jgi|CocheC5_1|50653|gw1.7.768.1	jgi|Dotse1|23190|gm1.4330_g	*	*	*	*	Lema_P004350.1	*	*	*	*	NFIA_086100	PTTT_15114.1	PTRT_10995	*	VDBG_07911T0	VDAG_05483T0	*	*	*	*	*	*	*	*	*	*	*
1823	4	4	4	1	1	1	RSAG8G_01862	gi|215467856|gb|EEB96982.1|	*	jgi|SerlaS7_3_2|27198|gw1.8.955.1	*	*	*	*	*	*	*	*	*	BC1T_15341	*	*	*	*	*	*	*	*	*	*	*	*	*	*	*	*	*	*	*	*	*	*	*	*	*	*	*	*	*
1826	77	29	65	7	0.38	0.84	RSAG8G_01865	*	gi|300111669|gb|EFJ03070.1|	jgi|SerlaS7_3_2|86683|estExt_Genewise1.C_41956	gi|336386970|gb|EGO28116.1|	*	*	UM01883	AB02947.1	gi|44981659|gb|AAS51409.1|	AFL2T_12351	*	bgh00978_polypeptide	BC1T_15670	CHGT_01363	*	jgi|Dotse1|71792|estExt_fgenesh1_kg.C_5_t10265	FGSG_09316T0	FOXG_05916T0	FVEG_03787T0	gi|320588356|gb|EFX00825.1|	Lema_P024690.1	MGG_13507T0	jgi|Mycfi2|61339|Mycfi1.estExt_Genewise1Plus.C_590006	jgi|Mycgr3|100300|estExt_fgenesh1_pm.C_chr_50280	jgi|Necha2|102405|estExt_fgenesh1_kg.C_sca_1_chr1_3_00093	*	PTTT_17367.1	PTRT_07641	SNOT_04588.3|EAT88348.2	*	VDAG_00966T0	*	*	*	*	*	*	*	*	*	*	*
1827	97	31	56	28	0.32	0.58	RSAG8G_01866	gi|215449347|gb|EEB89170.1|	gi|300107766|gb|EFI99168.1|	jgi|SerlaS7_3_2|123865|fgenesh1_pm.8_#_648	gi|336382995|gb|EGO24145.1|	PGTT_11141	*	UM01514	AB10037.1	gi|44981672|gb|AAS51422.1|	AFL2T_11213	*	bgh05203_polypeptide	BC1T_03809	CHGT_00531	jgi|CocheC5_1|109553|estExt_Genewise1Plus.C_150368	jgi|Dotse1|70644|estExt_fgenesh1_kg.C_3_t20136	FGSG_09903T0	FOXG_05521T0	FVEG_02618T0	gi|320590644|gb|EFX03087.1|	Lema_P001780.1	MGG_00800T0	jgi|Mycfi2|98666|gw1.4.258.1	jgi|Mycgr3|52389|estExt_Genewise1.C_chr_10886	jgi|Necha2|61076|estExt_Genewise1.C_sca_5_chr5_3_00302	*	PTTT_13132.1	PTRT_02543	SNOT_05651.3|EAT86715.2	VDBG_00333T0	VDAG_08626T0	PITG_00124T0	*	*	*	*	*	*	*	*	*	*
1831	74	33	63	6	0.45	0.85	RSAG8G_01870	gi|215453843|gb|EEB91367.1|	gi|300103028|gb|EFI94435.1|	jgi|SerlaS7_3_2|180399|estExt_fgenesh1_kg.C_60880	gi|336384450|gb|EGO25598.1|	PGTT_03048	PTTG_02774T0	UM00092	AB07792.1	*	AFL2T_04335	47417	bgh00847_polypeptide	BC1T_04931	CHGT_08049	jgi|CocheC5_1|102741|estExt_Genewise1Plus.C_60006	jgi|Dotse1|74226|estExt_fgenesh1_kg.C_9_t10129	FGSG_01469T0	FOXG_11245T0	FVEG_09548T0	gi|320594140|gb|EFX06543.1|	Lema_P052380.1	MGG_03921T0	jgi|Mycfi2|72506|Mycfi1.estExt_fgenesh1_pm.C_220056	jgi|Mycgr3|75719|estExt_Genewise1Plus.C_chr_90773	jgi|Necha2|89791|fgenesh1_pm.sca_8_chr1_1_0000228	NFIA_056910	PTTT_09179.1	PTRT_00664	SNOT_07220.3|EAT85871.2	VDBG_01520T0	VDAG_02036T0	*	*	*	*	*	*	*	*	*	*	gi|147831434|emb|CAN02394.1|
1832	6	2	2	5	0.33	0.33	RSAG8G_01871	*	*	*	*	*	*	*	*	*	*	126861186350	*	*	*	*	*	*	*	*	*	*	*	*	*	*	*	*	*	*	*	*	*	*	*	*	*	*	*	*	*	*	*
1834	40	4	9	25	0.1	0.23	RSAG8G_01873	*	*	jgi|SerlaS7_3_2|58886|e_gw1.11.1219.1	gi|336380732|gb|EGO21885.1|	*	*	*	*	gi|44981425|gb|AAS51210.1|	*	*	*	*	*	*	*	*	*	*	*	*	*	*	*	*	*	*	*	*	*	*	*	*	*	*	*	*	*	*	*	*	*
1835	107	31	69	25	0.29	0.64	RSAG8G_01874	*	gi|300103736|gb|EFI95142.1|	jgi|SerlaS7_3_2|51799|e_gw1.6.1456.1	*	*	*	UM05219	AB02924.1	gi|299788870|gb|AAS51571.2|	AFL2T_00627	214534	bgh02650_polypeptide	BC1T_10852	CHGT_01710	jgi|CocheC5_1|82309|estExt_Genewise1.C_30994	jgi|Dotse1|71756|estExt_fgenesh1_kg.C_5_t10225	FGSG_04911T0	FOXG_05711T0	FVEG_03577T0	gi|320591156|gb|EFX03595.1|	Lema_P024950.1	MGG_00683T0	jgi|Mycfi2|156418|estExt_Genewise1Plus.C_80248	jgi|Mycgr3|86118|fgenesh1_pm.C_chr_5000203	jgi|Necha2|90515|fgenesh1_pm.sca_1_chr1_3_0000648	NFIA_097920	PTTT_17347.1	PTRT_07662	SNOT_04695.3|EAT88455.2	VDBG_07396T0	VDAG_06106T0	PITG_03468T0	jgi|Phyra1_1|76061|fgenesh1_pg.C_scaffold_16000015	PYU1_T002222	*	*	*	*	*	*	*	*
1839	12	6	9	1	0.5	0.75	RSAG8G_01878	*	gi|300103173|gb|EFI94580.1|	jgi|SerlaS7_3_2|122259|fgenesh1_pm.6_#_589	gi|336384609|gb|EGO25757.1|	*	*	*	*	*	*	*	*	*	*	*	*	*	*	*	*	*	*	*	*	*	NFIA_112950	*	*	*	*	VDAG_00807T0	*	*	*	*	*	*	*	*	*	*	*
1841	112	33	72	25	0.29	0.64	RSAG8G_01880	*	gi|300103424|gb|EFI94831.1|	jgi|SerlaS7_3_2|180394|estExt_fgenesh1_kg.C_60875	gi|336384448|gb|EGO25596.1|	PGTT_00077	*	UM02350	AB02474.1	gi|44985746|gb|AAS54370.1|	AFL2T_01212	201109	bgh03009_polypeptide	BC1T_07745	CHGT_09945	jgi|CocheC5_1|106561|estExt_Genewise1Plus.C_100630	jgi|Dotse1|74597|estExt_fgenesh1_kg.C_100002	FGSG_06313T0	FOXG_08065T0	FVEG_04987T0	gi|320590911|gb|EFX03352.1|	Lema_P098290.1	MGG_03857T0	jgi|Mycfi2|57380|Mycfi1.estExt_Genewise1Plus.C_60233	jgi|Mycgr3|77111|estExt_Genewise1Plus.C_chr_110829	jgi|Necha2|99917|estExt_fgenesh1_pg.C_sca_3_chr4_2_00101	NFIA_067700	PTTT_12304.1	PTRT_06327	SNOT_12267.3|EAT80679.2	VDBG_03078T0	VDAG_03986T0	PITG_02502T0	jgi|Phyra1_1|71534|fgenesh1_pm.C_scaffold_25000010	PYU1_T004546	*	*	*	*	*	*	*	*
1842	141	64	111	60	0.45	0.79	RSAG8G_01881	*	gi|300103513|gb|EFI94920.1|	jgi|SerlaS7_3_2|180095|estExt_fgenesh1_kg.C_60560	gi|336384269|gb|EGO25417.1|	*	PTTG_03456T0	UM06285	AB06341.1	gi|44985127|gb|AAS53905.1|	AFL2T_05859	54890	bgh01387_polypeptide	BC1T_00284	CHGT_04514	jgi|CocheC5_1|24536|estExt_fgenesh1_kg.C_10015	jgi|Dotse1|150573|estExt_Genewise1.C_4_t30249	FGSG_09554T0	FOXG_06251T0	FVEG_04103T0	gi|320590529|gb|EFX02972.1|	Lema_P105700.1	MGG_01743T0	jgi|Mycfi2|163024|estExt_Genewise1.C_30701	jgi|Mycgr3|56782|estExt_Genewise1.C_chr_31083	jgi|Necha2|91112|fgenesh1_pm.sca_18_chr2_1_0000516	NFIA_036340	*	PTRT_09413	SNOT_12987.3|EAT79787.2	*	VDAG_00348T0	*	*	*	gi|21759029|sp|Q8UDF7.2|CARA_AGRT5,gi|159140357|gb|AAK87915.2|	gi|221736271|gb|ACM37234.1|	gi|237875971|gb|ACR28304.1|	*	*	*	*	gi|147830895|emb|CAN01839.1|
1843	10	1	8	2	0.1	0.8	RSAG8G_01882	*	*	*	*	*	*	*	*	*	*	*	*	*	*	*	*	*	*	*	*	*	*	*	*	*	*	*	*	*	*	*	*	*	*	*	*	*	*	*	*	*	*
1844	62	24	46	2	0.39	0.74	RSAG8G_01883	*	*	*	*	PGTT_10840	PTTG_10561T0	*	AB05405.1	gi|44983208|gb|AAS52390.1|,gi|44986079|gb|AAS54619.1|	AFL2T_09963,AFL2T_08007	1.41555e+16	*	BC1T_02439	*	jgi|CocheC5_1|104817|estExt_Genewise1Plus.C_80304	jgi|Dotse1|21018|gm1.2158_g	FGSG_02143T0,FGSG_05160T0	FOXG_07914T0,FOXG_02845T0	FVEG_04837T0,FVEG_01689T0	gi|320588722|gb|EFX01190.1|	*	MGG_02158T0	jgi|Mycfi2|213895|estExt_fgenesh1_pg.C_20192	jgi|Mycgr3|68319|estExt_Genewise1Plus.C_chr_21028	jgi|Necha2|101968|estExt_fgenesh1_pg.C_sca_14_chr10_3_00317,jgi|Necha2|92545|fgenesh1_pm.sca_3_chr4_2_0000160	NFIA_038320	PTTT_07470.1	PTRT_10370	SNOT_02288.3|EAT90500.2	VDBG_03468T0	VDAG_07227T0,VDAG_09918T0	*	*	*	*	*	*	*	*	*	*	*
1849	91	26	61	14	0.29	0.67	RSAG8G_01889	*	gi|300103563|gb|EFI94970.1|	jgi|SerlaS7_3_2|180800|estExt_fgenesh1_kg.C_61303	gi|336384704|gb|EGO25852.1|	*	PTTG_08961T0	UM00601	AB07555.1	*	AFL2T_07675	38446	*	BC1T_03304	*	jgi|CocheC5_1|29114|estExt_fgenesh1_pg.C_60127	jgi|Dotse1|68316|estExt_fgenesh1_kg.C_1_t20473	FGSG_01010T0	FOXG_00383T0	FVEG_01134T0	gi|320590038|gb|EFX02483.1|	Lema_P055100.1	MGG_04442T0	jgi|Mycfi2|75283|Mycfi1.fgenesh1_pg.C_scaffold_1000158	jgi|Mycgr3|67212|estExt_Genewise1Plus.C_chr_13372	*	NFIA_014720	PTTT_18626.1	PTRT_00788	SNOT_06862.3|EAT85513.2	VDBG_04829T0	VDAG_04370T0	*	*	*	*	*	*	*	*	*	*	*
1850	115	32	71	29	0.28	0.62	RSAG8G_01890	*	gi|300103782|gb|EFI95188.1|	jgi|SerlaS7_3_2|180497|estExt_fgenesh1_kg.C_60984	gi|336384495|gb|EGO25643.1|	PGTT_03894	PTTG_07486T0	*	AB05181.1	gi|44981724|gb|AAS51474.1|	AFL2T_02763	208651	bgh02456_polypeptide	BC1T_11419	CHGT_09330	jgi|CocheC5_1|53167|gw1.9.759.1	jgi|Dotse1|68456|estExt_fgenesh1_kg.C_1_t30124	FGSG_06415T0	FOXG_08190T0	FVEG_06478T0	gi|320593291|gb|EFX05700.1|	Lema_P110970.1	MGG_04228T0	jgi|Mycfi2|48307|Mycfi1.estExt_Genewise1.C_11596	jgi|Mycgr3|71005|estExt_Genewise1Plus.C_chr_40643	jgi|Necha2|91387|fgenesh1_pm.sca_18_chr2_1_0000791	NFIA_081050	PTTT_12928.1	PTRT_01942,PTRT_06763	SNOT_13241.3|EAT79568.2	*	*	PITG_09707T0	jgi|Phyra1_1|71356|fgenesh1_pm.C_scaffold_14000021	PYU1_T011777	*	*	*	*	*	*	*	*
1852	94	21	54	26	0.22	0.57	RSAG8G_01892	*	gi|300103356|gb|EFI94763.1|	*	*	PGTT_00463	PTTG_04711T0	*	AB00524.1	gi|44981512|gb|AAS51297.1|	*	210268	*	*	CHGT_04501	jgi|CocheC5_1|116124|estExt_fgenesh1_pm.C_20322	jgi|Dotse1|74261|estExt_fgenesh1_kg.C_9_t10165	*	*	*	*	*	MGG_06108T0	jgi|Mycfi2|71071|Mycfi1.estExt_fgenesh1_kg.C_220007	jgi|Mycgr3|101277|estExt_fgenesh1_pm.C_chr_90217	*	NFIA_090790	PTTT_17776.1	*	SNOT_08713.3|EAT83881.2	VDBG_00774T0	VDAG_00386T0	PITG_03344T0	jgi|Phyra1_1|52084|gwEuk.650.8.1	PYU1_T000734	*	*	*	*	*	*	*	*
1853	77	25	54	17	0.32	0.7	RSAG8G_01893	*	gi|300103785|gb|EFI95191.1|	jgi|SerlaS7_3_2|180488|estExt_fgenesh1_kg.C_60973	gi|336384492|gb|EGO25640.1|	*	*	*	*	*	AFL2T_01953	214391	*	BC1T_06159	CHGT_09101	*	jgi|Dotse1|71389|estExt_fgenesh1_kg.C_4_t20152	*	FOXG_16993T0,FOXG_06185T0	FVEG_13796T0,FVEG_04040T0	gi|320588588|gb|EFX01056.1|	Lema_P014810.1	MGG_01304T0	jgi|Mycfi2|152217|estExt_Genewise1Plus.C_30328	jgi|Mycgr3|38572|e_gw1.3.417.1	*	NFIA_104790	PTTT_07627.1	PTRT_01519	SNOT_06341.3|EAT86172.1	VDBG_08049T0	VDAG_01546T0	PITG_11838T0	jgi|Phyra1_1|82136|fgenesh1_pg.C_scaffold_68000026	*	*	*	*	*	*	*	*	*
1856	9	7	7	1	0.78	0.78	RSAG8G_01896	gi|215438738|gb|EEB87453.1|	gi|300104199|gb|EFI95605.1|	jgi|SerlaS7_3_2|180487|estExt_fgenesh1_kg.C_60972	gi|336384491|gb|EGO25639.1|	PGTT_03480	PTTG_03626T0	*	*	*	*	*	*	*	*	*	*	*	*	*	*	*	*	*	*	*	*	*	*	*	*	*	*	*	*	*	*	*	*	*	*	*	*
1857	111	33	70	26	0.3	0.63	RSAG8G_01897	*	gi|300103061|gb|EFI94468.1|	jgi|SerlaS7_3_2|179897|estExt_fgenesh1_kg.C_60355	gi|336384148|gb|EGO25296.1|	*	*	UM02266	AB05598.1	gi|44983465|gb|AAS52601.1|	AFL2T_03819	181254	bgh00937_polypeptide	BC1T_03121	CHGT_05248	jgi|CocheC5_1|113241|estExt_Genewise1Plus.C_250033	jgi|Dotse1|69164|estExt_fgenesh1_kg.C_2_t10097	FGSG_04237T0	FOXG_11391T0	FVEG_10426T0	gi|320589638|gb|EFX02094.1|	Lema_P116110.1	MGG_09371T0	jgi|Mycfi2|186963|fgenesh1_pm.2_#_1011	jgi|Mycgr3|110994|estExt_fgenesh1_pg.C_chr_100156	jgi|Necha2|81432|fgenesh1_pg.sca_20_chr6_4_0000058	NFIA_017690	PTTT_10924.1	PTRT_04996	SNOT_13366.3|EAT79250.2	VDBG_08572T0	VDAG_08242T0	PITG_10026T0	jgi|Phyra1_1|95639|C_scaffold_47000026	PYU1_T010983	*	*	*	*	*	*	*	*
1858	24	16	20	2	0.67	0.83	RSAG8G_01898	gi|215459930|gb|EEB93974.1|	*	*	*	*	*	UM00476	*	*	*	48261	*	*	*	*	jgi|Dotse1|68141|estExt_fgenesh1_kg.C_1_t20290	FGSG_13007T0	FOXG_01942T0	FVEG_05102T0	*	Lema_P115480.1,Lema_P029220.1	MGG_12616T0	jgi|Mycfi2|126791|e_gw1.1.5754.1	jgi|Mycgr3|66079|estExt_Genewise1Plus.C_chr_11771	*	NFIA_052710	PTTT_20193.1	PTRT_07486	*	*	VDAG_01239T0	*	*	*	*	*	*	*	*	*	*	*
1859	107	32	68	25	0.3	0.64	RSAG8G_01899	*	gi|300103048|gb|EFI94455.1|	jgi|SerlaS7_3_2|88322|estExt_Genewise1.C_60447	gi|336384141|gb|EGO25289.1|	PGTT_11063	PTTG_03841T0	*	AB07527.1	gi|44983463|gb|AAS52599.1|	AFL2T_04345	38116	bgh05756_mRNA_polypeptide	*	CHGT_04634	jgi|CocheC5_1|117050|estExt_fgenesh1_pm.C_60145	jgi|Dotse1|90700|estExt_fgenesh1_pm.C_9_t10060	FGSG_09766T0	FOXG_08293T0	FVEG_06382T0	gi|320593114|gb|EFX05523.1|	Lema_P054860.1	MGG_04179T0	jgi|Mycfi2|10719|Mycfi1.gw1.10.403.1	jgi|Mycgr3|75563|estExt_Genewise1Plus.C_chr_90535	jgi|Necha2|91041|fgenesh1_pm.sca_18_chr2_1_0000445	NFIA_056820	PTTT_20304.1	PTRT_00910	*	VDBG_08279T0	VDAG_10256T0	PITG_06981T0	jgi|Phyra1_1|79957|fgenesh1_pg.C_scaffold_44000102	PYU1_T014046	*	*	*	*	*	*	*	*
1860	160	65	104	92	0.41	0.65	RSAG8G_01900	gi|215455872|gb|EEB92272.1|	gi|300103472|gb|EFI94879.1|	jgi|SerlaS7_3_2|88327|estExt_Genewise1.C_60452	gi|336384142|gb|EGO25290.1|	*	*	*	AB02383.1	*	AFL2T_12409	*	bgh03223_polypeptide	*	CHGT_03959	jgi|CocheC5_1|114351|estExt_Genewise1Plus.C_300001	jgi|Dotse1|151499|estExt_Genewise1.C_5_t10382	FGSG_05638T0	FOXG_09248T0	FVEG_06848T0	gi|320593712|gb|EFX06121.1|	Lema_P056450.1	MGG_04110T0	jgi|Mycfi2|47328|Mycfi1.e_gw1.59.3.1	jgi|Mycgr3|72208|estExt_Genewise1Plus.C_chr_50809	jgi|Necha2|95441|fgenesh1_pm.sca_10_chr8_2_0000080	NFIA_029130	PTTT_11067.1	PTRT_03025	SNOT_13685.3|EAT79132.2	VDBG_08250T0	VDAG_10445T0	PITG_12050T0	jgi|Phyra1_1|46469|gwEuk.29.9.1	PYU1_T001669	gi|23822234|sp|Q8UES8.1|TGT_AGRT5,gi|15156767|gb|AAK87449.1|	gi|221735786|gb|ACM36749.1|	gi|237875468|gb|ACR27801.1|	*	*	*	*	*
1861	163	70	110	93	0.43	0.67	RSAG8G_01901	gi|215453410|gb|EEB91161.1|	gi|300103059|gb|EFI94466.1|	*	*	PGTT_15118	PTTG_07346T0,PTTG_04676T0	UM05111	AB06647.1	gi|299788677|gb|AAS50964.2|	AFL2T_04542	*	bgh04010_polypeptide	BC1T_01167	CHGT_01749	jgi|CocheC5_1|101074|estExt_Genewise1Plus.C_40278	jgi|Dotse1|163297|estExt_Genewise1Plus.C_1_t40270	*	FOXG_01075T0	FVEG_00439T0	gi|320591092|gb|EFX03531.1|	Lema_P118660.1	MGG_00665T0	jgi|Mycfi2|27144|Mycfi1.e_gw1.1.1645.1	jgi|Mycgr3|22156|gw1.1.2355.1	jgi|Necha2|103243|estExt_fgenesh1_pm.C_sca_1_chr1_3_00522	NFIA_107840	PTTT_14783.1	*	SNOT_00750.3|EAT92245.2	*	*	PITG_02992T0	jgi|Phyra1_1|84610|fgenesh1_pg.C_scaffold_118000017	PYU1_T014832	gi|81493394|sp|Q8UED2.1|SYY_AGRT5,gi|159140217|gb|AAK87597.2|	gi|221735496|gb|ACM36459.1|	gi|237875434|gb|ACR27767.1|	gi|97197487|sp|Q2NJG7.2|SYY_AYWBP,gi|84789694|gb|ABC65426.1|	gi|39722064|dbj|BAD04554.1|	gi|171853917|emb|CAM11880.1|,gi|254783622|sp|B1VAA7.1|SYY_PHYAS	gi|254783623|sp|B3R0D7.1|SYY_PHYMT,gi|193806872|emb|CAP18301.1|	gi|147831101|emb|CAN02046.1|
1862	4	3	3	1	0.75	0.75	RSAG8G_01902,RSAG8G_12624	gi|215461216|gb|EEB94487.1|,gi|215471004|gb|EEB98063.1|	*	jgi|SerlaS7_3_2|26193|gw1.6.762.1	*	*	*	*	*	*	*	*	*	*	*	*	*	*	*	*	*	*	*	*	*	*	*	*	*	*	*	*	*	*	*	*	*	*	*	*	*	*	*
1867	7	3	5	1	0.43	0.71	RSAG8G_01907	*	gi|300105989|gb|EFI97393.1|,gi|300107117|gb|EFI98520.1|	*	*	*	*	*	*	*	*	*	*	*	*	*	jgi|Dotse1|87718|estExt_fgenesh1_pm.C_4_t10414	*	*	*	*	*	*	*	*	*	*	*	*	*	*	*	*	*	*	*	*	*	*	*	*	*	*
1870	47	35	42	16	0.74	0.89	RSAG8G_01910	*	gi|300101437|gb|EFI92847.1|	*	*	*	*	*	AB05604.1	*	AFL2T_07796	38549	*	BC1T_10025	CHGT_02190	jgi|CocheC5_1|94797|estExt_Genewise1.C_250191	jgi|Dotse1|119515|e_gw1.1.1951.1	FGSG_07542T0	FOXG_15424T0	FVEG_12754T0	gi|320592846|gb|EFX05255.1|	Lema_P090660.1,Lema_P083470.1	MGG_01389T0	jgi|Mycfi2|27273|Mycfi1.e_gw1.1.1927.1	jgi|Mycgr3|40215|e_gw1.4.253.1	jgi|Necha2|106349|fgeneshN1_pm.sca_27_chr9_1_0000009,jgi|Necha2|44713|e_gw1.65.77.1	NFIA_015730	PTTT_15483.1	PTRT_04876	SNOT_06067.3|EAT87131.2	VDBG_09836T0	VDAG_09570T0	*	*	*	gi|15160302|gb|AAK90279.1|	gi|221737890|gb|ACM38786.1|	*	*	*	*	*	gi|147829419|emb|CAN00332.1|,gi|147831549|emb|CAN02516.1|
1873	3	3	3	1	1	1	RSAG8G_01913	gi|215452974|gb|EEB90965.1|	*	*	*	*	*	*	AB07172.1	*	*	*	*	*	*	*	*	*	*	*	*	*	*	*	*	*	*	*	*	*	*	*	*	*	*	*	*	*	*	*	*	*	*
1878	7	2	3	1	0.29	0.43	RSAG8G_01918,RSAG8G_09285	*	gi|300107302|gb|EFI98704.1|	*	*	*	*	*	*	*	*	*	*	*	*	*	*	*	*	*	*	*	*	*	*	*	*	*	*	*	*	*	*	*	*	*	*	*	*	*	*	*	*
1879	57	20	45	1	0.35	0.79	RSAG8G_01919	*	gi|300108852|gb|EFJ00254.1|	jgi|SerlaS7_3_2|60148|e_gw1.12.35.1	gi|336379824|gb|EGO20978.1|	*	*	*	AB07812.1	*	AFL2T_02243	52318	*	*	CHGT_10097	jgi|CocheC5_1|85381|estExt_Genewise1.C_70188	*	FGSG_04456T0	*	FVEG_11189T0	gi|320586355|gb|EFW99034.1|	Lema_P018930.1	MGG_00195T0	*	*	jgi|Necha2|123394|estExt_fgeneshN1_pm.C_sca_11_chr8_3_00016	NFIA_065220	PTTT_04389.1	PTRT_01286	SNOT_09339.3|EAT83531.2	*	VDAG_03780T0	*	*	*	*	*	*	*	*	*	*	*
1881	6	4	4	1	0.67	0.67	RSAG8G_01921	*	gi|300103927|gb|EFI95333.1|	jgi|SerlaS7_3_2|188130|estExt_fgenesh1_kg.C_150108	gi|336378648|gb|EGO19805.1|	*	*	*	*	*	*	*	*	*	*	*	*	*	*	*	*	*	*	*	*	*	*	*	*	*	*	*	*	*	*	*	*	*	*	*	*	*	*
1884	99	43	74	33	0.43	0.75	RSAG8G_01924	*	gi|300104170|gb|EFI95576.1|	jgi|SerlaS7_3_2|54842|e_gw1.7.1848.1	gi|336383298|gb|EGO24447.1|	*	*	UM02986	AB05502.1	*	AFL2T_00779	212446	*	BC1T_07157	*	jgi|CocheC5_1|26478|estExt_fgenesh1_kg.C_290006	jgi|Dotse1|69760|estExt_fgenesh1_kg.C_2_t20236	FGSG_10133T0	FOXG_05274T0	FVEG_02857T0	gi|320592012|gb|EFX04451.1|	Lema_P066370.1	MGG_05648T0	jgi|Mycfi2|40970|Mycfi1.e_gw1.16.590.1	jgi|Mycgr3|55724|estExt_Genewise1.C_chr_21716	jgi|Necha2|93669|fgenesh1_pm.sca_5_chr5_3_0000234	NFIA_021590	PTTT_07354.1	PTRT_04017	SNOT_01759.3|EAT91408.2	VDBG_00386T0	VDAG_08682T0	PITG_21012T0	jgi|Phyra1_1|71973|fgenesh1_pm.C_scaffold_66000004	PYU1_T011978	gi|15156065|gb|AAK86851.1|	gi|221735075|gb|ACM36038.1|	*	*	*	*	*	*
1885	111	32	69	28	0.29	0.62	RSAG8G_01925	*	gi|300101007|gb|EFI92418.1|	jgi|SerlaS7_3_2|179588|estExt_fgenesh1_kg.C_60037	gi|336383955|gb|EGO25103.1|	PGTT_12247	PTTG_02437T0	UM00920	AB10014.1	gi|44982308|gb|AAS51617.1|	AFL2T_06848	46970	*	*	CHGT_10413	jgi|CocheC5_1|27279|estExt_fgenesh1_pg.C_20067	jgi|Dotse1|142483|estExt_Genewise1.C_1_t30305	FGSG_00329T0	FOXG_00735T0	FVEG_00780T0	gi|320586379|gb|EFW99058.1|	Lema_P042230.1	MGG_03202T0	jgi|Mycfi2|57005|Mycfi1.estExt_Genewise1Plus.C_50236	jgi|Mycgr3|85700|fgenesh1_pm.C_chr_4000215	jgi|Necha2|90220|fgenesh1_pm.sca_1_chr1_3_0000353	NFIA_087420	PTTT_00410.1	PTRT_05402	SNOT_07660.3|EAT85126.2	VDBG_05408T0	VDAG_07058T0	PITG_19314T0	jgi|Phyra1_1|72181|fgenesh1_pm.C_scaffold_101000003	PYU1_T011420	*	*	*	*	*	*	*	*
1886	74	30	60	1	0.41	0.81	RSAG8G_01926	*	gi|300102206|gb|EFI93614.1|	jgi|SerlaS7_3_2|168812|estExt_fgenesh1_pm.C_70606	gi|336383742|gb|EGO24891.1|	*	PTTG_07414T0	UM05148	AB06267.1	*	AFL2T_06276	48713	bgh01478_polypeptide	BC1T_16015	CHGT_04713	jgi|CocheC5_1|32946|estExt_fgenesh1_pg.C_240006	jgi|Dotse1|170971|estExt_Genewise1Plus.C_4_t30295	FGSG_12711T0	FOXG_06386T0	FVEG_04235T0	gi|320592811|gb|EFX05220.1|	Lema_P104280.1	MGG_01512T0	jgi|Mycfi2|65414|Mycfi1.fgenesh1_pm.C_scaffold_26000029	jgi|Mycgr3|85040|fgenesh1_pm.C_chr_3000110	*	NFIA_079530	PTTT_12162.1	PTRT_10775	SNOT_13012.3|EAT79812.2	VDBG_08268T0	VDAG_10247T0	PITG_12104T0	jgi|Phyra1_1|74657|fgenesh1_pg.C_scaffold_9000060	*	*	*	*	*	*	*	*	*
1887	47	20	35	1	0.43	0.74	RSAG8G_01927,RSAG8G_07145	*	*	jgi|SerlaS7_3_2|105899|estExt_Genewise1Plus.C_51323,jgi|SerlaS7_3_2|115979|estExt_Genewise1Plus.C_200058	gi|336385757|gb|EGO26904.1|,gi|336377462|gb|EGO18624.1|	*	*	UM03700	AB01314.1	gi|44981271|gb|AAS51093.1|	AFL2T_05533	*	*	BC1T_04168	*	jgi|CocheC5_1|97132|estExt_Genewise1Plus.C_10420	*	FGSG_01675T0	FOXG_11029T0	FVEG_09773T0	*	Lema_P030600.1	MGG_07606T0,MGG_07485T0	*	*	jgi|Necha2|102931|estExt_fgenesh1_pm.C_sca_8_chr1_1_00063	NFIA_084390	PTTT_10720.1	PTRT_11360	SNOT_00019.3|EAT91514.2	*	VDAG_10467T0	*	*	*	*	*	*	*	*	*	*	*
1888	2	1	1	1	0.5	0.5	RSAG8G_01928	*	*	*	*	*	*	*	*	*	*	*	*	*	*	*	*	*	*	*	*	*	*	*	*	*	*	*	*	*	*	*	*	*	*	*	*	*	*	*	*	*	*
1891	14	6	9	3	0.43	0.64	RSAG8G_01931	*	gi|300101867|gb|EFI93276.1|	jgi|SerlaS7_3_2|187681|estExt_fgenesh1_kg.C_140039	gi|336378968|gb|EGO20124.1|	*	*	*	*	gi|44982437|gb|AAS51723.1|	*	*	*	*	*	*	*	*	*	*	*	*	*	*	*	*	*	*	*	*	*	*	*	*	*	*	*	*	*	*	*	*	*
1902	8	4	4	1	0.5	0.5	RSAG8G_01944	*	gi|300111767|gb|EFJ03168.1|	jgi|SerlaS7_3_2|171717|estExt_fgenesh1_pm.C_170015,jgi|SerlaS7_3_2|120615|fgenesh1_pm.4_#_525	gi|336386444|gb|EGO27590.1|,gi|336378011|gb|EGO19170.1|	*	*	*	*	*	*	*	*	*	*	*	*	*	*	*	*	*	*	*	*	*	*	*	*	*	*	*	*	*	*	*	*	*	*	*	*	*	*
1903	62	24	51	1	0.39	0.82	RSAG8G_01945	gi|215450606|gb|EEB89826.1|	gi|300105370|gb|EFI96774.1|	jgi|SerlaS7_3_2|168506|estExt_fgenesh1_pm.C_70283	gi|336383371|gb|EGO24520.1|	*	*	UM01577	*	*	*	187470	bghP0002882	BC1T_08736	*	jgi|CocheC5_1|99249|estExt_Genewise1Plus.C_20918	jgi|Dotse1|177860|estExt_Genewise1Plus.C_9_t20051	FGSG_04192T0	*	FVEG_10379T0	gi|320586569|gb|EFW99239.1|	Lema_P036560.1	*	jgi|Mycfi2|43661|Mycfi1.e_gw1.22.98.1	jgi|Mycgr3|75448|estExt_Genewise1Plus.C_chr_90365	jgi|Necha2|43580|e_gw1.20.819.1	NFIA_076200	PTTT_17742.1	PTRT_08943	SNOT_08672.3|EAT83840.2	VDBG_08396T0	VDAG_08049T0	*	*	*	*	*	*	*	*	*	*	*
1909	106	32	70	22	0.3	0.66	RSAG8G_01951	*	gi|300105389|gb|EFI96793.1|	jgi|SerlaS7_3_2|168792|estExt_fgenesh1_pm.C_70584	gi|336383721|gb|EGO24870.1|	PGTT_02971	PTTG_10046T0,PTTG_04804T0	UM03622	AB10111.1	gi|44983860|gb|AAS52896.1|	*	45365	bghP005988	BC1T_04255	*	jgi|CocheC5_1|24719|estExt_fgenesh1_kg.C_20003	jgi|Dotse1|39887|fgenesh1_kg.1_#_163_#_isotig08951	FGSG_00629T0	FOXG_00946T0	FVEG_00568T0	gi|320594122|gb|EFX06525.1|	Lema_P038630.1	MGG_03250T0	jgi|Mycfi2|76038|Mycfi1.fgenesh1_pg.C_scaffold_1000913	jgi|Mycgr3|98769|estExt_fgenesh1_pm.C_chr_10824	jgi|Necha2|98899|estExt_fgenesh1_pg.C_sca_1_chr1_3_00757	NFIA_105330	PTTT_16464.1	PTRT_06201	SNOT_07392.3|EAT84858.2	VDBG_05577T0	VDAG_07519T0	PITG_04333T0	jgi|Phyra1_1|71193|fgenesh1_pm.C_scaffold_7000012	PYU1_T012420	*	*	*	*	*	*	*	*
1910	115	34	72	27	0.3	0.63	RSAG8G_01952	*	gi|300105380|gb|EFI96784.1|	jgi|SerlaS7_3_2|182055|estExt_fgenesh1_kg.C_70970	gi|336383599|gb|EGO24748.1|	PGTT_06704	PTTG_07891T0	UM01535	AB09196.1	gi|44986295|gb|AAS54755.1|	AFL2T_05687	40314	bgh03780_polypeptide	BC1T_09222	CHGT_07717	jgi|CocheC5_1|111418|estExt_Genewise1Plus.C_190162	jgi|Dotse1|80727|estExt_fgenesh1_pg.C_6_t10379	FGSG_07320T0	FOXG_01585T0	FVEG_07945T0	gi|320586960|gb|EFW99623.1|	Lema_P022620.1	MGG_08069T0	jgi|Mycfi2|197421|fgenesh1_pg.5_#_502	jgi|Mycgr3|74836|estExt_Genewise1Plus.C_chr_80791	jgi|Necha2|84754|fgenesh1_pg.sca_6_chr9_2_0000217	NFIA_051620	PTTT_10654.1	PTRT_01070	SNOT_16452.3|EAT76150.2	VDBG_00152T0	VDAG_08440T0	PITG_17700T0	jgi|Phyra1_1|75194|fgenesh1_pg.C_scaffold_11000206	PYU1_T008020	*	*	*	*	*	*	*	*
[truncated: 3,379 more rows]
[truncated: 155 more columns]
