# Supplementary material for: Genome Sequencing and Comparative Genomics of the Broad Host-Range Pathogen Rhizoctonia solani AG8
Source: PLoS Genet. 2014 May 8;10(5):e1004281. doi: 10.1371/journal.pgen.1004281 (PMC4014442; doi:10.1371/journal.pgen.1004281)
Supplement: Table S12 — Predicted ‘effector-like’ plant pathogenicity genes of R. solani AG8 and data supporting their prediction. (XLSX) [file pgen.1004281.s014.xlsx]

## Sheet: Sheet1
Annotation info							Secretion prediction						Protein properties		Matches to previously published 'effector' motifs (within 5-50 aa of N-terminal methionine)																		Functional annotation
Gene ID	Tested by qPCR	has_start	has_stop	complete	Protein Length	Orthology	phobius	TM	signalp	wolfpsort	Secreted? (intersect)	Secreted (union)	#cysteine	Molecular Weight (kDa)	RXLR-like	start	stop	RXLR	start	stop	YXC	start	stop	[L/I]XAR	start	stop	CHXC	start	stop	CXXC	start	stop	Pfam (name)	Pfam (ID)	CAZY
RSAG8G_00019	no	yes	yes	yes	197	AG8_AG1-1A	no	1	no	yes	no	yes	4	21.8169	LSKYKKEIF	25	33
RSAG8G_00031	no	yes	yes	yes	115	AG8_AG1-1A	no	1	no	yes	no	yes	6	13.0429	LPTRIHVFT	3	11				SGWVDWGC	57	64
RSAG8G_00066	no	yes	yes	yes	206	AG8	yes	0	no	yes	no	yes	6	23.0522	TLKLSHGIP	29	37
RSAG8G_00084	no	yes	yes	yes	163		yes	0	yes	yes	yes	yes	12	16.8788	LIQGGRVLS	41	49
RSAG8G_00144	no	yes	yes	yes	237		yes	0	yes	no	no	yes	6	26.4865																			Arf, Gtr1_RagA, Miro, MMR_HSR1, Ras, SRPRB	PF00025.16, PF04670.7, PF08477.8, PF01926.18, PF00071.17, PF09439.5
RSAG8G_00146	yes (up-regulated in planta)	yes	yes	yes	186	AG8_AG1-1A	yes	0	yes	yes	yes	yes	7	19.8658	VLKLVKNLH	35	43				ASPAAFGC	22	29
RSAG8G_00150	no	yes	yes	yes	262		no	0	no	yes	no	yes	5	28.483	LHSQQREFV	72	80
RSAG8G_00273	no	yes	yes	yes	241		yes	0	yes	yes	yes	yes	5	25.9964	AALCSRSYG	39	47																		CE3
RSAG8G_00327	no	yes	yes	yes	45	AG8	yes	0	no	no	no	yes	4	5.1942	ASCCIKPID	30	38
RSAG8G_00439	no	yes	yes	yes	215	AG8_AG1-1A	yes	0	no	no	no	yes	9	23.9566	RAEPLRMYA	46	54				SESASFAC	37	44
RSAG8G_00442	no	yes	yes	yes	167		yes	0	yes	yes	yes	yes	5	17.9668	QNTTTHELV	27	35							TTTHELVAR	29	37							DPBB_1	PF03330.13
RSAG8G_00474	no	yes	yes	yes	103	AG8_AG1-1A	yes	0	yes	yes	yes	yes	4	11.4913	SMILLRALP	5	13
RSAG8G_00490	no	yes	yes	yes	141		yes	0	yes	yes	yes	yes	5	15.2531	SSHHEKRIT	25	33
RSAG8G_00542	no	yes	yes	yes	97		no	0	no	yes	no	yes	4	10.3139	GRNLLRTLA	4	12																IF-2B	PF01008.12
RSAG8G_00558	no	yes	yes	yes	179	AG8_AG1-1A	yes	0	no	no	no	yes	4	20.0512	GYLLGRGMQ	4	12
RSAG8G_00684	no	yes	yes	yes	75	AG8	yes	0	no	no	no	yes	4	8.2955	INPYDHRIE	26	34
RSAG8G_00780	no	yes	yes	yes	146		yes	0	yes	yes	yes	yes	4	15.6398	RNVTQRLML	40	48																		CBM50
RSAG8G_00797	no	yes	yes	yes	117		yes	0	yes	yes	yes	yes	8	12.5313
RSAG8G_00882	no	yes	yes	yes	237		yes	0	yes	yes	yes	yes	4	26.0496	RSLLTKLLL	2	10																Isochorismatase	PF00857.15
RSAG8G_00906	no	yes	yes	yes	173	AG8_AG1-1A	yes	0	no	yes	no	yes	6	18.2421
RSAG8G_00928	no	yes	yes	yes	88	AG8_AG1-1A	no	0	yes	no	no	yes	4	10.335	IAYHTRTLL	3	11				RLSTRWSC	35	42
RSAG8G_01014	no	yes	yes	yes	184		no	0	no	yes	no	yes	4	19.8781	SGVALRTYS	4	12																DUF2237	PF09996.4
RSAG8G_01020	no	yes	yes	yes	77	AG8_AG1-1A	yes	0	no	no	no	yes	4	8.2677	ETANARGFC	40	48
RSAG8G_01116	no	yes	yes	yes	191	FPP	yes	0	yes	yes	yes	yes	7	19.7359																			DUF3129	PF11327.3
RSAG8G_01175	no	yes	yes	yes	198	AG8	no	0	no	yes	no	yes	8	21.6704	TSNKERLLQ	10	18
RSAG8G_01343	no	yes	yes	yes	66	AG8_AG1-1A	yes	0	yes	yes	yes	yes	6	7.6789
RSAG8G_01538	no	yes	yes	yes	210		yes	0	yes	yes	yes	yes	11	22.116
RSAG8G_01609	no	yes	yes	yes	111		yes	0	no	yes	no	yes	7	12.2231	PLRTPRLFL	6	14
RSAG8G_01632	no	yes	yes	yes	63	AG8	yes	0	yes	no	no	yes	9	7.7581	WSCCWHLYP	13	21				LLRLCWSC	8	15							LYPRTRCPRCPRRVLCRSRNLH	19	40
RSAG8G_01633	no	yes	yes	yes	119	AG8	no	0	yes	no	no	yes	6	13.1481	MAGCVYMC	13	20
RSAG8G_01634	no	yes	yes	yes	76	AG8_AG1-1A	yes	0	yes	yes	yes	yes	5	7.933
RSAG8G_01636	no	yes	yes	yes	89		yes	0	no	yes	no	yes	7	8.5802	FVVLTLNAR	11	19
RSAG8G_01647	no	yes	yes	yes	266		no	0	no	yes	no	yes	7	29.7523	ADSVGRILL	5	13																WD40	PF00400.27
RSAG8G_01827	no	yes	yes	yes	236		yes	0	yes	yes	yes	yes	4	25.8763	SSTSALAAR	13	21
RSAG8G_01863	no	yes	yes	yes	215		no	0	no	yes	no	yes	4	24.0029	PSKCPRTLW	10	18																		CE16
RSAG8G_01902	no	yes	yes	yes	164		no	0	no	yes	no	yes	6	17.9301																			Pkinase, Pkinase_Tyr	PF00069.20, PF07714.12	CBM57
RSAG8G_01937	no	yes	yes	yes	248		no	1	yes	no	no	yes	5	27.3918	LSFGVFIAL	12	20																Nramp	PF01566.13
RSAG8G_01939	no	yes	yes	yes	278		no	0	no	yes	no	yes	12	29.7423	AVTRMHVFT	3	11																Svf1	PF08622.5
RSAG8G_01992	no	yes	yes	yes	236		no	0	no	yes	no	yes	4	26.3523	LFIALHGIR	30	38																DNA_pol_A_exo1	PF01612.15
RSAG8G_02136	no	yes	yes	yes	182		yes	0	yes	yes	yes	yes	6	19.2183	QGACGQVNV	53	61																DPBB_1	PF03330.13
RSAG8G_02173	no	yes	yes	yes	190		yes	0	no	no	no	yes	7	20.5607	HEAKKRGLP	28	36																LMWPc	PF01451.16
RSAG8G_02265	no	yes	yes	yes	103	AG8	no	1	no	yes	no	yes	7	11.124	NALGNKSIQ	36	44
RSAG8G_02282	no	yes	yes	yes	61	AG8	yes	0	no	no	no	yes	8	6.0393
RSAG8G_02308	no	yes	yes	yes	229		yes	0	yes	yes	yes	yes	4	24.5113	GTGPYRLFL	45	53
RSAG8G_02368	no	yes	yes	yes	151	FPP	yes	0	yes	yes	yes	yes	4	15.9363																			Barwin, DPBB_1	PF00967.12, PF03330.13	CBM12
RSAG8G_02388	no	yes	yes	yes	57	AG8	no	0	no	yes	no	yes	5	6.1761	VVMALHVLG	30	38
RSAG8G_02405	no	yes	yes	yes	167	AG8_AG1-1A	no	0	yes	no	no	yes	7	17.5382	RPVVTKALR	22	30
RSAG8G_02433	no	yes	yes	yes	256		yes	0	yes	yes	yes	yes	4	26.8944	PHERFHNYQ	27	35																CAP	PF00188.21
RSAG8G_02566	no	yes	yes	yes	129	AG8_AG1-1A	yes	0	no	no	no	yes	4	14.7412	SYYGIRFWY	25	33
RSAG8G_02571	no	yes	yes	yes	123		yes	0	no	no	no	yes	5	13.6125	FLAGCRALV	8	16
RSAG8G_02575	no	yes	yes	yes	67	AG8	no	0	no	yes	no	yes	5	7.0621
RSAG8G_02680	no	yes	yes	yes	250		yes	0	yes	yes	yes	yes	7	28.2628
RSAG8G_02727	yes (up-regulated in planta)	yes	yes	yes	133	AG8	yes	0	yes	yes	yes	yes	8	14.0188
RSAG8G_02767	no	yes	yes	yes	224	AG8_AG1-1A	yes	0	no	yes	no	yes	6	24.2372	TALTSYQC	20	27
RSAG8G_02778	no	yes	yes	yes	73	AG8_AG1-1A	yes	0	yes	no	no	yes	4	8.0595	IGLLLRNFS	7	15
RSAG8G_02799	no	yes	yes	yes	69	AG8	no	0	no	yes	no	yes	5	7.5364	RPVVLWSC	12	19
RSAG8G_02924	no	yes	yes	yes	250		no	1	no	yes	no	yes	4	27.2334	KENYLHVLL	10	18																Flavoprotein	PF02441.14
RSAG8G_02927	no	yes	yes	yes	265	FPP	no	0	no	yes	no	yes	8	26.241
RSAG8G_02968	no	yes	yes	yes	153	AG8	yes	0	yes	no	no	yes	5	17.1587	SGTYGRVLV	18	26
RSAG8G_03073	no	yes	yes	yes	126		yes	0	no	yes	no	yes	4	13.5407	RLVVMRLIG	33	41																SNARE_assoc	PF09335.6
RSAG8G_03135	no	yes	yes	yes	148		yes	0	yes	yes	yes	yes	4	15.7216	SAIAARAID	33	41							VTESAIAAR	30	38
RSAG8G_03207	no	yes	yes	yes	207		no	0	no	yes	no	yes	8	21.9362																			Glyco_hydro_16	PF00722.16	GH16
RSAG8G_03414	no	yes	yes	yes	215		no	1	no	yes	no	yes	4	23.7229
RSAG8G_03460	no	yes	yes	yes	247		yes	0	no	yes	no	yes	8	24.5108	XXXXXKTIT	45	53																Pectate_lyase	PF03211.8	PL3
RSAG8G_03476	no	yes	yes	yes	131		no	1	no	yes	no	yes	4	13.3105	VDTKAKIIL	22	30
RSAG8G_03527	yes (up-regulated in planta)	yes	yes	yes	267	FPP	yes	0	yes	yes	yes	yes	5	29.4538	VYAGKRGIA	17	25																Glyco_hydro_cc	PF11790.3	GH128
RSAG8G_03567	no	yes	yes	yes	89	AG8	no	1	no	yes	no	yes	4	9.8142
RSAG8G_03613	no	yes	yes	yes	120	AG8	yes	0	no	no	no	yes	5	14.2013	SIRHHRCLC	15	23
RSAG8G_03701	no	yes	yes	yes	284		no	1	yes	yes	no	yes	5	29.1167	AARLSRELV	25	33																Pyrid_oxidase_2	PF13883.1
RSAG8G_03708	yes (up-regulated in planta)	yes	yes	yes	247		no	0	no	yes	no	yes	8	26.6537	WVIDSKYLN	10	18																Glyco_hydro_28	PF00295.12	GH28
RSAG8G_03765	no	yes	yes	yes	161	AG8	yes	0	yes	no	no	yes	6	18.2785	VLRVSKPML	13	21
RSAG8G_03812	no	yes	yes	yes	61	AG8	no	0	no	yes	no	yes	4	6.5633
RSAG8G_03842	no	yes	yes	yes	193	AG8_AG1-1A	no	1	no	yes	no	yes	11	21.6157	TLASTRSFW	82	90
RSAG8G_03850	no	yes	yes	yes	216		no	1	yes	yes	no	yes	4	25.173	SVNALHFYL	19	27																EMP24_GP25L	PF01105.19
RSAG8G_03874	yes (up-regulated in planta)	yes	yes	yes	263		yes	0	yes	yes	yes	yes	7	27.1387	QIASYRPYT	38	46																Lipase_3	PF01764.20
RSAG8G_03903	no	yes	yes	yes	57	AG8	yes	0	yes	no	no	yes	5	6.2464	CTILRHSLF	28	36
RSAG8G_03908	no	yes	yes	yes	157		yes	0	yes	yes	yes	yes	9	16.845
RSAG8G_03944	no	yes	yes	yes	264		no	0	no	yes	no	yes	4	26.3715	SISPKRTIF	17	25																adh_short, adh_short_C2, KR	PF00106.20, PF13561.1, PF08659.5
RSAG8G_03949	no	yes	yes	yes	250		yes	0	yes	yes	yes	yes	4	27.7111																			Aspzincin_M35	PF14521.1
RSAG8G_04055	no	yes	yes	yes	65	AG8_AG1-1A	yes	0	yes	yes	yes	yes	5	6.601	GIQCEKGLV	38	46
RSAG8G_04141	no	yes	yes	yes	170		yes	0	yes	yes	yes	yes	4	18.3709	TPGSQHPWQ	29	37																GPI-anchored	PF10342.4
RSAG8G_04196	no	yes	yes	yes	28	AG8	yes	0	no	no	no	yes	5	2.7922
RSAG8G_04246	no	yes	yes	yes	62	AG8	no	1	yes	no	no	yes	4	6.6968	DSPCRKEYE	2	10
RSAG8G_04251	no	yes	yes	yes	222		yes	0	yes	yes	yes	yes	5	22.9558	TVTAEKGWG	29	37																Lipase_GDSL_2	PF13472.1	CE12
RSAG8G_04300	no	yes	yes	yes	210		yes	0	yes	yes	yes	yes	4	21.0315																			DUF3129	PF11327.3
RSAG8G_04358	no	yes	yes	yes	269	AG8_AG1-1A	no	1	yes	yes	no	yes	8	28.1484	ISEPCKAID	41	49
RSAG8G_04367	no	yes	yes	yes	110	AG8	no	0	no	yes	no	yes	4	11.5531	LFITLRMLP	13	21
RSAG8G_04486	no	yes	yes	yes	99		yes	0	yes	yes	yes	yes	4	10.0012																			CBM_1	PF00734.13	CBM1, GH6
RSAG8G_04487	no	yes	yes	yes	163		no	0	no	yes	no	yes	4	15.8605	GRVLLKVII	2	10																Arf, Gtr1_RagA, Miro, MMR_HSR1, Ras	PF00025.16, PF04670.7, PF08477.8, PF01926.18, PF00071.17
RSAG8G_04493	no	yes	yes	yes	266	AG8	no	0	no	yes	no	yes	6	28.4265	ACVNSRFLI	13	21				RLGWVYAC	7	14
RSAG8G_04564	no	yes	yes	yes	73	AG8	no	1	no	yes	no	yes	4	8.0207	GTFPRKSLI	8	16				LKLLAWIC	17	24
RSAG8G_04597	no	yes	yes	yes	101		no	0	no	yes	no	yes	5	11.0421	APSTFKRFV	3	11																KOW	PF00467.24
RSAG8G_04612	no	yes	yes	yes	253		yes	0	yes	yes	yes	yes	16	26.6616	GSALGRTFT	12	20																Thaumatin	PF00314.12	GH2
RSAG8G_04721	yes (not up-regulated in planta)	yes	yes	yes	214		yes	0	yes	yes	yes	yes	7	23.3274	NMTGTHLLA	30	38							TGTHLLAAR	32	40							CAP	PF00188.21
RSAG8G_04808	yes (not up-regulated in planta)	yes	yes	yes	208	NFS	yes	0	yes	no	no	yes	4	23.2353	SVATAKVYL	32	40																DUF1524	PF07510.6
RSAG8G_04842	no	yes	yes	yes	221		yes	0	yes	yes	yes	yes	5	23.0691
RSAG8G_04877	no	yes	yes	yes	270		no	1	yes	yes	no	yes	7	29.8055																			ATG27	PF09451.5
RSAG8G_04904	no	yes	yes	yes	128	AG8	yes	0	yes	no	no	yes	6	14.5234	TQWRKRCFP	32	40
RSAG8G_05042	no	yes	yes	yes	249		yes	0	yes	yes	yes	yes	4	26.1863	GSVNAHGYL	15	23																Glyco_hydro_61	PF03443.9	GH61
RSAG8G_05161	no	yes	yes	yes	247		yes	0	no	no	no	yes	7	27.7258
RSAG8G_05272	no	yes	yes	yes	158		yes	0	yes	yes	yes	yes	4	17.2773
RSAG8G_05286	no	yes	yes	yes	46	AG8	no	1	yes	no	no	yes	4	5.2812	ALVRGYSC	2	9
RSAG8G_05342	no	yes	yes	yes	78	AG8	no	0	no	yes	no	yes	5	8.7052	WYCRARVIN	5	13
RSAG8G_05445	no	yes	yes	yes	211	AG8_AG1-1A	no	1	yes	no	no	yes	7	22.4626	ATIEERSYK	35	43
RSAG8G_05452	yes (not up-regulated in planta)	yes	yes	yes	65	AG8	yes	0	yes	yes	yes	yes	4	7.3425	VPPHQHSLR	24	32
RSAG8G_05484	no	yes	yes	yes	70	AG8	no	1	yes	no	no	yes	4	7.8751
RSAG8G_05576	no	yes	yes	yes	250		yes	0	yes	yes	yes	yes	6	26.1705																			E1_DerP2_DerF2	PF02221.10
RSAG8G_05587	no	yes	yes	yes	135	AG8_AG1-1A	yes	0	no	no	no	yes	7	15.3813	LDTSTRGLE	21	29
RSAG8G_05630	no	yes	yes	yes	51	AG8	yes	0	no	no	no	yes	4	5.5145
RSAG8G_05647	no	yes	yes	yes	138	AG8	no	1	no	yes	no	yes	4	15.4996	VLLLHRVLA	28	36
RSAG8G_05651	no	yes	yes	yes	200	AG8_AG1-1A	yes	0	no	no	no	yes	12	21.8454	APPRGRSWV	25	33
RSAG8G_05688	no	yes	yes	yes	193		yes	0	yes	yes	yes	yes	5	20.6904
RSAG8G_05718	no	yes	yes	yes	112	AG8	no	0	no	yes	no	yes	4	12.1923	DIQMPHTLW	8	16				GPGQIYIC	37	44
RSAG8G_05829	yes (up-regulated in planta)	yes	yes	yes	257	AG8_AG1-1A	yes	0	yes	yes	yes	yes	4	29.1645	HDDILIQVV	27	35
RSAG8G_05840	no	yes	yes	yes	137		yes	0	yes	yes	yes	yes	8	13.0045																			CFEM	PF05730.6
RSAG8G_05854	no	yes	yes	yes	119	AG8	yes	0	yes	no	no	yes	5	13.5614	SYTDLRSIS	20	28
RSAG8G_05876	no	yes	yes	yes	248		yes	0	yes	yes	yes	yes	4	27.1313	KNGAVKQLS	22	30																Thioredoxin	PF00085.15
RSAG8G_05889	no	yes	yes	yes	187	AG8_AG1-1A	no	0	yes	no	no	yes	5	21.5229	NAFNMKPFL	31	39							YVVDLIYAR	11	19
RSAG8G_05911	yes (not up-regulated in planta)	yes	yes	yes	121	AG8	yes	0	yes	yes	yes	yes	5	13.2422	GQSSSHGLG	38	46							AIPSHYQC	13	20
RSAG8G_05935	no	yes	yes	yes	66	AG8	yes	0	yes	yes	yes	yes	5	7.0343
RSAG8G_05967	no	yes	yes	yes	54	AG8_AG1-1A	no	0	no	yes	no	yes	4	6.1991	HFCDLHGYA	10	18				SAFGLFSC	2	9	TSDVPITAR	21	29	FGLFSCHFC	4	12
RSAG8G_06003	no	yes	yes	yes	268	AG8_AG1-1A	no	0	no	yes	no	yes	4	29.752	TTPAYRGLV	35	43
RSAG8G_06020	no	yes	yes	yes	163		yes	0	yes	yes	yes	yes	12	16.6525	LIQGGRVLS	41	49
RSAG8G_06057	no	yes	yes	yes	89		yes	0	no	no	no	yes	4	9.8666	LLSLARPLL	5	13																Ribosomal_L36	PF00444.13
RSAG8G_06115	no	yes	yes	yes	116	AG8_AG1-1A	yes	0	yes	yes	yes	yes	6	12.473	RRAQLYGC	33	40
RSAG8G_06163	no	yes	yes	yes	51	AG8	no	1	no	yes	no	yes	4	5.4524
RSAG8G_06172	no	yes	yes	yes	242		yes	0	yes	yes	yes	yes	5	23.8717																			Polysacc_deac_1	PF01522.16	CE4
RSAG8G_06193	no	yes	yes	yes	233		yes	0	yes	yes	yes	yes	5	24.9715	ALAVTKVMF	19	27																Lipase_GDSL, Lipase_GDSL_2	PF00657.17, PF13472.1	CBM2, CE3
RSAG8G_06212	no	yes	yes	yes	248		yes	0	yes	yes	yes	yes	7	25.4983
RSAG8G_06241	no	yes	yes	yes	117	AG8	no	0	yes	no	no	yes	5	12.7929	PRPSLRCLT	9	17
RSAG8G_06269	no	yes	yes	yes	184		yes	0	yes	no	no	yes	4	20.754	SMNSFKALF	16	24																Peptidase_S24, Peptidase_S26	PF00717.18, PF10502.4
RSAG8G_06300	no	yes	yes	yes	83	AG8	no	1	yes	no	no	yes	6	9.404	QKISKKRIS	35	43
RSAG8G_06308	no	yes	yes	yes	229		yes	0	yes	yes	yes	yes	5	24.3598	ARAVAHTIF	14	22							ASLALLSAR	7	15							Glyco_hydro_61	PF03443.9	GH61
RSAG8G_06350	yes (not up-regulated in planta)	yes	yes	yes	245	AG8_AG1-1A	yes	0	yes	yes	yes	yes	12	27.4394	PPSRHKALS	22	30
RSAG8G_06538	no	yes	yes	yes	127	FPP	yes	0	yes	yes	yes	yes	8	13.7075	HKNHARFLK	30	38																WSC	PF01822.14	GH71
RSAG8G_06607	no	yes	yes	yes	209		yes	0	yes	yes	yes	yes	6	21.458	GCASAHTIF	14	22																Glyco_hydro_61	PF03443.9	GH61
RSAG8G_06644	no	yes	yes	yes	161		yes	0	yes	yes	yes	yes	6	16.7868																			Pectate_lyase	PF03211.8	PL3
RSAG8G_06646	no	yes	yes	yes	178		yes	0	yes	yes	yes	yes	7	18.6157																			Pectate_lyase	PF03211.8	PL3
RSAG8G_06815	yes (up-regulated in planta)	yes	yes	yes	118		yes	0	yes	yes	yes	yes	7	12.5729	PPVDAHSLF	22	30							VDAHSLFAR	24	32							Ribonuclease_T2	PF00445.13
RSAG8G_06822	no	yes	yes	yes	230	AG8_AG1-1A	no	0	no	yes	no	yes	4	24.9576	TRSCRRGIK	8	16
RSAG8G_06851	no	yes	yes	yes	206		yes	0	yes	yes	yes	yes	4	21.1024																			Cutinase	PF01083.17	CE5
RSAG8G_06853	yes (up-regulated in planta)	yes	yes	yes	204	FPP	yes	0	yes	yes	yes	yes	4	20.6854	GAPVELEAR	17	25																Cutinase	PF01083.17	CE5
RSAG8G_06899	no	yes	yes	yes	180		yes	0	yes	yes	yes	yes	8	17.5975	AAVSTLFAR	24	32
RSAG8G_06927	no	yes	yes	yes	60	AG8	yes	0	no	no	no	yes	5	6.723	CVSRKRSIS	25	33
RSAG8G_06979	no	yes	yes	yes	152		yes	0	yes	no	no	yes	8	16.7491	CSGSSKGIF	19	27
RSAG8G_06990	no	yes	yes	yes	269		yes	0	no	yes	no	yes	6	28.0573	MPRFHRVLG	1	9																CBM_1	PF00734.13	CBM1
RSAG8G_07058	yes (not up-regulated in planta)	yes	yes	yes	256		yes	0	no	no	no	yes	4	28.4761	SATTARHLV	19	27				ARASRYRC	28	35	TTARHLVAR	21	29							DUF971, TauD	PF06155.7, PF02668.11
RSAG8G_07123	yes (up-regulated in planta)	yes	yes	yes	76	AG8_AG1-1A	yes	0	yes	yes	yes	yes	6	8.0503
RSAG8G_07318	yes (up-regulated in planta)	yes	yes	yes	196		yes	0	yes	yes	yes	yes	4	20.1155																			Sod_Cu	PF00080.15
RSAG8G_07433	yes (not up-regulated in planta)	yes	yes	yes	253		yes	0	yes	yes	yes	yes	8	26.335																			Pectate_lyase	PF03211.8	PL3
RSAG8G_07434	no	yes	yes	yes	85		yes	0	no	no	no	yes	4	8.9031	QAEGVHCLG	16	24																Pectate_lyase	PF03211.8	PL3
RSAG8G_07438	no	yes	yes	yes	176		no	1	no	yes	no	yes	10	19.6756	SSSITHILA	24	32																zf-MYND	PF01753.13
RSAG8G_07489	yes (up-regulated in planta)	yes	yes	yes	297		yes	0	yes	yes	yes	yes	12	29.2323																			Pectate_lyase	PF03211.8	PL3
RSAG8G_07496	no	yes	yes	yes	145		no	0	no	yes	no	yes	10	15.1099	ARVAVRPII	9	17
RSAG8G_07504	yes (up-regulated in planta)	yes	yes	yes	221		yes	0	yes	yes	yes	yes	8	23.1437	EPFDGKNLR	28	36							LTQTALAAR	16	24							Pectate_lyase	PF03211.8	PL3
RSAG8G_07518	no	yes	yes	yes	164	AG8	yes	0	yes	no	no	yes	8	18.4587	TCVLDRSMP	15	23
RSAG8G_07519	no	yes	yes	yes	138	AG8	yes	0	no	yes	no	yes	5	15.5128	VVVRLRGWA	28	36
RSAG8G_07578	no	yes	yes	yes	96	AG8	no	0	yes	yes	no	yes	5	10.6483	NNSRNRCLG	22	30
RSAG8G_07636	no	yes	yes	yes	185	AG8_AG1-1A	no	0	yes	no	no	yes	5	20.5935	FNLLCRLMF	4	12
RSAG8G_07730	no	yes	yes	yes	168		yes	0	yes	yes	yes	yes	5	16.6895																			CBM_1, Glyco_hydro_61	PF00734.13, PF03443.9	CBM1, GH61
RSAG8G_07778	no	yes	yes	yes	182		yes	0	yes	yes	yes	yes	14	20.3494	SCRHNHFWF	27	35
RSAG8G_07820	yes (not up-regulated in planta)	yes	yes	yes	230		no	0	no	yes	no	yes	6	26.0371	VFDHYSGLT	35	43																Bac_thur_toxin	PF01338.13
RSAG8G_07825	no	yes	yes	yes	89	AG8	no	0	no	yes	no	yes	5	9.629	DGHMRRTID	17	25
RSAG8G_07832	no	yes	yes	yes	210		no	0	no	yes	no	yes	4	21.9584																			Asp	PF00026.18
RSAG8G_08020	no	yes	yes	yes	257		yes	0	yes	yes	yes	yes	10	27.0062																			Pectate_lyase	PF03211.8	PL3
RSAG8G_08021	no	yes	yes	yes	256		yes	0	no	yes	no	yes	5	28.5699	KSTLAKQLS	19	27																AAA_17	PF13207.1
RSAG8G_08026	no	yes	yes	yes	277		yes	0	yes	yes	yes	yes	11	29.2559																			Pectate_lyase	PF03211.8	PL3
RSAG8G_08035	no	yes	yes	yes	218		no	0	no	yes	no	yes	4	23.7767	PDKLQHDIG	45	53
RSAG8G_08133	no	yes	yes	yes	130	AG8	yes	0	no	no	no	yes	6	14.7491	SNNASRRMS	19	27				LLCCTFTC	5	12
RSAG8G_08185	no	yes	yes	yes	77	AG8	no	0	no	yes	no	yes	4	8.4477	SCCAIRCIC	40	48
RSAG8G_08190	no	yes	yes	yes	147	AG8	no	1	yes	no	no	yes	4	17.2042	RQKWKRLLL	8	16
RSAG8G_08277	no	yes	yes	yes	208		yes	0	yes	yes	yes	yes	4	22.7983	DWENKRALP	21	29																DUF1524	PF07510.6
RSAG8G_08278	no	yes	yes	yes	203		yes	0	yes	yes	yes	yes	10	22.6465	VVDGRRALP	24	32
RSAG8G_08300	yes (up-regulated in planta)	yes	yes	yes	208	NFS	yes	0	yes	yes	yes	yes	4	23.0051	SVATAKVYL	32	40																DUF1524	PF07510.6
RSAG8G_08370	no	yes	yes	yes	242		no	0	no	yes	no	yes	4	25.9182	KFADERNLR	46	54	KFADERNLR	46	54	GLITPWVC	19	26										FAD_binding_4	PF01565.18
RSAG8G_08545	no	yes	yes	yes	249		yes	0	no	no	no	yes	4	28.4053
RSAG8G_08550	no	yes	yes	yes	206		yes	0	yes	yes	yes	yes	13	23.1697
RSAG8G_08603	no	yes	yes	yes	167		yes	0	yes	yes	yes	yes	5	17.7841	GAGWGKGFC	34	42																		CE12
RSAG8G_08694	no	yes	yes	yes	66	AG8	no	0	no	yes	no	yes	4	6.8647
RSAG8G_08749	no	yes	yes	yes	188		no	0	no	yes	no	yes	7	19.8625																			NAD_binding_6	PF08030.7
RSAG8G_08812	yes (not up-regulated in planta)	yes	yes	yes	113	AG8	yes	0	yes	yes	yes	yes	5	12.7056	LLGHSQSLC	48	56
RSAG8G_08818	no	yes	yes	yes	107	AG8_AG1-1A	yes	0	yes	yes	yes	yes	4	12.2378	KDGFPFDC	20	27
RSAG8G_08827	no	yes	yes	yes	243		yes	0	no	yes	no	yes	6	26.8625	GSSVIRALS	14	22				SKSEDYLC	22	29										NmrA	PF05368.8
RSAG8G_08836	no	yes	yes	yes	172	FPP	yes	0	yes	yes	yes	yes	12	17.7727	GVQAAHTLN	18	26
RSAG8G_08885	no	yes	yes	yes	271	AG8	yes	0	no	no	no	yes	5	29.9346	AVPPPKKIV	35	43
RSAG8G_08918	no	yes	yes	yes	89	AG8	no	0	yes	yes	no	yes	5	9.9904	FLLGIRGLY	4	12				IRGLYYSC	8	15
RSAG8G_08939	no	yes	yes	yes	112	AG8	yes	0	no	no	no	yes	5	12.8474	PNQTMRCLS	91	99
RSAG8G_08956	no	yes	yes	yes	62	AG8	yes	0	yes	yes	yes	yes	4	6.8461	GDSAVRKFE	33	41
RSAG8G_08965	no	yes	yes	yes	174	AG8	no	0	no	yes	no	yes	5	19.2921	SEWIPHCLN	34	42
RSAG8G_08993	no	yes	yes	yes	112	AG8_AG1-1A	no	1	no	yes	no	yes	6	12.3372	VAPSTRAIE	13	21
RSAG8G_09003	no	yes	yes	yes	133		yes	0	yes	yes	yes	yes	6	14.1933
RSAG8G_09018	yes (not up-regulated in planta)	yes	yes	yes	173		yes	0	yes	yes	yes	yes	5	17.7827																			DUF3129	PF11327.3
RSAG8G_09026	no	yes	yes	yes	221		yes	0	yes	yes	yes	yes	5	23.556																			CBM_5_12	PF02839.9	CBM16, GH18
RSAG8G_09071	no	yes	yes	yes	266	AG8_AG1-1A	yes	0	no	no	no	yes	4	28.329	PPGYSRLFA	7	15
RSAG8G_09095	no	yes	yes	yes	82	AG8_AG1-1A	yes	0	yes	yes	yes	yes	10	9.0392	QSQALWCC	16	23
RSAG8G_09107	yes (up-regulated in planta)	yes	yes	yes	261		yes	0	yes	yes	yes	yes	4	27.8836	GGAGQFSC	23	30																Pectinesterase	PF01095.14	CE8
RSAG8G_09131	no	yes	yes	yes	272		yes	0	yes	yes	yes	yes	4	29.7648	RTHLQKSLE	31	39																GATase, Peptidase_C26	PF00117.23, PF07722.8
RSAG8G_09154	no	yes	yes	yes	257		no	1	yes	no	no	yes	19	26.6848	SPNVSLLAR	29	37
RSAG8G_09181	no	yes	yes	yes	212	AG8	yes	0	yes	yes	yes	yes	4	20.2429	RLAFTKSLA	3	11
RSAG8G_09201	no	yes	yes	yes	84	AG8_AG1-1A	yes	0	yes	yes	yes	yes	6	9.2367	QTLNRRQLQ	26	34
RSAG8G_09231	no	yes	yes	yes	224		no	1	no	yes	no	yes	4	24.1236	SENFNRVFS	23	31							NRVFSISAR	27	35							CBM_5_12	PF02839.9	CBM5, GH18
RSAG8G_09246	no	yes	yes	yes	184	AG8	yes	0	no	no	no	yes	7	21.6281	MRVRMRLLI	9	17
RSAG8G_09369	no	yes	yes	yes	256		no	0	yes	no	no	yes	5	29.3186	VMDGNRRYA	31	39																Prenyltransf	PF01255.14
RSAG8G_09403	yes (not up-regulated in planta)	yes	yes	yes	253		no	0	no	yes	no	yes	5	26.4583	AQGLGKAIA	20	28																adh_short, adh_short_C2	PF00106.20, PF13561.1	GH92
RSAG8G_09421	no	yes	yes	yes	243		yes	0	yes	yes	yes	yes	4	26.2844	ESGHLKTIK	22	30																Aspzincin_M35	PF14521.1
RSAG8G_09475	no	yes	yes	yes	278		yes	0	no	yes	no	yes	11	29.8194	LPSAPRDLE	25	33																SLT	PF01464.15	GH23
RSAG8G_09484	no	yes	yes	yes	100	AG8	yes	0	yes	no	no	yes	5	10.6563	CVYLNKDMV	41	49
RSAG8G_09544	no	yes	yes	yes	262		yes	0	yes	yes	yes	yes	6	26.2258	ALPLHKRIA	17	25
RSAG8G_09550	no	yes	yes	yes	229		no	0	no	yes	no	yes	7	24.8261	ALRTARSLV	13	21																SIR2	PF02146.12
RSAG8G_09555	no	yes	yes	yes	215		yes	0	yes	yes	yes	yes	5	22.6474	AHGNVRELI	18	26																CBM_1, Glyco_hydro_61	PF00734.13, PF03443.9	CBM1, GH61
RSAG8G_09639	no	yes	yes	yes	124	AG8	yes	0	yes	no	no	yes	4	13.7421	MPIKARWLR	1	9	MPIKARWLR	1	9
RSAG8G_09670	no	yes	yes	yes	207		yes	0	yes	yes	yes	yes	4	22.6665	VIHVHHRIR	22	30
RSAG8G_09738	no	yes	yes	yes	215	AG8	no	0	no	yes	no	yes	6	23.8228	PPRTQRCWL	40	48
RSAG8G_09755	no	yes	yes	yes	256		yes	0	yes	yes	yes	yes	16	27.3902	PLAMSRTFT	15	23																Thaumatin	PF00314.12	GH2
RSAG8G_09756	no	yes	yes	yes	254		yes	0	yes	yes	yes	yes	16	27.0568	SSVEGRTFT	14	22																Thaumatin	PF00314.12	GH2
RSAG8G_09761	no	yes	yes	yes	278		no	1	no	yes	no	yes	16	29.8553	GSVLGRTFT	39	47																Thaumatin	PF00314.12	GH2
RSAG8G_09762	no	yes	yes	yes	183		no	0	no	yes	no	yes	10	19.3206
RSAG8G_09835	no	yes	yes	yes	262	AG8_AG1-1A	no	1	yes	yes	no	yes	8	25.5493																			CFEM	PF05730.6
RSAG8G_09837	no	yes	yes	yes	181	AG8_AG1-1A	yes	0	yes	yes	yes	yes	8	19.0275	VLGNMRTFK	27	35
RSAG8G_09852	yes (up-regulated in planta)	yes	yes	yes	176	FPP	yes	0	no	yes	no	yes	12	18.6868	SPEANHKIT	19	27
RSAG8G_09936	no	yes	yes	yes	259		yes	0	yes	yes	yes	yes	10	27.963	NPATWKCID	39	47				TNPATWKC	38	45										PRKCSH-like	PF12999.2
RSAG8G_09967	no	yes	yes	yes	122		yes	0	yes	yes	yes	yes	10	11.8791	YISDNHFLV	34	42																CVNH	PF08881.5
RSAG8G_09978	no	yes	yes	yes	274		yes	0	yes	yes	yes	yes	11	28.9624																			Pectate_lyase	PF03211.8	PL3
RSAG8G_10084	no	yes	yes	yes	72	AG8	yes	0	yes	no	no	yes	5	8.2138	VWSCAHLLL	6	14				FPHRVWSC	2	9
RSAG8G_10113	no	yes	yes	yes	255		no	1	yes	no	no	yes	6	28.6467	MFCKRRAFK	1	9				SDNVNFDC	31	38										ATG27	PF09451.5
RSAG8G_10118	no	yes	yes	yes	163		yes	0	yes	yes	yes	yes	8	18.2945
RSAG8G_10120	no	yes	yes	yes	81	AG8	no	0	no	yes	no	yes	6	8.8934
RSAG8G_10151	no	yes	yes	yes	119	AG8	yes	0	yes	yes	yes	yes	5	13.1921	GQWYWKRLG	43	51
RSAG8G_10237	no	yes	yes	yes	247		yes	0	yes	yes	yes	yes	4	26.1303	QVTAGRPYS	45	53																Glyco_hydro_61	PF03443.9	GH61
RSAG8G_10240	no	yes	yes	yes	216		yes	0	yes	yes	yes	yes	6	22.3248	GPTSAHIIE	31	39
RSAG8G_10274	yes (up-regulated in planta)	yes	yes	yes	120	FPP	yes	0	yes	yes	yes	yes	4	12.9845	TEVEDKTIV	22	30
RSAG8G_10362	no	yes	yes	yes	90	AG8_AG1-1A	no	0	no	yes	no	yes	6	9.7418	CLLCSRPIH	9	17				NHTFHWSC	46	53
RSAG8G_10365	no	yes	yes	yes	156		yes	0	yes	yes	yes	yes	10	17.4778	DPIMTRWMH	30	38
RSAG8G_10438	no	yes	yes	yes	252		yes	0	yes	yes	yes	yes	16	26.7957	ASALGRTFT	11	19																Thaumatin	PF00314.12	GH2
RSAG8G_10511	no	yes	yes	yes	257		yes	0	no	no	no	yes	5	28.6107	PTATRKPLV	2	10																3Beta_HSD, adh_short, Epimerase, KR, NAD_binding_10, NmrA	PF01073.14, PF00106.20, PF01370.16, PF08659.5, PF13460.1, PF05368.8
RSAG8G_10591	no	yes	yes	yes	195	AG8_AG1-1A	yes	0	yes	no	no	yes	6	21.6838	NYLETVQTW	50	58							MHLITLRAR	1	9
RSAG8G_10605	no	yes	yes	yes	188		yes	0	no	yes	no	yes	4	20.1759	TRTQQKLLK	3	11				ILSIFFTC	15	22
RSAG8G_10650	no	yes	yes	yes	262		yes	0	yes	yes	yes	yes	6	26.8029	GQVMGHGLV	23	31																Chitin_bind_3	PF03067.10	CBM33
RSAG8G_10716	no	yes	yes	yes	280		yes	0	yes	yes	yes	yes	6	29.4055																			S1-P1_nuclease	PF02265.11
RSAG8G_10837	no	yes	yes	yes	90	AG8_AG1-1A	yes	0	yes	yes	yes	yes	7	10.1874							ATFISYLC	4	11	VQVGSIVAR	28	36
RSAG8G_10880	no	yes	yes	yes	148	AG8	yes	0	yes	no	no	yes	4	16.5979	ARTYSNEIY	27	35
RSAG8G_10904	no	yes	yes	yes	272		yes	0	yes	yes	yes	yes	6	28.6318	NNNPVKDLT	45	53																CBM_1, Glyco_hydro_61	PF00734.13, PF03443.9	CBM1, GH61
RSAG8G_11020	no	yes	yes	yes	67	AG8_AG1-1A	yes	0	yes	yes	yes	yes	9	7.2675
RSAG8G_11073	no	yes	yes	yes	190	AG8	no	0	no	yes	no	yes	10	21.7863
RSAG8G_11088	no	yes	yes	yes	143	AG8	yes	0	no	yes	no	yes	8	15.6927
RSAG8G_11126	no	yes	yes	yes	74	AG8	no	0	no	yes	no	yes	4	8.4074	IINGVRVLL	8	16				VLLCPFVC	14	21
RSAG8G_11216	no	yes	yes	yes	78	AG8	yes	0	yes	yes	yes	yes	4	8.6779	AGNIVRAWG	12	20
RSAG8G_11280	no	yes	yes	yes	187		yes	0	yes	yes	yes	yes	22	19.3852	LLTYTKALG	16	24
RSAG8G_11288	no	yes	yes	yes	256		yes	0	yes	yes	yes	yes	4	28.2525	VGTFAKPLN	18	26																Polysacc_deac_1	PF01522.16	CE4
RSAG8G_11334	no	yes	yes	yes	80	AG8	no	0	no	yes	no	yes	11	8.3446
RSAG8G_11350	no	yes	yes	yes	115	AG8	yes	0	yes	yes	yes	yes	7	12.7987
RSAG8G_11365	no	yes	yes	yes	87	AG8_AG1-1A	yes	0	yes	yes	yes	yes	5	10.1576	FTVGARGIP	15	23				PPDNQYCC	44	51
RSAG8G_11513	no	yes	yes	yes	75	AG8_AG1-1A	yes	0	yes	yes	yes	yes	11	8.2262	NGLDARQFC	29	37				SWCVSYCC	40	47	YSPNGLDAR	26	34
RSAG8G_11549	no	yes	yes	yes	160	AG8_AG1-1A	yes	0	yes	no	no	yes	8	16.2083
RSAG8G_11550	no	yes	yes	yes	191	AG8_AG1-1A	yes	0	yes	no	no	yes	11	19.279	FGLAARALP	17	25							VLSFGLAAR	14	22
RSAG8G_11553	no	yes	yes	yes	70	AG8	yes	0	yes	yes	yes	yes	6	7.4685	ISNCCKGLV	44	52
RSAG8G_11554	no	yes	yes	yes	69	AG8	yes	0	yes	no	no	yes	6	7.0874
RSAG8G_11557	no	yes	yes	yes	78	AG8	yes	0	yes	no	no	yes	4	8.8074	VVRWAHLLA	8	16
RSAG8G_11568	no	yes	yes	yes	63	AG8	yes	0	yes	yes	yes	yes	4	6.886	LSPSQRSWI	46	54
RSAG8G_11586	no	yes	yes	yes	231	NFS	yes	0	yes	yes	yes	yes	4	25.4315	ASAKSHQFK	26	34																Aspzincin_M35	PF14521.1
RSAG8G_11827	no	yes	yes	yes	138	FPP	yes	0	yes	yes	yes	yes	5	15.1577	RHGDGRAYH	29	37																Barwin, DPBB_1	PF00967.12, PF03330.13	CBM12
RSAG8G_11859	no	yes	yes	yes	154	AG8_AG1-1A	no	1	no	yes	no	yes	6	16.6289	DATSMHDFL	26	34
RSAG8G_11864	no	yes	yes	yes	68	AG8_AG1-1A	yes	0	no	no	no	yes	4	7.4756	PWEMMKPYG	28	36				MEPMPFSC	38	45
RSAG8G_11877	no	yes	yes	yes	186		yes	0	yes	yes	yes	yes	5	18.8344
RSAG8G_11930	no	yes	yes	yes	124	AG8	yes	0	yes	no	no	yes	5	14.4337	WLHDPKPLF	44	52
RSAG8G_12034	no	yes	yes	yes	161		yes	0	yes	yes	yes	yes	4	17.3655																			Polysacc_deac_1	PF01522.16	CE4
RSAG8G_12038	no	yes	yes	yes	220		yes	0	yes	no	no	yes	5	24.3007	PGFQDRFLT	31	39
RSAG8G_12115	no	yes	yes	yes	201		no	0	no	yes	no	yes	4	21.4211	RLYTTHIYV	4	12																Glyco_hydro_61	PF03443.9	GH61
RSAG8G_12186	yes (up-regulated in planta)	yes	yes	yes	69	AG8	yes	0	yes	yes	yes	yes	5	7.5518	APLQMRVIL	5	13				LALLLYLC	13	20
RSAG8G_12229	no	yes	yes	yes	81	AG8_AG1-1A	yes	0	yes	yes	yes	yes	10	8.8953	PAQAAWCC	16	23
RSAG8G_12293	no	yes	yes	yes	142		yes	0	yes	yes	yes	yes	4	15.3754																			DPBB_1	PF03330.13	CBM63
RSAG8G_12340	no	yes	yes	yes	192		no	1	yes	no	no	yes	8	21.4717	LIGNSKDIM	26	34
RSAG8G_12380	no	yes	yes	yes	217	AG8	yes	0	no	yes	no	yes	7	23.5445	FPRNHHVMV	26	34
RSAG8G_12389	no	yes	yes	yes	148		yes	0	yes	yes	yes	yes	4	15.4632	AAASDLAAR	30	38																Barwin, DPBB_1	PF00967.12, PF03330.13	CBM12
RSAG8G_12395	no	yes	yes	yes	236	AG8	no	0	no	yes	no	yes	7	26.7286	SRSPLRSLK	5	13
RSAG8G_12421	no	yes	yes	yes	127	AG8	yes	0	no	no	no	yes	8	14.3658	QCVFDRRIT	24	32				KLRMHYVC	35	42
RSAG8G_12426	no	yes	yes	yes	146	AG8	yes	0	no	no	no	yes	7	16.0594	QCVFDRRIT	24	32				KLRMHYVC	35	42
RSAG8G_12443	no	yes	yes	yes	253		yes	0	yes	yes	yes	yes	5	27.8651	FISCAHALL	12	20																Polysacc_deac_1	PF01522.16	CE4
RSAG8G_12446	no	yes	yes	yes	147		no	0	no	yes	no	yes	8	14.7512																			CFEM	PF05730.6
RSAG8G_12472	no	yes	yes	yes	263		no	0	no	yes	no	yes	10	28.0562	PRGPPKILL	8	16
RSAG8G_12485	yes (not up-regulated in planta)	yes	yes	yes	118	AG8	yes	0	yes	yes	yes	yes	7	12.8126	QVVNNKELM	40	48
RSAG8G_12499	no	yes	yes	yes	180	AG8	no	0	no	yes	no	yes	4	19.2111
RSAG8G_12614	no	yes	yes	yes	208		yes	0	yes	yes	yes	yes	4	21.9445	AAPAAKTYG	17	25				PAAKTYGC	19	26										DUF3455	PF11937.3
RSAG8G_12616	no	yes	yes	yes	96	AG8	yes	0	yes	no	no	yes	12	11.2067	VDDGTRELV	28	36							DGTRELVAR	30	38
RSAG8G_12619	no	yes	yes	yes	141	AG8_AG1-1A	no	1	yes	no	no	yes	7	16.2906	SVLSLHIYL	2	10				IYLRIYAC	8	15	IIDHILTAR	41	49
RSAG8G_12659	no	yes	yes	yes	255		yes	0	yes	yes	yes	yes	15	26.9669	GSALGRTFT	14	22																Thaumatin	PF00314.12	GH2
RSAG8G_12844	no	yes	yes	yes	177	AG8_AG1-1A	no	0	yes	yes	no	yes	7	19.7596																			RTA1	PF04479.8
RSAG8G_12870	no	yes	yes	yes	131		yes	0	yes	yes	yes	yes	8	12.8735	SSLSKRQYP	17	25																CFEM	PF05730.6
RSAG8G_12946	no	yes	yes	yes	235		yes	0	yes	yes	yes	yes	7	25.5208	ASVLAHGYV	14	22																Glyco_hydro_61	PF03443.9	GH61
RSAG8G_12985	no	yes	yes	yes	219		yes	0	no	yes	no	yes	4	24.3517	LLLRTVDGE	8	16																Asp	PF00026.18
RSAG8G_12997	no	yes	yes	yes	60	AG8	yes	0	no	no	no	yes	6	6.5839
RSAG8G_13182	no	yes	yes	yes	80	AG8	yes	0	no	yes	no	yes	5	8.6669	LLHSDRRFD	9	17
RSAG8G_13206	no	yes	yes	yes	175		yes	0	yes	yes	yes	yes	9	18.5666	SRLLFFVC	3	10
RSAG8G_13302	no	yes	yes	yes	73	AG8	yes	0	no	no	no	yes	4	7.7462	PVALSKPIV	16	24
RSAG8G_13316	no	yes	yes	yes	66	AG8	no	1	no	yes	no	yes	9	7.4649
RSAG8G_13336	no	yes	yes	yes	61	AG8	yes	0	yes	no	no	yes	4	6.8378
RSAG8G_13398	no	yes	yes	yes	98		yes	0	yes	yes	yes	yes	8	10.0624																			CFEM	PF05730.6
RSAG8G_13509	no	yes	yes	yes	199	AG8_AG1-1A	yes	0	no	no	no	yes	6	21.2502
RSAG8G_13634	no	yes	yes	yes	144	AG8	no	1	yes	no	no	yes	8	16.7012	KSGIPHLYS	36	44				IYLYMWLC	6	13
RSAG8G_13636	no	yes	yes	yes	164		no	1	no	yes	no	yes	6	17.4567
RSAG8G_13648	no	yes	yes	yes	240		no	0	no	yes	no	yes	4	26.9112
RSAG8G_13672	no	yes	yes	yes	103	AG8	no	1	yes	no	no	yes	5	11.6466	VSGSLKVLS	3	11				LIWSFWHC	16	23
RSAG8G_13679	no	yes	yes	yes	96	AG8	no	1	no	yes	no	yes	4	10.3297	TSPLHRQYL	31	39
RSAG8G_13710	no	yes	yes	yes	175		yes	0	no	no	no	yes	4	19.8333	AYQATREWA	16	24
RSAG8G_13812	no	yes	yes	yes	52	AG8	yes	0	no	no	no	yes	6	5.7055	FCASRHCLR	10	18
RSAG8G_13852	no	yes	yes	yes	63	AG8_AG1-1A	yes	0	yes	yes	yes	yes	5	6.9058	TGGYCRPIN	44	52																CBM_1	PF00734.13
RSAG8G_13874	no	yes	yes	yes	58	AG8	yes	0	no	yes	no	yes	5	6.4086
RSAG8G_13929	no	yes	yes	yes	143	AG8_AG1-1A	no	1	no	yes	no	yes	7	16.2924	QSYMSKLFM	2	10
