# Supplementary material for: Genome Sequencing and Comparative Genomics of the Broad Host-Range Pathogen Rhizoctonia solani AG8
Source: PLoS Genet. 2014 May 8;10(5):e1004281. doi: 10.1371/journal.pgen.1004281 (PMC4014442; doi:10.1371/journal.pgen.1004281)
Supplement: Table S13 — Summary of matches in R. solani AG8 proteins to known plant pathogenicity motifs. (XLSX) [file pgen.1004281.s015.xlsx]

## Sheet: Sheet1
ProteinID	Protein_length	Pattern_searched	Pattern_match	Match_start	Match_end	Separately predicted as effector candidate?
RSAG8_00001	414	^(X{5,50})[RKH]X[LMIFYW]X	RDAYIKKLN	42	50	no
RSAG8_00002	114	^(X{5,50})[RKH]X[LMIFYW]X	SVIAQRQLV	10	18	no
RSAG8_00003	1023	^(X{5,50})[RKH]X[LMIFYW]X	PADSDHLLP	12	20	no
RSAG8_00004	236	^(X{5,50})[RKH]X[LMIFYW]X	APTPKRTFD	7	15	no
RSAG8_00005	394	^(X{5,50})[RKH]X[LMIFYW]X	PTRTQNRSS	73	81	no
RSAG8_00006	139	^(X{5,50})[RKH]X[LMIFYW]X	CACLEHVYN	10	18	no
RSAG8_00007	188	^(X{5,50})[RKH]X[LMIFYW]X	QEHSERELQ	5	13	no
RSAG8_00008	60	^(X{5,50})[RKH]X[LMIFYW]X	VHLDGRDIM	32	40	no
RSAG8_00010	110	^(X{5,50})[RKH]X[LMIFYW]X	ESKDRRTMH	22	30	no
RSAG8_00012	100	^(X{5,50})[RKH]X[LMIFYW]X	KMTLAREWK	36	44	no
RSAG8_00014	221	^(X{5,50})[RKH]X[LMIFYW]X	KVAVGHGFD	30	38	no
RSAG8_00016	633	^(X{5,50})[RKH]X[LMIFYW]X	RISALRRLQ	2	10	no
RSAG8_00017	119	^(X{5,50})[RKH]X[LMIFYW]X	ETWIQREIL	3	11	no
RSAG8_00019	197	^(X{5,50})[RKH]X[LMIFYW]X	LSKYKKEIF	25	33	yes
RSAG8_00020	228	^(X{5,50})[RKH]X[LMIFYW]X	GANIVREMR	8	16	no
RSAG8_00021	634	^(X{5,50})[RKH]X[LMIFYW]X	PTAGGKSLC	40	48	no
RSAG8_00022	170	^(X{5,50})[RKH]X[LMIFYW]X	DPKEHRAFT	12	20	no
RSAG8_00023	816	^(X{5,50})[RKH]X[LMIFYW]X	TLTIPHLLS	24	32	no
RSAG8_00024	312	^(X{5,50})[RKH]X[LMIFYW]X	XXXXXRTML	11	19	no
RSAG8_00026	187	^(X{5,50})[RKH]X[LMIFYW]X	KSSVQRGIR	17	25	no
RSAG8_00028	684	^(X{5,50})[RKH]X[LMIFYW]X	QKIQTKALQ	12	20	no
RSAG8_00029	260	^(X{5,50})[RKH]X[LMIFYW]X	VKRTRKEIL	5	13	no
RSAG8_00030	382	^(X{5,50})[RKH]X[LMIFYW]X	PLIYRRMFA	2	10	no
RSAG8_00031	115	^(X{5,50})[RKH]X[LMIFYW]X	LPTRIHVFT	3	11	yes
RSAG8_00031	115	^(X{5,50})[YFW]XC	SGWVDWGC	57	64	yes
RSAG8_00032	648	^(X{5,50})[RKH]X[LMIFYW]X	ILGILRYLL	27	35	no
RSAG8_00034	102	^(X{5,50})[RKH]X[LMIFYW]X	TRRATHEIK	2	10	no
RSAG8_00037	165	^(X{5,50})[RKH]X[LMIFYW]X	TGTNRTGDL	59	67	no
RSAG8_00039	217	^(X{5,50})[RKH]X[LMIFYW]X	VRRATRSLT	5	13	no
RSAG8_00040	91	^(X{5,50})[RKH]X[LMIFYW]X	TARPKRKIH	14	22	no
RSAG8_00041	57	^(X{5,50})[RKH]X[LMIFYW]X	AMAAQRYWR	6	14	no
RSAG8_00042	234	^(X{5,50})[RKH]X[LMIFYW]X	KPAPPKALA	28	36	no
RSAG8_00044	303	^(X{5,50})[RKH]X[LMIFYW]X	LSFGLHLFQ	26	34	no
RSAG8_00045	701	^(X{5,50})[RKH]X[LMIFYW]X	RQSRNKLLG	11	19	no
RSAG8_00045	701	^(X{5,50})[YFW]XC	LGSRTYRC	18	25	no
RSAG8_00046	109	^(X{5,50})[RKH]X[LMIFYW]X	HLEAVRLLL	61	69	no
RSAG8_00047	462	^(X{5,50})[RKH]X[LMIFYW]X	IDAASKWLQ	26	34	no
RSAG8_00048	245	^(X{5,50})[RKH]X[LMIFYW]X	IFQAPVYDN	43	51	no
RSAG8_00049	169	^(X{5,50})[RKH]X[LMIFYW]X	GTLKYLEFL	30	38	no
RSAG8_00050	335	^(X{5,50})[RKH]X[LMIFYW]X	LDLSIHPLP	18	26	no
RSAG8_00051	185	^(X{5,50})[RKH]X[LMIFYW]X	GFIAFRAIP	38	46	no
RSAG8_00052	660	^(X{5,50})[RKH]X[LMIFYW]X	TPNSLRDLY	6	14	no
RSAG8_00053	292	^(X{5,50})[RKH]X[LMIFYW]X	RRSTSRVYP	4	12	no
RSAG8_00054	616	^(X{5,50})[RKH]X[LMIFYW]X	KFDDGRSIT	37	45	no
RSAG8_00055	127	^(X{5,50})[RKH]X[LMIFYW]X	SMQNTHRYS	15	23	no
RSAG8_00056	314	^(X{5,50})[RKH]X[LMIFYW]X	IQPTTHDLH	6	14	no
RSAG8_00057	78	^(X{5,50})[LI]XAR	RSKHRISAR	13	21	no
RSAG8_00057	78	^(X{5,50})[RKH]X[LMIFYW]X	PSRSKHRIS	11	19	no
RSAG8_00058	456	^(X{5,50})[RKH]X[LMIFYW]X	NDKDARTIT	31	39	no
RSAG8_00059	275	^(X{5,50})[RKH]X[LMIFYW]X	SRHTYRRND	8	16	no
RSAG8_00060	430	^(X{5,50})[RKH]X[LMIFYW]X	PYEVDRVLA	23	31	no
RSAG8_00061	989	^(X{5,50})[RKH]X[LMIFYW]X	YEFNRRWYE	20	28	no
RSAG8_00062	217	^(X{5,50})[RKH]X[LMIFYW]X	HEFQPPTPE	7	15	no
RSAG8_00065	587	^(X{5,50})[RKH]X[LMIFYW]X	ARVSTRDYN	27	35	no
RSAG8_00066	206	^(X{5,50})[RKH]X[LMIFYW]X	TLKLSHGIP	29	37	yes
RSAG8_00067	39	^(X{5,50})[RKH]X[LMIFYW]X	QVCSHRVYR	27	35	no
RSAG8_00068	413	^(X{5,50})[YFW]XC	DKIGPWFC	24	31	no
RSAG8_00069	325	^(X{5,50})[RKH]X[LMIFYW]X	TSRGGKALP	7	15	no
RSAG8_00072	465	^(X{5,50})[RKH]X[LMIFYW]X	ARQVVKQIY	22	30	no
RSAG8_00073	834	^(X{5,50})[RKH]X[LMIFYW]X	SVKVEREID	18	26	no
RSAG8_00074	105	^(X{5,50})[RKH]X[LMIFYW]X	XXXXRHVLA	13	21	no
RSAG8_00075	217	^(X{5,50})[RKH]X[LMIFYW]X	VRNSIRELL	30	38	no
RSAG8_00075	217	^(X{5,50})RXLR	IRNSIRELR	46	54	no
RSAG8_00076	1134	^(X{5,50})[RKH]X[LMIFYW]X	LDASVKLIN	20	28	no
RSAG8_00077	412	^(X{5,50})[RKH]X[LMIFYW]X	NKSPLHRLQ	42	50	no
RSAG8_00078	1137	^(X{5,50})[RKH]X[LMIFYW]X	MASGQRVIS	1	9	no
RSAG8_00079	278	^(X{5,50})[RKH]X[LMIFYW]X	AISKGRVLV	23	31	no
RSAG8_00080	211	^(X{5,50})[LI]XAR	ATRLVLFAR	4	12	no
RSAG8_00080	211	^(X{5,50})[RKH]X[LMIFYW]X	SLVLSRHLH	18	26	no
RSAG8_00081	813	^(X{5,50})[RKH]X[LMIFYW]X	RDEQARYML	38	46	no
RSAG8_00083	121	^(X{5,50})[RKH]X[LMIFYW]X	RSAHNRCMN	64	72	no
RSAG8_00084	163	^(X{5,50})[RKH]X[LMIFYW]X	LIQGGRVLS	41	49	yes
RSAG8_00085	80	^(X{5,50})[RKH]X[LMIFYW]X	LIQGGRVLS	41	49	no
RSAG8_00086	699	^(X{5,50})[RKH]X[LMIFYW]X	IPVTKKKFA	3	11	no
RSAG8_00087	486	^(X{5,50})[RKH]X[LMIFYW]X	TVALVHCFL	34	42	no
RSAG8_00088	1428	^(X{5,50})[RKH]X[LMIFYW]X	TGTTRRHMP	5	13	no
RSAG8_00089	361	^(X{5,50})[RKH]X[LMIFYW]X	IMHSSRPLS	7	15	no
RSAG8_00090	260	^(X{5,50})[RKH]X[LMIFYW]X	SMGAVKWIN	19	27	no
RSAG8_00091	11	^(X{5,50})[RKH]X[LMIFYW]X	GGRKSRSYN	2	10	no
RSAG8_00092	128	^(X{5,50})[RKH]X[LMIFYW]X	PTYASHVIP	40	48	no
RSAG8_00092	128	^(X{5,50})[YFW]XC	GINENYRC	6	13	no
RSAG8_00093	103	^(X{5,50})[RKH]X[LMIFYW]X	AESLLKSYK	11	19	no
RSAG8_00094	242	^(X{5,50})[RKH]X[LMIFYW]X	GEKEKKTYT	12	20	no
RSAG8_00095	255	^(X{5,50})[RKH]X[LMIFYW]X	LTSSIRTLG	17	25	no
RSAG8_00095	255	^(X{5,50})[YFW]XC	YSMVRFGC	43	50	no
RSAG8_00096	573	^(X{5,50})[RKH]X[LMIFYW]X	FRNDVKLFS	19	27	no
RSAG8_00097	521	^(X{5,50})[RKH]X[LMIFYW]X	FRNDVKLFS	19	27	no
RSAG8_00098	237	^(X{5,50})[RKH]X[LMIFYW]X	KWEYARFLE	41	49	no
RSAG8_00099	461	^(X{5,50})[RKH]X[LMIFYW]X	TDVSSKQLA	27	35	no
RSAG8_00100	720	^(X{5,50})[RKH]X[LMIFYW]X	WTRLSRGMH	32	40	no
RSAG8_00102	142	^(X{5,50})[RKH]X[LMIFYW]X	DGEAQKLWA	4	12	no
RSAG8_00103	402	^(X{5,50})[RKH]X[LMIFYW]X	QKSPPRRIC	33	41	no
RSAG8_00105	120	^(X{5,50})[RKH]X[LMIFYW]X	NPEWWKEIA	36	44	no
RSAG8_00106	514	^(X{5,50})[RKH]X[LMIFYW]X	DSESGRPFL	12	20	no
RSAG8_00107	257	^(X{5,50})[RKH]X[LMIFYW]X	AYVYARKLD	31	39	no
RSAG8_00108	891	^(X{5,50})[RKH]X[LMIFYW]X	RLEAAKAIG	17	25	no
RSAG8_00109	739	^(X{5,50})[RKH]X[LMIFYW]X	ESNPWKDYF	40	48	no
RSAG8_00110	400	^(X{5,50})[RKH]X[LMIFYW]X	GTNFEHEFL	4	12	no
RSAG8_00110	400	^(X{5,50})[YFW]XC	PDDYSFVC	24	31	no
RSAG8_00111	614	^(X{5,50})[RKH]X[LMIFYW]X	LRTTPRAFS	13	21	no
RSAG8_00113	418	^(X{5,50})[RKH]X[LMIFYW]X	LKTLRSRSF	5	13	no
RSAG8_00114	79	^(X{5,50})[RKH]X[LMIFYW]X	MTARLKTLR	3	11	no
RSAG8_00115	341	^(X{5,50})[RKH]X[LMIFYW]X	AALYDRQIR	22	30	no
RSAG8_00116	672	^(X{5,50})[RKH]X[LMIFYW]X	SVSYLRRLQ	13	21	no
RSAG8_00118	994	^(X{5,50})[RKH]X[LMIFYW]X	LCVQMRGFN	22	30	no
RSAG8_00119	610	^(X{5,50})[RKH]X[LMIFYW]X	VGAKPRMLV	25	33	no
RSAG8_00120	216	^(X{5,50})[RKH]X[LMIFYW]X	ASAKPRTLV	13	21	no
RSAG8_00121	34	^(X{5,50})[RKH]X[LMIFYW]X	LSRSSRSIG	5	13	no
RSAG8_00123	549	^(X{5,50})[RKH]X[LMIFYW]X	VEPESRSIP	24	32	no
RSAG8_00126	660	^(X{5,50})[RKH]X[LMIFYW]X	TVEPWRKLT	45	53	no
RSAG8_00127	381	^(X{5,50})[RKH]X[LMIFYW]X	PMEAQKDYF	26	34	no
RSAG8_00129	246	^(X{5,50})[RKH]X[LMIFYW]X	FASQTRALS	13	21	no
RSAG8_00130	245	^(X{5,50})[RKH]X[LMIFYW]X	RARSARGLN	11	19	no
RSAG8_00132	197	^(X{5,50})[LI]XAR	ETGKNLIAR	29	37	no
RSAG8_00132	197	^(X{5,50})[RKH]X[LMIFYW]X	RSPLARLLA	3	11	no
RSAG8_00133	821	^(X{5,50})[RKH]X[LMIFYW]X	FGWPKKGLS	17	25	no
RSAG8_00134	661	^(X{5,50})[RKH]X[LMIFYW]X	MPTQLRSIL	1	9	no
RSAG8_00135	1072	^(X{5,50})[RKH]X[LMIFYW]X	NKLAIRGIR	5	13	no
RSAG8_00136	289	^(X{5,50})[RKH]X[LMIFYW]X	SIKAGRAFR	6	14	no
RSAG8_00137	179	^(X{5,50})[RKH]X[LMIFYW]X	YSESTRIYT	46	54	no
RSAG8_00138	152	^(X{5,50})[YFW]XC	GAILQYHC	41	48	no
RSAG8_00139	729	^(X{5,50})[RKH]X[LMIFYW]X	AACATRTLR	5	13	no
RSAG8_00139	729	^(X{5,50})RXLR	AACATRTLR	5	13	no
RSAG8_00140	4411	^(X{5,50})[RKH]X[LMIFYW]X	QTKREQLAH	29	37	no
RSAG8_00141	1021	^(X{5,50})[LI]XAR	RVQAVLSAR	42	50	no
RSAG8_00141	1021	^(X{5,50})[RKH]X[LMIFYW]X	LVHTPHSLE	15	23	no
RSAG8_00142	447	^(X{5,50})[RKH]X[LMIFYW]X	PIPDRKMLD	6	14	no
RSAG8_00143	244	^(X{5,50})[RKH]X[LMIFYW]X	KKDPKKVIE	15	23	no
RSAG8_00145	616	^(X{5,50})[RKH]X[LMIFYW]X	GAYVDKMLS	8	16	no
RSAG8_00146	186	^(X{5,50})[RKH]X[LMIFYW]X	VLKLVKNLH	35	43	yes
RSAG8_00146	186	^(X{5,50})[YFW]XC	ASPAAFGC	22	29	yes
RSAG8_00147	255	^(X{5,50})[RKH]X[LMIFYW]X	LSSESHLFQ	30	38	no
RSAG8_00148	96	^(X{5,50})[RKH]X[LMIFYW]X	KPAHTRLLN	23	31	no
RSAG8_00149	272	^(X{5,50})[RKH]X[LMIFYW]X	MERTLHWLL	1	9	no
RSAG8_00150	262	^(X{5,50})[RKH]X[LMIFYW]X	LHSQQREFV	72	80	yes
RSAG8_00151	394	^(X{5,50})[RKH]X[LMIFYW]X	XXHIGRRFC	15	23	no
RSAG8_00153	543	^(X{5,50})[RKH]X[LMIFYW]X	STLGARQWN	3	11	no
RSAG8_00155	115	^(X{5,50})[RKH]X[LMIFYW]X	QARERREYI	5	13	no
RSAG8_00156	128	^(X{5,50})[RKH]X[LMIFYW]X	GKEKEHEIT	24	32	no
RSAG8_00157	261	^(X{5,50})[RKH]X[LMIFYW]X	TQPEGKNLI	39	47	no
RSAG8_00158	186	^(X{5,50})[RKH]X[LMIFYW]X	GNYVVKELA	14	22	no
RSAG8_00159	88	^(X{5,50})[RKH]X[LMIFYW]X	RNRSRRMLL	3	11	no
RSAG8_00159	88	^(X{5,50})[YFW]XC	CCGAPWEC	23	30	no
RSAG8_00160	177	^(X{5,50})[RKH]X[LMIFYW]X	LVGQRRVLR	22	30	no
RSAG8_00160	177	^(X{5,50})RXLR	LVGQRRVLR	22	30	no
RSAG8_00161	52	^(X{5,50})[RKH]X[LMIFYW]X	AYNCVHSFY	39	47	no
RSAG8_00161	52	^(X{5,50})[YFW]XC	LSSGAYNC	35	42	no
RSAG8_00162	42	^(X{5,50})[YFW]XC	QVIVRWAC	28	35	no
RSAG8_00163	36	^(X{5,50})[RKH]X[LMIFYW]X	ATRSTRSFR	3	11	no
RSAG8_00164	173	^(X{5,50})[RKH]X[LMIFYW]X	SLSAERCLR	2	10	no
RSAG8_00164	173	^(X{5,50})RXLR	SLSAERCLR	2	10	no
RSAG8_00165	135	^(X{5,50})[LI]XAR	GLRFLIKAR	5	13	no
RSAG8_00165	135	^(X{5,50})[RKH]X[LMIFYW]X	GISGLRFLI	2	10	no
RSAG8_00165	135	^(X{5,50})RXLR	DARTIRYLR	37	45	no
RSAG8_00166	549	^(X{5,50})[RKH]X[LMIFYW]X	GTSKVRNIN	7	15	no
RSAG8_00167	368	^(X{5,50})[RKH]X[LMIFYW]X	HFSFHHDLR	12	20	no
RSAG8_00168	327	^(X{5,50})[RKH]X[LMIFYW]X	AAFQARGIR	10	18	no
RSAG8_00169	105	^(X{5,50})[RKH]X[LMIFYW]X	DNQPPRPLM	12	20	no
RSAG8_00170	102	^(X{5,50})[RKH]X[LMIFYW]X	IWQSRKSFV	3	11	no
RSAG8_00172	1239	^(X{5,50})[RKH]X[LMIFYW]X	IYFSHQPLS	45	53	no
RSAG8_00174	64	^(X{5,50})[RKH]X[LMIFYW]X	PLLNVKRLD	20	28	no
RSAG8_00176	119	^(X{5,50})[RKH]X[LMIFYW]X	NGRPNRRIG	20	28	no
RSAG8_00177	14	^(X{5,50})[RKH]X[LMIFYW]X	HCQRKRRLG	3	11	no
RSAG8_00179	59	^(X{5,50})[RKH]X[LMIFYW]X	DPWWIRCIR	5	13	no
RSAG8_00180	238	^(X{5,50})[RKH]X[LMIFYW]X	SEESQKRIL	18	26	no
RSAG8_00181	119	^(X{5,50})[RKH]X[LMIFYW]X	VISDLRNIV	25	33	no
RSAG8_00182	194	^(X{5,50})[RKH]X[LMIFYW]X	GPRAARVFV	10	18	no
RSAG8_00183	670	^(X{5,50})[RKH]X[LMIFYW]X	HTTHIKDIS	17	25	no
RSAG8_00184	43	^(X{5,50})[RKH]X[LMIFYW]X	VTDSIKTIA	25	33	no
RSAG8_00185	457	^(X{5,50})[RKH]X[LMIFYW]X	AGQAKRRII	27	35	no
RSAG8_00186	325	^(X{5,50})[RKH]X[LMIFYW]X	VRVEWRNIP	38	46	no
RSAG8_00187	137	^(X{5,50})[YFW]XC	TRLARYGC	7	14	no
RSAG8_00189	115	^(X{5,50})[RKH]X[LMIFYW]X	ELERGRILG	7	15	no
RSAG8_00190	513	^(X{5,50})[RKH]X[LMIFYW]X	THSNARLLA	26	34	no
RSAG8_00193	92	^(X{5,50})[RKH]X[LMIFYW]X	LYPKVRRIP	41	49	no
RSAG8_00194	224	^(X{5,50})[RKH]X[LMIFYW]X	MVGLFKGMV	17	25	no
RSAG8_00196	551	^(X{5,50})[RKH]X[LMIFYW]X	PARSNREFP	22	30	no
RSAG8_00197	317	^(X{5,50})[RKH]X[LMIFYW]X	DDARRRTLL	5	13	no
RSAG8_00197	317	^(X{5,50})[YFW]XC	ETTTTWVC	37	44	no
RSAG8_00198	299	^(X{5,50})[RKH]X[LMIFYW]X	SAALVRGFS	33	41	no
RSAG8_00199	180	^(X{5,50})[RKH]X[LMIFYW]X	YVFPYRSLT	5	13	no
RSAG8_00202	474	^(X{5,50})[RKH]X[LMIFYW]X	SPVVRRCLP	26	34	no
RSAG8_00204	472	^(X{5,50})[RKH]X[LMIFYW]X	VRRPPRLIL	8	16	no
RSAG8_00205	70	^(X{5,50})[RKH]X[LMIFYW]X	DIESSRTIN	3	11	no
RSAG8_00206	296	^(X{5,50})[RKH]X[LMIFYW]X	IASFRKALQ	7	15	no
RSAG8_00210	257	^(X{5,50})[LI]XAR	RRERELAAR	40	48	no
RSAG8_00210	257	^(X{5,50})[RKH]X[LMIFYW]X	RRETNIKHG	54	62	no
RSAG8_00211	278	^(X{5,50})[RKH]X[LMIFYW]X	GAKTRKILP	18	26	no
RSAG8_00214	446	^(X{5,50})[RKH]X[LMIFYW]X	LTDLGRKIN	3	11	no
RSAG8_00215	379	^(X{5,50})[RKH]X[LMIFYW]X	EGIRFHGLS	18	26	no
RSAG8_00216	999	^(X{5,50})[RKH]X[LMIFYW]X	NDTVSIYLD	92	100	no
RSAG8_00218	33	^(X{5,50})[RKH]X[LMIFYW]X	VRSRLHHLR	21	29	no
RSAG8_00219	660	^(X{5,50})[RKH]X[LMIFYW]X	FSDNERLIG	43	51	no
RSAG8_00219	660	^(X{5,50})[YFW]XC	DLGTTYSC	9	16	no
RSAG8_00220	48	^(X{5,50})[RKH]X[LMIFYW]X	HGEITKGIV	25	33	no
RSAG8_00222	94	^(X{5,50})[RKH]X[LMIFYW]X	TSTRGRGFG	15	23	no
RSAG8_00223	192	^(X{5,50})[RKH]X[LMIFYW]X	IGAGSHRLT	10	18	no
RSAG8_00223	192	^(X{5,50})RXLR	VTFRKRSLR	44	52	no
RSAG8_00224	202	^(X{5,50})[RKH]X[LMIFYW]X	LSASDKEML	43	51	no
RSAG8_00225	711	^(X{5,50})[RKH]X[LMIFYW]X	TASLIRAIE	17	25	no
RSAG8_00226	361	^(X{5,50})[RKH]X[LMIFYW]X	VRSTARYIN	34	42	no
RSAG8_00226	361	^(X{5,50})[YFW]XC	RYINFFNC	39	46	no
RSAG8_00227	167	^(X{5,50})[RKH]X[LMIFYW]X	QTAANKDIS	11	19	no
RSAG8_00228	374	^(X{5,50})[RKH]X[LMIFYW]X	YPWTNKGIP	37	45	no
RSAG8_00229	378	^(X{5,50})[RKH]X[LMIFYW]X	AELVLHVWP	12	20	no
RSAG8_00230	664	^(X{5,50})[RKH]X[LMIFYW]X	GAGRAKAIV	14	22	no
RSAG8_00230	664	^(X{5,50})[YFW]XC	LTGIIWLC	44	51	no
RSAG8_00231	309	^(X{5,50})[RKH]X[LMIFYW]X	RRAVPKGLA	21	29	no
RSAG8_00232	353	^(X{5,50})[RKH]X[LMIFYW]X	QGIDSRGLR	9	17	no
RSAG8_00232	353	^(X{5,50})RXLR	QGIDSRGLR	9	17	no
RSAG8_00233	123	^(X{5,50})[RKH]X[LMIFYW]X	LPQTIHSIA	7	15	no
RSAG8_00235	671	^(X{5,50})[RKH]X[LMIFYW]X	PRPHPRCLF	2	10	no
RSAG8_00236	337	^(X{5,50})[RKH]X[LMIFYW]X	NSQSTRFIK	22	30	no
RSAG8_00237	211	^(X{5,50})[RKH]X[LMIFYW]X	LDLATHTYD	31	39	no
RSAG8_00238	1368	^(X{5,50})[RKH]X[LMIFYW]X	TLSYPRKIP	30	38	no
RSAG8_00240	180	^(X{5,50})[RKH]X[LMIFYW]X	KSDYKRLFL	5	13	no
RSAG8_00241	300	^(X{5,50})[RKH]X[LMIFYW]X	WCGPCHAIA	33	41	no
RSAG8_00245	69	^(X{5,50})[RKH]X[LMIFYW]X	YRWSKRCLV	17	25	no
RSAG8_00245	69	^(X{5,50})[YFW]XC	LPIAEYGC	28	35	no
RSAG8_00246	69	^(X{5,50})[RKH]X[LMIFYW]X	YRWSKRCLV	17	25	no
RSAG8_00246	69	^(X{5,50})[YFW]XC	LPIAEYGC	28	35	no
RSAG8_00247	328	^(X{5,50})[RKH]X[LMIFYW]X	LFNNVRQLQ	4	12	no
RSAG8_00248	99	^(X{5,50})[RKH]X[LMIFYW]X	AKHPRRPYF	7	15	no
RSAG8_00249	192	^(X{5,50})[YFW]XC	ALPGLFFC	5	12	no
RSAG8_00251	64	^(X{5,50})[RKH]X[LMIFYW]X	XXXXVHEIL	2	10	no
RSAG8_00252	224	^(X{5,50})[LI]XAR	TQSPWIEAR	21	29	no
RSAG8_00252	224	^(X{5,50})[RKH]X[LMIFYW]X	PWIEARCLR	24	32	no
RSAG8_00252	224	^(X{5,50})RXLR	PWIEARCLR	24	32	no
RSAG8_00253	549	^(X{5,50})[LI]XAR	VSLNEIKAR	32	40	no
RSAG8_00253	549	^(X{5,50})[RKH]X[LMIFYW]X	CSAIAKELI	15	23	no
RSAG8_00254	40	^(X{5,50})[RKH]X[LMIFYW]X	LCLRNRTIP	16	24	no
RSAG8_00255	153	^(X{5,50})[RKH]X[LMIFYW]X	TLSYPRPLL	12	20	no
RSAG8_00257	87	^(X{5,50})[RKH]X[LMIFYW]X	VCLFWRTLI	39	47	no
RSAG8_00258	123	^(X{5,50})[RKH]X[LMIFYW]X	DDFFLRVWP	10	18	no
RSAG8_00260	488	^(X{5,50})[LI]XAR	QSLTPIPAR	5	13	no
RSAG8_00260	488	^(X{5,50})[RKH]X[LMIFYW]X	TPIPARTLE	8	16	no
RSAG8_00261	125	^(X{5,50})[RKH]X[LMIFYW]X	KVQAGKSYF	7	15	no
RSAG8_00263	2023	^(X{5,50})[RKH]X[LMIFYW]X	LDFNLHQLI	11	19	no
RSAG8_00265	384	^(X{5,50})[RKH]X[LMIFYW]X	GELFTGNTM	83	91	no
RSAG8_00266	1072	^(X{5,50})[RKH]X[LMIFYW]X	VFAAARDIH	13	21	no
RSAG8_00267	32	^(X{5,50})[RKH]X[LMIFYW]X	SSVGPHTLP	22	30	no
RSAG8_00268	398	^(X{5,50})[RKH]X[LMIFYW]X	KYTNCKVIG	40	48	no
RSAG8_00270	240	^(X{5,50})[RKH]X[LMIFYW]X	ITPRSRYFT	43	51	no
RSAG8_00272	108	^(X{5,50})[RKH]X[LMIFYW]X	PGAVVRILF	34	42	no
RSAG8_00273	241	^(X{5,50})[RKH]X[LMIFYW]X	AALCSRSYG	39	47	yes
RSAG8_00274	268	^(X{5,50})[RKH]X[LMIFYW]X	IPRPGKNWT	25	33	no
RSAG8_00274	268	^(X{5,50})[YFW]XC	KNWTRFIC	30	37	no
RSAG8_00275	407	^(X{5,50})[RKH]X[LMIFYW]X	QDAEIHIIE	45	53	no
RSAG8_00276	432	^(X{5,50})[RKH]X[LMIFYW]X	MATRIKQLA	1	9	no
RSAG8_00277	74	^(X{5,50})[RKH]X[LMIFYW]X	QFCGSHRLP	30	38	no
RSAG8_00279	184	^(X{5,50})[RKH]X[LMIFYW]X	ALALFKAYQ	17	25	no
RSAG8_00280	462	^(X{5,50})[RKH]X[LMIFYW]X	SLKYDKRMR	29	37	no
RSAG8_00281	117	^(X{5,50})[RKH]X[LMIFYW]X	CPPGARIMC	19	27	no
RSAG8_00282	233	^(X{5,50})[RKH]X[LMIFYW]X	LPVSTRLLS	16	24	no
RSAG8_00283	155	^(X{5,50})[RKH]X[LMIFYW]X	MLAFPHLIL	1	9	no
RSAG8_00285	219	^(X{5,50})[RKH]X[LMIFYW]X	SIPIIKTIS	25	33	no
RSAG8_00286	945	^(X{5,50})[RKH]X[LMIFYW]X	PFLSGRPLF	19	27	no
RSAG8_00287	632	^(X{5,50})[RKH]X[LMIFYW]X	LSQEEKILL	19	27	no
RSAG8_00288	184	^(X{5,50})[RKH]X[LMIFYW]X	ATITVRVIK	24	32	no
RSAG8_00289	401	^(X{5,50})[RKH]X[LMIFYW]X	SEADLKKAF	18	26	no
RSAG8_00290	303	^(X{5,50})[RKH]X[LMIFYW]X	SAFEAKPFR	4	12	no
RSAG8_00291	323	^(X{5,50})[RKH]X[LMIFYW]X	AYQDTKMYK	16	24	no
RSAG8_00292	118	^(X{5,50})[RKH]X[LMIFYW]X	SSLMDRSMP	18	26	no
RSAG8_00293	237	^(X{5,50})[RKH]X[LMIFYW]X	DRRDSRDWR	31	39	no
RSAG8_00294	604	^(X{5,50})[RKH]X[LMIFYW]X	TSASYRPLS	15	23	no
RSAG8_00295	215	^(X{5,50})[RKH]X[LMIFYW]X	DPHQARKLK	21	29	no
RSAG8_00296	317	^(X{5,50})[RKH]X[LMIFYW]X	TVEAVREIL	28	36	no
RSAG8_00298	134	^(X{5,50})[LI]XAR	SLSDLLDAR	26	34	no
RSAG8_00298	134	^(X{5,50})[RKH]X[LMIFYW]X	TMPANRILA	16	24	no
RSAG8_00300	68	^(X{5,50})[RKH]X[LMIFYW]X	ESGRTHILK	21	29	no
RSAG8_00302	27	^(X{5,50})[RKH]X[LMIFYW]X	RLDELRSLL	2	10	no
RSAG8_00303	86	^(X{5,50})[YFW]XC	LSSSSWDC	7	14	no
RSAG8_00305	194	^(X{5,50})[RKH]X[LMIFYW]X	TASQDRRFQ	10	18	no
RSAG8_00306	157	^(X{5,50})[RKH]X[LMIFYW]X	EGDLRRSIT	14	22	no
RSAG8_00307	314	^(X{5,50})[RKH]X[LMIFYW]X	SESRQRILD	20	28	no
RSAG8_00308	1098	^(X{5,50})[RKH]X[LMIFYW]X	AGAEHFYTT	96	104	no
RSAG8_00312	120	^(X{5,50})[RKH]X[LMIFYW]X	RPDMKRKLV	23	31	no
RSAG8_00313	550	^(X{5,50})[RKH]X[LMIFYW]X	LSLTQKWLK	3	11	no
RSAG8_00314	460	^(X{5,50})[RKH]X[LMIFYW]X	ILVDAHGFI	30	38	no
RSAG8_00315	125	^(X{5,50})[RKH]X[LMIFYW]X	FQDHPHRLA	11	19	no
RSAG8_00316	199	^(X{5,50})[RKH]X[LMIFYW]X	PLGLDKMLV	45	53	no
RSAG8_00317	67	^(X{5,50})[RKH]X[LMIFYW]X	MSSAMKSLK	1	9	no
RSAG8_00318	244	^(X{5,50})[RKH]X[LMIFYW]X	HTPIPHHLP	13	21	no
RSAG8_00319	83	^(X{5,50})[RKH]X[LMIFYW]X	SCSTGRRLG	39	47	no
RSAG8_00320	27	^(X{5,50})[RKH]X[LMIFYW]X	SLDMARVFG	4	12	no
RSAG8_00321	52	^(X{5,50})[LI]XAR	LHVHLIAAR	25	33	no
RSAG8_00321	52	^(X{5,50})[RKH]X[LMIFYW]X	HTTEDHHLH	18	26	no
RSAG8_00322	46	^(X{5,50})[RKH]X[LMIFYW]X	RHQVGKMYA	16	24	no
RSAG8_00324	231	^(X{5,50})[RKH]X[LMIFYW]X	KMSSTRPIT	17	25	no
RSAG8_00325	150	^(X{5,50})[RKH]X[LMIFYW]X	RNVGLRCLC	31	39	no
RSAG8_00326	233	^(X{5,50})[RKH]X[LMIFYW]X	RRRPDRGIY	15	23	no
RSAG8_00327	45	^(X{5,50})[RKH]X[LMIFYW]X	ASCCIKPID	30	38	yes
RSAG8_00328	240	^(X{5,50})[RKH]X[LMIFYW]X	RPRLSRGIS	26	34	no
RSAG8_00330	271	^(X{5,50})[RKH]X[LMIFYW]X	FCDLIHEMT	15	23	no
RSAG8_00331	560	^(X{5,50})[RKH]X[LMIFYW]X	GPPSFHLFY	6	14	no
RSAG8_00333	333	^(X{5,50})[RKH]X[LMIFYW]X	LVNQRKEMM	14	22	no
RSAG8_00334	513	^(X{5,50})[RKH]X[LMIFYW]X	QHSVHAGVR	37	45	no
RSAG8_00335	203	^(X{5,50})[RKH]X[LMIFYW]X	STKQYKTIG	3	11	no
RSAG8_00336	286	^(X{5,50})[RKH]X[LMIFYW]X	NDVEAKKYT	15	23	no
RSAG8_00337	434	^(X{5,50})[LI]XAR	AVLDALHAR	29	37	no
RSAG8_00337	434	^(X{5,50})[RKH]X[LMIFYW]X	DALHARQFR	32	40	no
RSAG8_00337	434	^(X{5,50})[YFW]XC	FRRLVFQC	39	46	no
RSAG8_00338	284	^(X{5,50})[RKH]X[LMIFYW]X	FVALIRHYR	19	27	no
RSAG8_00340	865	^(X{5,50})[RKH]X[LMIFYW]X	RKRKRRNLD	45	53	no
RSAG8_00340	865	^(X{5,50})RXLR	PHTPERVLR	13	21	no
RSAG8_00343	606	^(X{5,50})[RKH]X[LMIFYW]X	ESNRRRPWN	46	54	no
RSAG8_00344	533	^(X{5,50})[RKH]X[LMIFYW]X	DTSEVKPFL	3	11	no
RSAG8_00345	450	^(X{5,50})[LI]XAR	SPALGLKAR	21	29	no
RSAG8_00346	64	^(X{5,50})[RKH]X[LMIFYW]X	RGLVPKAKF	31	39	no
RSAG8_00347	292	^(X{5,50})[RKH]X[LMIFYW]X	FESRPHIFS	21	29	no
RSAG8_00348	696	^(X{5,50})[RKH]X[LMIFYW]X	PLLTMRSLD	9	17	no
RSAG8_00349	90	^(X{5,50})[RKH]X[LMIFYW]X	LLTGFRRMR	12	20	no
RSAG8_00352	120	^(X{5,50})[RKH]X[LMIFYW]X	AWGEERRYQ	10	18	no
RSAG8_00353	140	^(X{5,50})[RKH]X[LMIFYW]X	GKSGEKSFN	16	24	no
RSAG8_00354	669	^(X{5,50})[LI]XAR	MRIQELYAR	20	28	no
RSAG8_00354	669	^(X{5,50})[RKH]X[LMIFYW]X	SEYPSTPFP	31	39	no
RSAG8_00355	202	^(X{5,50})[RKH]X[LMIFYW]X	LEGFLRYFW	14	22	no
RSAG8_00357	746	^(X{5,50})[RKH]X[LMIFYW]X	VTRIQRPWL	9	17	no
RSAG8_00358	859	^(X{5,50})[RKH]X[LMIFYW]X	LYLEDRVIK	20	28	no
RSAG8_00358	859	^(X{5,50})[YFW]XC	GSKPVFTC	41	48	no
RSAG8_00359	667	^(X{5,50})[RKH]X[LMIFYW]X	SPRGARAYN	22	30	no
RSAG8_00360	127	^(X{5,50})[RKH]X[LMIFYW]X	TIRIASDST	16	24	no
RSAG8_00362	97	^(X{5,50})[RKH]X[LMIFYW]X	DALVNRIIR	14	22	no
RSAG8_00364	324	^(X{5,50})[RKH]X[LMIFYW]X	NAPPRRALH	9	17	no
RSAG8_00365	229	^(X{5,50})[RKH]X[LMIFYW]X	GPGPDHNLI	18	26	no
RSAG8_00366	662	^(X{5,50})[RKH]X[LMIFYW]X	ERAGLHSIL	39	47	no
RSAG8_00367	131	^(X{5,50})[RKH]X[LMIFYW]X	ARNGRRSLI	9	17	no
RSAG8_00368	797	^(X{5,50})[RKH]X[LMIFYW]X	QKDELRAIL	34	42	no
RSAG8_00370	2400	^(X{5,50})[RKH]X[LMIFYW]X	RRSSRHSIR	8	16	no
RSAG8_00371	263	^(X{5,50})[RKH]X[LMIFYW]X	SVGVLHSLR	10	18	no
RSAG8_00372	895	^(X{5,50})[RKH]X[LMIFYW]X	DAKGVLIAS	72	80	no
RSAG8_00373	728	^(X{5,50})[RKH]X[LMIFYW]X	RQAKMRCIG	39	47	no
RSAG8_00374	86	^(X{5,50})[RK]CXXC(X{6,18})H	IPISCRCTYCRPFWPLEIPSPNH	13	35	no
RSAG8_00374	86	^(X{5,50})[RKH]X[LMIFYW]X	RCTYCRPFW	18	26	no
RSAG8_00375	65	^(X{5,50})[LI]XAR	MTRLGLKAR	1	9	no
RSAG8_00375	65	^(X{5,50})[RKH]X[LMIFYW]X	LRFDTRDLK	16	24	no
RSAG8_00375	65	^(X{5,50})[YFW]XC	TPIHRWKC	38	45	no
RSAG8_00376	678	^(X{5,50})[RKH]X[LMIFYW]X	KQCKARWYE	44	52	no
RSAG8_00377	147	^(X{5,50})[RKH]X[LMIFYW]X	SHEEKRPLV	24	32	no
RSAG8_00380	333	^(X{5,50})[RKH]X[LMIFYW]X	LKVVIRRLP	31	39	no
RSAG8_00381	491	^(X{5,50})[RKH]X[LMIFYW]X	SFLFRRTFT	14	22	no
RSAG8_00382	36	^(X{5,50})[YFW]XC	ICPTFYSC	10	17	no
RSAG8_00383	82	^(X{5,50})[RKH]X[LMIFYW]X	RRILRHAFK	2	10	no
RSAG8_00383	82	^(X{5,50})[YFW]XC	ILRHAFKC	4	11	no
RSAG8_00385	608	^(X{5,50})[LI]XAR	VVGLVIAAR	23	31	no
RSAG8_00385	608	^(X{5,50})[RKH]X[LMIFYW]X	NAFVSRTYD	7	15	no
RSAG8_00386	358	^(X{5,50})[RKH]X[LMIFYW]X	AIMLRRGII	7	15	no
RSAG8_00387	67	^(X{5,50})[RKH]X[LMIFYW]X	VIKEEKGLS	7	15	no
RSAG8_00388	290	^(X{5,50})[RKH]X[LMIFYW]X	QFLVEKVIR	18	26	no
RSAG8_00389	415	^(X{5,50})[RKH]X[LMIFYW]X	TRSSGRWLS	8	16	no
RSAG8_00389	415	^(X{5,50})RXLR	SVAESRLLR	46	54	no
RSAG8_00393	220	^(X{5,50})[LI]XAR	MALVSLRAR	1	9	no
RSAG8_00397	286	^(X{5,50})[RKH]X[LMIFYW]X	AASFHRFIV	5	13	no
RSAG8_00397	286	^(X{5,50})[YFW]XC	SGPSTYTC	16	23	no
RSAG8_00398	54	^(X{5,50})[RKH]X[LMIFYW]X	GFSIWRVFT	7	15	no
RSAG8_00399	495	^(X{5,50})[RKH]X[LMIFYW]X	SRPSSHDLS	45	53	no
RSAG8_00400	104	^(X{5,50})[RKH]X[LMIFYW]X	LRAQERAIK	7	15	no
RSAG8_00402	219	^(X{5,50})[RKH]X[LMIFYW]X	IMMGRHYFT	4	12	no
RSAG8_00403	92	^(X{5,50})[RKH]X[LMIFYW]X	PSSAVKRFL	14	22	no
RSAG8_00404	135	^(X{5,50})[RKH]X[LMIFYW]X	KDVHPRVLR	44	52	no
RSAG8_00404	135	^(X{5,50})RXLR	KDVHPRVLR	44	52	no
RSAG8_00405	113	^(X{5,50})[RKH]X[LMIFYW]X	SPLSCRKIG	26	34	no
RSAG8_00406	572	^(X{5,50})[RKH]X[LMIFYW]X	IKDAQHEIS	27	35	no
RSAG8_00407	111	^(X{5,50})[RKH]X[LMIFYW]X	SSADTRAWD	12	20	no
RSAG8_00408	556	^(X{5,50})[LI]XAR	SALSDIIAR	41	49	no
RSAG8_00408	556	^(X{5,50})[RKH]X[LMIFYW]X	RPGESKSLS	21	29	no
RSAG8_00409	64	^(X{5,50})[RKH]X[LMIFYW]X	APGVPKAFV	3	11	no
RSAG8_00410	102	^(X{5,50})[RKH]X[LMIFYW]X	VCESNKQLA	39	47	no
RSAG8_00413	489	^(X{5,50})[RKH]X[LMIFYW]X	LSSVIHLLG	25	33	no
RSAG8_00414	170	^(X{5,50})[RKH]X[LMIFYW]X	RTPELKPLA	10	18	no
RSAG8_00418	42	^(X{5,50})[RKH]X[LMIFYW]X	PGYYNKQMR	7	15	no
RSAG8_00419	648	^(X{5,50})[RKH]X[LMIFYW]X	LLIREKAYI	30	38	no
RSAG8_00420	546	^(X{5,50})[RKH]X[LMIFYW]X	ASIKEHDIK	16	24	no
RSAG8_00421	35	^(X{5,50})[RKH]X[LMIFYW]X	AAHDDRTII	5	13	no
RSAG8_00422	556	^(X{5,50})[RKH]X[LMIFYW]X	RLQARRSFT	2	10	no
RSAG8_00422	556	^(X{5,50})[YFW]XC	QARRSFTC	4	11	no
RSAG8_00423	97	^(X{5,50})[RKH]X[LMIFYW]X	DENDERALQ	3	11	no
RSAG8_00424	363	^(X{5,50})[RKH]X[LMIFYW]X	TDILERFLI	6	14	no
RSAG8_00427	1599	^(X{5,50})[RKH]X[LMIFYW]X	AQDDLRSLL	45	53	no
RSAG8_00428	328	^(X{5,50})[YFW]XC	LLVDGFPC	45	52	no
RSAG8_00429	303	^(X{5,50})[RKH]X[LMIFYW]X	ANSLLHPIV	2	10	no
RSAG8_00429	303	^(X{5,50})[YFW]XC	IVSGPFEC	14	21	no
RSAG8_00430	195	^(X{5,50})[RKH]X[LMIFYW]X	AAFPIKLIP	5	13	no
RSAG8_00431	567	^(X{5,50})[RKH]X[LMIFYW]X	GSRTLTLHA	18	26	no
RSAG8_00432	412	^(X{5,50})[RKH]X[LMIFYW]X	AALPIRALR	19	27	no
RSAG8_00432	412	^(X{5,50})RXLR	AALPIRALR	19	27	no
RSAG8_00433	127	^(X{5,50})[RKH]X[LMIFYW]X	SATSKREIS	10	18	no
RSAG8_00434	324	^(X{5,50})[RKH]X[LMIFYW]X	EPAHHRFFS	23	31	no
RSAG8_00435	313	^(X{5,50})[RKH]X[LMIFYW]X	ITVGSKGIY	28	36	no
RSAG8_00436	216	^(X{5,50})[RKH]X[LMIFYW]X	VPPITRAWM	12	20	no
RSAG8_00437	670	^(X{5,50})[RKH]X[LMIFYW]X	MADRDKLLE	1	9	no
RSAG8_00438	356	^(X{5,50})[RKH]X[LMIFYW]X	DDVEFKVYR	35	43	no
RSAG8_00439	215	^(X{5,50})[RKH]X[LMIFYW]X	RAEPLRMYA	46	54	yes
RSAG8_00439	215	^(X{5,50})[YFW]XC	SESASFAC	37	44	yes
RSAG8_00440	84	^(X{5,50})[RKH]X[LMIFYW]X	MSASEKDLN	1	9	no
RSAG8_00442	167	^(X{5,50})[LI]XAR	TTTHELVAR	29	37	yes
RSAG8_00442	167	^(X{5,50})[RKH]X[LMIFYW]X	QNTTTHELV	27	35	yes
RSAG8_00443	323	^(X{5,50})[RKH]X[LMIFYW]X	TNATVHLFP	7	15	no
RSAG8_00444	278	^(X{5,50})[RKH]X[LMIFYW]X	WKGTGHPLK	13	21	no
RSAG8_00446	735	^(X{5,50})[RKH]X[LMIFYW]X	RRIQLRRIG	5	13	no
RSAG8_00447	36	^(X{5,50})[RKH]X[LMIFYW]X	MYAHLRGIC	1	9	no
RSAG8_00449	559	^(X{5,50})[RKH]X[LMIFYW]X	MRRDVRVLL	1	9	no
RSAG8_00450	795	^(X{5,50})[RKH]X[LMIFYW]X	QVNLLKMLS	5	13	no
RSAG8_00451	290	^(X{5,50})[RKH]X[LMIFYW]X	SAPVSKLFR	8	16	no
RSAG8_00452	466	^(X{5,50})[RKH]X[LMIFYW]X	MSSAPRGYR	1	9	no
RSAG8_00453	120	^(X{5,50})[RKH]X[LMIFYW]X	SFSTLREYI	6	14	no
RSAG8_00455	905	^(X{5,50})[RKH]X[LMIFYW]X	TTNATRPLT	16	24	no
RSAG8_00455	905	^(X{5,50})RXLR	PRAGFRPLR	27	35	no
RSAG8_00456	102	^(X{5,50})[RKH]X[LMIFYW]X	NSYHPHSYH	25	33	no
RSAG8_00457	54	^(X{5,50})[RKH]X[LMIFYW]X	VINGQRALP	3	11	no
RSAG8_00458	81	^(X{5,50})[RKH]X[LMIFYW]X	SSEWCKKIV	6	14	no
RSAG8_00458	81	^(X{5,50})[YFW]XC	IQKHIWPC	18	25	no
RSAG8_00459	125	^(X{5,50})[RKH]X[LMIFYW]X	STSTSKLFY	17	25	no
RSAG8_00460	156	^(X{5,50})[RKH]X[LMIFYW]X	ASSTQRGIT	45	53	no
RSAG8_00461	666	^(X{5,50})[RKH]X[LMIFYW]X	QALEGKTIA	26	34	no
RSAG8_00462	223	^(X{5,50})[RKH]X[LMIFYW]X	DSEAMKDYR	12	20	no
RSAG8_00463	53	^(X{5,50})[RKH]X[LMIFYW]X	RLVDIRTLD	24	32	no
RSAG8_00465	450	^(X{5,50})[RKH]X[LMIFYW]X	LRAVGRAFS	22	30	no
RSAG8_00466	73	^(X{5,50})[RKH]X[LMIFYW]X	SSAAPRLLS	23	31	no
RSAG8_00468	562	^(X{5,50})[RKH]X[LMIFYW]X	RTSFKKFLG	2	10	no
RSAG8_00469	494	^(X{5,50})[RKH]X[LMIFYW]X	VERRSRVID	10	18	no
RSAG8_00473	482	^(X{5,50})[RKH]X[LMIFYW]X	NASNDKIYS	35	43	no
RSAG8_00474	103	^(X{5,50})[RKH]X[LMIFYW]X	SMILLRALP	5	13	yes
RSAG8_00475	361	^(X{5,50})[RKH]X[LMIFYW]X	MRDYRRMLY	1	9	no
RSAG8_00476	408	^(X{5,50})[RKH]X[LMIFYW]X	TPDSNHVFA	10	18	no
RSAG8_00477	658	^(X{5,50})[RKH]X[LMIFYW]X	KHFTQSSAL	20	28	no
RSAG8_00478	654	^(X{5,50})[RKH]X[LMIFYW]X	KPSGARSLT	32	40	no
RSAG8_00478	654	^(X{5,50})RXLR	LLYNERGLR	43	51	no
RSAG8_00480	168	^(X{5,50})[RKH]X[LMIFYW]X	XXXXXHLFY	43	51	no
RSAG8_00481	258	^(X{5,50})[RKH]X[LMIFYW]X	LLPILHLFA	10	18	no
RSAG8_00482	248	^(X{5,50})[RKH]X[LMIFYW]X	AQALSKTYD	39	47	no
RSAG8_00483	32	^(X{5,50})[RKH]X[LMIFYW]X	NPAPLHVLS	21	29	no
RSAG8_00484	135	^(X{5,50})[RKH]X[LMIFYW]X	VEDLVRVFG	19	27	no
RSAG8_00485	308	^(X{5,50})[RKH]X[LMIFYW]X	SALSLRSMD	33	41	no
RSAG8_00486	76	^(X{5,50})[LI]XAR	SPFRRITAR	37	45	no
RSAG8_00486	76	^(X{5,50})[RKH]X[LMIFYW]X	ISRRSHSMS	8	16	no
RSAG8_00488	127	^(X{5,50})[RKH]X[LMIFYW]X	AFINRHSYS	7	15	no
RSAG8_00489	130	^(X{5,50})[RKH]X[LMIFYW]X	PPADGKRYL	24	32	no
RSAG8_00490	141	^(X{5,50})[RKH]X[LMIFYW]X	SSHHEKRIT	25	33	yes
RSAG8_00493	103	^(X{5,50})[RKH]X[LMIFYW]X	EIKDVKTLH	14	22	no
RSAG8_00494	304	^(X{5,50})[RKH]X[LMIFYW]X	ACGEGHIYC	19	27	no
RSAG8_00495	491	^(X{5,50})[RKH]X[LMIFYW]X	FGGAFKGLD	6	14	no
RSAG8_00496	586	^(X{5,50})[RKH]X[LMIFYW]X	PTLFRKNFR	26	34	no
RSAG8_00498	590	^(X{5,50})[RKH]X[LMIFYW]X	IFAVQRLFY	6	14	no
RSAG8_00499	768	^(X{5,50})[RKH]X[LMIFYW]X	YKEVGRALG	11	19	no
RSAG8_00500	171	^(X{5,50})[RKH]X[LMIFYW]X	SSSPRHALD	5	13	no
RSAG8_00501	196	^(X{5,50})[RKH]X[LMIFYW]X	IFDPIKGFG	6	14	no
RSAG8_00502	99	^(X{5,50})[RKH]X[LMIFYW]X	STPTSKSLP	21	29	no
RSAG8_00503	94	^(X{5,50})[RKH]X[LMIFYW]X	QHIPRKDFQ	15	23	no
RSAG8_00504	21	^(X{5,50})[RKH]X[LMIFYW]X	SAVLRRDLS	12	20	no
RSAG8_00505	563	^(X{5,50})[RKH]X[LMIFYW]X	NDPKAKAYD	36	44	no
RSAG8_00506	428	^(X{5,50})[RKH]X[LMIFYW]X	MQFIAHVIE	1	9	no
RSAG8_00507	374	^(X{5,50})[RKH]X[LMIFYW]X	DDGINRAIQ	45	53	no
RSAG8_00509	224	^(X{5,50})[RKH]X[LMIFYW]X	SQNLVRDMF	39	47	no
RSAG8_00511	357	^(X{5,50})[RKH]X[LMIFYW]X	SQNLVRDMF	39	47	no
RSAG8_00513	316	^(X{5,50})[RKH]X[LMIFYW]X	SSTKSKNLK	8	16	no
RSAG8_00515	494	^(X{5,50})[RKH]X[LMIFYW]X	DRPELRTIS	26	34	no
RSAG8_00516	51	^(X{5,50})[RKH]X[LMIFYW]X	RSRYVRPLL	23	31	no
RSAG8_00517	62	^(X{5,50})[LI]XAR	LILRKINAR	43	51	no
RSAG8_00517	62	^(X{5,50})[RKH]X[LMIFYW]X	LPPWTKRLF	15	23	no
RSAG8_00517	62	^(X{5,50})[YFW]XC	FTTFEYSC	23	30	no
RSAG8_00518	573	^(X{5,50})[RKH]X[LMIFYW]X	AGSQGRQIQ	18	26	no
RSAG8_00519	68	^(X{5,50})[RKH]X[LMIFYW]X	TLSPPHIFP	4	12	no
RSAG8_00519	68	^(X{5,50})[YFW]XC	LYTSLWIC	18	25	no
RSAG8_00521	43	^(X{5,50})[RKH]X[LMIFYW]X	XXXESRNFC	1	9	no
RSAG8_00523	455	^(X{5,50})[RKH]X[LMIFYW]X	RPGLLRSLQ	3	11	no
RSAG8_00524	347	^(X{5,50})[RKH]X[LMIFYW]X	GDDLAKAIK	10	18	no
RSAG8_00525	138	^(X{5,50})[RKH]X[LMIFYW]X	LDQARRILG	9	17	no
RSAG8_00526	43	^(X{5,50})[RKH]X[LMIFYW]X	LLAYYKNLE	10	18	no
RSAG8_00526	43	^(X{5,50})[YFW]XC	RPSALFTC	19	26	no
RSAG8_00528	832	^(X{5,50})[RKH]X[LMIFYW]X	RTREERALA	1	9	no
RSAG8_00529	77	^(X{5,50})[RKH]X[LMIFYW]X	RTQRRRQIL	11	19	no
RSAG8_00531	1382	^(X{5,50})[RKH]X[LMIFYW]X	AFIESKILD	10	18	no
RSAG8_00532	51	^(X{5,50})[RKH]X[LMIFYW]X	RSRYVRTLL	23	31	no
RSAG8_00534	445	^(X{5,50})[LI]XAR	AALEGLLAR	6	14	no
RSAG8_00534	445	^(X{5,50})[RKH]X[LMIFYW]X	GLLARHGIS	10	18	no
RSAG8_00535	153	^(X{5,50})[RKH]X[LMIFYW]X	AGDVWKDFE	24	32	no
RSAG8_00536	34	^(X{5,50})[RKH]X[LMIFYW]X	LQRQQKVLR	13	21	no
RSAG8_00538	1092	^(X{5,50})[RKH]X[LMIFYW]X	VERESKPLP	7	15	no
RSAG8_00542	97	^(X{5,50})[RKH]X[LMIFYW]X	GRNLLRTLA	4	12	yes
RSAG8_00543	307	^(X{5,50})[RKH]X[LMIFYW]X	NPAAKKDLP	9	17	no
RSAG8_00544	959	^(X{5,50})[RKH]X[LMIFYW]X	VPALFRWLS	10	18	no
RSAG8_00545	63	^(X{5,50})[RKH]X[LMIFYW]X	GKGRVLSKL	21	29	no
RSAG8_00546	175	^(X{5,50})[RKH]X[LMIFYW]X	SLPVARDIP	9	17	no
RSAG8_00546	175	^(X{5,50})[YFW]XC	SSFAQWWC	22	29	no
RSAG8_00547	63	^(X{5,50})[RKH]X[LMIFYW]X	IFDVDRQLA	5	13	no
RSAG8_00548	174	^(X{5,50})[YFW]XC	TPRACYVC	16	23	no
RSAG8_00549	57	^(X{5,50})[RKH]X[LMIFYW]X	LKWGAKGIQ	23	31	no
RSAG8_00550	61	^(X{5,50})[RKH]X[LMIFYW]X	DSAPIKQLS	19	27	no
RSAG8_00552	126	^(X{5,50})[RKH]X[LMIFYW]X	RHSPLHPML	44	52	no
RSAG8_00553	346	^(X{5,50})[RKH]X[LMIFYW]X	SDTAGKVIE	2	10	no
RSAG8_00554	192	^(X{5,50})[RKH]X[LMIFYW]X	LSSCSRRFR	36	44	no
RSAG8_00554	192	^(X{5,50})[YFW]XC	SCSRRFRC	38	45	no
RSAG8_00555	553	^(X{5,50})[RKH]X[LMIFYW]X	VEDEDRYLS	36	44	no
RSAG8_00557	306	^(X{5,50})[YFW]XC	CVHGVYGC	27	34	no
RSAG8_00558	179	^(X{5,50})[RKH]X[LMIFYW]X	GYLLGRGMQ	4	12	yes
RSAG8_00559	412	^(X{5,50})[RKH]X[LMIFYW]X	MPVIPRQLF	1	9	no
RSAG8_00560	196	^(X{5,50})[RKH]X[LMIFYW]X	LLCHVRMLP	18	26	no
RSAG8_00561	390	^(X{5,50})[RKH]X[LMIFYW]X	PTPVRRGIL	19	27	no
RSAG8_00562	204	^(X{5,50})[LI]XAR	RLSTNLGAR	3	11	no
RSAG8_00562	204	^(X{5,50})[RKH]X[LMIFYW]X	NLGARRTFS	7	15	no
RSAG8_00563	412	^(X{5,50})[LI]XAR	RLSTNLGAR	3	11	no
RSAG8_00563	412	^(X{5,50})[RKH]X[LMIFYW]X	NLGARRTFS	7	15	no
RSAG8_00564	1064	^(X{5,50})[RKH]X[LMIFYW]X	SPPQSHPLE	33	41	no
RSAG8_00565	484	^(X{5,50})[RKH]X[LMIFYW]X	KLKLEHFYK	42	50	no
RSAG8_00567	107	^(X{5,50})[RKH]X[LMIFYW]X	GSGLEHTFR	6	14	no
RSAG8_00569	147	^(X{5,50})[RKH]X[LMIFYW]X	ESERARLLD	11	19	no
RSAG8_00570	22	^(X{5,50})[RKH]X[LMIFYW]X	IGGSPRLIR	3	11	no
RSAG8_00570	22	^(X{5,50})RXLR	SPRLIRLLR	6	14	no
RSAG8_00571	41	^(X{5,50})[RKH]X[LMIFYW]X	SCNSDKLIE	2	10	no
RSAG8_00572	318	^(X{5,50})[RKH]X[LMIFYW]X	TGLGKSTLI	43	51	no
RSAG8_00573	69	^(X{5,50})[RKH]X[LMIFYW]X	EAVDPHSFF	6	14	no
RSAG8_00574	62	^(X{5,50})[LI]XAR	AQVNSLSAR	25	33	no
RSAG8_00574	62	^(X{5,50})[RKH]X[LMIFYW]X	SYNPLKVWR	42	50	no
RSAG8_00576	96	^(X{5,50})[RKH]X[LMIFYW]X	KPPVERRFI	20	28	no
RSAG8_00577	418	^(X{5,50})[RKH]X[LMIFYW]X	MQLIGRRID	1	9	no
RSAG8_00578	32	^(X{5,50})[RKH]X[LMIFYW]X	SEEVGHAMN	23	31	no
RSAG8_00579	313	^(X{5,50})[RKH]X[LMIFYW]X	VLNDARAFS	14	22	no
RSAG8_00580	300	^(X{5,50})[RKH]X[LMIFYW]X	PQFVGHILN	18	26	no
RSAG8_00580	300	^(X{5,50})[YFW]XC	EHRGRWKC	31	38	no
RSAG8_00581	674	^(X{5,50})[RKH]X[LMIFYW]X	AEVIHKSLL	41	49	no
RSAG8_00581	674	^(X{5,50})[YFW]XC	QALAAWSC	5	12	no
RSAG8_00584	508	^(X{5,50})[RKH]X[LMIFYW]X	MDSSHRELK	9	17	no
RSAG8_00586	192	^(X{5,50})[RKH]X[LMIFYW]X	MASPKRRIE	1	9	no
RSAG8_00587	144	^(X{5,50})[RKH]X[LMIFYW]X	ALPSLRPYG	26	34	no
RSAG8_00588	269	^(X{5,50})[RKH]X[LMIFYW]X	QYRVVKGFA	36	44	no
RSAG8_00589	695	^(X{5,50})[RKH]X[LMIFYW]X	ESDSAKLLR	3	11	no
RSAG8_00590	108	^(X{5,50})[RKH]X[LMIFYW]X	ITPCSKRYT	25	33	no
RSAG8_00590	108	^(X{5,50})[YFW]XC	TVSFLFRC	12	19	no
RSAG8_00591	475	^(X{5,50})[RKH]X[LMIFYW]X	PTAEAKPLR	28	36	no
RSAG8_00592	79	^(X{5,50})[RKH]X[LMIFYW]X	QINTERCLG	45	53	no
RSAG8_00595	819	^(X{5,50})[RKH]X[LMIFYW]X	INEDHILAF	19	27	no
RSAG8_00596	1142	^(X{5,50})[RKH]X[LMIFYW]X	SLLDRKTIG	8	16	no
RSAG8_00597	170	^(X{5,50})[RKH]X[LMIFYW]X	ENPKFREFK	1	9	no
RSAG8_00598	1724	^(X{5,50})[RKH]X[LMIFYW]X	DITVARPIA	30	38	no
RSAG8_00599	135	^(X{5,50})[RKH]X[LMIFYW]X	APTTQHTYA	15	23	no
RSAG8_00600	234	^(X{5,50})[RKH]X[LMIFYW]X	ASREERIMG	16	24	no
RSAG8_00601	86	^(X{5,50})[RKH]X[LMIFYW]X	PPPRNREIL	11	19	no
RSAG8_00602	360	^(X{5,50})[RKH]X[LMIFYW]X	PSDYYRSLL	21	29	no
RSAG8_00603	103	^(X{5,50})[RKH]X[LMIFYW]X	LTTMAKLWA	13	21	no
RSAG8_00604	288	^(X{5,50})[RKH]X[LMIFYW]X	YAYDAHRRD	15	23	no
RSAG8_00604	288	^(X{5,50})[YFW]XC	RHHVCFPC	26	33	no
RSAG8_00605	863	^(X{5,50})[RKH]X[LMIFYW]X	YYQHPHVLH	32	40	no
RSAG8_00606	179	^(X{5,50})[RKH]X[LMIFYW]X	EYIVNKILN	43	51	no
RSAG8_00607	158	^(X{5,50})[RKH]X[LMIFYW]X	SEGWDRDLL	17	25	no
RSAG8_00608	250	^(X{5,50})[RKH]X[LMIFYW]X	HQFDDRPIL	5	13	no
RSAG8_00609	550	^(X{5,50})[RKH]X[LMIFYW]X	GPSDNSDSD	31	39	no
RSAG8_00610	243	^(X{5,50})[RKH]X[LMIFYW]X	NRDRDRDYR	26	34	no
RSAG8_00611	184	^(X{5,50})[RKH]X[LMIFYW]X	NGGTHRHIR	33	41	no
RSAG8_00611	184	^(X{5,50})RXLR	THRHIRCLR	36	44	no
RSAG8_00614	164	^(X{5,50})[RKH]X[LMIFYW]X	LDNEIHVYD	12	20	no
RSAG8_00616	102	^(X{5,50})[RKH]X[LMIFYW]X	EFTVIRSLD	24	32	no
RSAG8_00618	306	^(X{5,50})[RKH]X[LMIFYW]X	KDEARIPVN	17	25	no
RSAG8_00619	341	^(X{5,50})[RKH]X[LMIFYW]X	VPAGQHCIT	30	38	no
RSAG8_00619	341	^(X{5,50})[YFW]XC	KLRGLFTC	43	50	no
RSAG8_00620	205	^(X{5,50})[RKH]X[LMIFYW]X	APGDQKQMC	14	22	no
RSAG8_00620	205	^(X{5,50})YXSL[RK]	DVLDFYASLK	24	33	no
RSAG8_00621	236	^(X{5,50})[RKH]X[LMIFYW]X	PEFLERLLE	68	76	no
RSAG8_00622	76	^(X{5,50})[RKH]X[LMIFYW]X	TDPTGRKLK	40	48	no
RSAG8_00623	38	^(X{5,50})[RKH]X[LMIFYW]X	SCCQRRPWA	7	15	no
RSAG8_00624	1844	^(X{5,50})[RKH]X[LMIFYW]X	FEQRHHLLR	24	32	no
RSAG8_00626	1870	^(X{5,50})[RKH]X[LMIFYW]X	CELGASTAT	58	66	no
RSAG8_00626	1870	^(X{5,50})[YFW]XC	KVEHVFSC	27	34	no
RSAG8_00627	305	^(X{5,50})[LI]XAR	VKELCLKAR	23	31	no
RSAG8_00627	305	^(X{5,50})[RKH]X[LMIFYW]X	SEAQVKELC	19	27	no
RSAG8_00628	158	^(X{5,50})[RKH]X[LMIFYW]X	GAVNFKCLS	12	20	no
RSAG8_00628	158	^(X{5,50})[YFW]XC	CGAVNFKC	11	18	no
RSAG8_00629	136	^(X{5,50})[RKH]X[LMIFYW]X	RSASARLFA	36	44	no
RSAG8_00630	78	^(X{5,50})[RKH]X[LMIFYW]X	GLVVGHHYD	22	30	no
RSAG8_00631	534	^(X{5,50})[RKH]X[LMIFYW]X	SDLEPHTIA	12	20	no
RSAG8_00632	84	^(X{5,50})[RKH]X[LMIFYW]X	YEALYKKYP	9	17	no
RSAG8_00633	67	^(X{5,50})[YFW]XC	LICVPYSC	6	13	no
RSAG8_00634	494	^(X{5,50})[RKH]X[LMIFYW]X	YIDLSHHLS	6	14	no
RSAG8_00635	457	^(X{5,50})[RKH]X[LMIFYW]X	GSSQRHDWQ	10	18	no
RSAG8_00636	261	^(X{5,50})[RKH]X[LMIFYW]X	RVNVYKQWS	10	18	no
RSAG8_00637	137	^(X{5,50})[RKH]X[LMIFYW]X	GPIYLKRLF	34	42	no
RSAG8_00638	614	^(X{5,50})[RKH]X[LMIFYW]X	MATLVHTMP	1	9	no
RSAG8_00639	96	^(X{5,50})[RKH]X[LMIFYW]X	LQGSVKHFF	25	33	no
RSAG8_00641	206	^(X{5,50})[RKH]X[LMIFYW]X	LRLGNRGLT	26	34	no
RSAG8_00643	363	^(X{5,50})[RKH]X[LMIFYW]X	GTPGLRQLI	40	48	no
RSAG8_00644	290	^(X{5,50})[RKH]X[LMIFYW]X	AGWLSHFLL	26	34	no
RSAG8_00645	344	^(X{5,50})[RKH]X[LMIFYW]X	PSKLCRGLS	42	50	no
RSAG8_00647	85	^(X{5,50})[RKH]X[LMIFYW]X	VDDISRMYA	27	35	no
RSAG8_00649	547	^(X{5,50})[RKH]X[LMIFYW]X	RGMASLQDA	7	15	no
RSAG8_00650	133	^(X{5,50})[RKH]X[LMIFYW]X	IGNEARELS	18	26	no
RSAG8_00651	41	^(X{5,50})[RKH]X[LMIFYW]X	MLISTHEFY	1	9	no
RSAG8_00652	175	^(X{5,50})[RKH]X[LMIFYW]X	LERLKRRFM	23	31	no
RSAG8_00653	468	^(X{5,50})[RKH]X[LMIFYW]X	ARLKRKIFN	4	12	no
RSAG8_00654	1347	^(X{5,50})[RKH]X[LMIFYW]X	FEVTEHMLE	3	11	no
RSAG8_00655	44	^(X{5,50})[LI]XAR	LGVRTLRAR	24	32	no
RSAG8_00655	44	^(X{5,50})[RKH]X[LMIFYW]X	EILGVRTLR	22	30	no
RSAG8_00655	44	^(X{5,50})RXLR	EILGVRTLR	22	30	no
RSAG8_00658	728	^(X{5,50})[RKH]X[LMIFYW]X	RDDNGKPIP	19	27	no
RSAG8_00659	76	^(X{5,50})[RKH]X[LMIFYW]X	KSVVQHRLR	29	37	no
RSAG8_00660	276	^(X{5,50})[RKH]X[LMIFYW]X	AQPKPKGIL	19	27	no
RSAG8_00661	680	^(X{5,50})[RKH]X[LMIFYW]X	PTRPAKRFT	17	25	no
RSAG8_00662	250	^(X{5,50})[RKH]X[LMIFYW]X	PGGFERFLV	29	37	no
RSAG8_00663	180	^(X{5,50})[RKH]X[LMIFYW]X	MSGRGREFL	1	9	no
RSAG8_00664	533	^(X{5,50})[RKH]X[LMIFYW]X	ISTAFKLLL	25	33	no
RSAG8_00667	95	^(X{5,50})[RKH]X[LMIFYW]X	EAIPAKVLE	8	16	no
RSAG8_00668	488	^(X{5,50})[RKH]X[LMIFYW]X	SASGRAGSP	42	50	no
RSAG8_00669	242	^(X{5,50})[RKH]X[LMIFYW]X	YSPDGRLFQ	8	16	no
RSAG8_00671	461	^(X{5,50})[RKH]X[LMIFYW]X	GVRGAHTFV	6	14	no
RSAG8_00672	745	^(X{5,50})[RKH]X[LMIFYW]X	VTEFTKSIL	25	33	no
RSAG8_00673	46	^(X{5,50})[RKH]X[LMIFYW]X	LVDCFRILQ	2	10	no
RSAG8_00674	654	^(X{5,50})[RKH]X[LMIFYW]X	SSKRDRLLD	23	31	no
RSAG8_00675	342	^(X{5,50})[RKH]X[LMIFYW]X	IQVTSKFIA	41	49	no
RSAG8_00677	330	^(X{5,50})[RKH]X[LMIFYW]X	NGSDYRSWD	9	17	no
RSAG8_00678	584	^(X{5,50})[RKH]X[LMIFYW]X	TTDFRRVFP	25	33	no
RSAG8_00679	60	^(X{5,50})[RKH]X[LMIFYW]X	CLDFRKSIS	20	28	no
RSAG8_00681	537	^(X{5,50})[RKH]X[LMIFYW]X	ARLSGRALK	8	16	no
RSAG8_00682	67	^(X{5,50})[RKH]X[LMIFYW]X	PENWETLFW	47	55	no
RSAG8_00683	57	^(X{5,50})[RKH]X[LMIFYW]X	RTPISRSLT	2	10	no
RSAG8_00684	75	^(X{5,50})[RKH]X[LMIFYW]X	INPYDHRIE	26	34	yes
RSAG8_00685	256	^(X{5,50})[RKH]X[LMIFYW]X	KGDNAKEYT	41	49	no
RSAG8_00686	142	^(X{5,50})[RKH]X[LMIFYW]X	PASLPRLLS	3	11	no
RSAG8_00687	602	^(X{5,50})[RKH]X[LMIFYW]X	ADGTPKDIG	22	30	no
RSAG8_00689	224	^(X{5,50})[RKH]X[LMIFYW]X	AARSSRQIP	3	11	no
RSAG8_00690	312	^(X{5,50})[LI]XAR	LTPSELVAR	32	40	no
RSAG8_00690	312	^(X{5,50})[RKH]X[LMIFYW]X	SELVARELA	35	43	no
RSAG8_00691	127	^(X{5,50})[RKH]X[LMIFYW]X	RTPCTRLFS	11	19	no
RSAG8_00692	102	^(X{5,50})[RKH]X[LMIFYW]X	SLTRYRELW	25	33	no
RSAG8_00693	48	^(X{5,50})[RKH]X[LMIFYW]X	NELMIHNMT	34	42	no
RSAG8_00694	576	^(X{5,50})[RKH]X[LMIFYW]X	TFYSNKEIF	25	33	no
RSAG8_00695	326	^(X{5,50})[RKH]X[LMIFYW]X	LEEAAKGLI	28	36	no
RSAG8_00696	307	^(X{5,50})[RKH]X[LMIFYW]X	LNKLTLAPS	8	16	no
RSAG8_00699	57	^(X{5,50})[RKH]X[LMIFYW]X	TSCPQRHIP	5	13	no
RSAG8_00700	277	^(X{5,50})[RKH]X[LMIFYW]X	GLLLERQLR	7	15	no
RSAG8_00700	277	^(X{5,50})RXLR	GLLLERQLR	7	15	no
RSAG8_00701	260	^(X{5,50})[LI]XAR	QKTALLVAR	35	43	no
RSAG8_00701	260	^(X{5,50})[RKH]X[LMIFYW]X	AIVESRLLP	10	18	no
RSAG8_00702	746	^(X{5,50})[RKH]X[LMIFYW]X	STQAVKTLI	7	15	no
RSAG8_00702	746	^(X{5,50})[YFW]XC	LISSGFGC	14	21	no
RSAG8_00703	425	^(X{5,50})[RKH]X[LMIFYW]X	EVLISRLFR	13	21	no
RSAG8_00704	306	^(X{5,50})[RKH]X[LMIFYW]X	TWGSTKYFF	24	32	no
RSAG8_00706	196	^(X{5,50})[RKH]X[LMIFYW]X	PLACSKVIS	48	56	no
RSAG8_00707	803	^(X{5,50})[RKH]X[LMIFYW]X	AWEDLKLML	9	17	no
RSAG8_00708	327	^(X{5,50})[RKH]X[LMIFYW]X	AANKKKVLL	2	10	no
RSAG8_00709	1141	^(X{5,50})[RKH]X[LMIFYW]X	KQQNPRLID	43	51	no
RSAG8_00710	134	^(X{5,50})[RKH]X[LMIFYW]X	EAAKKKGLP	8	16	no
RSAG8_00711	295	^(X{5,50})[RKH]X[LMIFYW]X	KEAGYRHID	39	47	no
RSAG8_00712	1273	^(X{5,50})[LI]XAR	FNVEALFAR	19	27	no
RSAG8_00712	1273	^(X{5,50})[RKH]X[LMIFYW]X	TNPFARAYR	6	14	no
RSAG8_00713	375	^(X{5,50})[RKH]X[LMIFYW]X	ESELDRKIA	26	34	no
RSAG8_00714	179	^(X{5,50})[RKH]X[LMIFYW]X	LAQDYRDLN	22	30	no
RSAG8_00715	209	^(X{5,50})[RKH]X[LMIFYW]X	FYDDGNITF	35	43	no
RSAG8_00716	488	^(X{5,50})[RKH]X[LMIFYW]X	KIADTRTIQ	17	25	no
RSAG8_00718	313	^(X{5,50})[RKH]X[LMIFYW]X	LMIFFHIAL	40	48	no
RSAG8_00719	367	^(X{5,50})[RKH]X[LMIFYW]X	EDAFARQYL	39	47	no
RSAG8_00720	163	^(X{5,50})[RKH]X[LMIFYW]X	ATASLRVYY	22	30	no
RSAG8_00720	163	^(X{5,50})[YFW]XC	ASLRVYYC	24	31	no
RSAG8_00721	564	^(X{5,50})[RKH]X[LMIFYW]X	CTANGHELV	20	28	no
RSAG8_00722	376	^(X{5,50})[RKH]X[LMIFYW]X	PEYGWKNLD	28	36	no
RSAG8_00723	89	^(X{5,50})[RKH]X[LMIFYW]X	VHTGIRILL	44	52	no
RSAG8_00724	286	^(X{5,50})[RKH]X[LMIFYW]X	TGSDDHYIK	32	40	no
RSAG8_00726	602	^(X{5,50})[RKH]X[LMIFYW]X	TTGAAHRYT	36	44	no
RSAG8_00727	666	^(X{5,50})[RKH]X[LMIFYW]X	GTNYGKPLP	14	22	no
RSAG8_00728	137	^(X{5,50})[RKH]X[LMIFYW]X	RTVFVKNLT	44	52	no
RSAG8_00729	684	^(X{5,50})[RKH]X[LMIFYW]X	YERLGREYT	12	20	no
RSAG8_00730	108	^(X{5,50})[RKH]X[LMIFYW]X	PDPDEKRLS	12	20	no
RSAG8_00732	499	^(X{5,50})[RKH]X[LMIFYW]X	TSQVMRVLM	9	17	no
RSAG8_00733	37	^(X{5,50})[RKH]X[LMIFYW]X	FVTPNRPID	29	37	no
RSAG8_00734	893	^(X{5,50})[RKH]X[LMIFYW]X	DCEASRAWA	33	41	no
RSAG8_00735	233	^(X{5,50})[RKH]X[LMIFYW]X	HTPSYKPYP	11	19	no
RSAG8_00736	1220	^(X{5,50})[RKH]X[LMIFYW]X	AHGTGVTDT	47	55	no
RSAG8_00737	87	^(X{5,50})[RKH]X[LMIFYW]X	VKKTNRLLI	9	17	no
RSAG8_00739	77	^(X{5,50})[RKH]X[LMIFYW]X	GSTPNHNIL	27	35	no
RSAG8_00740	135	^(X{5,50})[RKH]X[LMIFYW]X	NPKDKHCYV	31	39	no
RSAG8_00744	228	^(X{5,50})[RKH]X[LMIFYW]X	HAPNTHIIP	7	15	no
RSAG8_00745	144	^(X{5,50})[RKH]X[LMIFYW]X	RRGQGKLLR	31	39	no
RSAG8_00746	392	^(X{5,50})[RKH]X[LMIFYW]X	SLSATHPFD	38	46	no
RSAG8_00747	103	^(X{5,50})[LI]XAR	GFNTKLAAR	18	26	no
RSAG8_00747	103	^(X{5,50})[RKH]X[LMIFYW]X	ANSGVKTWI	33	41	no
RSAG8_00748	131	^(X{5,50})[RKH]X[LMIFYW]X	RPTSARALL	12	20	no
RSAG8_00749	113	^(X{5,50})[RKH]X[LMIFYW]X	ITTGSHYFT	8	16	no
RSAG8_00751	146	^(X{5,50})[RKH]X[LMIFYW]X	ALEEYKKIH	21	29	no
RSAG8_00753	74	^(X{5,50})[RKH]X[LMIFYW]X	PRPPNHPLA	28	36	no
RSAG8_00753	74	^(X{5,50})[YFW]XC	HPLASFCC	33	40	no
RSAG8_00754	901	^(X{5,50})[RKH]X[LMIFYW]X	RGFGTRLLS	47	55	no
RSAG8_00756	245	^(X{5,50})[RKH]X[LMIFYW]X	PPEPGKYYI	6	14	no
RSAG8_00757	270	^(X{5,50})[RKH]X[LMIFYW]X	KNAKHHVYL	61	69	no
RSAG8_00760	149	^(X{5,50})[RKH]X[LMIFYW]X	PPEPRKYYI	6	14	no
RSAG8_00761	122	^(X{5,50})[RKH]X[LMIFYW]X	SRKSVRRFK	18	26	no
RSAG8_00762	250	^(X{5,50})[RKH]X[LMIFYW]X	STAGRKQFK	3	11	no
RSAG8_00763	1149	^(X{5,50})[RKH]X[LMIFYW]X	ENQLDHSKY	39	47	no
RSAG8_00764	240	^(X{5,50})[YFW]XC	LQQAIFSC	13	20	no
RSAG8_00765	816	^(X{5,50})[RKH]X[LMIFYW]X	RSSWGRILG	27	35	no
RSAG8_00765	816	^(X{5,50})[YFW]XC	GGPLRWGC	7	14	no
RSAG8_00767	319	^(X{5,50})[RKH]X[LMIFYW]X	EDDFTRPFV	43	51	no
RSAG8_00767	319	^(X{5,50})[YFW]XC	DFTRPFVC	45	52	no
RSAG8_00768	89	^(X{5,50})[RKH]X[LMIFYW]X	ESPLLKNLI	16	24	no
RSAG8_00769	142	^(X{5,50})[RKH]X[LMIFYW]X	MFQDVKVLE	4	12	no
RSAG8_00770	291	^(X{5,50})[LI]XAR	RFNPVLFAR	26	34	no
RSAG8_00770	291	^(X{5,50})[RKH]X[LMIFYW]X	VEDTKKAIE	42	50	no
RSAG8_00771	342	^(X{5,50})[RKH]X[LMIFYW]X	YTSLERLYA	12	20	no
RSAG8_00772	990	^(X{5,50})[RKH]X[LMIFYW]X	ALEYIHGLL	22	30	no
RSAG8_00774	714	^(X{5,50})[RKH]X[LMIFYW]X	VADTSRPIE	4	12	no
RSAG8_00775	419	^(X{5,50})[RKH]X[LMIFYW]X	LDFPRWMLD	21	29	no
RSAG8_00776	339	^(X{5,50})[RKH]X[LMIFYW]X	CGSDVHYLT	44	52	no
RSAG8_00777	274	^(X{5,50})[RKH]X[LMIFYW]X	LPPLSHVLN	37	45	no
RSAG8_00779	528	^(X{5,50})[RKH]X[LMIFYW]X	SEGREHPLV	15	23	no
RSAG8_00780	146	^(X{5,50})[RKH]X[LMIFYW]X	RNVTQRLML	40	48	yes
RSAG8_00781	146	^(X{5,50})[RKH]X[LMIFYW]X	HDGLARGLR	43	51	no
RSAG8_00781	146	^(X{5,50})RXLR	HDGLARGLR	43	51	no
RSAG8_00782	250	^(X{5,50})[RKH]X[LMIFYW]X	AKLVLREMK	20	28	no
RSAG8_00782	250	^(X{5,50})[YFW]XC	IDTTHFVC	37	44	no
RSAG8_00783	326	^(X{5,50})[RKH]X[LMIFYW]X	QAEQIHGLQ	11	19	no
RSAG8_00784	327	^(X{5,50})[RKH]X[LMIFYW]X	WTNSNKVIS	24	32	no
RSAG8_00785	747	^(X{5,50})[RKH]X[LMIFYW]X	LTEMDHVLH	25	33	no
RSAG8_00786	468	^(X{5,50})[RKH]X[LMIFYW]X	GKVKHRPLS	42	50	no
RSAG8_00788	605	^(X{5,50})[RKH]X[LMIFYW]X	RPTSTKELR	44	52	no
RSAG8_00789	203	^(X{5,50})[RKH]X[LMIFYW]X	KPKRHHAYT	11	19	no
RSAG8_00790	221	^(X{5,50})[RKH]X[LMIFYW]X	GAGLVPTRR	70	78	no
RSAG8_00792	368	^(X{5,50})[RKH]X[LMIFYW]X	TVQKIKEIE	3	11	no
RSAG8_00793	266	^(X{5,50})[RKH]X[LMIFYW]X	ERQGRHILL	2	10	no
RSAG8_00794	51	^(X{5,50})[RKH]X[LMIFYW]X	VRSPNHLYH	20	28	no
RSAG8_00794	51	^(X{5,50})[YFW]XC	HLYHPFCC	25	32	no
RSAG8_00795	332	^(X{5,50})[RKH]X[LMIFYW]X	ALPLSHFYP	18	26	no
RSAG8_00796	624	^(X{5,50})[RKH]X[LMIFYW]X	EKWSKGHIP	41	49	no
RSAG8_00798	119	^(X{5,50})[RKH]X[LMIFYW]X	RARKPRLLG	38	46	no
RSAG8_00801	288	^(X{5,50})[RKH]X[LMIFYW]X	KPGTYRIFN	17	25	no
RSAG8_00802	162	^(X{5,50})[RKH]X[LMIFYW]X	NIPSYHGLQ	7	15	no
RSAG8_00803	251	^(X{5,50})[RKH]X[LMIFYW]X	HPVYSHILT	14	22	no
RSAG8_00805	40	^(X{5,50})[RKH]X[LMIFYW]X	VDPGIRLFR	7	15	no
RSAG8_00806	312	^(X{5,50})[RKH]X[LMIFYW]X	LTASGRLLA	37	45	no
RSAG8_00807	422	^(X{5,50})[RKH]X[LMIFYW]X	SKDTEKAFA	22	30	no
RSAG8_00810	582	^(X{5,50})[RKH]X[LMIFYW]X	DGSFSDPAK	51	59	no
RSAG8_00811	277	^(X{5,50})[RKH]X[LMIFYW]X	IGLHTRTLL	5	13	no
RSAG8_00812	893	^(X{5,50})[RKH]X[LMIFYW]X	VSVSSKPLD	18	26	no
RSAG8_00813	571	^(X{5,50})[RKH]X[LMIFYW]X	LEGYPRAYK	24	32	no
RSAG8_00814	583	^(X{5,50})[RKH]X[LMIFYW]X	ASTSRRNLV	7	15	no
RSAG8_00815	466	^(X{5,50})[RKH]X[LMIFYW]X	YERRRKGYT	7	15	no
RSAG8_00816	1305	^(X{5,50})[RKH]X[LMIFYW]X	SIIEEKSIK	3	11	no
RSAG8_00817	87	^(X{5,50})[RKH]X[LMIFYW]X	QKPPISLRS	60	68	no
RSAG8_00818	987	^(X{5,50})[RKH]X[LMIFYW]X	WGSRDRELD	42	50	no
RSAG8_00820	86	^(X{5,50})[RKH]X[LMIFYW]X	TLLRRHPLR	23	31	no
RSAG8_00821	33	^(X{5,50})[RKH]X[LMIFYW]X	LSPSIRHIW	20	28	no
RSAG8_00821	33	^(X{5,50})YXSL[RK]	LQFLWYASLK	6	15	no
RSAG8_00823	71	^(X{5,50})[RKH]X[LMIFYW]X	TSDCRRHFE	9	17	no
RSAG8_00824	451	^(X{5,50})[RKH]X[LMIFYW]X	LHMKFRCLT	13	21	no
RSAG8_00824	451	^(X{5,50})[YFW]XC	LLHMKFRC	12	19	no
RSAG8_00826	156	^(X{5,50})[RKH]X[LMIFYW]X	GTALQKTFA	7	15	no
RSAG8_00827	28	^(X{5,50})[RKH]X[LMIFYW]X	QNHWGRLFQ	4	12	no
RSAG8_00828	63	^(X{5,50})[RKH]X[LMIFYW]X	LGALRRVYI	10	18	no
RSAG8_00830	85	^(X{5,50})[RKH]X[LMIFYW]X	NVPITRSIK	35	43	no
RSAG8_00831	57	^(X{5,50})[RKH]X[LMIFYW]X	AHLSRRCYL	49	57	no
RSAG8_00832	77	^(X{5,50})[RKH]X[LMIFYW]X	IVAAFKIIV	10	18	no
RSAG8_00834	18	^(X{5,50})[RKH]X[LMIFYW]X	TRQVGRWFS	7	15	no
RSAG8_00835	309	^(X{5,50})[RKH]X[LMIFYW]X	PDLAVRLIC	20	28	no
RSAG8_00836	1275	^(X{5,50})[RKH]X[LMIFYW]X	MRRWFRQLF	1	9	no
RSAG8_00836	1275	^(X{5,50})[YFW]XC	YFLNVFRC	23	30	no
RSAG8_00837	553	^(X{5,50})[RKH]X[LMIFYW]X	SVSSSRAIP	24	32	no
RSAG8_00838	436	^(X{5,50})[RKH]X[LMIFYW]X	YFLDSRDYR	31	39	no
RSAG8_00839	486	^(X{5,50})[RKH]X[LMIFYW]X	LAAAQKRLE	41	49	no
RSAG8_00840	46	^(X{5,50})[RKH]X[LMIFYW]X	FDKFPRFLR	35	43	no
RSAG8_00840	46	^(X{5,50})RXLR	FDKFPRFLR	35	43	no
RSAG8_00841	58	^(X{5,50})[RKH]X[LMIFYW]X	RTRTHKRIA	6	14	no
RSAG8_00842	86	^(X{5,50})[RKH]X[LMIFYW]X	GQLDRRSMR	10	18	no
RSAG8_00843	387	^(X{5,50})[RKH]X[LMIFYW]X	RLNVPTLLL	33	41	no
RSAG8_00844	356	^(X{5,50})[RKH]X[LMIFYW]X	VSAPTRKIV	45	53	no
RSAG8_00845	221	^(X{5,50})[RKH]X[LMIFYW]X	GLAPEHPLR	16	24	no
RSAG8_00848	114	^(X{5,50})[LI]XAR	ARAALLEAR	42	50	no
RSAG8_00848	114	^(X{5,50})[RKH]X[LMIFYW]X	NEAKQKEID	28	36	no
RSAG8_00849	90	^(X{5,50})[RKH]X[LMIFYW]X	TLSEGRCLI	44	52	no
RSAG8_00851	97	^(X{5,50})[LI]XAR	QKAWPLRAR	11	19	no
RSAG8_00851	97	^(X{5,50})[RKH]X[LMIFYW]X	APERQKAWP	7	15	no
RSAG8_00852	169	^(X{5,50})[RKH]X[LMIFYW]X	VPFRTFGRT	31	39	no
RSAG8_00854	145	^(X{5,50})[RKH]X[LMIFYW]X	GIPSRRGLV	32	40	no
RSAG8_00855	124	^(X{5,50})[RKH]X[LMIFYW]X	PPGANRILF	13	21	no
RSAG8_00856	40	^(X{5,50})[RKH]X[LMIFYW]X	ASSDHRHFG	11	19	no
RSAG8_00857	91	^(X{5,50})[RKH]X[LMIFYW]X	FGFPDRLYG	24	32	no
RSAG8_00858	253	^(X{5,50})[RKH]X[LMIFYW]X	PPEIPKWIS	33	41	no
RSAG8_00859	116	^(X{5,50})[RKH]X[LMIFYW]X	SEAEEHELV	33	41	no
RSAG8_00861	527	^(X{5,50})[RKH]X[LMIFYW]X	IERFERALA	15	23	no
RSAG8_00862	20	^(X{5,50})[RKH]X[LMIFYW]X	FYFLIRFLN	4	12	no
RSAG8_00864	60	^(X{5,50})[RKH]X[LMIFYW]X	MSNLEKSLF	1	9	no
RSAG8_00866	311	^(X{5,50})[RKH]X[LMIFYW]X	PLDHDKHIA	13	21	no
RSAG8_00868	358	^(X{5,50})[RKH]X[LMIFYW]X	IAVVLHGLT	31	39	no
RSAG8_00869	985	^(X{5,50})[RKH]X[LMIFYW]X	PYQIYKDLN	14	22	no
RSAG8_00870	381	^(X{5,50})[RKH]X[LMIFYW]X	SSYPSRPLG	4	12	no
RSAG8_00871	110	^(X{5,50})[RKH]X[LMIFYW]X	RSSLSHLLT	13	21	no
RSAG8_00872	356	^(X{5,50})[RKH]X[LMIFYW]X	LVAHGRSLR	34	42	no
RSAG8_00872	356	^(X{5,50})RXLR	LVAHGRSLR	34	42	no
RSAG8_00873	263	^(X{5,50})[RKH]X[LMIFYW]X	QPAYQRPLD	13	21	no
RSAG8_00874	81	^(X{5,50})[RKH]X[LMIFYW]X	YSTHTRLLS	13	21	no
RSAG8_00875	118	^(X{5,50})[RKH]X[LMIFYW]X	NPVEYKKYK	25	33	no
RSAG8_00878	325	^(X{5,50})[RKH]X[LMIFYW]X	AVIVEKDIS	16	24	no
RSAG8_00880	450	^(X{5,50})[RKH]X[LMIFYW]X	TLAAIRTLS	37	45	no
RSAG8_00881	136	^(X{5,50})[RKH]X[LMIFYW]X	SELDFHILH	21	29	no
RSAG8_00882	237	^(X{5,50})[RKH]X[LMIFYW]X	RSLLTKLLL	2	10	yes
RSAG8_00883	1514	^(X{5,50})[LI]XAR	RSVVLLVAR	28	36	no
RSAG8_00884	90	^(X{5,50})[RKH]X[LMIFYW]X	DASLRKLIL	9	17	no
RSAG8_00885	240	^(X{5,50})[RKH]X[LMIFYW]X	AADAIKPLS	7	15	no
RSAG8_00886	278	^(X{5,50})[RKH]X[LMIFYW]X	WKLVFKVYR	16	24	no
RSAG8_00887	310	^(X{5,50})[RKH]X[LMIFYW]X	IVGKAKRFH	3	11	no
RSAG8_00889	146	^(X{5,50})[RKH]X[LMIFYW]X	FQRPKHNLA	18	26	no
RSAG8_00890	219	^(X{5,50})[RKH]X[LMIFYW]X	MKSINRFLY	3	11	no
RSAG8_00891	583	^(X{5,50})[RKH]X[LMIFYW]X	LSGNKRKMA	14	22	no
RSAG8_00892	272	^(X{5,50})[RKH]X[LMIFYW]X	TGNILRVWD	18	26	no
RSAG8_00893	300	^(X{5,50})[RKH]X[LMIFYW]X	FPTTSRYLY	9	17	no
RSAG8_00894	219	^(X{5,50})[RKH]X[LMIFYW]X	AKLVCRRIT	36	44	no
RSAG8_00895	119	^(X{5,50})[RKH]X[LMIFYW]X	FRAAYRRLS	37	45	no
RSAG8_00896	52	^(X{5,50})[RKH]X[LMIFYW]X	YINLTKSYA	28	36	no
RSAG8_00897	382	^(X{5,50})[RKH]X[LMIFYW]X	EEELEKALD	46	54	no
RSAG8_00898	475	^(X{5,50})[RKH]X[LMIFYW]X	IGTNNRQFT	2	10	no
RSAG8_00899	74	^(X{5,50})[RKH]X[LMIFYW]X	CLVGKRNML	31	39	no
RSAG8_00900	177	^(X{5,50})[RKH]X[LMIFYW]X	AQPRCRVIF	4	12	no
RSAG8_00900	177	^(X{5,50})[YFW]XC	FRAQAYTC	35	42	no
RSAG8_00901	49	^(X{5,50})[RKH]X[LMIFYW]X	RTSRPRTLG	2	10	no
RSAG8_00902	129	^(X{5,50})[RKH]X[LMIFYW]X	AQPRCRVIF	4	12	no
RSAG8_00907	344	^(X{5,50})[RKH]X[LMIFYW]X	AQSTFHSFK	12	20	no
RSAG8_00909	749	^(X{5,50})[RKH]X[LMIFYW]X	KEEAEHELE	16	24	no
RSAG8_00910	175	^(X{5,50})[RKH]X[LMIFYW]X	KDQGNKAFA	8	16	no
RSAG8_00911	458	^(X{5,50})[RKH]X[LMIFYW]X	LNAAAKNIP	4	12	no
RSAG8_00912	418	^(X{5,50})[RKH]X[LMIFYW]X	FGVCQRLLT	19	27	no
RSAG8_00914	95	^(X{5,50})[RKH]X[LMIFYW]X	VGAARKTLF	3	11	no
RSAG8_00914	95	^(X{5,50})[YFW]XC	VGGAGWYC	30	37	no
RSAG8_00915	659	^(X{5,50})[RKH]X[LMIFYW]X	NATHWKWLF	34	42	no
RSAG8_00915	659	^(X{5,50})[YFW]XC	HWKWLFRC	37	44	no
RSAG8_00916	211	^(X{5,50})[RKH]X[LMIFYW]X	PHITRRDFL	9	17	no
RSAG8_00917	248	^(X{5,50})[RKH]X[LMIFYW]X	IVGANRGIG	8	16	no
RSAG8_00918	246	^(X{5,50})[RKH]X[LMIFYW]X	TVENSKDID	37	45	no
RSAG8_00919	209	^(X{5,50})[RKH]X[LMIFYW]X	SNPTARSLL	16	24	no
RSAG8_00920	708	^(X{5,50})[RKH]X[LMIFYW]X	PTCSSKALL	23	31	no
RSAG8_00922	347	^(X{5,50})[RKH]X[LMIFYW]X	TPKQKKGIR	7	15	no
RSAG8_00923	89	^(X{5,50})[RKH]X[LMIFYW]X	VFESFKMMS	28	36	no
RSAG8_00924	579	^(X{5,50})[RKH]X[LMIFYW]X	LSKCGHLLF	10	18	no
RSAG8_00925	465	^(X{5,50})[RKH]X[LMIFYW]X	GHNPAKLMV	3	11	no
RSAG8_00926	257	^(X{5,50})[RKH]X[LMIFYW]X	AHAPFKLWN	39	47	no
RSAG8_00928	88	^(X{5,50})[RKH]X[LMIFYW]X	IAYHTRTLL	3	11	yes
RSAG8_00928	88	^(X{5,50})[YFW]XC	RLSTRWSC	35	42	yes
RSAG8_00929	400	^(X{5,50})[RKH]X[LMIFYW]X	RLKPARIFK	26	34	no
RSAG8_00930	211	^(X{5,50})[RKH]X[LMIFYW]X	LHRVNRTIH	14	22	no
RSAG8_00931	319	^(X{5,50})[RKH]X[LMIFYW]X	IDDSEKSFK	11	19	no
RSAG8_00933	844	^(X{5,50})[RKH]X[LMIFYW]X	SGICAHTIL	29	37	no
RSAG8_00936	51	^(X{5,50})[RKH]X[LMIFYW]X	KLRLKRFYA	6	14	no
RSAG8_00937	510	^(X{5,50})[RKH]X[LMIFYW]X	SRITKRKLQ	32	40	no
RSAG8_00938	463	^(X{5,50})[RKH]X[LMIFYW]X	AKEGQRLIV	23	31	no
RSAG8_00939	239	^(X{5,50})[RKH]X[LMIFYW]X	QPENLHIIT	3	11	no
RSAG8_00940	132	^(X{5,50})[RKH]X[LMIFYW]X	SQSSRRFYC	5	13	no
RSAG8_00940	132	^(X{5,50})[YFW]XC	QSSRRFYC	6	13	no
RSAG8_00942	99	^(X{5,50})[RKH]X[LMIFYW]X	SNRWKRALE	14	22	no
RSAG8_00943	148	^(X{5,50})[RKH]X[LMIFYW]X	YSTHQHRIT	34	42	no
RSAG8_00944	238	^(X{5,50})[RKH]X[LMIFYW]X	TELRIRPIR	12	20	no
RSAG8_00945	186	^(X{5,50})[RKH]X[LMIFYW]X	YPQPPRAIV	43	51	no
RSAG8_00947	343	^(X{5,50})[RKH]X[LMIFYW]X	AAKEHRLLW	17	25	no
RSAG8_00948	111	^(X{5,50})[RKH]X[LMIFYW]X	AINFPRFLR	18	26	no
RSAG8_00948	111	^(X{5,50})RXLR	AINFPRFLR	18	26	no
RSAG8_00949	90	^(X{5,50})[RKH]X[LMIFYW]X	FDDYMRGMP	6	14	no
RSAG8_00951	278	^(X{5,50})[RKH]X[LMIFYW]X	DTDQGKTFV	20	28	no
RSAG8_00953	1493	^(X{5,50})[RKH]X[LMIFYW]X	REAAERSLT	26	34	no
RSAG8_00959	40	^(X{5,50})[RKH]X[LMIFYW]X	TRFNLRHLR	5	13	no
RSAG8_00959	40	^(X{5,50})RXLR	TRFNLRHLR	5	13	no
RSAG8_00961	95	^(X{5,50})[RKH]X[LMIFYW]X	HTRVEKNLQ	7	15	no
RSAG8_00961	95	^(X{5,50})[YFW]XC	HVYPVYEC	29	36	no
RSAG8_00962	148	^(X{5,50})[RKH]X[LMIFYW]X	PADRYRVFR	12	20	no
RSAG8_00963	125	^(X{5,50})[RKH]X[LMIFYW]X	KKKPKRAYQ	31	39	no
RSAG8_00964	127	^(X{5,50})[RKH]X[LMIFYW]X	SDAWEREIG	46	54	no
RSAG8_00966	454	^(X{5,50})[RKH]X[LMIFYW]X	GRIRIRDIV	9	17	no
RSAG8_00970	270	^(X{5,50})[RKH]X[LMIFYW]X	ARDVQRAFR	25	33	no
RSAG8_00973	139	^(X{5,50})[RKH]X[LMIFYW]X	QKQAEKALE	21	29	no
RSAG8_00974	902	^(X{5,50})[RKH]X[LMIFYW]X	GKDKVRVFR	10	18	no
RSAG8_00975	227	^(X{5,50})[RKH]X[LMIFYW]X	LLGTAKELV	3	11	no
RSAG8_00975	227	^(X{5,50})RXLR	RLVSIRVLR	17	25	no
RSAG8_00977	134	^(X{5,50})[RKH]X[LMIFYW]X	LSLTKRIYS	34	42	no
RSAG8_00979	217	^(X{5,50})[RKH]X[LMIFYW]X	TIRVMRSAT	6	14	no
RSAG8_00980	25	^(X{5,50})[RKH]X[LMIFYW]X	LRRAGRLYS	13	21	no
RSAG8_00981	105	^(X{5,50})[RKH]X[LMIFYW]X	MMQTIRVMR	3	11	no
RSAG8_00982	986	^(X{5,50})[RKH]X[LMIFYW]X	LFTRPRFIL	32	40	no
RSAG8_00983	365	^(X{5,50})[RKH]X[LMIFYW]X	LILAQKHLF	25	33	no
RSAG8_00984	578	^(X{5,50})[RKH]X[LMIFYW]X	RVQSSHILN	13	21	no
RSAG8_00985	437	^(X{5,50})[RKH]X[LMIFYW]X	VSVASHSLY	5	13	no
RSAG8_00986	404	^(X{5,50})[RKH]X[LMIFYW]X	DFDFEKTLP	23	31	no
RSAG8_00987	450	^(X{5,50})[RKH]X[LMIFYW]X	SSEIFRCLA	21	29	no
RSAG8_00987	450	^(X{5,50})[YFW]XC	PSSEIFRC	20	27	no
RSAG8_00988	589	^(X{5,50})[RKH]X[LMIFYW]X	SAASRHNLT	12	20	no
RSAG8_00989	475	^(X{5,50})[RKH]X[LMIFYW]X	WTHKRVKSK	37	45	no
RSAG8_00991	75	^(X{5,50})[RKH]X[LMIFYW]X	QSSRSHSIS	10	18	no
RSAG8_00992	691	^(X{5,50})[RKH]X[LMIFYW]X	SLHKPRSIL	31	39	no
RSAG8_00993	479	^(X{5,50})[RKH]X[LMIFYW]X	GRYQWHLFI	2	10	no
RSAG8_00995	505	^(X{5,50})[RKH]X[LMIFYW]X	FIPPSRLLA	10	18	no
RSAG8_00996	67	^(X{5,50})[RKH]X[LMIFYW]X	XXLRGRLID	2	10	no
RSAG8_00997	150	^(X{5,50})[RKH]X[LMIFYW]X	AGGGDHALW	6	14	no
RSAG8_00998	64	^(X{5,50})[RKH]X[LMIFYW]X	AYLIGRYWN	23	31	no
RSAG8_00999	114	^(X{5,50})[RKH]X[LMIFYW]X	QWPPIHTFA	16	24	no
RSAG8_01000	50	^(X{5,50})[RKH]X[LMIFYW]X	QGSETRLIR	2	10	no
RSAG8_01002	513	^(X{5,50})[RKH]X[LMIFYW]X	MNALAKLFS	1	9	no
RSAG8_01003	57	^(X{5,50})[RKH]X[LMIFYW]X	NNILSHCLI	18	26	no
RSAG8_01004	83	^(X{5,50})[RKH]X[LMIFYW]X	QVQRLRAIR	4	12	no
RSAG8_01005	191	^(X{5,50})[RKH]X[LMIFYW]X	AKTTPRIFA	4	12	no
RSAG8_01006	108	^(X{5,50})[RK]CXXC(X{6,18})H	KLFTTRCAQCHTTNAGGGH	13	31	no
RSAG8_01006	108	^(X{5,50})[RKH]X[LMIFYW]X	ATAGAKLFT	8	16	no
RSAG8_01007	221	^(X{5,50})[RKH]X[LMIFYW]X	TAVRPKNMF	35	43	no
RSAG8_01008	114	^(X{5,50})[RKH]X[LMIFYW]X	GNMASHALE	12	20	no
RSAG8_01009	459	^(X{5,50})[RKH]X[LMIFYW]X	TLLGQHEYV	2	10	no
RSAG8_01010	97	^(X{5,50})[RKH]X[LMIFYW]X	ADVVIHVWP	19	27	no
RSAG8_01010	97	^(X{5,50})[YFW]XC	MTPNKWGC	46	53	no
RSAG8_01011	70	^(X{5,50})[RKH]X[LMIFYW]X	GFGFCRPLL	21	29	no
RSAG8_01012	81	^(X{5,50})[RKH]X[LMIFYW]X	SRTEHHDIQ	32	40	no
RSAG8_01013	55	^(X{5,50})[RKH]X[LMIFYW]X	SVLQRRNFS	32	40	no
RSAG8_01013	55	^(X{5,50})[YFW]XC	LCIKRFSC	2	9	no
RSAG8_01014	184	^(X{5,50})[RKH]X[LMIFYW]X	SGVALRTYS	4	12	yes
RSAG8_01015	404	^(X{5,50})[RKH]X[LMIFYW]X	DDDIKKGYK	17	25	no
RSAG8_01017	208	^(X{5,50})[RKH]X[LMIFYW]X	GSLFKRSMH	38	46	no
RSAG8_01018	286	^(X{5,50})[RKH]X[LMIFYW]X	GSLFKRSMH	38	46	no
RSAG8_01019	193	^(X{5,50})[RKH]X[LMIFYW]X	TFPEDRDLG	4	12	no
RSAG8_01020	77	^(X{5,50})[RKH]X[LMIFYW]X	ETANARGFC	40	48	yes
RSAG8_01021	63	^(X{5,50})[RKH]X[LMIFYW]X	IHQLGKAIL	4	12	no
RSAG8_01023	1013	^(X{5,50})[RKH]X[LMIFYW]X	PITPDRAIE	12	20	no
RSAG8_01023	1013	^(X{5,50})[YFW]XC	ETALVFHC	38	45	no
RSAG8_01026	181	^(X{5,50})[RKH]X[LMIFYW]X	EADARKGIK	17	25	no
RSAG8_01027	693	^(X{5,50})[RKH]X[LMIFYW]X	YREQEKELV	15	23	no
RSAG8_01028	542	^(X{5,50})[RKH]X[LMIFYW]X	MPLAPHAIF	1	9	no
RSAG8_01029	1030	^(X{5,50})[RKH]X[LMIFYW]X	SDSEQRQLS	18	26	no
RSAG8_01030	290	^(X{5,50})[RKH]X[LMIFYW]X	KPKSTRTLI	26	34	no
RSAG8_01031	443	^(X{5,50})[RKH]X[LMIFYW]X	LQVFGRSYR	14	22	no
RSAG8_01032	353	^(X{5,50})[RKH]X[LMIFYW]X	KSGIGRILA	12	20	no
RSAG8_01033	92	^(X{5,50})[RKH]X[LMIFYW]X	VTIFLHYIQ	2	10	no
RSAG8_01034	321	^(X{5,50})[RKH]X[LMIFYW]X	TIFSDKTLT	10	18	no
RSAG8_01036	210	^(X{5,50})[RKH]X[LMIFYW]X	YGQSERKYQ	24	32	no
RSAG8_01038	231	^(X{5,50})[RKH]X[LMIFYW]X	ATRLTRGYA	8	16	no
RSAG8_01039	498	^(X{5,50})[RKH]X[LMIFYW]X	TTPLDRPMN	30	38	no
RSAG8_01041	357	^(X{5,50})[RKH]X[LMIFYW]X	AMKQSRRLG	2	10	no
RSAG8_01042	443	^(X{5,50})[RKH]X[LMIFYW]X	PWFKSTERA	50	58	no
RSAG8_01043	116	^(X{5,50})[RKH]X[LMIFYW]X	GLMIARALA	27	35	no
RSAG8_01045	296	^(X{5,50})[RKH]X[LMIFYW]X	ELILDRVYA	10	18	no
RSAG8_01046	50	^(X{5,50})[RKH]X[LMIFYW]X	RRCPDRGIR	21	29	no
RSAG8_01047	75	^(X{5,50})[RKH]X[LMIFYW]X	IRQGGRDFH	17	25	no
RSAG8_01048	308	^(X{5,50})[RKH]X[LMIFYW]X	ASPETHKLG	3	11	no
RSAG8_01051	200	^(X{5,50})[RKH]X[LMIFYW]X	EDLEWRVIF	36	44	no
RSAG8_01051	200	^(X{5,50})[YFW]XC	YFKVTFEC	23	30	no
RSAG8_01052	110	^(X{5,50})[RKH]X[LMIFYW]X	SRTTFHAYK	7	15	no
RSAG8_01054	197	^(X{5,50})[RKH]X[LMIFYW]X	RYRELRCFD	5	13	no
RSAG8_01054	197	^(X{5,50})RXLR	FMLRYRELR	2	10	no
RSAG8_01055	90	^(X{5,50})[YFW]XC	RTTVNWSC	31	38	no
RSAG8_01057	217	^(X{5,50})[RKH]X[LMIFYW]X	NETSPHSMR	8	16	no
RSAG8_01059	381	^(X{5,50})[RKH]X[LMIFYW]X	LSKFEKNFY	18	26	no
RSAG8_01060	291	^(X{5,50})[RKH]X[LMIFYW]X	SKTKKRILK	38	46	no
RSAG8_01061	72	^(X{5,50})[RKH]X[LMIFYW]X	LGGVTKPIG	41	49	no
RSAG8_01064	42	^(X{5,50})[RKH]X[LMIFYW]X	PTNDTKSLA	8	16	no
RSAG8_01066	273	^(X{5,50})[RKH]X[LMIFYW]X	HPASAHHMK	38	46	no
RSAG8_01067	710	^(X{5,50})[RKH]X[LMIFYW]X	QGGEIHSMG	6	14	no
RSAG8_01068	346	^(X{5,50})[RKH]X[LMIFYW]X	PSTAARSYS	22	30	no
RSAG8_01069	283	^(X{5,50})[RKH]X[LMIFYW]X	TDEGNKVFS	15	23	no
RSAG8_01072	504	^(X{5,50})[RKH]X[LMIFYW]X	RWPFARCIS	41	49	no
RSAG8_01073	434	^(X{5,50})[RKH]X[LMIFYW]X	RHSAPKKLG	4	12	no
RSAG8_01073	434	^(X{5,50})[YFW]XC	QVSLIFAC	15	22	no
RSAG8_01074	194	^(X{5,50})[RKH]X[LMIFYW]X	VQYLAKDIN	45	53	no
RSAG8_01075	504	^(X{5,50})[RKH]X[LMIFYW]X	TSHLRKPLD	10	18	no
RSAG8_01077	63	^(X{5,50})[RKH]X[LMIFYW]X	IGSSTRKYT	8	16	no
RSAG8_01078	517	^(X{5,50})[RKH]X[LMIFYW]X	LRTRVKLLE	10	18	no
RSAG8_01079	486	^(X{5,50})[YFW]XC	DASTNFTC	23	30	no
RSAG8_01080	60	^(X{5,50})[RKH]X[LMIFYW]X	STDSGRVLY	15	23	no
RSAG8_01081	25	^(X{5,50})[RKH]X[LMIFYW]X	MISRSRLIR	1	9	no
RSAG8_01082	38	^(X{5,50})[RKH]X[LMIFYW]X	TGGRLRPLL	15	23	no
RSAG8_01083	61	^(X{5,50})[RKH]X[LMIFYW]X	PCAVLRSIT	45	53	no
RSAG8_01085	193	^(X{5,50})[RKH]X[LMIFYW]X	APEPLKSIK	46	54	no
RSAG8_01087	313	^(X{5,50})[RKH]X[LMIFYW]X	TAENFRALA	32	40	no
RSAG8_01088	118	^(X{5,50})[RKH]X[LMIFYW]X	EDVYTKTLK	37	45	no
RSAG8_01089	210	^(X{5,50})[RKH]X[LMIFYW]X	RAQLYREYK	3	11	no
RSAG8_01090	254	^(X{5,50})[RKH]X[LMIFYW]X	DIQQYALGS	46	54	no
RSAG8_01091	598	^(X{5,50})[RKH]X[LMIFYW]X	SPSRPKILT	16	24	no
RSAG8_01092	348	^(X{5,50})[RKH]X[LMIFYW]X	VRPEYRSLL	11	19	no
RSAG8_01093	208	^(X{5,50})[RKH]X[LMIFYW]X	QEFLTRLFP	3	11	no
RSAG8_01095	228	^(X{5,50})[RKH]X[LMIFYW]X	ATYHSRTWT	23	31	no
RSAG8_01095	228	^(X{5,50})[YFW]XC	PLTLRYLC	46	53	no
RSAG8_01096	304	^(X{5,50})[YFW]XC	PAAATFRC	19	26	no
RSAG8_01097	260	^(X{5,50})[RKH]X[LMIFYW]X	KAERTKHIG	25	33	no
RSAG8_01098	105	^(X{5,50})[RKH]X[LMIFYW]X	REGRLRYMR	7	15	no
RSAG8_01099	548	^(X{5,50})[RK]CXXC(X{6,18})H	DEGRPRCERCVRGGFECLGYEH	23	44	no
RSAG8_01099	548	^(X{5,50})[YFW]XC	CVRGGFEC	32	39	no
RSAG8_01100	80	^(X{5,50})[RKH]X[LMIFYW]X	ITEVNRLLG	11	19	no
RSAG8_01101	221	^(X{5,50})[RKH]X[LMIFYW]X	GLYFSRPMR	40	48	no
RSAG8_01102	66	^(X{5,50})[RKH]X[LMIFYW]X	LVDAMRSFQ	7	15	no
RSAG8_01103	64	^(X{5,50})[RKH]X[LMIFYW]X	WRVVPHVYC	13	21	no
RSAG8_01103	64	^(X{5,50})[YFW]XC	PKNSYYAC	29	36	no
RSAG8_01104	1848	^(X{5,50})[RKH]X[LMIFYW]X	TVRGNKNWM	20	28	no
RSAG8_01105	144	^(X{5,50})[RKH]X[LMIFYW]X	TGLTTRTLH	27	35	no
RSAG8_01106	455	^(X{5,50})[RKH]X[LMIFYW]X	DAAGDRLFL	16	24	no
RSAG8_01108	627	^(X{5,50})[RKH]X[LMIFYW]X	PFRSSKELN	14	22	no
RSAG8_01109	113	^(X{5,50})[RKH]X[LMIFYW]X	YVVYMREYG	2	10	no
RSAG8_01110	583	^(X{5,50})[RKH]X[LMIFYW]X	WDYKVHWYE	32	40	no
RSAG8_01112	250	^(X{5,50})[RKH]X[LMIFYW]X	TKLANKRIV	19	27	no
RSAG8_01113	586	^(X{5,50})[RKH]X[LMIFYW]X	KDTRSRRKL	37	45	no
RSAG8_01118	166	^(X{5,50})[RKH]X[LMIFYW]X	KSRTPRSIN	7	15	no
RSAG8_01119	203	^(X{5,50})[RKH]X[LMIFYW]X	PGQCCRTFN	15	23	no
RSAG8_01121	439	^(X{5,50})[RKH]X[LMIFYW]X	PPTVERTLE	24	32	no
RSAG8_01122	820	^(X{5,50})[RKH]X[LMIFYW]X	VSPVVRGIK	6	14	no
RSAG8_01125	257	^(X{5,50})[RKH]X[LMIFYW]X	LAENFHTML	9	17	no
RSAG8_01126	922	^(X{5,50})[RKH]X[LMIFYW]X	IADYHHTWT	13	21	no
RSAG8_01127	213	^(X{5,50})[RKH]X[LMIFYW]X	VTNQLRKIR	28	36	no
RSAG8_01131	523	^(X{5,50})[RKH]X[LMIFYW]X	WVWTRHLYE	36	44	no
RSAG8_01133	508	^(X{5,50})[RKH]X[LMIFYW]X	VFTSSRVYF	6	14	no
RSAG8_01134	308	^(X{5,50})[RKH]X[LMIFYW]X	REHDEHQYN	40	48	no
RSAG8_01135	468	^(X{5,50})[RKH]X[LMIFYW]X	QNSYVRYIS	14	22	no
RSAG8_01137	337	^(X{5,50})[RKH]X[LMIFYW]X	TTVIVHPLV	15	23	no
RSAG8_01138	204	^(X{5,50})[RKH]X[LMIFYW]X	YDYLFKLLL	6	14	no
RSAG8_01139	52	^(X{5,50})[LI]XAR	TDSIQIEAR	22	30	no
RSAG8_01139	52	^(X{5,50})[RKH]X[LMIFYW]X	HADESHLFY	33	41	no
RSAG8_01140	85	^(X{5,50})[RKH]X[LMIFYW]X	RVAPTRLLG	7	15	no
RSAG8_01141	202	^(X{5,50})[RKH]X[LMIFYW]X	KSPSHHRLR	32	40	no
RSAG8_01143	89	^(X{5,50})[RKH]X[LMIFYW]X	YGPSTRYIA	25	33	no
RSAG8_01143	89	^(X{5,50})[YFW]XC	STRTSYRC	16	23	no
RSAG8_01144	127	^(X{5,50})[RKH]X[LMIFYW]X	LMIVLHGLG	46	54	no
RSAG8_01145	365	^(X{5,50})[RKH]X[LMIFYW]X	YFEKLKQLL	11	19	no
RSAG8_01147	50	^(X{5,50})[RKH]X[LMIFYW]X	YICVTRAFR	30	38	no
RSAG8_01147	50	^(X{5,50})[YFW]XC	RAQGVYIC	25	32	no
RSAG8_01148	64	^(X{5,50})[RKH]X[LMIFYW]X	CECIPRTFI	14	22	no
RSAG8_01149	115	^(X{5,50})[RKH]X[LMIFYW]X	WFKLHKHLH	22	30	no
RSAG8_01150	80	^(X{5,50})[RKH]X[LMIFYW]X	PGSGLHALW	11	19	no
RSAG8_01151	482	^(X{5,50})[RKH]X[LMIFYW]X	PSAPTKRIR	14	22	no
RSAG8_01152	301	^(X{5,50})[RKH]X[LMIFYW]X	NKSMDRTLT	37	45	no
RSAG8_01154	308	^(X{5,50})[RKH]X[LMIFYW]X	NMLRGRSMP	3	11	no
RSAG8_01155	258	^(X{5,50})[LI]XAR	YLESEISAR	29	37	no
RSAG8_01155	258	^(X{5,50})[RKH]X[LMIFYW]X	PDLPYHALS	39	47	no
RSAG8_01156	477	^(X{5,50})[RKH]X[LMIFYW]X	PKEQQKKWE	26	34	no
RSAG8_01157	946	^(X{5,50})[RKH]X[LMIFYW]X	MAQNSHKLT	35	43	no
RSAG8_01158	224	^(X{5,50})[RKH]X[LMIFYW]X	EPVSPKALK	10	18	no
RSAG8_01160	179	^(X{5,50})[RKH]X[LMIFYW]X	DQGILITRF	37	45	no
RSAG8_01161	637	^(X{5,50})[RKH]X[LMIFYW]X	GAHVTHRYA	8	16	no
RSAG8_01162	82	^(X{5,50})[RKH]X[LMIFYW]X	PRLDPRPIS	36	44	no
RSAG8_01163	413	^(X{5,50})[RKH]X[LMIFYW]X	LPSVRRSLA	31	39	no
RSAG8_01165	27	^(X{5,50})[RKH]X[LMIFYW]X	SSRLNHLIS	14	22	no
RSAG8_01167	959	^(X{5,50})[RKH]X[LMIFYW]X	LSLHYKKIV	37	45	no
RSAG8_01167	959	^(X{5,50})[YFW]XC	CASAAFLC	24	31	no
RSAG8_01168	129	^(X{5,50})[RKH]X[LMIFYW]X	VFYSVRLFF	4	12	no
RSAG8_01170	45	^(X{5,50})[RKH]X[LMIFYW]X	NPKFRHEIR	37	45	no
RSAG8_01171	148	^(X{5,50})[RKH]X[LMIFYW]X	KATLARALI	29	37	no
RSAG8_01172	259	^(X{5,50})[RKH]X[LMIFYW]X	PDASNRPLN	15	23	no
RSAG8_01173	65	^(X{5,50})[RKH]X[LMIFYW]X	PDASNKPLN	15	23	no
RSAG8_01174	351	^(X{5,50})[RKH]X[LMIFYW]X	IDVFLHNLV	22	30	no
RSAG8_01175	198	^(X{5,50})[RKH]X[LMIFYW]X	TSNKERLLQ	10	18	yes
RSAG8_01176	180	^(X{5,50})[RKH]X[LMIFYW]X	FQLPLRSLR	37	45	no
RSAG8_01176	180	^(X{5,50})RXLR	FQLPLRSLR	37	45	no
RSAG8_01177	764	^(X{5,50})[RKH]X[LMIFYW]X	LSEHTRDLA	21	29	no
RSAG8_01178	344	^(X{5,50})[RKH]X[LMIFYW]X	DPASIHVIV	13	21	no
RSAG8_01179	99	^(X{5,50})[RKH]X[LMIFYW]X	NQQERRNFG	9	17	no
RSAG8_01181	127	^(X{5,50})[RKH]X[LMIFYW]X	AQVTPRILI	6	14	no
RSAG8_01182	466	^(X{5,50})[RKH]X[LMIFYW]X	SPADLRDIS	31	39	no
RSAG8_01185	83	^(X{5,50})[LI]XAR	SEASSLGAR	21	29	no
RSAG8_01186	436	^(X{5,50})[RKH]X[LMIFYW]X	LKLESFQPS	57	65	no
RSAG8_01187	422	^(X{5,50})[RKH]X[LMIFYW]X	GNNAGHTIV	41	49	no
RSAG8_01188	570	^(X{5,50})[RKH]X[LMIFYW]X	VESIGSPSH	57	65	no
RSAG8_01190	416	^(X{5,50})[RKH]X[LMIFYW]X	VSLAVRNIS	6	14	no
RSAG8_01191	434	^(X{5,50})[LI]XAR	QPQSFIGAR	3	11	no
RSAG8_01191	434	^(X{5,50})[RKH]X[LMIFYW]X	ADIRYKGIL	18	26	no
RSAG8_01192	113	^(X{5,50})[RKH]X[LMIFYW]X	REAEGRIFN	42	50	no
RSAG8_01193	345	^(X{5,50})[LI]XAR	GMFDVIHAR	43	51	no
RSAG8_01193	345	^(X{5,50})[RKH]X[LMIFYW]X	GMSHYHGMF	37	45	no
RSAG8_01195	276	^(X{5,50})[LI]XAR	EIRDAIPAR	29	37	no
RSAG8_01195	276	^(X{5,50})[RKH]X[LMIFYW]X	LNWSMKEIR	23	31	no
RSAG8_01197	115	^(X{5,50})[RKH]X[LMIFYW]X	LFLGIHNIF	42	50	no
RSAG8_01198	123	^(X{5,50})[RKH]X[LMIFYW]X	MPTYKRVLG	1	9	no
RSAG8_01199	109	^(X{5,50})[RKH]X[LMIFYW]X	AVFGSRPLR	2	10	no
RSAG8_01199	109	^(X{5,50})RXLR	AVFGSRPLR	2	10	no
RSAG8_01200	451	^(X{5,50})[RKH]X[LMIFYW]X	GYRLAREFA	8	16	no
RSAG8_01201	451	^(X{5,50})[LI]XAR	VLGVVLLAR	8	16	no
RSAG8_01202	442	^(X{5,50})[RKH]X[LMIFYW]X	HTKIGRLIT	13	21	no
RSAG8_01203	319	^(X{5,50})[RKH]X[LMIFYW]X	STASLHGYM	33	41	no
RSAG8_01205	193	^(X{5,50})[RKH]X[LMIFYW]X	GNPDSRPLP	14	22	no
RSAG8_01206	154	^(X{5,50})[RKH]X[LMIFYW]X	LSRTQRLYG	27	35	no
RSAG8_01208	125	^(X{5,50})[RKH]X[LMIFYW]X	SRSYDRALT	2	10	no
RSAG8_01209	212	^(X{5,50})[RKH]X[LMIFYW]X	HSIATRPLN	3	11	no
RSAG8_01209	212	^(X{5,50})[YFW]XC	VWLTFWPC	41	48	no
RSAG8_01210	324	^(X{5,50})[RKH]X[LMIFYW]X	AQCRRHGLA	14	22	no
RSAG8_01211	513	^(X{5,50})[RKH]X[LMIFYW]X	SQMYRRGIL	18	26	no
RSAG8_01212	174	^(X{5,50})[RKH]X[LMIFYW]X	RVQRTRLLK	17	25	no
RSAG8_01213	249	^(X{5,50})[RKH]X[LMIFYW]X	QAAIARLLT	5	13	no
RSAG8_01214	140	^(X{5,50})[RKH]X[LMIFYW]X	PGDGSRTIL	15	23	no
RSAG8_01216	274	^(X{5,50})[RKH]X[LMIFYW]X	MKAVANIIQ	61	69	no
RSAG8_01217	531	^(X{5,50})[RKH]X[LMIFYW]X	VFPLIHSIK	24	32	no
RSAG8_01218	203	^(X{5,50})[RKH]X[LMIFYW]X	IVAWLHIFL	22	30	no
RSAG8_01219	61	^(X{5,50})[RKH]X[LMIFYW]X	LQRPARSWG	26	34	no
RSAG8_01219	61	^(X{5,50})[YFW]XC	IPKYRFEC	44	51	no
RSAG8_01220	354	^(X{5,50})[RKH]X[LMIFYW]X	PITVWRHYR	21	29	no
RSAG8_01221	120	^(X{5,50})[RKH]X[LMIFYW]X	KHTFLREIE	3	11	no
RSAG8_01222	377	^(X{5,50})[RKH]X[LMIFYW]X	STRPTHGLV	21	29	no
RSAG8_01223	59	^(X{5,50})[RKH]X[LMIFYW]X	SLNLAHELV	33	41	no
RSAG8_01224	118	^(X{5,50})[RKH]X[LMIFYW]X	ARLSPRLII	14	22	no
RSAG8_01224	118	^(X{5,50})[YFW]XC	QQEQGWGC	5	12	no
RSAG8_01225	53	^(X{5,50})[RKH]X[LMIFYW]X	IKFAIRCMS	27	35	no
RSAG8_01225	53	^(X{5,50})[YFW]XC	TFATAFVC	17	24	no
RSAG8_01227	71	^(X{5,50})[LI]XAR	LLRQQLQAR	43	51	no
RSAG8_01228	77	^(X{5,50})[RKH]X[LMIFYW]X	VPSDARLIL	33	41	no
RSAG8_01229	902	^(X{5,50})[RKH]X[LMIFYW]X	DVTNRKILD	18	26	no
RSAG8_01229	902	^(X{5,50})[YFW]XC	PPQVTFSC	32	39	no
RSAG8_01232	410	^(X{5,50})[RKH]X[LMIFYW]X	YGLFVRAIY	26	34	no
RSAG8_01233	279	^(X{5,50})[RKH]X[LMIFYW]X	DLYRFRHIS	4	12	no
RSAG8_01234	1000	^(X{5,50})[RKH]X[LMIFYW]X	PVAMAKVLA	11	19	no
RSAG8_01235	317	^(X{5,50})[RKH]X[LMIFYW]X	MLSAKRAFF	1	9	no
RSAG8_01236	154	^(X{5,50})[RKH]X[LMIFYW]X	SKQNRRAIY	10	18	no
RSAG8_01237	28	^(X{5,50})[RKH]X[LMIFYW]X	RCTKMHVFP	4	12	no
RSAG8_01238	250	^(X{5,50})[RKH]X[LMIFYW]X	EEHFCKNYH	32	40	no
RSAG8_01238	250	^(X{5,50})[YFW]XC	HFCKNYHC	34	41	no
RSAG8_01239	82	^(X{5,50})[RKH]X[LMIFYW]X	AARVSRHLC	28	36	no
RSAG8_01240	35	^(X{5,50})[RKH]X[LMIFYW]X	ESFAERVMP	13	21	no
RSAG8_01241	709	^(X{5,50})[RKH]X[LMIFYW]X	KSAIGHVFP	31	39	no
RSAG8_01242	221	^(X{5,50})[RKH]X[LMIFYW]X	GGSGSRGLR	31	39	no
RSAG8_01242	221	^(X{5,50})RXLR	GGSGSRGLR	31	39	no
RSAG8_01243	336	^(X{5,50})[RKH]X[LMIFYW]X	RSTMPRLLC	6	14	no
RSAG8_01244	300	^(X{5,50})[RKH]X[LMIFYW]X	VVVHTRALP	11	19	no
RSAG8_01246	94	^(X{5,50})[RKH]X[LMIFYW]X	CDDIIRYLC	5	13	no
RSAG8_01246	94	^(X{5,50})[YFW]XC	DDIIRYLC	6	13	no
RSAG8_01247	293	^(X{5,50})[LI]XAR	RQISLLRAR	35	43	no
RSAG8_01247	293	^(X{5,50})[RKH]X[LMIFYW]X	DDEPRHTTN	51	59	no
RSAG8_01248	407	^(X{5,50})[RKH]X[LMIFYW]X	LNRSSRPWV	35	43	no
RSAG8_01251	60	^(X{5,50})[RKH]X[LMIFYW]X	VVQQPHVMR	6	14	no
RSAG8_01252	534	^(X{5,50})[YFW]XC	MSYRKYIC	1	8	no
RSAG8_01253	305	^(X{5,50})[RKH]X[LMIFYW]X	QNIARHPIA	20	28	no
RSAG8_01254	203	^(X{5,50})[RKH]X[LMIFYW]X	TSMNGRDWG	19	27	no
RSAG8_01256	79	^(X{5,50})[RKH]X[LMIFYW]X	SLFGMRAYC	12	20	no
RSAG8_01257	28	^(X{5,50})[RKH]X[LMIFYW]X	SVSHKRRIA	13	21	no
RSAG8_01258	79	^(X{5,50})[RKH]X[LMIFYW]X	VITTMKNMI	7	15	no
RSAG8_01258	79	^(X{5,50})[YFW]XC	MILVEFNC	14	21	no
RSAG8_01259	53	^(X{5,50})[RKH]X[LMIFYW]X	NIKKVRKMH	10	18	no
RSAG8_01260	103	^(X{5,50})[RKH]X[LMIFYW]X	THLGVRAMF	23	31	no
RSAG8_01261	43	^(X{5,50})[RKH]X[LMIFYW]X	GMQSTHIYN	7	15	no
RSAG8_01263	567	^(X{5,50})[RKH]X[LMIFYW]X	EDIELKDIR	34	42	no
RSAG8_01264	257	^(X{5,50})[RKH]X[LMIFYW]X	QIDALKGYN	27	35	no
RSAG8_01265	368	^(X{5,50})[RKH]X[LMIFYW]X	LTPFGHALA	7	15	no
RSAG8_01266	56	^(X{5,50})[RKH]X[LMIFYW]X	ILREARRLL	28	36	no
RSAG8_01266	56	^(X{5,50})RXLR	ARVRSRVLR	46	54	no
RSAG8_01268	127	^(X{5,50})[RKH]X[LMIFYW]X	SGPKFHVLG	3	11	no
RSAG8_01269	94	^(X{5,50})[RKH]X[LMIFYW]X	DVIKVRLMN	27	35	no
RSAG8_01270	302	^(X{5,50})[RKH]X[LMIFYW]X	LDEWQKILW	9	17	no
RSAG8_01271	393	^(X{5,50})[RKH]X[LMIFYW]X	TYRQHHKLA	2	10	no
RSAG8_01272	206	^(X{5,50})[RKH]X[LMIFYW]X	TYRQHHKLA	2	10	no
RSAG8_01273	1214	^(X{5,50})[RKH]X[LMIFYW]X	GDEAVKIFA	31	39	no
RSAG8_01274	36	^(X{5,50})[RKH]X[LMIFYW]X	APHHTHSLS	11	19	no
RSAG8_01275	260	^(X{5,50})[RKH]X[LMIFYW]X	DPSPDPNGK	76	84	no
RSAG8_01276	298	^(X{5,50})[RKH]X[LMIFYW]X	QSTTRHLIR	8	16	no
RSAG8_01277	200	^(X{5,50})[RKH]X[LMIFYW]X	DILSEHGYW	13	21	no
RSAG8_01278	284	^(X{5,50})[RKH]X[LMIFYW]X	SCPRYHCFA	11	19	no
RSAG8_01278	284	^(X{5,50})[YFW]XC	ISCPRYHC	10	17	no
RSAG8_01280	68	^(X{5,50})[RKH]X[LMIFYW]X	KPSPSREMG	11	19	no
RSAG8_01281	92	^(X{5,50})[RKH]X[LMIFYW]X	FIPFWKLWV	10	18	no
RSAG8_01282	80	^(X{5,50})[RKH]X[LMIFYW]X	KPTPTHNFK	46	54	no
RSAG8_01283	708	^(X{5,50})[RKH]X[LMIFYW]X	PANAAHPYA	11	19	no
RSAG8_01284	49	^(X{5,50})[RKH]X[LMIFYW]X	FVLGLRSMK	7	15	no
RSAG8_01285	655	^(X{5,50})[RKH]X[LMIFYW]X	ASNGFKLLL	14	22	no
RSAG8_01286	255	^(X{5,50})[RKH]X[LMIFYW]X	SRRAKKNLR	21	29	no
RSAG8_01287	64	^(X{5,50})[RKH]X[LMIFYW]X	TLSGLKPWI	16	24	no
RSAG8_01288	92	^(X{5,50})[RKH]X[LMIFYW]X	ALYLDKAYP	27	35	no
RSAG8_01289	1092	^(X{5,50})[LI]XAR	ELDASIDAR	30	38	no
RSAG8_01289	1092	^(X{5,50})[RKH]X[LMIFYW]X	ASIDARTLP	33	41	no
RSAG8_01290	533	^(X{5,50})[RKH]X[LMIFYW]X	FYSALVLLL	23	31	no
RSAG8_01291	279	^(X{5,50})[RKH]X[LMIFYW]X	MSSYLRTWL	1	9	no
RSAG8_01292	609	^(X{5,50})[RKH]X[LMIFYW]X	QVPSTHPFD	17	25	no
RSAG8_01293	92	^(X{5,50})[RKH]X[LMIFYW]X	KKNEDKRIS	5	13	no
RSAG8_01294	692	^(X{5,50})[RKH]X[LMIFYW]X	CTKSNKLFA	10	18	no
RSAG8_01295	787	^(X{5,50})[RKH]X[LMIFYW]X	AAAAFHTFA	19	27	no
RSAG8_01296	353	^(X{5,50})[RKH]X[LMIFYW]X	RRERERSLA	9	17	no
RSAG8_01297	170	^(X{5,50})[RKH]X[LMIFYW]X	EPQMDKLLA	37	45	no
RSAG8_01299	79	^(X{5,50})[RKH]X[LMIFYW]X	NLRGDRGLR	17	25	no
RSAG8_01299	79	^(X{5,50})RXLR	NLRGDRGLR	17	25	no
RSAG8_01300	92	^(X{5,50})[RKH]X[LMIFYW]X	PTKKRKRMH	9	17	no
RSAG8_01300	92	^(X{5,50})[YFW]XC	RKRMHYAC	13	20	no
RSAG8_01303	342	^(X{5,50})[RKH]X[LMIFYW]X	DWQPARVLD	7	15	no
RSAG8_01304	531	^(X{5,50})[LI]XAR	NYVAALEAR	13	21	no
RSAG8_01304	531	^(X{5,50})[RKH]X[LMIFYW]X	SGATQKNYV	7	15	no
RSAG8_01305	733	^(X{5,50})[RKH]X[LMIFYW]X	NNSSRRLLS	31	39	no
RSAG8_01306	60	^(X{5,50})[RKH]X[LMIFYW]X	QRRSDRRLT	25	33	no
RSAG8_01307	145	^(X{5,50})[RKH]X[LMIFYW]X	QVDGSRLLP	20	28	no
RSAG8_01307	145	^(X{5,50})[YFW]XC	PVTYPWLC	38	45	no
RSAG8_01308	159	^(X{5,50})[RKH]X[LMIFYW]X	SPASPKVLR	23	31	no
RSAG8_01309	1255	^(X{5,50})[RKH]X[LMIFYW]X	SSPMALIRQ	10	18	no
RSAG8_01311	599	^(X{5,50})[RKH]X[LMIFYW]X	VPPEMREIV	13	21	no
RSAG8_01312	264	^(X{5,50})[RKH]X[LMIFYW]X	AVWVVKTFL	20	28	no
RSAG8_01313	88	^(X{5,50})[RKH]X[LMIFYW]X	LVDALKVIA	3	11	no
RSAG8_01314	142	^(X{5,50})[RKH]X[LMIFYW]X	TVGILKSIN	43	51	no
RSAG8_01315	179	^(X{5,50})[RKH]X[LMIFYW]X	NSPKLKALI	16	24	no
RSAG8_01316	379	^(X{5,50})[RKH]X[LMIFYW]X	SHFDLRSLK	3	11	no
RSAG8_01317	393	^(X{5,50})[RKH]X[LMIFYW]X	QEQLLRVLQ	22	30	no
RSAG8_01318	309	^(X{5,50})[RKH]X[LMIFYW]X	SLSVEKLFN	31	39	no
RSAG8_01319	1865	^(X{5,50})[RKH]X[LMIFYW]X	ASGQKRDLS	2	10	no
RSAG8_01320	81	^(X{5,50})[RKH]X[LMIFYW]X	QYLRRRCFN	26	34	no
RSAG8_01320	81	^(X{5,50})[YFW]XC	LRRRCFNC	28	35	no
RSAG8_01322	374	^(X{5,50})[RKH]X[LMIFYW]X	APRRPDTLN	48	56	no
RSAG8_01323	315	^(X{5,50})[RKH]X[LMIFYW]X	CEDNGHTFE	34	42	no
RSAG8_01323	315	^(X{5,50})[YFW]XC	EDRVDYSC	46	53	no
RSAG8_01324	313	^(X{5,50})[RKH]X[LMIFYW]X	LAHGDAQKR	63	71	no
RSAG8_01325	254	^(X{5,50})[RKH]X[LMIFYW]X	SSWWGKCLR	42	50	no
RSAG8_01327	135	^(X{5,50})[RKH]X[LMIFYW]X	SMALQRKLQ	16	24	no
RSAG8_01328	130	^(X{5,50})[RKH]X[LMIFYW]X	AETARKDIE	15	23	no
RSAG8_01329	347	^(X{5,50})[RKH]X[LMIFYW]X	AAAGARPFA	4	12	no
RSAG8_01330	175	^(X{5,50})[RKH]X[LMIFYW]X	PPRYPRTMS	30	38	no
RSAG8_01332	134	^(X{5,50})[RKH]X[LMIFYW]X	LAGGQRAIR	25	33	no
RSAG8_01333	221	^(X{5,50})[RKH]X[LMIFYW]X	QAWGIHGFA	27	35	no
RSAG8_01334	592	^(X{5,50})[RKH]X[LMIFYW]X	ASTRGKAFG	4	12	no
RSAG8_01335	113	^(X{5,50})[RKH]X[LMIFYW]X	HPPTSRAIE	10	18	no
RSAG8_01336	100	^(X{5,50})[RKH]X[LMIFYW]X	FPRLERSLL	3	11	no
RSAG8_01337	344	^(X{5,50})[RKH]X[LMIFYW]X	RHRDVRNMN	3	11	no
RSAG8_01338	343	^(X{5,50})[RKH]X[LMIFYW]X	NSLIFRGIT	5	13	no
RSAG8_01339	851	^(X{5,50})[RKH]X[LMIFYW]X	HMVSSRTLT	35	43	no
RSAG8_01340	144	^(X{5,50})[LI]XAR	LHTARIPAR	6	14	no
RSAG8_01340	144	^(X{5,50})[RKH]X[LMIFYW]X	AFPPTRGFA	16	24	no
RSAG8_01342	627	^(X{5,50})[RKH]X[LMIFYW]X	FPTTRKAYP	5	13	no
RSAG8_01342	627	^(X{5,50})[YFW]XC	RSDAKYVC	37	44	no
RSAG8_01345	1086	^(X{5,50})[RKH]X[LMIFYW]X	GASFAENFY	76	84	no
RSAG8_01346	2144	^(X{5,50})[RKH]X[LMIFYW]X	VTTHARQWE	10	18	no
RSAG8_01347	597	^(X{5,50})[LI]XAR	HRRHQLSAR	46	54	no
RSAG8_01347	597	^(X{5,50})[RKH]X[LMIFYW]X	LATNAHPLL	14	22	no
RSAG8_01348	247	^(X{5,50})[RKH]X[LMIFYW]X	LPMDPHTMN	3	11	no
RSAG8_01348	247	^(X{5,50})RXLR	MLDPLRHLR	23	31	no
RSAG8_01349	110	^(X{5,50})[LI]XAR	AVFEKLNAR	41	49	no
RSAG8_01349	110	^(X{5,50})[RKH]X[LMIFYW]X	RTMAWRNFR	3	11	no
RSAG8_01350	454	^(X{5,50})[RKH]X[LMIFYW]X	DRYVAKGLN	5	13	no
RSAG8_01350	454	^(X{5,50})[YFW]XC	NHRLTFAC	25	32	no
RSAG8_01351	94	^(X{5,50})[RKH]X[LMIFYW]X	MTEIRKQIK	1	9	no
RSAG8_01352	234	^(X{5,50})[RKH]X[LMIFYW]X	FSTFTRTIA	21	29	no
RSAG8_01353	97	^(X{5,50})[RKH]X[LMIFYW]X	SKMVIHCLT	31	39	no
RSAG8_01354	660	^(X{5,50})[RKH]X[LMIFYW]X	LEAHFKLLP	45	53	no
RSAG8_01355	174	^(X{5,50})[RKH]X[LMIFYW]X	QAMSSRMLF	4	12	no
RSAG8_01356	175	^(X{5,50})[RKH]X[LMIFYW]X	PYVHSKQFT	26	34	no
RSAG8_01357	183	^(X{5,50})[RKH]X[LMIFYW]X	TQLWSRLFG	9	17	no
RSAG8_01358	345	^(X{5,50})[RKH]X[LMIFYW]X	RFSTTHSLI	3	11	no
RSAG8_01359	91	^(X{5,50})[RKH]X[LMIFYW]X	TSRERRGLF	19	27	no
RSAG8_01360	316	^(X{5,50})[RKH]X[LMIFYW]X	RWNRFKWIL	30	38	no
RSAG8_01361	172	^(X{5,50})[RKH]X[LMIFYW]X	AIDWTRIYG	10	18	no
RSAG8_01362	411	^(X{5,50})[RKH]X[LMIFYW]X	VQDKKHWMK	30	38	no
RSAG8_01363	151	^(X{5,50})[RKH]X[LMIFYW]X	STLLPRRMC	25	33	no
RSAG8_01364	230	^(X{5,50})[RKH]X[LMIFYW]X	VHGDLKEYR	19	27	no
RSAG8_01365	436	^(X{5,50})[RKH]X[LMIFYW]X	LDKNNRPII	7	15	no
RSAG8_01366	109	^(X{5,50})[RKH]X[LMIFYW]X	PVDTGRPIY	43	51	no
RSAG8_01367	381	^(X{5,50})[RKH]X[LMIFYW]X	PVDTGRPIY	43	51	no
RSAG8_01368	584	^(X{5,50})[RKH]X[LMIFYW]X	TYFFVRLLF	18	26	no
RSAG8_01369	420	^(X{5,50})[RKH]X[LMIFYW]X	PEATRKAMA	16	24	no
RSAG8_01370	437	^(X{5,50})[RKH]X[LMIFYW]X	PSTPTHPIV	2	10	no
RSAG8_01371	129	^(X{5,50})[LI]XAR	QLPILLSAR	29	37	no
RSAG8_01371	129	^(X{5,50})[RKH]X[LMIFYW]X	NRIKNKDLR	90	98	no
RSAG8_01371	129	^(X{5,50})[YFW]XC	VVRCRWSC	6	13	no
RSAG8_01372	123	^(X{5,50})[RKH]X[LMIFYW]X	VQQLLKAYQ	20	28	no
RSAG8_01373	359	^(X{5,50})[RKH]X[LMIFYW]X	QTRRPAAWC	31	39	no
RSAG8_01373	359	^(X{5,50})RXLR	NRYLARSLR	20	28	no
RSAG8_01374	788	^(X{5,50})[RKH]X[LMIFYW]X	APWRWRIIA	43	51	no
RSAG8_01376	274	^(X{5,50})[RKH]X[LMIFYW]X	SQGLRHLLT	7	15	no
RSAG8_01377	170	^(X{5,50})[RKH]X[LMIFYW]X	VTTLHRAIR	40	48	no
RSAG8_01378	102	^(X{5,50})[RKH]X[LMIFYW]X	TGSFIHKFS	10	18	no
RSAG8_01379	147	^(X{5,50})[LI]XAR	PVGPALGAR	26	34	no
RSAG8_01379	147	^(X{5,50})[RKH]X[LMIFYW]X	AAQIVRLLV	8	16	no
RSAG8_01380	265	^(X{5,50})[RKH]X[LMIFYW]X	ASSTLKSLI	31	39	no
RSAG8_01381	440	^(X{5,50})[RKH]X[LMIFYW]X	DSELDRAFD	33	41	no
RSAG8_01382	66	^(X{5,50})[RKH]X[LMIFYW]X	VMSNKHRLM	23	31	no
RSAG8_01383	498	^(X{5,50})[RKH]X[LMIFYW]X	KANIFKSYR	25	33	no
RSAG8_01384	52	^(X{5,50})[RKH]X[LMIFYW]X	ASCPAKLLP	13	21	no
RSAG8_01386	150	^(X{5,50})[RKH]X[LMIFYW]X	DYIALHWYG	45	53	no
RSAG8_01387	167	^(X{5,50})[RKH]X[LMIFYW]X	MAVMSRLLP	1	9	no
RSAG8_01389	136	^(X{5,50})[LI]XAR	YPQVFLNAR	27	35	no
RSAG8_01389	136	^(X{5,50})[RKH]X[LMIFYW]X	FESSPRAII	2	10	no
RSAG8_01390	61	^(X{5,50})[RKH]X[LMIFYW]X	CKECGHRIM	39	47	no
RSAG8_01390	61	^(X{5,50})[YFW]XC	RGEMDYLC	15	22	no
RSAG8_01391	68	^(X{5,50})[RKH]X[LMIFYW]X	LSPGEKWII	11	19	no
RSAG8_01392	175	^(X{5,50})[RKH]X[LMIFYW]X	ESGDVKEFQ	28	36	no
RSAG8_01393	84	^(X{5,50})[RKH]X[LMIFYW]X	SPTQRRSLV	11	19	no
RSAG8_01395	507	^(X{5,50})[RKH]X[LMIFYW]X	SLPSGKKLT	11	19	no
RSAG8_01396	305	^(X{5,50})[RKH]X[LMIFYW]X	ASRVPRRLR	25	33	no
RSAG8_01396	305	^(X{5,50})RXLR	ASRVPRRLR	25	33	no
RSAG8_01397	350	^(X{5,50})[RKH]X[LMIFYW]X	SSHERIKVA	35	43	no
RSAG8_01399	110	^(X{5,50})[RKH]X[LMIFYW]X	PARCYRYCK	5	13	no
RSAG8_01400	217	^(X{5,50})[RKH]X[LMIFYW]X	PARCYRKCK	5	13	no
RSAG8_01402	45	^(X{5,50})[RKH]X[LMIFYW]X	TLGPRRAWE	25	33	no
RSAG8_01403	234	^(X{5,50})[RKH]X[LMIFYW]X	QLETFRAWA	14	22	no
RSAG8_01404	61	^(X{5,50})[RKH]X[LMIFYW]X	GVDLAHCYS	17	25	no
RSAG8_01404	61	^(X{5,50})[YFW]XC	VRICYYIC	42	49	no
RSAG8_01405	41	^(X{5,50})[RKH]X[LMIFYW]X	SVPAPKILV	3	11	no
RSAG8_01406	192	^(X{5,50})[RKH]X[LMIFYW]X	VYLTHRSWN	13	21	no
RSAG8_01408	51	^(X{5,50})[RKH]X[LMIFYW]X	FARVGKRIV	13	21	no
RSAG8_01409	855	^(X{5,50})[RKH]X[LMIFYW]X	KKSNTRPFI	27	35	no
RSAG8_01410	131	^(X{5,50})[RKH]X[LMIFYW]X	LGAYCKLLH	7	15	no
RSAG8_01412	39	^(X{5,50})[LI]XAR	VSGYRLLAR	13	21	no
RSAG8_01412	39	^(X{5,50})[RKH]X[LMIFYW]X	ASIFWRFLV	5	13	no
RSAG8_01413	66	^(X{5,50})[RKH]X[LMIFYW]X	SVQTSRSLA	3	11	no
RSAG8_01415	505	^(X{5,50})[LI]XAR	SYSKSLTAR	45	53	no
RSAG8_01415	505	^(X{5,50})[RKH]X[LMIFYW]X	PLSYSKSLT	43	51	no
RSAG8_01417	148	^(X{5,50})[RKH]X[LMIFYW]X	ISDLKKRIQ	30	38	no
RSAG8_01418	370	^(X{5,50})[RKH]X[LMIFYW]X	GVLRVHLIT	11	19	no
RSAG8_01419	32	^(X{5,50})[RKH]X[LMIFYW]X	VKPISRGIA	2	10	no
RSAG8_01420	408	^(X{5,50})[RKH]X[LMIFYW]X	SLKAMRSWD	3	11	no
RSAG8_01420	408	^(X{5,50})[YFW]XC	KAMRSWDC	5	12	no
RSAG8_01422	290	^(X{5,50})[RKH]X[LMIFYW]X	SFGLSKTLA	3	11	no
RSAG8_01423	452	^(X{5,50})[RKH]X[LMIFYW]X	SFGLSKSLA	41	49	no
RSAG8_01424	192	^(X{5,50})[RKH]X[LMIFYW]X	ALPFAHMYN	44	52	no
RSAG8_01425	137	^(X{5,50})[RKH]X[LMIFYW]X	TAVATRSML	29	37	no
RSAG8_01425	137	^(X{5,50})[YFW]XC	TSPSRFPC	18	25	no
RSAG8_01426	426	^(X{5,50})[RKH]X[LMIFYW]X	LVRRSRCFA	45	53	no
RSAG8_01428	137	^(X{5,50})[RKH]X[LMIFYW]X	LVPTERGLL	23	31	no
RSAG8_01429	14	^(X{5,50})[RKH]X[LMIFYW]X	LLPLSRYLL	3	11	no
RSAG8_01430	81	^(X{5,50})[RKH]X[LMIFYW]X	QDPLARHLP	6	14	no
RSAG8_01431	34	^(X{5,50})[RKH]X[LMIFYW]X	ALPWGHLIL	12	20	no
RSAG8_01433	891	^(X{5,50})[RKH]X[LMIFYW]X	ASTQKRQIP	6	14	no
RSAG8_01435	488	^(X{5,50})[RKH]X[LMIFYW]X	QYISERALP	6	14	no
RSAG8_01435	488	^(X{5,50})[YFW]XC	LLLTVFAC	19	26	no
RSAG8_01439	252	^(X{5,50})[RKH]X[LMIFYW]X	ITVDPRTLD	15	23	no
RSAG8_01440	264	^(X{5,50})[RKH]X[LMIFYW]X	VKRTAHLFN	29	37	no
RSAG8_01441	175	^(X{5,50})[RKH]X[LMIFYW]X	SRSHSRSMS	15	23	no
RSAG8_01442	791	^(X{5,50})[RKH]X[LMIFYW]X	GRAKSGQDS	29	37	no
RSAG8_01443	345	^(X{5,50})[RKH]X[LMIFYW]X	APNQPKGLD	19	27	no
RSAG8_01445	65	^(X{5,50})[LI]XAR	KRLYALRAR	24	32	no
RSAG8_01445	65	^(X{5,50})[RKH]X[LMIFYW]X	TRDEIRLLH	8	16	no
RSAG8_01446	215	^(X{5,50})[RKH]X[LMIFYW]X	NEVAIRNLQ	42	50	no
RSAG8_01446	215	^(X{5,50})[YFW]XC	SCDANWVC	6	13	no
RSAG8_01447	194	^(X{5,50})[RKH]X[LMIFYW]X	SQCIQRLIQ	38	46	no
RSAG8_01448	248	^(X{5,50})[RKH]X[LMIFYW]X	RTPVRKAYP	7	15	no
RSAG8_01449	92	^(X{5,50})[RKH]X[LMIFYW]X	TGGRFRVWL	35	43	no
RSAG8_01450	423	^(X{5,50})[RKH]X[LMIFYW]X	HIASVKHLA	7	15	no
RSAG8_01451	317	^(X{5,50})[RKH]X[LMIFYW]X	SPSSERWFP	12	20	no
RSAG8_01452	482	^(X{5,50})[RKH]X[LMIFYW]X	YRCAKRNLG	24	32	no
RSAG8_01452	482	^(X{5,50})[YFW]XC	RKDQAYRC	19	26	no
RSAG8_01453	738	^(X{5,50})[RKH]X[LMIFYW]X	EDLSSRFIL	9	17	no
RSAG8_01454	227	^(X{5,50})[RKH]X[LMIFYW]X	FVELRHAIS	22	30	no
RSAG8_01455	159	^(X{5,50})[RKH]X[LMIFYW]X	LRHRHKNFG	4	12	no
RSAG8_01456	368	^(X{5,50})[RKH]X[LMIFYW]X	TLSQVRRLA	3	11	no
RSAG8_01457	527	^(X{5,50})[RKH]X[LMIFYW]X	TSPNGKRLA	16	24	no
RSAG8_01458	303	^(X{5,50})[RKH]X[LMIFYW]X	QEKRKRKDR	36	44	no
RSAG8_01459	52	^(X{5,50})[RKH]X[LMIFYW]X	PSRAPKDIN	32	40	no
RSAG8_01459	52	^(X{5,50})[YFW]XC	ENTLQFLC	4	11	no
RSAG8_01460	75	^(X{5,50})[RKH]X[LMIFYW]X	SFRPSRPFW	21	29	no
RSAG8_01461	217	^(X{5,50})[RKH]X[LMIFYW]X	VPRAVRALQ	39	47	no
RSAG8_01462	100	^(X{5,50})[RKH]X[LMIFYW]X	AISTPHILI	14	22	no
RSAG8_01463	39	^(X{5,50})[RKH]X[LMIFYW]X	SVGATRWFG	30	38	no
RSAG8_01465	1603	^(X{5,50})[RKH]X[LMIFYW]X	GSDSERELE	6	14	no
RSAG8_01468	980	^(X{5,50})[RKH]X[LMIFYW]X	TLDHLRELL	30	38	no
RSAG8_01470	315	^(X{5,50})[RKH]X[LMIFYW]X	GNFISRLFH	7	15	no
RSAG8_01471	350	^(X{5,50})[RKH]X[LMIFYW]X	LIAIARTLG	33	41	no
RSAG8_01472	195	^(X{5,50})[LI]XAR	VVTFELNAR	12	20	no
RSAG8_01472	195	^(X{5,50})[RKH]X[LMIFYW]X	VPLGVKVWK	21	29	no
RSAG8_01474	76	^(X{5,50})[RKH]X[LMIFYW]X	TTNFDKALP	5	13	no
RSAG8_01475	516	^(X{5,50})[RKH]X[LMIFYW]X	INSAAHAYS	32	40	no
RSAG8_01476	540	^(X{5,50})[RKH]X[LMIFYW]X	PLRSPHLLA	17	25	no
RSAG8_01477	78	^(X{5,50})[RKH]X[LMIFYW]X	THFKTHRYL	8	16	no
RSAG8_01478	45	^(X{5,50})[RKH]X[LMIFYW]X	RTKVVHNLK	8	16	no
RSAG8_01480	152	^(X{5,50})[RKH]X[LMIFYW]X	RVAFARNIQ	25	33	no
RSAG8_01481	70	^(X{5,50})[RKH]X[LMIFYW]X	PCESYKRLI	21	29	no
RSAG8_01482	293	^(X{5,50})[RKH]X[LMIFYW]X	GRLVFHRLQ	7	15	no
RSAG8_01484	33	^(X{5,50})[RKH]X[LMIFYW]X	VNLAFRSIT	18	26	no
RSAG8_01485	64	^(X{5,50})[RKH]X[LMIFYW]X	YSAIVRLLD	13	21	no
RSAG8_01486	306	^(X{5,50})[RKH]X[LMIFYW]X	DSYLSKMLF	11	19	no
RSAG8_01488	527	^(X{5,50})[RKH]X[LMIFYW]X	TYSELRGLV	34	42	no
RSAG8_01490	52	^(X{5,50})[RKH]X[LMIFYW]X	FPKSVKPYR	9	17	no
RSAG8_01490	52	^(X{5,50})RXLR	YRNAWRGLR	16	24	no
RSAG8_01491	47	^(X{5,50})[RKH]X[LMIFYW]X	RSARIRAYH	7	15	no
RSAG8_01492	277	^(X{5,50})[RKH]X[LMIFYW]X	NVGDLREIS	12	20	no
RSAG8_01494	445	^(X{5,50})[RKH]X[LMIFYW]X	LNRQTREFW	5	13	no
RSAG8_01495	265	^(X{5,50})[RKH]X[LMIFYW]X	EDDFLKPYI	42	50	no
RSAG8_01496	412	^(X{5,50})[RKH]X[LMIFYW]X	DEGTNKLLD	18	26	no
RSAG8_01498	174	^(X{5,50})[RKH]X[LMIFYW]X	DSVIDRLLE	11	19	no
RSAG8_01498	174	^(X{5,50})[YFW]XC	EYEIKFLC	33	40	no
RSAG8_01499	846	^(X{5,50})[LI]XAR	LQPSQIHAR	34	42	no
RSAG8_01499	846	^(X{5,50})[RKH]X[LMIFYW]X	CPTRPRSLS	21	29	no
RSAG8_01501	584	^(X{5,50})[RKH]X[LMIFYW]X	SAEGRHGLI	16	24	no
RSAG8_01502	388	^(X{5,50})[RKH]X[LMIFYW]X	ALAAIRQFL	39	47	no
RSAG8_01504	394	^(X{5,50})[RKH]X[LMIFYW]X	DSIYNKHIP	46	54	no
RSAG8_01505	302	^(X{5,50})[RKH]X[LMIFYW]X	DDAELRRLK	15	23	no
RSAG8_01507	568	^(X{5,50})[RKH]X[LMIFYW]X	SHGGNRCIW	33	41	no
RSAG8_01508	1177	^(X{5,50})[RKH]X[LMIFYW]X	NVVAVRRIS	9	17	no
RSAG8_01509	308	^(X{5,50})[RKH]X[LMIFYW]X	IIAELKKLS	4	12	no
RSAG8_01511	131	^(X{5,50})[LI]XAR	RVRTWLPAR	21	29	no
RSAG8_01511	131	^(X{5,50})[RKH]X[LMIFYW]X	SNHFRKDWQ	11	19	no
RSAG8_01512	152	^(X{5,50})[RKH]X[LMIFYW]X	QNPVLHLYA	5	13	no
RSAG8_01513	204	^(X{5,50})[RKH]X[LMIFYW]X	SCIVSRAII	21	29	no
RSAG8_01513	204	^(X{5,50})[YFW]XC	SLEADWRC	3	10	no
RSAG8_01514	60	^(X{5,50})[RKH]X[LMIFYW]X	HLFRARGLI	2	10	no
RSAG8_01514	60	^(X{5,50})[YFW]XC	PLSLLYRC	22	29	no
RSAG8_01515	774	^(X{5,50})[RKH]X[LMIFYW]X	FRNPTRAFT	19	27	no
RSAG8_01516	173	^(X{5,50})[RKH]X[LMIFYW]X	EILRVHLLA	38	46	no
RSAG8_01517	125	^(X{5,50})[RKH]X[LMIFYW]X	TTGIHGIAV	15	23	no
RSAG8_01517	125	^(X{5,50})RXLR	MLRFTRPLR	1	9	no
RSAG8_01519	329	^(X{5,50})[RKH]X[LMIFYW]X	PICTSRKWR	7	15	no
RSAG8_01520	63	^(X{5,50})[RKH]X[LMIFYW]X	MFTLVHRYN	1	9	no
RSAG8_01520	63	^(X{5,50})RXLR	GRRLSRNLR	35	43	no
RSAG8_01521	342	^(X{5,50})[RKH]X[LMIFYW]X	EYFKSRRFR	26	34	no
RSAG8_01522	196	^(X{5,50})[RKH]X[LMIFYW]X	HGLFEKPIE	5	13	no
RSAG8_01524	343	^(X{5,50})[RKH]X[LMIFYW]X	EMAVDHLII	22	30	no
RSAG8_01525	117	^(X{5,50})[RKH]X[LMIFYW]X	TLRSIRRVG	7	15	no
RSAG8_01525	117	^(X{5,50})RXLR	MVSLLRTLR	1	9	no
RSAG8_01526	334	^(X{5,50})[LI]XAR	VTLSELQAR	40	48	no
RSAG8_01526	334	^(X{5,50})[RKH]X[LMIFYW]X	SELQARLFL	43	51	no
RSAG8_01527	126	^(X{5,50})[RKH]X[LMIFYW]X	SPSLRRPFV	11	19	no
RSAG8_01528	264	^(X{5,50})[RKH]X[LMIFYW]X	PSFLPHFLV	10	18	no
RSAG8_01529	140	^(X{5,50})[RKH]X[LMIFYW]X	WSPRLRDLV	7	15	no
RSAG8_01530	800	^(X{5,50})[RKH]X[LMIFYW]X	IPEWKKAYI	12	20	no
RSAG8_01531	698	^(X{5,50})[RKH]X[LMIFYW]X	IPEWKRAYL	12	20	no
RSAG8_01532	435	^(X{5,50})[RKH]X[LMIFYW]X	PERAARMTE	25	33	no
RSAG8_01533	454	^(X{5,50})[RKH]X[LMIFYW]X	NPLDKRCLA	7	15	no
RSAG8_01533	454	^(X{5,50})[YFW]XC	KYRTCFQC	35	42	no
RSAG8_01534	219	^(X{5,50})[RKH]X[LMIFYW]X	KNPVQKCIW	34	42	no
RSAG8_01535	519	^(X{5,50})[RKH]X[LMIFYW]X	KRASEHQIT	3	11	no
RSAG8_01536	588	^(X{5,50})[RKH]X[LMIFYW]X	STQTVRLLD	19	27	no
RSAG8_01537	590	^(X{5,50})[RKH]X[LMIFYW]X	STQTIRLLD	19	27	no
RSAG8_01541	231	^(X{5,50})[RKH]X[LMIFYW]X	LRAVTKEFT	4	12	no
RSAG8_01544	59	^(X{5,50})[RKH]X[LMIFYW]X	VLEEIRGWA	19	27	no
RSAG8_01545	369	^(X{5,50})[LI]XAR	AIEPDLNAR	24	32	no
RSAG8_01545	369	^(X{5,50})[RKH]X[LMIFYW]X	FVEFIKFMR	10	18	no
RSAG8_01548	60	^(X{5,50})[RKH]X[LMIFYW]X	QTHFGRTLH	7	15	no
RSAG8_01549	156	^(X{5,50})[RKH]X[LMIFYW]X	AFLDGKGLK	6	14	no
RSAG8_01549	156	^(X{5,50})[YFW]XC	VSPQIYTC	16	23	no
RSAG8_01550	388	^(X{5,50})[RKH]X[LMIFYW]X	KSAGQKAWV	8	16	no
RSAG8_01551	353	^(X{5,50})[RKH]X[LMIFYW]X	HHGTKYPMV	37	45	no
RSAG8_01553	165	^(X{5,50})[RKH]X[LMIFYW]X	QIMVNHAYG	2	10	no
RSAG8_01553	165	^(X{5,50})[YFW]XC	AQVSGWRC	11	18	no
RSAG8_01554	132	^(X{5,50})[RKH]X[LMIFYW]X	AAAHHRVLL	12	20	no
RSAG8_01555	46	^(X{5,50})[RKH]X[LMIFYW]X	AEFILRRFP	26	34	no
RSAG8_01556	262	^(X{5,50})[RKH]X[LMIFYW]X	EAVEKKDWY	42	50	no
RSAG8_01559	128	^(X{5,50})[RKH]X[LMIFYW]X	LFPTARVYH	8	16	no
RSAG8_01561	158	^(X{5,50})[RKH]X[LMIFYW]X	HLHPLTGSG	39	47	no
RSAG8_01562	250	^(X{5,50})[RKH]X[LMIFYW]X	DFEPYKYIF	46	54	no
RSAG8_01564	34	^(X{5,50})[RKH]X[LMIFYW]X	IAELRRPMV	2	10	no
RSAG8_01565	72	^(X{5,50})[RKH]X[LMIFYW]X	NLLRGRALP	4	12	no
RSAG8_01565	72	^(X{5,50})[YFW]XC	MSYVDYLC	40	47	no
RSAG8_01566	286	^(X{5,50})[RKH]X[LMIFYW]X	PHSAGRPFP	7	15	no
RSAG8_01567	465	^(X{5,50})[RKH]X[LMIFYW]X	TAPARRDLL	36	44	no
RSAG8_01568	169	^(X{5,50})[RKH]X[LMIFYW]X	LFYRSRGFE	11	19	no
RSAG8_01571	367	^(X{5,50})[RKH]X[LMIFYW]X	LDMFIKVIN	16	24	no
RSAG8_01572	552	^(X{5,50})[RKH]X[LMIFYW]X	MRFAAHNLF	1	9	no
RSAG8_01573	480	^(X{5,50})[RKH]X[LMIFYW]X	SQTRNKKLR	4	12	no
RSAG8_01574	187	^(X{5,50})[RKH]X[LMIFYW]X	MIPIMRLWT	1	9	no
RSAG8_01575	151	^(X{5,50})[RKH]X[LMIFYW]X	IDMDGKKYD	19	27	no
RSAG8_01577	1054	^(X{5,50})[RKH]X[LMIFYW]X	DQVQCHGYL	30	38	no
RSAG8_01578	905	^(X{5,50})[RKH]X[LMIFYW]X	PASTTHTFT	31	39	no
RSAG8_01579	37	^(X{5,50})[RKH]X[LMIFYW]X	YSLPSRALV	18	26	no
RSAG8_01581	3005	^(X{5,50})[RKH]X[LMIFYW]X	RWMHPFSAG	49	57	no
RSAG8_01582	174	^(X{5,50})[RKH]X[LMIFYW]X	SEGIRNTTT	43	51	no
RSAG8_01583	301	^(X{5,50})[RKH]X[LMIFYW]X	LSVIPKEWH	9	17	no
RSAG8_01584	161	^(X{5,50})[RKH]X[LMIFYW]X	KAEQVHEFT	23	31	no
RSAG8_01585	70	^(X{5,50})[RKH]X[LMIFYW]X	MQHTQRTLS	1	9	no
RSAG8_01586	704	^(X{5,50})[RKH]X[LMIFYW]X	KMPTQRQLD	16	24	no
RSAG8_01587	528	^(X{5,50})[RKH]X[LMIFYW]X	RLPPPKRIK	4	12	no
RSAG8_01590	563	^(X{5,50})[RKH]X[LMIFYW]X	SLPVVILAP	78	86	no
RSAG8_01591	48	^(X{5,50})[RKH]X[LMIFYW]X	SSVKYKHYV	8	16	no
RSAG8_01592	252	^(X{5,50})[RKH]X[LMIFYW]X	FSLLGRQFT	1	9	no
RSAG8_01593	65	^(X{5,50})[RKH]X[LMIFYW]X	VHSRSRSFG	27	35	no
RSAG8_01594	69	^(X{5,50})[RKH]X[LMIFYW]X	GLLVQHFLD	42	50	no
RSAG8_01596	762	^(X{5,50})[RKH]X[LMIFYW]X	KKSGIVRLY	26	34	no
RSAG8_01597	521	^(X{5,50})[RKH]X[LMIFYW]X	SRIARRGLD	27	35	no
RSAG8_01597	521	^(X{5,50})[YFW]XC	LDCGHYIC	34	41	no
RSAG8_01598	99	^(X{5,50})[LI]XAR	ASDIAIHAR	13	21	no
RSAG8_01598	99	^(X{5,50})[RKH]X[LMIFYW]X	IAIHAREIL	16	24	no
RSAG8_01599	135	^(X{5,50})[RKH]X[LMIFYW]X	MFDGWKTLN	1	9	no
RSAG8_01600	403	^(X{5,50})[RKH]X[LMIFYW]X	HVAKIRSYG	9	17	no
RSAG8_01601	431	^(X{5,50})[RKH]X[LMIFYW]X	VDSFMRDLT	24	32	no
RSAG8_01602	411	^(X{5,50})[RKH]X[LMIFYW]X	VDSFMRDLG	24	32	no
RSAG8_01603	58	^(X{5,50})[RKH]X[LMIFYW]X	SDCKSRHLG	4	12	no
RSAG8_01604	404	^(X{5,50})[RKH]X[LMIFYW]X	QSPPHRKMS	7	15	no
RSAG8_01605	488	^(X{5,50})[RKH]X[LMIFYW]X	VRKRNKHLP	9	17	no
RSAG8_01606	432	^(X{5,50})[RKH]X[LMIFYW]X	VDTFMRDLQ	27	35	no
RSAG8_01607	47	^(X{5,50})[RKH]X[LMIFYW]X	WVVSFKALH	5	13	no
RSAG8_01608	75	^(X{5,50})[RKH]X[LMIFYW]X	AIIRNRLIL	2	10	no
RSAG8_01609	111	^(X{5,50})[RKH]X[LMIFYW]X	PLRTPRLFL	6	14	yes
RSAG8_01610	373	^(X{5,50})[RKH]X[LMIFYW]X	PASMAKLMD	34	42	no
RSAG8_01611	196	^(X{5,50})[RKH]X[LMIFYW]X	PDETETQVA	18	26	no
RSAG8_01613	283	^(X{5,50})[RKH]X[LMIFYW]X	LEHTNHQLR	21	29	no
RSAG8_01614	160	^(X{5,50})[RKH]X[LMIFYW]X	HTMEDLAVY	62	70	no
RSAG8_01616	235	^(X{5,50})[RKH]X[LMIFYW]X	VAQDFKLYG	19	27	no
RSAG8_01618	347	^(X{5,50})[RKH]X[LMIFYW]X	RGEEEKLLG	11	19	no
RSAG8_01620	421	^(X{5,50})[RKH]X[LMIFYW]X	YNKGPKDLL	42	50	no
RSAG8_01621	227	^(X{5,50})[RKH]X[LMIFYW]X	MSQPNKTLY	1	9	no
RSAG8_01622	400	^(X{5,50})[RKH]X[LMIFYW]X	TAQPRRFIL	51	59	no
RSAG8_01623	345	^(X{5,50})[RKH]X[LMIFYW]X	APAFIRNLI	2	10	no
RSAG8_01623	345	^(X{5,50})[YFW]XC	SGWLAWTC	39	46	no
RSAG8_01624	188	^(X{5,50})[RKH]X[LMIFYW]X	AVQLIHTFV	11	19	no
RSAG8_01625	20	^(X{5,50})[RKH]X[LMIFYW]X	AGNRIRPMM	10	18	no
RSAG8_01626	184	^(X{5,50})[RKH]X[LMIFYW]X	DPLKKRKIA	4	12	no
RSAG8_01628	553	^(X{5,50})[RKH]X[LMIFYW]X	YSDPEKVID	6	14	no
RSAG8_01629	180	^(X{5,50})[RKH]X[LMIFYW]X	SYSKLKYLH	12	20	no
RSAG8_01632	63	^(X{5,50})[RK]CXXC(X{6,18})H	LYPRTRCPRCPRRVLCRSRNLH	19	40	yes
RSAG8_01632	63	^(X{5,50})[RKH]X[LMIFYW]X	WSCCWHLYP	13	21	yes
RSAG8_01632	63	^(X{5,50})[YFW]XC	LLRLCWSC	8	15	yes
RSAG8_01633	119	^(X{5,50})[YFW]XC	MAGCVYMC	13	20	yes
RSAG8_01635	55	^(X{5,50})[RKH]X[LMIFYW]X	PVLGGHPIF	25	33	no
RSAG8_01636	89	^(X{5,50})[LI]XAR	FVVLTLNAR	11	19	yes
RSAG8_01638	178	^(X{5,50})[RKH]X[LMIFYW]X	SQTTVHAIP	24	32	no
RSAG8_01639	262	^(X{5,50})[RKH]X[LMIFYW]X	QADIAKMID	11	19	no
RSAG8_01640	262	^(X{5,50})[RKH]X[LMIFYW]X	QADIAKMID	11	19	no
RSAG8_01641	942	^(X{5,50})[RKH]X[LMIFYW]X	KGAVPHTFD	32	40	no
RSAG8_01642	130	^(X{5,50})[RKH]X[LMIFYW]X	SHFPIRRIN	14	22	no
RSAG8_01644	367	^(X{5,50})[RKH]X[LMIFYW]X	NYPYEHLLP	28	36	no
RSAG8_01645	676	^(X{5,50})[RKH]X[LMIFYW]X	SPTRWKSIN	8	16	no
RSAG8_01646	2170	^(X{5,50})[RKH]X[LMIFYW]X	SYRPRKRLN	29	37	no
RSAG8_01647	266	^(X{5,50})[RKH]X[LMIFYW]X	ADSVGRILL	5	13	yes
RSAG8_01648	271	^(X{5,50})[RKH]X[LMIFYW]X	EPPRERLFV	39	47	no
RSAG8_01649	251	^(X{5,50})[LI]XAR	LPVTALNAR	4	12	no
RSAG8_01649	251	^(X{5,50})[RKH]X[LMIFYW]X	SSNDNKPWL	46	54	no
RSAG8_01650	259	^(X{5,50})[RKH]X[LMIFYW]X	AARNKRRIS	37	45	no
RSAG8_01651	677	^(X{5,50})[RKH]X[LMIFYW]X	RCPVIRVFG	28	36	no
RSAG8_01652	323	^(X{5,50})[RKH]X[LMIFYW]X	ANIGGHHLP	14	22	no
RSAG8_01653	557	^(X{5,50})[YFW]XC	SYIMQFMC	33	40	no
RSAG8_01655	100	^(X{5,50})[RKH]X[LMIFYW]X	LLDDEKVFP	7	15	no
RSAG8_01656	212	^(X{5,50})[RKH]X[LMIFYW]X	TTQAVRTLP	20	28	no
RSAG8_01657	1204	^(X{5,50})[RKH]X[LMIFYW]X	QAQARHRLP	45	53	no
RSAG8_01659	266	^(X{5,50})[RKH]X[LMIFYW]X	TDYAFHSLC	22	30	no
RSAG8_01659	266	^(X{5,50})[YFW]XC	HSLCLYLC	27	34	no
RSAG8_01662	518	^(X{5,50})[RKH]X[LMIFYW]X	NISKRRNLA	41	49	no
RSAG8_01663	683	^(X{5,50})[RKH]X[LMIFYW]X	SRIEQKRIE	44	52	no
RSAG8_01665	34	^(X{5,50})[YFW]XC	PLHPIYSC	3	10	no
RSAG8_01667	841	^(X{5,50})[RKH]X[LMIFYW]X	LAGSQRRLR	6	14	no
RSAG8_01667	841	^(X{5,50})RXLR	LAGSQRRLR	6	14	no
RSAG8_01668	56	^(X{5,50})[RKH]X[LMIFYW]X	WFSRPRKYG	7	15	no
RSAG8_01670	608	^(X{5,50})[RKH]X[LMIFYW]X	MLRHPNILP	77	85	no
RSAG8_01671	313	^(X{5,50})[RKH]X[LMIFYW]X	QNAYSKGLY	40	48	no
RSAG8_01672	337	^(X{5,50})[RKH]X[LMIFYW]X	YGDYLRSLN	44	52	no
RSAG8_01673	79	^(X{5,50})[RKH]X[LMIFYW]X	DPPITRYIS	6	14	no
RSAG8_01674	686	^(X{5,50})[RKH]X[LMIFYW]X	RKKDSHDLV	22	30	no
RSAG8_01675	296	^(X{5,50})[RKH]X[LMIFYW]X	MDGPLRSIS	1	9	no
RSAG8_01676	771	^(X{5,50})[RKH]X[LMIFYW]X	DASALRPWL	8	16	no
RSAG8_01677	303	^(X{5,50})[RKH]X[LMIFYW]X	ARLSIKTLN	26	34	no
RSAG8_01679	347	^(X{5,50})[RKH]X[LMIFYW]X	IEQSTDKLL	40	48	no
RSAG8_01680	167	^(X{5,50})[RKH]X[LMIFYW]X	NGLDGRLLC	40	48	no
RSAG8_01681	443	^(X{5,50})[RKH]X[LMIFYW]X	IRPKWKGYR	33	41	no
RSAG8_01682	329	^(X{5,50})[RKH]X[LMIFYW]X	TEKTEEELA	37	45	no
RSAG8_01683	300	^(X{5,50})[RKH]X[LMIFYW]X	PAPPQPAVI	56	64	no
RSAG8_01685	792	^(X{5,50})[RKH]X[LMIFYW]X	SRETLTRVR	58	66	no
RSAG8_01687	226	^(X{5,50})[RKH]X[LMIFYW]X	EITALHDFI	30	38	no
RSAG8_01689	216	^(X{5,50})[RKH]X[LMIFYW]X	DPPTGRPYQ	39	47	no
RSAG8_01691	742	^(X{5,50})[RKH]X[LMIFYW]X	VWPIIHEIK	30	38	no
RSAG8_01692	617	^(X{5,50})[RKH]X[LMIFYW]X	IDKGRRTKI	55	63	no
RSAG8_01692	617	^(X{5,50})[YFW]XC	SSVQVFEC	21	28	no
RSAG8_01693	537	^(X{5,50})[RKH]X[LMIFYW]X	DLVDDRNYA	10	18	no
RSAG8_01694	73	^(X{5,50})[RKH]X[LMIFYW]X	SGIYSHIYA	23	31	no
RSAG8_01695	274	^(X{5,50})[RKH]X[LMIFYW]X	QSTAERQIG	34	42	no
RSAG8_01697	377	^(X{5,50})[RKH]X[LMIFYW]X	AAGRSHYLD	41	49	no
RSAG8_01698	469	^(X{5,50})[RKH]X[LMIFYW]X	FGSRQRCLL	3	11	no
RSAG8_01699	660	^(X{5,50})[RKH]X[LMIFYW]X	RSSSGKAIV	26	34	no
RSAG8_01700	733	^(X{5,50})[RKH]X[LMIFYW]X	RNPEGRIYW	14	22	no
RSAG8_01701	92	^(X{5,50})[RKH]X[LMIFYW]X	LRKQVKKME	22	30	no
RSAG8_01701	92	^(X{5,50})[YFW]XC	TQHARYTC	32	39	no
RSAG8_01702	734	^(X{5,50})[RKH]X[LMIFYW]X	LLAAAGWFS	81	89	no
RSAG8_01703	1102	^(X{5,50})[RKH]X[LMIFYW]X	KQSLPRSLT	19	27	no
RSAG8_01704	551	^(X{5,50})[RKH]X[LMIFYW]X	MSNRKFRND	84	92	no
RSAG8_01705	698	^(X{5,50})[LI]XAR	RQIAALQAR	34	42	no
RSAG8_01705	698	^(X{5,50})[RKH]X[LMIFYW]X	QDEIKRQIA	29	37	no
RSAG8_01706	240	^(X{5,50})[RKH]X[LMIFYW]X	RDGTLRIWD	22	30	no
RSAG8_01707	355	^(X{5,50})[RKH]X[LMIFYW]X	EQWVRRLMS	11	19	no
RSAG8_01708	355	^(X{5,50})[RKH]X[LMIFYW]X	TTVNSKTYI	19	27	no
RSAG8_01709	77	^(X{5,50})[RKH]X[LMIFYW]X	GCSDGHQLK	28	36	no
RSAG8_01711	409	^(X{5,50})[RKH]X[LMIFYW]X	VTDGERILQ	23	31	no
RSAG8_01712	1297	^(X{5,50})[RKH]X[LMIFYW]X	TKIELAPAL	59	67	no
RSAG8_01714	210	^(X{5,50})[YFW]XC	NLLGPWFC	25	32	no
RSAG8_01715	79	^(X{5,50})[RKH]X[LMIFYW]X	TGHCTHVFC	13	21	no
RSAG8_01716	369	^(X{5,50})[RKH]X[LMIFYW]X	NPEIRKEWR	24	32	no
RSAG8_01717	295	^(X{5,50})[RKH]X[LMIFYW]X	GRLVKDGKI	47	55	no
RSAG8_01718	299	^(X{5,50})[RKH]X[LMIFYW]X	MMSNSKTIT	1	9	no
RSAG8_01719	199	^(X{5,50})[RKH]X[LMIFYW]X	FLLSGKVLG	28	36	no
RSAG8_01721	62	^(X{5,50})[RKH]X[LMIFYW]X	LATCTRTIT	4	12	no
RSAG8_01723	126	^(X{5,50})[RKH]X[LMIFYW]X	GSADFKLLT	2	10	no
RSAG8_01724	386	^(X{5,50})[RKH]X[LMIFYW]X	VSRSHKALS	27	35	no
RSAG8_01725	442	^(X{5,50})[RKH]X[LMIFYW]X	QFYDLIEIF	56	64	no
RSAG8_01726	319	^(X{5,50})[RKH]X[LMIFYW]X	DGTPRRPMN	40	48	no
RSAG8_01727	3791	^(X{5,50})[RKH]X[LMIFYW]X	TLVTGRNLR	29	37	no
RSAG8_01727	3791	^(X{5,50})RXLR	TLVTGRNLR	29	37	no
RSAG8_01728	119	^(X{5,50})[RKH]X[LMIFYW]X	ISSHFREYK	9	17	no
RSAG8_01729	229	^(X{5,50})[RKH]X[LMIFYW]X	ETDAVRSWW	6	14	no
RSAG8_01730	105	^(X{5,50})[RKH]X[LMIFYW]X	NHGGVVRKI	18	26	no
RSAG8_01731	274	^(X{5,50})[RKH]X[LMIFYW]X	QQERPAYGN	53	61	no
RSAG8_01732	534	^(X{5,50})[RKH]X[LMIFYW]X	PPTLRKTLS	6	14	no
RSAG8_01732	534	^(X{5,50})[YFW]XC	GQLEAYLC	22	29	no
RSAG8_01733	50	^(X{5,50})[RKH]X[LMIFYW]X	HCALVKQLV	8	16	no
RSAG8_01735	62	^(X{5,50})[RKH]X[LMIFYW]X	TIRDVKKLS	12	20	no
RSAG8_01736	44	^(X{5,50})[RKH]X[LMIFYW]X	MLWSGRYFI	10	18	no
RSAG8_01737	347	^(X{5,50})[RKH]X[LMIFYW]X	FFSLRKSFV	3	11	no
RSAG8_01739	329	^(X{5,50})[RKH]X[LMIFYW]X	MPDAARIIY	1	9	no
RSAG8_01742	217	^(X{5,50})[RKH]X[LMIFYW]X	TCPGCRVLY	20	28	no
RSAG8_01742	217	^(X{5,50})[YFW]XC	VEPFKYTC	14	21	no
RSAG8_01743	126	^(X{5,50})[RKH]X[LMIFYW]X	IGVPIKLLH	5	13	no
RSAG8_01746	80	^(X{5,50})[RKH]X[LMIFYW]X	MPSLLKAFE	1	9	no
RSAG8_01747	109	^(X{5,50})[RKH]X[LMIFYW]X	FQWMSRHIR	17	25	no
RSAG8_01749	330	^(X{5,50})[RKH]X[LMIFYW]X	EKFGVKTIK	48	56	no
RSAG8_01751	1066	^(X{5,50})[RKH]X[LMIFYW]X	EEERQKRLK	9	17	no
RSAG8_01752	261	^(X{5,50})[RKH]X[LMIFYW]X	FSPEGRLYQ	12	20	no
RSAG8_01753	51	^(X{5,50})[RKH]X[LMIFYW]X	QQTLARDWQ	20	28	no
RSAG8_01755	58	^(X{5,50})[RKH]X[LMIFYW]X	YAPTMRYLE	10	18	no
RSAG8_01756	69	^(X{5,50})[RKH]X[LMIFYW]X	CAPCFRRFN	5	13	no
RSAG8_01756	69	^(X{5,50})[YFW]XC	CAAQRFAC	25	32	no
RSAG8_01757	669	^(X{5,50})[RKH]X[LMIFYW]X	PDNDTHGLE	46	54	no
RSAG8_01758	373	^(X{5,50})[RKH]X[LMIFYW]X	ILSLLRPLS	3	11	no
RSAG8_01760	628	^(X{5,50})[RKH]X[LMIFYW]X	SPSSKRSFL	10	18	no
RSAG8_01762	209	^(X{5,50})[RKH]X[LMIFYW]X	HTQPDHPIN	2	10	no
RSAG8_01763	317	^(X{5,50})[RKH]X[LMIFYW]X	LAKRVHGWS	20	28	no
RSAG8_01764	2622	^(X{5,50})[RKH]X[LMIFYW]X	TREPSKDWR	43	51	no
RSAG8_01766	22	^(X{5,50})[RKH]X[LMIFYW]X	IITSTHDIY	6	14	no
RSAG8_01767	543	^(X{5,50})[RKH]X[LMIFYW]X	YVVKHRLYL	30	38	no
RSAG8_01767	543	^(X{5,50})[YFW]XC	ATLSLYIC	16	23	no
RSAG8_01768	370	^(X{5,50})[RKH]X[LMIFYW]X	DIGRVKSLV	18	26	no
RSAG8_01769	179	^(X{5,50})[RKH]X[LMIFYW]X	EVNLSRLLR	9	17	no
RSAG8_01769	179	^(X{5,50})RXLR	EVNLSRLLR	9	17	no
RSAG8_01770	371	^(X{5,50})[RKH]X[LMIFYW]X	RGPLGKVWL	11	19	no
RSAG8_01771	1428	^(X{5,50})[RKH]X[LMIFYW]X	NAGRKRTYL	6	14	no
RSAG8_01772	1361	^(X{5,50})[LI]XAR	VAREPLNAR	12	20	no
RSAG8_01772	1361	^(X{5,50})[RKH]X[LMIFYW]X	EDQRASGDE	54	62	no
RSAG8_01773	788	^(X{5,50})[RKH]X[LMIFYW]X	PYYAYKKYQ	3	11	no
RSAG8_01774	712	^(X{5,50})[LI]XAR	KVDGALFAR	28	36	no
RSAG8_01774	712	^(X{5,50})[RKH]X[LMIFYW]X	ALFARKELN	32	40	no
RSAG8_01776	118	^(X{5,50})[RKH]X[LMIFYW]X	GNISCRGLH	13	21	no
RSAG8_01777	209	^(X{5,50})[RKH]X[LMIFYW]X	AHLLKKIYI	3	11	no
RSAG8_01779	111	^(X{5,50})[RKH]X[LMIFYW]X	LLLLAIIGV	32	40	no
RSAG8_01780	244	^(X{5,50})[RKH]X[LMIFYW]X	LAPYGKEMT	29	37	no
RSAG8_01781	93	^(X{5,50})[RKH]X[LMIFYW]X	CFVWQHGLC	36	44	no
RSAG8_01782	391	^(X{5,50})[RKH]X[LMIFYW]X	QQAHYRSLN	42	50	no
RSAG8_01783	44	^(X{5,50})[RKH]X[LMIFYW]X	RAHIPHALA	25	33	no
RSAG8_01784	515	^(X{5,50})[RKH]X[LMIFYW]X	ERAKMRAID	3	11	no
RSAG8_01785	263	^(X{5,50})[RKH]X[LMIFYW]X	WSGFKKNLN	3	11	no
RSAG8_01786	659	^(X{5,50})[RKH]X[LMIFYW]X	NPPRQRGLS	16	24	no
RSAG8_01787	452	^(X{5,50})[RKH]X[LMIFYW]X	FPLPYRVFL	20	28	no
RSAG8_01788	659	^(X{5,50})[RKH]X[LMIFYW]X	DRVKAKNFQ	30	38	no
RSAG8_01789	59	^(X{5,50})[RKH]X[LMIFYW]X	NLDVQRTLV	13	21	no
RSAG8_01790	60	^(X{5,50})[RKH]X[LMIFYW]X	CPSVTGQVG	37	45	no
RSAG8_01790	60	^(X{5,50})[YFW]XC	ATARRFAC	15	22	no
RSAG8_01791	370	^(X{5,50})[RKH]X[LMIFYW]X	AKNEIKMLL	31	39	no
RSAG8_01792	383	^(X{5,50})[RKH]X[LMIFYW]X	VCGPRHSLS	37	45	no
RSAG8_01792	383	^(X{5,50})[YFW]XC	KAPYEFDC	7	14	no
RSAG8_01793	77	^(X{5,50})[RKH]X[LMIFYW]X	ANCQRRSLV	8	16	no
RSAG8_01796	79	^(X{5,50})[RKH]X[LMIFYW]X	RMSDQRVLV	42	50	no
RSAG8_01798	260	^(X{5,50})[RKH]X[LMIFYW]X	IKRHGRRLD	11	19	no
RSAG8_01799	390	^(X{5,50})[RKH]X[LMIFYW]X	SESKAKFIS	19	27	no
RSAG8_01800	470	^(X{5,50})[RKH]X[LMIFYW]X	YKSDHHRYN	37	45	no
RSAG8_01800	470	^(X{5,50})[YFW]XC	TEQALYTC	13	20	no
RSAG8_01801	1106	^(X{5,50})[LI]XAR	GTTASITAR	3	11	no
RSAG8_01801	1106	^(X{5,50})[RKH]X[LMIFYW]X	ASITARPFK	6	14	no
RSAG8_01802	342	^(X{5,50})[RKH]X[LMIFYW]X	QYNLTHPYP	5	13	no
RSAG8_01803	444	^(X{5,50})[RKH]X[LMIFYW]X	DIDSSRPFL	39	47	no
RSAG8_01804	191	^(X{5,50})[LI]XAR	RNISVIIAR	16	24	no
RSAG8_01804	191	^(X{5,50})[RKH]X[LMIFYW]X	LPGAPRNIS	11	19	no
RSAG8_01805	233	^(X{5,50})[RKH]X[LMIFYW]X	WSPDGKKLA	2	10	no
RSAG8_01806	308	^(X{5,50})[RKH]X[LMIFYW]X	PLELTRRIK	27	35	no
RSAG8_01808	288	^(X{5,50})[RKH]X[LMIFYW]X	NFNRNHLFS	40	48	no
RSAG8_01809	268	^(X{5,50})[LI]XAR	YLRLILTAR	37	45	no
RSAG8_01809	268	^(X{5,50})[RKH]X[LMIFYW]X	ARLPKHMLL	22	30	no
RSAG8_01810	44	^(X{5,50})[RKH]X[LMIFYW]X	IHCGNHPID	15	23	no
RSAG8_01811	537	^(X{5,50})[RKH]X[LMIFYW]X	SLPSLHSFQ	10	18	no
RSAG8_01812	140	^(X{5,50})[RKH]X[LMIFYW]X	MIAGTRTIG	4	12	no
RSAG8_01813	237	^(X{5,50})[RKH]X[LMIFYW]X	PTGVFKALR	17	25	no
RSAG8_01814	304	^(X{5,50})[RKH]X[LMIFYW]X	DLDEVHPFL	9	17	no
RSAG8_01815	324	^(X{5,50})[RKH]X[LMIFYW]X	ACSFHKTWQ	13	21	no
RSAG8_01816	100	^(X{5,50})[RKH]X[LMIFYW]X	TFADDRCLW	4	12	no
RSAG8_01817	292	^(X{5,50})[LI]XAR	SDEPFISAR	33	41	no
RSAG8_01817	292	^(X{5,50})[RKH]X[LMIFYW]X	ISARDRQLK	38	46	no
RSAG8_01819	331	^(X{5,50})[RKH]X[LMIFYW]X	YAVSLKLLP	22	30	no
RSAG8_01820	145	^(X{5,50})[RKH]X[LMIFYW]X	YAVSLKLLP	22	30	no
RSAG8_01821	194	^(X{5,50})[LI]XAR	EFALRLVAR	39	47	no
RSAG8_01821	194	^(X{5,50})[RKH]X[LMIFYW]X	SPIVFRLLS	16	24	no
RSAG8_01822	1119	^(X{5,50})[RKH]X[LMIFYW]X	GANTPRSLG	11	19	no
RSAG8_01823	181	^(X{5,50})[LI]XAR	NHWVSLLAR	5	13	no
RSAG8_01823	181	^(X{5,50})[RKH]X[LMIFYW]X	VSLLARNLS	8	16	no
RSAG8_01826	490	^(X{5,50})[RKH]X[LMIFYW]X	MLRATRTFL	1	9	no
RSAG8_01827	236	^(X{5,50})[LI]XAR	SSTSALAAR	13	21	yes
RSAG8_01828	334	^(X{5,50})[RKH]X[LMIFYW]X	HLAFAGHRR	19	27	no
RSAG8_01829	371	^(X{5,50})[RKH]X[LMIFYW]X	GSDSSRIIT	33	41	no
RSAG8_01831	956	^(X{5,50})[RKH]X[LMIFYW]X	TAEDILSYD	27	35	no
RSAG8_01834	125	^(X{5,50})[RKH]X[LMIFYW]X	KTIESRSLS	3	11	no
RSAG8_01835	390	^(X{5,50})[RKH]X[LMIFYW]X	RVGTQRSLA	3	11	no
RSAG8_01836	391	^(X{5,50})[RKH]X[LMIFYW]X	FRMSTKSLP	22	30	no
RSAG8_01837	340	^(X{5,50})[RKH]X[LMIFYW]X	PTPTTRTLA	9	17	no
RSAG8_01838	414	^(X{5,50})[RKH]X[LMIFYW]X	HHEEPRAFH	21	29	no
RSAG8_01839	38	^(X{5,50})[RKH]X[LMIFYW]X	YQCIRKPIS	30	38	no
RSAG8_01839	38	^(X{5,50})[YFW]XC	INLPLYQC	25	32	no
RSAG8_01841	144	^(X{5,50})[RKH]X[LMIFYW]X	NCTQVKHLH	19	27	no
RSAG8_01842	287	^(X{5,50})[RKH]X[LMIFYW]X	TKNCDKQME	28	36	no
RSAG8_01844	50	^(X{5,50})[RKH]X[LMIFYW]X	SQVPARDLS	11	19	no
RSAG8_01845	102	^(X{5,50})[RKH]X[LMIFYW]X	RRIHLYVVS	6	14	no
RSAG8_01846	154	^(X{5,50})[RKH]X[LMIFYW]X	PPSVPRAMG	22	30	no
RSAG8_01848	1058	^(X{5,50})[RKH]X[LMIFYW]X	IRPPIHPLP	45	53	no
RSAG8_01849	332	^(X{5,50})[RKH]X[LMIFYW]X	SATSLRPLR	19	27	no
RSAG8_01849	332	^(X{5,50})RXLR	SATSLRPLR	19	27	no
RSAG8_01850	153	^(X{5,50})[RKH]X[LMIFYW]X	HAPNLRQFE	11	19	no
RSAG8_01851	182	^(X{5,50})[RKH]X[LMIFYW]X	NVHESRVLG	3	11	no
RSAG8_01852	222	^(X{5,50})[RKH]X[LMIFYW]X	FTELLKTLG	20	28	no
RSAG8_01854	119	^(X{5,50})[RKH]X[LMIFYW]X	LKRTGKVLM	6	14	no
RSAG8_01855	87	^(X{5,50})[RKH]X[LMIFYW]X	TNEDVKEYV	6	14	no
RSAG8_01856	199	^(X{5,50})[RKH]X[LMIFYW]X	TNSYPRSYR	3	11	no
RSAG8_01857	55	^(X{5,50})[RKH]X[LMIFYW]X	AEKYAKRIP	23	31	no
RSAG8_01858	82	^(X{5,50})[RKH]X[LMIFYW]X	ASRLTRKFL	42	50	no
RSAG8_01859	358	^(X{5,50})[RKH]X[LMIFYW]X	FPNDSRVIK	45	53	no
RSAG8_01863	215	^(X{5,50})[RKH]X[LMIFYW]X	PSKCPRTLW	10	18	yes
RSAG8_01864	91	^(X{5,50})[RKH]X[LMIFYW]X	CLGVWHRYT	7	15	no
RSAG8_01865	229	^(X{5,50})[RKH]X[LMIFYW]X	APASAHTLE	42	50	no
RSAG8_01867	591	^(X{5,50})[RKH]X[LMIFYW]X	PPFQQKQLD	18	26	no
RSAG8_01868	61	^(X{5,50})[RKH]X[LMIFYW]X	PKITNKVYF	30	38	no
RSAG8_01869	733	^(X{5,50})[RKH]X[LMIFYW]X	TRFHPRFLR	42	50	no
RSAG8_01869	733	^(X{5,50})RXLR	TRFHPRFLR	42	50	no
RSAG8_01870	241	^(X{5,50})[RKH]X[LMIFYW]X	IKLEPKAYP	18	26	no
RSAG8_01872	209	^(X{5,50})[RKH]X[LMIFYW]X	ESHYPRNLS	2	10	no
RSAG8_01873	201	^(X{5,50})[LI]XAR	TLAKPISAR	13	21	no
RSAG8_01873	201	^(X{5,50})[RKH]X[LMIFYW]X	ATLVIRTLA	7	15	no
RSAG8_01875	302	^(X{5,50})[RKH]X[LMIFYW]X	TLRHEKPLP	6	14	no
RSAG8_01875	302	^(X{5,50})RXLR	LPQRERRLR	16	24	no
RSAG8_01876	1207	^(X{5,50})[RKH]X[LMIFYW]X	SGGSRRYFV	10	18	no
RSAG8_01877	99	^(X{5,50})[RKH]X[LMIFYW]X	AEGAVKLFG	16	24	no
RSAG8_01878	758	^(X{5,50})[RKH]X[LMIFYW]X	HAKRKRAMS	15	23	no
RSAG8_01880	517	^(X{5,50})[RKH]X[LMIFYW]X	PRGTIKMLV	4	12	no
RSAG8_01882	416	^(X{5,50})[RKH]X[LMIFYW]X	NFAPGKTYR	37	45	no
RSAG8_01883	259	^(X{5,50})[RKH]X[LMIFYW]X	LPESKRRLV	2	10	no
RSAG8_01884	207	^(X{5,50})[RKH]X[LMIFYW]X	LEASCRRIS	9	17	no
RSAG8_01886	684	^(X{5,50})[RKH]X[LMIFYW]X	PKFVDRFLS	17	25	no
RSAG8_01887	331	^(X{5,50})[RKH]X[LMIFYW]X	TPESTRAMS	14	22	no
RSAG8_01888	226	^(X{5,50})[RKH]X[LMIFYW]X	GLMLGRVIL	43	51	no
RSAG8_01889	424	^(X{5,50})[RKH]X[LMIFYW]X	DVELAKQMA	9	17	no
RSAG8_01890	146	^(X{5,50})[RKH]X[LMIFYW]X	GGGIWHGIK	29	37	no
RSAG8_01891	109	^(X{5,50})[RKH]X[LMIFYW]X	RRAVARTLT	3	11	no
RSAG8_01892	207	^(X{5,50})[RKH]X[LMIFYW]X	AFNVGRFLE	29	37	no
RSAG8_01893	347	^(X{5,50})[RKH]X[LMIFYW]X	NTVQYRLYK	33	41	no
RSAG8_01895	687	^(X{5,50})[RKH]X[LMIFYW]X	SKSPQKQIY	6	14	no
RSAG8_01896	343	^(X{5,50})[RKH]X[LMIFYW]X	WVSKKRYWC	5	13	no
RSAG8_01896	343	^(X{5,50})[YFW]XC	VSKKRYWC	6	13	no
RSAG8_01898	373	^(X{5,50})[RKH]X[LMIFYW]X	YPSLGNIVL	59	67	no
RSAG8_01899	764	^(X{5,50})[RKH]X[LMIFYW]X	IATPGRLLH	26	34	no
RSAG8_01900	382	^(X{5,50})[RKH]X[LMIFYW]X	TQAALKGLT	36	44	no
RSAG8_01901	277	^(X{5,50})[RKH]X[LMIFYW]X	CPPCHREFS	5	13	no
RSAG8_01903	58	^(X{5,50})[RKH]X[LMIFYW]X	YIQGDHQLA	6	14	no
RSAG8_01903	58	^(X{5,50})[YFW]XC	LFHVSFHC	42	49	no
RSAG8_01905	1237	^(X{5,50})[RKH]X[LMIFYW]X	TGRVSKDLT	2	10	no
RSAG8_01906	444	^(X{5,50})[RKH]X[LMIFYW]X	PGNIARDYA	46	54	no
RSAG8_01907	506	^(X{5,50})[RKH]X[LMIFYW]X	TSFLIKIYR	8	16	no
RSAG8_01908	309	^(X{5,50})[RKH]X[LMIFYW]X	LLFYDHLIT	25	33	no
RSAG8_01909	157	^(X{5,50})[RKH]X[LMIFYW]X	EEIFGHPLS	24	32	no
RSAG8_01910	535	^(X{5,50})[RKH]X[LMIFYW]X	SIDPAHAIA	6	14	no
RSAG8_01911	23	^(X{5,50})[RKH]X[LMIFYW]X	LNDRGKDMW	11	19	no
RSAG8_01912	215	^(X{5,50})[RKH]X[LMIFYW]X	TPRGSHLMP	30	38	no
RSAG8_01912	215	^(X{5,50})[YFW]XC	DDSASFCC	45	52	no
RSAG8_01913	442	^(X{5,50})[RKH]X[LMIFYW]X	MLDGKRLMV	15	23	no
RSAG8_01914	123	^(X{5,50})[RKH]X[LMIFYW]X	RNGWVKGWD	17	25	no
RSAG8_01915	202	^(X{5,50})[RKH]X[LMIFYW]X	EKRGGTLGT	69	77	no
RSAG8_01916	375	^(X{5,50})[RKH]X[LMIFYW]X	QPTETRPLT	17	25	no
RSAG8_01917	559	^(X{5,50})[RKH]X[LMIFYW]X	LLRVFGPWT	18	26	no
RSAG8_01918	526	^(X{5,50})[RKH]X[LMIFYW]X	SDVAKHEYF	27	35	no
RSAG8_01919	721	^(X{5,50})[RKH]X[LMIFYW]X	STVTKRRLS	9	17	no
RSAG8_01920	54	^(X{5,50})[RKH]X[LMIFYW]X	LTGRHHAWG	3	11	no
RSAG8_01921	294	^(X{5,50})[RKH]X[LMIFYW]X	DSTFDRWFV	36	44	no
RSAG8_01922	53	^(X{5,50})[RKH]X[LMIFYW]X	RKSLGRWFS	3	11	no
RSAG8_01924	237	^(X{5,50})[RKH]X[LMIFYW]X	ALLHDVLDK	67	75	no
RSAG8_01925	315	^(X{5,50})[RKH]X[LMIFYW]X	TLRELFGPG	52	60	no
RSAG8_01928	481	^(X{5,50})[RKH]X[LMIFYW]X	IGNLTRELY	12	20	no
RSAG8_01929	19	^(X{5,50})[LI]XAR	RHSTYLLAR	9	17	no
RSAG8_01930	146	^(X{5,50})[RKH]X[LMIFYW]X	RGQVRKRIQ	20	28	no
RSAG8_01931	465	^(X{5,50})[YFW]XC	RPRGDWDC	4	11	no
RSAG8_01932	318	^(X{5,50})[RKH]X[LMIFYW]X	SIPSSRVLA	22	30	no
RSAG8_01932	318	^(X{5,50})[YFW]XC	RATSNYGC	46	53	no
RSAG8_01933	304	^(X{5,50})[RKH]X[LMIFYW]X	AFTARKRYA	20	28	no
RSAG8_01934	181	^(X{5,50})[RKH]X[LMIFYW]X	PYSDGRTYS	5	13	no
RSAG8_01935	280	^(X{5,50})[YFW]XC	RPRGDWDC	4	11	no
RSAG8_01936	55	^(X{5,50})[RKH]X[LMIFYW]X	SSVVNRIFS	5	13	no
RSAG8_01937	248	^(X{5,50})[RKH]X[LMIFYW]X	LSFGVFIAL	12	20	yes
RSAG8_01938	295	^(X{5,50})[RKH]X[LMIFYW]X	AFTARKRYA	20	28	no
RSAG8_01939	278	^(X{5,50})[RKH]X[LMIFYW]X	AVTRMHVFT	3	11	yes
RSAG8_01940	551	^(X{5,50})[RKH]X[LMIFYW]X	WALVRRHFS	2	10	no
RSAG8_01941	122	^(X{5,50})[RKH]X[LMIFYW]X	QEGAHRALH	25	33	no
RSAG8_01943	67	^(X{5,50})[RKH]X[LMIFYW]X	VRDECKSFL	35	43	no
RSAG8_01943	67	^(X{5,50})[YFW]XC	PSCSSFLC	10	17	no
RSAG8_01944	314	^(X{5,50})[RKH]X[LMIFYW]X	TSVSSKPMR	8	16	no
RSAG8_01945	293	^(X{5,50})[RKH]X[LMIFYW]X	QTDPHRALL	17	25	no
RSAG8_01946	99	^(X{5,50})[RKH]X[LMIFYW]X	PCICGHLLK	7	15	no
RSAG8_01947	291	^(X{5,50})[RKH]X[LMIFYW]X	GDLKSHVLV	25	33	no
RSAG8_01948	150	^(X{5,50})[RKH]X[LMIFYW]X	LDDAPRLYH	14	22	no
RSAG8_01949	144	^(X{5,50})[RKH]X[LMIFYW]X	CPVCDRLIA	8	16	no
RSAG8_01950	138	^(X{5,50})[RKH]X[LMIFYW]X	ETQPRHYYQ	8	16	no
RSAG8_01951	340	^(X{5,50})[RKH]X[LMIFYW]X	QAASSRPLG	7	15	no
RSAG8_01952	354	^(X{5,50})[RKH]X[LMIFYW]X	APSSARALQ	4	12	no
RSAG8_01954	359	^(X{5,50})[RKH]X[LMIFYW]X	GMQNTRYLA	27	35	no
RSAG8_01955	281	^(X{5,50})[RKH]X[LMIFYW]X	DKVRATRFY	40	48	no
RSAG8_01956	130	^(X{5,50})[RKH]X[LMIFYW]X	YINSNFEAE	57	65	no
RSAG8_01957	204	^(X{5,50})[RKH]X[LMIFYW]X	LCFVYRRIY	15	23	no
RSAG8_01958	299	^(X{5,50})[RKH]X[LMIFYW]X	WGVASRAYE	30	38	no
RSAG8_01959	418	^(X{5,50})[RKH]X[LMIFYW]X	AALASRTFY	36	44	no
RSAG8_01960	100	^(X{5,50})[RKH]X[LMIFYW]X	CNACRKAYS	16	24	no
RSAG8_01960	100	^(X{5,50})[YFW]XC	PALWSYDC	9	16	no
RSAG8_01961	810	^(X{5,50})[RKH]X[LMIFYW]X	NLASARGLE	46	54	no
RSAG8_01962	554	^(X{5,50})[RKH]X[LMIFYW]X	TPGTWTPKN	23	31	no
RSAG8_01963	147	^(X{5,50})[RKH]X[LMIFYW]X	TFNAIRRIE	14	22	no
RSAG8_01964	925	^(X{5,50})[LI]XAR	SSPYALPAR	29	37	no
RSAG8_01964	925	^(X{5,50})[RKH]X[LMIFYW]X	NTYGRRSIA	7	15	no
RSAG8_01965	450	^(X{5,50})[RKH]X[LMIFYW]X	LAEVPRGWR	37	45	no
RSAG8_01967	347	^(X{5,50})[RKH]X[LMIFYW]X	AIDTNRYFV	6	14	no
RSAG8_01968	500	^(X{5,50})[RKH]X[LMIFYW]X	SITESHYLR	18	26	no
RSAG8_01969	37	^(X{5,50})[RKH]X[LMIFYW]X	PEKLTHKLC	11	19	no
RSAG8_01972	209	^(X{5,50})[RKH]X[LMIFYW]X	DDRHAGSWS	84	92	no
RSAG8_01973	290	^(X{5,50})[RKH]X[LMIFYW]X	DSGLIKTYY	40	48	no
RSAG8_01975	218	^(X{5,50})[RKH]X[LMIFYW]X	VPPSVRSIW	3	11	no
RSAG8_01976	175	^(X{5,50})[RKH]X[LMIFYW]X	EPTASRRYS	5	13	no
RSAG8_01977	181	^(X{5,50})[RKH]X[LMIFYW]X	IVKVGHGLM	12	20	no
RSAG8_01978	534	^(X{5,50})[RKH]X[LMIFYW]X	TDELKKKLA	43	51	no
RSAG8_01979	437	^(X{5,50})[RKH]X[LMIFYW]X	VSAYSKTFV	13	21	no
RSAG8_01980	383	^(X{5,50})[RKH]X[LMIFYW]X	ASTYSKTFV	13	21	no
RSAG8_01981	94	^(X{5,50})[RKH]X[LMIFYW]X	LFNGLRSIL	6	14	no
RSAG8_01982	1654	^(X{5,50})[RKH]X[LMIFYW]X	PMTSTHDIG	25	33	no
RSAG8_01984	250	^(X{5,50})[RKH]X[LMIFYW]X	LGEIPKSIA	42	50	no
RSAG8_01985	137	^(X{5,50})[RKH]X[LMIFYW]X	GKAPRKQLA	14	22	no
RSAG8_01986	180	^(X{5,50})[RKH]X[LMIFYW]X	TFEHERWMA	10	18	no
RSAG8_01987	386	^(X{5,50})[RKH]X[LMIFYW]X	TAIRSRRYA	23	31	no
RSAG8_01990	811	^(X{5,50})[RKH]X[LMIFYW]X	SLRNRRQIT	4	12	no
RSAG8_01991	65	^(X{5,50})[RKH]X[LMIFYW]X	YNNALHEYT	25	33	no
RSAG8_01992	236	^(X{5,50})[RKH]X[LMIFYW]X	LFIALHGIR	30	38	yes
RSAG8_01993	409	^(X{5,50})[RKH]X[LMIFYW]X	LGQANRVYI	24	32	no
RSAG8_01995	1022	^(X{5,50})[RKH]X[LMIFYW]X	TSQQAKELY	26	34	no
RSAG8_01996	479	^(X{5,50})[RKH]X[LMIFYW]X	LYNGRKQLL	33	41	no
RSAG8_01997	47	^(X{5,50})[RKH]X[LMIFYW]X	RHVPRHSLS	4	12	no
RSAG8_01998	584	^(X{5,50})[RKH]X[LMIFYW]X	RQPVVRPIS	4	12	no
RSAG8_02000	622	^(X{5,50})[RKH]X[LMIFYW]X	MSRPLKRIP	1	9	no
RSAG8_02001	380	^(X{5,50})[RKH]X[LMIFYW]X	SNIKSRVNR	59	67	no
RSAG8_02002	187	^(X{5,50})[RKH]X[LMIFYW]X	GSKAIHAPS	6	14	no
RSAG8_02004	413	^(X{5,50})[RKH]X[LMIFYW]X	TNIPRRALS	30	38	no
RSAG8_02006	335	^(X{5,50})[RKH]X[LMIFYW]X	YPTLGRRIH	9	17	no
RSAG8_02007	123	^(X{5,50})[RKH]X[LMIFYW]X	DEAHEKELV	14	22	no
RSAG8_02008	108	^(X{5,50})[RKH]X[LMIFYW]X	VTFYGRWFF	11	19	no
RSAG8_02010	699	^(X{5,50})[LI]XAR	RGGILLNAR	37	45	no
RSAG8_02011	127	^(X{5,50})[RKH]X[LMIFYW]X	TCAKIHSIE	10	18	no
RSAG8_02012	684	^(X{5,50})[RKH]X[LMIFYW]X	KAEFAKLLS	18	26	no
RSAG8_02013	721	^(X{5,50})[RKH]X[LMIFYW]X	KPPRTRNIK	10	18	no
RSAG8_02015	371	^(X{5,50})[RKH]X[LMIFYW]X	AQGGSRVLF	10	18	no
RSAG8_02016	466	^(X{5,50})[LI]XAR	DRAELLYAR	19	27	no
RSAG8_02017	522	^(X{5,50})[RKH]X[LMIFYW]X	QASIGKMLA	28	36	no
RSAG8_02017	522	^(X{5,50})[YFW]XC	LALLLFVC	35	42	no
RSAG8_02018	304	^(X{5,50})[RKH]X[LMIFYW]X	TNSDNRRLD	2	10	no
RSAG8_02019	44	^(X{5,50})[RKH]X[LMIFYW]X	RSGRCRALR	9	17	no
RSAG8_02019	44	^(X{5,50})RXLR	RSGRCRALR	9	17	no
RSAG8_02019	44	^(X{5,50})[YFW]XC	NQRTVYPC	24	31	no
RSAG8_02020	446	^(X{5,50})[RKH]X[LMIFYW]X	SPRPRRYLP	2	10	no
RSAG8_02022	277	^(X{5,50})[RKH]X[LMIFYW]X	QQPICRSIL	8	16	no
RSAG8_02023	201	^(X{5,50})[RKH]X[LMIFYW]X	FAIWGHPFL	2	10	no
RSAG8_02024	165	^(X{5,50})[RKH]X[LMIFYW]X	LKDSLRKFR	12	20	no
RSAG8_02025	103	^(X{5,50})[RKH]X[LMIFYW]X	QPPGSKSIG	6	14	no
RSAG8_02026	180	^(X{5,50})[RKH]X[LMIFYW]X	GREQAKNWD	5	13	no
RSAG8_02028	103	^(X{5,50})[RKH]X[LMIFYW]X	LHKNAKILF	17	25	no
RSAG8_02029	118	^(X{5,50})[RKH]X[LMIFYW]X	VRRGRRQYD	25	33	no
RSAG8_02030	348	^(X{5,50})[RKH]X[LMIFYW]X	TLLWLRDYF	17	25	no
RSAG8_02031	110	^(X{5,50})[RKH]X[LMIFYW]X	GNHFLRSMA	3	11	no
RSAG8_02032	279	^(X{5,50})[RKH]X[LMIFYW]X	LSRAVRELS	4	12	no
RSAG8_02033	303	^(X{5,50})[RKH]X[LMIFYW]X	CGTCARPFT	13	21	no
RSAG8_02034	263	^(X{5,50})[RKH]X[LMIFYW]X	VEQPEKVML	38	46	no
RSAG8_02035	109	^(X{5,50})[RK]CXXC(X{6,18})H	GQTPYKCLGCGKEFKRSDARGRH	13	35	no
RSAG8_02035	109	^(X{5,50})[RKH]X[LMIFYW]X	GQTPYKCLG	13	21	no
RSAG8_02035	109	^(X{5,50})[YFW]XC	TGQTPYKC	12	19	no
RSAG8_02036	109	^(X{5,50})[RK]CXXC(X{6,18})H	GQTPYKCLGCGKEFKRSDARGRH	13	35	no
RSAG8_02036	109	^(X{5,50})[RKH]X[LMIFYW]X	GQTPYKCLG	13	21	no
RSAG8_02036	109	^(X{5,50})[YFW]XC	TGQTPYKC	12	19	no
RSAG8_02038	2400	^(X{5,50})[RKH]X[LMIFYW]X	SGYRHRSLP	8	16	no
RSAG8_02039	231	^(X{5,50})[RKH]X[LMIFYW]X	DLVERRTMS	36	44	no
RSAG8_02040	1405	^(X{5,50})[RKH]X[LMIFYW]X	PVNDEKTIP	11	19	no
RSAG8_02040	1405	^(X{5,50})[YFW]XC	EEPYSWWC	22	29	no
RSAG8_02041	258	^(X{5,50})[RKH]X[LMIFYW]X	AIGFVRRYL	23	31	no
RSAG8_02041	258	^(X{5,50})RXLR	RYLILRSLR	29	37	no
RSAG8_02045	989	^(X{5,50})[RKH]X[LMIFYW]X	QAGTQHDLE	18	26	no
RSAG8_02047	265	^(X{5,50})[RKH]X[LMIFYW]X	INSIDRGLL	25	33	no
RSAG8_02048	259	^(X{5,50})[RKH]X[LMIFYW]X	IPMHGRMIH	5	13	no
RSAG8_02049	313	^(X{5,50})[RKH]X[LMIFYW]X	NRTKVKILQ	33	41	no
RSAG8_02050	57	^(X{5,50})[RKH]X[LMIFYW]X	ASDILKIII	5	13	no
RSAG8_02051	261	^(X{5,50})[LI]XAR	MVRTILIAR	1	9	no
RSAG8_02051	261	^(X{5,50})[RKH]X[LMIFYW]X	ILIARHGFR	5	13	no
RSAG8_02056	1137	^(X{5,50})[RKH]X[LMIFYW]X	YADFVRGWS	15	23	no
RSAG8_02057	721	^(X{5,50})[RKH]X[LMIFYW]X	VHEKLRSLH	31	39	no
RSAG8_02058	344	^(X{5,50})[RKH]X[LMIFYW]X	RRLGVRHLD	4	12	no
RSAG8_02059	111	^(X{5,50})[RKH]X[LMIFYW]X	PAGPGRGMP	33	41	no
RSAG8_02060	338	^(X{5,50})[RKH]X[LMIFYW]X	VKTMKDLNW	26	34	no
RSAG8_02062	93	^(X{5,50})[RKH]X[LMIFYW]X	TGSYDHEIR	15	23	no
RSAG8_02063	490	^(X{5,50})[RKH]X[LMIFYW]X	LLTSLRNVL	44	52	no
RSAG8_02065	124	^(X{5,50})[RKH]X[LMIFYW]X	PAYYKKAIQ	4	12	no
RSAG8_02069	420	^(X{5,50})[RKH]X[LMIFYW]X	SLKDKRVLI	14	22	no
RSAG8_02070	532	^(X{5,50})[RKH]X[LMIFYW]X	EPEGYHNIL	12	20	no
RSAG8_02071	152	^(X{5,50})[RKH]X[LMIFYW]X	TGSAARDYC	34	42	no
RSAG8_02072	479	^(X{5,50})[RKH]X[LMIFYW]X	SIIQDKHIH	2	10	no
RSAG8_02073	241	^(X{5,50})[RKH]X[LMIFYW]X	HFSLVRNFR	31	39	no
RSAG8_02074	315	^(X{5,50})[RKH]X[LMIFYW]X	IEAETRKFA	1	9	no
RSAG8_02074	315	^(X{5,50})[YFW]XC	ATPLGYKC	9	16	no
RSAG8_02075	266	^(X{5,50})[RKH]X[LMIFYW]X	HVFVLAQAD	21	29	no
RSAG8_02076	718	^(X{5,50})[RKH]X[LMIFYW]X	SSTPPKIIT	14	22	no
RSAG8_02077	505	^(X{5,50})[RKH]X[LMIFYW]X	IVGVDTGAQ	52	60	no
RSAG8_02078	333	^(X{5,50})[RKH]X[LMIFYW]X	IFKIGHGLM	12	20	no
RSAG8_02079	99	^(X{5,50})[RKH]X[LMIFYW]X	IAKIGHGLM	12	20	no
RSAG8_02080	533	^(X{5,50})[LI]XAR	NVKSQLAAR	6	14	no
RSAG8_02081	135	^(X{5,50})[RKH]X[LMIFYW]X	NACGSRHFT	11	19	no
RSAG8_02082	78	^(X{5,50})[RKH]X[LMIFYW]X	IRSAQKELL	24	32	no
RSAG8_02083	230	^(X{5,50})[RKH]X[LMIFYW]X	RRYRTREFR	5	13	no
RSAG8_02083	230	^(X{5,50})[YFW]XC	FNVGPFRC	16	23	no
RSAG8_02084	245	^(X{5,50})[RKH]X[LMIFYW]X	KHLLGNDII	31	39	no
RSAG8_02085	77	^(X{5,50})[RKH]X[LMIFYW]X	KKNHYRNFR	31	39	no
RSAG8_02085	77	^(X{5,50})[YFW]XC	VVHMQYNC	19	26	no
RSAG8_02086	211	^(X{5,50})[RKH]X[LMIFYW]X	VSVVTRTIY	31	39	no
RSAG8_02087	182	^(X{5,50})[RKH]X[LMIFYW]X	IRLRCHALL	14	22	no
RSAG8_02088	273	^(X{5,50})[RKH]X[LMIFYW]X	EIKAQKDLL	31	39	no
RSAG8_02090	90	^(X{5,50})[RKH]X[LMIFYW]X	RKVLNKYYP	4	12	no
RSAG8_02091	282	^(X{5,50})[RKH]X[LMIFYW]X	LGDCAKDYM	3	11	no
RSAG8_02092	522	^(X{5,50})[RKH]X[LMIFYW]X	EEADEERQA	72	80	no
RSAG8_02093	498	^(X{5,50})[RKH]X[LMIFYW]X	GPKMQKLLI	20	28	no
RSAG8_02094	470	^(X{5,50})[RKH]X[LMIFYW]X	SEVGSKQLS	35	43	no
RSAG8_02095	280	^(X{5,50})[RKH]X[LMIFYW]X	PNQSLRAIT	37	45	no
RSAG8_02096	228	^(X{5,50})[RKH]X[LMIFYW]X	SAAVNRALG	27	35	no
RSAG8_02097	328	^(X{5,50})[RKH]X[LMIFYW]X	KGPKIKPWK	41	49	no
RSAG8_02098	559	^(X{5,50})[RKH]X[LMIFYW]X	ATSATKNLV	12	20	no
RSAG8_02099	49	^(X{5,50})[RKH]X[LMIFYW]X	DESRKRLWG	5	13	no
RSAG8_02100	204	^(X{5,50})[RKH]X[LMIFYW]X	PPPTIREIL	35	43	no
RSAG8_02101	109	^(X{5,50})[RKH]X[LMIFYW]X	ITACDKRLK	13	21	no
RSAG8_02102	570	^(X{5,50})[RKH]X[LMIFYW]X	SKSQAKTLD	15	23	no
RSAG8_02103	146	^(X{5,50})[RKH]X[LMIFYW]X	APSKDRTLL	31	39	no
RSAG8_02104	278	^(X{5,50})[RKH]X[LMIFYW]X	DDHSEKVLV	6	14	no
RSAG8_02105	86	^(X{5,50})[RKH]X[LMIFYW]X	EWKKRKRLW	26	34	no
RSAG8_02107	171	^(X{5,50})[LI]XAR	MDAPRIAAR	1	9	no
RSAG8_02107	171	^(X{5,50})[RKH]X[LMIFYW]X	NDRRERIIK	28	36	no
RSAG8_02109	139	^(X{5,50})[RKH]X[LMIFYW]X	TTTAARQII	45	53	no
RSAG8_02110	210	^(X{5,50})[RKH]X[LMIFYW]X	LPYYDHDLD	9	17	no
RSAG8_02111	192	^(X{5,50})[RKH]X[LMIFYW]X	TLTDDKQLT	30	38	no
RSAG8_02112	362	^(X{5,50})[RKH]X[LMIFYW]X	AIRPARAFA	11	19	no
RSAG8_02113	320	^(X{5,50})[RKH]X[LMIFYW]X	DSAGEHELI	7	15	no
RSAG8_02115	313	^(X{5,50})[RKH]X[LMIFYW]X	GPSTQKDIE	17	25	no
RSAG8_02116	1259	^(X{5,50})[RKH]X[LMIFYW]X	SRFSQHGLP	9	17	no
RSAG8_02117	182	^(X{5,50})[RKH]X[LMIFYW]X	AQRVIRPLI	2	10	no
RSAG8_02118	112	^(X{5,50})[RKH]X[LMIFYW]X	MRQRQKMIQ	10	18	no
RSAG8_02120	119	^(X{5,50})[RKH]X[LMIFYW]X	SYSVFRSLT	15	23	no
RSAG8_02121	765	^(X{5,50})[RKH]X[LMIFYW]X	PPASRKDYY	19	27	no
RSAG8_02122	214	^(X{5,50})[RKH]X[LMIFYW]X	HIDKQHAWA	34	42	no
RSAG8_02123	167	^(X{5,50})[RKH]X[LMIFYW]X	YRTAQHKIT	16	24	no
RSAG8_02124	228	^(X{5,50})[RKH]X[LMIFYW]X	EFYPKVITT	44	52	no
RSAG8_02125	243	^(X{5,50})[RKH]X[LMIFYW]X	FGFSMRQLQ	16	24	no
RSAG8_02126	83	^(X{5,50})[RK]CXXC(X{6,18})H	YFMDVKCPGCFAITTVFSH	31	49	no
RSAG8_02126	83	^(X{5,50})[RKH]X[LMIFYW]X	HEKRQHKLK	14	22	no
RSAG8_02127	324	^(X{5,50})[RKH]X[LMIFYW]X	TTALNHAIA	8	16	no
RSAG8_02129	224	^(X{5,50})[RKH]X[LMIFYW]X	PVGVSRVLV	4	12	no
RSAG8_02130	850	^(X{5,50})[RKH]X[LMIFYW]X	TTTMTRKLE	26	34	no
RSAG8_02131	353	^(X{5,50})[RKH]X[LMIFYW]X	GFMMIRGKT	33	41	no
RSAG8_02132	906	^(X{5,50})[RKH]X[LMIFYW]X	GSNLTKKIR	6	14	no
RSAG8_02133	171	^(X{5,50})[RKH]X[LMIFYW]X	IQGCSKGLG	6	14	no
RSAG8_02134	541	^(X{5,50})[RKH]X[LMIFYW]X	ARSAYRALF	13	21	no
RSAG8_02135	170	^(X{5,50})[RKH]X[LMIFYW]X	GINRPKYIS	33	41	no
RSAG8_02136	182	^(X{5,50})[RKH]X[LMIFYW]X	QGACGQVNV	53	61	yes
RSAG8_02138	104	^(X{5,50})[RKH]X[LMIFYW]X	NWTGNRCWG	6	14	no
RSAG8_02139	84	^(X{5,50})[RKH]X[LMIFYW]X	AIQRARPIN	8	16	no
RSAG8_02140	606	^(X{5,50})[RKH]X[LMIFYW]X	VAARARSLH	8	16	no
RSAG8_02141	922	^(X{5,50})[RKH]X[LMIFYW]X	EALTFKGFV	36	44	no
RSAG8_02142	270	^(X{5,50})[RKH]X[LMIFYW]X	MKPDPKWIP	31	39	no
RSAG8_02143	443	^(X{5,50})[RKH]X[LMIFYW]X	LRSVQKRYS	42	50	no
RSAG8_02144	677	^(X{5,50})[RKH]X[LMIFYW]X	SQSNGRRLT	2	10	no
RSAG8_02145	194	^(X{5,50})[RKH]X[LMIFYW]X	CGLHKRFLR	5	13	no
RSAG8_02145	194	^(X{5,50})RXLR	CGLHKRFLR	5	13	no
RSAG8_02145	194	^(X{5,50})[YFW]XC	FLRKKWPC	11	18	no
RSAG8_02146	121	^(X{5,50})[RKH]X[LMIFYW]X	AQRWAKWFV	5	13	no
RSAG8_02147	136	^(X{5,50})[RKH]X[LMIFYW]X	RNRSRRHIV	46	54	no
RSAG8_02149	478	^(X{5,50})[RKH]X[LMIFYW]X	GNAGARWFP	11	19	no
RSAG8_02151	302	^(X{5,50})[RKH]X[LMIFYW]X	LVRGARLIQ	28	36	no
RSAG8_02154	363	^(X{5,50})[RKH]X[LMIFYW]X	ETKAERAID	24	32	no
RSAG8_02156	452	^(X{5,50})[RKH]X[LMIFYW]X	KHSHSHNIR	10	18	no
RSAG8_02157	289	^(X{5,50})[RKH]X[LMIFYW]X	LSNLNRAIA	16	24	no
RSAG8_02158	227	^(X{5,50})[YFW]XC	MITPKFSC	1	8	no
RSAG8_02159	569	^(X{5,50})[RKH]X[LMIFYW]X	QLRTTRQIS	23	31	no
RSAG8_02161	536	^(X{5,50})[RKH]X[LMIFYW]X	KRTRTKSWG	5	13	no
RSAG8_02162	173	^(X{5,50})[RKH]X[LMIFYW]X	HLDEHHQFG	15	23	no
RSAG8_02163	256	^(X{5,50})[RKH]X[LMIFYW]X	IIVQSRFLH	14	22	no
RSAG8_02164	277	^(X{5,50})[RKH]X[LMIFYW]X	EKPKSKRLA	3	11	no
RSAG8_02165	208	^(X{5,50})[RKH]X[LMIFYW]X	GAQTGHSLL	26	34	no
RSAG8_02166	205	^(X{5,50})[RKH]X[LMIFYW]X	HKNGPKFIE	11	19	no
RSAG8_02167	1018	^(X{5,50})[RKH]X[LMIFYW]X	SASSTRSLQ	40	48	no
RSAG8_02169	380	^(X{5,50})[RKH]X[LMIFYW]X	PNVGKRPIP	16	24	no
RSAG8_02171	219	^(X{5,50})[RKH]X[LMIFYW]X	LSTGRRFLN	10	18	no
RSAG8_02172	575	^(X{5,50})[RKH]X[LMIFYW]X	ERPALRGFT	11	19	no
RSAG8_02173	190	^(X{5,50})[RKH]X[LMIFYW]X	HEAKKRGLP	28	36	yes
RSAG8_02174	102	^(X{5,50})[RKH]X[LMIFYW]X	VRIGTRAFS	9	17	no
RSAG8_02175	416	^(X{5,50})[RKH]X[LMIFYW]X	SRTWLATGL	41	49	no
RSAG8_02176	313	^(X{5,50})[RKH]X[LMIFYW]X	SNFLDRAIE	4	12	no
RSAG8_02177	491	^(X{5,50})[RKH]X[LMIFYW]X	TFIPWRGFI	11	19	no
RSAG8_02178	321	^(X{5,50})[RKH]X[LMIFYW]X	APSPDHTLP	35	43	no
RSAG8_02179	956	^(X{5,50})[RKH]X[LMIFYW]X	ARNEARTLF	28	36	no
RSAG8_02180	3195	^(X{5,50})[RKH]X[LMIFYW]X	LNKKTKQWG	25	33	no
RSAG8_02181	87	^(X{5,50})[RKH]X[LMIFYW]X	SGRQQRVMV	2	10	no
RSAG8_02182	193	^(X{5,50})[RKH]X[LMIFYW]X	LRAYLRALP	2	10	no
RSAG8_02183	592	^(X{5,50})[RKH]X[LMIFYW]X	TPMIARFLG	9	17	no
RSAG8_02184	336	^(X{5,50})[RKH]X[LMIFYW]X	GLDDLRGWT	3	11	no
RSAG8_02185	235	^(X{5,50})[RKH]X[LMIFYW]X	FFSQSHTYD	4	12	no
RSAG8_02186	354	^(X{5,50})[RKH]X[LMIFYW]X	RGAGGHPLH	15	23	no
RSAG8_02186	354	^(X{5,50})[YFW]XC	WPVVLYSC	30	37	no
RSAG8_02188	529	^(X{5,50})[RKH]X[LMIFYW]X	NEVVIHILA	8	16	no
RSAG8_02188	529	^(X{5,50})RXLR	CGMVCRLLR	26	34	no
RSAG8_02189	424	^(X{5,50})[RKH]X[LMIFYW]X	CPNPDGIEG	19	27	no
RSAG8_02190	431	^(X{5,50})[RKH]X[LMIFYW]X	IVMLVKAGD	73	81	no
RSAG8_02193	328	^(X{5,50})[RKH]X[LMIFYW]X	DQNTLKWIF	17	25	no
RSAG8_02194	222	^(X{5,50})[RKH]X[LMIFYW]X	LMLLEKQMQ	26	34	no
RSAG8_02195	91	^(X{5,50})[RKH]X[LMIFYW]X	TTAISRPLE	3	11	no
RSAG8_02196	517	^(X{5,50})[LI]XAR	QEGPWLPAR	12	20	no
RSAG8_02196	517	^(X{5,50})[RKH]X[LMIFYW]X	GFGEARAKR	27	35	no
RSAG8_02198	125	^(X{5,50})[RKH]X[LMIFYW]X	IMSVDHSIK	9	17	no
RSAG8_02199	792	^(X{5,50})[RKH]X[LMIFYW]X	ASRLGRGFA	8	16	no
RSAG8_02200	119	^(X{5,50})[RKH]X[LMIFYW]X	EPVYARLYD	8	16	no
RSAG8_02201	100	^(X{5,50})[RKH]X[LMIFYW]X	KFKRTHSIG	25	33	no
RSAG8_02202	360	^(X{5,50})[RKH]X[LMIFYW]X	WYKWRHNFV	9	17	no
RSAG8_02203	317	^(X{5,50})[RKH]X[LMIFYW]X	SRLALFWFR	60	68	no
RSAG8_02204	1367	^(X{5,50})[RKH]X[LMIFYW]X	QFPPVHMMT	17	25	no
RSAG8_02205	364	^(X{5,50})[RKH]X[LMIFYW]X	RKNAKKGIQ	8	16	no
RSAG8_02206	207	^(X{5,50})[RKH]X[LMIFYW]X	IYDTSRVLG	7	15	no
RSAG8_02207	287	^(X{5,50})[RKH]X[LMIFYW]X	GQPGAKPLN	33	41	no
RSAG8_02208	272	^(X{5,50})[RKH]X[LMIFYW]X	AQSTPRSLK	33	41	no
RSAG8_02209	331	^(X{5,50})[RKH]X[LMIFYW]X	DWIDLRKLS	37	45	no
RSAG8_02210	280	^(X{5,50})[RKH]X[LMIFYW]X	GSAATPTGT	27	35	no
RSAG8_02211	219	^(X{5,50})[RKH]X[LMIFYW]X	EITALHDFN	30	38	no
RSAG8_02212	779	^(X{5,50})[RKH]X[LMIFYW]X	PWEHDRLLG	21	29	no
RSAG8_02213	657	^(X{5,50})[RKH]X[LMIFYW]X	KVGDFGLAA	25	33	no
RSAG8_02214	260	^(X{5,50})[RKH]X[LMIFYW]X	FKTHKHLLN	40	48	no
RSAG8_02215	266	^(X{5,50})[RKH]X[LMIFYW]X	AHSEKHTYT	11	19	no
RSAG8_02217	292	^(X{5,50})[RKH]X[LMIFYW]X	MSDAEHAIE	11	19	no
RSAG8_02218	205	^(X{5,50})[RKH]X[LMIFYW]X	FKTHKHVLC	15	23	no
RSAG8_02219	765	^(X{5,50})[RKH]X[LMIFYW]X	MYLPLRTLA	1	9	no
RSAG8_02220	41	^(X{5,50})[RKH]X[LMIFYW]X	EVSLGRCWC	9	17	no
RSAG8_02222	340	^(X{5,50})[RKH]X[LMIFYW]X	KEQHLKQLS	42	50	no
RSAG8_02223	64	^(X{5,50})[RKH]X[LMIFYW]X	LSTFLKHYQ	17	25	no
RSAG8_02224	137	^(X{5,50})[RKH]X[LMIFYW]X	IYHVSRMLA	14	22	no
RSAG8_02226	321	^(X{5,50})[RKH]X[LMIFYW]X	RSERVKGFW	36	44	no
[truncated: 10,537 more rows]
