# Supplementary material for: Genome Sequencing and Comparative Genomics of the Broad Host-Range Pathogen Rhizoctonia solani AG8
Source: PLoS Genet. 2014 May 8;10(5):e1004281. doi: 10.1371/journal.pgen.1004281 (PMC4014442; doi:10.1371/journal.pgen.1004281)
Supplement: Table S14 — Summary of relative mRNA expression of selected predicted ‘effector-like’ genes. Selected genes were isolated from 7 dpi infected wheat versus 7 day old in vitro culture. (A) Raw CT values for all genes tested. (B) Genes with significantly up-regulated mRNA expression in planta. (XLSX) [file pgen.1004281.s016.xlsx]

## Sheet: A) qPCR+RNAseq
			qPCR			FPKM (RNAseq)			Significant difference (RNAseq)?
gene	Relative abundance IV*	Relative abundance IP*	Fold Change Infected wheat vs Vegetative	Log2 Fold Change	P-value	Wheat IM	Medicago IM	Vegetative	WxV	MxV	WxM	WxV+MxV	WxV+WxM	MxV+WxM
RSAG8G_09852	0.002	2.117	1070	10.0679	0.000161	122.27	1150.79	0	0	0	0	0	0	0
RSAG8G_09107	0.121	2.396	19.8	4.30786	0.000221	6.49807	40.1875	2.56204	0	0	0	0	0	1
RSAG8G_12186	0.059	1.764	30.1	4.90952	0.00064	11.4095	0.960113	0	1	0	0	0	0	0
RSAG8G_02727	0.003	0.117	34.6	5.11286	0.000849	12.5968	6.66134	0.579387	1	0	0	0	0	0
RSAG8G_05829	0.018	0.244	13.5	3.75119	0.00106	8.45503	2.76171	1.41925	1	0	0	0	0	0
RSAG8G_03874	0.011	8.879	778	9.60286	0.00123	0.235256	0.105608	0.80982	0	0	0	0	0	0
RSAG8G_06853	0.036	0.76	21.4	4.41952	0.00154	1.23458	2.41424	0.827315	0	0	0	0	0	0
RSAG8G_07504	0.055	3.914	71.7	6.16452	0.00181	3.63605	42.405	4.48592	0	0	0	0	0	1
RSAG8G_07489	0.002	0.337	167	7.38119	0.00362	0.112665	1.03091	0.974094	0	0	0	0	0	0
RSAG8G_07123	0	0.014	38.4	5.26452	0.00378	4.98756	0	0	0	0	0	0	0	0
RSAG8G_06815	0.001	0.095	123	6.93952	0.00414	22.7011	0.936652	1.24684	0	0	0	0	1	0
RSAG8G_07318	0.003	0.115	41.8	5.38452	0.00517	19.2134	939.068	38.9945	0	0	0	0	0	1
RSAG8G_03527	0.023	0.128	5.66	2.50119	0.00611	0.701787	0.265331	6.53255	1	0	0	0	0	0
RSAG8G_03708	0.037	0.171	4.62	2.20786	0.00827	4.36766	2.2206	17.0997	1	0	0	0	0	0
RSAG8G_10274	0.001	0.033	40.4	5.33452	0.00856	0.785103	0	0	0	0	0	0	0	0
RSAG8G_00146	0.002	0.043	22.6	4.50119	0.00874	0.153337	0	1.2463	0	0	0	0	0	0
RSAG8G_08300	0.027	0.167	6.19	2.62952	0.0226	0	0	0.470668	0	0	0	0	0	0
RSAG8G_09403	0.698	0.203	0.29	-1.78381	0.0361	18.8355	0.770053	27.7343	0	1	0	0	0	0
RSAG8G_05911	0.008	0.003	0.418	-1.25881	0.0519	0.87052	0.662864	2.95451	0	0	0	0	0	0
RSAG8G_07820	0.195	1.043	5.34	2.41619	0.0702	38.0147	95.4383	14.7465	0	0	0	1	0	0
RSAG8G_05452	0.028	0.061	2.16	1.11119	0.0769	4.8531	31.9614	4.20336	0	0	0	0	0	0
RSAG8G_09018	0.001	0.02	25.6	4.67952	0.0845	3.55625	59.7581	5.20448	0	0	0	0	0	1
RSAG8G_07433	0.007	0.053	7.66	2.93786	0.101	0.646704	1.87434	0.853796	0	0	0	0	0	0
RSAG8G_04721	0.656	1.621	2.47	1.30452	0.117	792.984	24.5023	601.292	0	0	0	0	0	1
RSAG8G_12485	0.071	0.025	0.353	-1.50381	0.139	4.805	65.4917	12.2486	0	0	0	0	0	1
RSAG8G_04808	0.006	0.002	0.418	-1.25881	0.17	0	0	0.584725	0	0	0	0	0	0
RSAG8G_06350	0.002	0.005	2.95	1.56286	0.211	0.388592	1.31724	0.777383	0	0	0	0	0	0
RSAG8G_07058	0.033	0.049	1.47	0.552857	0.317	33.6499	62.2715	8.89884	0	0	0	1	0	0
RSAG8G_08812	0.014	0.02	1.5	0.584524	0.649	1.8844	0.495081	1.25783	0	0	0	0	0	0
	* calculated by the formula 2^-(average deltaCTs from three replicate samples)

## Sheet: B) Raw CT values
gene	Type	Description	CT-IP1-T1	CT-IP1-T2	CT-IP2-T1	Field8	CT-IP3-T1	CT-IP3-T2	CT-IV1-T1	CT-IV1-T2	CT-IV2-T1	CT-IV2-T2	CT-IV3-T1	CT-IV3-T2
RSAG8_12341	Control	Control (Actin, stably expressed member of multi-gene family)	32.94	32.81	33.9	34.58	32.2	32.44	29.45	29.32	29.5	29.37	28.05	28.19
RSAG8_00890	Control	Control (Beta-catenin)	32.24	31.61	33.06	33.18	31.78	31.71	28.02	28.13	27.65	27.77	27.83	27.79
RSAG8_06474	Control	Control (C3HC4 zinc finger)	34.16	33.55	34.23	35.24	34.46	33.19	30.13	30.2	29.69	29.53	28.48	28.51
RSAG8_12280	Control	Control (Mitochondrial import translocase/receptor tom22)	29.86	29.62	31.05	30.39	28.99	28.98	25.93	26.03	25.93	26.13	24.82	24.97
RSAG8_04547	Control	Control (Ribosomal protein L14)	31.08	31.56	32.04	32.18	30.78	30.29	27.09	27.09	27.31	27.24	26.24	26.24
RSAG8_01759	Control	Control (RNA recognition protein)	29.14	28.99	30.06	29.89	27.78	27.87	25.04	24.91	25	25.05	23.98	23.9
RSAG8_05357	Control	Control (Unknown)	34.57	33.08	34.08	34.12	34.29	34.37	29.52	29.52	28.79	28.91	28.14	28.11
RSAG8G_00146	Test		35.59	35.06	36.61	36.48	37.81	37.54	36.58	36.18	35.82	37.67	36.35	36.52
RSAG8G_02727	Test		34.71	35.51	36.08	37	33.11	33.93	36.96	36.24	35.58	36.17	35.07	34.02
RSAG8G_03527	Test		34.83	35.29	35.68	35.12	34.37	34.28	33.01	32.7	33.03	32.55	33.04	33.27
RSAG8G_03708	Test		35.39	34.84	34.66	34.39	33.72	34.05	32.84	32.56	32.89	32.42	31.24	31.37
RSAG8G_03874	Test		28.44	28.39	29.2	28.81	28.96	29.06	33.48	34.13	32.26	32.87	34.39	36.37
RSAG8G_04721	Test		30.61	30.8	31.57	31.26	32.08	31.26	28.09	27.92	27.99	27.95	28.31	28.17
RSAG8G_04808	Test			40.75		40.41		40.95	34.4	36.11	33.96	34.78	34.58	35.86
RSAG8G_05452	Test		36.31	35.91	37.12	35.5	36.11	34.99	33.21	32.51	32.19	32.26	32.86	32.6
RSAG8G_05829	Test		33.67	34.03	34.14	34.24	33.99	33.89	32.83	33.32	33.23	34.64	32.48	32.99
RSAG8G_05911	Test			40.11		40.43	40.27		34.39	35.02	34.41	34.35	34.3	34.62
RSAG8G_06350	Test			39.1	39.03			40.76	36.04	37.21	36.16	36.59	37.15	37.03
RSAG8G_06815	Test		34.3	35.07	34.51	34.65	36.81			39.11	38	38.01		36.29
RSAG8G_06853	Test		31.98	31.81	31.94	32.71	32.49	33.21	32.7	32.28	32.33	32.69	32.06	31.62
RSAG8G_07058	Test		37.24	36.48	36.31	37.04	35.43		33.15	33.15	33.29	32.58	30.96	31.14
RSAG8G_07123	Test		37.91	37.2	39.63	38.91		37.48			38.35			38.97
RSAG8G_07318	Test		35.93	34.53	34.75	34.59	35.99	34.67	35.37	36.6	35.19	35.07	36.02	37.54
RSAG8G_07433	Test		35.03	34.6	36.15	35.62	37.47	38.27	35.15	34.6	33.56	33.65	35.87	34.96
RSAG8G_07489	Test		33.63	33.62	32.35	32.37	35.16	34.06	38.04	36.09	35.02	36.02	37.66	35.67
RSAG8G_07504	Test		30.42	30.36	29.2	29.1	30.39	30.48	32.01	31.36	32.22		31.31	30.84
RSAG8G_08300	Test		34.81	33.38	34.9	35.83	33	35.31	33.78	32.33	31.57	31.82	33.32	33.21
RSAG8G_08812	Test		40.34	39.21		37	35.54	36.41	34.18	33.84	33.78	33.56	33.56	33.11
RSAG8G_09018	Test		38.62	39.05	36.58	37.22	38.58	35.48	35.19	34.03	38.83		40.32	39.43
RSAG8G_09107	Test		30.31	30.37	31.33	31.35	30.38	30.46	30.67	30.84	30.21	30.48	30.51	30.36
RSAG8G_09403	Test		33.37	36.72	34.74	35.46	32.24	33.05	28.28	28.25	28.38	28.35	27.32	27.32
RSAG8G_09852	Test		30.91	31.1	31.84	31.69	30.07	29.66	35.61	36.65	35.54	36.53	39.11	35.26
RSAG8G_10274	Test		35.29	35.62	37.57	38.22	36.97	37.62	39.1	40.45	36.82	36.31	35.57	38.07
RSAG8G_12186	Test		31.08	31	32.37	32.29	30.1	30.01	31.75	31.53	32.26	33.04	30.5	30.25
RSAG8G_12485	Test		36.75	40.31	35.91	37.51	36.07	37.08	31.81	31.8	30.94	31.29	30.76	31.03
RSAG8G_07820	Test		32.04	32.04	33.47	31.42	31.17	31.26	29.23	29.41	32.24	31.77	28.13	28.14
