# Supplementary material for: Genome Sequencing and Comparative Genomics of the Broad Host-Range Pathogen Rhizoctonia solani AG8
Source: PLoS Genet. 2014 May 8;10(5):e1004281. doi: 10.1371/journal.pgen.1004281 (PMC4014442; doi:10.1371/journal.pgen.1004281)
Supplement: Text S3 — De novo MEME search for novel motifs among the 308 R. solani AG8 effector candidates. (TXT) [file pgen.1004281.s020.txt]

********************************************************************************
MEME - Motif discovery tool
********************************************************************************
MEME version 4.9.1 (Release date: Fri Aug 23 16:49:42 2013 +1000)

For further information on how to interpret these results or to get
a copy of the MEME software please access http://meme.nbcr.net.

This file may be used as input to the MAST algorithm for searching
sequence databases for matches to groups of motifs.  MAST is available
for interactive use and downloading at http://meme.nbcr.net.
********************************************************************************


********************************************************************************
REFERENCE
********************************************************************************
If you use this program in your research, please cite:

Timothy L. Bailey and Charles Elkan,
"Fitting a mixture model by expectation maximization to discover
motifs in biopolymers", Proceedings of the Second International
Conference on Intelligent Systems for Molecular Biology, pp. 28-36,
AAAI Press, Menlo Park, California, 1994.
********************************************************************************


********************************************************************************
TRAINING SET
********************************************************************************
DATAFILE= sequences
ALPHABET= ACDEFGHIKLMNPQRSTVWY
Sequence name            Weight Length  Sequence name            Weight Length  
-------------            ------ ------  -------------            ------ ------  
RSAG8_00019              1.0000    197  RSAG8_00031              1.0000    115  
RSAG8_00066              1.0000    206  RSAG8_00084              1.0000    163  
RSAG8_00144              1.0000    237  RSAG8_00146              1.0000    186  
RSAG8_00150              1.0000    262  RSAG8_00273              1.0000    241  
RSAG8_00327              1.0000     45  RSAG8_00439              1.0000    215  
RSAG8_00442              1.0000    167  RSAG8_00474              1.0000    103  
RSAG8_00490              1.0000    141  RSAG8_00542              1.0000     97  
RSAG8_00558              1.0000    179  RSAG8_00684              1.0000     75  
RSAG8_00780              1.0000    146  RSAG8_00797              1.0000    117  
RSAG8_00882              1.0000    237  RSAG8_00906              1.0000    173  
RSAG8_00928              1.0000     88  RSAG8_01014              1.0000    184  
RSAG8_01020              1.0000     77  RSAG8_01116              1.0000    191  
RSAG8_01175              1.0000    198  RSAG8_01343              1.0000     66  
RSAG8_01538              1.0000    210  RSAG8_01609              1.0000    111  
RSAG8_01632              1.0000     63  RSAG8_01633              1.0000    119  
RSAG8_01634              1.0000     76  RSAG8_01636              1.0000     89  
RSAG8_01647              1.0000    266  RSAG8_01827              1.0000    236  
RSAG8_01863              1.0000    215  RSAG8_01902              1.0000    164  
RSAG8_01937              1.0000    248  RSAG8_01939              1.0000    278  
RSAG8_01992              1.0000    236  RSAG8_02136              1.0000    182  
RSAG8_02173              1.0000    190  RSAG8_02265              1.0000    103  
RSAG8_02282              1.0000     61  RSAG8_02308              1.0000    229  
RSAG8_02368              1.0000    151  RSAG8_02388              1.0000     57  
RSAG8_02405              1.0000    167  RSAG8_02433              1.0000    256  
RSAG8_02566              1.0000    129  RSAG8_02571              1.0000    123  
RSAG8_02575              1.0000     67  RSAG8_02680              1.0000    250  
RSAG8_02727              1.0000    133  RSAG8_02767              1.0000    224  
RSAG8_02778              1.0000     73  RSAG8_02799              1.0000     69  
RSAG8_02924              1.0000    250  RSAG8_02927              1.0000    265  
RSAG8_02968              1.0000    153  RSAG8_03073              1.0000    126  
RSAG8_03135              1.0000    148  RSAG8_03207              1.0000    207  
RSAG8_03414              1.0000    215  RSAG8_03460              1.0000    247  
RSAG8_03476              1.0000    131  RSAG8_03527              1.0000    267  
RSAG8_03567              1.0000     89  RSAG8_03613              1.0000    120  
RSAG8_03701              1.0000    284  RSAG8_03708              1.0000    247  
RSAG8_03765              1.0000    161  RSAG8_03812              1.0000     61  
RSAG8_03842              1.0000    193  RSAG8_03850              1.0000    216  
RSAG8_03874              1.0000    263  RSAG8_03903              1.0000     57  
RSAG8_03908              1.0000    157  RSAG8_03944              1.0000    264  
RSAG8_03949              1.0000    250  RSAG8_04055              1.0000     65  
RSAG8_04141              1.0000    170  RSAG8_04196              1.0000     28  
RSAG8_04246              1.0000     62  RSAG8_04251              1.0000    222  
RSAG8_04300              1.0000    210  RSAG8_04358              1.0000    269  
RSAG8_04367              1.0000    110  RSAG8_04486              1.0000     99  
RSAG8_04487              1.0000    163  RSAG8_04493              1.0000    266  
RSAG8_04564              1.0000     73  RSAG8_04597              1.0000    101  
RSAG8_04612              1.0000    253  RSAG8_04721              1.0000    214  
RSAG8_04808              1.0000    208  RSAG8_04842              1.0000    221  
RSAG8_04877              1.0000    270  RSAG8_04904              1.0000    128  
RSAG8_05042              1.0000    249  RSAG8_05161              1.0000    247  
RSAG8_05272              1.0000    158  RSAG8_05286              1.0000     46  
RSAG8_05342              1.0000     78  RSAG8_05445              1.0000    211  
RSAG8_05452              1.0000     65  RSAG8_05484              1.0000     70  
RSAG8_05576              1.0000    250  RSAG8_05587              1.0000    135  
RSAG8_05630              1.0000     51  RSAG8_05647              1.0000    138  
RSAG8_05651              1.0000    200  RSAG8_05688              1.0000    193  
RSAG8_05718              1.0000    112  RSAG8_05829              1.0000    257  
RSAG8_05840              1.0000    137  RSAG8_05854              1.0000    119  
RSAG8_05876              1.0000    248  RSAG8_05889              1.0000    187  
RSAG8_05911              1.0000    121  RSAG8_05935              1.0000     66  
RSAG8_05967              1.0000     54  RSAG8_06003              1.0000    268  
RSAG8_06020              1.0000    163  RSAG8_06057              1.0000     89  
RSAG8_06115              1.0000    116  RSAG8_06163              1.0000     51  
RSAG8_06172              1.0000    242  RSAG8_06193              1.0000    233  
RSAG8_06212              1.0000    248  RSAG8_06241              1.0000    117  
RSAG8_06269              1.0000    184  RSAG8_06300              1.0000     83  
RSAG8_06308              1.0000    229  RSAG8_06350              1.0000    245  
RSAG8_06538              1.0000    127  RSAG8_06607              1.0000    209  
RSAG8_06644              1.0000    161  RSAG8_06646              1.0000    178  
RSAG8_06815              1.0000    118  RSAG8_06822              1.0000    230  
RSAG8_06851              1.0000    206  RSAG8_06853              1.0000    204  
RSAG8_06899              1.0000    180  RSAG8_06927              1.0000     60  
RSAG8_06979              1.0000    152  RSAG8_06990              1.0000    269  
RSAG8_07058              1.0000    256  RSAG8_07123              1.0000     76  
RSAG8_07318              1.0000    196  RSAG8_07433              1.0000    253  
RSAG8_07434              1.0000     85  RSAG8_07438              1.0000    176  
RSAG8_07489              1.0000    297  RSAG8_07496              1.0000    145  
RSAG8_07504              1.0000    221  RSAG8_07518              1.0000    164  
RSAG8_07519              1.0000    138  RSAG8_07578              1.0000     96  
RSAG8_07636              1.0000    185  RSAG8_07730              1.0000    168  
RSAG8_07778              1.0000    182  RSAG8_07820              1.0000    230  
RSAG8_07825              1.0000     89  RSAG8_07832              1.0000    210  
RSAG8_08020              1.0000    257  RSAG8_08021              1.0000    256  
RSAG8_08026              1.0000    277  RSAG8_08035              1.0000    218  
RSAG8_08133              1.0000    130  RSAG8_08185              1.0000     77  
RSAG8_08190              1.0000    147  RSAG8_08277              1.0000    208  
RSAG8_08278              1.0000    203  RSAG8_08300              1.0000    208  
RSAG8_08370              1.0000    242  RSAG8_08545              1.0000    249  
RSAG8_08550              1.0000    206  RSAG8_08603              1.0000    167  
RSAG8_08694              1.0000     66  RSAG8_08749              1.0000    188  
RSAG8_08812              1.0000    113  RSAG8_08818              1.0000    107  
RSAG8_08827              1.0000    243  RSAG8_08836              1.0000    172  
RSAG8_08885              1.0000    271  RSAG8_08918              1.0000     89  
RSAG8_08939              1.0000    112  RSAG8_08956              1.0000     62  
RSAG8_08965              1.0000    174  RSAG8_08993              1.0000    112  
RSAG8_09003              1.0000    133  RSAG8_09018              1.0000    173  
RSAG8_09026              1.0000    221  RSAG8_09071              1.0000    266  
RSAG8_09095              1.0000     82  RSAG8_09107              1.0000    261  
RSAG8_09131              1.0000    272  RSAG8_09154              1.0000    257  
RSAG8_09181              1.0000    212  RSAG8_09201              1.0000     84  
RSAG8_09231              1.0000    224  RSAG8_09246              1.0000    184  
RSAG8_09369              1.0000    256  RSAG8_09403              1.0000    253  
RSAG8_09421              1.0000    243  RSAG8_09475              1.0000    278  
RSAG8_09484              1.0000    100  RSAG8_09544              1.0000    262  
RSAG8_09550              1.0000    229  RSAG8_09555              1.0000    215  
RSAG8_09639              1.0000    124  RSAG8_09670              1.0000    207  
RSAG8_09738              1.0000    215  RSAG8_09755              1.0000    256  
RSAG8_09756              1.0000    254  RSAG8_09761              1.0000    278  
RSAG8_09762              1.0000    183  RSAG8_09835              1.0000    262  
RSAG8_09837              1.0000    181  RSAG8_09852              1.0000    176  
RSAG8_09936              1.0000    259  RSAG8_09967              1.0000    122  
RSAG8_09978              1.0000    274  RSAG8_10084              1.0000     72  
RSAG8_10113              1.0000    255  RSAG8_10118              1.0000    163  
RSAG8_10120              1.0000     81  RSAG8_10151              1.0000    119  
RSAG8_10237              1.0000    247  RSAG8_10240              1.0000    216  
RSAG8_10274              1.0000    120  RSAG8_10362              1.0000     90  
RSAG8_10365              1.0000    156  RSAG8_10438              1.0000    252  
RSAG8_10511              1.0000    257  RSAG8_10591              1.0000    195  
RSAG8_10605              1.0000    188  RSAG8_10650              1.0000    262  
RSAG8_10716              1.0000    280  RSAG8_10837              1.0000     90  
RSAG8_10880              1.0000    148  RSAG8_10904              1.0000    272  
RSAG8_11020              1.0000     67  RSAG8_11073              1.0000    190  
RSAG8_11088              1.0000    143  RSAG8_11126              1.0000     74  
RSAG8_11216              1.0000     78  RSAG8_11280              1.0000    187  
RSAG8_11288              1.0000    256  RSAG8_11334              1.0000     80  
RSAG8_11350              1.0000    115  RSAG8_11365              1.0000     87  
RSAG8_11513              1.0000     75  RSAG8_11549              1.0000    160  
RSAG8_11550              1.0000    191  RSAG8_11553              1.0000     70  
RSAG8_11554              1.0000     69  RSAG8_11557              1.0000     78  
RSAG8_11568              1.0000     63  RSAG8_11586              1.0000    231  
RSAG8_11827              1.0000    138  RSAG8_11859              1.0000    154  
RSAG8_11864              1.0000     68  RSAG8_11877              1.0000    186  
RSAG8_11930              1.0000    124  RSAG8_12034              1.0000    161  
RSAG8_12038              1.0000    220  RSAG8_12115              1.0000    201  
RSAG8_12186              1.0000     69  RSAG8_12229              1.0000     81  
RSAG8_12293              1.0000    142  RSAG8_12340              1.0000    192  
RSAG8_12380              1.0000    217  RSAG8_12389              1.0000    148  
RSAG8_12395              1.0000    236  RSAG8_12421              1.0000    127  
RSAG8_12426              1.0000    146  RSAG8_12443              1.0000    253  
RSAG8_12446              1.0000    147  RSAG8_12472              1.0000    263  
RSAG8_12485              1.0000    118  RSAG8_12499              1.0000    180  
RSAG8_12614              1.0000    208  RSAG8_12616              1.0000     96  
RSAG8_12619              1.0000    141  RSAG8_12659              1.0000    255  
RSAG8_12844              1.0000    294  RSAG8_12870              1.0000    131  
RSAG8_12946              1.0000    235  RSAG8_12985              1.0000    219  
RSAG8_12997              1.0000     60  RSAG8_13182              1.0000     80  
RSAG8_13206              1.0000    175  RSAG8_13302              1.0000     73  
RSAG8_13316              1.0000     66  RSAG8_13336              1.0000     61  
RSAG8_13398              1.0000     98  RSAG8_13509              1.0000    199  
RSAG8_13634              1.0000    144  RSAG8_13636              1.0000    164  
RSAG8_13648              1.0000    240  RSAG8_13672              1.0000    103  
RSAG8_13679              1.0000     96  RSAG8_13710              1.0000    175  
RSAG8_13812              1.0000     52  RSAG8_13852              1.0000     63  
RSAG8_13874              1.0000     58  RSAG8_13929              1.0000    143  
********************************************************************************

********************************************************************************
COMMAND LINE SUMMARY
********************************************************************************
This information can also be useful in the event you wish to report a
problem with the MEME software.

command: meme sequences -protein -oc . -nostatus -time 18000 -maxsize 60000 -mod anr -nmotifs 50 -minw 2 -maxw 20 -minsites 2 -maxsites 300 

model:  mod=           anr    nmotifs=        50    evt=           inf
object function=  E-value of product of p-values
width:  minw=            2    maxw=           20    minic=        0.00
width:  wg=             11    ws=              1    endgaps=       yes
nsites: minsites=        2    maxsites=      300    wnsites=       0.8
theta:  prob=            1    spmap=         pam    spfuzz=        120
global: substring=     yes    branching=      no    wbranch=        no
em:     prior=       megap    b=          258660    maxiter=        50
        distance=    1e-05
data:   n=           51732    N=             308

sample: seed=            0    seqfrac=         1
Dirichlet mixture priors file: prior30.plib
Letter frequencies in dataset:
A 0.094 C 0.038 D 0.044 E 0.032 F 0.037 G 0.078 H 0.023 I 0.047 K 0.037 
L 0.086 M 0.020 N 0.042 P 0.059 Q 0.034 R 0.050 S 0.090 T 0.071 V 0.068 
W 0.019 Y 0.031 
Background letter frequencies (from dataset with add-one prior applied):
A 0.094 C 0.038 D 0.044 E 0.032 F 0.037 G 0.078 H 0.023 I 0.047 K 0.037 
L 0.086 M 0.020 N 0.042 P 0.059 Q 0.034 R 0.050 S 0.090 T 0.071 V 0.068 
W 0.019 Y 0.031 
********************************************************************************


********************************************************************************
MOTIF  1	width =   20   sites =  10   llr = 578   E-value = 1.2e-138
********************************************************************************
--------------------------------------------------------------------------------
	Motif 1 Description
--------------------------------------------------------------------------------
Simplified        A  ::8:::::::::::::::::
pos.-specific     C  :::::::a:::a::::::::
probability       D  1:::::::::::::::::::
matrix            E  :::a:::::::::::::::a
                  F  ::::::::::::::::::a:
                  G  ::::a::::a::::::::::
                  H  ::::::a:::::::::::::
                  I  :::::1:::::::8::::::
                  K  1:::::::6:::::::::::
                  L  ::::::::2::::2::::::
                  M  ::::::::::::::::::::
                  N  8:2:::::::::8::a::::
                  P  ::::::::::6:::::::::
                  Q  :a::::::2:::::::::::
                  R  ::::::::::::::2:::::
                  S  ::::::::::4:::::::::
                  T  ::::::::::::2:::::::
                  V  :::::9::::::::::a:::
                  W  :::::::::::::::::a::
                  Y  ::::::::::::::8:::::

         bits    5.7                  *  
                 5.2  * *  *          * *
                 4.6  * *  **   *   * ***
                 4.0  * *  **   *  ******
Relative         3.4 ** ******* *********
Entropy          2.9 ********************
(83.4 bits)      2.3 ********************
                 1.7 ********************
                 1.1 ********************
                 0.6 ********************
                 0.0 --------------------

Multilevel           NQAEGVHCKGPCNIYNVWFE
consensus              N     L S TLR     
sequence                     Q           
                                         
                                         
--------------------------------------------------------------------------------

--------------------------------------------------------------------------------
	Motif 1 sites sorted by position p-value
--------------------------------------------------------------------------------
Sequence name             Start   P-value                    Site      
-------------             ----- ---------            --------------------
RSAG8_08026                 104  5.08e-28 ATLKNVVIGA NQAEGVHCKGPCNIYNVWFE DVCEDAITLR
RSAG8_08020                 105  1.97e-27 ATLKNVVIGA NQAEGVHCKGSCNIYNVWFE DVCEDAITLR
RSAG8_06646                 104  1.97e-27 ATLKNVVIGA NQAEGVHCKGSCNIYNVWFE DVCEDAINSN
RSAG8_06644                 104  1.97e-27 ATLKNVVIGA NQAEGVHCKGSCNIYNVWFE DSSSVTSVKS
RSAG8_03460                  99  2.33e-27 ATIQNVVIGA NQAEGIHCKGPCNIYNVWFE DVCEDAITIK
RSAG8_07434                  15  5.19e-26 VLTLNVAIGA NQAEGVHCLGPCNLYNVWFE GVCEDAITIK
RSAG8_07433                 114  5.19e-26 GTLQNVVIGA NQAEGVHCLGPCNLYNVWFE DVCEDAITIK
RSAG8_09978                 105  5.48e-26 ATLKNVVIGA DQAEGVHCKGSCNIYNVWFE DVCEDAITLR
RSAG8_07504                  72  8.87e-25 ATISNVVIGA NQNEGVHCQGPCTIRNVWFE DVCEDAITIR
RSAG8_07489                  99  2.31e-23 ATISNVVIGA KQNEGVHCQGPCTIRNVWFE DNEGVHCQGP
--------------------------------------------------------------------------------

--------------------------------------------------------------------------------
	Motif 1 block diagrams
--------------------------------------------------------------------------------
SEQUENCE NAME            POSITION P-VALUE  MOTIF DIAGRAM
-------------            ----------------  -------------
RSAG8_08026                       5.1e-28  103_[1]_154
RSAG8_08020                         2e-27  104_[1]_133
RSAG8_06646                         2e-27  103_[1]_55
RSAG8_06644                         2e-27  103_[1]_38
RSAG8_03460                       2.3e-27  98_[1]_129
RSAG8_07434                       5.2e-26  14_[1]_51
RSAG8_07433                       5.2e-26  113_[1]_120
RSAG8_09978                       5.5e-26  104_[1]_150
RSAG8_07504                       8.9e-25  71_[1]_130
RSAG8_07489                       2.3e-23  98_[1]_179
--------------------------------------------------------------------------------

--------------------------------------------------------------------------------
	Motif 1 in BLOCKS format
--------------------------------------------------------------------------------
BL   MOTIF 1 width=20 seqs=10
RSAG8_08026              (  104) NQAEGVHCKGPCNIYNVWFE  1 
RSAG8_08020              (  105) NQAEGVHCKGSCNIYNVWFE  1 
RSAG8_06646              (  104) NQAEGVHCKGSCNIYNVWFE  1 
RSAG8_06644              (  104) NQAEGVHCKGSCNIYNVWFE  1 
RSAG8_03460              (   99) NQAEGIHCKGPCNIYNVWFE  1 
RSAG8_07434              (   15) NQAEGVHCLGPCNLYNVWFE  1 
RSAG8_07433              (  114) NQAEGVHCLGPCNLYNVWFE  1 
RSAG8_09978              (  105) DQAEGVHCKGSCNIYNVWFE  1 
RSAG8_07504              (   72) NQNEGVHCQGPCTIRNVWFE  1 
RSAG8_07489              (   99) KQNEGVHCQGPCTIRNVWFE  1 
//

--------------------------------------------------------------------------------

--------------------------------------------------------------------------------
	Motif 1 position-specific scoring matrix
--------------------------------------------------------------------------------
log-odds matrix: alength= 20 w= 20 n= 45880 bayes= 12.4149 E= 1.2e-138 
  -379   -422    -26   -235   -361   -328    -88   -306    -38   -406   -305    429   -398   -219   -317   -203   -273   -380   -378   -327 
  -369   -471   -389   -104   -452   -481    -92   -407   -274   -342   -210   -300   -412    474   -273   -397   -396   -430   -409   -430 
   296   -280   -293   -268   -394   -243   -346   -364   -311   -394   -296    185   -414   -326   -375   -180   -261   -258   -468   -410 
  -527   -655   -188    492   -585   -540   -447   -504   -484   -606   -517   -409   -651   -341   -543   -571   -560   -557   -611   -566 
  -297   -484   -294   -296   -478    357   -366   -475   -310   -525   -402   -277   -464   -389   -361   -341   -435   -458   -461   -437 
  -192   -298   -383   -288   -285   -455   -344    110   -326   -194   -163   -389   -411   -367   -357   -401   -231    352   -468   -407 
  -557   -557   -422   -414   -399   -515    536   -567   -472   -503   -429   -302   -530   -253   -379   -487   -503   -557   -459   -257 
  -413    468   -500   -398   -463   -557   -462   -395   -472   -471   -363   -480   -566   -478   -475   -499   -423   -475   -588   -523 
  -321   -486   -319   -123   -432   -382   -166   -335    382     89   -239   -216   -410    233      0   -314   -291   -343   -409   -320 
  -297   -484   -294   -296   -478    357   -366   -475   -310   -525   -402   -277   -464   -389   -361   -341   -435   -458   -461   -437 
  -208   -399   -325   -256   -411   -334   -335   -388   -273   -389   -342   -323    338   -287   -348    167   -300   -353   -506   -436 
  -413    468   -500   -398   -463   -557   -462   -395   -472   -471   -363   -480   -566   -478   -475   -499   -423   -475   -588   -523 
  -358   -422   -158   -251   -373   -330   -108   -321   -232   -418   -319    426   -406   -235   -330   -214      3   -386   -393   -337 
  -358   -407   -427   -353   -211   -507   -428    387   -344     77    -40   -396   -504   -380   -428   -430   -324     35   -406   -313 
  -476   -497   -467   -385    -49   -512   -189   -393   -276   -365   -330   -385   -526   -347    183   -463   -473   -426   -200    459 
  -430   -453   -219   -333   -392   -394   -129   -338   -281   -439   -340    442   -439   -273   -368   -254   -322   -414   -405   -365 
  -263   -366   -443   -359   -345   -483   -406    -48   -393   -260   -232   -450   -467   -430   -423   -451   -304    371   -512   -446 
  -448   -443   -394   -334   -134   -447   -356   -387   -345   -264   -269   -384   -484   -344   -361   -457   -438   -377    561   -159 
  -410   -376   -442   -376    459   -498   -379   -249   -410   -192   -205   -439   -459   -443   -472   -406   -464   -312   -257    -75 
  -527   -655   -188    492   -585   -540   -447   -504   -484   -606   -517   -409   -651   -341   -543   -571   -560   -557   -611   -566 
--------------------------------------------------------------------------------

--------------------------------------------------------------------------------
	Motif 1 position-specific probability matrix
--------------------------------------------------------------------------------
letter-probability matrix: alength= 20 w= 20 nsites= 10 E= 1.2e-138 
 0.000000  0.000000  0.100000  0.000000  0.000000  0.000000  0.000000  0.000000  0.100000  0.000000  0.000000  0.800000  0.000000  0.000000  0.000000  0.000000  0.000000  0.000000  0.000000  0.000000 
 0.000000  0.000000  0.000000  0.000000  0.000000  0.000000  0.000000  0.000000  0.000000  0.000000  0.000000  0.000000  0.000000  1.000000  0.000000  0.000000  0.000000  0.000000  0.000000  0.000000 
 0.800000  0.000000  0.000000  0.000000  0.000000  0.000000  0.000000  0.000000  0.000000  0.000000  0.000000  0.200000  0.000000  0.000000  0.000000  0.000000  0.000000  0.000000  0.000000  0.000000 
 0.000000  0.000000  0.000000  1.000000  0.000000  0.000000  0.000000  0.000000  0.000000  0.000000  0.000000  0.000000  0.000000  0.000000  0.000000  0.000000  0.000000  0.000000  0.000000  0.000000 
 0.000000  0.000000  0.000000  0.000000  0.000000  1.000000  0.000000  0.000000  0.000000  0.000000  0.000000  0.000000  0.000000  0.000000  0.000000  0.000000  0.000000  0.000000  0.000000  0.000000 
 0.000000  0.000000  0.000000  0.000000  0.000000  0.000000  0.000000  0.100000  0.000000  0.000000  0.000000  0.000000  0.000000  0.000000  0.000000  0.000000  0.000000  0.900000  0.000000  0.000000 
 0.000000  0.000000  0.000000  0.000000  0.000000  0.000000  1.000000  0.000000  0.000000  0.000000  0.000000  0.000000  0.000000  0.000000  0.000000  0.000000  0.000000  0.000000  0.000000  0.000000 
 0.000000  1.000000  0.000000  0.000000  0.000000  0.000000  0.000000  0.000000  0.000000  0.000000  0.000000  0.000000  0.000000  0.000000  0.000000  0.000000  0.000000  0.000000  0.000000  0.000000 
 0.000000  0.000000  0.000000  0.000000  0.000000  0.000000  0.000000  0.000000  0.600000  0.200000  0.000000  0.000000  0.000000  0.200000  0.000000  0.000000  0.000000  0.000000  0.000000  0.000000 
 0.000000  0.000000  0.000000  0.000000  0.000000  1.000000  0.000000  0.000000  0.000000  0.000000  0.000000  0.000000  0.000000  0.000000  0.000000  0.000000  0.000000  0.000000  0.000000  0.000000 
 0.000000  0.000000  0.000000  0.000000  0.000000  0.000000  0.000000  0.000000  0.000000  0.000000  0.000000  0.000000  0.600000  0.000000  0.000000  0.400000  0.000000  0.000000  0.000000  0.000000 
 0.000000  1.000000  0.000000  0.000000  0.000000  0.000000  0.000000  0.000000  0.000000  0.000000  0.000000  0.000000  0.000000  0.000000  0.000000  0.000000  0.000000  0.000000  0.000000  0.000000 
 0.000000  0.000000  0.000000  0.000000  0.000000  0.000000  0.000000  0.000000  0.000000  0.000000  0.000000  0.800000  0.000000  0.000000  0.000000  0.000000  0.200000  0.000000  0.000000  0.000000 
 0.000000  0.000000  0.000000  0.000000  0.000000  0.000000  0.000000  0.800000  0.000000  0.200000  0.000000  0.000000  0.000000  0.000000  0.000000  0.000000  0.000000  0.000000  0.000000  0.000000 
 0.000000  0.000000  0.000000  0.000000  0.000000  0.000000  0.000000  0.000000  0.000000  0.000000  0.000000  0.000000  0.000000  0.000000  0.200000  0.000000  0.000000  0.000000  0.000000  0.800000 
 0.000000  0.000000  0.000000  0.000000  0.000000  0.000000  0.000000  0.000000  0.000000  0.000000  0.000000  1.000000  0.000000  0.000000  0.000000  0.000000  0.000000  0.000000  0.000000  0.000000 
 0.000000  0.000000  0.000000  0.000000  0.000000  0.000000  0.000000  0.000000  0.000000  0.000000  0.000000  0.000000  0.000000  0.000000  0.000000  0.000000  0.000000  1.000000  0.000000  0.000000 
 0.000000  0.000000  0.000000  0.000000  0.000000  0.000000  0.000000  0.000000  0.000000  0.000000  0.000000  0.000000  0.000000  0.000000  0.000000  0.000000  0.000000  0.000000  1.000000  0.000000 
 0.000000  0.000000  0.000000  0.000000  1.000000  0.000000  0.000000  0.000000  0.000000  0.000000  0.000000  0.000000  0.000000  0.000000  0.000000  0.000000  0.000000  0.000000  0.000000  0.000000 
 0.000000  0.000000  0.000000  1.000000  0.000000  0.000000  0.000000  0.000000  0.000000  0.000000  0.000000  0.000000  0.000000  0.000000  0.000000  0.000000  0.000000  0.000000  0.000000  0.000000 
--------------------------------------------------------------------------------

--------------------------------------------------------------------------------
	Motif 1 regular expression
--------------------------------------------------------------------------------
NQ[AN]EGVHC[KLQ]G[PS]C[NT][IL][YR]NVWFE
--------------------------------------------------------------------------------


Time 809.09 secs.

********************************************************************************


********************************************************************************
MOTIF  2	width =   20   sites =   8   llr = 462   E-value = 1.1e-100
********************************************************************************
--------------------------------------------------------------------------------
	Motif 2 Description
--------------------------------------------------------------------------------
Simplified        A  ::::::::::::::::::::
pos.-specific     C  :::::::::::::::::a::
probability       D  a:::::::::::::a:::::
matrix            E  ::::::::::::::::::::
                  F  ::::::::::::::::::::
                  G  :::::::aaa::::::::::
                  H  :::::a::::::::::::::
                  I  :::1::::::3::a::::::
                  K  :a::::::::::5:::::::
                  L  ::::::::::::::::::::
                  M  ::::::::::::::::::::
                  N  ::::::a:::::5:::::::
                  P  ::::::::::::::::::::
                  Q  ::::a::::::::::::::a
                  R  ::::::::::::::::::::
                  S  :::::::::::::::a::::
                  T  ::::::::::5:::::::::
                  V  ::a9::::::3a::::::a:
                  W  ::::::::::::::::::::
                  Y  ::::::::::::::::a:::

         bits    5.7                     
                 5.2     **          *  *
                 4.6 **  ***      ** ** *
                 4.0 *** ***    * ** ****
Relative         3.4 ********** *********
Entropy          2.9 ********** *********
(83.3 bits)      2.3 ********************
                 1.7 ********************
                 1.1 ********************
                 0.6 ********************
                 0.0 --------------------

Multilevel           DKVVQHNGGGTVKIDSYCVQ
consensus                      I N       
sequence                       V         
                                         
                                         
--------------------------------------------------------------------------------

--------------------------------------------------------------------------------
	Motif 2 sites sorted by position p-value
--------------------------------------------------------------------------------
Sequence name             Start   P-value                    Site      
-------------             ----- ---------            --------------------
RSAG8_07434                  62  1.10e-26 IIGGGAKSAS DKVVQHNGGGTVKIDSYCVQ TFGK      
RSAG8_07433                 161  1.10e-26 IIGGGAKNAD DKVVQHNGGGTVKIDSYCVQ TFGTYQLGFS
RSAG8_07504                 119  1.84e-26 ITGGGAKNAS DKVVQHNGGGIVKIDSYCVQ DFGKLYRSCG
RSAG8_07489                 165  1.84e-26 ITGGGAKNAS DKVVQHNGGGIVKIDSYCVQ DFGKLYRSCG
RSAG8_09978                 152  3.09e-26 IVGGGAKNAS DKVVQHNGGGTVNIDSYCVQ DFGKLYRACG
RSAG8_08026                 151  6.19e-26 IVGGGAKNAN DKVVQHNGGGVVNIDSYCVQ DFGKLYRACG
RSAG8_08020                 152  6.19e-26 IVGGGAKNAS DKVVQHNGGGVVNIDSYCVQ DFGKLYRACG
RSAG8_03460                 146  8.35e-26 ISGGGAKGAD DKVIQHNGGGTVNIDSYCVQ DFGKLYRSCG
--------------------------------------------------------------------------------

--------------------------------------------------------------------------------
	Motif 2 block diagrams
--------------------------------------------------------------------------------
SEQUENCE NAME            POSITION P-VALUE  MOTIF DIAGRAM
-------------            ----------------  -------------
RSAG8_07434                       1.1e-26  61_[2]_4
RSAG8_07433                       1.1e-26  160_[2]_73
RSAG8_07504                       1.8e-26  118_[2]_83
RSAG8_07489                       1.8e-26  164_[2]_113
RSAG8_09978                       3.1e-26  151_[2]_103
RSAG8_08026                       6.2e-26  150_[2]_107
RSAG8_08020                       6.2e-26  151_[2]_86
RSAG8_03460                       8.3e-26  145_[2]_82
--------------------------------------------------------------------------------

--------------------------------------------------------------------------------
	Motif 2 in BLOCKS format
--------------------------------------------------------------------------------
BL   MOTIF 2 width=20 seqs=8
RSAG8_07434              (   62) DKVVQHNGGGTVKIDSYCVQ  1 
RSAG8_07433              (  161) DKVVQHNGGGTVKIDSYCVQ  1 
RSAG8_07504              (  119) DKVVQHNGGGIVKIDSYCVQ  1 
RSAG8_07489              (  165) DKVVQHNGGGIVKIDSYCVQ  1 
RSAG8_09978              (  152) DKVVQHNGGGTVNIDSYCVQ  1 
RSAG8_08026              (  151) DKVVQHNGGGVVNIDSYCVQ  1 
RSAG8_08020              (  152) DKVVQHNGGGVVNIDSYCVQ  1 
RSAG8_03460              (  146) DKVIQHNGGGTVNIDSYCVQ  1 
//

--------------------------------------------------------------------------------

--------------------------------------------------------------------------------
	Motif 2 position-specific scoring matrix
--------------------------------------------------------------------------------
log-odds matrix: alength= 20 w= 20 n= 45880 bayes= 12.4853 E= 1.1e-100 
  -374   -479    434    -20   -412   -396   -265   -394   -327   -440   -361    -88   -486   -322   -384   -368   -411   -406   -447   -369 
  -392   -463   -439   -327   -511   -477   -354   -374    462   -462   -354   -335   -469   -338    -43   -462   -407   -465   -452   -449 
  -217   -324   -400   -312   -305   -447   -361    -10   -347   -223   -192   -407   -426   -385   -377   -408   -259    365   -473   -408 
  -176   -284   -367   -272   -269   -439   -328    122   -309   -180   -148   -373   -395   -351   -340   -385   -215    348   -451   -391 
  -336   -441   -357    -69   -421   -456    -57   -373   -239   -309   -176   -266   -382    469   -239   -363   -363   -397   -379   -400 
  -492   -497   -355   -343   -331   -467    532   -499   -405   -435   -355   -226   -477   -176   -307   -417   -434   -488   -396   -183 
  -411   -435   -199   -312   -373   -376   -109   -319   -261   -420   -321    440   -422   -254   -349   -234   -302   -395   -387   -346 
  -273   -461   -271   -273   -456    355   -344   -452   -287   -503   -378   -253   -443   -366   -338   -317   -411   -434   -439   -414 
  -273   -461   -271   -273   -456    355   -344   -452   -287   -503   -378   -253   -443   -366   -338   -317   -411   -434   -439   -414 
  -273   -461   -271   -273   -456    355   -344   -452   -287   -503   -378   -253   -443   -366   -338   -317   -411   -434   -439   -414 
  -289   -324   -477   -375   -258   -488   -426    236   -376   -158   -125   -389   -495   -399   -444   -343    252    192   -457   -349 
  -217   -324   -400   -312   -305   -447   -361    -10   -347   -223   -192   -407   -426   -385   -377   -408   -259    365   -473   -408 
  -310   -474   -120    -99   -427   -276   -156   -389    351   -379   -297    327   -382   -107    -69   -236   -271   -388   -438   -314 
  -370   -417   -441   -376   -274   -500   -447    412   -369   -107   -100   -417   -513   -414   -451   -448   -343     13   -450   -342 
  -374   -479    434    -20   -412   -396   -265   -394   -327   -440   -361    -88   -486   -322   -384   -368   -411   -406   -447   -369 
  -269   -377   -381   -374   -430   -370   -393   -447   -347   -470   -371   -279   -430   -388   -393    332   -104   -440   -488   -415 
  -545   -535   -512   -479   -104   -526   -251   -447   -470   -413   -391   -455   -547   -445   -481   -530   -538   -482   -246    495 
  -411    468   -498   -396   -461   -555   -460   -393   -470   -469   -360   -478   -564   -476   -473   -497   -421   -472   -586   -520 
  -217   -324   -400   -312   -305   -447   -361    -10   -347   -223   -192   -407   -426   -385   -377   -408   -259    365   -473   -408 
  -336   -441   -357    -69   -421   -456    -57   -373   -239   -309   -176   -266   -382    469   -239   -363   -363   -397   -379   -400 
--------------------------------------------------------------------------------

--------------------------------------------------------------------------------
	Motif 2 position-specific probability matrix
--------------------------------------------------------------------------------
letter-probability matrix: alength= 20 w= 20 nsites= 8 E= 1.1e-100 
 0.000000  0.000000  1.000000  0.000000  0.000000  0.000000  0.000000  0.000000  0.000000  0.000000  0.000000  0.000000  0.000000  0.000000  0.000000  0.000000  0.000000  0.000000  0.000000  0.000000 
 0.000000  0.000000  0.000000  0.000000  0.000000  0.000000  0.000000  0.000000  1.000000  0.000000  0.000000  0.000000  0.000000  0.000000  0.000000  0.000000  0.000000  0.000000  0.000000  0.000000 
 0.000000  0.000000  0.000000  0.000000  0.000000  0.000000  0.000000  0.000000  0.000000  0.000000  0.000000  0.000000  0.000000  0.000000  0.000000  0.000000  0.000000  1.000000  0.000000  0.000000 
 0.000000  0.000000  0.000000  0.000000  0.000000  0.000000  0.000000  0.125000  0.000000  0.000000  0.000000  0.000000  0.000000  0.000000  0.000000  0.000000  0.000000  0.875000  0.000000  0.000000 
 0.000000  0.000000  0.000000  0.000000  0.000000  0.000000  0.000000  0.000000  0.000000  0.000000  0.000000  0.000000  0.000000  1.000000  0.000000  0.000000  0.000000  0.000000  0.000000  0.000000 
 0.000000  0.000000  0.000000  0.000000  0.000000  0.000000  1.000000  0.000000  0.000000  0.000000  0.000000  0.000000  0.000000  0.000000  0.000000  0.000000  0.000000  0.000000  0.000000  0.000000 
 0.000000  0.000000  0.000000  0.000000  0.000000  0.000000  0.000000  0.000000  0.000000  0.000000  0.000000  1.000000  0.000000  0.000000  0.000000  0.000000  0.000000  0.000000  0.000000  0.000000 
 0.000000  0.000000  0.000000  0.000000  0.000000  1.000000  0.000000  0.000000  0.000000  0.000000  0.000000  0.000000  0.000000  0.000000  0.000000  0.000000  0.000000  0.000000  0.000000  0.000000 
 0.000000  0.000000  0.000000  0.000000  0.000000  1.000000  0.000000  0.000000  0.000000  0.000000  0.000000  0.000000  0.000000  0.000000  0.000000  0.000000  0.000000  0.000000  0.000000  0.000000 
 0.000000  0.000000  0.000000  0.000000  0.000000  1.000000  0.000000  0.000000  0.000000  0.000000  0.000000  0.000000  0.000000  0.000000  0.000000  0.000000  0.000000  0.000000  0.000000  0.000000 
 0.000000  0.000000  0.000000  0.000000  0.000000  0.000000  0.000000  0.250000  0.000000  0.000000  0.000000  0.000000  0.000000  0.000000  0.000000  0.000000  0.500000  0.250000  0.000000  0.000000 
 0.000000  0.000000  0.000000  0.000000  0.000000  0.000000  0.000000  0.000000  0.000000  0.000000  0.000000  0.000000  0.000000  0.000000  0.000000  0.000000  0.000000  1.000000  0.000000  0.000000 
 0.000000  0.000000  0.000000  0.000000  0.000000  0.000000  0.000000  0.000000  0.500000  0.000000  0.000000  0.500000  0.000000  0.000000  0.000000  0.000000  0.000000  0.000000  0.000000  0.000000 
 0.000000  0.000000  0.000000  0.000000  0.000000  0.000000  0.000000  1.000000  0.000000  0.000000  0.000000  0.000000  0.000000  0.000000  0.000000  0.000000  0.000000  0.000000  0.000000  0.000000 
 0.000000  0.000000  1.000000  0.000000  0.000000  0.000000  0.000000  0.000000  0.000000  0.000000  0.000000  0.000000  0.000000  0.000000  0.000000  0.000000  0.000000  0.000000  0.000000  0.000000 
 0.000000  0.000000  0.000000  0.000000  0.000000  0.000000  0.000000  0.000000  0.000000  0.000000  0.000000  0.000000  0.000000  0.000000  0.000000  1.000000  0.000000  0.000000  0.000000  0.000000 
 0.000000  0.000000  0.000000  0.000000  0.000000  0.000000  0.000000  0.000000  0.000000  0.000000  0.000000  0.000000  0.000000  0.000000  0.000000  0.000000  0.000000  0.000000  0.000000  1.000000 
 0.000000  1.000000  0.000000  0.000000  0.000000  0.000000  0.000000  0.000000  0.000000  0.000000  0.000000  0.000000  0.000000  0.000000  0.000000  0.000000  0.000000  0.000000  0.000000  0.000000 
 0.000000  0.000000  0.000000  0.000000  0.000000  0.000000  0.000000  0.000000  0.000000  0.000000  0.000000  0.000000  0.000000  0.000000  0.000000  0.000000  0.000000  1.000000  0.000000  0.000000 
 0.000000  0.000000  0.000000  0.000000  0.000000  0.000000  0.000000  0.000000  0.000000  0.000000  0.000000  0.000000  0.000000  1.000000  0.000000  0.000000  0.000000  0.000000  0.000000  0.000000 
--------------------------------------------------------------------------------

--------------------------------------------------------------------------------
	Motif 2 regular expression
--------------------------------------------------------------------------------
DKVVQHNGGG[TIV]V[KN]IDSYCVQ
--------------------------------------------------------------------------------


Time 1535.35 secs.

********************************************************************************


********************************************************************************
MOTIF  3	width =   20   sites =   9   llr = 466   E-value = 2.8e-087
********************************************************************************
--------------------------------------------------------------------------------
	Motif 3 Description
--------------------------------------------------------------------------------
Simplified        A  ::::1::::::a:::::::9
pos.-specific     C  a:::::::::::::::::::
probability       D  ::1:::::8:a::::::1::
matrix            E  :1:::a::::::::::9:::
                  F  :::::::::::::a::::::
                  G  :29:::aa::::::::::a1
                  H  ::::::::::::::::::::
                  I  ::::::::::::::31::::
                  K  ::::8::::9::::::::::
                  L  ::::::::::::::79::::
                  M  ::::::::::::::::::::
                  N  :::::::::::::::::2::
                  P  ::::::::::::::::::::
                  Q  :::a1:::::::::::1:::
                  R  ::::::::::::::::::::
                  S  :4:::::::1:::::::7::
                  T  :2::::::2:::::::::::
                  V  ::::::::::::a:::::::
                  W  ::::::::::::::::::::
                  Y  ::::::::::::::::::::

         bits    5.7                     
                 5.2    * *              
                 4.6 *  * *    *  *  *   
                 4.0 *  * *   ** **  *   
Relative         3.4 * ************  * * 
Entropy          2.9 * ******************
(74.7 bits)      2.3 * ******************
                 1.7 ********************
                 1.1 ********************
                 0.6 ********************
                 0.0 --------------------

Multilevel           CSGQKEGGDKDAVFLLESGA
consensus             G      T     I  N  
sequence              T                  
                                         
                                         
--------------------------------------------------------------------------------

--------------------------------------------------------------------------------
	Motif 3 sites sorted by position p-value
--------------------------------------------------------------------------------
Sequence name             Start   P-value                    Site      
-------------             ----- ---------            --------------------
RSAG8_08026                  75  1.76e-25 NVRFGRGKNA CSGQKEGGDKDAVFLLESGA TLKNVVIGAN
RSAG8_08020                  76  1.76e-25 NVRYDRGKNA CSGQKEGGDKDAVFLLESGA TLKNVVIGAN
RSAG8_06646                  75  3.55e-25 NVRYDRGKGA CSGQKEGGDKDAVFLLENGA TLKNVVIGAN
RSAG8_06644                  75  3.55e-25 NVRYDRGKGA CSGQKEGGDKDAVFLLENGA TLKNVVIGAN
RSAG8_09978                  76  1.37e-24 NVRYDRGKGA CTGQKEGGDKDAVFLLEDGA TLKNVVIGAD
RSAG8_07504                  43  2.24e-23 KNLRYSRGVT CGGQKEGGTKDAVFILESGA TISNVVIGAN
RSAG8_07489                  70  2.24e-23 KNLRYSRGVA CGGQKEGGTKDAVFILESGA TISNVVIGAK
RSAG8_03460                  70  2.52e-23 NVRYDRGAGA CEGQQEGGDKDAVFILESGA TIQNVVIGAN
RSAG8_07433                  85  1.15e-16 NVRFDRGSGA CTDQAEGGDSDAVFLIQSGG TLQNVVIGAN
--------------------------------------------------------------------------------

--------------------------------------------------------------------------------
	Motif 3 block diagrams
--------------------------------------------------------------------------------
SEQUENCE NAME            POSITION P-VALUE  MOTIF DIAGRAM
-------------            ----------------  -------------
RSAG8_08026                       1.8e-25  74_[3]_183
RSAG8_08020                       1.8e-25  75_[3]_162
RSAG8_06646                       3.6e-25  74_[3]_84
RSAG8_06644                       3.6e-25  74_[3]_67
RSAG8_09978                       1.4e-24  75_[3]_179
RSAG8_07504                       2.2e-23  42_[3]_159
RSAG8_07489                       2.2e-23  69_[3]_208
RSAG8_03460                       2.5e-23  69_[3]_158
RSAG8_07433                       1.2e-16  84_[3]_149
--------------------------------------------------------------------------------

--------------------------------------------------------------------------------
	Motif 3 in BLOCKS format
--------------------------------------------------------------------------------
BL   MOTIF 3 width=20 seqs=9
RSAG8_08026              (   75) CSGQKEGGDKDAVFLLESGA  1 
RSAG8_08020              (   76) CSGQKEGGDKDAVFLLESGA  1 
RSAG8_06646              (   75) CSGQKEGGDKDAVFLLENGA  1 
RSAG8_06644              (   75) CSGQKEGGDKDAVFLLENGA  1 
RSAG8_09978              (   76) CTGQKEGGDKDAVFLLEDGA  1 
RSAG8_07504              (   43) CGGQKEGGTKDAVFILESGA  1 
RSAG8_07489              (   70) CGGQKEGGTKDAVFILESGA  1 
RSAG8_03460              (   70) CEGQQEGGDKDAVFILESGA  1 
RSAG8_07433              (   85) CTDQAEGGDSDAVFLIQSGG  1 
//

--------------------------------------------------------------------------------

--------------------------------------------------------------------------------
	Motif 3 position-specific scoring matrix
--------------------------------------------------------------------------------
log-odds matrix: alength= 20 w= 20 n= 45880 bayes= 12.4497 E= 2.8e-087 
  -412    468   -499   -397   -462   -556   -461   -394   -471   -470   -362   -479   -565   -477   -474   -498   -422   -474   -587   -521 
  -182   -316   -143    119   -341     70   -206   -328   -138   -354   -246    -91   -329   -175   -233    239    134   -324   -414   -302 
  -241   -438    -24   -233   -431    347   -311   -420   -250   -478   -345   -211   -419   -331   -305   -283   -381   -403   -414   -386 
  -351   -455   -373    -86   -436   -468    -73   -389   -256   -324   -192   -283   -396    472   -255   -379   -379   -413   -393   -414 
  -146   -458   -366   -213   -482   -432   -269   -356    448   -407   -307   -278   -439      2    -23   -388   -353   -414   -433   -397 
  -525   -654   -187    492   -584   -539   -445   -503   -481   -604   -516   -408   -649   -340   -542   -569   -558   -556   -610   -565 
  -285   -473   -282   -284   -467    356   -355   -463   -298   -514   -390   -265   -453   -377   -350   -329   -423   -446   -450   -425 
  -285   -473   -282   -284   -467    356   -355   -463   -298   -514   -390   -265   -453   -377   -350   -329   -423   -446   -450   -425 
  -341   -472    417    -25   -421   -342   -246   -405   -274   -447   -369    -78   -454   -279   -363   -311     36   -408   -464   -367 
  -376   -456   -414   -301   -504   -461   -333   -367    459   -449   -342   -314   -461   -304    -35   -236   -391   -451   -446   -437 
  -381   -486    435    -28   -419   -403   -272   -402   -335   -447   -368    -96   -492   -330   -392   -376   -419   -413   -454   -376 
   327   -295   -427   -342   -401   -279   -414   -363   -376   -394   -302   -395   -460   -389   -416   -214   -304   -259   -469   -437 
  -239   -344   -421   -335   -325   -465   -383    -28   -369   -241   -211   -428   -446   -407   -399   -429   -280    368   -492   -427 
  -400   -367   -434   -367    458   -491   -371   -239   -401   -182   -195   -430   -450   -434   -463   -396   -455   -302   -247    -66 
  -402   -420   -569   -431   -145   -580   -439    250   -440    290    -11   -511   -520   -383   -458   -530   -386   -132   -376   -330 
  -367   -394   -474   -328   -135   -511   -356     75   -337    324     18   -425   -436   -296   -354   -442   -346   -151   -346   -295 
  -475   -657   -161    489   -581   -517   -423   -492   -388   -577   -486   -385   -591   -134   -498   -526   -518   -528   -609   -552 
  -288   -426    133    -97   -416   -218   -161   -454   -159   -465   -382    222   -360   -189   -285    264   -149   -457   -493   -324 
  -285   -473   -282   -284   -467    356   -355   -463   -298   -514   -390   -265   -453   -377   -350   -329   -423   -446   -450   -425 
   306   -210   -356   -258   -323    -11   -346   -283   -293   -312   -212   -321   -414   -313   -340   -129   -228   -168   -400   -370 
--------------------------------------------------------------------------------

--------------------------------------------------------------------------------
	Motif 3 position-specific probability matrix
--------------------------------------------------------------------------------
letter-probability matrix: alength= 20 w= 20 nsites= 9 E= 2.8e-087 
 0.000000  1.000000  0.000000  0.000000  0.000000  0.000000  0.000000  0.000000  0.000000  0.000000  0.000000  0.000000  0.000000  0.000000  0.000000  0.000000  0.000000  0.000000  0.000000  0.000000 
 0.000000  0.000000  0.000000  0.111111  0.000000  0.222222  0.000000  0.000000  0.000000  0.000000  0.000000  0.000000  0.000000  0.000000  0.000000  0.444444  0.222222  0.000000  0.000000  0.000000 
 0.000000  0.000000  0.111111  0.000000  0.000000  0.888889  0.000000  0.000000  0.000000  0.000000  0.000000  0.000000  0.000000  0.000000  0.000000  0.000000  0.000000  0.000000  0.000000  0.000000 
 0.000000  0.000000  0.000000  0.000000  0.000000  0.000000  0.000000  0.000000  0.000000  0.000000  0.000000  0.000000  0.000000  1.000000  0.000000  0.000000  0.000000  0.000000  0.000000  0.000000 
 0.111111  0.000000  0.000000  0.000000  0.000000  0.000000  0.000000  0.000000  0.777778  0.000000  0.000000  0.000000  0.000000  0.111111  0.000000  0.000000  0.000000  0.000000  0.000000  0.000000 
 0.000000  0.000000  0.000000  1.000000  0.000000  0.000000  0.000000  0.000000  0.000000  0.000000  0.000000  0.000000  0.000000  0.000000  0.000000  0.000000  0.000000  0.000000  0.000000  0.000000 
 0.000000  0.000000  0.000000  0.000000  0.000000  1.000000  0.000000  0.000000  0.000000  0.000000  0.000000  0.000000  0.000000  0.000000  0.000000  0.000000  0.000000  0.000000  0.000000  0.000000 
 0.000000  0.000000  0.000000  0.000000  0.000000  1.000000  0.000000  0.000000  0.000000  0.000000  0.000000  0.000000  0.000000  0.000000  0.000000  0.000000  0.000000  0.000000  0.000000  0.000000 
 0.000000  0.000000  0.777778  0.000000  0.000000  0.000000  0.000000  0.000000  0.000000  0.000000  0.000000  0.000000  0.000000  0.000000  0.000000  0.000000  0.222222  0.000000  0.000000  0.000000 
 0.000000  0.000000  0.000000  0.000000  0.000000  0.000000  0.000000  0.000000  0.888889  0.000000  0.000000  0.000000  0.000000  0.000000  0.000000  0.111111  0.000000  0.000000  0.000000  0.000000 
 0.000000  0.000000  1.000000  0.000000  0.000000  0.000000  0.000000  0.000000  0.000000  0.000000  0.000000  0.000000  0.000000  0.000000  0.000000  0.000000  0.000000  0.000000  0.000000  0.000000 
 1.000000  0.000000  0.000000  0.000000  0.000000  0.000000  0.000000  0.000000  0.000000  0.000000  0.000000  0.000000  0.000000  0.000000  0.000000  0.000000  0.000000  0.000000  0.000000  0.000000 
 0.000000  0.000000  0.000000  0.000000  0.000000  0.000000  0.000000  0.000000  0.000000  0.000000  0.000000  0.000000  0.000000  0.000000  0.000000  0.000000  0.000000  1.000000  0.000000  0.000000 
 0.000000  0.000000  0.000000  0.000000  1.000000  0.000000  0.000000  0.000000  0.000000  0.000000  0.000000  0.000000  0.000000  0.000000  0.000000  0.000000  0.000000  0.000000  0.000000  0.000000 
 0.000000  0.000000  0.000000  0.000000  0.000000  0.000000  0.000000  0.333333  0.000000  0.666667  0.000000  0.000000  0.000000  0.000000  0.000000  0.000000  0.000000  0.000000  0.000000  0.000000 
 0.000000  0.000000  0.000000  0.000000  0.000000  0.000000  0.000000  0.111111  0.000000  0.888889  0.000000  0.000000  0.000000  0.000000  0.000000  0.000000  0.000000  0.000000  0.000000  0.000000 
 0.000000  0.000000  0.000000  0.888889  0.000000  0.000000  0.000000  0.000000  0.000000  0.000000  0.000000  0.000000  0.000000  0.111111  0.000000  0.000000  0.000000  0.000000  0.000000  0.000000 
 0.000000  0.000000  0.111111  0.000000  0.000000  0.000000  0.000000  0.000000  0.000000  0.000000  0.000000  0.222222  0.000000  0.000000  0.000000  0.666667  0.000000  0.000000  0.000000  0.000000 
 0.000000  0.000000  0.000000  0.000000  0.000000  1.000000  0.000000  0.000000  0.000000  0.000000  0.000000  0.000000  0.000000  0.000000  0.000000  0.000000  0.000000  0.000000  0.000000  0.000000 
 0.888889  0.000000  0.000000  0.000000  0.000000  0.111111  0.000000  0.000000  0.000000  0.000000  0.000000  0.000000  0.000000  0.000000  0.000000  0.000000  0.000000  0.000000  0.000000  0.000000 
--------------------------------------------------------------------------------

--------------------------------------------------------------------------------
	Motif 3 regular expression
--------------------------------------------------------------------------------
C[SGT]GQKEGG[DT]KDAVF[LI]LE[SN]GA
--------------------------------------------------------------------------------


Time 2257.32 secs.

********************************************************************************


********************************************************************************
MOTIF  4	width =   20   sites =   8   llr = 420   E-value = 1.9e-074
********************************************************************************
--------------------------------------------------------------------------------
	Motif 4 Description
--------------------------------------------------------------------------------
Simplified        A  :::::a::::::::::::::
pos.-specific     C  ::a:::::::::::::::::
probability       D  9:::a:::::::::::::::
matrix            E  :::a::::::::::::::::
                  F  ::::::::::::::::::::
                  G  1::::::::::::a:::::a
                  H  ::::::::::::::::::::
                  I  ::::::a:6::::::::a3:
                  K  :::::::::4::::::::::
                  L  ::::::::4:::::::::::
                  M  ::::::::::::::::::::
                  N  ::::::::::::::::8:::
                  P  ::::::::::::::::::::
                  Q  ::::::::::a:::3:::::
                  R  :::::::::6::::::::::
                  S  ::::::::::::a::6::1:
                  T  :::::::a:::a::843:3:
                  V  :a::::::::::::::::4:
                  W  ::::::::::::::::::::
                  Y  ::::::::::::::::::::

         bits    5.7                     
                 5.2    *      *         
                 4.6   *** *   *      *  
                 4.0 ***** **  **     *  
Relative         3.4 ******** ****** ** *
Entropy          2.9 ****************** *
(75.7 bits)      2.3 ********************
                 1.7 ********************
                 1.1 ********************
                 0.6 ********************
                 0.0 --------------------

Multilevel           DVCEDAITIRQTSGTSNIVG
consensus                    LK    QTT I 
sequence                               T 
                                         
                                         
--------------------------------------------------------------------------------

--------------------------------------------------------------------------------
	Motif 4 sites sorted by position p-value
--------------------------------------------------------------------------------
Sequence name             Start   P-value                    Site      
-------------             ----- ---------            --------------------
RSAG8_07433                 134  1.78e-24 PCNLYNVWFE DVCEDAITIKQTSGQSNIIG GGAKNADDKV
RSAG8_09978                 125  2.98e-24 SCNIYNVWFE DVCEDAITLRQTSGTTNIVG GGAKNASDKV
RSAG8_08026                 124  2.98e-24 PCNIYNVWFE DVCEDAITLRQTSGTTNIVG GGAKNANDKV
RSAG8_08020                 125  2.98e-24 SCNIYNVWFE DVCEDAITLRQTSGTTNIVG GGAKNASDKV
RSAG8_03460                 119  3.29e-24 PCNIYNVWFE DVCEDAITIKQTSGTSNISG GGAKGADDKV
RSAG8_07504                  92  1.39e-23 PCTIRNVWFE DVCEDAITIRQTSGTSTITG GGAKNASDKV
RSAG8_07489                 138  1.39e-23 PCTIRNVWFE DVCEDAITIRQTSGTSTITG GGAKNASDKV
RSAG8_07434                  35  2.20e-22 PCNLYNVWFE GVCEDAITIKQTSGQSNIIG GGAKSASDKV
--------------------------------------------------------------------------------

--------------------------------------------------------------------------------
	Motif 4 block diagrams
--------------------------------------------------------------------------------
SEQUENCE NAME            POSITION P-VALUE  MOTIF DIAGRAM
-------------            ----------------  -------------
RSAG8_07433                       1.8e-24  133_[4]_100
RSAG8_09978                         3e-24  124_[4]_130
RSAG8_08026                         3e-24  123_[4]_134
RSAG8_08020                         3e-24  124_[4]_113
RSAG8_03460                       3.3e-24  118_[4]_109
RSAG8_07504                       1.4e-23  91_[4]_110
RSAG8_07489                       1.4e-23  137_[4]_140
RSAG8_07434                       2.2e-22  34_[4]_31
--------------------------------------------------------------------------------

--------------------------------------------------------------------------------
	Motif 4 in BLOCKS format
--------------------------------------------------------------------------------
BL   MOTIF 4 width=20 seqs=8
RSAG8_07433              (  134) DVCEDAITIKQTSGQSNIIG  1 
RSAG8_09978              (  125) DVCEDAITLRQTSGTTNIVG  1 
RSAG8_08026              (  124) DVCEDAITLRQTSGTTNIVG  1 
RSAG8_08020              (  125) DVCEDAITLRQTSGTTNIVG  1 
RSAG8_03460              (  119) DVCEDAITIKQTSGTSNISG  1 
RSAG8_07504              (   92) DVCEDAITIRQTSGTSTITG  1 
RSAG8_07489              (  138) DVCEDAITIRQTSGTSTITG  1 
RSAG8_07434              (   35) GVCEDAITIKQTSGQSNIIG  1 
//

--------------------------------------------------------------------------------

--------------------------------------------------------------------------------
	Motif 4 position-specific scoring matrix
--------------------------------------------------------------------------------
log-odds matrix: alength= 20 w= 20 n= 45880 bayes= 12.4853 E= 1.9e-074 
  -352   -465    428     -4   -400   -156   -244   -380   -301   -427   -346    -67   -470   -299   -366   -339   -387   -391   -437   -354 
  -217   -324   -400   -312   -305   -447   -361    -10   -347   -223   -192   -407   -426   -385   -377   -408   -259    365   -473   -408 
  -411    468   -498   -396   -461   -555   -460   -393   -470   -469   -360   -478   -564   -476   -473   -497   -421   -472   -586   -520 
  -523   -653   -185    492   -583   -537   -444   -502   -477   -603   -514   -406   -646   -337   -539   -567   -556   -554   -609   -564 
  -374   -479    434    -20   -412   -396   -265   -394   -327   -440   -361    -88   -486   -322   -384   -368   -411   -406   -447   -369 
   324   -270   -403   -315   -376   -256   -391   -336   -349   -367   -274   -372   -444   -364   -392   -189   -281   -231   -446   -413 
  -370   -417   -441   -376   -274   -500   -447    412   -369   -107   -100   -417   -513   -414   -451   -448   -343     13   -450   -342 
  -333   -405   -400   -376   -426   -434   -388   -331   -336   -441   -292   -281   -462   -347   -392   -176    368   -327   -481   -443 
  -366   -399   -489   -399   -166   -538   -443    359   -396    180    -23   -447   -521   -395   -460   -475   -342    -13   -387   -317 
  -331   -448   -354   -155   -451   -382   -155   -345    299   -331   -251   -221   -399    -72    356   -326   -302   -362   -380   -327 
  -336   -441   -357    -69   -421   -456    -57   -373   -239   -309   -176   -266   -382    469   -239   -363   -363   -397   -379   -400 
  -333   -405   -400   -376   -426   -434   -388   -331   -336   -441   -292   -281   -462   -347   -392   -176    368   -327   -481   -443 
  -269   -377   -381   -374   -430   -370   -393   -447   -347   -470   -371   -279   -430   -388   -393    332   -104   -440   -488   -415 
  -273   -461   -271   -273   -456    355   -344   -452   -287   -503   -378   -253   -443   -366   -338   -317   -411   -434   -439   -414 
  -246   -330   -273   -207   -348   -361   -281   -249   -174   -355   -200   -171   -390    207   -252    -88    328   -245   -413   -355 
  -186   -271   -283   -266   -320   -315   -290   -310   -216   -354   -232   -146   -336   -271   -269    285    163   -337   -393   -310 
  -327   -412   -133   -212   -368   -301   -108   -322   -209   -412   -315    419   -392   -220   -311   -200     47   -376   -395   -327 
  -370   -417   -441   -376   -274   -500   -447    412   -369   -107   -100   -417   -513   -414   -451   -448   -343     13   -450   -342 
  -175   -253   -348   -232   -167   -352   -256    211   -238   -109    -48   -277   -362   -254   -287    -15    130    247   -308   -221 
  -273   -461   -271   -273   -456    355   -344   -452   -287   -503   -378   -253   -443   -366   -338   -317   -411   -434   -439   -414 
--------------------------------------------------------------------------------

--------------------------------------------------------------------------------
	Motif 4 position-specific probability matrix
--------------------------------------------------------------------------------
letter-probability matrix: alength= 20 w= 20 nsites= 8 E= 1.9e-074 
 0.000000  0.000000  0.875000  0.000000  0.000000  0.125000  0.000000  0.000000  0.000000  0.000000  0.000000  0.000000  0.000000  0.000000  0.000000  0.000000  0.000000  0.000000  0.000000  0.000000 
 0.000000  0.000000  0.000000  0.000000  0.000000  0.000000  0.000000  0.000000  0.000000  0.000000  0.000000  0.000000  0.000000  0.000000  0.000000  0.000000  0.000000  1.000000  0.000000  0.000000 
 0.000000  1.000000  0.000000  0.000000  0.000000  0.000000  0.000000  0.000000  0.000000  0.000000  0.000000  0.000000  0.000000  0.000000  0.000000  0.000000  0.000000  0.000000  0.000000  0.000000 
 0.000000  0.000000  0.000000  1.000000  0.000000  0.000000  0.000000  0.000000  0.000000  0.000000  0.000000  0.000000  0.000000  0.000000  0.000000  0.000000  0.000000  0.000000  0.000000  0.000000 
 0.000000  0.000000  1.000000  0.000000  0.000000  0.000000  0.000000  0.000000  0.000000  0.000000  0.000000  0.000000  0.000000  0.000000  0.000000  0.000000  0.000000  0.000000  0.000000  0.000000 
 1.000000  0.000000  0.000000  0.000000  0.000000  0.000000  0.000000  0.000000  0.000000  0.000000  0.000000  0.000000  0.000000  0.000000  0.000000  0.000000  0.000000  0.000000  0.000000  0.000000 
 0.000000  0.000000  0.000000  0.000000  0.000000  0.000000  0.000000  1.000000  0.000000  0.000000  0.000000  0.000000  0.000000  0.000000  0.000000  0.000000  0.000000  0.000000  0.000000  0.000000 
 0.000000  0.000000  0.000000  0.000000  0.000000  0.000000  0.000000  0.000000  0.000000  0.000000  0.000000  0.000000  0.000000  0.000000  0.000000  0.000000  1.000000  0.000000  0.000000  0.000000 
 0.000000  0.000000  0.000000  0.000000  0.000000  0.000000  0.000000  0.625000  0.000000  0.375000  0.000000  0.000000  0.000000  0.000000  0.000000  0.000000  0.000000  0.000000  0.000000  0.000000 
 0.000000  0.000000  0.000000  0.000000  0.000000  0.000000  0.000000  0.000000  0.375000  0.000000  0.000000  0.000000  0.000000  0.000000  0.625000  0.000000  0.000000  0.000000  0.000000  0.000000 
 0.000000  0.000000  0.000000  0.000000  0.000000  0.000000  0.000000  0.000000  0.000000  0.000000  0.000000  0.000000  0.000000  1.000000  0.000000  0.000000  0.000000  0.000000  0.000000  0.000000 
 0.000000  0.000000  0.000000  0.000000  0.000000  0.000000  0.000000  0.000000  0.000000  0.000000  0.000000  0.000000  0.000000  0.000000  0.000000  0.000000  1.000000  0.000000  0.000000  0.000000 
 0.000000  0.000000  0.000000  0.000000  0.000000  0.000000  0.000000  0.000000  0.000000  0.000000  0.000000  0.000000  0.000000  0.000000  0.000000  1.000000  0.000000  0.000000  0.000000  0.000000 
 0.000000  0.000000  0.000000  0.000000  0.000000  1.000000  0.000000  0.000000  0.000000  0.000000  0.000000  0.000000  0.000000  0.000000  0.000000  0.000000  0.000000  0.000000  0.000000  0.000000 
 0.000000  0.000000  0.000000  0.000000  0.000000  0.000000  0.000000  0.000000  0.000000  0.000000  0.000000  0.000000  0.000000  0.250000  0.000000  0.000000  0.750000  0.000000  0.000000  0.000000 
 0.000000  0.000000  0.000000  0.000000  0.000000  0.000000  0.000000  0.000000  0.000000  0.000000  0.000000  0.000000  0.000000  0.000000  0.000000  0.625000  0.375000  0.000000  0.000000  0.000000 
 0.000000  0.000000  0.000000  0.000000  0.000000  0.000000  0.000000  0.000000  0.000000  0.000000  0.000000  0.750000  0.000000  0.000000  0.000000  0.000000  0.250000  0.000000  0.000000  0.000000 
 0.000000  0.000000  0.000000  0.000000  0.000000  0.000000  0.000000  1.000000  0.000000  0.000000  0.000000  0.000000  0.000000  0.000000  0.000000  0.000000  0.000000  0.000000  0.000000  0.000000 
 0.000000  0.000000  0.000000  0.000000  0.000000  0.000000  0.000000  0.250000  0.000000  0.000000  0.000000  0.000000  0.000000  0.000000  0.000000  0.125000  0.250000  0.375000  0.000000  0.000000 
 0.000000  0.000000  0.000000  0.000000  0.000000  1.000000  0.000000  0.000000  0.000000  0.000000  0.000000  0.000000  0.000000  0.000000  0.000000  0.000000  0.000000  0.000000  0.000000  0.000000 
--------------------------------------------------------------------------------

--------------------------------------------------------------------------------
	Motif 4 regular expression
--------------------------------------------------------------------------------
DVCEDAIT[IL][RK]QTSG[TQ][ST][NT]I[VIT]G
--------------------------------------------------------------------------------


Time 2976.40 secs.

********************************************************************************


********************************************************************************
MOTIF  5	width =   20   sites =  13   llr = 534   E-value = 2.3e-073
********************************************************************************
--------------------------------------------------------------------------------
	Motif 5 Description
--------------------------------------------------------------------------------
Simplified        A  ::::::21::::::::::::
pos.-specific     C  :::::::::::6::::::::
probability       D  1:::::::::::5:14:151
matrix            E  :::::::::::::::1::::
                  F  ::::::::::::::8:::::
                  G  ::::::::::::4:::a3::
                  H  ::::::::::::::::::::
                  I  ::::::::1:2:::::::::
                  K  6:::::::5::3:::1::::
                  L  ::1:5::1::::::::::::
                  M  ::::::::3:4:::::::::
                  N  :14:::2:::::2::::651
                  P  :::::::4::::::::::::
                  Q  :::1:::::::::::4::::
                  R  :::::::::::::::1::::
                  S  3359:76::7::::::::15
                  T  :6:::3::13:1:a::::::
                  V  ::::2::5::5::::::::4
                  W  ::::::::::::::::::::
                  Y  ::::3:::::::::1:::::

         bits    5.7                     
                 5.2                     
                 4.6                     
                 4.0              **     
Relative         3.4    *    * ** ** *   
Entropy          2.9 * ** *  *********** 
(59.2 bits)      2.3 ********************
                 1.7 ********************
                 1.1 ********************
                 0.6 ********************
                 0.0 --------------------

Multilevel           KTSSLSSVKSVCDTFDGNDS
consensus            SSN YTAPMTMKG  Q GNV
sequence                 V               
                                         
                                         
--------------------------------------------------------------------------------

--------------------------------------------------------------------------------
	Motif 5 sites sorted by position p-value
--------------------------------------------------------------------------------
Sequence name             Start   P-value                    Site      
-------------             ----- ---------            --------------------
RSAG8_08020                 220  2.58e-22 NYGDVVTIKT STNSYSNVKSMCDTFQGNDS GKEPPKLTSN
RSAG8_06646                 141  3.72e-21 NSNYGDVATI KSSSVTSVKSMCDTFQGNDS GKEPPKLTSN
RSAG8_06646                  47  3.63e-20 AASCTFPSPP KTSSLSSPMSVKGTFDGDNV RYDRGKGACS
RSAG8_06644                  47  6.76e-20 AASCTFPSPP KTSSLSSPMTVKGTFDGGNV RYDRGKGACS
RSAG8_06644                 124  7.49e-20 SCNIYNVWFE DSSSVTSVKSMCDTFQGNDS GKEPPKLTSN
RSAG8_09978                 218  9.16e-20 NSNYGDVATL KNNQVSAVKSMCDTFQGNDS GKEPPKLTSN
RSAG8_08026                 219  1.12e-19 NYGDVITIKA STNSYSNAKSMCDTFRGNDS GKEPPKLTSN
RSAG8_09978                  48  2.72e-19 AASCTFPSPP KTSSLSAPMTVKGTFDGGNV RYDRGKGACT
RSAG8_08020                  48  2.72e-19 AASCTFPSPP KTSSLSAPMTVKGTFDGGNV RYDRGKNACS
RSAG8_07504                 187  8.46e-19 NYGDVATIDT KSNSYTSLTSVCDTFQGNNS GAEPTTLTKN
RSAG8_03460                 214  2.52e-18 NYGDVATIKT STNSYSSVKSICNTFKGNSN GDEPTTLTTN
RSAG8_07433                  57  2.27e-16 AASCTFPTPP KTSSLSSPITVTGTYDGGNV RFDRGSGACT
RSAG8_07433                 225  2.57e-15 NYGDIAQFDT SSLSLTSVKSICNTDEGNDD GVESFDCVV 
--------------------------------------------------------------------------------

--------------------------------------------------------------------------------
	Motif 5 block diagrams
--------------------------------------------------------------------------------
SEQUENCE NAME            POSITION P-VALUE  MOTIF DIAGRAM
-------------            ----------------  -------------
RSAG8_08020                       2.7e-19  47_[5]_152_[5]_18
RSAG8_06646                       3.6e-20  46_[5]_74_[5]_18
RSAG8_06644                       6.8e-20  46_[5]_57_[5]_18
RSAG8_09978                       2.7e-19  47_[5]_150_[5]_37
RSAG8_08026                       1.1e-19  218_[5]_39
RSAG8_07504                       8.5e-19  186_[5]_15
RSAG8_03460                       2.5e-18  213_[5]_14
RSAG8_07433                       2.3e-16  56_[5]_148_[5]_9
--------------------------------------------------------------------------------

--------------------------------------------------------------------------------
	Motif 5 in BLOCKS format
--------------------------------------------------------------------------------
BL   MOTIF 5 width=20 seqs=13
RSAG8_08020              (  220) STNSYSNVKSMCDTFQGNDS  1 
RSAG8_06646              (  141) KSSSVTSVKSMCDTFQGNDS  1 
RSAG8_06646              (   47) KTSSLSSPMSVKGTFDGDNV  1 
RSAG8_06644              (   47) KTSSLSSPMTVKGTFDGGNV  1 
RSAG8_06644              (  124) DSSSVTSVKSMCDTFQGNDS  1 
RSAG8_09978              (  218) KNNQVSAVKSMCDTFQGNDS  1 
RSAG8_08026              (  219) STNSYSNAKSMCDTFRGNDS  1 
RSAG8_09978              (   48) KTSSLSAPMTVKGTFDGGNV  1 
RSAG8_08020              (   48) KTSSLSAPMTVKGTFDGGNV  1 
RSAG8_07504              (  187) KSNSYTSLTSVCDTFQGNNS  1 
RSAG8_03460              (  214) STNSYSSVKSICNTFKGNSN  1 
RSAG8_07433              (   57) KTSSLSSPITVTGTYDGGNV  1 
RSAG8_07433              (  225) SSLSLTSVKSICNTDEGNDD  1 
//

--------------------------------------------------------------------------------

--------------------------------------------------------------------------------
	Motif 5 position-specific scoring matrix
--------------------------------------------------------------------------------
log-odds matrix: alength= 20 w= 20 n= 45880 bayes= 11.5402 E= 2.3e-073 
  -324   -506     91    -93   -465   -286   -195   -447    383   -442   -357    -79   -405   -164   -173    157   -295   -436   -504   -359 
  -279   -336   -308   -291   -364   -411   -314   -251   -247   -378   -201     29   -410   -259   -313    127    317   -249   -428   -391 
  -263   -422   -136   -181   -424   -273   -242   -434   -219    -34   -381    302   -414   -256   -332    242   -258   -408   -514   -360 
  -239   -347   -316   -305   -403   -347   -349   -413   -277   -441   -331   -216   -407     61   -339    318    -54   -415   -473   -383 
  -412   -440   -587   -466   -147   -573   -367   -104   -464    236    -86   -494   -560   -424   -490   -514   -398    166   -329    314 
  -205   -288   -304   -288   -337   -334   -311   -338   -236   -374   -256   -164   -353   -295   -287    294    147   -371   -411   -326 
   121   -341   -276   -297   -466   -280   -353   -464   -335   -490   -382    169   -411   -342   -407    267   -194   -378   -537   -451 
   -30   -341   -414   -304   -262   -385   -350    -80   -313    -10   -147   -369    261   -324   -374   -311   -271    250   -412   -323 
  -284   -388   -347   -177   -273   -392   -220     70    362   -204    365   -260   -416   -144    -95   -317      0   -175   -376   -285 
  -205   -288   -304   -288   -337   -334   -311   -338   -236   -374   -256   -164   -353   -295   -287    294    147   -371   -411   -326 
  -390   -410   -611   -506   -316   -624   -591    186   -525   -194    409   -557   -617   -549   -603   -576   -378    270   -569   -457 
  -246    383   -371   -261   -465   -345   -292   -385    296   -415   -331   -286   -448   -214   -155   -289      7   -357   -496   -409 
  -361   -525    323   -133   -491    210   -195   -553   -205   -553   -491    195   -413   -231   -343   -224   -302   -540   -570   -376 
  -462   -532   -522   -510   -550   -530   -506   -479   -476   -571   -440   -426   -568   -483   -522   -326    377   -473   -588   -559 
  -377   -342   -139   -343    450   -484   -355   -215   -379   -157   -171   -409   -433   -416   -446   -371   -434   -278   -223     30 
  -261   -543    283    197   -437   -348   -209   -369    121   -368   -271   -187   -359    318     58   -273   -278   -349   -478   -351 
  -335   -519   -331   -334   -512    359   -401   -512   -348   -559   -439   -315   -497   -425   -398   -379   -472   -495   -495   -472 
  -362   -523    105   -137   -490    178   -194   -549   -205   -552   -490    371   -413   -232   -343   -224   -302   -538   -567   -376 
  -361   -524    323   -130   -489   -249   -193   -550   -202   -551   -489    331   -411   -228   -341    -11   -300   -538   -568   -374 
  -290   -456     98   -118   -425   -257   -201   -400   -183   -435   -355    113   -395   -211   -307    215   -272    223   -512   -353 
--------------------------------------------------------------------------------

--------------------------------------------------------------------------------
	Motif 5 position-specific probability matrix
--------------------------------------------------------------------------------
letter-probability matrix: alength= 20 w= 20 nsites= 13 E= 2.3e-073 
 0.000000  0.000000  0.076923  0.000000  0.000000  0.000000  0.000000  0.000000  0.615385  0.000000  0.000000  0.000000  0.000000  0.000000  0.000000  0.307692  0.000000  0.000000  0.000000  0.000000 
 0.000000  0.000000  0.000000  0.000000  0.000000  0.000000  0.000000  0.000000  0.000000  0.000000  0.000000  0.076923  0.000000  0.000000  0.000000  0.307692  0.615385  0.000000  0.000000  0.000000 
 0.000000  0.000000  0.000000  0.000000  0.000000  0.000000  0.000000  0.000000  0.000000  0.076923  0.000000  0.384615  0.000000  0.000000  0.000000  0.538462  0.000000  0.000000  0.000000  0.000000 
 0.000000  0.000000  0.000000  0.000000  0.000000  0.000000  0.000000  0.000000  0.000000  0.000000  0.000000  0.000000  0.000000  0.076923  0.000000  0.923077  0.000000  0.000000  0.000000  0.000000 
 0.000000  0.000000  0.000000  0.000000  0.000000  0.000000  0.000000  0.000000  0.000000  0.461538  0.000000  0.000000  0.000000  0.000000  0.000000  0.000000  0.000000  0.230769  0.000000  0.307692 
 0.000000  0.000000  0.000000  0.000000  0.000000  0.000000  0.000000  0.000000  0.000000  0.000000  0.000000  0.000000  0.000000  0.000000  0.000000  0.692308  0.307692  0.000000  0.000000  0.000000 
 0.230769  0.000000  0.000000  0.000000  0.000000  0.000000  0.000000  0.000000  0.000000  0.000000  0.000000  0.153846  0.000000  0.000000  0.000000  0.615385  0.000000  0.000000  0.000000  0.000000 
 0.076923  0.000000  0.000000  0.000000  0.000000  0.000000  0.000000  0.000000  0.000000  0.076923  0.000000  0.000000  0.384615  0.000000  0.000000  0.000000  0.000000  0.461538  0.000000  0.000000 
 0.000000  0.000000  0.000000  0.000000  0.000000  0.000000  0.000000  0.076923  0.538462  0.000000  0.307692  0.000000  0.000000  0.000000  0.000000  0.000000  0.076923  0.000000  0.000000  0.000000 
 0.000000  0.000000  0.000000  0.000000  0.000000  0.000000  0.000000  0.000000  0.000000  0.000000  0.000000  0.000000  0.000000  0.000000  0.000000  0.692308  0.307692  0.000000  0.000000  0.000000 
 0.000000  0.000000  0.000000  0.000000  0.000000  0.000000  0.000000  0.153846  0.000000  0.000000  0.384615  0.000000  0.000000  0.000000  0.000000  0.000000  0.000000  0.461538  0.000000  0.000000 
 0.000000  0.615385  0.000000  0.000000  0.000000  0.000000  0.000000  0.000000  0.307692  0.000000  0.000000  0.000000  0.000000  0.000000  0.000000  0.000000  0.076923  0.000000  0.000000  0.000000 
 0.000000  0.000000  0.461538  0.000000  0.000000  0.384615  0.000000  0.000000  0.000000  0.000000  0.000000  0.153846  0.000000  0.000000  0.000000  0.000000  0.000000  0.000000  0.000000  0.000000 
 0.000000  0.000000  0.000000  0.000000  0.000000  0.000000  0.000000  0.000000  0.000000  0.000000  0.000000  0.000000  0.000000  0.000000  0.000000  0.000000  1.000000  0.000000  0.000000  0.000000 
 0.000000  0.000000  0.076923  0.000000  0.846154  0.000000  0.000000  0.000000  0.000000  0.000000  0.000000  0.000000  0.000000  0.000000  0.000000  0.000000  0.000000  0.000000  0.000000  0.076923 
 0.000000  0.000000  0.384615  0.076923  0.000000  0.000000  0.000000  0.000000  0.076923  0.000000  0.000000  0.000000  0.000000  0.384615  0.076923  0.000000  0.000000  0.000000  0.000000  0.000000 
 0.000000  0.000000  0.000000  0.000000  0.000000  1.000000  0.000000  0.000000  0.000000  0.000000  0.000000  0.000000  0.000000  0.000000  0.000000  0.000000  0.000000  0.000000  0.000000  0.000000 
 0.000000  0.000000  0.076923  0.000000  0.000000  0.307692  0.000000  0.000000  0.000000  0.000000  0.000000  0.615385  0.000000  0.000000  0.000000  0.000000  0.000000  0.000000  0.000000  0.000000 
 0.000000  0.000000  0.461538  0.000000  0.000000  0.000000  0.000000  0.000000  0.000000  0.000000  0.000000  0.461538  0.000000  0.000000  0.000000  0.076923  0.000000  0.000000  0.000000  0.000000 
 0.000000  0.000000  0.076923  0.000000  0.000000  0.000000  0.000000  0.000000  0.000000  0.000000  0.000000  0.076923  0.000000  0.000000  0.000000  0.461538  0.000000  0.384615  0.000000  0.000000 
--------------------------------------------------------------------------------

--------------------------------------------------------------------------------
	Motif 5 regular expression
--------------------------------------------------------------------------------
[KS][TS][SN]S[LYV][ST][SA][VP][KM][ST][VM][CK][DG]TF[DQ]G[NG][DN][SV]
--------------------------------------------------------------------------------


Time 3694.14 secs.

********************************************************************************


********************************************************************************
MOTIF  6	width =   20   sites =   6   llr = 338   E-value = 1.8e-063
********************************************************************************
--------------------------------------------------------------------------------
	Motif 6 Description
--------------------------------------------------------------------------------
Simplified        A  ::::::::3:::::2:a:::
pos.-specific     C  :::::::::a::::::::::
probability       D  :::2::::::::::::::a:
matrix            E  2::::::::::::::::::a
                  F  :2:::a::::::::::::::
                  G  :::::::22:::::::::::
                  H  ::::::::::::::::::::
                  I  ::::::::::::::::::::
                  K  ::::::a2::::::::::::
                  L  ::::::::::::::::::::
                  M  ::::::::::::::::::::
                  N  :::::::32::3::::::::
                  P  ::::::::::a:::::::::
                  Q  8::::::2::::::::::::
                  R  ::::::::2::5::::::::
                  S  :::8:::22:::a:::::::
                  T  ::::::::::::::::::::
                  V  ::::::::::::::8:::::
                  W  ::::::::::::::::::::
                  Y  :8a:a::::::2:a:a:a::

         bits    5.7                     
                 5.2   * *        * * * *
                 4.6  ** ***  *   * * ***
                 4.0 *** ***  **  * * ***
Relative         3.4 *** ***  ** ** *****
Entropy          2.9 *******  ***********
(81.2 bits)      2.3 ******** ***********
                 1.7 ********************
                 1.1 ********************
                 0.6 ********************
                 0.0 --------------------

Multilevel           QYYSYFKNACPRSYVYAYDE
consensus                       N        
sequence                                 
                                         
                                         
--------------------------------------------------------------------------------

--------------------------------------------------------------------------------
	Motif 6 sites sorted by position p-value
--------------------------------------------------------------------------------
Sequence name             Start   P-value                    Site      
-------------             ----- ---------            --------------------
RSAG8_12659                 213  1.24e-27 TPQTCPPSGV QYYSYFKNACPRSYVYAYDE SSGTALWTCP
RSAG8_04612                 211  1.24e-27 TPATCPPSGV QYYSYFKNACPRSYVYAYDE SSGTALWTCA
RSAG8_10438                 210  9.77e-26 TPQTCPPSGV QYYSYFKSSCPRSYVYAYDE SSGTALFTCP
RSAG8_09761                 236  1.55e-24 TPATCPPSGV EYYSYFKQRCPYSYVYAYDE SSGTSLLTCP
RSAG8_09756                 212  2.25e-24 TPETCPPSGI QFYDYFKKGCPNSYVYAYDE SSNTALWTCD
RSAG8_09755                 214  2.49e-24 TPETCLSSGI QYYSYFKGNCPNSYAYAYDE SSGTALWTCD
--------------------------------------------------------------------------------

--------------------------------------------------------------------------------
	Motif 6 block diagrams
--------------------------------------------------------------------------------
SEQUENCE NAME            POSITION P-VALUE  MOTIF DIAGRAM
-------------            ----------------  -------------
RSAG8_12659                       1.2e-27  212_[6]_23
RSAG8_04612                       1.2e-27  210_[6]_23
RSAG8_10438                       9.8e-26  209_[6]_23
RSAG8_09761                       1.5e-24  235_[6]_23
RSAG8_09756                       2.3e-24  211_[6]_23
RSAG8_09755                       2.5e-24  213_[6]_23
--------------------------------------------------------------------------------

--------------------------------------------------------------------------------
	Motif 6 in BLOCKS format
--------------------------------------------------------------------------------
BL   MOTIF 6 width=20 seqs=6
RSAG8_12659              (  213) QYYSYFKNACPRSYVYAYDE  1 
RSAG8_04612              (  211) QYYSYFKNACPRSYVYAYDE  1 
RSAG8_10438              (  210) QYYSYFKSSCPRSYVYAYDE  1 
RSAG8_09761              (  236) EYYSYFKQRCPYSYVYAYDE  1 
RSAG8_09756              (  212) QFYDYFKKGCPNSYVYAYDE  1 
RSAG8_09755              (  214) QYYSYFKGNCPNSYAYAYDE  1 
//

--------------------------------------------------------------------------------

--------------------------------------------------------------------------------
	Motif 6 position-specific scoring matrix
--------------------------------------------------------------------------------
log-odds matrix: alength= 20 w= 20 n= 45880 bayes= 13.3479 E= 1.8e-063 
  -278   -397   -263     72   -382   -419     -2   -319   -173   -255   -119   -207   -331    455   -182   -306   -306   -341   -333   -360 
  -309   -349   -331   -246    224   -405    -32   -240   -262   -223   -178   -276   -391   -263   -293   -312   -337   -271    -80    447 
  -455   -466   -441   -391    -31   -471   -174   -367   -389   -341   -311   -385   -487   -376   -409   -448   -462   -401   -185    489 
  -199   -303     92   -123   -336   -256   -214   -343   -169   -371   -263    -67   -328   -209   -256    294     11   -362   -409   -299 
  -455   -466   -441   -391    -31   -471   -174   -367   -389   -341   -311   -385   -487   -376   -409   -448   -462   -401   -185    489 
  -376   -343   -412   -343    455   -471   -347   -213   -377   -156   -169   -406   -429   -411   -440   -372   -430   -276   -223    -40 
  -385   -457   -430   -316   -504   -470   -345   -367    461   -453   -346   -327   -463   -325    -36   -453   -399   -457   -446   -441 
  -144   -363    -23     50   -260     46    -57   -238    186   -242   -141    252   -240    180    -70     51   -129   -230   -324   -188 
   170   -274    -70     26   -247     43    -89   -217     12   -228   -127    130   -251    -30     99     44   -128   -177   -318   -199 
  -408    467   -496   -394   -459   -552   -458   -390   -468   -467   -358   -476   -562   -474   -471   -494   -418   -469   -584   -518 
  -236   -439   -306   -225   -379   -363   -303   -356   -236   -351   -319   -332    391   -256   -313   -285   -308   -346   -472   -408 
  -240   -394   -130    -57   -191   -268    -97   -278     56   -279   -198    233   -323    -60    311   -205   -218   -288   -276    182 
  -216   -322   -321   -308   -373   -324   -336   -383   -280   -412   -308   -213   -379   -327   -331    324    -34   -385   -438   -357 
  -455   -466   -441   -391    -31   -471   -174   -367   -389   -341   -311   -385   -487   -376   -409   -448   -462   -401   -185    489 
   -39   -251   -320   -224   -251   -368   -275     38   -262   -182   -139   -325   -345   -299   -289   -312   -177    344   -406   -360 
  -455   -466   -441   -391    -31   -471   -174   -367   -389   -341   -311   -385   -487   -376   -409   -448   -462   -401   -185    489 
   317   -224   -356   -262   -327   -213   -346   -283   -297   -317   -223   -327   -410   -317   -344   -143   -238   -179   -402   -367 
  -455   -466   -441   -391    -31   -471   -174   -367   -389   -341   -311   -385   -487   -376   -409   -448   -462   -401   -185    489 
  -360   -467    432     -6   -400   -383   -251   -381   -312   -427   -347    -75   -474   -307   -371   -354   -397   -393   -436   -356 
  -517   -651   -182    492   -581   -534   -440   -499   -465   -598   -510   -402   -639   -331   -533   -561   -550   -550   -607   -560 
--------------------------------------------------------------------------------

--------------------------------------------------------------------------------
	Motif 6 position-specific probability matrix
--------------------------------------------------------------------------------
letter-probability matrix: alength= 20 w= 20 nsites= 6 E= 1.8e-063 
 0.000000  0.000000  0.000000  0.166667  0.000000  0.000000  0.000000  0.000000  0.000000  0.000000  0.000000  0.000000  0.000000  0.833333  0.000000  0.000000  0.000000  0.000000  0.000000  0.000000 
 0.000000  0.000000  0.000000  0.000000  0.166667  0.000000  0.000000  0.000000  0.000000  0.000000  0.000000  0.000000  0.000000  0.000000  0.000000  0.000000  0.000000  0.000000  0.000000  0.833333 
 0.000000  0.000000  0.000000  0.000000  0.000000  0.000000  0.000000  0.000000  0.000000  0.000000  0.000000  0.000000  0.000000  0.000000  0.000000  0.000000  0.000000  0.000000  0.000000  1.000000 
 0.000000  0.000000  0.166667  0.000000  0.000000  0.000000  0.000000  0.000000  0.000000  0.000000  0.000000  0.000000  0.000000  0.000000  0.000000  0.833333  0.000000  0.000000  0.000000  0.000000 
 0.000000  0.000000  0.000000  0.000000  0.000000  0.000000  0.000000  0.000000  0.000000  0.000000  0.000000  0.000000  0.000000  0.000000  0.000000  0.000000  0.000000  0.000000  0.000000  1.000000 
 0.000000  0.000000  0.000000  0.000000  1.000000  0.000000  0.000000  0.000000  0.000000  0.000000  0.000000  0.000000  0.000000  0.000000  0.000000  0.000000  0.000000  0.000000  0.000000  0.000000 
 0.000000  0.000000  0.000000  0.000000  0.000000  0.000000  0.000000  0.000000  1.000000  0.000000  0.000000  0.000000  0.000000  0.000000  0.000000  0.000000  0.000000  0.000000  0.000000  0.000000 
 0.000000  0.000000  0.000000  0.000000  0.000000  0.166667  0.000000  0.000000  0.166667  0.000000  0.000000  0.333333  0.000000  0.166667  0.000000  0.166667  0.000000  0.000000  0.000000  0.000000 
 0.333333  0.000000  0.000000  0.000000  0.000000  0.166667  0.000000  0.000000  0.000000  0.000000  0.000000  0.166667  0.000000  0.000000  0.166667  0.166667  0.000000  0.000000  0.000000  0.000000 
 0.000000  1.000000  0.000000  0.000000  0.000000  0.000000  0.000000  0.000000  0.000000  0.000000  0.000000  0.000000  0.000000  0.000000  0.000000  0.000000  0.000000  0.000000  0.000000  0.000000 
 0.000000  0.000000  0.000000  0.000000  0.000000  0.000000  0.000000  0.000000  0.000000  0.000000  0.000000  0.000000  1.000000  0.000000  0.000000  0.000000  0.000000  0.000000  0.000000  0.000000 
 0.000000  0.000000  0.000000  0.000000  0.000000  0.000000  0.000000  0.000000  0.000000  0.000000  0.000000  0.333333  0.000000  0.000000  0.500000  0.000000  0.000000  0.000000  0.000000  0.166667 
 0.000000  0.000000  0.000000  0.000000  0.000000  0.000000  0.000000  0.000000  0.000000  0.000000  0.000000  0.000000  0.000000  0.000000  0.000000  1.000000  0.000000  0.000000  0.000000  0.000000 
 0.000000  0.000000  0.000000  0.000000  0.000000  0.000000  0.000000  0.000000  0.000000  0.000000  0.000000  0.000000  0.000000  0.000000  0.000000  0.000000  0.000000  0.000000  0.000000  1.000000 
 0.166667  0.000000  0.000000  0.000000  0.000000  0.000000  0.000000  0.000000  0.000000  0.000000  0.000000  0.000000  0.000000  0.000000  0.000000  0.000000  0.000000  0.833333  0.000000  0.000000 
 0.000000  0.000000  0.000000  0.000000  0.000000  0.000000  0.000000  0.000000  0.000000  0.000000  0.000000  0.000000  0.000000  0.000000  0.000000  0.000000  0.000000  0.000000  0.000000  1.000000 
 1.000000  0.000000  0.000000  0.000000  0.000000  0.000000  0.000000  0.000000  0.000000  0.000000  0.000000  0.000000  0.000000  0.000000  0.000000  0.000000  0.000000  0.000000  0.000000  0.000000 
 0.000000  0.000000  0.000000  0.000000  0.000000  0.000000  0.000000  0.000000  0.000000  0.000000  0.000000  0.000000  0.000000  0.000000  0.000000  0.000000  0.000000  0.000000  0.000000  1.000000 
 0.000000  0.000000  1.000000  0.000000  0.000000  0.000000  0.000000  0.000000  0.000000  0.000000  0.000000  0.000000  0.000000  0.000000  0.000000  0.000000  0.000000  0.000000  0.000000  0.000000 
 0.000000  0.000000  0.000000  1.000000  0.000000  0.000000  0.000000  0.000000  0.000000  0.000000  0.000000  0.000000  0.000000  0.000000  0.000000  0.000000  0.000000  0.000000  0.000000  0.000000 
--------------------------------------------------------------------------------

--------------------------------------------------------------------------------
	Motif 6 regular expression
--------------------------------------------------------------------------------
QYYSYFKNACP[RN]SYVYAYDE
--------------------------------------------------------------------------------


Time 4407.71 secs.

********************************************************************************


********************************************************************************
MOTIF  7	width =   20   sites =   6   llr = 344   E-value = 1.8e-063
********************************************************************************
--------------------------------------------------------------------------------
	Motif 7 Description
--------------------------------------------------------------------------------
Simplified        A  ::::::::a:::::::::::
pos.-specific     C  :::::::::::::::::a::
probability       D  ::::a2::::::::::2:5:
matrix            E  ::::::::::::::::::::
                  F  a::::::::::::::::::a
                  G  :::::::::a:::a::::::
                  H  ::::::::::::::::::::
                  I  :::::::::::a::::::::
                  K  :::::::8::::::::::::
                  L  ::::::::::::::::::::
                  M  ::::::::::::::::::::
                  N  :::::8::::::::::7:5:
                  P  :::a::::::::::::::::
                  Q  :2::::::::::::::2:::
                  R  :::::::2::a:::a8::::
                  S  :3::::::::::::::::::
                  T  :5:::::::::::::2::::
                  V  ::a:::::::::::::::::
                  W  ::::::a:::::a:::::::
                  Y  ::::::::::::::::::::

         bits    5.7       *     *       
                 5.2       *     *       
                 4.6 *   * *   *** *  * *
                 4.0 * ******  *** *  * *
Relative         3.4 * ******************
Entropy          2.9 * ******************
(82.8 bits)      2.3 ********************
                 1.7 ********************
                 1.1 ********************
                 0.6 ********************
                 0.0 --------------------

Multilevel           FTVPDNWKAGRIWGRRNCDF
consensus             S                N 
sequence                                 
                                         
                                         
--------------------------------------------------------------------------------

--------------------------------------------------------------------------------
	Motif 7 sites sorted by position p-value
--------------------------------------------------------------------------------
Sequence name             Start   P-value                    Site      
-------------             ----- ---------            --------------------
RSAG8_12659                  62  4.48e-27 WEAPAWSTRT FTVPDNWKAGRIWGRRNCNF ASNPGPNSCL
RSAG8_04612                  60  4.48e-27 WEAAAYSKRT FTVPDNWKAGRIWGRRNCNF STNPGPNSCL
RSAG8_10438                  59  7.40e-27 WEAPAWTSRS FSVPDNWKAGRIWGRRNCDF SINPGPNSCL
RSAG8_09755                  63  7.40e-27 WETRAYTARS FSVPDNWKAGRIWGRRNCDF SVNPGPTSCL
RSAG8_09756                  62  2.28e-25 WEAASNTSRS FQVPDNWKAGRIWGRRDCNF SVNPGPNSCI
RSAG8_09761                  87  1.67e-21 WEAPAYSKRS FTVPDDWRAGRIWGRTQCDF STNPGINSCL
--------------------------------------------------------------------------------

--------------------------------------------------------------------------------
	Motif 7 block diagrams
--------------------------------------------------------------------------------
SEQUENCE NAME            POSITION P-VALUE  MOTIF DIAGRAM
-------------            ----------------  -------------
RSAG8_12659                       4.5e-27  61_[7]_174
RSAG8_04612                       4.5e-27  59_[7]_174
RSAG8_10438                       7.4e-27  58_[7]_174
RSAG8_09755                       7.4e-27  62_[7]_174
RSAG8_09756                       2.3e-25  61_[7]_173
RSAG8_09761                       1.7e-21  86_[7]_172
--------------------------------------------------------------------------------

--------------------------------------------------------------------------------
	Motif 7 in BLOCKS format
--------------------------------------------------------------------------------
BL   MOTIF 7 width=20 seqs=6
RSAG8_12659              (   62) FTVPDNWKAGRIWGRRNCNF  1 
RSAG8_04612              (   60) FTVPDNWKAGRIWGRRNCNF  1 
RSAG8_10438              (   59) FSVPDNWKAGRIWGRRNCDF  1 
RSAG8_09755              (   63) FSVPDNWKAGRIWGRRNCDF  1 
RSAG8_09756              (   62) FQVPDNWKAGRIWGRRDCNF  1 
RSAG8_09761              (   87) FTVPDDWRAGRIWGRTQCDF  1 
//

--------------------------------------------------------------------------------

--------------------------------------------------------------------------------
	Motif 7 position-specific scoring matrix
--------------------------------------------------------------------------------
log-odds matrix: alength= 20 w= 20 n= 45880 bayes= 13.3479 E= 1.8e-063 
  -376   -343   -412   -343    455   -471   -347   -213   -377   -156   -169   -406   -429   -411   -440   -372   -430   -276   -223    -40 
  -203   -285   -231   -173   -306   -325   -237   -218   -150   -316   -162   -122   -338     88   -228    165    281   -220   -373   -310 
  -178   -289   -363   -271   -270   -416   -322     23   -307   -190   -157   -369   -390   -346   -337   -371   -221    358   -437   -374 
  -236   -439   -306   -225   -379   -363   -303   -356   -236   -351   -319   -332    391   -256   -313   -285   -308   -346   -472   -408 
  -360   -467    432     -6   -400   -383   -251   -381   -312   -427   -347    -75   -474   -307   -371   -354   -397   -393   -436   -356 
  -364   -411      1   -214   -351   -311    -78   -297   -207   -397   -296    429   -385   -207   -308   -191   -261   -370   -369   -314 
  -431   -427   -378   -317   -116   -432   -340   -369   -328   -247   -252   -367   -469   -327   -345   -441   -422   -360    559   -141 
  -376   -452   -424   -297   -500   -464   -324   -359    458   -440   -333   -314   -456   -290     11   -440   -386   -445   -439   -431 
   317   -224   -356   -262   -327   -213   -346   -283   -297   -317   -223   -327   -410   -317   -344   -143   -238   -179   -402   -367 
  -250   -440   -249   -250   -435    353   -322   -429   -264   -482   -356   -231   -423   -343   -317   -294   -389   -411   -419   -393 
  -381   -379   -403   -338   -441   -420   -189   -375    -59   -387   -335   -305   -383   -201    418   -396   -397   -468   -339   -387 
  -335   -386   -401   -332   -238   -469   -410    402   -323    -64    -57   -374   -480   -371   -409   -406   -305     54   -412   -302 
  -431   -427   -378   -317   -116   -432   -340   -369   -328   -247   -252   -367   -469   -327   -345   -441   -422   -360    559   -141 
  -250   -440   -249   -250   -435    353   -322   -429   -264   -482   -356   -231   -423   -343   -317   -294   -389   -411   -419   -393 
  -381   -379   -403   -338   -441   -420   -189   -375    -59   -387   -335   -305   -383   -201    418   -396   -397   -468   -339   -387 
  -355   -370   -379   -298   -429   -403   -176   -357    -35   -370   -314   -282   -373   -178    412   -370   -150   -439   -331   -371 
  -323   -414     67   -114   -354   -265    -82   -312   -159   -393   -296    411   -361     69   -272   -175   -242   -370   -382   -302 
  -408    467   -496   -394   -459   -552   -458   -390   -468   -467   -358   -476   -562   -474   -471   -494   -418   -469   -584   -518 
  -291   -446    348    -22   -398   -203   -134   -424   -142   -443   -372    302   -351   -165   -271   -173   -245   -423   -462   -302 
  -376   -343   -412   -343    455   -471   -347   -213   -377   -156   -169   -406   -429   -411   -440   -372   -430   -276   -223    -40 
--------------------------------------------------------------------------------

--------------------------------------------------------------------------------
	Motif 7 position-specific probability matrix
--------------------------------------------------------------------------------
letter-probability matrix: alength= 20 w= 20 nsites= 6 E= 1.8e-063 
 0.000000  0.000000  0.000000  0.000000  1.000000  0.000000  0.000000  0.000000  0.000000  0.000000  0.000000  0.000000  0.000000  0.000000  0.000000  0.000000  0.000000  0.000000  0.000000  0.000000 
 0.000000  0.000000  0.000000  0.000000  0.000000  0.000000  0.000000  0.000000  0.000000  0.000000  0.000000  0.000000  0.000000  0.166667  0.000000  0.333333  0.500000  0.000000  0.000000  0.000000 
 0.000000  0.000000  0.000000  0.000000  0.000000  0.000000  0.000000  0.000000  0.000000  0.000000  0.000000  0.000000  0.000000  0.000000  0.000000  0.000000  0.000000  1.000000  0.000000  0.000000 
 0.000000  0.000000  0.000000  0.000000  0.000000  0.000000  0.000000  0.000000  0.000000  0.000000  0.000000  0.000000  1.000000  0.000000  0.000000  0.000000  0.000000  0.000000  0.000000  0.000000 
 0.000000  0.000000  1.000000  0.000000  0.000000  0.000000  0.000000  0.000000  0.000000  0.000000  0.000000  0.000000  0.000000  0.000000  0.000000  0.000000  0.000000  0.000000  0.000000  0.000000 
 0.000000  0.000000  0.166667  0.000000  0.000000  0.000000  0.000000  0.000000  0.000000  0.000000  0.000000  0.833333  0.000000  0.000000  0.000000  0.000000  0.000000  0.000000  0.000000  0.000000 
 0.000000  0.000000  0.000000  0.000000  0.000000  0.000000  0.000000  0.000000  0.000000  0.000000  0.000000  0.000000  0.000000  0.000000  0.000000  0.000000  0.000000  0.000000  1.000000  0.000000 
 0.000000  0.000000  0.000000  0.000000  0.000000  0.000000  0.000000  0.000000  0.833333  0.000000  0.000000  0.000000  0.000000  0.000000  0.166667  0.000000  0.000000  0.000000  0.000000  0.000000 
 1.000000  0.000000  0.000000  0.000000  0.000000  0.000000  0.000000  0.000000  0.000000  0.000000  0.000000  0.000000  0.000000  0.000000  0.000000  0.000000  0.000000  0.000000  0.000000  0.000000 
 0.000000  0.000000  0.000000  0.000000  0.000000  1.000000  0.000000  0.000000  0.000000  0.000000  0.000000  0.000000  0.000000  0.000000  0.000000  0.000000  0.000000  0.000000  0.000000  0.000000 
 0.000000  0.000000  0.000000  0.000000  0.000000  0.000000  0.000000  0.000000  0.000000  0.000000  0.000000  0.000000  0.000000  0.000000  1.000000  0.000000  0.000000  0.000000  0.000000  0.000000 
 0.000000  0.000000  0.000000  0.000000  0.000000  0.000000  0.000000  1.000000  0.000000  0.000000  0.000000  0.000000  0.000000  0.000000  0.000000  0.000000  0.000000  0.000000  0.000000  0.000000 
 0.000000  0.000000  0.000000  0.000000  0.000000  0.000000  0.000000  0.000000  0.000000  0.000000  0.000000  0.000000  0.000000  0.000000  0.000000  0.000000  0.000000  0.000000  1.000000  0.000000 
 0.000000  0.000000  0.000000  0.000000  0.000000  1.000000  0.000000  0.000000  0.000000  0.000000  0.000000  0.000000  0.000000  0.000000  0.000000  0.000000  0.000000  0.000000  0.000000  0.000000 
 0.000000  0.000000  0.000000  0.000000  0.000000  0.000000  0.000000  0.000000  0.000000  0.000000  0.000000  0.000000  0.000000  0.000000  1.000000  0.000000  0.000000  0.000000  0.000000  0.000000 
 0.000000  0.000000  0.000000  0.000000  0.000000  0.000000  0.000000  0.000000  0.000000  0.000000  0.000000  0.000000  0.000000  0.000000  0.833333  0.000000  0.166667  0.000000  0.000000  0.000000 
 0.000000  0.000000  0.166667  0.000000  0.000000  0.000000  0.000000  0.000000  0.000000  0.000000  0.000000  0.666667  0.000000  0.166667  0.000000  0.000000  0.000000  0.000000  0.000000  0.000000 
 0.000000  1.000000  0.000000  0.000000  0.000000  0.000000  0.000000  0.000000  0.000000  0.000000  0.000000  0.000000  0.000000  0.000000  0.000000  0.000000  0.000000  0.000000  0.000000  0.000000 
 0.000000  0.000000  0.500000  0.000000  0.000000  0.000000  0.000000  0.000000  0.000000  0.000000  0.000000  0.500000  0.000000  0.000000  0.000000  0.000000  0.000000  0.000000  0.000000  0.000000 
 0.000000  0.000000  0.000000  0.000000  1.000000  0.000000  0.000000  0.000000  0.000000  0.000000  0.000000  0.000000  0.000000  0.000000  0.000000  0.000000  0.000000  0.000000  0.000000  0.000000 
--------------------------------------------------------------------------------

--------------------------------------------------------------------------------
	Motif 7 regular expression
--------------------------------------------------------------------------------
F[TS]VPDNWKAGRIWGRRNC[DN]F
--------------------------------------------------------------------------------


Time 5119.13 secs.

********************************************************************************


********************************************************************************
MOTIF  8	width =   20   sites =   6   llr = 329   E-value = 4.7e-054
********************************************************************************
--------------------------------------------------------------------------------
	Motif 8 Description
--------------------------------------------------------------------------------
Simplified        A  ::::::::::::::::2:::
pos.-specific     C  ::::::::::::::::::::
probability       D  :a::a::::a::::::::::
matrix            E  ::::::::::::::::::::
                  F  ::3::::::::2::::::::
                  G  ::::::::::a:::::::::
                  H  ::::::::::::::::::::
                  I  :::::::::::::::::a::
                  K  ::::::::::::::::::::
                  L  3::::::a:::::a::::::
                  M  :::::::::::::::a::::
                  N  ::::::::::::a::::::8
                  P  ::::::::::::::a:::::
                  Q  3:::::::::::::::::::
                  R  3:::::::::::::::8:::
                  S  ::::::a:::::::::::5:
                  T  :::2::::::::::::::52
                  V  :::::a::a:::::::::::
                  W  ::5:::::::::::::::::
                  Y  ::28:::::::8::::::::

         bits    5.7                *    
                 5.2                *    
                 4.6  *  *    * **  * *  
                 4.0  *****  ** ** ** * *
Relative         3.4  ***************** *
Entropy          2.9 ********************
(79.2 bits)      2.3 ********************
                 1.7 ********************
                 1.1 ********************
                 0.6 ********************
                 0.0 --------------------

Multilevel           LDWYDVSLVDGYNLPMRISN
consensus            Q F               T 
sequence             R                   
                                         
                                         
--------------------------------------------------------------------------------

--------------------------------------------------------------------------------
	Motif 8 sites sorted by position p-value
--------------------------------------------------------------------------------
Sequence name             Start   P-value                    Site      
-------------             ----- ---------            --------------------
RSAG8_12659                 125  9.66e-27 AEWTLSAGDG QDWYDVSLVDGYNLPMRITN NVGCSVAECA
RSAG8_04612                 123  3.75e-26 AEWTLSAADG LDWYDVSLVDGYNLPMRISN NVGCEVAECA
RSAG8_10438                 122  4.82e-26 AEWTLNAANG LDWYDVSLVDGYNLPMRITN SAGCPVADCD
RSAG8_09755                 126  1.22e-25 AEWTLSGDGN RDFYDVSLVDGYNLPMRISN NVGCPVADCP
RSAG8_09761                 149  2.46e-23 FAEFTLGANA QDYTDVSLVDGFNLPMRISN TGGCKVAECT
RSAG8_09756                 125  1.52e-21 AEWTLSGDGN RDFYDVSLVDGYNLPMAITT SSDCPVADCP
--------------------------------------------------------------------------------

--------------------------------------------------------------------------------
	Motif 8 block diagrams
--------------------------------------------------------------------------------
SEQUENCE NAME            POSITION P-VALUE  MOTIF DIAGRAM
-------------            ----------------  -------------
RSAG8_12659                       9.7e-27  124_[8]_111
RSAG8_04612                       3.8e-26  122_[8]_111
RSAG8_10438                       4.8e-26  121_[8]_111
RSAG8_09755                       1.2e-25  125_[8]_111
RSAG8_09761                       2.5e-23  148_[8]_110
RSAG8_09756                       1.5e-21  124_[8]_110
--------------------------------------------------------------------------------

--------------------------------------------------------------------------------
	Motif 8 in BLOCKS format
--------------------------------------------------------------------------------
BL   MOTIF 8 width=20 seqs=6
RSAG8_12659              (  125) QDWYDVSLVDGYNLPMRITN  1 
RSAG8_04612              (  123) LDWYDVSLVDGYNLPMRISN  1 
RSAG8_10438              (  122) LDWYDVSLVDGYNLPMRITN  1 
RSAG8_09755              (  126) RDFYDVSLVDGYNLPMRISN  1 
RSAG8_09761              (  149) QDYTDVSLVDGFNLPMRISN  1 
RSAG8_09756              (  125) RDFYDVSLVDGYNLPMAITT  1 
//

--------------------------------------------------------------------------------

--------------------------------------------------------------------------------
	Motif 8 position-specific scoring matrix
--------------------------------------------------------------------------------
log-odds matrix: alength= 20 w= 20 n= 45880 bayes= 12.5593 E= 4.7e-054 
  -225   -389   -212    -39   -288   -304   -101   -213    117    139   -133   -143   -322    287    241   -225   -206   -231   -328   -231 
  -360   -467    432     -6   -400   -383   -251   -381   -312   -427   -347    -75   -474   -307   -371   -354   -397   -393   -436   -356 
  -462   -428   -436   -373    276   -479   -134   -322   -362   -265   -249   -339   -487   -320   -367   -433   -431   -354    475    246 
  -255   -327   -286   -208     90   -355    -36   -214   -219   -216   -164   -247   -366   -244   -267   -271     58   -239   -113    443 
  -360   -467    432     -6   -400   -383   -251   -381   -312   -427   -347    -75   -474   -307   -371   -354   -397   -393   -436   -356 
  -178   -289   -363   -271   -270   -416   -322     23   -307   -190   -157   -369   -390   -346   -337   -371   -221    358   -437   -374 
  -216   -322   -321   -308   -373   -324   -336   -383   -280   -412   -308   -213   -379   -327   -331    324    -34   -385   -438   -357 
  -369   -397   -458   -327   -143   -485   -349    -75   -333    333      7   -419   -429   -298   -351   -436   -351   -168   -345   -288 
  -178   -289   -363   -271   -270   -416   -322     23   -307   -190   -157   -369   -390   -346   -337   -371   -221    358   -437   -374 
  -360   -467    432     -6   -400   -383   -251   -381   -312   -427   -347    -75   -474   -307   -371   -354   -397   -393   -436   -356 
  -250   -440   -249   -250   -435    353   -322   -429   -264   -482   -356   -231   -423   -343   -317   -294   -389   -411   -419   -393 
  -309   -349   -331   -246    224   -405    -32   -240   -262   -223   -178   -276   -391   -263   -293   -312   -337   -271    -80    447 
  -393   -420   -181   -291   -358   -359    -93   -303   -242   -405   -305    438   -407   -237   -332   -217   -285   -379   -373   -330 
  -369   -397   -458   -327   -143   -485   -349    -75   -333    333      7   -419   -429   -298   -351   -436   -351   -168   -345   -288 
  -236   -439   -306   -225   -379   -363   -303   -356   -236   -351   -319   -332    391   -256   -313   -285   -308   -346   -472   -408 
  -473   -455   -493   -435   -367   -534   -454   -230   -418   -199    557   -475   -528   -447   -517   -497   -454   -323   -364   -321 
  -179   -366   -384   -305   -430   -399   -178   -359    -42   -372   -317   -287   -372   -183    412   -366   -371   -439   -332   -375 
  -335   -386   -401   -332   -238   -469   -410    402   -323    -64    -57   -374   -480   -371   -409   -406   -305     54   -412   -302 
  -183   -269   -273   -249   -315   -312   -278   -263   -206   -340   -199   -140   -337   -243   -264    246    235   -271   -386   -316 
  -362   -403   -154   -256   -345   -334    -77   -287   -217   -389   -287    431   -390   -215   -311   -195   -121   -359   -362   -316 
--------------------------------------------------------------------------------

--------------------------------------------------------------------------------
	Motif 8 position-specific probability matrix
--------------------------------------------------------------------------------
letter-probability matrix: alength= 20 w= 20 nsites= 6 E= 4.7e-054 
 0.000000  0.000000  0.000000  0.000000  0.000000  0.000000  0.000000  0.000000  0.000000  0.333333  0.000000  0.000000  0.000000  0.333333  0.333333  0.000000  0.000000  0.000000  0.000000  0.000000 
 0.000000  0.000000  1.000000  0.000000  0.000000  0.000000  0.000000  0.000000  0.000000  0.000000  0.000000  0.000000  0.000000  0.000000  0.000000  0.000000  0.000000  0.000000  0.000000  0.000000 
 0.000000  0.000000  0.000000  0.000000  0.333333  0.000000  0.000000  0.000000  0.000000  0.000000  0.000000  0.000000  0.000000  0.000000  0.000000  0.000000  0.000000  0.000000  0.500000  0.166667 
 0.000000  0.000000  0.000000  0.000000  0.000000  0.000000  0.000000  0.000000  0.000000  0.000000  0.000000  0.000000  0.000000  0.000000  0.000000  0.000000  0.166667  0.000000  0.000000  0.833333 
 0.000000  0.000000  1.000000  0.000000  0.000000  0.000000  0.000000  0.000000  0.000000  0.000000  0.000000  0.000000  0.000000  0.000000  0.000000  0.000000  0.000000  0.000000  0.000000  0.000000 
 0.000000  0.000000  0.000000  0.000000  0.000000  0.000000  0.000000  0.000000  0.000000  0.000000  0.000000  0.000000  0.000000  0.000000  0.000000  0.000000  0.000000  1.000000  0.000000  0.000000 
 0.000000  0.000000  0.000000  0.000000  0.000000  0.000000  0.000000  0.000000  0.000000  0.000000  0.000000  0.000000  0.000000  0.000000  0.000000  1.000000  0.000000  0.000000  0.000000  0.000000 
 0.000000  0.000000  0.000000  0.000000  0.000000  0.000000  0.000000  0.000000  0.000000  1.000000  0.000000  0.000000  0.000000  0.000000  0.000000  0.000000  0.000000  0.000000  0.000000  0.000000 
 0.000000  0.000000  0.000000  0.000000  0.000000  0.000000  0.000000  0.000000  0.000000  0.000000  0.000000  0.000000  0.000000  0.000000  0.000000  0.000000  0.000000  1.000000  0.000000  0.000000 
 0.000000  0.000000  1.000000  0.000000  0.000000  0.000000  0.000000  0.000000  0.000000  0.000000  0.000000  0.000000  0.000000  0.000000  0.000000  0.000000  0.000000  0.000000  0.000000  0.000000 
 0.000000  0.000000  0.000000  0.000000  0.000000  1.000000  0.000000  0.000000  0.000000  0.000000  0.000000  0.000000  0.000000  0.000000  0.000000  0.000000  0.000000  0.000000  0.000000  0.000000 
 0.000000  0.000000  0.000000  0.000000  0.166667  0.000000  0.000000  0.000000  0.000000  0.000000  0.000000  0.000000  0.000000  0.000000  0.000000  0.000000  0.000000  0.000000  0.000000  0.833333 
 0.000000  0.000000  0.000000  0.000000  0.000000  0.000000  0.000000  0.000000  0.000000  0.000000  0.000000  1.000000  0.000000  0.000000  0.000000  0.000000  0.000000  0.000000  0.000000  0.000000 
 0.000000  0.000000  0.000000  0.000000  0.000000  0.000000  0.000000  0.000000  0.000000  1.000000  0.000000  0.000000  0.000000  0.000000  0.000000  0.000000  0.000000  0.000000  0.000000  0.000000 
 0.000000  0.000000  0.000000  0.000000  0.000000  0.000000  0.000000  0.000000  0.000000  0.000000  0.000000  0.000000  1.000000  0.000000  0.000000  0.000000  0.000000  0.000000  0.000000  0.000000 
 0.000000  0.000000  0.000000  0.000000  0.000000  0.000000  0.000000  0.000000  0.000000  0.000000  1.000000  0.000000  0.000000  0.000000  0.000000  0.000000  0.000000  0.000000  0.000000  0.000000 
 0.166667  0.000000  0.000000  0.000000  0.000000  0.000000  0.000000  0.000000  0.000000  0.000000  0.000000  0.000000  0.000000  0.000000  0.833333  0.000000  0.000000  0.000000  0.000000  0.000000 
 0.000000  0.000000  0.000000  0.000000  0.000000  0.000000  0.000000  1.000000  0.000000  0.000000  0.000000  0.000000  0.000000  0.000000  0.000000  0.000000  0.000000  0.000000  0.000000  0.000000 
 0.000000  0.000000  0.000000  0.000000  0.000000  0.000000  0.000000  0.000000  0.000000  0.000000  0.000000  0.000000  0.000000  0.000000  0.000000  0.500000  0.500000  0.000000  0.000000  0.000000 
 0.000000  0.000000  0.000000  0.000000  0.000000  0.000000  0.000000  0.000000  0.000000  0.000000  0.000000  0.833333  0.000000  0.000000  0.000000  0.000000  0.166667  0.000000  0.000000  0.000000 
--------------------------------------------------------------------------------

--------------------------------------------------------------------------------
	Motif 8 regular expression
--------------------------------------------------------------------------------
[LQR]D[WF]YDVSLVDGYNLPMRI[ST]N
--------------------------------------------------------------------------------


Time 5828.29 secs.

********************************************************************************


********************************************************************************
MOTIF  9	width =   20   sites =   5   llr = 285   E-value = 6.8e-045
********************************************************************************
--------------------------------------------------------------------------------
	Motif 9 Description
--------------------------------------------------------------------------------
Simplified        A  ::::::6:::::::::::::
pos.-specific     C  :::::::a::a:::::::::
probability       D  ::::::::::::::::::::
matrix            E  :::::::::::::::::2::
                  F  a:::::::::::::::::::
                  G  :a::::::a::2::::::::
                  H  ::::::::::::::::::::
                  I  ::::::::::::::::::::
                  K  ::a::::::::6:::a::::
                  L  :::a::::::::::::::::
                  M  ::::::::::::::::::::
                  N  :::::::::a:::::::::8
                  P  ::::::::::::::::::::
                  Q  :::::::::::::a:::::2
                  R  :::::a::::::::::a:::
                  S  ::::::4::::2::::::::
                  T  ::::::::::::a::::8::
                  V  ::::::::::::::2:::a:
                  W  ::::::::::::::::::::
                  Y  ::::a:::::::::8:::::

         bits    5.7                     
                 5.2     *        *      
                 4.6 * * ** * **  * **   
                 4.0 * * ** * ** ***** **
Relative         3.4 ****** **** ********
Entropy          2.9 ****** *************
(82.1 bits)      2.3 ********************
                 1.7 ********************
                 1.1 ********************
                 0.6 ********************
                 0.0 --------------------

Multilevel           FGKLYRACGNCKTQYKRTVN
consensus                  S    G  V  E Q
sequence                        S        
                                         
                                         
--------------------------------------------------------------------------------

--------------------------------------------------------------------------------
	Motif 9 sites sorted by position p-value
--------------------------------------------------------------------------------
Sequence name             Start   P-value                    Site      
-------------             ----- ---------            --------------------
RSAG8_09978                 173  6.40e-27 VNIDSYCVQD FGKLYRACGNCKTQYKRTVN ISNVIAKNGK
RSAG8_08026                 172  6.40e-27 VNIDSYCVQD FGKLYRACGNCKTQYKRTVN ISNVIAKNGK
RSAG8_08020                 173  6.40e-27 VNIDSYCVQD FGKLYRACGNCKTQYKRTVN ISNVIAKNGK
RSAG8_03460                 167  3.08e-25 VNIDSYCVQD FGKLYRSCGNCSTQYKRTVN ISNIIAKNGK
RSAG8_07504                 140  3.59e-22 VKIDSYCVQD FGKLYRSCGNCGTQVKREVQ ISNVIARNGK
--------------------------------------------------------------------------------

--------------------------------------------------------------------------------
	Motif 9 block diagrams
--------------------------------------------------------------------------------
SEQUENCE NAME            POSITION P-VALUE  MOTIF DIAGRAM
-------------            ----------------  -------------
RSAG8_09978                       6.4e-27  172_[9]_82
RSAG8_08026                       6.4e-27  171_[9]_86
RSAG8_08020                       6.4e-27  172_[9]_65
RSAG8_03460                       3.1e-25  166_[9]_61
RSAG8_07504                       3.6e-22  139_[9]_62
--------------------------------------------------------------------------------

--------------------------------------------------------------------------------
	Motif 9 in BLOCKS format
--------------------------------------------------------------------------------
BL   MOTIF 9 width=20 seqs=5
RSAG8_09978              (  173) FGKLYRACGNCKTQYKRTVN  1 
RSAG8_08026              (  172) FGKLYRACGNCKTQYKRTVN  1 
RSAG8_08020              (  173) FGKLYRACGNCKTQYKRTVN  1 
RSAG8_03460              (  167) FGKLYRSCGNCSTQYKRTVN  1 
RSAG8_07504              (  140) FGKLYRSCGNCGTQVKREVQ  1 
//

--------------------------------------------------------------------------------

--------------------------------------------------------------------------------
	Motif 9 position-specific scoring matrix
--------------------------------------------------------------------------------
log-odds matrix: alength= 20 w= 20 n= 45880 bayes= 13.4151 E= 6.8e-045 
  -368   -336   -405   -336    454   -466   -339   -205   -370   -149   -161   -399   -423   -404   -433   -365   -423   -268   -216    -33 
  -239   -429   -238   -239   -424    352   -312   -418   -253   -471   -345   -219   -413   -332   -306   -283   -377   -400   -409   -383 
  -381   -454   -424   -308   -500   -466   -338   -363    461   -449   -342   -322   -459   -317    -33   -448   -394   -452   -442   -436 
  -351   -381   -443   -309   -128   -471   -332    -58   -315    331     22   -401   -414   -281   -334   -418   -333   -150   -330   -271 
  -400   -422   -395   -336     13   -436   -128   -318   -337   -297   -263   -342   -448   -333   -364   -398   -414   -352   -150    483 
  -375   -375   -397   -330   -435   -415   -184   -369    -53   -381   -329   -299   -379   -194    417   -390   -391   -461   -334   -381 
   266   -190   -307   -219   -310   -167   -306   -272   -256   -303   -202   -258   -338   -263   -306    147   -171   -165   -387   -344 
  -406    467   -495   -393   -457   -550   -456   -389   -466   -465   -357   -475   -560   -472   -470   -492   -417   -467   -583   -516 
  -239   -429   -238   -239   -424    352   -312   -418   -253   -471   -345   -219   -413   -332   -306   -283   -377   -400   -409   -383 
  -384   -414   -172   -280   -351   -350    -87   -296   -233   -398   -298    437   -400   -229   -324   -210   -278   -371   -366   -322 
  -406    467   -495   -393   -457   -550   -456   -389   -466   -465   -357   -475   -560   -472   -470   -492   -417   -467   -583   -516 
  -183   -366   -108    -26   -327     36   -123   -275    388   -291   -193    -72   -297    -64    -29     26   -189   -275   -361   -253 
  -251   -325   -316   -283   -344   -366   -308   -239   -244   -353   -203   -193   -390   -260   -307    -88    356   -237   -408   -363 
  -297   -406   -315    -29   -385   -424    -20   -334   -193   -271   -138   -227   -347    463   -198   -324   -324   -358   -344   -363 
  -238   -298   -286   -194    113   -354    -16   -123   -209   -158   -111   -247   -348   -229   -253   -263   -270     83    -93    430 
  -381   -454   -424   -308   -500   -466   -338   -363    461   -449   -342   -322   -459   -317    -33   -448   -394   -452   -442   -436 
  -375   -375   -397   -330   -435   -415   -184   -369    -53   -381   -329   -299   -379   -194    417   -390   -391   -461   -334   -381 
  -203   -307   -138    180   -309   -307   -212   -207   -111   -303   -157   -110   -328   -132   -208    -55    319   -204   -377   -305 
  -162   -274   -347   -254   -254   -402   -305     37   -289   -174   -141   -352   -375   -328   -320   -354   -205    354   -421   -357 
  -353   -404   -136   -205   -340   -319    -74   -287   -180   -381   -281    428   -380     -2   -277   -190   -256   -356   -359   -305 
--------------------------------------------------------------------------------

--------------------------------------------------------------------------------
	Motif 9 position-specific probability matrix
--------------------------------------------------------------------------------
letter-probability matrix: alength= 20 w= 20 nsites= 5 E= 6.8e-045 
 0.000000  0.000000  0.000000  0.000000  1.000000  0.000000  0.000000  0.000000  0.000000  0.000000  0.000000  0.000000  0.000000  0.000000  0.000000  0.000000  0.000000  0.000000  0.000000  0.000000 
 0.000000  0.000000  0.000000  0.000000  0.000000  1.000000  0.000000  0.000000  0.000000  0.000000  0.000000  0.000000  0.000000  0.000000  0.000000  0.000000  0.000000  0.000000  0.000000  0.000000 
 0.000000  0.000000  0.000000  0.000000  0.000000  0.000000  0.000000  0.000000  1.000000  0.000000  0.000000  0.000000  0.000000  0.000000  0.000000  0.000000  0.000000  0.000000  0.000000  0.000000 
 0.000000  0.000000  0.000000  0.000000  0.000000  0.000000  0.000000  0.000000  0.000000  1.000000  0.000000  0.000000  0.000000  0.000000  0.000000  0.000000  0.000000  0.000000  0.000000  0.000000 
 0.000000  0.000000  0.000000  0.000000  0.000000  0.000000  0.000000  0.000000  0.000000  0.000000  0.000000  0.000000  0.000000  0.000000  0.000000  0.000000  0.000000  0.000000  0.000000  1.000000 
 0.000000  0.000000  0.000000  0.000000  0.000000  0.000000  0.000000  0.000000  0.000000  0.000000  0.000000  0.000000  0.000000  0.000000  1.000000  0.000000  0.000000  0.000000  0.000000  0.000000 
 0.600000  0.000000  0.000000  0.000000  0.000000  0.000000  0.000000  0.000000  0.000000  0.000000  0.000000  0.000000  0.000000  0.000000  0.000000  0.400000  0.000000  0.000000  0.000000  0.000000 
 0.000000  1.000000  0.000000  0.000000  0.000000  0.000000  0.000000  0.000000  0.000000  0.000000  0.000000  0.000000  0.000000  0.000000  0.000000  0.000000  0.000000  0.000000  0.000000  0.000000 
 0.000000  0.000000  0.000000  0.000000  0.000000  1.000000  0.000000  0.000000  0.000000  0.000000  0.000000  0.000000  0.000000  0.000000  0.000000  0.000000  0.000000  0.000000  0.000000  0.000000 
 0.000000  0.000000  0.000000  0.000000  0.000000  0.000000  0.000000  0.000000  0.000000  0.000000  0.000000  1.000000  0.000000  0.000000  0.000000  0.000000  0.000000  0.000000  0.000000  0.000000 
 0.000000  1.000000  0.000000  0.000000  0.000000  0.000000  0.000000  0.000000  0.000000  0.000000  0.000000  0.000000  0.000000  0.000000  0.000000  0.000000  0.000000  0.000000  0.000000  0.000000 
 0.000000  0.000000  0.000000  0.000000  0.000000  0.200000  0.000000  0.000000  0.600000  0.000000  0.000000  0.000000  0.000000  0.000000  0.000000  0.200000  0.000000  0.000000  0.000000  0.000000 
 0.000000  0.000000  0.000000  0.000000  0.000000  0.000000  0.000000  0.000000  0.000000  0.000000  0.000000  0.000000  0.000000  0.000000  0.000000  0.000000  1.000000  0.000000  0.000000  0.000000 
 0.000000  0.000000  0.000000  0.000000  0.000000  0.000000  0.000000  0.000000  0.000000  0.000000  0.000000  0.000000  0.000000  1.000000  0.000000  0.000000  0.000000  0.000000  0.000000  0.000000 
 0.000000  0.000000  0.000000  0.000000  0.000000  0.000000  0.000000  0.000000  0.000000  0.000000  0.000000  0.000000  0.000000  0.000000  0.000000  0.000000  0.000000  0.200000  0.000000  0.800000 
 0.000000  0.000000  0.000000  0.000000  0.000000  0.000000  0.000000  0.000000  1.000000  0.000000  0.000000  0.000000  0.000000  0.000000  0.000000  0.000000  0.000000  0.000000  0.000000  0.000000 
 0.000000  0.000000  0.000000  0.000000  0.000000  0.000000  0.000000  0.000000  0.000000  0.000000  0.000000  0.000000  0.000000  0.000000  1.000000  0.000000  0.000000  0.000000  0.000000  0.000000 
 0.000000  0.000000  0.000000  0.200000  0.000000  0.000000  0.000000  0.000000  0.000000  0.000000  0.000000  0.000000  0.000000  0.000000  0.000000  0.000000  0.800000  0.000000  0.000000  0.000000 
 0.000000  0.000000  0.000000  0.000000  0.000000  0.000000  0.000000  0.000000  0.000000  0.000000  0.000000  0.000000  0.000000  0.000000  0.000000  0.000000  0.000000  1.000000  0.000000  0.000000 
 0.000000  0.000000  0.000000  0.000000  0.000000  0.000000  0.000000  0.000000  0.000000  0.000000  0.000000  0.800000  0.000000  0.200000  0.000000  0.000000  0.000000  0.000000  0.000000  0.000000 
--------------------------------------------------------------------------------

--------------------------------------------------------------------------------
	Motif 9 regular expression
--------------------------------------------------------------------------------
FGKLYR[AS]CGNC[KGS]TQ[YV]KR[TE]V[NQ]
--------------------------------------------------------------------------------


Time 6535.33 secs.

********************************************************************************


********************************************************************************
MOTIF 10	width =   20   sites =   6   llr = 339   E-value = 1.6e-059
********************************************************************************
--------------------------------------------------------------------------------
	Motif 10 Description
--------------------------------------------------------------------------------
Simplified        A  :::::::8:::::::a::::
pos.-specific     C  ::::::::8:::::::::::
probability       D  :::::::::::::::::::a
matrix            E  ::::::::::::::::::::
                  F  ::a:::::2:a::::::8::
                  G  :::::::2::::::::::::
                  H  ::::::::::::::::::::
                  I  ::::::::::::8:::3:::
                  K  ::::::::::::::::::::
                  L  ::::::::::::::::::::
                  M  ::::::::::::::::::::
                  N  ::::::a:::::::::::::
                  P  :::::::::a::::a:::::
                  Q  ::::::::::::::::::::
                  R  a::::2::::::::::::::
                  S  ::::::::::::::::::::
                  T  :a:a:::::::a::::::a:
                  V  ::::a:::::::2:::7:::
                  W  :::::::::::::a::::::
                  Y  :::::8:::::::::::2::

         bits    5.7              *      
                 5.2              *      
                 4.6 * *   *   *  *     *
                 4.0 ******* **** **  ***
Relative         3.4 ******* ******** ***
Entropy          2.9 ********************
(81.4 bits)      2.3 ********************
                 1.7 ********************
                 1.1 ********************
                 0.6 ********************
                 0.0 --------------------

Multilevel           RTFTVYNACPFTIWPAVFTD
consensus                            I   
sequence                                 
                                         
                                         
--------------------------------------------------------------------------------

--------------------------------------------------------------------------------
	Motif 10 sites sorted by position p-value
--------------------------------------------------------------------------------
Sequence name             Start   P-value                    Site      
-------------             ----- ---------            --------------------
RSAG8_12659                  19  1.79e-26 ALALAGSALG RTFTVYNACPFTIWPAVFTD LNVGSAVPAV
RSAG8_10438                  16  1.79e-26 LLTFVASALG RTFTVYNACPFTIWPAVFTD LNVGSVVPGV
RSAG8_04612                  17  1.79e-26 LLAFVGSALG RTFTVYNACPFTIWPAVFTD LNVGSAVPSI
RSAG8_09761                  44  3.03e-26 ILAVAGSVLG RTFTVYNACPFTIWPAIFTD LNVGTSVPSI
RSAG8_09756                  19  4.75e-24 IFTLLSSVEG RTFTVRNACPFTIWPAIYTD LKVGTAVPSI
RSAG8_09755                  20  2.24e-22 FLSSLPLAMS RTFTVYNGFPFTVWPAVFTD LNVGSAVPSI
--------------------------------------------------------------------------------

--------------------------------------------------------------------------------
	Motif 10 block diagrams
--------------------------------------------------------------------------------
SEQUENCE NAME            POSITION P-VALUE  MOTIF DIAGRAM
-------------            ----------------  -------------
RSAG8_12659                       1.8e-26  18_[10]_217
RSAG8_10438                       1.8e-26  15_[10]_217
RSAG8_04612                       1.8e-26  16_[10]_217
RSAG8_09761                         3e-26  43_[10]_215
RSAG8_09756                       4.8e-24  18_[10]_216
RSAG8_09755                       2.2e-22  19_[10]_217
--------------------------------------------------------------------------------

--------------------------------------------------------------------------------
	Motif 10 in BLOCKS format
--------------------------------------------------------------------------------
BL   MOTIF 10 width=20 seqs=6
RSAG8_12659              (   19) RTFTVYNACPFTIWPAVFTD  1 
RSAG8_10438              (   16) RTFTVYNACPFTIWPAVFTD  1 
RSAG8_04612              (   17) RTFTVYNACPFTIWPAVFTD  1 
RSAG8_09761              (   44) RTFTVYNACPFTIWPAIFTD  1 
RSAG8_09756              (   19) RTFTVRNACPFTIWPAIYTD  1 
RSAG8_09755              (   20) RTFTVYNGFPFTVWPAVFTD  1 
//

--------------------------------------------------------------------------------

--------------------------------------------------------------------------------
	Motif 10 position-specific scoring matrix
--------------------------------------------------------------------------------
log-odds matrix: alength= 20 w= 20 n= 45880 bayes= 13.3479 E= 1.6e-059 
  -381   -379   -403   -338   -441   -420   -189   -375    -59   -387   -335   -305   -383   -201    418   -396   -397   -468   -339   -387 
  -278   -351   -345   -315   -372   -390   -335   -269   -275   -383   -232   -222   -415   -289   -336   -117    361   -267   -432   -390 
  -376   -343   -412   -343    455   -471   -347   -213   -377   -156   -169   -406   -429   -411   -440   -372   -430   -276   -223    -40 
  -278   -351   -345   -315   -372   -390   -335   -269   -275   -383   -232   -222   -415   -289   -336   -117    361   -267   -432   -390 
  -178   -289   -363   -271   -270   -416   -322     23   -307   -190   -157   -369   -390   -346   -337   -371   -221    358   -437   -374 
  -289   -350   -303   -210     84   -380    -41   -242   -156   -232   -180   -256   -378   -225    116   -296   -318   -269   -113    445 
  -393   -420   -181   -291   -358   -359    -93   -303   -242   -405   -305    438   -407   -237   -332   -217   -285   -379   -373   -330 
   298   -183   -322   -225   -295     12   -315   -253   -261   -283   -184   -288   -386   -282   -310   -102   -200   -140   -372   -340 
  -403    466   -494   -393   -218   -548   -446   -378   -464   -447   -347   -472   -559   -469   -468   -488   -415   -454   -552   -445 
  -236   -439   -306   -225   -379   -363   -303   -356   -236   -351   -319   -332    391   -256   -313   -285   -308   -346   -472   -408 
  -376   -343   -412   -343    455   -471   -347   -213   -377   -156   -169   -406   -429   -411   -440   -372   -430   -276   -223    -40 
  -278   -351   -345   -315   -372   -390   -335   -269   -275   -383   -232   -222   -415   -289   -336   -117    361   -267   -432   -390 
  -316   -371   -376   -305   -229   -463   -396    386   -296    -40    -33   -347   -467   -348   -388   -382   -280    122   -401   -289 
  -431   -427   -378   -317   -116   -432   -340   -369   -328   -247   -252   -367   -469   -327   -345   -441   -422   -360    559   -141 
  -236   -439   -306   -225   -379   -363   -303   -356   -236   -351   -319   -332    391   -256   -313   -285   -308   -346   -472   -408 
   317   -224   -356   -262   -327   -213   -346   -283   -297   -317   -223   -327   -410   -317   -344   -143   -238   -179   -402   -367 
  -217   -294   -407   -311   -252   -465   -378    252   -340   -136   -114   -395   -436   -382   -388   -410   -238    315   -460   -367 
  -373   -337   -407   -335    446   -472   -275   -210   -365   -154   -165   -384   -426   -386   -421   -364   -420   -272   -182    110 
  -278   -351   -345   -315   -372   -390   -335   -269   -275   -383   -232   -222   -415   -289   -336   -117    361   -267   -432   -390 
  -360   -467    432     -6   -400   -383   -251   -381   -312   -427   -347    -75   -474   -307   -371   -354   -397   -393   -436   -356 
--------------------------------------------------------------------------------

--------------------------------------------------------------------------------
	Motif 10 position-specific probability matrix
--------------------------------------------------------------------------------
letter-probability matrix: alength= 20 w= 20 nsites= 6 E= 1.6e-059 
 0.000000  0.000000  0.000000  0.000000  0.000000  0.000000  0.000000  0.000000  0.000000  0.000000  0.000000  0.000000  0.000000  0.000000  1.000000  0.000000  0.000000  0.000000  0.000000  0.000000 
 0.000000  0.000000  0.000000  0.000000  0.000000  0.000000  0.000000  0.000000  0.000000  0.000000  0.000000  0.000000  0.000000  0.000000  0.000000  0.000000  1.000000  0.000000  0.000000  0.000000 
 0.000000  0.000000  0.000000  0.000000  1.000000  0.000000  0.000000  0.000000  0.000000  0.000000  0.000000  0.000000  0.000000  0.000000  0.000000  0.000000  0.000000  0.000000  0.000000  0.000000 
 0.000000  0.000000  0.000000  0.000000  0.000000  0.000000  0.000000  0.000000  0.000000  0.000000  0.000000  0.000000  0.000000  0.000000  0.000000  0.000000  1.000000  0.000000  0.000000  0.000000 
 0.000000  0.000000  0.000000  0.000000  0.000000  0.000000  0.000000  0.000000  0.000000  0.000000  0.000000  0.000000  0.000000  0.000000  0.000000  0.000000  0.000000  1.000000  0.000000  0.000000 
 0.000000  0.000000  0.000000  0.000000  0.000000  0.000000  0.000000  0.000000  0.000000  0.000000  0.000000  0.000000  0.000000  0.000000  0.166667  0.000000  0.000000  0.000000  0.000000  0.833333 
 0.000000  0.000000  0.000000  0.000000  0.000000  0.000000  0.000000  0.000000  0.000000  0.000000  0.000000  1.000000  0.000000  0.000000  0.000000  0.000000  0.000000  0.000000  0.000000  0.000000 
 0.833333  0.000000  0.000000  0.000000  0.000000  0.166667  0.000000  0.000000  0.000000  0.000000  0.000000  0.000000  0.000000  0.000000  0.000000  0.000000  0.000000  0.000000  0.000000  0.000000 
 0.000000  0.833333  0.000000  0.000000  0.166667  0.000000  0.000000  0.000000  0.000000  0.000000  0.000000  0.000000  0.000000  0.000000  0.000000  0.000000  0.000000  0.000000  0.000000  0.000000 
 0.000000  0.000000  0.000000  0.000000  0.000000  0.000000  0.000000  0.000000  0.000000  0.000000  0.000000  0.000000  1.000000  0.000000  0.000000  0.000000  0.000000  0.000000  0.000000  0.000000 
 0.000000  0.000000  0.000000  0.000000  1.000000  0.000000  0.000000  0.000000  0.000000  0.000000  0.000000  0.000000  0.000000  0.000000  0.000000  0.000000  0.000000  0.000000  0.000000  0.000000 
 0.000000  0.000000  0.000000  0.000000  0.000000  0.000000  0.000000  0.000000  0.000000  0.000000  0.000000  0.000000  0.000000  0.000000  0.000000  0.000000  1.000000  0.000000  0.000000  0.000000 
 0.000000  0.000000  0.000000  0.000000  0.000000  0.000000  0.000000  0.833333  0.000000  0.000000  0.000000  0.000000  0.000000  0.000000  0.000000  0.000000  0.000000  0.166667  0.000000  0.000000 
 0.000000  0.000000  0.000000  0.000000  0.000000  0.000000  0.000000  0.000000  0.000000  0.000000  0.000000  0.000000  0.000000  0.000000  0.000000  0.000000  0.000000  0.000000  1.000000  0.000000 
 0.000000  0.000000  0.000000  0.000000  0.000000  0.000000  0.000000  0.000000  0.000000  0.000000  0.000000  0.000000  1.000000  0.000000  0.000000  0.000000  0.000000  0.000000  0.000000  0.000000 
 1.000000  0.000000  0.000000  0.000000  0.000000  0.000000  0.000000  0.000000  0.000000  0.000000  0.000000  0.000000  0.000000  0.000000  0.000000  0.000000  0.000000  0.000000  0.000000  0.000000 
 0.000000  0.000000  0.000000  0.000000  0.000000  0.000000  0.000000  0.333333  0.000000  0.000000  0.000000  0.000000  0.000000  0.000000  0.000000  0.000000  0.000000  0.666667  0.000000  0.000000 
 0.000000  0.000000  0.000000  0.000000  0.833333  0.000000  0.000000  0.000000  0.000000  0.000000  0.000000  0.000000  0.000000  0.000000  0.000000  0.000000  0.000000  0.000000  0.000000  0.166667 
 0.000000  0.000000  0.000000  0.000000  0.000000  0.000000  0.000000  0.000000  0.000000  0.000000  0.000000  0.000000  0.000000  0.000000  0.000000  0.000000  1.000000  0.000000  0.000000  0.000000 
 0.000000  0.000000  1.000000  0.000000  0.000000  0.000000  0.000000  0.000000  0.000000  0.000000  0.000000  0.000000  0.000000  0.000000  0.000000  0.000000  0.000000  0.000000  0.000000  0.000000 
--------------------------------------------------------------------------------

--------------------------------------------------------------------------------
	Motif 10 regular expression
--------------------------------------------------------------------------------
RTFTVYNACPFTIWPA[VI]FTD
--------------------------------------------------------------------------------


Time 7239.88 secs.

********************************************************************************


********************************************************************************
MOTIF 11	width =   20   sites =   6   llr = 305   E-value = 4.2e-039
********************************************************************************
--------------------------------------------------------------------------------
	Motif 11 Description
--------------------------------------------------------------------------------
Simplified        A  ::::::::::::::::::::
pos.-specific     C  :a::::a:::::a:::::::
probability       D  :::::::::::::a::::::
matrix            E  ::::::::::::::::::::
                  F  :::::::::::2::::::::
                  G  ::::aa::aa:::::::a:a
                  H  ::::::::::::::::::::
                  I  ::2:::::::::::::::::
                  K  :::::::::::2:::2::::
                  L  ::8:::::::a3::::::::
                  M  ::::::::::::::::::::
                  N  :::::::a::::::3:::::
                  P  ::::::::::::::::::::
                  Q  :::::::::::2::::::::
                  R  :::::::::::::::7::::
                  S  a::2::::::::::72::::
                  T  :::8::::::::::::a:8:
                  V  :::::::::::2::::::2:
                  W  ::::::::::::::::::::
                  Y  ::::::::::::::::::::

         bits    5.7                     
                 5.2                     
                 4.6  *    **    **      
                 4.0  *    **    **  *   
Relative         3.4 **  ******* **  ****
Entropy          2.9 *********** ********
(73.4 bits)      2.3 *********** ********
                 1.7 ********************
                 1.1 ********************
                 0.6 ********************
                 0.0 --------------------

Multilevel           SCLTGGCNGGLLCDSRTGTG
consensus                          N     
sequence                                 
                                         
                                         
--------------------------------------------------------------------------------

--------------------------------------------------------------------------------
	Motif 11 sites sorted by position p-value
--------------------------------------------------------------------------------
Sequence name             Start   P-value                    Site      
-------------             ----- ---------            --------------------
RSAG8_04612                  87  3.88e-24 CNFSTNPGPN SCLTGGCNGGLQCDSRTGTG VPPASVAEWT
RSAG8_12659                  89  5.69e-24 CNFASNPGPN SCLTGGCNGGLKCDSRTGTG VPPASVAEWT
RSAG8_09755                  90  5.69e-24 CDFSVNPGPT SCLTGGCNGGLFCDSRTGTG VPPVSLAEWT
RSAG8_10438                  86  1.83e-23 CDFSINPGPN SCLSGGCNGGLLCDSRTGTG VPPASVAEWT
RSAG8_09761                 114  1.04e-21 CDFSTNPGIN SCLTGGCNGGLVCDNKTGVG LPPATFAEFT
RSAG8_09756                  89  1.43e-21 CNFSVNPGPN SCITGGCNGGLLCDNSTGTG VPPATLAEWT
--------------------------------------------------------------------------------

--------------------------------------------------------------------------------
	Motif 11 block diagrams
--------------------------------------------------------------------------------
SEQUENCE NAME            POSITION P-VALUE  MOTIF DIAGRAM
-------------            ----------------  -------------
RSAG8_04612                       3.9e-24  86_[11]_147
RSAG8_12659                       5.7e-24  88_[11]_147
RSAG8_09755                       5.7e-24  89_[11]_147
RSAG8_10438                       1.8e-23  85_[11]_147
RSAG8_09761                         1e-21  113_[11]_145
RSAG8_09756                       1.4e-21  88_[11]_146
--------------------------------------------------------------------------------

--------------------------------------------------------------------------------
	Motif 11 in BLOCKS format
--------------------------------------------------------------------------------
BL   MOTIF 11 width=20 seqs=6
RSAG8_04612              (   87) SCLTGGCNGGLQCDSRTGTG  1 
RSAG8_12659              (   89) SCLTGGCNGGLKCDSRTGTG  1 
RSAG8_09755              (   90) SCLTGGCNGGLFCDSRTGTG  1 
RSAG8_10438              (   86) SCLSGGCNGGLLCDSRTGTG  1 
RSAG8_09761              (  114) SCLTGGCNGGLVCDNKTGVG  1 
RSAG8_09756              (   89) SCITGGCNGGLLCDNSTGTG  1 
//

--------------------------------------------------------------------------------

--------------------------------------------------------------------------------
	Motif 11 position-specific scoring matrix
--------------------------------------------------------------------------------
log-odds matrix: alength= 20 w= 20 n= 45880 bayes= 11.6778 E= 4.2e-039 
  -216   -322   -321   -308   -373   -324   -336   -383   -280   -412   -308   -213   -379   -327   -331    324    -34   -385   -438   -357 
  -408    467   -496   -394   -459   -552   -458   -390   -468   -467   -358   -476   -562   -474   -471   -494   -418   -469   -584   -518 
  -341   -368   -454   -308   -113   -488   -335    106   -317    316     38   -403   -417   -277   -335   -419   -320   -119   -324   -272 
  -220   -287   -285   -253   -319   -360   -276   -205   -206   -331   -156   -143   -364   -217   -270     55    335   -202   -383   -348 
  -250   -440   -249   -250   -435    353   -322   -429   -264   -482   -356   -231   -423   -343   -317   -294   -389   -411   -419   -393 
  -250   -440   -249   -250   -435    353   -322   -429   -264   -482   -356   -231   -423   -343   -317   -294   -389   -411   -419   -393 
  -408    467   -496   -394   -459   -552   -458   -390   -468   -467   -358   -476   -562   -474   -471   -494   -418   -469   -584   -518 
  -393   -420   -181   -291   -358   -359    -93   -303   -242   -405   -305    438   -407   -237   -332   -217   -285   -379   -373   -330 
  -250   -440   -249   -250   -435    353   -322   -429   -264   -482   -356   -231   -423   -343   -317   -294   -389   -411   -419   -393 
  -250   -440   -249   -250   -435    353   -322   -429   -264   -482   -356   -231   -423   -343   -317   -294   -389   -411   -419   -393 
  -369   -397   -458   -327   -143   -485   -349    -75   -333    333      7   -419   -429   -298   -351   -436   -351   -168   -345   -288 
  -148   -241   -210    -74    129   -277   -141     -2    133    197     25   -166   -284    137   -150   -190   -137     85   -232   -113 
  -408    467   -496   -394   -459   -552   -458   -390   -468   -467   -358   -476   -562   -474   -471   -494   -418   -469   -584   -518 
  -360   -467    432     -6   -400   -383   -251   -381   -312   -427   -347    -75   -474   -307   -371   -354   -397   -393   -436   -356 
  -194   -324    -72   -111   -350   -213   -172   -365   -145   -388   -290    236   -326   -183   -248    267    -50   -359   -425   -293 
  -332   -380   -337   -210   -420   -382   -157   -342    106   -345   -278   -241   -366   -125    397   -109   -329   -398   -334   -343 
  -278   -351   -345   -315   -372   -390   -335   -269   -275   -383   -232   -222   -415   -289   -336   -117    361   -267   -432   -390 
  -250   -440   -249   -250   -435    353   -322   -429   -264   -482   -356   -231   -423   -343   -317   -294   -389   -411   -419   -393 
  -220   -287   -305   -260   -296   -366   -288   -130   -217   -272   -143   -165   -373   -230   -281    -54    333     45   -384   -336 
  -250   -440   -249   -250   -435    353   -322   -429   -264   -482   -356   -231   -423   -343   -317   -294   -389   -411   -419   -393 
--------------------------------------------------------------------------------

--------------------------------------------------------------------------------
	Motif 11 position-specific probability matrix
--------------------------------------------------------------------------------
letter-probability matrix: alength= 20 w= 20 nsites= 6 E= 4.2e-039 
 0.000000  0.000000  0.000000  0.000000  0.000000  0.000000  0.000000  0.000000  0.000000  0.000000  0.000000  0.000000  0.000000  0.000000  0.000000  1.000000  0.000000  0.000000  0.000000  0.000000 
 0.000000  1.000000  0.000000  0.000000  0.000000  0.000000  0.000000  0.000000  0.000000  0.000000  0.000000  0.000000  0.000000  0.000000  0.000000  0.000000  0.000000  0.000000  0.000000  0.000000 
 0.000000  0.000000  0.000000  0.000000  0.000000  0.000000  0.000000  0.166667  0.000000  0.833333  0.000000  0.000000  0.000000  0.000000  0.000000  0.000000  0.000000  0.000000  0.000000  0.000000 
 0.000000  0.000000  0.000000  0.000000  0.000000  0.000000  0.000000  0.000000  0.000000  0.000000  0.000000  0.000000  0.000000  0.000000  0.000000  0.166667  0.833333  0.000000  0.000000  0.000000 
 0.000000  0.000000  0.000000  0.000000  0.000000  1.000000  0.000000  0.000000  0.000000  0.000000  0.000000  0.000000  0.000000  0.000000  0.000000  0.000000  0.000000  0.000000  0.000000  0.000000 
 0.000000  0.000000  0.000000  0.000000  0.000000  1.000000  0.000000  0.000000  0.000000  0.000000  0.000000  0.000000  0.000000  0.000000  0.000000  0.000000  0.000000  0.000000  0.000000  0.000000 
 0.000000  1.000000  0.000000  0.000000  0.000000  0.000000  0.000000  0.000000  0.000000  0.000000  0.000000  0.000000  0.000000  0.000000  0.000000  0.000000  0.000000  0.000000  0.000000  0.000000 
 0.000000  0.000000  0.000000  0.000000  0.000000  0.000000  0.000000  0.000000  0.000000  0.000000  0.000000  1.000000  0.000000  0.000000  0.000000  0.000000  0.000000  0.000000  0.000000  0.000000 
 0.000000  0.000000  0.000000  0.000000  0.000000  1.000000  0.000000  0.000000  0.000000  0.000000  0.000000  0.000000  0.000000  0.000000  0.000000  0.000000  0.000000  0.000000  0.000000  0.000000 
 0.000000  0.000000  0.000000  0.000000  0.000000  1.000000  0.000000  0.000000  0.000000  0.000000  0.000000  0.000000  0.000000  0.000000  0.000000  0.000000  0.000000  0.000000  0.000000  0.000000 
 0.000000  0.000000  0.000000  0.000000  0.000000  0.000000  0.000000  0.000000  0.000000  1.000000  0.000000  0.000000  0.000000  0.000000  0.000000  0.000000  0.000000  0.000000  0.000000  0.000000 
 0.000000  0.000000  0.000000  0.000000  0.166667  0.000000  0.000000  0.000000  0.166667  0.333333  0.000000  0.000000  0.000000  0.166667  0.000000  0.000000  0.000000  0.166667  0.000000  0.000000 
 0.000000  1.000000  0.000000  0.000000  0.000000  0.000000  0.000000  0.000000  0.000000  0.000000  0.000000  0.000000  0.000000  0.000000  0.000000  0.000000  0.000000  0.000000  0.000000  0.000000 
 0.000000  0.000000  1.000000  0.000000  0.000000  0.000000  0.000000  0.000000  0.000000  0.000000  0.000000  0.000000  0.000000  0.000000  0.000000  0.000000  0.000000  0.000000  0.000000  0.000000 
 0.000000  0.000000  0.000000  0.000000  0.000000  0.000000  0.000000  0.000000  0.000000  0.000000  0.000000  0.333333  0.000000  0.000000  0.000000  0.666667  0.000000  0.000000  0.000000  0.000000 
 0.000000  0.000000  0.000000  0.000000  0.000000  0.000000  0.000000  0.000000  0.166667  0.000000  0.000000  0.000000  0.000000  0.000000  0.666667  0.166667  0.000000  0.000000  0.000000  0.000000 
 0.000000  0.000000  0.000000  0.000000  0.000000  0.000000  0.000000  0.000000  0.000000  0.000000  0.000000  0.000000  0.000000  0.000000  0.000000  0.000000  1.000000  0.000000  0.000000  0.000000 
 0.000000  0.000000  0.000000  0.000000  0.000000  1.000000  0.000000  0.000000  0.000000  0.000000  0.000000  0.000000  0.000000  0.000000  0.000000  0.000000  0.000000  0.000000  0.000000  0.000000 
 0.000000  0.000000  0.000000  0.000000  0.000000  0.000000  0.000000  0.000000  0.000000  0.000000  0.000000  0.000000  0.000000  0.000000  0.000000  0.000000  0.833333  0.166667  0.000000  0.000000 
 0.000000  0.000000  0.000000  0.000000  0.000000  1.000000  0.000000  0.000000  0.000000  0.000000  0.000000  0.000000  0.000000  0.000000  0.000000  0.000000  0.000000  0.000000  0.000000  0.000000 
--------------------------------------------------------------------------------

--------------------------------------------------------------------------------
	Motif 11 regular expression
--------------------------------------------------------------------------------
SCLTGGCNGGLLCD[SN]RTGTG
--------------------------------------------------------------------------------


Time 7943.22 secs.

********************************************************************************


********************************************************************************
MOTIF 12	width =   20   sites =   6   llr = 309   E-value = 8.2e-042
********************************************************************************
--------------------------------------------------------------------------------
	Motif 12 Description
--------------------------------------------------------------------------------
Simplified        A  :252::::::aa::::::::
pos.-specific     C  :::::::::::::a::::::
probability       D  28::::::::::::::::::
matrix            E  ::::::::::::::::::::
                  F  ::2:::2::::::::a::::
                  G  ::::8:::::::::::::::
                  H  ::::::::::::::::::::
                  I  :::::3::::::::::::::
                  K  ::::::::a:::::::::::
                  L  ::::::::::::::::::::
                  M  ::::::::::::::::::::
                  N  :::8::::::::::::::::
                  P  ::::22::::::::::a:aa
                  Q  ::::::::::::::::::::
                  R  :::::::::a::::::::::
                  S  ::2:::::::::a::::8::
                  T  ::2:::::::::::a::2::
                  V  8::::5:a::::::::::::
                  W  ::::::::::::::::::::
                  Y  ::::::8:::::::::::::

         bits    5.7                     
                 5.2                     
                 4.6       * **   * *    
                 4.0       ****   **** **
Relative         3.4 ** *  *********** **
Entropy          2.9 ** *****************
(74.3 bits)      2.3 ** *****************
                 1.7 ********************
                 1.1 ********************
                 0.6 ********************
                 0.0 --------------------

Multilevel           VDANGVYVKRAASCTFPSPP
consensus                 I              
sequence                                 
                                         
                                         
--------------------------------------------------------------------------------

--------------------------------------------------------------------------------
	Motif 12 sites sorted by position p-value
--------------------------------------------------------------------------------
Sequence name             Start   P-value                    Site      
-------------             ----- ---------            --------------------
RSAG8_06646                  27  6.24e-25 QSALAAPSPS VDANGIYVKRAASCTFPSPP KTSSLSSPMS
RSAG8_06644                  27  6.24e-25 HSALAAPSPS VDANGIYVKRAASCTFPSPP KTSSLSSPMT
RSAG8_08026                  28  1.06e-24 QTAVAVPSPS VDFNGVYVKRAASCTFPSPP KTSSLSAPIP
RSAG8_09978                  28  2.75e-24 QSAVAAPSPS VDTNGVYVKRAASCTFPSPP KTSSLSAPMT
RSAG8_08020                  28  2.75e-24 QTAVAVPSPS VDSNGVYVKRAASCTFPSPP KTSSLSAPMT
RSAG8_07433                  37  8.33e-17 HDHVDEFVRR DAAAPPFVKRAASCTFPTPP KTSSLSSPIT
--------------------------------------------------------------------------------

--------------------------------------------------------------------------------
	Motif 12 block diagrams
--------------------------------------------------------------------------------
SEQUENCE NAME            POSITION P-VALUE  MOTIF DIAGRAM
-------------            ----------------  -------------
RSAG8_06646                       6.2e-25  26_[12]_132
RSAG8_06644                       6.2e-25  26_[12]_115
RSAG8_08026                       1.1e-24  27_[12]_230
RSAG8_09978                       2.8e-24  27_[12]_227
RSAG8_08020                       2.8e-24  27_[12]_210
RSAG8_07433                       8.3e-17  36_[12]_197
--------------------------------------------------------------------------------

--------------------------------------------------------------------------------
	Motif 12 in BLOCKS format
--------------------------------------------------------------------------------
BL   MOTIF 12 width=20 seqs=6
RSAG8_06646              (   27) VDANGIYVKRAASCTFPSPP  1 
RSAG8_06644              (   27) VDANGIYVKRAASCTFPSPP  1 
RSAG8_08026              (   28) VDFNGVYVKRAASCTFPSPP  1 
RSAG8_09978              (   28) VDTNGVYVKRAASCTFPSPP  1 
RSAG8_08020              (   28) VDSNGVYVKRAASCTFPSPP  1 
RSAG8_07433              (   37) DAAAPPFVKRAASCTFPTPP  1 
//

--------------------------------------------------------------------------------

--------------------------------------------------------------------------------
	Motif 12 position-specific scoring matrix
--------------------------------------------------------------------------------
log-odds matrix: alength= 20 w= 20 n= 45880 bayes= 12.5593 E= 8.2e-042 
  -135   -260    -15   -181   -253   -377   -266     33   -246   -187   -143   -300   -346   -282   -282   -323   -181    344   -404   -352 
  -180   -451    426     12   -390   -363   -237   -367   -287   -414   -332    -61   -458   -282   -354   -328   -373   -375   -428   -345 
   266   -179   -277   -167     63   -177   -257   -187   -191   -227   -133   -243   -363   -220   -258     17     13   -112   -334   -268 
  -124   -388   -153   -238   -348   -314    -86   -292   -214   -389   -288    429   -384   -214   -308   -191   -257   -351   -368   -318 
  -226   -419   -231   -231   -422    344   -307   -412   -247   -467   -338   -211    -37   -325   -301   -271   -365   -391   -408   -380 
  -180   -276   -351   -252   -219   -406   -304    252   -275   -111    -81   -333     -8   -310   -320   -342   -203    291   -384   -302 
  -309   -349   -331   -246    224   -405    -32   -240   -262   -223   -178   -276   -391   -263   -293   -312   -337   -271    -80    447 
  -178   -289   -363   -271   -270   -416   -322     23   -307   -190   -157   -369   -390   -346   -337   -371   -221    358   -437   -374 
  -385   -457   -430   -316   -504   -470   -345   -367    461   -453   -346   -327   -463   -325    -36   -453   -399   -457   -446   -441 
  -381   -379   -403   -338   -441   -420   -189   -375    -59   -387   -335   -305   -383   -201    418   -396   -397   -468   -339   -387 
   317   -224   -356   -262   -327   -213   -346   -283   -297   -317   -223   -327   -410   -317   -344   -143   -238   -179   -402   -367 
   317   -224   -356   -262   -327   -213   -346   -283   -297   -317   -223   -327   -410   -317   -344   -143   -238   -179   -402   -367 
  -216   -322   -321   -308   -373   -324   -336   -383   -280   -412   -308   -213   -379   -327   -331    324    -34   -385   -438   -357 
  -408    467   -496   -394   -459   -552   -458   -390   -468   -467   -358   -476   -562   -474   -471   -494   -418   -469   -584   -518 
  -278   -351   -345   -315   -372   -390   -335   -269   -275   -383   -232   -222   -415   -289   -336   -117    361   -267   -432   -390 
  -376   -343   -412   -343    455   -471   -347   -213   -377   -156   -169   -406   -429   -411   -440   -372   -430   -276   -223    -40 
  -236   -439   -306   -225   -379   -363   -303   -356   -236   -351   -319   -332    391   -256   -313   -285   -308   -346   -472   -408 
  -180   -260   -270   -254   -307   -309   -279   -308   -203   -343   -226   -133   -324   -263   -256    299    103   -345   -381   -295 
  -236   -439   -306   -225   -379   -363   -303   -356   -236   -351   -319   -332    391   -256   -313   -285   -308   -346   -472   -408 
  -236   -439   -306   -225   -379   -363   -303   -356   -236   -351   -319   -332    391   -256   -313   -285   -308   -346   -472   -408 
--------------------------------------------------------------------------------

--------------------------------------------------------------------------------
	Motif 12 position-specific probability matrix
--------------------------------------------------------------------------------
letter-probability matrix: alength= 20 w= 20 nsites= 6 E= 8.2e-042 
 0.000000  0.000000  0.166667  0.000000  0.000000  0.000000  0.000000  0.000000  0.000000  0.000000  0.000000  0.000000  0.000000  0.000000  0.000000  0.000000  0.000000  0.833333  0.000000  0.000000 
 0.166667  0.000000  0.833333  0.000000  0.000000  0.000000  0.000000  0.000000  0.000000  0.000000  0.000000  0.000000  0.000000  0.000000  0.000000  0.000000  0.000000  0.000000  0.000000  0.000000 
 0.500000  0.000000  0.000000  0.000000  0.166667  0.000000  0.000000  0.000000  0.000000  0.000000  0.000000  0.000000  0.000000  0.000000  0.000000  0.166667  0.166667  0.000000  0.000000  0.000000 
 0.166667  0.000000  0.000000  0.000000  0.000000  0.000000  0.000000  0.000000  0.000000  0.000000  0.000000  0.833333  0.000000  0.000000  0.000000  0.000000  0.000000  0.000000  0.000000  0.000000 
 0.000000  0.000000  0.000000  0.000000  0.000000  0.833333  0.000000  0.000000  0.000000  0.000000  0.000000  0.000000  0.166667  0.000000  0.000000  0.000000  0.000000  0.000000  0.000000  0.000000 
 0.000000  0.000000  0.000000  0.000000  0.000000  0.000000  0.000000  0.333333  0.000000  0.000000  0.000000  0.000000  0.166667  0.000000  0.000000  0.000000  0.000000  0.500000  0.000000  0.000000 
 0.000000  0.000000  0.000000  0.000000  0.166667  0.000000  0.000000  0.000000  0.000000  0.000000  0.000000  0.000000  0.000000  0.000000  0.000000  0.000000  0.000000  0.000000  0.000000  0.833333 
 0.000000  0.000000  0.000000  0.000000  0.000000  0.000000  0.000000  0.000000  0.000000  0.000000  0.000000  0.000000  0.000000  0.000000  0.000000  0.000000  0.000000  1.000000  0.000000  0.000000 
 0.000000  0.000000  0.000000  0.000000  0.000000  0.000000  0.000000  0.000000  1.000000  0.000000  0.000000  0.000000  0.000000  0.000000  0.000000  0.000000  0.000000  0.000000  0.000000  0.000000 
 0.000000  0.000000  0.000000  0.000000  0.000000  0.000000  0.000000  0.000000  0.000000  0.000000  0.000000  0.000000  0.000000  0.000000  1.000000  0.000000  0.000000  0.000000  0.000000  0.000000 
 1.000000  0.000000  0.000000  0.000000  0.000000  0.000000  0.000000  0.000000  0.000000  0.000000  0.000000  0.000000  0.000000  0.000000  0.000000  0.000000  0.000000  0.000000  0.000000  0.000000 
 1.000000  0.000000  0.000000  0.000000  0.000000  0.000000  0.000000  0.000000  0.000000  0.000000  0.000000  0.000000  0.000000  0.000000  0.000000  0.000000  0.000000  0.000000  0.000000  0.000000 
 0.000000  0.000000  0.000000  0.000000  0.000000  0.000000  0.000000  0.000000  0.000000  0.000000  0.000000  0.000000  0.000000  0.000000  0.000000  1.000000  0.000000  0.000000  0.000000  0.000000 
 0.000000  1.000000  0.000000  0.000000  0.000000  0.000000  0.000000  0.000000  0.000000  0.000000  0.000000  0.000000  0.000000  0.000000  0.000000  0.000000  0.000000  0.000000  0.000000  0.000000 
 0.000000  0.000000  0.000000  0.000000  0.000000  0.000000  0.000000  0.000000  0.000000  0.000000  0.000000  0.000000  0.000000  0.000000  0.000000  0.000000  1.000000  0.000000  0.000000  0.000000 
 0.000000  0.000000  0.000000  0.000000  1.000000  0.000000  0.000000  0.000000  0.000000  0.000000  0.000000  0.000000  0.000000  0.000000  0.000000  0.000000  0.000000  0.000000  0.000000  0.000000 
 0.000000  0.000000  0.000000  0.000000  0.000000  0.000000  0.000000  0.000000  0.000000  0.000000  0.000000  0.000000  1.000000  0.000000  0.000000  0.000000  0.000000  0.000000  0.000000  0.000000 
 0.000000  0.000000  0.000000  0.000000  0.000000  0.000000  0.000000  0.000000  0.000000  0.000000  0.000000  0.000000  0.000000  0.000000  0.000000  0.833333  0.166667  0.000000  0.000000  0.000000 
 0.000000  0.000000  0.000000  0.000000  0.000000  0.000000  0.000000  0.000000  0.000000  0.000000  0.000000  0.000000  1.000000  0.000000  0.000000  0.000000  0.000000  0.000000  0.000000  0.000000 
 0.000000  0.000000  0.000000  0.000000  0.000000  0.000000  0.000000  0.000000  0.000000  0.000000  0.000000  0.000000  1.000000  0.000000  0.000000  0.000000  0.000000  0.000000  0.000000  0.000000 
--------------------------------------------------------------------------------

--------------------------------------------------------------------------------
	Motif 12 regular expression
--------------------------------------------------------------------------------
VDANG[VI]YVKRAASCTFPSPP
--------------------------------------------------------------------------------


Time 8643.44 secs.

********************************************************************************


********************************************************************************
MOTIF 13	width =   20   sites =   6   llr = 298   E-value = 3.6e-035
********************************************************************************
--------------------------------------------------------------------------------
	Motif 13 Description
--------------------------------------------------------------------------------
Simplified        A  :8::::23:::8::::::::
pos.-specific     C  :::::a::::::::::::a:
probability       D  ::::::3:::::8:::::::
matrix            E  ::::::::::::::::::::
                  F  :::2:::::::::::::a::
                  G  ::::::::2:::::::::::
                  H  ::::::::::::::::::::
                  I  ::::::::::::::::::::
                  K  :::::::::85:::::::::
                  L  ::a2:::::2::::28::::
                  M  ::::::::::::::::::::
                  N  ::::::::::::2:::::::
                  P  ::::::5:::2::::::::a
                  Q  ::::::::::2:::::::::
                  R  ::::::::::2:::::::::
                  S  :2:::::57:::::::::::
                  T  a:::a::22:::::8:a:::
                  V  :::::::::::2:::2::::
                  W  :::7::::::::::::::::
                  Y  :::::::::::::a::::::

         bits    5.7                     
                 5.2              *      
                 4.6      *       *   ** 
                 4.0 *  ***   *  **  ****
Relative         3.4 * ****   *  **  ****
Entropy          2.9 *******  ***********
(71.5 bits)      2.3 ********************
                 1.7 ********************
                 1.1 ********************
                 0.6 ********************
                 0.0 --------------------

Multilevel           TALWTCPSSKKADYTLTFCP
consensus                  DA            
sequence                                 
                                         
                                         
--------------------------------------------------------------------------------

--------------------------------------------------------------------------------
	Motif 13 sites sorted by position p-value
--------------------------------------------------------------------------------
Sequence name             Start   P-value                    Site      
-------------             ----- ---------            --------------------
RSAG8_04612                 234  4.72e-24 YVYAYDESSG TALWTCAASKKADYTLTFCP           
RSAG8_12659                 236  1.06e-23 YVYAYDESSG TALWTCPASKKANYTLTFCP           
RSAG8_09756                 235  1.51e-22 YVYAYDESSN TALWTCDSTKRVDYTLTFCP           
RSAG8_09761                 259  3.93e-21 YVYAYDESSG TSLLTCPSSKKADYTVTFCP           
RSAG8_10438                 233  8.46e-21 YVYAYDESSG TALFTCPTSKPADYLLTFCP           
RSAG8_09755                 237  9.23e-21 YAYAYDESSG TALWTCDSGLQADYTLTFCP           
--------------------------------------------------------------------------------

--------------------------------------------------------------------------------
	Motif 13 block diagrams
--------------------------------------------------------------------------------
SEQUENCE NAME            POSITION P-VALUE  MOTIF DIAGRAM
-------------            ----------------  -------------
RSAG8_04612                       4.7e-24  233_[13]
RSAG8_12659                       1.1e-23  235_[13]
RSAG8_09756                       1.5e-22  234_[13]
RSAG8_09761                       3.9e-21  258_[13]
RSAG8_10438                       8.5e-21  232_[13]
RSAG8_09755                       9.2e-21  236_[13]
--------------------------------------------------------------------------------

--------------------------------------------------------------------------------
	Motif 13 in BLOCKS format
--------------------------------------------------------------------------------
BL   MOTIF 13 width=20 seqs=6
RSAG8_04612              (  234) TALWTCAASKKADYTLTFCP  1 
RSAG8_12659              (  236) TALWTCPASKKANYTLTFCP  1 
RSAG8_09756              (  235) TALWTCDSTKRVDYTLTFCP  1 
RSAG8_09761              (  259) TSLLTCPSSKKADYTVTFCP  1 
RSAG8_10438              (  233) TALFTCPTSKPADYLLTFCP  1 
RSAG8_09755              (  237) TALWTCDSGLQADYTLTFCP  1 
//

--------------------------------------------------------------------------------

--------------------------------------------------------------------------------
	Motif 13 position-specific scoring matrix
--------------------------------------------------------------------------------
log-odds matrix: alength= 20 w= 20 n= 45880 bayes= 12.5593 E= 3.6e-035 
  -278   -351   -345   -315   -372   -390   -335   -269   -275   -383   -232   -222   -415   -289   -336   -117    361   -267   -432   -390 
   297   -178   -319   -219   -288   -172   -311   -246   -254   -276   -176   -286   -387   -277   -304     18   -197   -133   -366   -334 
  -369   -397   -458   -327   -143   -485   -349    -75   -333    333      7   -419   -429   -298   -351   -436   -351   -168   -345   -288 
  -423   -419   -374   -311    -33   -430   -323   -339   -321   -157   -229   -360   -466   -319   -338   -433   -412   -343    553   -118 
  -278   -351   -345   -315   -372   -390   -335   -269   -275   -383   -232   -222   -415   -289   -336   -117    361   -267   -432   -390 
  -408    467   -496   -394   -459   -552   -458   -390   -468   -467   -358   -476   -562   -474   -471   -494   -418   -469   -584   -518 
    -2   -377    166    -55   -327   -282   -216   -292   -139   -293   -245   -184    335   -155   -234   -198   -226   -277   -431   -339 
   126   -242   -295   -241   -332   -230   -297   -312   -233   -348   -236   -188   -323   -259   -287    251    108   -267   -406   -333 
  -162   -259   -257   -241   -313    -66   -275   -312   -204   -346   -230   -134   -322   -257   -260    290    104   -331   -388   -301 
  -366   -449   -405   -270   -466   -451   -305   -340    455   -181   -311   -302   -449   -261    -25   -421   -373   -415   -431   -406 
  -243   -421   -223    -56   -369   -317   -121   -286    374   -284   -191   -152     60    169    155   -239   -225   -293   -358   -267 
   297   -173   -317   -210   -267   -176   -305   -186   -243   -244   -153   -292   -405   -274   -296    -98   -200     19   -353   -318 
  -345   -457    427      8   -389   -364   -233   -369   -291   -416   -334      3   -463   -289   -356   -331   -378   -380   -427   -343 
  -455   -466   -441   -391    -31   -471   -174   -367   -389   -341   -311   -385   -487   -376   -409   -448   -462   -401   -185    489 
  -233   -298   -308   -255   -254   -373   -283   -136   -212     14   -117   -174   -378   -230   -278    -69    332   -158   -367   -306 
  -329   -360   -445   -300   -120   -477   -330    -26   -309    316     33   -394   -411   -274   -330   -407   -310     43   -327   -270 
  -278   -351   -345   -315   -372   -390   -335   -269   -275   -383   -232   -222   -415   -289   -336   -117    361   -267   -432   -390 
  -376   -343   -412   -343    455   -471   -347   -213   -377   -156   -169   -406   -429   -411   -440   -372   -430   -276   -223    -40 
  -408    467   -496   -394   -459   -552   -458   -390   -468   -467   -358   -476   -562   -474   -471   -494   -418   -469   -584   -518 
  -236   -439   -306   -225   -379   -363   -303   -356   -236   -351   -319   -332    391   -256   -313   -285   -308   -346   -472   -408 
--------------------------------------------------------------------------------

--------------------------------------------------------------------------------
	Motif 13 position-specific probability matrix
--------------------------------------------------------------------------------
letter-probability matrix: alength= 20 w= 20 nsites= 6 E= 3.6e-035 
 0.000000  0.000000  0.000000  0.000000  0.000000  0.000000  0.000000  0.000000  0.000000  0.000000  0.000000  0.000000  0.000000  0.000000  0.000000  0.000000  1.000000  0.000000  0.000000  0.000000 
 0.833333  0.000000  0.000000  0.000000  0.000000  0.000000  0.000000  0.000000  0.000000  0.000000  0.000000  0.000000  0.000000  0.000000  0.000000  0.166667  0.000000  0.000000  0.000000  0.000000 
 0.000000  0.000000  0.000000  0.000000  0.000000  0.000000  0.000000  0.000000  0.000000  1.000000  0.000000  0.000000  0.000000  0.000000  0.000000  0.000000  0.000000  0.000000  0.000000  0.000000 
 0.000000  0.000000  0.000000  0.000000  0.166667  0.000000  0.000000  0.000000  0.000000  0.166667  0.000000  0.000000  0.000000  0.000000  0.000000  0.000000  0.000000  0.000000  0.666667  0.000000 
 0.000000  0.000000  0.000000  0.000000  0.000000  0.000000  0.000000  0.000000  0.000000  0.000000  0.000000  0.000000  0.000000  0.000000  0.000000  0.000000  1.000000  0.000000  0.000000  0.000000 
 0.000000  1.000000  0.000000  0.000000  0.000000  0.000000  0.000000  0.000000  0.000000  0.000000  0.000000  0.000000  0.000000  0.000000  0.000000  0.000000  0.000000  0.000000  0.000000  0.000000 
 0.166667  0.000000  0.333333  0.000000  0.000000  0.000000  0.000000  0.000000  0.000000  0.000000  0.000000  0.000000  0.500000  0.000000  0.000000  0.000000  0.000000  0.000000  0.000000  0.000000 
 0.333333  0.000000  0.000000  0.000000  0.000000  0.000000  0.000000  0.000000  0.000000  0.000000  0.000000  0.000000  0.000000  0.000000  0.000000  0.500000  0.166667  0.000000  0.000000  0.000000 
 0.000000  0.000000  0.000000  0.000000  0.000000  0.166667  0.000000  0.000000  0.000000  0.000000  0.000000  0.000000  0.000000  0.000000  0.000000  0.666667  0.166667  0.000000  0.000000  0.000000 
 0.000000  0.000000  0.000000  0.000000  0.000000  0.000000  0.000000  0.000000  0.833333  0.166667  0.000000  0.000000  0.000000  0.000000  0.000000  0.000000  0.000000  0.000000  0.000000  0.000000 
 0.000000  0.000000  0.000000  0.000000  0.000000  0.000000  0.000000  0.000000  0.500000  0.000000  0.000000  0.000000  0.166667  0.166667  0.166667  0.000000  0.000000  0.000000  0.000000  0.000000 
 0.833333  0.000000  0.000000  0.000000  0.000000  0.000000  0.000000  0.000000  0.000000  0.000000  0.000000  0.000000  0.000000  0.000000  0.000000  0.000000  0.000000  0.166667  0.000000  0.000000 
 0.000000  0.000000  0.833333  0.000000  0.000000  0.000000  0.000000  0.000000  0.000000  0.000000  0.000000  0.166667  0.000000  0.000000  0.000000  0.000000  0.000000  0.000000  0.000000  0.000000 
 0.000000  0.000000  0.000000  0.000000  0.000000  0.000000  0.000000  0.000000  0.000000  0.000000  0.000000  0.000000  0.000000  0.000000  0.000000  0.000000  0.000000  0.000000  0.000000  1.000000 
 0.000000  0.000000  0.000000  0.000000  0.000000  0.000000  0.000000  0.000000  0.000000  0.166667  0.000000  0.000000  0.000000  0.000000  0.000000  0.000000  0.833333  0.000000  0.000000  0.000000 
 0.000000  0.000000  0.000000  0.000000  0.000000  0.000000  0.000000  0.000000  0.000000  0.833333  0.000000  0.000000  0.000000  0.000000  0.000000  0.000000  0.000000  0.166667  0.000000  0.000000 
 0.000000  0.000000  0.000000  0.000000  0.000000  0.000000  0.000000  0.000000  0.000000  0.000000  0.000000  0.000000  0.000000  0.000000  0.000000  0.000000  1.000000  0.000000  0.000000  0.000000 
 0.000000  0.000000  0.000000  0.000000  1.000000  0.000000  0.000000  0.000000  0.000000  0.000000  0.000000  0.000000  0.000000  0.000000  0.000000  0.000000  0.000000  0.000000  0.000000  0.000000 
 0.000000  1.000000  0.000000  0.000000  0.000000  0.000000  0.000000  0.000000  0.000000  0.000000  0.000000  0.000000  0.000000  0.000000  0.000000  0.000000  0.000000  0.000000  0.000000  0.000000 
 0.000000  0.000000  0.000000  0.000000  0.000000  0.000000  0.000000  0.000000  0.000000  0.000000  0.000000  0.000000  1.000000  0.000000  0.000000  0.000000  0.000000  0.000000  0.000000  0.000000 
--------------------------------------------------------------------------------

--------------------------------------------------------------------------------
	Motif 13 regular expression
--------------------------------------------------------------------------------
TALWTC[PD][SA]SKKADYTLTFCP
--------------------------------------------------------------------------------


Time 9343.58 secs.

********************************************************************************


********************************************************************************
MOTIF 14	width =   20   sites =   8   llr = 340   E-value = 2.2e-029
********************************************************************************
--------------------------------------------------------------------------------
	Motif 14 Description
--------------------------------------------------------------------------------
Simplified        A  :::::1:4::::::1:38::
pos.-specific     C  :::a::a:::::1:::::::
probability       D  :9:::::::36:9:::::::
matrix            E  :1::11:::::::::1:::1
                  F  ::::::::::::::::::9:
                  G  :::::5:6:4::::::1:::
                  H  ::::::::1:::::::::::
                  I  :::::::::::4::::::::
                  K  ::::::::::::::::1:13
                  L  ::3:::::1::3:a:::1::
                  M  1::::::::::1::::::::
                  N  :::::::::31::::::::1
                  P  ::::81::::::::18::::
                  Q  ::1::::::::::::::::5
                  R  1:4:::::::::::::::::
                  S  ::3::1::1:3:::8:51::
                  T  ::::::::1:::::::::::
                  V  8::::::::::3:::1::::
                  W  :::::::::1::::::::::
                  Y  ::::1:::5:::::::::::

         bits    5.7                     
                 5.2                     
                 4.6    *  *             
                 4.0  * *  *     *     * 
Relative         3.4  * ** *     **    * 
Entropy          2.9 ** ** **  * ** *  **
(61.3 bits)      2.3 ***** ********** ***
                 1.7 ********************
                 1.1 ********************
                 0.6 ********************
                 0.0 --------------------

Multilevel           VDRCPGCGYGDIDLSPSAFQ
consensus              L    A DSL    A  K
sequence               S      N V        
                                         
                                         
--------------------------------------------------------------------------------

--------------------------------------------------------------------------------
	Motif 14 sites sorted by position p-value
--------------------------------------------------------------------------------
Sequence name             Start   P-value                    Site      
-------------             ----- ---------            --------------------
RSAG8_00442                 130  2.71e-23 WNGKTITLGI VDRCPGCGYDDIDLAPAAFQ QFADLGVGKI
RSAG8_12389                 111  3.53e-22 YGGKSITVGI VDRCYACGYNDIDLSPSAFQ QFAALGVGKL
RSAG8_03135                 113  3.00e-20 YGGKTIRVGI VDRCEGCALWDVDLSPSAFQ QVRLFRFLPA
RSAG8_12293                 100  2.38e-19 ANGKKVYAKM RESCPPCGYDDIDLSPKAFQ ALASLSQGVV
RSAG8_11827                 102  9.38e-19 HNGRTVDAIV VDLCPECAHGSVDLSPSAFE TLDVKDAGRI
RSAG8_02368                 117  5.24e-18 KNGQSTTAKV VDLCPSCGTNNLDLSPAAFK KLGSLSTGIL
RSAG8_02136                 101  9.75e-17 ANGKCVGATI MDQCPGCAYGSLDLSEGLFK QFASTDAGVF
RSAG8_13206                 112  6.02e-14 STHKTCTAKV VDSCPGCGSGDMCLPVSSKN SAKAWTMGSR
--------------------------------------------------------------------------------

--------------------------------------------------------------------------------
	Motif 14 block diagrams
--------------------------------------------------------------------------------
SEQUENCE NAME            POSITION P-VALUE  MOTIF DIAGRAM
-------------            ----------------  -------------
RSAG8_00442                       2.7e-23  129_[14]_18
RSAG8_12389                       3.5e-22  110_[14]_18
RSAG8_03135                         3e-20  112_[14]_16
RSAG8_12293                       2.4e-19  99_[14]_23
RSAG8_11827                       9.4e-19  101_[14]_17
RSAG8_02368                       5.2e-18  116_[14]_15
RSAG8_02136                       9.7e-17  100_[14]_62
RSAG8_13206                         6e-14  111_[14]_44
--------------------------------------------------------------------------------

--------------------------------------------------------------------------------
	Motif 14 in BLOCKS format
--------------------------------------------------------------------------------
BL   MOTIF 14 width=20 seqs=8
RSAG8_00442              (  130) VDRCPGCGYDDIDLAPAAFQ  1 
RSAG8_12389              (  111) VDRCYACGYNDIDLSPSAFQ  1 
RSAG8_03135              (  113) VDRCEGCALWDVDLSPSAFQ  1 
RSAG8_12293              (  100) RESCPPCGYDDIDLSPKAFQ  1 
RSAG8_11827              (  102) VDLCPECAHGSVDLSPSAFE  1 
RSAG8_02368              (  117) VDLCPSCGTNNLDLSPAAFK  1 
RSAG8_02136              (  101) MDQCPGCAYGSLDLSEGLFK  1 
RSAG8_13206              (  112) VDSCPGCGSGDMCLPVSSKN  1 
//

--------------------------------------------------------------------------------

--------------------------------------------------------------------------------
	Motif 14 position-specific scoring matrix
--------------------------------------------------------------------------------
log-odds matrix: alength= 20 w= 20 n= 45880 bayes= 12.4853 E= 2.2e-029 
  -133   -254   -316   -215   -231   -383   -260     34   -229   -167     73   -316   -344   -278    -64   -324   -176    340   -381   -328 
  -349   -462    428     56   -393   -379   -242   -370   -299   -418   -336    -64   -470   -291   -362   -345   -388   -382   -430   -349 
  -195   -383   -162    -17   -289   -280   -106   -223     87    102   -144   -121   -301    165    254    100   -183   -227   -335   -226 
  -411    468   -498   -396   -461   -555   -460   -393   -470   -469   -360   -478   -564   -476   -473   -497   -421   -472   -586   -520 
  -181   -401   -245     85   -320   -326   -250   -300   -173   -298   -261   -270    365   -194   -257   -229   -252   -291   -435     67 
   -39   -384   -172     94   -377    304   -231   -356   -148   -387   -272   -159    -16   -194   -237    -46   -272   -330   -399   -329 
  -411    468   -498   -396   -461   -555   -460   -393   -470   -469   -360   -478   -564   -476   -473   -497   -421   -472   -586   -520 
   151   -321   -318   -300   -438    304   -367   -423   -328   -463   -347   -277   -389   -351   -368   -209   -277   -337   -464   -430 
  -179   -257   -210   -114    161   -304    145   -146   -141    -51    -89   -195   -287   -177   -194    -75    -63   -169    -92    397 
  -276   -453    224    -72   -403    215   -142   -436   -131   -446   -363    236   -349   -162   -257   -171   -242   -425    220   -305 
  -317   -462    390    -28   -410   -251   -174   -419   -191   -448   -372    120   -394   -210   -308     56   -289   -421   -466   -329 
  -314   -367   -396   -315   -196   -461   -379    348   -307     84    158   -357   -464   -341   -386   -383   -282    144   -375   -279 
  -352   -100    428     -3   -397   -381   -248   -375   -310   -423   -342    -70   -475   -306   -369   -348   -392   -387   -434   -353 
  -405   -431   -490   -363   -176   -512   -382   -109   -371    338    -27   -453   -461   -333   -387   -472   -387   -204   -377   -322 
     5   -268   -314   -280   -355   -265   -322   -351   -259   -383   -269   -194     19   -293   -309    292     -8   -324   -428   -351 
  -178   -399   -248     81   -333   -327   -254   -295   -175   -296   -259   -278    366   -195   -258   -228   -251    -34   -447   -370 
   122   -288   -179    -99   -334     28   -203   -309    138   -328   -224   -137   -315   -148   -201    225   -108   -264   -404   -301 
   295   -174   -317   -210   -273   -177   -305   -226   -242    -90   -160   -294   -417   -275   -296    -22   -207   -117   -354   -322 
  -368   -336   -404   -331    450   -471   -346   -208    -64   -151   -164   -396   -425   -399   -420   -363   -423   -271   -219    -36 
  -207   -422    -99    188   -338   -281    -88   -288    232   -276   -170    108   -300    360    -60   -198   -204   -282   -363   -260 
--------------------------------------------------------------------------------

--------------------------------------------------------------------------------
	Motif 14 position-specific probability matrix
--------------------------------------------------------------------------------
letter-probability matrix: alength= 20 w= 20 nsites= 8 E= 2.2e-029 
 0.000000  0.000000  0.000000  0.000000  0.000000  0.000000  0.000000  0.000000  0.000000  0.000000  0.125000  0.000000  0.000000  0.000000  0.125000  0.000000  0.000000  0.750000  0.000000  0.000000 
 0.000000  0.000000  0.875000  0.125000  0.000000  0.000000  0.000000  0.000000  0.000000  0.000000  0.000000  0.000000  0.000000  0.000000  0.000000  0.000000  0.000000  0.000000  0.000000  0.000000 
 0.000000  0.000000  0.000000  0.000000  0.000000  0.000000  0.000000  0.000000  0.000000  0.250000  0.000000  0.000000  0.000000  0.125000  0.375000  0.250000  0.000000  0.000000  0.000000  0.000000 
 0.000000  1.000000  0.000000  0.000000  0.000000  0.000000  0.000000  0.000000  0.000000  0.000000  0.000000  0.000000  0.000000  0.000000  0.000000  0.000000  0.000000  0.000000  0.000000  0.000000 
 0.000000  0.000000  0.000000  0.125000  0.000000  0.000000  0.000000  0.000000  0.000000  0.000000  0.000000  0.000000  0.750000  0.000000  0.000000  0.000000  0.000000  0.000000  0.000000  0.125000 
 0.125000  0.000000  0.000000  0.125000  0.000000  0.500000  0.000000  0.000000  0.000000  0.000000  0.000000  0.000000  0.125000  0.000000  0.000000  0.125000  0.000000  0.000000  0.000000  0.000000 
 0.000000  1.000000  0.000000  0.000000  0.000000  0.000000  0.000000  0.000000  0.000000  0.000000  0.000000  0.000000  0.000000  0.000000  0.000000  0.000000  0.000000  0.000000  0.000000  0.000000 
 0.375000  0.000000  0.000000  0.000000  0.000000  0.625000  0.000000  0.000000  0.000000  0.000000  0.000000  0.000000  0.000000  0.000000  0.000000  0.000000  0.000000  0.000000  0.000000  0.000000 
 0.000000  0.000000  0.000000  0.000000  0.000000  0.000000  0.125000  0.000000  0.000000  0.125000  0.000000  0.000000  0.000000  0.000000  0.000000  0.125000  0.125000  0.000000  0.000000  0.500000 
 0.000000  0.000000  0.250000  0.000000  0.000000  0.375000  0.000000  0.000000  0.000000  0.000000  0.000000  0.250000  0.000000  0.000000  0.000000  0.000000  0.000000  0.000000  0.125000  0.000000 
 0.000000  0.000000  0.625000  0.000000  0.000000  0.000000  0.000000  0.000000  0.000000  0.000000  0.000000  0.125000  0.000000  0.000000  0.000000  0.250000  0.000000  0.000000  0.000000  0.000000 
 0.000000  0.000000  0.000000  0.000000  0.000000  0.000000  0.000000  0.375000  0.000000  0.250000  0.125000  0.000000  0.000000  0.000000  0.000000  0.000000  0.000000  0.250000  0.000000  0.000000 
 0.000000  0.125000  0.875000  0.000000  0.000000  0.000000  0.000000  0.000000  0.000000  0.000000  0.000000  0.000000  0.000000  0.000000  0.000000  0.000000  0.000000  0.000000  0.000000  0.000000 
 0.000000  0.000000  0.000000  0.000000  0.000000  0.000000  0.000000  0.000000  0.000000  1.000000  0.000000  0.000000  0.000000  0.000000  0.000000  0.000000  0.000000  0.000000  0.000000  0.000000 
 0.125000  0.000000  0.000000  0.000000  0.000000  0.000000  0.000000  0.000000  0.000000  0.000000  0.000000  0.000000  0.125000  0.000000  0.000000  0.750000  0.000000  0.000000  0.000000  0.000000 
 0.000000  0.000000  0.000000  0.125000  0.000000  0.000000  0.000000  0.000000  0.000000  0.000000  0.000000  0.000000  0.750000  0.000000  0.000000  0.000000  0.000000  0.125000  0.000000  0.000000 
 0.250000  0.000000  0.000000  0.000000  0.000000  0.125000  0.000000  0.000000  0.125000  0.000000  0.000000  0.000000  0.000000  0.000000  0.000000  0.500000  0.000000  0.000000  0.000000  0.000000 
 0.750000  0.000000  0.000000  0.000000  0.000000  0.000000  0.000000  0.000000  0.000000  0.125000  0.000000  0.000000  0.000000  0.000000  0.000000  0.125000  0.000000  0.000000  0.000000  0.000000 
 0.000000  0.000000  0.000000  0.000000  0.875000  0.000000  0.000000  0.000000  0.125000  0.000000  0.000000  0.000000  0.000000  0.000000  0.000000  0.000000  0.000000  0.000000  0.000000  0.000000 
 0.000000  0.000000  0.000000  0.125000  0.000000  0.000000  0.000000  0.000000  0.250000  0.000000  0.000000  0.125000  0.000000  0.500000  0.000000  0.000000  0.000000  0.000000  0.000000  0.000000 
--------------------------------------------------------------------------------

--------------------------------------------------------------------------------
	Motif 14 regular expression
--------------------------------------------------------------------------------
VD[RLS]CPGC[GA]Y[GDN][DS][ILV]DLSP[SA]AF[QK]
--------------------------------------------------------------------------------


Time 10057.22 secs.

********************************************************************************


********************************************************************************
MOTIF 15	width =   20   sites =   6   llr = 309   E-value = 1.7e-041
********************************************************************************
--------------------------------------------------------------------------------
	Motif 15 Description
--------------------------------------------------------------------------------
Simplified        A  ::::8::::::a::::::::
pos.-specific     C  ::::::::::::::::::::
probability       D  :::::::::::::::::::a
matrix            E  ::::::::::::::::::::
                  F  ::::::::::::::::::::
                  G  ::::2::a::::a:::::a:
                  H  ::::::::::::::::::::
                  I  ::3a::::::5::5::::::
                  K  :::::7::8:::::::::::
                  L  :::::::::85:::::::::
                  M  ::::::::::::::::::::
                  N  :8::::8:::::::a:a:::
                  P  ::::::::::::::::::::
                  Q  :2::::::::::::::::::
                  R  :::::2::::::::::::::
                  S  a:::::2:2::::::a::::
                  T  :::::2::::::::::::::
                  V  ::7::::::2:::5::::::
                  W  ::::::::::::::::::::
                  Y  :::::::::::::::::a::

         bits    5.7                     
                 5.2                  *  
                 4.6    *          * ** *
                 4.0  * *  * *     * ** *
Relative         3.4 ** * ****  ** ******
Entropy          2.9 ********************
(74.3 bits)      2.3 ********************
                 1.7 ********************
                 1.1 ********************
                 0.6 ********************
                 0.0 --------------------

Multilevel           SNVIAKNGKLIAGINSNYGD
consensus              I       L  V      
sequence                                 
                                         
                                         
--------------------------------------------------------------------------------

--------------------------------------------------------------------------------
	Motif 15 sites sorted by position p-value
--------------------------------------------------------------------------------
Sequence name             Start   P-value                    Site      
-------------             ----- ---------            --------------------
RSAG8_08026                 193  1.28e-25 KTQYKRTVNI SNVIAKNGKLIAGINSNYGD VITIKASTNS
RSAG8_08020                 194  1.28e-25 KTQYKRTVNI SNVIAKNGKLIAGINSNYGD VVTIKTSTNS
RSAG8_03460                 188  9.22e-25 STQYKRTVNI SNIIAKNGKLIAGVNSNYGD VATIKTSTNS
RSAG8_09978                 194  1.25e-24 KTQYKRTVNI SNVIAKNGKLLAGVNSNYGD VATLKNNQVS
RSAG8_07504                 161  2.23e-23 GTQVKREVQI SNVIARNGKLLAGVNSNYGD VATIDTKSNS
RSAG8_07433                 199  2.71e-16 FSQYKRTVLI SQIIGTSGSVLAGINSNYGD IAQFDTSSLS
--------------------------------------------------------------------------------

--------------------------------------------------------------------------------
	Motif 15 block diagrams
--------------------------------------------------------------------------------
SEQUENCE NAME            POSITION P-VALUE  MOTIF DIAGRAM
-------------            ----------------  -------------
RSAG8_08026                       1.3e-25  192_[15]_65
RSAG8_08020                       1.3e-25  193_[15]_44
RSAG8_03460                       9.2e-25  187_[15]_40
RSAG8_09978                       1.3e-24  193_[15]_61
RSAG8_07504                       2.2e-23  160_[15]_41
RSAG8_07433                       2.7e-16  198_[15]_35
--------------------------------------------------------------------------------

--------------------------------------------------------------------------------
	Motif 15 in BLOCKS format
--------------------------------------------------------------------------------
BL   MOTIF 15 width=20 seqs=6
RSAG8_08026              (  193) SNVIAKNGKLIAGINSNYGD  1 
RSAG8_08020              (  194) SNVIAKNGKLIAGINSNYGD  1 
RSAG8_03460              (  188) SNIIAKNGKLIAGVNSNYGD  1 
RSAG8_09978              (  194) SNVIAKNGKLLAGVNSNYGD  1 
RSAG8_07504              (  161) SNVIARNGKLLAGVNSNYGD  1 
RSAG8_07433              (  199) SQIIGTSGSVLAGINSNYGD  1 
//

--------------------------------------------------------------------------------

--------------------------------------------------------------------------------
	Motif 15 position-specific scoring matrix
--------------------------------------------------------------------------------
log-odds matrix: alength= 20 w= 20 n= 45880 bayes= 12.5593 E= 1.7e-041 
  -216   -322   -321   -308   -373   -324   -336   -383   -280   -412   -308   -213   -379   -327   -331    324    -34   -385   -438   -357 
  -369   -408   -149   -236   -345   -332    -76   -289   -201   -389   -287    431   -389    -28   -297   -196   -264   -363   -362   -313 
  -217   -294   -407   -311   -252   -465   -378    252   -340   -136   -114   -395   -436   -382   -388   -410   -238    315   -460   -367 
  -335   -386   -401   -332   -238   -469   -410    402   -323    -64    -57   -374   -480   -371   -409   -406   -305     54   -412   -302 
   298   -183   -322   -225   -295     12   -315   -253   -261   -283   -184   -288   -386   -282   -310   -102   -200   -140   -372   -340 
  -345   -447   -371   -220   -471   -425   -256   -343    446   -394   -294   -268   -429   -191     58   -381   -104   -402   -420   -384 
  -364   -404   -152   -256   -346   -332    -76   -288   -219   -391   -288    432   -390   -215   -313   -112   -263   -362   -362   -316 
  -250   -440   -249   -250   -435    353   -322   -429   -264   -482   -356   -231   -423   -343   -317   -294   -389   -411   -419   -393 
  -350   -445   -361   -247   -480   -428   -294   -354    454   -422   -319   -276   -439   -249    -26   -174   -360   -423   -433   -407 
  -329   -360   -445   -300   -120   -477   -330    -26   -309    316     33   -394   -411   -274   -330   -407   -310     43   -327   -270 
  -339   -368   -489   -379   -125   -515   -403    319   -379    230     11   -436   -487   -358   -425   -456   -319    -24   -348   -286 
   317   -224   -356   -262   -327   -213   -346   -283   -297   -317   -223   -327   -410   -317   -344   -143   -238   -179   -402   -367 
  -250   -440   -249   -250   -435    353   -322   -429   -264   -482   -356   -231   -423   -343   -317   -294   -389   -411   -419   -393 
  -287   -333   -425   -342   -243   -488   -430    341   -347    -86    -75   -393   -483   -394   -429   -421   -274    244   -449   -332 
  -393   -420   -181   -291   -358   -359    -93   -303   -242   -405   -305    438   -407   -237   -332   -217   -285   -379   -373   -330 
  -216   -322   -321   -308   -373   -324   -336   -383   -280   -412   -308   -213   -379   -327   -331    324    -34   -385   -438   -357 
  -393   -420   -181   -291   -358   -359    -93   -303   -242   -405   -305    438   -407   -237   -332   -217   -285   -379   -373   -330 
  -455   -466   -441   -391    -31   -471   -174   -367   -389   -341   -311   -385   -487   -376   -409   -448   -462   -401   -185    489 
  -250   -440   -249   -250   -435    353   -322   -429   -264   -482   -356   -231   -423   -343   -317   -294   -389   -411   -419   -393 
  -360   -467    432     -6   -400   -383   -251   -381   -312   -427   -347    -75   -474   -307   -371   -354   -397   -393   -436   -356 
--------------------------------------------------------------------------------

--------------------------------------------------------------------------------
	Motif 15 position-specific probability matrix
--------------------------------------------------------------------------------
letter-probability matrix: alength= 20 w= 20 nsites= 6 E= 1.7e-041 
 0.000000  0.000000  0.000000  0.000000  0.000000  0.000000  0.000000  0.000000  0.000000  0.000000  0.000000  0.000000  0.000000  0.000000  0.000000  1.000000  0.000000  0.000000  0.000000  0.000000 
 0.000000  0.000000  0.000000  0.000000  0.000000  0.000000  0.000000  0.000000  0.000000  0.000000  0.000000  0.833333  0.000000  0.166667  0.000000  0.000000  0.000000  0.000000  0.000000  0.000000 
 0.000000  0.000000  0.000000  0.000000  0.000000  0.000000  0.000000  0.333333  0.000000  0.000000  0.000000  0.000000  0.000000  0.000000  0.000000  0.000000  0.000000  0.666667  0.000000  0.000000 
 0.000000  0.000000  0.000000  0.000000  0.000000  0.000000  0.000000  1.000000  0.000000  0.000000  0.000000  0.000000  0.000000  0.000000  0.000000  0.000000  0.000000  0.000000  0.000000  0.000000 
 0.833333  0.000000  0.000000  0.000000  0.000000  0.166667  0.000000  0.000000  0.000000  0.000000  0.000000  0.000000  0.000000  0.000000  0.000000  0.000000  0.000000  0.000000  0.000000  0.000000 
 0.000000  0.000000  0.000000  0.000000  0.000000  0.000000  0.000000  0.000000  0.666667  0.000000  0.000000  0.000000  0.000000  0.000000  0.166667  0.000000  0.166667  0.000000  0.000000  0.000000 
 0.000000  0.000000  0.000000  0.000000  0.000000  0.000000  0.000000  0.000000  0.000000  0.000000  0.000000  0.833333  0.000000  0.000000  0.000000  0.166667  0.000000  0.000000  0.000000  0.000000 
 0.000000  0.000000  0.000000  0.000000  0.000000  1.000000  0.000000  0.000000  0.000000  0.000000  0.000000  0.000000  0.000000  0.000000  0.000000  0.000000  0.000000  0.000000  0.000000  0.000000 
 0.000000  0.000000  0.000000  0.000000  0.000000  0.000000  0.000000  0.000000  0.833333  0.000000  0.000000  0.000000  0.000000  0.000000  0.000000  0.166667  0.000000  0.000000  0.000000  0.000000 
 0.000000  0.000000  0.000000  0.000000  0.000000  0.000000  0.000000  0.000000  0.000000  0.833333  0.000000  0.000000  0.000000  0.000000  0.000000  0.000000  0.000000  0.166667  0.000000  0.000000 
 0.000000  0.000000  0.000000  0.000000  0.000000  0.000000  0.000000  0.500000  0.000000  0.500000  0.000000  0.000000  0.000000  0.000000  0.000000  0.000000  0.000000  0.000000  0.000000  0.000000 
 1.000000  0.000000  0.000000  0.000000  0.000000  0.000000  0.000000  0.000000  0.000000  0.000000  0.000000  0.000000  0.000000  0.000000  0.000000  0.000000  0.000000  0.000000  0.000000  0.000000 
 0.000000  0.000000  0.000000  0.000000  0.000000  1.000000  0.000000  0.000000  0.000000  0.000000  0.000000  0.000000  0.000000  0.000000  0.000000  0.000000  0.000000  0.000000  0.000000  0.000000 
 0.000000  0.000000  0.000000  0.000000  0.000000  0.000000  0.000000  0.500000  0.000000  0.000000  0.000000  0.000000  0.000000  0.000000  0.000000  0.000000  0.000000  0.500000  0.000000  0.000000 
 0.000000  0.000000  0.000000  0.000000  0.000000  0.000000  0.000000  0.000000  0.000000  0.000000  0.000000  1.000000  0.000000  0.000000  0.000000  0.000000  0.000000  0.000000  0.000000  0.000000 
 0.000000  0.000000  0.000000  0.000000  0.000000  0.000000  0.000000  0.000000  0.000000  0.000000  0.000000  0.000000  0.000000  0.000000  0.000000  1.000000  0.000000  0.000000  0.000000  0.000000 
 0.000000  0.000000  0.000000  0.000000  0.000000  0.000000  0.000000  0.000000  0.000000  0.000000  0.000000  1.000000  0.000000  0.000000  0.000000  0.000000  0.000000  0.000000  0.000000  0.000000 
 0.000000  0.000000  0.000000  0.000000  0.000000  0.000000  0.000000  0.000000  0.000000  0.000000  0.000000  0.000000  0.000000  0.000000  0.000000  0.000000  0.000000  0.000000  0.000000  1.000000 
 0.000000  0.000000  0.000000  0.000000  0.000000  1.000000  0.000000  0.000000  0.000000  0.000000  0.000000  0.000000  0.000000  0.000000  0.000000  0.000000  0.000000  0.000000  0.000000  0.000000 
 0.000000  0.000000  1.000000  0.000000  0.000000  0.000000  0.000000  0.000000  0.000000  0.000000  0.000000  0.000000  0.000000  0.000000  0.000000  0.000000  0.000000  0.000000  0.000000  0.000000 
--------------------------------------------------------------------------------

--------------------------------------------------------------------------------
	Motif 15 regular expression
--------------------------------------------------------------------------------
SN[VI]IAKNGKL[IL]AG[IV]NSNYGD
--------------------------------------------------------------------------------


Time 10765.22 secs.

********************************************************************************


********************************************************************************
MOTIF 16	width =   20   sites =   6   llr = 302   E-value = 3.3e-036
********************************************************************************
--------------------------------------------------------------------------------
	Motif 16 Description
--------------------------------------------------------------------------------
Simplified        A  :::::::::::::3::::::
pos.-specific     C  ::::aa:::::::::a::::
probability       D  2:::::::2:::::::::::
matrix            E  :::::::::::::3::::::
                  F  :::::::::5::::::::::
                  G  ::2::::a:::::::::::a
                  H  :::::::::2::::::::::
                  I  ::::::::::::::::::::
                  K  ::2:::::::::::::::::
                  L  ::::::::::::::::2:::
                  M  ::::::::::::::::::::
                  N  8::8::::::3:::::::::
                  P  ::7:::::::::a:::88::
                  Q  ::::::::7:2::3::::::
                  R  ::::::::::::::::::::
                  S  :a:2::8:2:5::::::2a:
                  T  ::::::2::::a::a:::::
                  V  ::::::::::::::::::::
                  W  ::::::::::::::::::::
                  Y  :::::::::3::::::::::

         bits    5.7                     
                 5.2                     
                 4.6     **         *    
                 4.0 *  ***     ** **    
Relative         3.4 ** *** *** ** ******
Entropy          2.9 ********************
(72.5 bits)      2.3 ********************
                 1.7 ********************
                 1.1 ********************
                 0.6 ********************
                 0.0 --------------------

Multilevel           NSPNCCSGQFSTPATCPPSG
consensus                     YN  E      
sequence                          Q      
                                         
                                         
--------------------------------------------------------------------------------

--------------------------------------------------------------------------------
	Motif 16 sites sorted by position p-value
--------------------------------------------------------------------------------
Sequence name             Start   P-value                    Site      
-------------             ----- ---------            --------------------
RSAG8_09756                 191  3.26e-25 CFANLDGNQA NSPNCCSGQFSTPETCPPSG IQFYDYFKKG
RSAG8_10438                 189  3.74e-25 CAANLDGNQA NSPNCCSGQFNTPQTCPPSG VQYYSYFKSS
RSAG8_12659                 192  3.94e-24 CGANLDGNQA NSKNCCSGQYSTPQTCPPSG VQYYSYFKNA
RSAG8_09755                 193  3.09e-22 CFGNLDGNQA NSPNCCSGQYSTPETCLSSG IQYYSYFKGN
RSAG8_09761                 215  2.84e-20 ACLAQISPPS NSPSCCTGDFQTPATCPPSG VEYYSYFKQR
RSAG8_04612                 190  1.18e-19 CLANLDGNQA DSGNCCSGSHNTPATCPPSG VQYYSYFKNA
--------------------------------------------------------------------------------

--------------------------------------------------------------------------------
	Motif 16 block diagrams
--------------------------------------------------------------------------------
SEQUENCE NAME            POSITION P-VALUE  MOTIF DIAGRAM
-------------            ----------------  -------------
RSAG8_09756                       3.3e-25  190_[16]_44
RSAG8_10438                       3.7e-25  188_[16]_44
RSAG8_12659                       3.9e-24  191_[16]_44
RSAG8_09755                       3.1e-22  192_[16]_44
RSAG8_09761                       2.8e-20  214_[16]_44
RSAG8_04612                       1.2e-19  189_[16]_44
--------------------------------------------------------------------------------

--------------------------------------------------------------------------------
	Motif 16 in BLOCKS format
--------------------------------------------------------------------------------
BL   MOTIF 16 width=20 seqs=6
RSAG8_09756              (  191) NSPNCCSGQFSTPETCPPSG  1 
RSAG8_10438              (  189) NSPNCCSGQFNTPQTCPPSG  1 
RSAG8_12659              (  192) NSKNCCSGQYSTPQTCPPSG  1 
RSAG8_09755              (  193) NSPNCCSGQYSTPETCLSSG  1 
RSAG8_09761              (  215) NSPSCCTGDFQTPATCPPSG  1 
RSAG8_04612              (  190) DSGNCCSGSHNTPATCPPSG  1 
//

--------------------------------------------------------------------------------

--------------------------------------------------------------------------------
	Motif 16 position-specific scoring matrix
--------------------------------------------------------------------------------
log-odds matrix: alength= 20 w= 20 n= 45880 bayes= 12.5593 E= 3.3e-036 
  -364   -411      1   -214   -351   -311    -78   -297   -207   -397   -296    429   -385   -207   -308   -191   -261   -370   -369   -314 
  -216   -322   -321   -308   -373   -324   -336   -383   -280   -412   -308   -213   -379   -327   -331    324    -34   -385   -438   -357 
  -166   -385   -223   -137   -322    -33   -229   -287     85   -285   -245   -236    358   -172   -225   -211   -235   -277   -430   -349 
  -364   -404   -152   -256   -346   -332    -76   -288   -219   -391   -288    432   -390   -215   -313   -112   -263   -362   -362   -316 
  -408    467   -496   -394   -459   -552   -458   -390   -468   -467   -358   -476   -562   -474   -471   -494   -418   -469   -584   -518 
  -408    467   -496   -394   -459   -552   -458   -390   -468   -467   -358   -476   -562   -474   -471   -494   -418   -469   -584   -518 
  -180   -260   -270   -254   -307   -309   -279   -308   -203   -343   -226   -133   -324   -263   -256    299    103   -345   -381   -295 
  -250   -440   -249   -250   -435    353   -322   -429   -264   -482   -356   -231   -423   -343   -317   -294   -389   -411   -419   -393 
  -232   -399     77     48   -356   -281    -34   -314    -90   -276   -152    -80   -305    423   -164    -30   -236   -318   -355   -300 
  -291   -335   -315   -229    333   -394    224   -229   -248   -214   -167   -268   -377   -255   -282   -297   -325   -259    -81    362 
  -200   -370    -18    -15   -327   -187   -103   -324    -44   -334   -240    259   -293    176   -158    209   -115   -318   -397   -249 
  -278   -351   -345   -315   -372   -390   -335   -269   -275   -383   -232   -222   -415   -289   -336   -117    361   -267   -432   -390 
  -236   -439   -306   -225   -379   -363   -303   -356   -236   -351   -319   -332    391   -256   -313   -285   -308   -346   -472   -408 
   120   -473     11    336   -368   -280   -153   -295    -18   -299   -200   -135   -278    280   -157   -204   -209   -269   -426   -294 
  -278   -351   -345   -315   -372   -390   -335   -269   -275   -383   -232   -222   -415   -289   -336   -117    361   -267   -432   -390 
  -408    467   -496   -394   -459   -552   -458   -390   -468   -467   -358   -476   -562   -474   -471   -494   -418   -469   -584   -518 
  -174   -390   -252   -163   -314   -321   -249   -276   -174    -31   -240   -276    371   -194   -255   -224   -246   -275   -432   -354 
  -164   -379   -246   -159   -326   -308   -246   -292   -171   -291   -253   -266    370   -191   -253    -27   -239   -280   -437   -362 
  -216   -322   -321   -308   -373   -324   -336   -383   -280   -412   -308   -213   -379   -327   -331    324    -34   -385   -438   -357 
  -250   -440   -249   -250   -435    353   -322   -429   -264   -482   -356   -231   -423   -343   -317   -294   -389   -411   -419   -393 
--------------------------------------------------------------------------------

--------------------------------------------------------------------------------
	Motif 16 position-specific probability matrix
--------------------------------------------------------------------------------
letter-probability matrix: alength= 20 w= 20 nsites= 6 E= 3.3e-036 
 0.000000  0.000000  0.166667  0.000000  0.000000  0.000000  0.000000  0.000000  0.000000  0.000000  0.000000  0.833333  0.000000  0.000000  0.000000  0.000000  0.000000  0.000000  0.000000  0.000000 
 0.000000  0.000000  0.000000  0.000000  0.000000  0.000000  0.000000  0.000000  0.000000  0.000000  0.000000  0.000000  0.000000  0.000000  0.000000  1.000000  0.000000  0.000000  0.000000  0.000000 
 0.000000  0.000000  0.000000  0.000000  0.000000  0.166667  0.000000  0.000000  0.166667  0.000000  0.000000  0.000000  0.666667  0.000000  0.000000  0.000000  0.000000  0.000000  0.000000  0.000000 
 0.000000  0.000000  0.000000  0.000000  0.000000  0.000000  0.000000  0.000000  0.000000  0.000000  0.000000  0.833333  0.000000  0.000000  0.000000  0.166667  0.000000  0.000000  0.000000  0.000000 
 0.000000  1.000000  0.000000  0.000000  0.000000  0.000000  0.000000  0.000000  0.000000  0.000000  0.000000  0.000000  0.000000  0.000000  0.000000  0.000000  0.000000  0.000000  0.000000  0.000000 
 0.000000  1.000000  0.000000  0.000000  0.000000  0.000000  0.000000  0.000000  0.000000  0.000000  0.000000  0.000000  0.000000  0.000000  0.000000  0.000000  0.000000  0.000000  0.000000  0.000000 
 0.000000  0.000000  0.000000  0.000000  0.000000  0.000000  0.000000  0.000000  0.000000  0.000000  0.000000  0.000000  0.000000  0.000000  0.000000  0.833333  0.166667  0.000000  0.000000  0.000000 
 0.000000  0.000000  0.000000  0.000000  0.000000  1.000000  0.000000  0.000000  0.000000  0.000000  0.000000  0.000000  0.000000  0.000000  0.000000  0.000000  0.000000  0.000000  0.000000  0.000000 
 0.000000  0.000000  0.166667  0.000000  0.000000  0.000000  0.000000  0.000000  0.000000  0.000000  0.000000  0.000000  0.000000  0.666667  0.000000  0.166667  0.000000  0.000000  0.000000  0.000000 
 0.000000  0.000000  0.000000  0.000000  0.500000  0.000000  0.166667  0.000000  0.000000  0.000000  0.000000  0.000000  0.000000  0.000000  0.000000  0.000000  0.000000  0.000000  0.000000  0.333333 
 0.000000  0.000000  0.000000  0.000000  0.000000  0.000000  0.000000  0.000000  0.000000  0.000000  0.000000  0.333333  0.000000  0.166667  0.000000  0.500000  0.000000  0.000000  0.000000  0.000000 
 0.000000  0.000000  0.000000  0.000000  0.000000  0.000000  0.000000  0.000000  0.000000  0.000000  0.000000  0.000000  0.000000  0.000000  0.000000  0.000000  1.000000  0.000000  0.000000  0.000000 
 0.000000  0.000000  0.000000  0.000000  0.000000  0.000000  0.000000  0.000000  0.000000  0.000000  0.000000  0.000000  1.000000  0.000000  0.000000  0.000000  0.000000  0.000000  0.000000  0.000000 
 0.333333  0.000000  0.000000  0.333333  0.000000  0.000000  0.000000  0.000000  0.000000  0.000000  0.000000  0.000000  0.000000  0.333333  0.000000  0.000000  0.000000  0.000000  0.000000  0.000000 
 0.000000  0.000000  0.000000  0.000000  0.000000  0.000000  0.000000  0.000000  0.000000  0.000000  0.000000  0.000000  0.000000  0.000000  0.000000  0.000000  1.000000  0.000000  0.000000  0.000000 
 0.000000  1.000000  0.000000  0.000000  0.000000  0.000000  0.000000  0.000000  0.000000  0.000000  0.000000  0.000000  0.000000  0.000000  0.000000  0.000000  0.000000  0.000000  0.000000  0.000000 
 0.000000  0.000000  0.000000  0.000000  0.000000  0.000000  0.000000  0.000000  0.000000  0.166667  0.000000  0.000000  0.833333  0.000000  0.000000  0.000000  0.000000  0.000000  0.000000  0.000000 
 0.000000  0.000000  0.000000  0.000000  0.000000  0.000000  0.000000  0.000000  0.000000  0.000000  0.000000  0.000000  0.833333  0.000000  0.000000  0.166667  0.000000  0.000000  0.000000  0.000000 
 0.000000  0.000000  0.000000  0.000000  0.000000  0.000000  0.000000  0.000000  0.000000  0.000000  0.000000  0.000000  0.000000  0.000000  0.000000  1.000000  0.000000  0.000000  0.000000  0.000000 
 0.000000  0.000000  0.000000  0.000000  0.000000  1.000000  0.000000  0.000000  0.000000  0.000000  0.000000  0.000000  0.000000  0.000000  0.000000  0.000000  0.000000  0.000000  0.000000  0.000000 
--------------------------------------------------------------------------------

--------------------------------------------------------------------------------
	Motif 16 regular expression
--------------------------------------------------------------------------------
NSPNCCSGQ[FY][SN]TP[AEQ]TCPPSG
--------------------------------------------------------------------------------


Time 11471.98 secs.

********************************************************************************


********************************************************************************
MOTIF 17	width =   20   sites =   4   llr = 226   E-value = 4.3e-028
********************************************************************************
--------------------------------------------------------------------------------
	Motif 17 Description
--------------------------------------------------------------------------------
Simplified        A  :::::::::3::::::::::
pos.-specific     C  ::::::::3:a:::::::::
probability       D  :::::::3:::3::::::::
matrix            E  ::::::::::::::a:::::
                  F  a:::::::::::::::::::
                  G  ::::::::8:::::::::::
                  H  ::a::::::::::3::::::
                  I  ::::a:a:::::::::::::
                  K  :::::::::5::::::::a:
                  L  :::::::::::::::::a::
                  M  ::::::::::::::::::::
                  N  :::::::3:::8::::::::
                  P  :5::::::::::::::::::
                  Q  ::::::::::::::::::::
                  R  :5:::::::::::8:::::a
                  S  :::::::5::::::::::::
                  T  :::::a:::3::a::a::::
                  V  ::::::::::::::::a:::
                  W  :::a::::::::::::::::
                  Y  ::::::::::::::::::::

         bits    5.7    *                
                 5.2   **          *     
                 4.6 * *** *   *   *   **
                 4.0 * *****   ******* **
Relative         3.4 *******   **********
Entropy          2.9 ******* ************
(81.4 bits)      2.3 ********************
                 1.7 ********************
                 1.1 ********************
                 0.6 ********************
                 0.0 --------------------

Multilevel           FPHWITISGKCNTRETVLKR
consensus             R     DCA D H      
sequence                    N T          
                                         
                                         
--------------------------------------------------------------------------------

--------------------------------------------------------------------------------
	Motif 17 sites sorted by position p-value
--------------------------------------------------------------------------------
Sequence name             Start   P-value                    Site      
-------------             ----- ---------            --------------------
RSAG8_04808                  59  9.38e-26 VTDPPYTRTS FRHWITIDCKCNTRETVLKR DATVDVTVDS
RSAG8_08277                  60  1.73e-25 SNSPAYDRDL FPHWITISGACNTRETVLKR DGTNVVTDSA
RSAG8_08300                  59  2.18e-25 VTDPPYTRTS FRHWITINGKCDTRETVLKR DATADVTLDS
RSAG8_08278                  63  3.80e-24 FNDPPYNRSL FPHWITISGTCNTHETVLKR DGQNVATDSE
--------------------------------------------------------------------------------

--------------------------------------------------------------------------------
	Motif 17 block diagrams
--------------------------------------------------------------------------------
SEQUENCE NAME            POSITION P-VALUE  MOTIF DIAGRAM
-------------            ----------------  -------------
RSAG8_04808                       9.4e-26  58_[17]_130
RSAG8_08277                       1.7e-25  59_[17]_129
RSAG8_08300                       2.2e-25  58_[17]_130
RSAG8_08278                       3.8e-24  62_[17]_121
--------------------------------------------------------------------------------

--------------------------------------------------------------------------------
	Motif 17 in BLOCKS format
--------------------------------------------------------------------------------
BL   MOTIF 17 width=20 seqs=4
RSAG8_04808              (   59) FRHWITIDCKCNTRETVLKR  1 
RSAG8_08277              (   60) FPHWITISGACNTRETVLKR  1 
RSAG8_08300              (   59) FRHWITINGKCDTRETVLKR  1 
RSAG8_08278              (   63) FPHWITISGTCNTHETVLKR  1 
//

--------------------------------------------------------------------------------

--------------------------------------------------------------------------------
	Motif 17 position-specific scoring matrix
--------------------------------------------------------------------------------
log-odds matrix: alength= 20 w= 20 n= 45880 bayes= 13.4855 E= 4.3e-028 
  -361   -330   -399   -329    452   -460   -329   -197   -362   -141   -153   -392   -417   -395   -426   -358   -415   -260   -208    -24 
  -192   -373   -220   -107   -322   -299   -175   -281    -15   -283   -224   -200    296   -116    275   -223   -235   -281   -372   -298 
  -367   -384   -228   -208   -206   -369    514   -369   -265   -310   -222    -92   -372    -42   -175   -287   -306   -359   -277    -52 
  -424   -421   -372   -311   -109   -427   -332   -361   -321   -240   -245   -361   -463   -320   -338   -434   -415   -353    558   -133 
  -307   -362   -371   -298   -209   -445   -379    392   -289    -35    -27   -342   -454   -338   -377   -374   -276     81   -383   -272 
  -223   -300   -286   -247   -316   -342   -280   -208   -212   -322   -174   -165   -365   -230   -277    -60    350   -208   -384   -335 
  -307   -362   -371   -298   -209   -445   -379    392   -289    -35    -27   -342   -454   -338   -377   -374   -276     81   -383   -272 
  -196   -359    212     10   -317   -150    -75   -329    -50   -341   -250    228   -271    -81   -173    199    -90   -327   -390   -232 
  -178     68   -224   -221   -392    337   -293   -372   -236   -427   -306   -200   -379   -304   -289   -230   -312   -341   -394   -359 
    46   -315   -104     29   -249   -222    -88   -189    351   -213   -116    -79   -240    -15    -10   -123     81   -186   -306   -195 
  -404    467   -493   -392   -455   -548   -455   -387   -465   -463   -356   -473   -559   -471   -468   -490   -416   -465   -581   -514 
  -326   -402     80   -135   -343   -264    -71   -299   -167   -386   -289    418   -358   -175   -277   -169   -238   -362   -368   -295 
  -223   -300   -286   -247   -316   -342   -280   -208   -212   -322   -174   -165   -365   -230   -277    -60    350   -208   -384   -335 
  -350   -366   -358   -267   -407   -394     41   -348    -18   -358   -300   -263   -364   -159    409   -358   -357   -426   -322   -342 
  -504   -648   -175    491   -576   -526   -433   -494   -442   -590   -501   -394   -625   -320   -520   -548   -539   -541   -603   -553 
  -223   -300   -286   -247   -316   -342   -280   -208   -212   -322   -174   -165   -365   -230   -277    -60    350   -208   -384   -335 
  -147   -260   -333   -237   -238   -388   -290     51   -271   -159   -125   -336   -361   -311   -304   -338   -190    350   -405   -339 
  -332   -364   -426   -290   -112   -455   -316    -41   -295    327     38   -383   -399   -264   -317   -400   -315   -132   -314   -253 
  -375   -450   -414   -295   -494   -460   -330   -359    460   -442   -336   -314   -454   -304    -29   -439   -388   -445   -438   -429 
  -369   -370   -389   -318   -429   -409   -179   -363    -46   -375   -323   -292   -374   -187    416   -383   -384   -453   -330   -374 
--------------------------------------------------------------------------------

--------------------------------------------------------------------------------
	Motif 17 position-specific probability matrix
--------------------------------------------------------------------------------
letter-probability matrix: alength= 20 w= 20 nsites= 4 E= 4.3e-028 
 0.000000  0.000000  0.000000  0.000000  1.000000  0.000000  0.000000  0.000000  0.000000  0.000000  0.000000  0.000000  0.000000  0.000000  0.000000  0.000000  0.000000  0.000000  0.000000  0.000000 
 0.000000  0.000000  0.000000  0.000000  0.000000  0.000000  0.000000  0.000000  0.000000  0.000000  0.000000  0.000000  0.500000  0.000000  0.500000  0.000000  0.000000  0.000000  0.000000  0.000000 
 0.000000  0.000000  0.000000  0.000000  0.000000  0.000000  1.000000  0.000000  0.000000  0.000000  0.000000  0.000000  0.000000  0.000000  0.000000  0.000000  0.000000  0.000000  0.000000  0.000000 
 0.000000  0.000000  0.000000  0.000000  0.000000  0.000000  0.000000  0.000000  0.000000  0.000000  0.000000  0.000000  0.000000  0.000000  0.000000  0.000000  0.000000  0.000000  1.000000  0.000000 
 0.000000  0.000000  0.000000  0.000000  0.000000  0.000000  0.000000  1.000000  0.000000  0.000000  0.000000  0.000000  0.000000  0.000000  0.000000  0.000000  0.000000  0.000000  0.000000  0.000000 
 0.000000  0.000000  0.000000  0.000000  0.000000  0.000000  0.000000  0.000000  0.000000  0.000000  0.000000  0.000000  0.000000  0.000000  0.000000  0.000000  1.000000  0.000000  0.000000  0.000000 
 0.000000  0.000000  0.000000  0.000000  0.000000  0.000000  0.000000  1.000000  0.000000  0.000000  0.000000  0.000000  0.000000  0.000000  0.000000  0.000000  0.000000  0.000000  0.000000  0.000000 
 0.000000  0.000000  0.250000  0.000000  0.000000  0.000000  0.000000  0.000000  0.000000  0.000000  0.000000  0.250000  0.000000  0.000000  0.000000  0.500000  0.000000  0.000000  0.000000  0.000000 
 0.000000  0.250000  0.000000  0.000000  0.000000  0.750000  0.000000  0.000000  0.000000  0.000000  0.000000  0.000000  0.000000  0.000000  0.000000  0.000000  0.000000  0.000000  0.000000  0.000000 
 0.250000  0.000000  0.000000  0.000000  0.000000  0.000000  0.000000  0.000000  0.500000  0.000000  0.000000  0.000000  0.000000  0.000000  0.000000  0.000000  0.250000  0.000000  0.000000  0.000000 
 0.000000  1.000000  0.000000  0.000000  0.000000  0.000000  0.000000  0.000000  0.000000  0.000000  0.000000  0.000000  0.000000  0.000000  0.000000  0.000000  0.000000  0.000000  0.000000  0.000000 
 0.000000  0.000000  0.250000  0.000000  0.000000  0.000000  0.000000  0.000000  0.000000  0.000000  0.000000  0.750000  0.000000  0.000000  0.000000  0.000000  0.000000  0.000000  0.000000  0.000000 
 0.000000  0.000000  0.000000  0.000000  0.000000  0.000000  0.000000  0.000000  0.000000  0.000000  0.000000  0.000000  0.000000  0.000000  0.000000  0.000000  1.000000  0.000000  0.000000  0.000000 
 0.000000  0.000000  0.000000  0.000000  0.000000  0.000000  0.250000  0.000000  0.000000  0.000000  0.000000  0.000000  0.000000  0.000000  0.750000  0.000000  0.000000  0.000000  0.000000  0.000000 
 0.000000  0.000000  0.000000  1.000000  0.000000  0.000000  0.000000  0.000000  0.000000  0.000000  0.000000  0.000000  0.000000  0.000000  0.000000  0.000000  0.000000  0.000000  0.000000  0.000000 
 0.000000  0.000000  0.000000  0.000000  0.000000  0.000000  0.000000  0.000000  0.000000  0.000000  0.000000  0.000000  0.000000  0.000000  0.000000  0.000000  1.000000  0.000000  0.000000  0.000000 
 0.000000  0.000000  0.000000  0.000000  0.000000  0.000000  0.000000  0.000000  0.000000  0.000000  0.000000  0.000000  0.000000  0.000000  0.000000  0.000000  0.000000  1.000000  0.000000  0.000000 
 0.000000  0.000000  0.000000  0.000000  0.000000  0.000000  0.000000  0.000000  0.000000  1.000000  0.000000  0.000000  0.000000  0.000000  0.000000  0.000000  0.000000  0.000000  0.000000  0.000000 
 0.000000  0.000000  0.000000  0.000000  0.000000  0.000000  0.000000  0.000000  1.000000  0.000000  0.000000  0.000000  0.000000  0.000000  0.000000  0.000000  0.000000  0.000000  0.000000  0.000000 
 0.000000  0.000000  0.000000  0.000000  0.000000  0.000000  0.000000  0.000000  0.000000  0.000000  0.000000  0.000000  0.000000  0.000000  1.000000  0.000000  0.000000  0.000000  0.000000  0.000000 
--------------------------------------------------------------------------------

--------------------------------------------------------------------------------
	Motif 17 regular expression
--------------------------------------------------------------------------------
F[PR]HWITI[SDN][GC][KAT]C[ND]T[RH]ETVLKR
--------------------------------------------------------------------------------


Time 12188.07 secs.

********************************************************************************


********************************************************************************
MOTIF 18	width =   20   sites =   6   llr = 284   E-value = 4.6e-027
********************************************************************************
--------------------------------------------------------------------------------
	Motif 18 Description
--------------------------------------------------------------------------------
Simplified        A  ::3:::2::::33:22:::3
pos.-specific     C  :a:::::::a::::::::::
probability       D  5:2:8:::2::2:::::28:
matrix            E  5::::::::::22:::::::
                  F  :::::::::::::::::7::
                  G  ::::::7::::2:::8::::
                  H  ::::::::::::::::::::
                  I  ::::::::::::::::::::
                  K  ::::::::::::::8:2:::
                  L  :::::a:::::::a::::::
                  M  ::::::::::::::::::::
                  N  ::::2:2:8:::::::::::
                  P  ::3::::8::a:5:::8:::
                  Q  :::::::::::2::::::::
                  R  ::::::::::::::::::::
                  S  ::::::::::::::::::27
                  T  ::2::::2::::::::::::
                  V  :::a:::::::::::::2::
                  W  ::::::::::::::::::::
                  Y  ::::::::::::::::::::

         bits    5.7                     
                 5.2                     
                 4.6  *       *          
                 4.0 ** **   ***   *     
Relative         3.4 ** *** ****  ** *** 
Entropy          2.9 ** *** ****  ****** 
(68.2 bits)      2.3 ** ******** ********
                 1.7 ********************
                 1.1 ********************
                 0.6 ********************
                 0.0 --------------------

Multilevel           DCAVDLGPNCPAPLKGPFDS
consensus            E P         A      A
sequence                                 
                                         
                                         
--------------------------------------------------------------------------------

--------------------------------------------------------------------------------
	Motif 18 sites sorted by position p-value
--------------------------------------------------------------------------------
Sequence name             Start   P-value                    Site      
-------------             ----- ---------            --------------------
RSAG8_09755                 153  7.88e-26 ISNNVGCPVA DCPVDLGPNCPEPLKGPFDS NCSPVGCKSA
RSAG8_10438                 149  2.33e-24 ITNSAGCPVA DCDVDLGPNCPDPLKGPFDS TDFPVGCKSA
RSAG8_12659                 152  3.60e-23 ITNNVGCSVA ECAVDLGPNCPAALKGPFDS SGFPFAFKSA
RSAG8_04612                 150  3.60e-23 ISNNVGCEVA ECAVDLGPNCPAALKGPFDS SGFPVGCKSA
RSAG8_09761                 176  6.24e-17 ISNTGGCKVA ECTVNLNTDCPQPLKGPVDA NGTVAACKSA
RSAG8_09756                 152  1.72e-14 ITTSSDCPVA DCPVDLAPNCPGELAAKDSA GASVGCKTAC
--------------------------------------------------------------------------------

--------------------------------------------------------------------------------
	Motif 18 block diagrams
--------------------------------------------------------------------------------
SEQUENCE NAME            POSITION P-VALUE  MOTIF DIAGRAM
-------------            ----------------  -------------
RSAG8_09755                       7.9e-26  152_[18]_84
RSAG8_10438                       2.3e-24  148_[18]_84
RSAG8_12659                       3.6e-23  151_[18]_84
RSAG8_04612                       3.6e-23  149_[18]_84
RSAG8_09761                       6.2e-17  175_[18]_83
RSAG8_09756                       1.7e-14  151_[18]_83
--------------------------------------------------------------------------------

--------------------------------------------------------------------------------
	Motif 18 in BLOCKS format
--------------------------------------------------------------------------------
BL   MOTIF 18 width=20 seqs=6
RSAG8_09755              (  153) DCPVDLGPNCPEPLKGPFDS  1 
RSAG8_10438              (  149) DCDVDLGPNCPDPLKGPFDS  1 
RSAG8_12659              (  152) ECAVDLGPNCPAALKGPFDS  1 
RSAG8_04612              (  150) ECAVDLGPNCPAALKGPFDS  1 
RSAG8_09761              (  176) ECTVNLNTDCPQPLKGPVDA  1 
RSAG8_09756              (  152) DCPVDLAPNCPGELAAKDSA  1 
//

--------------------------------------------------------------------------------

--------------------------------------------------------------------------------
	Motif 18 position-specific scoring matrix
--------------------------------------------------------------------------------
log-odds matrix: alength= 20 w= 20 n= 45880 bayes= 13.3479 E= 4.6e-027 
  -232   -590    327    374   -477   -322   -230   -372    -96   -383   -291   -142   -327    -50   -272   -273   -286   -336   -528   -387 
  -408    467   -496   -394   -459   -552   -458   -390   -468   -467   -358   -476   -562   -474   -471   -494   -418   -469   -584   -518 
    99   -337    104    -12   -288   -240   -156   -250    -64   -260   -184   -124    280    -92   -167   -153     41   -233   -377   -267 
  -178   -289   -363   -271   -270   -416   -322     23   -307   -190   -157   -369   -390   -346   -337   -371   -221    358   -437   -374 
  -345   -457    427      8   -389   -364   -233   -369   -291   -416   -334      3   -463   -289   -356   -331   -378   -380   -427   -343 
  -369   -397   -458   -327   -143   -485   -349    -75   -333    333      7   -419   -429   -298   -351   -436   -351   -168   -345   -288 
   -76   -406   -206   -209   -411    337   -286   -400   -228   -454   -324     11   -396   -302   -287   -252   -343   -377   -401   -367 
  -166   -382   -247   -160   -325   -312   -247   -290   -171   -290   -253   -269    371   -191   -252   -216     -5   -279   -437   -361 
  -364   -411      1   -214   -351   -311    -78   -297   -207   -397   -296    429   -385   -207   -308   -191   -261   -370   -369   -314 
  -408    467   -496   -394   -459   -552   -458   -390   -468   -467   -358   -476   -562   -474   -471   -494   -418   -469   -584   -518 
  -236   -439   -306   -225   -379   -363   -303   -356   -236   -351   -319   -332    391   -256   -313   -285   -308   -346   -472   -408 
   120   -392    156    256   -284     40    -93   -245     23   -248   -146    -62   -242    184   -101   -138   -149   -225   -350   -216 
    67   -376   -177    139   -322   -294   -223   -283   -133   -285   -236   -227    337   -148   -228   -203   -226   -268   -427   -340 
  -369   -397   -458   -327   -143   -485   -349    -75   -333    333      7   -419   -429   -298   -351   -436   -351   -168   -345   -288 
  -202   -445   -397   -271   -489   -446   -317   -355    457   -433   -328   -304   -448   -281    -28   -416   -375   -432   -437   -423 
   -71   -400   -227   -226   -415    344   -303   -402   -242   -459   -327   -207   -399   -319   -295   -255   -347   -375   -402   -375 
  -171   -391   -243   -152   -325   -316   -241   -291     84   -289   -252   -264    370   -184   -236   -220   -243   -282   -435   -359 
  -333   -319    -88   -290    442   -444   -322   -170   -329   -135   -139   -363   -407   -363   -400   -339   -376    -96   -213    -26 
  -335   -453    425      8   -390   -351   -229   -370   -278   -416   -335    -53   -453   -278   -350   -160   -366   -380   -429   -342 
   163   -239   -330   -275   -371   -204   -337   -353   -296   -385   -276   -240   -328   -293   -338    268   -102   -267   -443   -382 
--------------------------------------------------------------------------------

--------------------------------------------------------------------------------
	Motif 18 position-specific probability matrix
--------------------------------------------------------------------------------
letter-probability matrix: alength= 20 w= 20 nsites= 6 E= 4.6e-027 
 0.000000  0.000000  0.500000  0.500000  0.000000  0.000000  0.000000  0.000000  0.000000  0.000000  0.000000  0.000000  0.000000  0.000000  0.000000  0.000000  0.000000  0.000000  0.000000  0.000000 
 0.000000  1.000000  0.000000  0.000000  0.000000  0.000000  0.000000  0.000000  0.000000  0.000000  0.000000  0.000000  0.000000  0.000000  0.000000  0.000000  0.000000  0.000000  0.000000  0.000000 
 0.333333  0.000000  0.166667  0.000000  0.000000  0.000000  0.000000  0.000000  0.000000  0.000000  0.000000  0.000000  0.333333  0.000000  0.000000  0.000000  0.166667  0.000000  0.000000  0.000000 
 0.000000  0.000000  0.000000  0.000000  0.000000  0.000000  0.000000  0.000000  0.000000  0.000000  0.000000  0.000000  0.000000  0.000000  0.000000  0.000000  0.000000  1.000000  0.000000  0.000000 
 0.000000  0.000000  0.833333  0.000000  0.000000  0.000000  0.000000  0.000000  0.000000  0.000000  0.000000  0.166667  0.000000  0.000000  0.000000  0.000000  0.000000  0.000000  0.000000  0.000000 
 0.000000  0.000000  0.000000  0.000000  0.000000  0.000000  0.000000  0.000000  0.000000  1.000000  0.000000  0.000000  0.000000  0.000000  0.000000  0.000000  0.000000  0.000000  0.000000  0.000000 
 0.166667  0.000000  0.000000  0.000000  0.000000  0.666667  0.000000  0.000000  0.000000  0.000000  0.000000  0.166667  0.000000  0.000000  0.000000  0.000000  0.000000  0.000000  0.000000  0.000000 
 0.000000  0.000000  0.000000  0.000000  0.000000  0.000000  0.000000  0.000000  0.000000  0.000000  0.000000  0.000000  0.833333  0.000000  0.000000  0.000000  0.166667  0.000000  0.000000  0.000000 
 0.000000  0.000000  0.166667  0.000000  0.000000  0.000000  0.000000  0.000000  0.000000  0.000000  0.000000  0.833333  0.000000  0.000000  0.000000  0.000000  0.000000  0.000000  0.000000  0.000000 
 0.000000  1.000000  0.000000  0.000000  0.000000  0.000000  0.000000  0.000000  0.000000  0.000000  0.000000  0.000000  0.000000  0.000000  0.000000  0.000000  0.000000  0.000000  0.000000  0.000000 
 0.000000  0.000000  0.000000  0.000000  0.000000  0.000000  0.000000  0.000000  0.000000  0.000000  0.000000  0.000000  1.000000  0.000000  0.000000  0.000000  0.000000  0.000000  0.000000  0.000000 
 0.333333  0.000000  0.166667  0.166667  0.000000  0.166667  0.000000  0.000000  0.000000  0.000000  0.000000  0.000000  0.000000  0.166667  0.000000  0.000000  0.000000  0.000000  0.000000  0.000000 
 0.333333  0.000000  0.000000  0.166667  0.000000  0.000000  0.000000  0.000000  0.000000  0.000000  0.000000  0.000000  0.500000  0.000000  0.000000  0.000000  0.000000  0.000000  0.000000  0.000000 
 0.000000  0.000000  0.000000  0.000000  0.000000  0.000000  0.000000  0.000000  0.000000  1.000000  0.000000  0.000000  0.000000  0.000000  0.000000  0.000000  0.000000  0.000000  0.000000  0.000000 
 0.166667  0.000000  0.000000  0.000000  0.000000  0.000000  0.000000  0.000000  0.833333  0.000000  0.000000  0.000000  0.000000  0.000000  0.000000  0.000000  0.000000  0.000000  0.000000  0.000000 
 0.166667  0.000000  0.000000  0.000000  0.000000  0.833333  0.000000  0.000000  0.000000  0.000000  0.000000  0.000000  0.000000  0.000000  0.000000  0.000000  0.000000  0.000000  0.000000  0.000000 
 0.000000  0.000000  0.000000  0.000000  0.000000  0.000000  0.000000  0.000000  0.166667  0.000000  0.000000  0.000000  0.833333  0.000000  0.000000  0.000000  0.000000  0.000000  0.000000  0.000000 
 0.000000  0.000000  0.166667  0.000000  0.666667  0.000000  0.000000  0.000000  0.000000  0.000000  0.000000  0.000000  0.000000  0.000000  0.000000  0.000000  0.000000  0.166667  0.000000  0.000000 
 0.000000  0.000000  0.833333  0.000000  0.000000  0.000000  0.000000  0.000000  0.000000  0.000000  0.000000  0.000000  0.000000  0.000000  0.000000  0.166667  0.000000  0.000000  0.000000  0.000000 
 0.333333  0.000000  0.000000  0.000000  0.000000  0.000000  0.000000  0.000000  0.000000  0.000000  0.000000  0.000000  0.000000  0.000000  0.000000  0.666667  0.000000  0.000000  0.000000  0.000000 
--------------------------------------------------------------------------------

--------------------------------------------------------------------------------
	Motif 18 regular expression
--------------------------------------------------------------------------------
[DE]C[AP]VDLGPNCPA[PA]LKGPFD[SA]
--------------------------------------------------------------------------------


Time 12897.91 secs.

********************************************************************************


********************************************************************************
MOTIF 19	width =   15   sites =   6   llr = 233   E-value = 5.0e-027
********************************************************************************
--------------------------------------------------------------------------------
	Motif 19 Description
--------------------------------------------------------------------------------
Simplified        A  :::::7::2::::::
pos.-specific     C  :::::::::::::::
probability       D  :::::::::::::::
matrix            E  ::::::::::a:::a
                  F  :::::::::::::::
                  G  :::a::::2:::a::
                  H  :::::::::::::::
                  I  :::::::::7:::::
                  K  :2:::::::::::::
                  L  a::::::::::::::
                  M  :::::::::::::::
                  N  :8:::::::::2:::
                  P  :::::::a:::::::
                  Q  :::::::::::::::
                  R  :::::::::::::::
                  S  ::::72::7::::::
                  T  ::::3::::::8:::
                  V  ::a::2a::3:::::
                  W  :::::::::::::a:
                  Y  :::::::::::::::

         bits    5.7              * 
                 5.2           *  **
                 4.6           *  **
                 4.0  **   **  *  **
Relative         3.4 ****  ** ******
Entropy          2.9 ***** ** ******
(56.1 bits)      2.3 ***************
                 1.7 ***************
                 1.1 ***************
                 0.6 ***************
                 0.0 ---------------

Multilevel           LNVGSAVPSIETGWE
consensus                T    V     
sequence                            
                                    
                                    
--------------------------------------------------------------------------------

--------------------------------------------------------------------------------
	Motif 19 sites sorted by position p-value
--------------------------------------------------------------------------------
Sequence name             Start   P-value                 Site    
-------------             ----- ---------            ---------------
RSAG8_09755                  40  2.99e-19 FTVWPAVFTD LNVGSAVPSIETGWE TRAYTARSFS
RSAG8_04612                  37  2.99e-19 FTIWPAVFTD LNVGSAVPSIETGWE AAAYSKRTFT
RSAG8_12659                  39  4.85e-18 FTIWPAVFTD LNVGSAVPAVETGWE APAWSTRTFT
RSAG8_09756                  39  2.48e-17 FTIWPAIYTD LKVGTAVPSIETGWE AASNTSRSFQ
RSAG8_09761                  64  6.17e-17 FTIWPAIFTD LNVGTSVPSIENGWE APAYSKRSFT
RSAG8_10438                  36  6.75e-17 FTIWPAVFTD LNVGSVVPGVETGWE APAWTSRSFS
--------------------------------------------------------------------------------

--------------------------------------------------------------------------------
	Motif 19 block diagrams
--------------------------------------------------------------------------------
SEQUENCE NAME            POSITION P-VALUE  MOTIF DIAGRAM
-------------            ----------------  -------------
RSAG8_09755                         3e-19  39_[19]_202
RSAG8_04612                         3e-19  36_[19]_202
RSAG8_12659                       4.9e-18  38_[19]_202
RSAG8_09756                       2.5e-17  38_[19]_201
RSAG8_09761                       6.2e-17  63_[19]_200
RSAG8_10438                       6.8e-17  35_[19]_202
--------------------------------------------------------------------------------

--------------------------------------------------------------------------------
	Motif 19 in BLOCKS format
--------------------------------------------------------------------------------
BL   MOTIF 19 width=15 seqs=6
RSAG8_09755              (   40) LNVGSAVPSIETGWE  1 
RSAG8_04612              (   37) LNVGSAVPSIETGWE  1 
RSAG8_12659              (   39) LNVGSAVPAVETGWE  1 
RSAG8_09756              (   39) LKVGTAVPSIETGWE  1 
RSAG8_09761              (   64) LNVGTSVPSIENGWE  1 
RSAG8_10438              (   36) LNVGSVVPGVETGWE  1 
//

--------------------------------------------------------------------------------

--------------------------------------------------------------------------------
	Motif 19 position-specific scoring matrix
--------------------------------------------------------------------------------
log-odds matrix: alength= 20 w= 15 n= 47420 bayes= 12.607 E= 5.0e-027 
  -369   -397   -458   -327   -143   -485   -349    -75   -333    333      7   -419   -429   -298   -351   -436   -351   -168   -345   -288 
  -364   -409   -145   -225   -347   -327    -77   -291     -8   -386   -285    429   -387   -197   -264   -196   -262   -362   -363   -312 
  -178   -289   -363   -271   -270   -416   -322     23   -307   -190   -157   -369   -390   -346   -337   -371   -221    358   -437   -374 
  -250   -440   -249   -250   -435    353   -322   -429   -264   -482   -356   -231   -423   -343   -317   -294   -389   -411   -419   -393 
  -179   -261   -270   -252   -308   -308   -278   -301   -203   -342   -222   -134   -325   -260   -257    289    144   -331   -382   -298 
   290   -167   -309   -202   -267   -169   -297   -217   -235   -250   -153   -285   -401   -266   -289     -6   -196      4   -347   -314 
  -178   -289   -363   -271   -270   -416   -322     23   -307   -190   -157   -369   -390   -346   -337   -371   -221    358   -437   -374 
  -236   -439   -306   -225   -379   -363   -303   -356   -236   -351   -319   -332    391   -256   -313   -285   -308   -346   -472   -408 
    75   -242   -299   -260   -363     64   -316   -351   -270   -381   -270   -207   -323   -278   -320    272    -66   -278   -434   -366 
  -312   -360   -391   -317   -233   -471   -409    375   -311    -52    -44   -360   -475   -362   -402   -394   -280    167   -414   -300 
  -517   -651   -182    492   -581   -534   -440   -499   -465   -598   -510   -402   -639   -331   -533   -561   -550   -550   -607   -560 
  -234   -298   -230   -217   -319   -345   -254   -210   -187   -333   -162     93   -363   -206   -261    -40    334   -209   -385   -337 
  -250   -440   -249   -250   -435    353   -322   -429   -264   -482   -356   -231   -423   -343   -317   -294   -389   -411   -419   -393 
  -431   -427   -378   -317   -116   -432   -340   -369   -328   -247   -252   -367   -469   -327   -345   -441   -422   -360    559   -141 
  -517   -651   -182    492   -581   -534   -440   -499   -465   -598   -510   -402   -639   -331   -533   -561   -550   -550   -607   -560 
--------------------------------------------------------------------------------

--------------------------------------------------------------------------------
	Motif 19 position-specific probability matrix
--------------------------------------------------------------------------------
letter-probability matrix: alength= 20 w= 15 nsites= 6 E= 5.0e-027 
 0.000000  0.000000  0.000000  0.000000  0.000000  0.000000  0.000000  0.000000  0.000000  1.000000  0.000000  0.000000  0.000000  0.000000  0.000000  0.000000  0.000000  0.000000  0.000000  0.000000 
 0.000000  0.000000  0.000000  0.000000  0.000000  0.000000  0.000000  0.000000  0.166667  0.000000  0.000000  0.833333  0.000000  0.000000  0.000000  0.000000  0.000000  0.000000  0.000000  0.000000 
 0.000000  0.000000  0.000000  0.000000  0.000000  0.000000  0.000000  0.000000  0.000000  0.000000  0.000000  0.000000  0.000000  0.000000  0.000000  0.000000  0.000000  1.000000  0.000000  0.000000 
 0.000000  0.000000  0.000000  0.000000  0.000000  1.000000  0.000000  0.000000  0.000000  0.000000  0.000000  0.000000  0.000000  0.000000  0.000000  0.000000  0.000000  0.000000  0.000000  0.000000 
 0.000000  0.000000  0.000000  0.000000  0.000000  0.000000  0.000000  0.000000  0.000000  0.000000  0.000000  0.000000  0.000000  0.000000  0.000000  0.666667  0.333333  0.000000  0.000000  0.000000 
 0.666667  0.000000  0.000000  0.000000  0.000000  0.000000  0.000000  0.000000  0.000000  0.000000  0.000000  0.000000  0.000000  0.000000  0.000000  0.166667  0.000000  0.166667  0.000000  0.000000 
 0.000000  0.000000  0.000000  0.000000  0.000000  0.000000  0.000000  0.000000  0.000000  0.000000  0.000000  0.000000  0.000000  0.000000  0.000000  0.000000  0.000000  1.000000  0.000000  0.000000 
 0.000000  0.000000  0.000000  0.000000  0.000000  0.000000  0.000000  0.000000  0.000000  0.000000  0.000000  0.000000  1.000000  0.000000  0.000000  0.000000  0.000000  0.000000  0.000000  0.000000 
 0.166667  0.000000  0.000000  0.000000  0.000000  0.166667  0.000000  0.000000  0.000000  0.000000  0.000000  0.000000  0.000000  0.000000  0.000000  0.666667  0.000000  0.000000  0.000000  0.000000 
 0.000000  0.000000  0.000000  0.000000  0.000000  0.000000  0.000000  0.666667  0.000000  0.000000  0.000000  0.000000  0.000000  0.000000  0.000000  0.000000  0.000000  0.333333  0.000000  0.000000 
 0.000000  0.000000  0.000000  1.000000  0.000000  0.000000  0.000000  0.000000  0.000000  0.000000  0.000000  0.000000  0.000000  0.000000  0.000000  0.000000  0.000000  0.000000  0.000000  0.000000 
 0.000000  0.000000  0.000000  0.000000  0.000000  0.000000  0.000000  0.000000  0.000000  0.000000  0.000000  0.166667  0.000000  0.000000  0.000000  0.000000  0.833333  0.000000  0.000000  0.000000 
 0.000000  0.000000  0.000000  0.000000  0.000000  1.000000  0.000000  0.000000  0.000000  0.000000  0.000000  0.000000  0.000000  0.000000  0.000000  0.000000  0.000000  0.000000  0.000000  0.000000 
 0.000000  0.000000  0.000000  0.000000  0.000000  0.000000  0.000000  0.000000  0.000000  0.000000  0.000000  0.000000  0.000000  0.000000  0.000000  0.000000  0.000000  0.000000  1.000000  0.000000 
 0.000000  0.000000  0.000000  1.000000  0.000000  0.000000  0.000000  0.000000  0.000000  0.000000  0.000000  0.000000  0.000000  0.000000  0.000000  0.000000  0.000000  0.000000  0.000000  0.000000 
--------------------------------------------------------------------------------

--------------------------------------------------------------------------------
	Motif 19 regular expression
--------------------------------------------------------------------------------
LNVG[ST]AVPS[IV]ETGWE
--------------------------------------------------------------------------------


Time 13598.89 secs.

********************************************************************************


********************************************************************************
MOTIF 20	width =   20   sites =   4   llr = 212   E-value = 8.3e-021
********************************************************************************
--------------------------------------------------------------------------------
	Motif 20 Description
--------------------------------------------------------------------------------
Simplified        A  :5::::5:::::::::::::
pos.-specific     C  :::::::::::::::::a::
probability       D  ::a:a:::::::::::::::
matrix            E  :::::::3::::::::::::
                  F  ::::::::::::::::::::
                  G  :5::::::::::::::::::
                  H  ::::::::::::::::3:::
                  I  :::::::3:3::::::::3:
                  K  a::8:::3::::::::::::
                  L  ::::::::::::53::::::
                  M  :::::::::8::::::::::
                  N  ::::::::::::5:::::::
                  P  :::::a::::a5:5::::::
                  Q  :::3::::::::::::::::
                  R  :::::::3::::::::5:::
                  S  ::::::5::::5:3a:::::
                  T  ::::::::::::::::::8:
                  V  ::::::::::::::::::::
                  W  ::::::::a:::::::::::
                  Y  :::::::::::::::a3::a

         bits    5.7         *           
                 5.2         *      *   *
                 4.6 * * *   **     * * *
                 4.0 * ****  ***    * * *
Relative         3.4 * ****  ***   **** *
Entropy          2.9 * **** ****** ******
(76.6 bits)      2.3 ********************
                 1.7 ********************
                 1.1 ********************
                 0.6 ********************
                 0.0 --------------------

Multilevel           KADKDPAEWMPPLPSYRCTY
consensus             G Q  SI I SNL  H I 
sequence                    K     S  Y   
                            R            
                                         
--------------------------------------------------------------------------------

--------------------------------------------------------------------------------
	Motif 20 sites sorted by position p-value
--------------------------------------------------------------------------------
Sequence name             Start   P-value                    Site      
-------------             ----- ---------            --------------------
RSAG8_08300                 159  1.76e-25 IAVSARSNRM KADKDPSKWMPSNPSYRCTY VRAWIQVKHF
RSAG8_04808                 159  1.25e-23 VAVSAGVNRM KADKDPSRWMPSNLSYRCTY VRAWIQVKQF
RSAG8_08277                 159  8.33e-23 IAVTDNVNQS KGDQDPAEWMPPLSSYYCTY VRAWITVKYY
RSAG8_08278                 149  1.25e-22 CHPKNNVNRA KGDKDPAIWIPPLPSYHCIY ARSCQTLLWV
--------------------------------------------------------------------------------

--------------------------------------------------------------------------------
	Motif 20 block diagrams
--------------------------------------------------------------------------------
SEQUENCE NAME            POSITION P-VALUE  MOTIF DIAGRAM
-------------            ----------------  -------------
RSAG8_08300                       1.8e-25  158_[20]_30
RSAG8_04808                       1.3e-23  158_[20]_30
RSAG8_08277                       8.3e-23  158_[20]_30
RSAG8_08278                       1.2e-22  148_[20]_35
--------------------------------------------------------------------------------

--------------------------------------------------------------------------------
	Motif 20 in BLOCKS format
--------------------------------------------------------------------------------
BL   MOTIF 20 width=20 seqs=4
RSAG8_08300              (  159) KADKDPSKWMPSNPSYRCTY  1 
RSAG8_04808              (  159) KADKDPSRWMPSNLSYRCTY  1 
RSAG8_08277              (  159) KGDQDPAEWMPPLSSYYCTY  1 
RSAG8_08278              (  149) KGDKDPAIWIPPLPSYHCIY  1 
//

--------------------------------------------------------------------------------

--------------------------------------------------------------------------------
	Motif 20 position-specific scoring matrix
--------------------------------------------------------------------------------
log-odds matrix: alength= 20 w= 20 n= 45880 bayes= 13.4855 E= 8.3e-021 
  -375   -450   -414   -295   -494   -460   -330   -359    460   -442   -336   -314   -454   -304    -29   -439   -388   -445   -438   -429 
   190   -235   -247   -199   -339    265   -286   -306   -233   -344   -238   -210   -325   -258   -288   -130   -201   -221   -389   -344 
  -347   -457    430      7   -389   -370   -239   -369   -295   -416   -336    -63   -462   -291   -358   -339   -383   -381   -426   -345 
  -287   -425   -262    -99   -412   -358   -177   -307    433   -330   -236   -195   -373    115     20   -299   -276   -339   -382   -315 
  -347   -457    430      7   -389   -370   -239   -369   -295   -416   -336    -63   -462   -291   -358   -339   -383   -381   -426   -345 
  -189   -396   -261   -177   -335   -322   -259   -308   -189   -305   -271   -285    384   -209   -268   -238   -261   -299   -434   -364 
   237   -185   -267   -181   -297   -157   -272   -259   -214   -292   -191   -212   -300   -226   -273    187   -116   -166   -374   -317 
  -129   -340    -76    226   -239   -218    -48    127    262   -191    -97    -57   -229     35    184   -125   -122   -178   -285   -166 
  -424   -421   -372   -311   -109   -427   -332   -361   -321   -240   -245   -361   -463   -320   -338   -434   -415   -353    558   -133 
  -395   -403   -477   -395   -247   -506   -414     29   -383   -112    541   -443   -498   -398   -464   -459   -378   -181   -342   -291 
  -189   -396   -261   -177   -335   -322   -259   -308   -189   -305   -271   -285    384   -209   -268   -238   -261   -299   -434   -364 
  -119   -308   -197   -122   -306   -241   -218   -276   -144   -285   -227   -184    320   -168   -228    146   -155   -251   -403   -314 
  -205   -311   -137    -86   -137   -266   -129    -71    -80    208    -37    307   -311   -128   -171   -197   -189   -121   -277   -156 
  -134   -332   -203   -103   -256   -273   -195   -205   -115      0   -170   -208    339   -141   -201      4   -186   -207   -371   -276 
  -170   -275   -262   -241   -322   -281   -282   -325   -217   -357   -251   -155   -331   -267   -274    312     21   -333   -393   -305 
  -340   -375   -343   -275     60   -396    -77   -264   -280   -248   -210   -294   -403   -285   -313   -342   -361   -297   -113    474 
  -258   -345   -219   -111    -70   -323    284   -256     10   -252   -178   -141   -321    -65    329   -245   -248   -279   -200    191 
  -404    467   -493   -392   -455   -548   -455   -387   -465   -463   -356   -473   -559   -471   -468   -490   -416   -465   -581   -514 
  -202   -262   -281   -216   -225   -350   -253    132   -183   -178    -86   -153   -348   -202   -251    -49    314    -69   -339   -272 
  -340   -375   -343   -275     60   -396    -77   -264   -280   -248   -210   -294   -403   -285   -313   -342   -361   -297   -113    474 
--------------------------------------------------------------------------------

--------------------------------------------------------------------------------
	Motif 20 position-specific probability matrix
--------------------------------------------------------------------------------
letter-probability matrix: alength= 20 w= 20 nsites= 4 E= 8.3e-021 
 0.000000  0.000000  0.000000  0.000000  0.000000  0.000000  0.000000  0.000000  1.000000  0.000000  0.000000  0.000000  0.000000  0.000000  0.000000  0.000000  0.000000  0.000000  0.000000  0.000000 
 0.500000  0.000000  0.000000  0.000000  0.000000  0.500000  0.000000  0.000000  0.000000  0.000000  0.000000  0.000000  0.000000  0.000000  0.000000  0.000000  0.000000  0.000000  0.000000  0.000000 
 0.000000  0.000000  1.000000  0.000000  0.000000  0.000000  0.000000  0.000000  0.000000  0.000000  0.000000  0.000000  0.000000  0.000000  0.000000  0.000000  0.000000  0.000000  0.000000  0.000000 
 0.000000  0.000000  0.000000  0.000000  0.000000  0.000000  0.000000  0.000000  0.750000  0.000000  0.000000  0.000000  0.000000  0.250000  0.000000  0.000000  0.000000  0.000000  0.000000  0.000000 
 0.000000  0.000000  1.000000  0.000000  0.000000  0.000000  0.000000  0.000000  0.000000  0.000000  0.000000  0.000000  0.000000  0.000000  0.000000  0.000000  0.000000  0.000000  0.000000  0.000000 
 0.000000  0.000000  0.000000  0.000000  0.000000  0.000000  0.000000  0.000000  0.000000  0.000000  0.000000  0.000000  1.000000  0.000000  0.000000  0.000000  0.000000  0.000000  0.000000  0.000000 
 0.500000  0.000000  0.000000  0.000000  0.000000  0.000000  0.000000  0.000000  0.000000  0.000000  0.000000  0.000000  0.000000  0.000000  0.000000  0.500000  0.000000  0.000000  0.000000  0.000000 
 0.000000  0.000000  0.000000  0.250000  0.000000  0.000000  0.000000  0.250000  0.250000  0.000000  0.000000  0.000000  0.000000  0.000000  0.250000  0.000000  0.000000  0.000000  0.000000  0.000000 
 0.000000  0.000000  0.000000  0.000000  0.000000  0.000000  0.000000  0.000000  0.000000  0.000000  0.000000  0.000000  0.000000  0.000000  0.000000  0.000000  0.000000  0.000000  1.000000  0.000000 
 0.000000  0.000000  0.000000  0.000000  0.000000  0.000000  0.000000  0.250000  0.000000  0.000000  0.750000  0.000000  0.000000  0.000000  0.000000  0.000000  0.000000  0.000000  0.000000  0.000000 
 0.000000  0.000000  0.000000  0.000000  0.000000  0.000000  0.000000  0.000000  0.000000  0.000000  0.000000  0.000000  1.000000  0.000000  0.000000  0.000000  0.000000  0.000000  0.000000  0.000000 
 0.000000  0.000000  0.000000  0.000000  0.000000  0.000000  0.000000  0.000000  0.000000  0.000000  0.000000  0.000000  0.500000  0.000000  0.000000  0.500000  0.000000  0.000000  0.000000  0.000000 
 0.000000  0.000000  0.000000  0.000000  0.000000  0.000000  0.000000  0.000000  0.000000  0.500000  0.000000  0.500000  0.000000  0.000000  0.000000  0.000000  0.000000  0.000000  0.000000  0.000000 
 0.000000  0.000000  0.000000  0.000000  0.000000  0.000000  0.000000  0.000000  0.000000  0.250000  0.000000  0.000000  0.500000  0.000000  0.000000  0.250000  0.000000  0.000000  0.000000  0.000000 
 0.000000  0.000000  0.000000  0.000000  0.000000  0.000000  0.000000  0.000000  0.000000  0.000000  0.000000  0.000000  0.000000  0.000000  0.000000  1.000000  0.000000  0.000000  0.000000  0.000000 
 0.000000  0.000000  0.000000  0.000000  0.000000  0.000000  0.000000  0.000000  0.000000  0.000000  0.000000  0.000000  0.000000  0.000000  0.000000  0.000000  0.000000  0.000000  0.000000  1.000000 
 0.000000  0.000000  0.000000  0.000000  0.000000  0.000000  0.250000  0.000000  0.000000  0.000000  0.000000  0.000000  0.000000  0.000000  0.500000  0.000000  0.000000  0.000000  0.000000  0.250000 
 0.000000  1.000000  0.000000  0.000000  0.000000  0.000000  0.000000  0.000000  0.000000  0.000000  0.000000  0.000000  0.000000  0.000000  0.000000  0.000000  0.000000  0.000000  0.000000  0.000000 
 0.000000  0.000000  0.000000  0.000000  0.000000  0.000000  0.000000  0.250000  0.000000  0.000000  0.000000  0.000000  0.000000  0.000000  0.000000  0.000000  0.750000  0.000000  0.000000  0.000000 
 0.000000  0.000000  0.000000  0.000000  0.000000  0.000000  0.000000  0.000000  0.000000  0.000000  0.000000  0.000000  0.000000  0.000000  0.000000  0.000000  0.000000  0.000000  0.000000  1.000000 
--------------------------------------------------------------------------------

--------------------------------------------------------------------------------
	Motif 20 regular expression
--------------------------------------------------------------------------------
K[AG]D[KQ]DP[AS][EIKR]W[MI]P[PS][LN][PLS]SY[RHY]C[TI]Y
--------------------------------------------------------------------------------


Time 14306.94 secs.

********************************************************************************


********************************************************************************
MOTIF 21	width =    8   sites =  12   llr = 231   E-value = 1.4e-018
********************************************************************************
--------------------------------------------------------------------------------
	Motif 21 Description
--------------------------------------------------------------------------------
Simplified        A  :::1:1::
pos.-specific     C  9:::::::
probability       D  ::3::::2
matrix            E  :::2::::
                  F  ::2:::::
                  G  :2:2::::
                  H  :::::::4
                  I  ::::::::
                  K  :1:1::::
                  L  ::2:::::
                  M  ::1::::1
                  N  :::4:1:2
                  P  162:::::
                  Q  :::1::::
                  R  :11:1::1
                  S  ::::::::
                  T  ::1:::::
                  V  :1::::::
                  W  ::::91a:
                  Y  :::::8:1

         bits    5.7       * 
                 5.2     * * 
                 4.6     * * 
                 4.0 *   * * 
Relative         3.4 *   *** 
Entropy          2.9 *   ****
(27.8 bits)      2.3 ** *****
                 1.7 ********
                 1.1 ********
                 0.6 ********
                 0.0 --------

Multilevel           CPDNWYWH
consensus                    
sequence                     
                             
                             
--------------------------------------------------------------------------------

--------------------------------------------------------------------------------
	Motif 21 sites sorted by position p-value
--------------------------------------------------------------------------------
Sequence name             Start   P-value              Site
-------------             ----- ---------            --------
RSAG8_08550                 162  9.73e-12 ERIPIPQGSV CPPEWYWH AIYNHCAPFG
RSAG8_08550                  72  5.37e-11 HIPIPPQGSV CPFAWYWH VDYNHCAPPG
RSAG8_06350                 150  1.21e-10 PGPPLEKRGV CPMNWYWY ENSYCAPRSG
RSAG8_07778                  58  1.82e-10 DRYNPPPQQN CGRNWYWH KSYKYCVPSG
RSAG8_07778                 140  2.31e-10 TPSYPPTGYL CPDNWYWR SDGYCAPRQP
RSAG8_06350                  69  2.31e-10 PDPHFPNGGI CRPEWYWH QSGYCAPLSP
RSAG8_10151                  57  1.51e-09 WKRLGITDAA CPTKWYWN GNHCFPTSKA
RSAG8_11350                  72  4.53e-09 STGNPPYDWV CPLNRYWH NGRYCAPFSQ
RSAG8_13316                  35  2.89e-08 HCCQLSPSIT CPFGWAWM SVSLCCVCSK
RSAG8_07778                  83  1.20e-07 PSGPSYGDAG CGDGWNWD NGRYSCVPAA
RSAG8_10650                 174  1.38e-07 LGSKCATAGS CVLQWWWD APSVTQTYES
RSAG8_01538                  62  2.07e-07 PPTPPRSRDC PKDNWYWN SKQGCCTPRH
--------------------------------------------------------------------------------

--------------------------------------------------------------------------------
	Motif 21 block diagrams
--------------------------------------------------------------------------------
SEQUENCE NAME            POSITION P-VALUE  MOTIF DIAGRAM
-------------            ----------------  -------------
RSAG8_08550                       9.7e-12  71_[21]_82_[21]_37
RSAG8_06350                       2.3e-10  68_[21]_73_[21]_88
RSAG8_07778                       1.2e-07  57_[21]_17_[21]_49_[21]_35
RSAG8_10151                       1.5e-09  56_[21]_55
RSAG8_11350                       4.5e-09  71_[21]_36
RSAG8_13316                       2.9e-08  34_[21]_24
RSAG8_10650                       1.4e-07  173_[21]_81
RSAG8_01538                       2.1e-07  61_[21]_141
--------------------------------------------------------------------------------

--------------------------------------------------------------------------------
	Motif 21 in BLOCKS format
--------------------------------------------------------------------------------
BL   MOTIF 21 width=8 seqs=12
RSAG8_08550              (  162) CPPEWYWH  1 
RSAG8_08550              (   72) CPFAWYWH  1 
RSAG8_06350              (  150) CPMNWYWY  1 
RSAG8_07778              (   58) CGRNWYWH  1 
RSAG8_07778              (  140) CPDNWYWR  1 
RSAG8_06350              (   69) CRPEWYWH  1 
RSAG8_10151              (   57) CPTKWYWN  1 
RSAG8_11350              (   72) CPLNRYWH  1 
RSAG8_13316              (   35) CPFGWAWM  1 
RSAG8_07778              (   83) CGDGWNWD  1 
RSAG8_10650              (  174) CVLQWWWD  1 
RSAG8_01538              (   62) PKDNWYWN  1 
//

--------------------------------------------------------------------------------

--------------------------------------------------------------------------------
	Motif 21 position-specific scoring matrix
--------------------------------------------------------------------------------
log-odds matrix: alength= 20 w= 8 n= 49576 bayes= 13.5972 E= 1.4e-018 
  -410    467   -500   -398   -463   -555   -462   -395   -472   -472   -362   -480   -320   -478   -475   -496   -422   -474   -589   -523 
  -205   -424   -274   -178   -357     11   -263   -319     48   -318   -277   -288    348   -202     -4   -251   -272    -54   -463   -383 
  -160   -294    197    -37    166   -276   -137    -87    -49     71    176   -143     98    -83     51   -182     13   -107   -284   -172 
   -21   -425    -75    228   -314     69   -119   -289    128   -291   -189    287   -290    124   -127   -167   -184   -277   -380   -243 
  -433   -429   -380   -317   -116   -436   -343   -370   -327   -247   -252   -368   -473   -327   -194   -442   -423   -360    557   -142 
   -69   -319   -279   -190    113   -369     -9   -217   -217   -216   -156     21   -353   -246   -262   -265   -299   -242    141    433 
  -459   -454   -404   -345   -145   -457   -367   -398   -356   -275   -281   -395   -493   -354   -372   -468   -449   -389    562   -170 
  -343   -373     39   -170   -207   -368    474   -352   -236   -292     54     81   -359    -10    -27   -258   -277   -337   -272     62 
--------------------------------------------------------------------------------

--------------------------------------------------------------------------------
	Motif 21 position-specific probability matrix
--------------------------------------------------------------------------------
letter-probability matrix: alength= 20 w= 8 nsites= 12 E= 1.4e-018 
 0.000000  0.916667  0.000000  0.000000  0.000000  0.000000  0.000000  0.000000  0.000000  0.000000  0.000000  0.000000  0.083333  0.000000  0.000000  0.000000  0.000000  0.000000  0.000000  0.000000 
 0.000000  0.000000  0.000000  0.000000  0.000000  0.166667  0.000000  0.000000  0.083333  0.000000  0.000000  0.000000  0.583333  0.000000  0.083333  0.000000  0.000000  0.083333  0.000000  0.000000 
 0.000000  0.000000  0.250000  0.000000  0.166667  0.000000  0.000000  0.000000  0.000000  0.166667  0.083333  0.000000  0.166667  0.000000  0.083333  0.000000  0.083333  0.000000  0.000000  0.000000 
 0.083333  0.000000  0.000000  0.166667  0.000000  0.166667  0.000000  0.000000  0.083333  0.000000  0.000000  0.416667  0.000000  0.083333  0.000000  0.000000  0.000000  0.000000  0.000000  0.000000 
 0.000000  0.000000  0.000000  0.000000  0.000000  0.000000  0.000000  0.000000  0.000000  0.000000  0.000000  0.000000  0.000000  0.000000  0.083333  0.000000  0.000000  0.000000  0.916667  0.000000 
 0.083333  0.000000  0.000000  0.000000  0.000000  0.000000  0.000000  0.000000  0.000000  0.000000  0.000000  0.083333  0.000000  0.000000  0.000000  0.000000  0.000000  0.000000  0.083333  0.750000 
 0.000000  0.000000  0.000000  0.000000  0.000000  0.000000  0.000000  0.000000  0.000000  0.000000  0.000000  0.000000  0.000000  0.000000  0.000000  0.000000  0.000000  0.000000  1.000000  0.000000 
 0.000000  0.000000  0.166667  0.000000  0.000000  0.000000  0.416667  0.000000  0.000000  0.000000  0.083333  0.166667  0.000000  0.000000  0.083333  0.000000  0.000000  0.000000  0.000000  0.083333 
--------------------------------------------------------------------------------

--------------------------------------------------------------------------------
	Motif 21 regular expression
--------------------------------------------------------------------------------
CPDNWYWH
--------------------------------------------------------------------------------


Time 15008.46 secs.

********************************************************************************


********************************************************************************
MOTIF 22	width =   20   sites =   8   llr = 325   E-value = 2.4e-022
********************************************************************************
--------------------------------------------------------------------------------
	Motif 22 Description
--------------------------------------------------------------------------------
Simplified        A  ::3::34::::::1:::3:1
pos.-specific     C  :::3::::::::::::::::
probability       D  ::::::::3:::::::::::
matrix            E  ::::::::3:::::a:::::
                  F  ::::::::1:13::::::::
                  G  :::::::a:::::1:::51:
                  H  :::::::::::::4:::::8
                  I  8:::5:::::33:1:44:::
                  K  ::4::3::::::::::::::
                  L  ::::5:::::63:::14:9:
                  M  ::::::::::::::::::::
                  N  :::4::1:1:::::::::::
                  P  :91::33::::::1::::::
                  Q  :::::3::3::::::1:::1
                  R  ::::::::::::a:::::::
                  S  ::31::3::::::::1:1::
                  T  1::3:::::::::::111::
                  V  11:::::::::3:::11:::
                  W  :::::::::::::1::::::
                  Y  :::::::::a::::::::::

         bits    5.7                     
                 5.2          *    *     
                 4.6          *  * *     
                 4.0          *  * *    *
Relative         3.4 **     * *  * *    *
Entropy          2.9 **  *  * ** * *   **
(58.6 bits)      2.3 ****** ******** * **
                 1.7 ********************
                 1.1 ********************
                 0.6 ********************
                 0.0 --------------------

Multilevel           IPKNIAAGDYLFRHEIIGLH
consensus              ACLKP E II    LA  
sequence               ST PS Q  L        
                          Q     V        
                                         
--------------------------------------------------------------------------------

--------------------------------------------------------------------------------
	Motif 22 sites sorted by position p-value
--------------------------------------------------------------------------------
Sequence name             Start   P-value                    Site      
-------------             ----- ---------            --------------------
RSAG8_12115                 133  1.89e-20 SMDKSTFTFT IPKTIPSGDYLVRIEQIGLH VAGSPQFYIS
RSAG8_05042                 160  2.42e-20 AAQGAKWDVK IPASIAPGEYIVRHEILGLH VASTVGGAQF
RSAG8_12946                 164  1.00e-19 PTVNSTWSAT IPKTLQNGQYILRHEILGLQ RATESGRAQF
RSAG8_06308                 159  3.83e-19 IENGGKATAV IPKCIPSGNYFLRAEVIGLH GASTYPGAQL
RSAG8_10237                 158  9.96e-19 LMKNLSWTAK IPSNLKAGFYLIRWETLALH QSNTPQFYPE
RSAG8_06607                 153  1.09e-17 IANGGKLTVT VPSCIAAGDYLFRGELIALH AASSYPGAQL
RSAG8_10904                 144  2.00e-16 LIQNRGHVSI TVPNLKAGEYLFRPEIVTLH EADTAFNANS
RSAG8_09555                 160  2.09e-15 LAQNGLWTVK IPANLQPGQYLIRHESTSGA AALYAQCGGT
--------------------------------------------------------------------------------

--------------------------------------------------------------------------------
	Motif 22 block diagrams
--------------------------------------------------------------------------------
SEQUENCE NAME            POSITION P-VALUE  MOTIF DIAGRAM
-------------            ----------------  -------------
RSAG8_12115                       1.9e-20  132_[22]_49
RSAG8_05042                       2.4e-20  159_[22]_70
RSAG8_12946                         1e-19  163_[22]_52
RSAG8_06308                       3.8e-19  158_[22]_51
RSAG8_10237                         1e-18  157_[22]_70
RSAG8_06607                       1.1e-17  152_[22]_37
RSAG8_10904                         2e-16  143_[22]_109
RSAG8_09555                       2.1e-15  159_[22]_36
--------------------------------------------------------------------------------

--------------------------------------------------------------------------------
	Motif 22 in BLOCKS format
--------------------------------------------------------------------------------
BL   MOTIF 22 width=20 seqs=8
RSAG8_12115              (  133) IPKTIPSGDYLVRIEQIGLH  1 
RSAG8_05042              (  160) IPASIAPGEYIVRHEILGLH  1 
RSAG8_12946              (  164) IPKTLQNGQYILRHEILGLQ  1 
RSAG8_06308              (  159) IPKCIPSGNYFLRAEVIGLH  1 
RSAG8_10237              (  158) IPSNLKAGFYLIRWETLALH  1 
RSAG8_06607              (  153) VPSCIAAGDYLFRGELIALH  1 
RSAG8_10904              (  144) TVPNLKAGEYLFRPEIVTLH  1 
RSAG8_09555              (  160) IPANLQPGQYLIRHESTSGA  1 
//

--------------------------------------------------------------------------------

--------------------------------------------------------------------------------
	Motif 22 position-specific scoring matrix
--------------------------------------------------------------------------------
log-odds matrix: alength= 20 w= 20 n= 45880 bayes= 12.4853 E= 2.4e-022 
  -320   -377   -379   -308   -235   -464   -395    383   -298    -46    -38   -349   -469   -349   -389   -382    -88    111   -403   -291 
  -183   -399   -265   -177   -337   -331   -263   -290   -188   -299   -264   -289    375   -207   -269   -234   -257    -22   -451   -375 
   106   -331   -112     11   -282   -223   -111   -248    289   -255   -155    -93     68    -40    -87    108   -152   -227   -346   -225 
  -167    218   -151   -157   -350   -241   -218   -286   -180   -352   -234    273   -348   -201   -275     49    198   -264   -428   -331 
  -385   -406   -564   -447   -146   -574   -457    321   -452    242    -15   -506   -538   -408   -487   -527   -368    -76   -379   -326 
    87   -383   -109     34   -287   -253    -99   -246    241   -246   -151    -98    176    234    -42   -160   -164   -237   -341   -221 
   178   -299   -173   -119   -356   -220   -219   -329   -150   -346   -252    130    194   -175   -248    121   -199   -271   -432   -330 
  -273   -461   -271   -273   -456    355   -344   -452   -287   -503   -378   -253   -443   -366   -338   -317   -411   -434   -439   -414 
  -168   -416    215    279    108   -232   -105   -272     -1   -275   -174    129   -267    240   -123   -152   -169   -258   -370   -231 
  -545   -535   -512   -479   -104   -526   -251   -447   -470   -413   -391   -455   -547   -445   -481   -530   -538   -482   -246    495 
  -378   -402   -518   -374    126   -535   -381    192   -382    290     19   -459   -471   -330   -397   -474   -359   -152   -339   -288 
  -294   -335   -479   -354    236   -466   -362    242   -356    153    -20   -401   -465   -345   -402   -400   -280    176   -343   -268 
  -392   -389   -414   -352   -451   -430   -200   -386    -72   -398   -347   -316   -393   -213    419   -408   -409   -480   -349   -398 
     3   -268   -156    -35   -132     -6    362     92    -49   -123    -41   -106     35    -50   -127   -166   -140    -93    180    -75 
  -523   -653   -185    492   -583   -537   -444   -502   -477   -603   -514   -406   -646   -337   -539   -567   -556   -554   -609   -564 
  -199   -268   -316   -200   -139   -340   -237    324   -198     34      3   -254   -356     59   -265    -62    -12    103   -275   -180 
  -275   -324   -410   -308   -190   -437   -349    320   -305    157    -39   -352   -444   -327   -371   -362      6    113   -361   -265 
   128   -284   -333   -294   -421    265   -361   -400   -326   -434   -321   -278   -366   -324   -370     37     55   -302   -472   -427 
  -340   -393   -442   -316   -169    -35   -346    -98   -322    324    -12   -398   -424   -295   -344   -399   -342   -184   -362   -302 
  -142   -359   -199   -171   -194   -362    496   -346   -239   -282   -185    -52   -353     84   -136   -253   -273   -329   -259    -23 
--------------------------------------------------------------------------------

--------------------------------------------------------------------------------
	Motif 22 position-specific probability matrix
--------------------------------------------------------------------------------
letter-probability matrix: alength= 20 w= 20 nsites= 8 E= 2.4e-022 
 0.000000  0.000000  0.000000  0.000000  0.000000  0.000000  0.000000  0.750000  0.000000  0.000000  0.000000  0.000000  0.000000  0.000000  0.000000  0.000000  0.125000  0.125000  0.000000  0.000000 
 0.000000  0.000000  0.000000  0.000000  0.000000  0.000000  0.000000  0.000000  0.000000  0.000000  0.000000  0.000000  0.875000  0.000000  0.000000  0.000000  0.000000  0.125000  0.000000  0.000000 
 0.250000  0.000000  0.000000  0.000000  0.000000  0.000000  0.000000  0.000000  0.375000  0.000000  0.000000  0.000000  0.125000  0.000000  0.000000  0.250000  0.000000  0.000000  0.000000  0.000000 
 0.000000  0.250000  0.000000  0.000000  0.000000  0.000000  0.000000  0.000000  0.000000  0.000000  0.000000  0.375000  0.000000  0.000000  0.000000  0.125000  0.250000  0.000000  0.000000  0.000000 
 0.000000  0.000000  0.000000  0.000000  0.000000  0.000000  0.000000  0.500000  0.000000  0.500000  0.000000  0.000000  0.000000  0.000000  0.000000  0.000000  0.000000  0.000000  0.000000  0.000000 
 0.250000  0.000000  0.000000  0.000000  0.000000  0.000000  0.000000  0.000000  0.250000  0.000000  0.000000  0.000000  0.250000  0.250000  0.000000  0.000000  0.000000  0.000000  0.000000  0.000000 
 0.375000  0.000000  0.000000  0.000000  0.000000  0.000000  0.000000  0.000000  0.000000  0.000000  0.000000  0.125000  0.250000  0.000000  0.000000  0.250000  0.000000  0.000000  0.000000  0.000000 
 0.000000  0.000000  0.000000  0.000000  0.000000  1.000000  0.000000  0.000000  0.000000  0.000000  0.000000  0.000000  0.000000  0.000000  0.000000  0.000000  0.000000  0.000000  0.000000  0.000000 
 0.000000  0.000000  0.250000  0.250000  0.125000  0.000000  0.000000  0.000000  0.000000  0.000000  0.000000  0.125000  0.000000  0.250000  0.000000  0.000000  0.000000  0.000000  0.000000  0.000000 
 0.000000  0.000000  0.000000  0.000000  0.000000  0.000000  0.000000  0.000000  0.000000  0.000000  0.000000  0.000000  0.000000  0.000000  0.000000  0.000000  0.000000  0.000000  0.000000  1.000000 
 0.000000  0.000000  0.000000  0.000000  0.125000  0.000000  0.000000  0.250000  0.000000  0.625000  0.000000  0.000000  0.000000  0.000000  0.000000  0.000000  0.000000  0.000000  0.000000  0.000000 
 0.000000  0.000000  0.000000  0.000000  0.250000  0.000000  0.000000  0.250000  0.000000  0.250000  0.000000  0.000000  0.000000  0.000000  0.000000  0.000000  0.000000  0.250000  0.000000  0.000000 
 0.000000  0.000000  0.000000  0.000000  0.000000  0.000000  0.000000  0.000000  0.000000  0.000000  0.000000  0.000000  0.000000  0.000000  1.000000  0.000000  0.000000  0.000000  0.000000  0.000000 
 0.125000  0.000000  0.000000  0.000000  0.000000  0.125000  0.375000  0.125000  0.000000  0.000000  0.000000  0.000000  0.125000  0.000000  0.000000  0.000000  0.000000  0.000000  0.125000  0.000000 
 0.000000  0.000000  0.000000  1.000000  0.000000  0.000000  0.000000  0.000000  0.000000  0.000000  0.000000  0.000000  0.000000  0.000000  0.000000  0.000000  0.000000  0.000000  0.000000  0.000000 
 0.000000  0.000000  0.000000  0.000000  0.000000  0.000000  0.000000  0.375000  0.000000  0.125000  0.000000  0.000000  0.000000  0.125000  0.000000  0.125000  0.125000  0.125000  0.000000  0.000000 
 0.000000  0.000000  0.000000  0.000000  0.000000  0.000000  0.000000  0.375000  0.000000  0.375000  0.000000  0.000000  0.000000  0.000000  0.000000  0.000000  0.125000  0.125000  0.000000  0.000000 
 0.250000  0.000000  0.000000  0.000000  0.000000  0.500000  0.000000  0.000000  0.000000  0.000000  0.000000  0.000000  0.000000  0.000000  0.000000  0.125000  0.125000  0.000000  0.000000  0.000000 
 0.000000  0.000000  0.000000  0.000000  0.000000  0.125000  0.000000  0.000000  0.000000  0.875000  0.000000  0.000000  0.000000  0.000000  0.000000  0.000000  0.000000  0.000000  0.000000  0.000000 
 0.125000  0.000000  0.000000  0.000000  0.000000  0.000000  0.750000  0.000000  0.000000  0.000000  0.000000  0.000000  0.000000  0.125000  0.000000  0.000000  0.000000  0.000000  0.000000  0.000000 
--------------------------------------------------------------------------------

--------------------------------------------------------------------------------
	Motif 22 regular expression
--------------------------------------------------------------------------------
IP[KAS][NCT][IL][AKPQ][APS]G[DEQ]Y[LI][FILV]RHEI[IL][GA]LH
--------------------------------------------------------------------------------


Time 15706.40 secs.

********************************************************************************


********************************************************************************
MOTIF 23	width =   15   sites =   7   llr = 243   E-value = 2.4e-019
********************************************************************************
--------------------------------------------------------------------------------
	Motif 23 Description
--------------------------------------------------------------------------------
Simplified        A  ::::1:6:1::::::
pos.-specific     C  :::::a:::::::::
probability       D  :::::::::::::::
matrix            E  ::::6::::::::::
                  F  :6::::::1::::::
                  G  ::::::::::::669
                  H  ::::1:1::::::::
                  I  :::1::1:61:::::
                  K  :::::::::3:::::
                  L  :4::::::1:3::::
                  M  :::4:::::::::::
                  N  ::::::::::::1::
                  P  :::4::::::::1::
                  Q  a::::::a:1:::::
                  R  :::::::::1:::::
                  S  ::::1:::::::14:
                  T  :::::::::3:7:::
                  V  ::::::1:::73:::
                  W  ::::::::::::::1
                  Y  ::a::::::::::::

         bits    5.7                
                 5.2 * *    *       
                 4.6 * *  * *       
                 4.0 * *  * *       
Relative         3.4 **** * *      *
Entropy          2.9 ****** *  ** **
(50.0 bits)      2.3 ***************
                 1.7 ***************
                 1.1 ***************
                 0.6 ***************
                 0.0 ---------------

Multilevel           QFYMECAQIKVTGGG
consensus             L P     TLV S 
sequence                            
                                    
                                    
--------------------------------------------------------------------------------

--------------------------------------------------------------------------------
	Motif 23 sites sorted by position p-value
--------------------------------------------------------------------------------
Sequence name             Start   P-value                 Site    
-------------             ----- ---------            ---------------
RSAG8_06607                 181  1.15e-18 LHAASSYPGA QLYMECAQIRVTGGG SKSPATVSIP
RSAG8_10237                 183  1.08e-17 TLALHQSNTP QFYPECAQLQVTGGG STFPTSDYLV
RSAG8_05042                 188  2.19e-16 LHVASTVGGA QFYPHCVQIKLTGSG TKSLPTGVAL
RSAG8_12946                 192  1.30e-15 LQRATESGRA QFYPACHQITVTNGG TKTLPAGIAL
RSAG8_12115                 158  3.46e-15 QIGLHVAGSP QFYISCAQATVTGGG SARPAMVSIP
RSAG8_10904                 178  1.46e-14 AFNANSARGV QLYMECIQFKVVSSG SVSLPAGVDF
RSAG8_06308                 187  2.58e-14 LHGASTYPGA QLYMECAQIILVPSW GSLFVSLLFK
--------------------------------------------------------------------------------

--------------------------------------------------------------------------------
	Motif 23 block diagrams
--------------------------------------------------------------------------------
SEQUENCE NAME            POSITION P-VALUE  MOTIF DIAGRAM
-------------            ----------------  -------------
RSAG8_06607                       1.2e-18  180_[23]_14
RSAG8_10237                       1.1e-17  182_[23]_50
RSAG8_05042                       2.2e-16  187_[23]_47
RSAG8_12946                       1.3e-15  191_[23]_29
RSAG8_12115                       3.5e-15  157_[23]_29
RSAG8_10904                       1.5e-14  177_[23]_80
RSAG8_06308                       2.6e-14  186_[23]_28
--------------------------------------------------------------------------------

--------------------------------------------------------------------------------
	Motif 23 in BLOCKS format
--------------------------------------------------------------------------------
BL   MOTIF 23 width=15 seqs=7
RSAG8_06607              (  181) QLYMECAQIRVTGGG  1 
RSAG8_10237              (  183) QFYPECAQLQVTGGG  1 
RSAG8_05042              (  188) QFYPHCVQIKLTGSG  1 
RSAG8_12946              (  192) QFYPACHQITVTNGG  1 
RSAG8_12115              (  158) QFYISCAQATVTGGG  1 
RSAG8_10904              (  178) QLYMECIQFKVVSSG  1 
RSAG8_06308              (  187) QLYMECAQIILVPSW  1 
//

--------------------------------------------------------------------------------

--------------------------------------------------------------------------------
	Motif 23 position-specific scoring matrix
--------------------------------------------------------------------------------
log-odds matrix: alength= 20 w= 15 n= 47420 bayes= 12.5695 E= 2.4e-019 
  -321   -428   -343    -54   -408   -445    -43   -359   -223   -294   -161   -252   -369    467   -224   -349   -349   -382   -365   -387 
  -406   -403   -527   -428    384   -546   -341    -82   -440    205    -17   -471   -502   -387   -463   -480   -408   -194   -260   -105 
  -504   -503   -480   -439    -70   -501   -215   -409   -433   -380   -354   -423   -520   -413   -448   -492   -503   -445   -217    493 
  -224   -317   -356   -239   -144   -376   -285    142   -240    -56    386   -320    267   -253   -305   -297   -239    -80   -322   -242 
    23   -410    -21    380   -307   -242    195   -265     -1   -272   -171    -79   -266    -18   -124     27   -172   -249   -374   -239 
  -410    467   -497   -395   -460   -553   -459   -392   -469   -468   -359   -477   -563   -475   -472   -495   -420   -471   -585   -519 
   264   -180   -295   -176   -185   -200    108     57   -194   -152    -72   -256   -372   -222   -254   -120   -175     43   -295   -226 
  -321   -428   -343    -54   -408   -445    -43   -359   -223   -294   -161   -252   -369    467   -224   -349   -349   -382   -365   -387 
   -61   -325   -373   -277     66   -411   -318    359   -271     48     -4   -320   -420   -295   -340   -333   -241     53   -324   -230 
  -181   -385   -145      4   -292   -266    -88     97    274   -237   -141   -103   -283    178    147   -171    146   -232   -327   -216 
  -255   -322   -455   -350   -200   -486   -395     34   -373    141    -75   -426   -464   -388   -415   -434   -271    321   -417   -339 
  -224   -299   -342   -289   -293   -371   -322    -82   -254   -243   -150   -210   -398   -268   -317   -102    317    147   -408   -345 
  -218   -410   -149   -167   -408    320   -242   -402   -198   -447   -326     59    -25   -255   -277    -51   -310   -380   -413   -352 
  -144   -318   -252   -260   -429    288   -323   -424   -295   -457   -346   -210   -377   -316   -355    178   -261   -337   -465   -410 
  -238   -433   -236   -237   -413    346   -311   -416   -251   -471   -341   -217   -416   -332   -304   -283   -379   -399    101   -366 
--------------------------------------------------------------------------------

--------------------------------------------------------------------------------
	Motif 23 position-specific probability matrix
--------------------------------------------------------------------------------
letter-probability matrix: alength= 20 w= 15 nsites= 7 E= 2.4e-019 
 0.000000  0.000000  0.000000  0.000000  0.000000  0.000000  0.000000  0.000000  0.000000  0.000000  0.000000  0.000000  0.000000  1.000000  0.000000  0.000000  0.000000  0.000000  0.000000  0.000000 
 0.000000  0.000000  0.000000  0.000000  0.571429  0.000000  0.000000  0.000000  0.000000  0.428571  0.000000  0.000000  0.000000  0.000000  0.000000  0.000000  0.000000  0.000000  0.000000  0.000000 
 0.000000  0.000000  0.000000  0.000000  0.000000  0.000000  0.000000  0.000000  0.000000  0.000000  0.000000  0.000000  0.000000  0.000000  0.000000  0.000000  0.000000  0.000000  0.000000  1.000000 
 0.000000  0.000000  0.000000  0.000000  0.000000  0.000000  0.000000  0.142857  0.000000  0.000000  0.428571  0.000000  0.428571  0.000000  0.000000  0.000000  0.000000  0.000000  0.000000  0.000000 
 0.142857  0.000000  0.000000  0.571429  0.000000  0.000000  0.142857  0.000000  0.000000  0.000000  0.000000  0.000000  0.000000  0.000000  0.000000  0.142857  0.000000  0.000000  0.000000  0.000000 
 0.000000  1.000000  0.000000  0.000000  0.000000  0.000000  0.000000  0.000000  0.000000  0.000000  0.000000  0.000000  0.000000  0.000000  0.000000  0.000000  0.000000  0.000000  0.000000  0.000000 
 0.571429  0.000000  0.000000  0.000000  0.000000  0.000000  0.142857  0.142857  0.000000  0.000000  0.000000  0.000000  0.000000  0.000000  0.000000  0.000000  0.000000  0.142857  0.000000  0.000000 
 0.000000  0.000000  0.000000  0.000000  0.000000  0.000000  0.000000  0.000000  0.000000  0.000000  0.000000  0.000000  0.000000  1.000000  0.000000  0.000000  0.000000  0.000000  0.000000  0.000000 
 0.142857  0.000000  0.000000  0.000000  0.142857  0.000000  0.000000  0.571429  0.000000  0.142857  0.000000  0.000000  0.000000  0.000000  0.000000  0.000000  0.000000  0.000000  0.000000  0.000000 
 0.000000  0.000000  0.000000  0.000000  0.000000  0.000000  0.000000  0.142857  0.285714  0.000000  0.000000  0.000000  0.000000  0.142857  0.142857  0.000000  0.285714  0.000000  0.000000  0.000000 
 0.000000  0.000000  0.000000  0.000000  0.000000  0.000000  0.000000  0.000000  0.000000  0.285714  0.000000  0.000000  0.000000  0.000000  0.000000  0.000000  0.000000  0.714286  0.000000  0.000000 
 0.000000  0.000000  0.000000  0.000000  0.000000  0.000000  0.000000  0.000000  0.000000  0.000000  0.000000  0.000000  0.000000  0.000000  0.000000  0.000000  0.714286  0.285714  0.000000  0.000000 
 0.000000  0.000000  0.000000  0.000000  0.000000  0.571429  0.000000  0.000000  0.000000  0.000000  0.000000  0.142857  0.142857  0.000000  0.000000  0.142857  0.000000  0.000000  0.000000  0.000000 
 0.000000  0.000000  0.000000  0.000000  0.000000  0.571429  0.000000  0.000000  0.000000  0.000000  0.000000  0.000000  0.000000  0.000000  0.000000  0.428571  0.000000  0.000000  0.000000  0.000000 
 0.000000  0.000000  0.000000  0.000000  0.000000  0.857143  0.000000  0.000000  0.000000  0.000000  0.000000  0.000000  0.000000  0.000000  0.000000  0.000000  0.000000  0.000000  0.142857  0.000000 
--------------------------------------------------------------------------------

--------------------------------------------------------------------------------
	Motif 23 regular expression
--------------------------------------------------------------------------------
Q[FL]Y[MP]ECAQI[KT][VL][TV]G[GS]G
--------------------------------------------------------------------------------


Time 16402.63 secs.

********************************************************************************


********************************************************************************
MOTIF 24	width =   15   sites =   6   llr = 218   E-value = 7.4e-018
********************************************************************************
--------------------------------------------------------------------------------
	Motif 24 Description
--------------------------------------------------------------------------------
Simplified        A  ::::::::::2:7::
pos.-specific     C  ::::::::::3:::7
probability       D  ::2::::::::::::
matrix            E  :8:::::::::::::
                  F  :::::::::::::::
                  G  :::::::::::2:::
                  H  :::::::::::::::
                  I  :::::::::2:::::
                  K  a:::8::::5:::2:
                  L  :::::a:::::::::
                  M  ::::::::::::::2
                  N  :2::::::a::8:2:
                  P  ::8a:::::::::2:
                  Q  :::::::::2:::::
                  R  :::::::::::::2:
                  S  ::::2::8::5:23:
                  T  ::::::a::::::::
                  V  :::::::2:::::::
                  W  :::::::::::::::
                  Y  :::::::::2::2:2

         bits    5.7                
                 5.2                
                 4.6 *       *      
                 4.0 ** ** * *  *   
Relative         3.4 ******* *  *  *
Entropy          2.9 ********** *  *
(52.4 bits)      2.3 ************* *
                 1.7 ***************
                 1.1 ***************
                 0.6 ***************
                 0.0 ---------------

Multilevel           KEPPKLTSNKSNASC
consensus                      C    
sequence                            
                                    
                                    
--------------------------------------------------------------------------------

--------------------------------------------------------------------------------
	Motif 24 sites sorted by position p-value
--------------------------------------------------------------------------------
Sequence name             Start   P-value                 Site    
-------------             ----- ---------            ---------------
RSAG8_08020                 241  3.03e-19 CDTFQGNDSG KEPPKLTSNKSNANC KF        
RSAG8_06646                 162  5.51e-19 CDTFQGNDSG KEPPKLTSNKSNASC KF        
RSAG8_06644                 145  5.51e-19 CDTFQGNDSG KEPPKLTSNKSNASC KF        
RSAG8_09978                 239  4.60e-16 CDTFQGNDSG KEPPKLTSNQANARY VQFLMRLDRC
RSAG8_08026                 240  4.79e-14 CDTFRGNDSG KEPPKLTSNYCGSPM PSKYSFIDGP
RSAG8_12115                 187  5.57e-12 AMVSIPGYVT KNDPSLTVNICNYKC           
--------------------------------------------------------------------------------

--------------------------------------------------------------------------------
	Motif 24 block diagrams
--------------------------------------------------------------------------------
SEQUENCE NAME            POSITION P-VALUE  MOTIF DIAGRAM
-------------            ----------------  -------------
RSAG8_08020                         3e-19  240_[24]_2
RSAG8_06646                       5.5e-19  161_[24]_2
RSAG8_06644                       5.5e-19  144_[24]_2
RSAG8_09978                       4.6e-16  238_[24]_21
RSAG8_08026                       4.8e-14  239_[24]_23
RSAG8_12115                       5.6e-12  186_[24]
--------------------------------------------------------------------------------

--------------------------------------------------------------------------------
	Motif 24 in BLOCKS format
--------------------------------------------------------------------------------
BL   MOTIF 24 width=15 seqs=6
RSAG8_08020              (  241) KEPPKLTSNKSNANC  1 
RSAG8_06646              (  162) KEPPKLTSNKSNASC  1 
RSAG8_06644              (  145) KEPPKLTSNKSNASC  1 
RSAG8_09978              (  239) KEPPKLTSNQANARY  1 
RSAG8_08026              (  240) KEPPKLTSNYCGSPM  1 
RSAG8_12115              (  187) KNDPSLTVNICNYKC  1 
//

--------------------------------------------------------------------------------

--------------------------------------------------------------------------------
	Motif 24 position-specific scoring matrix
--------------------------------------------------------------------------------
log-odds matrix: alength= 20 w= 15 n= 47420 bayes= 13.3956 E= 7.4e-018 
  -385   -457   -430   -316   -504   -470   -345   -367    461   -453   -346   -327   -463   -325    -36   -453   -399   -457   -446   -441 
  -456   -638   -150    488   -563   -482   -392   -483   -355   -561   -472   -138   -565   -274   -467   -478   -486   -515   -595   -525 
  -178   -396     63   -146   -332   -317   -246   -300   -173   -297   -261   -253    371   -192   -257   -224   -248   -290   -442   -364 
  -236   -439   -306   -225   -379   -363   -303   -356   -236   -351   -319   -332    391   -256   -313   -285   -308   -346   -472   -408 
  -350   -445   -361   -247   -480   -428   -294   -354    454   -422   -319   -276   -439   -249    -26   -174   -360   -423   -433   -407 
  -369   -397   -458   -327   -143   -485   -349    -75   -333    333      7   -419   -429   -298   -351   -436   -351   -168   -345   -288 
  -278   -351   -345   -315   -372   -390   -335   -269   -275   -383   -232   -222   -415   -289   -336   -117    361   -267   -432   -390 
  -134   -257   -295   -250   -307   -261   -296   -234   -229   -311   -219   -180   -331   -269   -283    295      3     35   -396   -308 
  -393   -420   -181   -291   -358   -359    -93   -303   -242   -405   -305    438   -407   -237   -332   -217   -285   -379   -373   -330 
  -175   -355   -146      0   -228   -264    -89    101    345   -207   -117   -106   -281    175      6   -175   -164   -196   -298    161 
    99    275   -371   -308   -372   -195   -355   -342   -331   -379   -273   -275   -326   -305   -359    231   -138   -253   -447   -394 
  -349   -407   -133   -226   -354    -89    -85   -303   -211   -400   -300    428   -387   -213   -311   -194   -263   -371   -374   -318 
   286   -173   -288   -185   -253   -171   -276   -217   -214   -249   -152   -261   -388   -246   -275      2   -193   -117   -340     68 
  -121   -343    -55     64   -238   -202    -52   -208    194   -210   -108    141     70     19    127    128    -98   -200   -298   -170 
  -357    455   -467   -359   -255   -498   -356   -261   -397   -304     27   -421   -514   -402   -420   -432   -363   -314   -395    -22 
--------------------------------------------------------------------------------

--------------------------------------------------------------------------------
	Motif 24 position-specific probability matrix
--------------------------------------------------------------------------------
letter-probability matrix: alength= 20 w= 15 nsites= 6 E= 7.4e-018 
 0.000000  0.000000  0.000000  0.000000  0.000000  0.000000  0.000000  0.000000  1.000000  0.000000  0.000000  0.000000  0.000000  0.000000  0.000000  0.000000  0.000000  0.000000  0.000000  0.000000 
 0.000000  0.000000  0.000000  0.833333  0.000000  0.000000  0.000000  0.000000  0.000000  0.000000  0.000000  0.166667  0.000000  0.000000  0.000000  0.000000  0.000000  0.000000  0.000000  0.000000 
 0.000000  0.000000  0.166667  0.000000  0.000000  0.000000  0.000000  0.000000  0.000000  0.000000  0.000000  0.000000  0.833333  0.000000  0.000000  0.000000  0.000000  0.000000  0.000000  0.000000 
 0.000000  0.000000  0.000000  0.000000  0.000000  0.000000  0.000000  0.000000  0.000000  0.000000  0.000000  0.000000  1.000000  0.000000  0.000000  0.000000  0.000000  0.000000  0.000000  0.000000 
 0.000000  0.000000  0.000000  0.000000  0.000000  0.000000  0.000000  0.000000  0.833333  0.000000  0.000000  0.000000  0.000000  0.000000  0.000000  0.166667  0.000000  0.000000  0.000000  0.000000 
 0.000000  0.000000  0.000000  0.000000  0.000000  0.000000  0.000000  0.000000  0.000000  1.000000  0.000000  0.000000  0.000000  0.000000  0.000000  0.000000  0.000000  0.000000  0.000000  0.000000 
 0.000000  0.000000  0.000000  0.000000  0.000000  0.000000  0.000000  0.000000  0.000000  0.000000  0.000000  0.000000  0.000000  0.000000  0.000000  0.000000  1.000000  0.000000  0.000000  0.000000 
 0.000000  0.000000  0.000000  0.000000  0.000000  0.000000  0.000000  0.000000  0.000000  0.000000  0.000000  0.000000  0.000000  0.000000  0.000000  0.833333  0.000000  0.166667  0.000000  0.000000 
 0.000000  0.000000  0.000000  0.000000  0.000000  0.000000  0.000000  0.000000  0.000000  0.000000  0.000000  1.000000  0.000000  0.000000  0.000000  0.000000  0.000000  0.000000  0.000000  0.000000 
 0.000000  0.000000  0.000000  0.000000  0.000000  0.000000  0.000000  0.166667  0.500000  0.000000  0.000000  0.000000  0.000000  0.166667  0.000000  0.000000  0.000000  0.000000  0.000000  0.166667 
 0.166667  0.333333  0.000000  0.000000  0.000000  0.000000  0.000000  0.000000  0.000000  0.000000  0.000000  0.000000  0.000000  0.000000  0.000000  0.500000  0.000000  0.000000  0.000000  0.000000 
 0.000000  0.000000  0.000000  0.000000  0.000000  0.166667  0.000000  0.000000  0.000000  0.000000  0.000000  0.833333  0.000000  0.000000  0.000000  0.000000  0.000000  0.000000  0.000000  0.000000 
 0.666667  0.000000  0.000000  0.000000  0.000000  0.000000  0.000000  0.000000  0.000000  0.000000  0.000000  0.000000  0.000000  0.000000  0.000000  0.166667  0.000000  0.000000  0.000000  0.166667 
 0.000000  0.000000  0.000000  0.000000  0.000000  0.000000  0.000000  0.000000  0.166667  0.000000  0.000000  0.166667  0.166667  0.000000  0.166667  0.333333  0.000000  0.000000  0.000000  0.000000 
 0.000000  0.666667  0.000000  0.000000  0.000000  0.000000  0.000000  0.000000  0.000000  0.000000  0.166667  0.000000  0.000000  0.000000  0.000000  0.000000  0.000000  0.000000  0.000000  0.166667 
--------------------------------------------------------------------------------

--------------------------------------------------------------------------------
	Motif 24 regular expression
--------------------------------------------------------------------------------
KEPPKLTSNK[SC]NASC
--------------------------------------------------------------------------------


Time 17083.53 secs.

********************************************************************************


********************************************************************************
MOTIF 25	width =   15   sites =   5   llr = 196   E-value = 5.7e-018
********************************************************************************
--------------------------------------------------------------------------------
	Motif 25 Description
--------------------------------------------------------------------------------
Simplified        A  :2:::a:28::::::
pos.-specific     C  ::8:::a::::::::
probability       D  :::::::::::a:::
matrix            E  :::::::::::::::
                  F  2:2::::4:::::::
                  G  :8:::::22:::a::
                  H  :::::::::::::::
                  I  :::::::::::::::
                  K  :::a:::::::::::
                  L  :::::::2::a::::
                  M  :::::::::::::::
                  N  :::::::::a:::a:
                  P  :::::::::::::::
                  Q  ::::::::::::::a
                  R  :::::::::::::::
                  S  ::::8::::::::::
                  T  ::::2::::::::::
                  V  8::::::::::::::
                  W  :::::::::::::::
                  Y  :::::::::::::::

         bits    5.7                
                 5.2               *
                 4.6    *  *  * * **
                 4.0   **  *  * * **
Relative         3.4 * ** **  ******
Entropy          2.9 ******* *******
(56.5 bits)      2.3 ***************
                 1.7 ***************
                 1.1 ***************
                 0.6 ***************
                 0.0 ---------------

Multilevel           VGCKSACFANLDGNQ
consensus            FAF T  AG      
sequence                    G       
                            L       
                                    
--------------------------------------------------------------------------------

--------------------------------------------------------------------------------
	Motif 25 sites sorted by position p-value
--------------------------------------------------------------------------------
Sequence name             Start   P-value                 Site    
-------------             ----- ---------            ---------------
RSAG8_09756                 175  2.67e-19 LAAKDSAGAS VGCKTACFANLDGNQ ANSPNCCSGQ
RSAG8_09755                 177  4.73e-19 KGPFDSNCSP VGCKSACFGNLDGNQ ANSPNCCSGQ
RSAG8_04612                 174  9.20e-19 KGPFDSSGFP VGCKSACLANLDGNQ ADSGNCCSGS
RSAG8_10438                 173  1.33e-18 KGPFDSTDFP VGCKSACAANLDGNQ ANSPNCCSGQ
RSAG8_12659                 176  2.24e-14 KGPFDSSGFP FAFKSACGANLDGNQ ANSKNCCSGQ
--------------------------------------------------------------------------------

--------------------------------------------------------------------------------
	Motif 25 block diagrams
--------------------------------------------------------------------------------
SEQUENCE NAME            POSITION P-VALUE  MOTIF DIAGRAM
-------------            ----------------  -------------
RSAG8_09756                       2.7e-19  174_[25]_65
RSAG8_09755                       4.7e-19  176_[25]_65
RSAG8_04612                       9.2e-19  173_[25]_65
RSAG8_10438                       1.3e-18  172_[25]_65
RSAG8_12659                       2.2e-14  175_[25]_65
--------------------------------------------------------------------------------

--------------------------------------------------------------------------------
	Motif 25 in BLOCKS format
--------------------------------------------------------------------------------
BL   MOTIF 25 width=15 seqs=5
RSAG8_09756              (  175) VGCKTACFANLDGNQ  1 
RSAG8_09755              (  177) VGCKSACFGNLDGNQ  1 
RSAG8_04612              (  174) VGCKSACLANLDGNQ  1 
RSAG8_10438              (  173) VGCKSACAANLDGNQ  1 
RSAG8_12659              (  176) FAFKSACGANLDGNQ  1 
//

--------------------------------------------------------------------------------

--------------------------------------------------------------------------------
	Motif 25 position-specific scoring matrix
--------------------------------------------------------------------------------
log-odds matrix: alength= 20 w= 15 n= 47420 bayes= 13.4627 E= 5.7e-018 
  -157   -262   -343   -243     99   -396   -270     49   -273   -121    -88   -332   -366   -302   -305   -339   -192    335   -339   -219 
   -57   -387   -223   -220   -408    342   -298   -394   -237   -450   -320   -201   -391   -311   -290   -245   -334   -364   -398   -370 
  -398    465   -492   -390   -188   -542   -438   -367   -460   -433   -338   -467   -555   -464   -465   -482   -411   -439   -533   -412 
  -381   -454   -424   -308   -500   -466   -338   -363    461   -449   -342   -322   -459   -317    -33   -448   -394   -452   -442   -436 
  -175   -257   -264   -245   -302   -303   -273   -301   -197   -338   -220   -128   -319   -256   -251    297    110   -336   -377   -291 
   313   -203   -333   -235   -305   -194   -325   -258   -272   -293   -199   -305   -393   -294   -321   -123   -219   -156   -381   -345 
  -406    467   -495   -393   -457   -550   -456   -389   -466   -465   -357   -475   -560   -472   -470   -492   -417   -467   -583   -516 
    30   -229   -271   -151    349      4   -169    -38   -162     54    -18   -221   -306   -182   -230   -201   -170    -66   -201     16 
   294   -175   -307   -211   -286     26   -303   -244   -248   -274   -175   -274   -373   -269   -299    -93   -190   -133   -364   -330 
  -384   -414   -172   -280   -351   -350    -87   -296   -233   -398   -298    437   -400   -229   -324   -210   -278   -371   -366   -322 
  -351   -381   -443   -309   -128   -471   -332    -58   -315    331     22   -401   -414   -281   -334   -418   -333   -150   -330   -271 
  -354   -462    431      0   -394   -377   -245   -375   -304   -421   -341    -69   -468   -300   -365   -347   -391   -387   -431   -350 
  -239   -429   -238   -239   -424    352   -312   -418   -253   -471   -345   -219   -413   -332   -306   -283   -377   -400   -409   -383 
  -384   -414   -172   -280   -351   -350    -87   -296   -233   -398   -298    437   -400   -229   -324   -210   -278   -371   -366   -322 
  -297   -406   -315    -29   -385   -424    -20   -334   -193   -271   -138   -227   -347    463   -198   -324   -324   -358   -344   -363 
--------------------------------------------------------------------------------

--------------------------------------------------------------------------------
	Motif 25 position-specific probability matrix
--------------------------------------------------------------------------------
letter-probability matrix: alength= 20 w= 15 nsites= 5 E= 5.7e-018 
 0.000000  0.000000  0.000000  0.000000  0.200000  0.000000  0.000000  0.000000  0.000000  0.000000  0.000000  0.000000  0.000000  0.000000  0.000000  0.000000  0.000000  0.800000  0.000000  0.000000 
 0.200000  0.000000  0.000000  0.000000  0.000000  0.800000  0.000000  0.000000  0.000000  0.000000  0.000000  0.000000  0.000000  0.000000  0.000000  0.000000  0.000000  0.000000  0.000000  0.000000 
 0.000000  0.800000  0.000000  0.000000  0.200000  0.000000  0.000000  0.000000  0.000000  0.000000  0.000000  0.000000  0.000000  0.000000  0.000000  0.000000  0.000000  0.000000  0.000000  0.000000 
 0.000000  0.000000  0.000000  0.000000  0.000000  0.000000  0.000000  0.000000  1.000000  0.000000  0.000000  0.000000  0.000000  0.000000  0.000000  0.000000  0.000000  0.000000  0.000000  0.000000 
 0.000000  0.000000  0.000000  0.000000  0.000000  0.000000  0.000000  0.000000  0.000000  0.000000  0.000000  0.000000  0.000000  0.000000  0.000000  0.800000  0.200000  0.000000  0.000000  0.000000 
 1.000000  0.000000  0.000000  0.000000  0.000000  0.000000  0.000000  0.000000  0.000000  0.000000  0.000000  0.000000  0.000000  0.000000  0.000000  0.000000  0.000000  0.000000  0.000000  0.000000 
 0.000000  1.000000  0.000000  0.000000  0.000000  0.000000  0.000000  0.000000  0.000000  0.000000  0.000000  0.000000  0.000000  0.000000  0.000000  0.000000  0.000000  0.000000  0.000000  0.000000 
 0.200000  0.000000  0.000000  0.000000  0.400000  0.200000  0.000000  0.000000  0.000000  0.200000  0.000000  0.000000  0.000000  0.000000  0.000000  0.000000  0.000000  0.000000  0.000000  0.000000 
 0.800000  0.000000  0.000000  0.000000  0.000000  0.200000  0.000000  0.000000  0.000000  0.000000  0.000000  0.000000  0.000000  0.000000  0.000000  0.000000  0.000000  0.000000  0.000000  0.000000 
 0.000000  0.000000  0.000000  0.000000  0.000000  0.000000  0.000000  0.000000  0.000000  0.000000  0.000000  1.000000  0.000000  0.000000  0.000000  0.000000  0.000000  0.000000  0.000000  0.000000 
 0.000000  0.000000  0.000000  0.000000  0.000000  0.000000  0.000000  0.000000  0.000000  1.000000  0.000000  0.000000  0.000000  0.000000  0.000000  0.000000  0.000000  0.000000  0.000000  0.000000 
 0.000000  0.000000  1.000000  0.000000  0.000000  0.000000  0.000000  0.000000  0.000000  0.000000  0.000000  0.000000  0.000000  0.000000  0.000000  0.000000  0.000000  0.000000  0.000000  0.000000 
 0.000000  0.000000  0.000000  0.000000  0.000000  1.000000  0.000000  0.000000  0.000000  0.000000  0.000000  0.000000  0.000000  0.000000  0.000000  0.000000  0.000000  0.000000  0.000000  0.000000 
 0.000000  0.000000  0.000000  0.000000  0.000000  0.000000  0.000000  0.000000  0.000000  0.000000  0.000000  1.000000  0.000000  0.000000  0.000000  0.000000  0.000000  0.000000  0.000000  0.000000 
 0.000000  0.000000  0.000000  0.000000  0.000000  0.000000  0.000000  0.000000  0.000000  0.000000  0.000000  0.000000  0.000000  1.000000  0.000000  0.000000  0.000000  0.000000  0.000000  0.000000 
--------------------------------------------------------------------------------

--------------------------------------------------------------------------------
	Motif 25 regular expression
--------------------------------------------------------------------------------
[VF][GA][CF]K[ST]AC[FAGL][AG]NLDGNQ
--------------------------------------------------------------------------------


Time 17760.27 secs.

********************************************************************************


********************************************************************************
SUMMARY OF MOTIFS
********************************************************************************

--------------------------------------------------------------------------------
	Combined block diagrams: non-overlapping sites with p-value < 0.0001
--------------------------------------------------------------------------------
SEQUENCE NAME            COMBINED P-VALUE  MOTIF DIAGRAM
-------------            ----------------  -------------
RSAG8_00019                      4.79e-01  126_[3(7.41e-05)]_51
RSAG8_00031                      9.99e-01  115
RSAG8_00066                      3.65e-01  206
RSAG8_00084                      4.43e-01  163
RSAG8_00144                      6.41e-01  17_[4(3.04e-05)]_200
RSAG8_00146                      3.42e-01  18_[17(3.41e-05)]_148
RSAG8_00150                      3.87e-01  191_[11(3.58e-05)]_51
RSAG8_00273                      5.07e-01  241
RSAG8_00327                      8.27e-01  45
RSAG8_00439                      3.23e-01  215
RSAG8_00442                      1.65e-09  129_[14(2.71e-23)]_18
RSAG8_00474                      4.76e-01  103
RSAG8_00490                      2.58e-01  91_[14(3.48e-05)]_30
RSAG8_00542                      8.68e-01  97
RSAG8_00558                      9.75e-01  179
RSAG8_00684                      9.98e-01  75
RSAG8_00780                      8.05e-01  146
RSAG8_00797                      6.15e-01  117
RSAG8_00882                      3.18e-01  94_[24(2.54e-05)]_2_[17(1.53e-05)]_\
    106
RSAG8_00906                      9.32e-01  173
RSAG8_00928                      9.76e-01  88
RSAG8_01014                      9.95e-01  184
RSAG8_01020                      6.61e-02  14_[4(2.46e-05)]_43
RSAG8_01116                      2.74e-01  73_[3(4.48e-05)]_98
RSAG8_01175                      9.67e-01  198
RSAG8_01343                      7.42e-01  66
RSAG8_01538                      1.34e-02  11_[13(8.17e-05)]_30_[21(2.07e-07)]_\
    141
RSAG8_01609                      2.70e-01  77_[21(3.23e-05)]_26
RSAG8_01632                      5.22e-01  63
RSAG8_01633                      7.67e-02  119
RSAG8_01634                      9.01e-01  76
RSAG8_01636                      9.98e-01  89
RSAG8_01647                      7.67e-01  266
RSAG8_01827                      3.24e-01  236
RSAG8_01863                      3.76e-02  14_[10(7.55e-05)]_116_\
    [15(8.07e-06)]_45
RSAG8_01902                      3.20e-01  62_[12(1.99e-05)]_82
RSAG8_01937                      7.78e-01  248
RSAG8_01939                      3.30e-01  278
RSAG8_01992                      5.34e-01  236
RSAG8_02136                      4.74e-08  100_[14(9.75e-17)]_[6(3.45e-05)]_42
RSAG8_02173                      1.99e-02  40_[11(8.53e-05)]_3_[7(6.89e-05)]_\
    107
RSAG8_02265                      9.84e-01  103
RSAG8_02282                      7.32e-01  61
RSAG8_02308                      9.84e-01  229
RSAG8_02368                      9.29e-11  94_[4(6.08e-05)]_2_[14(5.24e-18)]_\
    15
RSAG8_02388                      5.76e-01  57
RSAG8_02405                      2.76e-01  167
RSAG8_02433                      3.33e-01  235_[9(1.67e-05)]_1
RSAG8_02566                      5.27e-01  129
RSAG8_02571                      5.98e-01  123
RSAG8_02575                      8.55e-01  67
RSAG8_02680                      7.59e-01  250
RSAG8_02727                      1.37e-01  133
RSAG8_02767                      9.91e-01  224
RSAG8_02778                      9.81e-01  73
RSAG8_02799                      9.11e-01  69
RSAG8_02924                      8.71e-01  250
RSAG8_02927                      8.07e-01  265
RSAG8_02968                      5.40e-02  14_[15(8.05e-05)]_40_[5(4.34e-05)]_\
    59
RSAG8_03073                      9.39e-01  126
RSAG8_03135                      3.84e-08  28_[4(1.07e-05)]_64_[14(3.00e-20)]_\
    16
RSAG8_03207                      5.85e-02  31_[4(4.95e-05)]_156
RSAG8_03414                      1.78e-01  215
RSAG8_03460                     2.83e-118  41_[5(5.24e-08)]_8_[3(2.52e-23)]_9_\
    [1(2.33e-27)]_[4(3.29e-24)]_7_[2(8.35e-26)]_1_[9(3.08e-25)]_1_\
    [15(9.22e-25)]_6_[5(2.52e-18)]_14
RSAG8_03476                      8.71e-01  131
RSAG8_03527                      4.24e-01  267
RSAG8_03567                      5.15e-01  89
RSAG8_03613                      6.37e-01  120
RSAG8_03701                      3.51e-01  5_[19(1.87e-05)]_264
RSAG8_03708                      4.15e-01  247
RSAG8_03765                      8.50e-01  161
RSAG8_03812                      9.83e-01  61
RSAG8_03842                      7.37e-01  193
RSAG8_03850                      1.08e-01  126_[19(9.36e-07)]_75
RSAG8_03874                      8.80e-01  263
RSAG8_03903                      9.80e-01  57
RSAG8_03908                      7.40e-02  157
RSAG8_03944                      8.77e-01  37_[3(3.78e-05)]_207
RSAG8_03949                      3.71e-01  250
RSAG8_04055                      4.40e-01  65
RSAG8_04141                      6.39e-01  170
RSAG8_04196                      6.40e-01  28
RSAG8_04246                      8.63e-01  62
RSAG8_04251                      1.67e-01  22_[19(2.88e-05)]_185
RSAG8_04300                      8.46e-01  210
RSAG8_04358                      8.09e-01  138_[3(7.17e-05)]_111
RSAG8_04367                      7.66e-01  110
RSAG8_04486                      2.45e-01  99
RSAG8_04487                      9.55e-01  163
RSAG8_04493                      9.85e-01  266
RSAG8_04564                      9.91e-01  73
RSAG8_04597                      3.78e-01  101
RSAG8_04612                     1.06e-168  16_[10(1.79e-26)]_[19(2.99e-19)]_8_\
    [7(4.48e-27)]_7_[11(3.88e-24)]_16_[8(3.75e-26)]_7_[18(3.60e-23)]_4_\
    [25(9.20e-19)]_1_[16(1.18e-19)]_1_[6(1.24e-27)]_3_[13(4.72e-24)]
RSAG8_04721                      9.20e-01  214
RSAG8_04808                      1.87e-27  58_[17(9.38e-26)]_80_[20(1.25e-23)]_\
    30
RSAG8_04842                      5.78e-02  128_[15(1.21e-05)]_73
RSAG8_04877                      1.83e-01  34_[8(5.43e-05)]_216
RSAG8_04904                      8.18e-01  128
RSAG8_05042                      6.15e-15  159_[22(2.42e-20)]_8_[23(2.19e-16)]_\
    47
RSAG8_05161                      7.61e-01  151_[21(4.25e-05)]_88
RSAG8_05272                      7.92e-01  158
RSAG8_05286                      9.71e-01  46
RSAG8_05342                      9.96e-01  78
RSAG8_05445                      2.95e-01  32_[6(8.04e-05)]_25_[3(4.05e-05)]_\
    114
RSAG8_05452                      6.54e-01  65
RSAG8_05484                      5.45e-01  70
RSAG8_05576                      4.90e-01  107_[4(8.25e-05)]_123
RSAG8_05587                      5.90e-01  135
RSAG8_05630                      4.52e-01  18_[24(6.07e-05)]_18
RSAG8_05647                      6.11e-01  89_[14(4.97e-05)]_29
RSAG8_05651                      9.72e-01  200
RSAG8_05688                      5.36e-01  49_[11(3.58e-05)]_124
RSAG8_05718                      1.71e-01  57_[14(3.02e-05)]_35
RSAG8_05829                      9.93e-01  257
RSAG8_05840                      8.47e-01  137
RSAG8_05854                      8.87e-01  90_[6(2.58e-05)]_9
RSAG8_05876                      7.02e-01  146_[13(6.83e-05)]_82
RSAG8_05889                      9.19e-01  187
RSAG8_05911                      9.98e-01  121
RSAG8_05935                      6.62e-01  66
RSAG8_05967                      9.74e-01  54
RSAG8_06003                      6.65e-01  268
RSAG8_06020                      6.31e-01  163
RSAG8_06057                      9.97e-01  89
RSAG8_06115                      7.85e-01  116
RSAG8_06163                      8.63e-01  51
RSAG8_06172                      9.71e-01  242
RSAG8_06193                      2.15e-01  233
RSAG8_06212                      1.51e-01  6_[13(2.42e-07)]_222
RSAG8_06241                      9.44e-01  117
RSAG8_06269                      9.51e-01  59_[22(2.57e-05)]_105
RSAG8_06300                      7.70e-02  83
RSAG8_06308                      1.02e-13  158_[22(3.83e-19)]_8_[23(2.58e-14)]_\
    28
RSAG8_06350                      5.31e-03  68_[21(2.31e-10)]_38_[21(2.74e-05)]_\
    27_[21(1.21e-10)]_16_[21(7.42e-06)]_64
RSAG8_06538                      7.48e-01  127
RSAG8_06607                      4.05e-19  152_[22(1.09e-17)]_8_[23(1.15e-18)]_\
    14
RSAG8_06644                      9.46e-78  26_[12(6.24e-25)]_[5(6.76e-20)]_8_\
    [3(3.55e-25)]_9_[1(1.97e-27)]_[5(7.49e-20)]_1_[24(5.51e-19)]_2
RSAG8_06646                      3.19e-83  26_[12(6.24e-25)]_[5(3.63e-20)]_8_\
    [3(3.55e-25)]_9_[1(1.97e-27)]_17_[5(3.72e-21)]_1_[24(5.51e-19)]_2
RSAG8_06815                      6.64e-01  118
RSAG8_06822                      9.08e-01  230
RSAG8_06851                      4.26e-01  133_[9(7.86e-05)]_53
RSAG8_06853                      6.24e-01  204
RSAG8_06899                      6.86e-02  1_[10(6.80e-05)]_159
RSAG8_06927                      1.08e-01  60
RSAG8_06979                      3.86e-02  113_[17(3.13e-06)]_19
RSAG8_06990                      9.04e-01  269
RSAG8_07058                      9.02e-01  256
RSAG8_07123                      5.00e-01  56_[11(5.72e-07)]
RSAG8_07318                      3.81e-01  12_[3(6.71e-05)]_164
RSAG8_07433                      9.56e-94  36_[12(8.33e-17)]_[5(2.27e-16)]_8_\
    [3(1.15e-16)]_9_[1(5.19e-26)]_[4(1.78e-24)]_7_[2(1.10e-26)]_18_\
    [15(2.71e-16)]_6_[5(2.57e-15)]_9
RSAG8_07434                      2.01e-47  14_[1(5.19e-26)]_[4(2.20e-22)]_7_\
    [2(1.10e-26)]_4
RSAG8_07438                      6.41e-01  176
RSAG8_07489                      1.13e-69  18_[12(5.19e-09)]_31_[3(2.24e-23)]_\
    9_[1(2.31e-23)]_19_[4(1.39e-23)]_7_[2(1.84e-26)]_1_[9(4.23e-08)]_92
RSAG8_07496                      2.77e-03  38_[7(4.58e-07)]_39_[16(1.92e-05)]_\
    28
RSAG8_07504                     4.16e-111  42_[3(2.24e-23)]_9_[1(8.87e-25)]_\
    [4(1.39e-23)]_7_[2(1.84e-26)]_1_[9(3.59e-22)]_1_[15(2.23e-23)]_6_\
    [5(8.46e-19)]_15
RSAG8_07518                      9.55e-01  164
RSAG8_07519                      9.97e-01  138
RSAG8_07578                      7.01e-01  96
RSAG8_07636                      9.78e-01  185
RSAG8_07730                      8.40e-01  168
RSAG8_07778                      1.23e-02  27_[21(6.53e-05)]_22_[21(1.82e-10)]_\
    17_[21(1.20e-07)]_18_[21(8.07e-05)]_23_[21(2.31e-10)]_16_[21(9.44e-05)]_11
RSAG8_07820                      2.50e-02  4_[20(8.44e-06)]_108_[19(7.89e-05)]_\
    83
RSAG8_07825                      3.66e-01  89
RSAG8_07832                      9.86e-01  210
RSAG8_08020                     5.31e-162  27_[12(2.75e-24)]_[5(2.72e-19)]_8_\
    [3(1.76e-25)]_9_[1(1.97e-27)]_[4(2.98e-24)]_7_[2(6.19e-26)]_1_\
    [9(6.40e-27)]_1_[15(1.28e-25)]_6_[5(2.58e-22)]_1_[24(3.03e-19)]_2
RSAG8_08021                      5.39e-01  256
RSAG8_08026                     1.60e-154  27_[12(1.06e-24)]_[5(1.23e-06)]_7_\
    [3(1.76e-25)]_9_[1(5.08e-28)]_[4(2.98e-24)]_7_[2(6.19e-26)]_1_\
    [9(6.40e-27)]_1_[15(1.28e-25)]_6_[5(1.12e-19)]_1_[24(4.79e-14)]_23
RSAG8_08035                      9.59e-01  218
RSAG8_08133                      3.67e-01  72_[10(6.57e-05)]_38
RSAG8_08185                      5.67e-01  45_[4(7.70e-06)]_12
RSAG8_08190                      9.63e-01  147
RSAG8_08277                      2.44e-31  59_[17(1.73e-25)]_27_[18(8.71e-05)]_\
    32_[20(8.33e-23)]_30
RSAG8_08278                      1.48e-24  62_[17(3.80e-24)]_66_[20(1.25e-22)]_\
    11_[20(7.66e-05)]_4
RSAG8_08300                      3.63e-29  58_[17(2.18e-25)]_80_[20(1.76e-25)]_\
    30
RSAG8_08370                      6.39e-01  98_[11(7.05e-05)]_124
RSAG8_08545                      2.67e-01  249
RSAG8_08550                      1.77e-03  71_[21(5.37e-11)]_50_[21(7.65e-05)]_\
    24_[21(9.73e-12)]_37
RSAG8_08603                      1.60e-01  106_[24(8.27e-06)]_46
RSAG8_08694                      1.86e-01  66
RSAG8_08749                      7.52e-01  188
RSAG8_08812                      9.33e-01  113
RSAG8_08818                      3.62e-01  13_[6(5.28e-05)]_74
RSAG8_08827                      9.62e-01  243
RSAG8_08836                      2.27e-03  101_[8(9.53e-07)]_51
RSAG8_08885                      4.17e-01  271
RSAG8_08918                      9.33e-01  89
RSAG8_08939                      7.98e-01  112
RSAG8_08956                      6.78e-01  62
RSAG8_08965                      4.84e-01  62_[18(4.29e-05)]_92
RSAG8_08993                      9.42e-01  112
RSAG8_09003                      7.33e-01  133
RSAG8_09018                      1.76e-01  56_[2(2.92e-05)]_75_[18(5.26e-05)]_\
    2
RSAG8_09026                      9.76e-01  221
RSAG8_09071                      6.50e-01  266
RSAG8_09095                      4.80e-01  82
RSAG8_09107                      3.24e-02  43_[4(9.96e-06)]_19_[23(3.80e-05)]_\
    164
RSAG8_09131                      1.07e-01  42_[5(6.26e-05)]_146_[17(6.11e-05)]_\
    44
RSAG8_09154                      6.71e-01  257
RSAG8_09181                      9.60e-01  212
RSAG8_09201                      3.17e-01  84
RSAG8_09231                      8.45e-01  224
RSAG8_09246                      6.53e-01  184
RSAG8_09369                      3.41e-01  53_[9(2.99e-05)]_183
RSAG8_09403                      5.15e-01  191_[22(9.18e-05)]_42
RSAG8_09421                      1.11e-01  243
RSAG8_09475                      1.77e-01  230_[2(2.30e-05)]_28
RSAG8_09484                      1.33e-01  100
RSAG8_09544                      4.21e-02  262
RSAG8_09550                      9.66e-01  229
RSAG8_09555                      4.49e-07  9_[19(7.89e-05)]_135_[22(2.09e-15)]_\
    36
RSAG8_09639                      8.13e-01  124
RSAG8_09670                      7.35e-01  176_[20(8.91e-05)]_11
RSAG8_09738                      3.41e-01  110_[9(3.66e-05)]_85
RSAG8_09755                     1.22e-162  19_[10(2.24e-22)]_[19(2.99e-19)]_8_\
    [7(7.40e-27)]_7_[11(5.69e-24)]_16_[8(1.22e-25)]_7_[18(7.88e-26)]_4_\
    [25(4.73e-19)]_1_[16(3.09e-22)]_1_[6(2.49e-24)]_3_[13(9.23e-21)]
RSAG8_09756                     1.80e-150  18_[10(4.75e-24)]_[19(2.48e-17)]_8_\
    [7(2.28e-25)]_7_[11(1.43e-21)]_16_[8(1.52e-21)]_7_[18(1.72e-14)]_3_\
    [25(2.67e-19)]_1_[16(3.26e-25)]_1_[6(2.25e-24)]_3_[13(1.51e-22)]
RSAG8_09761                     1.15e-135  43_[10(3.03e-26)]_[19(6.17e-17)]_8_\
    [7(1.67e-21)]_7_[11(1.04e-21)]_15_[8(2.46e-23)]_7_[18(6.24e-17)]_4_\
    [25(4.01e-06)]_[16(2.84e-20)]_1_[6(1.55e-24)]_3_[13(3.93e-21)]
RSAG8_09762                      1.91e-01  183
RSAG8_09835                      2.37e-01  25_[19(6.16e-05)]_222
RSAG8_09837                      3.31e-01  141_[12(8.90e-05)]_20
RSAG8_09852                      4.42e-03  75_[11(9.68e-05)]_8_[8(7.81e-07)]_\
    53
RSAG8_09936                      3.31e-03  65_[20(4.00e-05)]_80_[3(4.96e-05)]_\
    74
RSAG8_09967                      1.66e-01  103_[25(9.38e-05)]_4
RSAG8_09978                     2.60e-152  27_[12(2.75e-24)]_[5(2.72e-19)]_8_\
    [3(1.37e-24)]_9_[1(5.48e-26)]_[4(2.98e-24)]_7_[2(3.09e-26)]_1_\
    [9(6.40e-27)]_1_[15(1.25e-24)]_4_[5(9.16e-20)]_1_[24(4.60e-16)]_21
RSAG8_10084                      5.76e-01  72
RSAG8_10113                      4.23e-01  75_[8(3.00e-05)]_160
RSAG8_10118                      6.30e-01  163
RSAG8_10120                      4.58e-01  81
RSAG8_10151                      3.12e-02  56_[21(1.51e-09)]_15_[21(8.96e-05)]_\
    32
RSAG8_10237                      3.21e-18  157_[22(9.96e-19)]_5_[23(1.08e-17)]_\
    50
RSAG8_10240                      3.23e-01  122_[15(7.34e-05)]_50_[2(9.58e-05)]_\
    4
RSAG8_10274                      3.18e-01  120
RSAG8_10362                      8.24e-01  90
RSAG8_10365                      1.80e-01  156
RSAG8_10438                     6.29e-167  15_[10(1.79e-26)]_[19(6.75e-17)]_8_\
    [7(7.40e-27)]_7_[11(1.83e-23)]_16_[8(4.82e-26)]_7_[18(2.33e-24)]_4_\
    [25(1.33e-18)]_1_[16(3.74e-25)]_1_[6(9.77e-26)]_3_[13(8.46e-21)]
RSAG8_10511                      7.47e-01  257
RSAG8_10591                      9.20e-01  195
RSAG8_10605                      9.45e-01  188
RSAG8_10650                      1.74e-03  173_[21(1.38e-07)]_5_[23(8.38e-07)]_\
    61
RSAG8_10716                      7.37e-01  280
RSAG8_10837                      7.60e-01  90
RSAG8_10880                      4.14e-01  148
RSAG8_10904                      7.31e-15  143_[22(2.00e-16)]_14_\
    [23(1.46e-14)]_68_[21(7.26e-05)]_4
RSAG8_11020                      6.66e-01  67
RSAG8_11073                      8.19e-01  190
RSAG8_11088                      9.51e-01  143
RSAG8_11126                      5.18e-01  18_[7(4.52e-05)]_36
RSAG8_11216                      5.37e-01  78
RSAG8_11280                      8.36e-01  187
RSAG8_11288                      2.10e-01  68_[25(5.55e-06)]_173
RSAG8_11334                      4.99e-01  80
RSAG8_11350                      7.88e-03  6_[15(2.57e-06)]_45_[21(4.53e-09)]_\
    16_[21(9.95e-05)]_12
RSAG8_11365                      9.69e-01  87
RSAG8_11513                      7.26e-02  45_[11(2.99e-07)]_10
RSAG8_11549                      9.07e-01  160
RSAG8_11550                      9.48e-01  191
RSAG8_11553                      2.08e-01  40_[11(9.09e-05)]_10
RSAG8_11554                      8.71e-01  69
RSAG8_11557                      9.05e-01  25_[15(4.31e-05)]_33
RSAG8_11568                      9.02e-01  63
RSAG8_11586                      1.33e-01  144_[22(1.35e-05)]_67
RSAG8_11827                      1.63e-08  101_[14(9.38e-19)]_17
RSAG8_11859                      5.68e-01  154
RSAG8_11864                      3.94e-01  68
RSAG8_11877                      1.24e-01  186
RSAG8_11930                      6.35e-01  124
RSAG8_12034                      6.14e-02  161
RSAG8_12038                      8.52e-01  151_[17(5.24e-05)]_49
RSAG8_12115                      6.02e-24  132_[22(1.89e-20)]_5_[23(3.46e-15)]_\
    14_[24(5.57e-12)]
RSAG8_12186                      4.54e-01  69
RSAG8_12229                      9.99e-01  81
RSAG8_12293                      1.27e-10  99_[14(2.38e-19)]_23
RSAG8_12340                      7.83e-02  192
RSAG8_12380                      7.62e-01  217
RSAG8_12389                      3.56e-08  110_[14(3.53e-22)]_18
RSAG8_12395                      9.11e-01  94_[7(4.22e-05)]_122
RSAG8_12421                      3.25e-01  7_[7(5.21e-05)]_100
RSAG8_12426                      4.43e-01  7_[7(4.86e-05)]_119
RSAG8_12443                      6.35e-01  9_[23(1.25e-05)]_229
RSAG8_12446                      3.88e-01  32_[2(5.33e-05)]_95
RSAG8_12472                      4.25e-01  263
RSAG8_12485                      6.07e-01  118
RSAG8_12499                      9.69e-01  180
RSAG8_12614                      2.23e-01  165_[22(5.20e-05)]_23
RSAG8_12616                      6.53e-02  96
RSAG8_12619                      8.94e-01  141
RSAG8_12659                     2.33e-170  18_[10(1.79e-26)]_[19(4.85e-18)]_8_\
    [7(4.48e-27)]_7_[11(5.69e-24)]_16_[8(9.66e-27)]_7_[18(3.60e-23)]_4_\
    [25(2.24e-14)]_1_[16(3.94e-24)]_1_[6(1.24e-27)]_3_[13(1.06e-23)]
RSAG8_12844                      2.67e-01  54_[13(8.77e-05)]_92_[21(4.25e-05)]_\
    120
RSAG8_12870                      2.70e-01  59_[11(6.83e-05)]_52
RSAG8_12946                      9.32e-19  120_[3(5.49e-05)]_23_[22(1.00e-19)]_\
    8_[23(1.30e-15)]_[13(8.77e-05)]_9
RSAG8_12985                      2.29e-01  219
RSAG8_12997                      9.97e-01  60
RSAG8_13182                      3.55e-01  80
RSAG8_13206                      3.32e-05  111_[14(6.02e-14)]_44
RSAG8_13302                      7.39e-01  73
RSAG8_13316                      8.69e-02  34_[21(2.89e-08)]_24
RSAG8_13336                      9.29e-01  61
RSAG8_13398                      1.87e-02  76_[9(9.25e-05)]_2
RSAG8_13509                      4.45e-01  96_[20(3.42e-05)]_83
RSAG8_13634                      3.90e-01  144
RSAG8_13636                      8.22e-01  164
RSAG8_13648                      5.03e-01  47_[17(1.41e-05)]_173
RSAG8_13672                      8.16e-01  103
RSAG8_13679                      9.99e-01  96
RSAG8_13710                      9.03e-01  175
RSAG8_13812                      8.12e-01  52
RSAG8_13852                      9.19e-01  63
RSAG8_13874                      8.94e-01  58
RSAG8_13929                      6.71e-01  143
--------------------------------------------------------------------------------

********************************************************************************


********************************************************************************
Stopped because would probably run out of time (18000.00 secs).
********************************************************************************

CPU: sten-0-1.local

********************************************************************************
